# Supplementary material for: Dissemination of Mycobacterium abscessus via global transmission networks
Source: Nat Microbiol. 2021 Sep 20;6(10):1279–88. doi: 10.1038/s41564-021-00963-3 (PMC8478660; doi:10.1038/s41564-021-00963-3)
Supplement: Source Data Extended Data Fig. 8 — Ancestor data and substitution rate distributions for Extended Data Fig. 8. [file 41564_2021_963_MOESM14_ESM.zip › figureS8/DCC4_date_randomisation10.log]

#
#model:
#
#<?xml version="1.0" encoding="UTF-8" standalone="no"?><input id="posterior" spec="beast.core.util.CompoundDistribution">
#    <distribution id="prior" spec="beast.core.util.CompoundDistribution">
#        <distribution id="BayesianSkyline.t:cluster11" spec="beast.evolution.tree.coalescent.BayesianSkyline">
#            <parameter dimension="5" id="bPopSizes.t:cluster11" lower="0.0" name="popSizes" upper="380000.0">380.0</parameter>
#            <groupSizes dimension="5" id="bGroupSizes.t:cluster11" spec="beast.core.parameter.IntegerParameter">1</groupSizes>
#            <treeIntervals id="BSPTreeIntervals.t:cluster11" spec="beast.evolution.tree.coalescent.TreeIntervals">
#                <tree id="Tree.t:cluster11">
#                    <trait id="dateTrait.t:cluster11" spec="beast.evolution.tree.TraitSet" traitname="date">
#                ERR3198398_Europe_UK_2012.33606557377=2012.43715846995,
#NQSH01_Asia_China_2015.38904109589=2015.38904109589,
#NQSG01_Asia_China_2015.25205479452=2006.50136986301,
#NQSD01_Asia_China_2013.57260273973=2013.57260273973,
#12078_1#62_Europe_UK_2012.94808743169=2011.64657534247,
#SRR7800410_NorthAmerica_USA_2016.79781420765=2015.24931506849,
#12163_2#87_Europe_UK_2012.92349726776=2011.83561643836,
#NQSF01_Asia_China_2015.24931506849=2012.94808743169,
#10665_4#49_Europe_UK_2006.50136986301=2012.33606557377,
#NQSU01_Asia_China_2012.43715846995=2015.80273972603,
#10625_4#79_Europe_UK_2010.87671232877=2012.92349726776,
#12163_2#84_Europe_UK_2011.64657534247=2012.75956284153,
#12163_1#82_Europe_UK_2011.83561643836=2010.87671232877,
#SRR7800482_NorthAmerica_USA_2015.80273972603=2016.79781420765,
#NQSE01_Asia_China_2012.49726775956=2015.25205479452,
#12082_5#69_Europe_UK_2012.75956284153=2012.49726775956                
#                                    <taxa id="TaxonSet.cluster11" spec="beast.evolution.alignment.TaxonSet">
#                        </taxa>
#                    </trait>
#                    <taxonset idref="TaxonSet.cluster11"/>
#                </tree>
#            </treeIntervals>
#        </distribution>
#        <distribution id="MarkovChainedPopSizes.t:cluster11" jeffreys="true" parameter="@bPopSizes.t:cluster11" spec="beast.math.distributions.MarkovChainDistribution"/>
#        <prior id="KappaPrior.s:cluster11" name="distribution">
#            <parameter id="kappa.s:cluster11" lower="0.0" name="x">2.0</parameter>
#            <LogNormal id="LogNormalDistributionModel.0" name="distr">
#                <parameter estimate="false" id="RealParameter.1" name="M">1.0</parameter>
#                <parameter estimate="false" id="RealParameter.2" name="S">1.25</parameter>
#            </LogNormal>
#        </prior>
#        <prior id="MeanRatePrior.c:cluster11" name="distribution">
#            <parameter id="ucldMean.c:cluster11" name="x">0.0029</parameter>
#            <Uniform id="Uniform.3" lower="2.9E-5" name="distr" upper="0.29"/>
#        </prior>
#        <prior id="ucldStdevPrior.c:cluster11" name="distribution">
#            <parameter id="ucldStdev.c:cluster11" lower="0.0" name="x">0.1</parameter>
#            <Gamma id="Gamma.0" name="distr">
#                <parameter estimate="false" id="RealParameter.4" name="alpha">0.5396</parameter>
#                <parameter estimate="false" id="RealParameter.5" name="beta">0.3819</parameter>
#            </Gamma>
#        </prior>
#    </distribution>
#    <distribution id="likelihood" spec="beast.core.util.CompoundDistribution" useThreads="true">
#        <distribution data="@cluster11" id="treeLikelihood.cluster11" spec="beast.evolution.likelihood.ThreadedTreeLikelihood" tree="@Tree.t:cluster11">
#            <siteModel id="SiteModel.s:cluster11" spec="beast.evolution.sitemodel.SiteModel">
#                <parameter estimate="false" id="mutationRate.s:cluster11" name="mutationRate">1.0</parameter>
#                <parameter estimate="false" id="gammaShape.s:cluster11" name="shape">1.0</parameter>
#                <parameter estimate="false" id="proportionInvariant.s:cluster11" lower="0.0" name="proportionInvariant" upper="1.0">0.0</parameter>
#                <substModel id="hky.s:cluster11" kappa="@kappa.s:cluster11" spec="beast.evolution.substitutionmodel.HKY">
#                    <frequencies id="estimatedFreqs.s:cluster11" spec="beast.evolution.substitutionmodel.Frequencies">
#                        <parameter dimension="4" id="freqParameter.s:cluster11" lower="0.0" name="frequencies" upper="1.0">0.25</parameter>
#                    </frequencies>
#                </substModel>
#            </siteModel>
#            <branchRateModel clock.rate="@ucldMean.c:cluster11" id="RelaxedClock.c:cluster11" spec="beast.evolution.branchratemodel.UCRelaxedClockModel" tree="@Tree.t:cluster11">
#                <LogNormal S="@ucldStdev.c:cluster11" id="LogNormalDistributionModel.c:cluster11" meanInRealSpace="true" name="distr">
#                    <parameter estimate="false" id="RealParameter.3" lower="0.0" name="M" upper="1.0">1.0</parameter>
#                </LogNormal>
#                <rateCategories dimension="30" id="rateCategories.c:cluster11" spec="beast.core.parameter.IntegerParameter">1</rateCategories>
#            </branchRateModel>
#        </distribution>
#    </distribution>
#</input>
#
Sample	posterior	likelihood	prior	treeLikelihood	TreeHeight	kappa	ucldMean	ucldStdev	rate.mean	rate.variance	rate.coefficientOfVariation	BayesianSkyline	bPopSizes.1	bPopSizes.2	bPopSizes.3	bPopSizes.4	bPopSizes.5	bGroupSizes.1	bGroupSizes.2	bGroupSizes.3	bGroupSizes.4	bGroupSizes.5	freqParameter.1	freqParameter.2	freqParameter.3	freqParameter.4	
0	-1199.6399629584096	-1089.650959630466	-109.98900332794351	-1089.650959630466	60.74631013502942	3.454927533295081	0.0033046648737786424	0.9194953239306236	0.002770401706946755	1.0581525552237721E-5	0.9771035409593409	-78.79120628900056	406.86349943918196	51.53192616080828	75.90107040856242	33.7974142657922	61.975640823750126	1	3	9	1	1	0.1700309925931345	0.3513961149850202	0.2928413016130693	0.185731590808776	
10000	-1222.358973290105	-1075.3584652988864	-147.0005079912186	-1075.3584652988864	496.1012519369683	3.522946705300268	3.8670077981397454E-4	0.9087063890986313	2.907847737315108E-4	5.209762286845941E-8	0.7704756396850051	-105.72817994005499	9186.480348225461	1394.2539798176965	115.57145450603258	126.63251297633242	172.28473732487709	3	1	5	5	1	0.1700309925931345	0.3513961149850202	0.2928413016130693	0.185731590808776	
20000	-1212.2284078941386	-1089.3744636961487	-122.8539441979898	-1089.3744636961487	150.12435060160004	3.522946705300268	0.0010120341847554728	0.49952293598307373	9.861445439432865E-4	1.3958287114407355E-7	0.38115564624374887	-84.32961899569719	1299.5970939985307	3297.0093245443604	813.623463589873	29.892911917442436	30.25474004990807	2	1	1	2	9	0.19913279947712575	0.3760071041493673	0.26823031244872225	0.15662978392478477	
30000	-1185.5188419614988	-1079.6816132022052	-105.83722875929362	-1079.6816132022052	56.86665834672472	3.623104222275382	0.0027673465002042786	1.0023807613378424	0.0027489450883551084	4.486091290639882E-6	0.7140887901196904	-77.82974216801323	212.8260138636047	19.83288140356586	37.34825800822431	35.5635072800012	12.677275322662814	5	4	1	1	4	0.17557891715399043	0.3615644586559845	0.26823031244872225	0.19462631174130288	
40000	-1196.1284454266136	-1083.0724384728196	-113.05600695379391	-1083.0724384728196	49.48327733849645	5.389954399208833	0.003135001453495668	0.6874809696290965	0.002880829757324978	4.771763703884966E-6	0.7120363929169002	-76.24993463127532	6178.897843186843	467.75908385228774	196.87334902698188	37.877609021425194	9.442658968342679	1	1	5	1	7	0.1675546820962894	0.3615644586559845	0.27458362199487857	0.19629723725284756	
50000	-1195.9773746702397	-1093.7675850170067	-102.20978965323295	-1093.7675850170067	43.767025936810235	4.913302698852562	0.003953431629405113	0.6703909618176492	0.0033341707399739988	8.849127445780249E-6	0.7740249328463376	-71.05205166828465	530.4699189743118	464.4788204319363	40.88223153827182	34.4942884820713	8.694778336420237	3	1	1	6	4	0.14312193601585055	0.3906820093481144	0.2836545787106336	0.18254147592540157	
60000	-1190.2636517797127	-1073.4678314954465	-116.79582028426617	-1073.4678314954465	67.08945664486669	4.18733948333678	0.00401184721312518	1.0908000760141108	0.0020697867028497434	7.398032248235909E-6	1.0393725935691416	-82.72159678151786	612.2113125125138	494.7891667333294	102.9055854571737	13.524944209830485	32.17465329537166	3	3	4	4	1	0.211791434747785	0.32022832836604426	0.2836545787106336	0.18432565817553723	
70000	-1196.5013847253313	-1088.7898910488864	-107.71149367644492	-1088.7898910488864	61.9587008525702	5.238438829016551	0.00253147416243187	0.6471572960626332	0.0019001519934274606	1.774850982867208E-6	0.6160570448648329	-74.11371383136985	3013.4138264656035	746.7466246770953	19.761582663354613	13.661075597498876	16.742628720000557	1	3	4	3	4	0.14635973051714027	0.36640673200528384	0.3028657642427983	0.18436777323477763	
80000	-1179.350014310203	-1081.4801836424592	-97.86983066774378	-1081.4801836424592	87.4459597546923	2.8015917618364514	0.001978309072618426	1.0181781813054642	0.0012091634849577739	6.792504023200918E-6	1.220488402117486	-67.94831586018954	2185.1207845665676	45.19567881577037	23.500735613912806	10.526695552312136	6.781914739435425	2	2	9	1	1	0.1717010827398845	0.3876052229831196	0.26242883414541496	0.17826486013158097	
90000	-1178.714606155667	-1080.9789647160974	-97.73564143956966	-1080.9789647160974	67.02757108924675	3.9155075676950335	0.002356066324937577	0.7514106191617466	0.001799443000177121	3.3145240511446354E-6	0.8083823327396265	-67.72747473177026	3811.7589963297514	19.848424701850174	5.298729787890349	5.164358216763455	14.69647376835865	3	6	1	2	3	0.1764660946385481	0.3783922847847075	0.26242883414541496	0.18271278643132954	
100000	-1181.3781843045804	-1081.5765101872832	-99.80167411729718	-1081.5765101872832	44.05663179839175	3.9155075676950335	0.005589389508437291	1.0574227411387536	0.003391737923177502	1.163071179570583E-5	0.8868987082353713	-69.623875549964	600.4453560905787	56.04738071212453	22.23553384821191	15.719341547960106	34.85817979838353	4	1	2	6	2	0.16908522991459027	0.31264897794550384	0.30540325555892633	0.21286253658097962	
110000	-1180.5025856729862	-1082.0908656492513	-98.41172002373493	-1082.0908656492513	51.62259491715135	3.978984673139155	0.0038686469019666332	0.6845208609698286	0.0030108039018546698	6.506556705103152E-6	0.8225125491014904	-70.63590234461051	434.6677166379256	126.53550742495293	8.662603310465846	18.379880224470863	5.62700473002335	5	1	5	1	3	0.1699810771397162	0.3117531307203779	0.2933453711293105	0.22492042101059545	
120000	-1196.3240433089109	-1083.6690657376246	-112.6549775712862	-1083.6690657376246	75.094454094044	3.6631979496093727	0.005388311196954767	1.1054732962788325	0.003257094329483743	7.080217571743463E-6	0.8165058470187578	-79.45968382148251	831.6267316282589	276.09381593000927	86.67694356957931	44.290085615267316	25.124408240943197	1	2	4	3	5	0.1699810771397162	0.29950179042700364	0.2933453711293105	0.23717176130396975	
130000	-1194.8759264202645	-1095.7059651758063	-99.16996124445805	-1095.7059651758063	33.83787854717194	2.9536455002735753	0.007415630827870991	0.7203373641333667	0.005003221768795318	9.114743585796438E-6	0.5501829913421205	-69.38265825260372	765.8854969077413	245.43973428989642	30.798920529247678	24.656986294866666	10.348507251292613	1	2	5	5	2	0.1998030090181472	0.29950179042700364	0.33956031766956696	0.16113488288528224	
140000	-1164.5355206121094	-1083.9904888369163	-80.54503177519324	-1083.9904888369163	22.814638789762224	3.9658123483184573	0.009581213033621323	0.49466535216425467	0.008391483024005308	3.657942626056913E-5	0.5988315673254272	-55.889089247701165	144.2590602114017	11.309619292269764	17.096298882509544	30.855307299051173	10.690264856914245	2	4	4	1	4	0.1998030090181472	0.29950179042700364	0.29297779437966004	0.20771740617518913	
150000	-1200.9513809651773	-1091.962427894868	-108.98895307030952	-1091.962427894868	69.70585655567571	3.4935802035777996	0.0030697536188919517	0.6439324894029236	0.002769808693139081	4.729270118843945E-6	0.68785416041968	-79.19144955100563	369.42226334988277	47.794760577514595	17.659567286590597	63.48669509523824	22.41994753713905	1	6	1	5	2	0.15349282254144517	0.3458119769037057	0.29297779437966004	0.20771740617518913	
160000	-1177.6189767463127	-1080.2532564970772	-97.36572024923545	-1080.2532564970772	34.81522683815059	3.5991562621940663	0.0051444503040081095	0.7496468265557242	0.0048381902984377615	1.312285697188377E-5	0.7195933251324738	-70.81476101782185	198.43544664547937	108.73083637958172	20.012726327988815	24.881648794202025	1.8953671353846866	3	2	2	7	1	0.18348787319914484	0.3172983563021388	0.29149636432352727	0.20771740617518913	
170000	-1181.2685561629846	-1081.0307198426453	-100.23783632033937	-1081.0307198426453	38.12312105686741	3.513726578315606	0.009566525280080652	1.104207018249637	0.005010787279251985	3.5975785504672436E-5	0.9387080291751134	-70.09131401139372	369.74013644138535	337.5256477732027	18.14469572150139	19.613602765781547	9.401549206442514	1	3	2	7	2	0.18663940268453985	0.3301625411099513	0.2757350562462169	0.20746299995929196	
180000	-1187.1167643642036	-1080.9835044891292	-106.1332598750744	-1080.9835044891292	38.83920059232526	3.513726578315606	0.006245212914364778	0.7073573930703608	0.0043322496106662015	1.0677368418586379E-5	0.726441183213838	-76.62237698529088	226.49999717097904	63.40467628894315	181.97160815939785	19.91209534376425	4.136668779478497	6	3	1	1	4	0.18663940268453985	0.35752093485600794	0.28693131691355195	0.16890834554590023	
190000	-1178.002134488104	-1084.4159338936201	-93.58620059448384	-1084.4159338936201	35.86404338697925	4.395848086761682	0.006032398194204778	1.0707299978050846	0.004181176520152125	4.024843429888372E-5	1.0675138978320835	-65.22010879497033	250.23982805937678	141.6448121651598	8.533219382132888	18.23357575506755	5.194559631685694	3	1	4	6	1	0.1585144632265168	0.3447458638750542	0.3050451802525189	0.19169449264591007	
200000	-1175.695866961123	-1072.6220062415457	-103.07386071957747	-1072.6220062415457	91.00817088407078	3.953299147250489	0.004231240457847833	1.2992139834669143	0.0028049437974089955	2.7399232232492957E-5	1.432406546228635	-69.6007059118022	813.7556426817139	32.0778640626358	13.946056881220002	33.892110658336826	91.98143783496201	1	7	1	5	1	0.15874998446254635	0.34451034263902464	0.3050451802525189	0.19169449264591007	
210000	-1184.7930235821161	-1084.5438842216163	-100.24913936049991	-1084.5438842216163	50.07975907012433	2.869119575266936	0.004919396549729326	0.7287183930466378	0.004743733217936743	1.4577388897177676E-5	0.7302163297692056	-71.83819439097161	329.40074360024175	65.19770590349077	13.981151661581158	31.664393197163783	37.000617408824716	3	1	2	8	1	0.16500682827125412	0.3156990629930693	0.27610494982047246	0.243189158915204	
220000	-1177.9276848290685	-1079.8078811723692	-98.11980365669943	-1079.8078811723692	48.58994023891817	3.0195575017638263	0.004117050198414431	0.8533851809647323	0.0037941999859360887	7.739956266064108E-6	0.7005688145020569	-70.5575571735996	406.6750753441988	89.45104576535313	18.966639382312668	10.550650671390459	17.009308111083172	2	5	1	2	5	0.23003651942048675	0.3262096114297758	0.27455838509010644	0.16919548405963097	
230000	-1204.2738022267306	-1083.8575630485016	-120.416239178229	-1083.8575630485016	108.25347879175072	4.559189183711863	0.0014190631321336783	0.5700180990713221	0.0012586609293699107	8.196989897357764E-7	0.6382159009427943	-87.72600376364191	403.4442226177964	761.6847386286047	140.23646164650512	26.320248188346635	22.67946754780443	4	1	2	2	6	0.20853421686952012	0.32157365560872125	0.3006966434621276	0.16919548405963097	
240000	-1180.2945902439237	-1077.1731474275584	-103.12144281636533	-1077.1731474275584	90.12763536914157	2.95058024648098	0.0022587994636293317	0.8287293673898212	0.0019819322533577025	2.142781115322706E-6	0.6727100756647976	-70.03017154817765	967.2237395595066	526.8395491486336	127.941651576823	7.456915132416098	17.28730517299288	2	1	1	3	8	0.19214872847350284	0.32157365560872125	0.3006966434621276	0.18558097245564825	
250000	-1205.0979756879726	-1084.2690499683945	-120.82892571957815	-1084.2690499683945	100.44443155579212	4.110772790229955	0.0016954448346991574	0.3808414181758177	0.0015524750114631449	2.5939271176395213E-7	0.31696509403370654	-89.37930697504919	519.0279828158331	599.7186005590913	104.22852734485424	49.196503692615664	14.829639405478721	7	1	2	4	1	0.19214872847350284	0.3614684166088883	0.26080188246196057	0.18558097245564825	
260000	-1221.8769800112498	-1087.7382459150867	-134.13873409616303	-1087.7382459150867	189.9391841053375	2.868627593704332	0.0013255009290593332	0.7820676228069722	8.725615634227326E-4	8.351094103079202E-7	0.8871092115867525	-98.17288616018439	706.0438670319496	555.0696045352825	226.89394863412699	240.9978115981028	117.75302140227305	1	4	4	2	4	0.2026731279645841	0.3614684166088883	0.26080188246196057	0.175056572964567	
270000	-1212.652874072672	-1092.3109027162543	-120.34197135641757	-1092.3109027162543	102.91751873922307	3.272098727572697	0.0018442069815119125	0.8299082061957419	0.0015803258548419865	1.5693315409690536E-6	0.7698304200721667	-87.19371400822342	1305.052241569945	327.70864769032937	15.80229503938888	20.23924752632681	50.46744143180366	3	5	3	1	3	0.21173361563451698	0.3290872537812266	0.2691751923796502	0.19000393820460618	
280000	-1189.7531055079326	-1082.0630471878794	-107.69005832005314	-1082.0630471878794	46.66598411026134	4.211550390333754	0.005028191941483107	0.669249787676075	0.004275265139121366	1.001164124266168E-5	0.6606496391713128	-77.15571800221652	188.36249122172057	236.98776315920043	202.82079999187306	41.83618210506491	11.444676728156413	1	2	3	8	1	0.19078086709071937	0.3290872537812266	0.3088515169990645	0.17128036212898953	
290000	-1217.2480367156886	-1087.3610814672797	-129.88695524840887	-1087.3610814672797	225.65449295153076	4.4196074506354	9.365532650644157E-4	0.7463674819157716	9.353836651552588E-4	2.2763270739622391E-7	0.5613244685556201	-94.76469987168568	1009.5929576615068	155.0004994198931	256.07776851343226	65.2067984459398	78.02513581359685	3	5	1	2	4	0.19078086709071937	0.3463892736387332	0.2915494971415579	0.17128036212898953	
300000	-1200.2863395188567	-1080.2226023527426	-120.06373716611418	-1080.2226023527426	89.28935337598227	3.825239051858941	0.0021260659536380794	0.5888589315706847	0.0017462573161133453	1.4682928195885218E-6	0.6315994762638016	-85.98662115946196	655.1168418307188	73.19190388841551	225.06399657167685	109.39462940194274	51.43862295654144	4	3	2	1	5	0.21165013319487824	0.3262573343272729	0.30564834068915686	0.156444191788692	
310000	-1159.9815024436803	-1077.2389450636124	-82.74255738006782	-1077.2389450636124	23.63222159894831	3.2446131173942945	0.007889970119553705	1.1632160152353068	0.005811160519493718	9.256080654472786E-5	1.2711157492157126	-55.19114190128581	547.6284966071184	153.44748674500073	11.243991201723338	6.828615611921661	2.865398872731352	1	1	6	6	1	0.21165013319487824	0.3262573343272729	0.24636629190300735	0.21572624057484152	
320000	-1171.5242669630406	-1089.1164362419458	-82.4078307210947	-1089.1164362419458	36.45874945637434	4.408115178390919	0.006199084955031511	0.9432779630270972	0.003700678451661276	1.8035204540450338E-5	0.8214424748467404	-53.89462155105783	655.7457348372935	390.4598148669926	2.8473799565079796	5.582798994792083	2.0126758159562477	1	1	3	9	1	0.21165013319487824	0.34207131666735485	0.23055230956292538	0.21572624057484152	
330000	-1181.6257801734287	-1077.1173336670236	-104.50844650640504	-1077.1173336670236	107.24172039639396	3.8798937057895224	0.002022213923868113	0.9936632771224148	0.0011957906637438637	6.491163232365366E-7	0.6677128460319226	-70.70886178880724	873.9376180828315	1605.7748285656685	29.692178314832773	7.243031685883109	11.03229181461023	1	1	7	2	4	0.1973554144135769	0.31113176255446895	0.2821676455399542	0.2093451774919999	
340000	-1199.6042513249663	-1089.8055667259946	-109.79868459897173	-1089.8055667259946	79.2702803276263	3.8402039809828605	0.0016992327338657017	0.5988818650837611	0.0016100423482811536	1.0823334923480394E-6	0.6074844692417789	-75.22979938478443	1624.4555073031256	889.8186182995955	54.65875958142277	59.944009306107056	35.531742229378054	1	1	6	1	6	0.17877848200340982	0.31113176255446895	0.3330736793891193	0.1770160760530019	
350000	-1192.8098712111266	-1085.2637211001124	-107.54615011101426	-1085.2637211001124	51.43725662653351	3.951584303017737	0.004189531424921174	0.9938198854729464	0.0027263663963305275	6.621923178374735E-6	0.7670301590378013	-75.75782559605749	610.1832397735258	111.72246290237979	150.0263846763848	20.420524993699047	13.355397637796269	3	4	1	6	1	0.1901972593814134	0.28728233912274204	0.31903403072732084	0.20348637076852372	
360000	-1212.3541768782209	-1077.5019263960849	-134.85225048213601	-1077.5019263960849	189.57925289243502	3.951584303017737	0.0010201199154375297	0.9826447755365092	6.513555852712481E-4	5.321343585167468E-7	0.9197833163593762	-97.94626157425526	225.21013125587044	1061.2066079901924	146.56187076770044	76.89217722389891	40.99847967791359	1	5	4	1	4	0.16888253115182808	0.35404332532044314	0.27358777275920504	0.20348637076852372	
370000	-1198.973057679724	-1086.3350810946379	-112.63797658508615	-1086.3350810946379	61.38572547392803	4.152661417511673	0.0027396731753608363	0.49602182923983174	0.0026901485965952396	2.256640016633893E-6	0.5403363621742735	-81.79269354137284	543.5494385971431	268.4793510042817	181.87776057203826	32.37961075088978	9.25285584719099	1	4	3	3	4	0.18326953033493817	0.33965632613733304	0.27958261814304836	0.1974915253846804	
380000	-1220.0962139598482	-1082.4406858019959	-137.6555281578523	-1082.4406858019959	129.04670825467295	3.0351712779077786	0.001362689036723729	0.6442711913449348	9.9263851414608E-4	2.310458030060251E-7	0.4389728857160254	-97.5578596563252	5187.54339314643	1834.8754601872495	760.3398131397927	176.85156701309094	32.42973251510147	1	3	4	4	3	0.22306255509769637	0.29986330137457484	0.27958261814304836	0.1974915253846804	
390000	-1236.1194404211178	-1080.611957978616	-155.5074824425018	-1080.611957978616	577.4363525427043	4.930751785483206	3.277062307888525E-4	0.6953389587685789	3.3608193104004645E-4	7.114972857441084E-8	0.7286092549804708	-112.30510330594323	9786.150670150704	2329.0928726270113	613.1463344487355	64.14313433279995	169.3822306008003	1	4	1	3	6	0.14663558574308938	0.4017559492189221	0.25411693965330806	0.1974915253846804	
400000	-1205.2139794070956	-1086.581401702086	-118.63257770500972	-1086.581401702086	112.47498267252135	4.697567739120587	0.0020078405444904635	0.5941944251778011	0.0017959190511140973	1.4545707660378531E-6	0.6153386842352317	-83.88775174217211	472.75071768739224	80.52417650014858	355.82528065915693	46.32955606303276	35.55668784039604	1	5	3	1	5	0.14663558574308938	0.4017559492189221	0.25411693965330806	0.1974915253846804	
410000	-1224.0686440902593	-1086.905551714359	-137.1630923759004	-1086.905551714359	171.46606202965188	3.1462751384779852	9.341975691311554E-4	0.4527513876818296	0.001002373427288155	1.8176723957931136E-7	0.40871051763645655	-101.2505353940051	1198.415987705672	910.4327876329858	746.1491148320289	107.86254348413863	4.828891793604402	1	6	5	2	1	0.207389308905158	0.3117874958966861	0.276104973304002	0.20471822189415384	
420000	-1217.0243499387445	-1079.538163389535	-137.4861865492097	-1079.538163389535	148.0339852912833	4.281560306745766	9.347617313401551E-4	0.5002615473671197	9.957725448797121E-4	3.8046122703015597E-7	0.5593978742845712	-99.13703306414067	1456.5887190309418	660.4112548356599	831.4070912554665	322.2529719696476	95.32075641164909	1	3	3	4	4	0.17528424260801934	0.34389256219382475	0.276104973304002	0.20471822189415384	
430000	-1218.8238504102144	-1084.0170514863742	-134.80679892384023	-1084.0170514863742	198.48664106525547	4.281560306745766	9.42104550345753E-4	0.5721076347168813	7.707931710433659E-4	1.9927579616553868E-7	0.5550394034590038	-100.41080310949064	1275.4722034566328	488.6898294830107	258.79741904992784	17.31919913428698	32.392014899838124	2	4	5	2	2	0.17528424260801934	0.34389256219382475	0.276104973304002	0.20471822189415384	
440000	-1191.385625784512	-1083.0053562990404	-108.38026948547159	-1083.0053562990404	33.14703746052722	4.281560306745766	0.0037461850052608607	0.4454458840028451	0.004059481119931067	4.682159022630576E-6	0.53450520260359	-77.15710623427229	658.7276508280958	585.8887503171333	67.53799473238917	38.22620548557538	9.367580214965082	1	3	3	4	4	0.17919989661681943	0.34389256219382475	0.2721893192952019	0.20471822189415384	
450000	-1193.3037237270491	-1082.5466064544887	-110.75711727256049	-1082.5466064544887	59.524411169436185	3.166619174801935	0.0033490534829498674	0.464502791130199	0.0028957790417660483	1.6545745368979574E-6	0.41256277990668183	-77.06121023304047	923.3692682721185	23.726914163602235	143.2111705396009	37.66557469914283	1.8555774700361856	3	3	1	7	1	0.17996804057344326	0.349329421776008	0.290750617131001	0.17995192051954764	
460000	-1187.7074868460797	-1083.395734653187	-104.31175219289273	-1083.395734653187	56.54749686746008	5.039639302721795	0.005116458634409329	0.7927930192115678	0.003814413997039325	2.2148827061866176E-5	0.8811667483114212	-73.93438995189986	515.6895581863118	35.31539874167281	31.059433944182363	15.276152786333384	47.79487001705448	1	8	4	1	1	0.1928269356322857	0.3516467314690567	0.2884333074379523	0.1670930254607052	
470000	-1172.5988251531687	-1076.3433092054036	-96.25551594776508	-1076.3433092054036	27.64651019621702	4.188116422046439	0.009972184526724789	0.8366107070974476	0.007649663222043309	4.937684654784761E-5	0.8057726588945009	-68.0749621999637	117.53403476792327	23.968753544679732	76.69037716243302	37.525828324734356	4.845758302497757	1	3	3	3	5	0.1928269356322857	0.31374623133528295	0.2884333074379523	0.20499352559447895	
480000	-1195.9847436098678	-1085.6337766495265	-110.35096696034124	-1085.6337766495265	72.3541407525277	3.6051449038543453	0.0022043959752554012	0.911219558965575	0.0023760493374021816	4.019082872041883E-6	0.7799564506906919	-82.94978770449985	201.91020123911034	52.005072372000726	30.701945042643118	29.70078743704019	19.878121073051094	2	8	2	1	2	0.1552616320730419	0.3806543321190149	0.30375182740749734	0.16033220840044582	
490000	-1243.449138928519	-1089.98318773928	-153.4659511892389	-1089.98318773928	458.6160995194413	5.100461341699211	4.1441845276836745E-4	0.29913776989960067	3.9912646905546436E-4	1.3700029966728521E-8	0.2752578110496029	-113.38758542462413	2874.6078521965546	1707.9900290159965	1458.436030462091	338.2369093882312	17.717803200952357	2	3	3	6	1	0.21551204640365193	0.3204039177884048	0.30375182740749734	0.16033220840044582	
500000	-1199.0028867743686	-1086.5454368292715	-112.45744994509704	-1086.5454368292715	78.87127696573064	4.527840404311932	0.0020339872760353718	0.4599458702543489	0.0017505816483481872	6.84423290761365E-7	0.4342475010911067	-86.3993685881415	205.93715261687606	59.18915880386885	40.34378067509985	17.03174163352292	18.31154249176967	7	3	3	1	1	0.22145667653413012	0.31603673179528535	0.3021743832701386	0.16033220840044582	
510000	-1239.5781066202094	-1086.683229901733	-152.8948767184762	-1086.683229901733	424.65690143620026	3.52295341127666	3.357802754412307E-4	0.3880438617701792	3.690650581246969E-4	2.0406053679803846E-8	0.3677013844061603	-115.0035813725187	884.6132891477482	879.2029819434962	1111.167564960603	320.03794735832946	150.59616962148908	2	7	1	1	4	0.1948083971554394	0.3782135593007144	0.26664583514340034	0.16033220840044582	
520000	-1235.7975628394697	-1086.4507059583768	-149.34685688109283	-1086.4507059583768	544.8707651457142	4.529134892047387	4.2259532565721626E-4	0.6294289262306436	3.9496092504848104E-4	8.638537892512438E-8	0.7097067549955113	-110.02160725231533	2145.3513172546477	740.0478321073796	187.9638788889	438.8837444349987	92.20933985513086	3	5	1	4	2	0.19952104078800761	0.376224081800442	0.2516527872062567	0.1726020902052936	
530000	-1235.7252387405638	-1094.967543746448	-140.75769499411584	-1094.967543746448	294.57142564278024	3.9310699444679056	5.912503447572036E-4	0.04049159001981458	5.961640976776005E-4	6.705745546509201E-10	0.0435043191981409	-104.84823846943975	1754.895833087217	1239.4476221613545	1295.0744493185164	65.2927669386661	50.58735593964116	2	3	4	5	1	0.21053563445911924	0.3658128577763644	0.241682137348393	0.18196937041612327	
540000	-1212.3962750212604	-1079.121050331626	-133.27522468963434	-1079.121050331626	168.67059833729144	3.1823949366415754	0.0010375930966599564	0.5117864378569017	9.138814492021572E-4	4.42501974678971E-7	0.6262185302118581	-97.44825168174616	947.9542092628459	447.4423137915429	489.85169220478986	230.5917076215254	60.469247042173166	2	1	3	1	8	0.18721482557081995	0.3658128577763644	0.2650029462366923	0.18196937041612327	
550000	-1205.608061892396	-1090.405155882561	-115.20290600983503	-1090.405155882561	93.4277736485947	4.664415315767986	0.0022025757385453226	0.3505167531853071	0.002198074863298098	6.986822667375999E-7	0.37777217837615723	-87.25805921583995	210.9497085090526	194.79566351371673	69.3562901165931	30.34760359485068	19.702300687267716	2	3	7	2	1	0.18721482557081995	0.3658128577763644	0.2650029462366923	0.18196937041612327	
560000	-1207.018059023705	-1078.4945989533298	-128.52346007037517	-1078.4945989533298	209.03472323527689	3.620563872270898	0.0013726807838695006	0.7640162865756024	0.0010026472507107206	5.445881726300954E-7	0.7443861833901732	-93.83994849821325	1814.5908434885637	324.6811532728052	32.143945773648355	75.70222481638669	29.58505627228089	1	8	2	3	1	0.21251330655539022	0.34051437679179414	0.2650029462366923	0.18196937041612327	
570000	-1229.9193701540244	-1085.4747800714442	-144.44459008258005	-1085.4747800714442	291.84612369703416	3.3384523406875606	5.430413219382133E-4	0.2523092484426471	4.8669016614658625E-4	1.36410163876305E-8	0.23671777267413208	-106.86734314426728	1708.7300387783741	1533.5895988893903	1400.7227777229564	58.24849090305044	61.992657400805086	5	1	3	4	2	0.19598022968901593	0.34051437679179414	0.2650029462366923	0.19850244728249755	
580000	-1234.4881884757983	-1082.1648570986113	-152.32333137718706	-1082.1648570986113	400.30498156158876	3.260011186020541	3.0233825555001656E-4	0.6993243138768237	4.097794959105112E-4	8.303644166780694E-8	0.7170369968546271	-108.07897493578255	3170.515019436149	1678.800284452257	3411.8383402064787	856.6755508066234	216.25846584401222	2	2	1	3	7	0.16764337785907027	0.34051437679179414	0.2650029462366923	0.22683929911244322	
590000	-1199.4504286704318	-1089.5230152662268	-109.92741340420504	-1089.5230152662268	51.69390140031795	3.707045638858385	0.00242219747332796	0.656661632682524	0.0027345842657359766	3.4541959775006833E-6	0.7006940933177863	-82.09590202563123	212.94661835744515	129.05111164258003	56.09269209827043	38.79535950959384	3.1712481092310085	4	3	2	5	1	0.16987164457992945	0.34051437679179414	0.3364636139574806	0.1531503646707957	
600000	-1229.5035029338258	-1096.4523438330293	-133.05115910079638	-1096.4523438330293	144.78943527308806	4.3239489247769205	8.556049421139651E-4	0.31189925834386806	9.1598780708605E-4	7.507291649938289E-8	0.31019129680386126	-96.48661188591498	958.4412833609649	1092.4963555063307	551.2140030465156	245.1876441049237	58.33342979722373	2	1	2	1	9	0.1512127760110766	0.34979818338807717	0.3364636139574806	0.16252542664336556	
610000	-1253.5459233624244	-1094.237108413563	-159.30881494886142	-1094.237108413563	645.2731737426204	3.876012063242962	2.508393574503916E-4	0.01670418660951357	2.508330910598724E-4	1.1201733767149722E-11	0.01331404882301882	-116.78053502817092	25947.724017672586	3696.9092067242127	1878.9160546519101	279.2771723052695	161.28451219438588	2	1	4	6	2	0.16851852515727136	0.28438055697460246	0.3364636139574806	0.2106373039106455	
620000	-1228.499645909789	-1078.774779325602	-149.72486658418703	-1078.774779325602	313.8714573283568	3.377484152289728	5.392822785272103E-4	0.6602023417947687	6.164376018330492E-4	2.076439608604705E-7	0.7175162402342673	-110.6181150606473	854.0888306924363	770.5432479568573	754.8419010584037	804.248446487633	34.67891175828545	1	7	5	1	1	0.17614578494000246	0.2976775348975937	0.3364636139574806	0.18971306620492318	
630000	-1255.8430450652509	-1092.0367340526227	-163.80631101262824	-1092.0367340526227	460.91018704042006	3.377484152289728	4.157008581675026E-4	0.46300594238770504	3.5781836505155776E-4	3.852078941792157E-8	0.5206518628969093	-116.07143802772727	80049.65401208372	737.6164546116714	990.5006970939314	121.0335932873881	412.6076692658597	2	6	2	1	4	0.1924798499923166	0.35472638131513395	0.2397775012192262	0.21301626747332314	
640000	-1229.0731273685494	-1082.226442762167	-146.84668460638255	-1082.226442762167	362.32777611317255	3.276591363158432	5.317200790588159E-4	0.7405580609493602	4.948728402932788E-4	1.7893188070479734E-7	0.7345057672149691	-108.42296934725985	1049.8018166749494	1113.2701957908034	493.26890617644284	411.3881403222942	23.027834323031275	1	2	4	6	2	0.1924798499923166	0.323318856446227	0.28429940584454283	0.19990188771691345	
650000	-1250.7593521417057	-1080.1124897498073	-170.6468623918984	-1080.1124897498073	1099.720667655996	3.5764156274436982	1.5531044828444976E-4	0.7687835345603901	1.2992177397248072E-4	1.4936235950651197E-8	0.8546224171860243	-126.94902621415736	5808.178786135626	2534.772657337235	1004.7786833009158	650.0017249331889	379.1259194102217	5	1	1	2	6	0.20215598130786544	0.31364272513067815	0.28429940584454283	0.19990188771691345	
660000	-1187.3160338853272	-1086.2158799362417	-101.10015394908561	-1086.2158799362417	47.06974359329729	5.080931131381426	0.004249115168406921	0.9734263067663732	0.003331042533565106	1.0249447399713603E-5	0.8186525547069305	-66.87385018767674	575.4808605296494	688.4487233295768	48.341533104880476	14.324405631709457	38.792746056438816	2	1	1	9	2	0.1936585164479307	0.30786718044150324	0.2927968707044776	0.20567743240608832	
670000	-1210.8974240710745	-1085.5869446498425	-125.31047942123195	-1085.5869446498425	164.58108162887982	4.8759700375624	0.001469498010853836	1.0150356438280699	8.95734830148865E-4	8.0287854357171E-7	0.8906466125030051	-88.75363701240799	2889.0918900672773	580.2156862847638	34.990385739406676	45.65166447623486	48.97498771310536	2	4	5	2	2	0.21485565793039632	0.30786718044150324	0.2927968707044776	0.1844802909236227	
680000	-1199.0112620236084	-1084.8590401966233	-114.15222182698515	-1084.8590401966233	72.29019867185626	5.569267808885822	0.0015897359430877929	0.6269801079964507	0.0014983375892547279	1.1338644733668047E-6	0.6369587127017143	-76.95240153325628	7169.758287710665	804.1799655320109	59.950783203156696	14.77784495357006	34.62707111704009	1	3	5	5	1	0.21133295227341456	0.3446533804935829	0.27238282697630906	0.17163084025669334	
690000	-1204.5665770363078	-1082.4842219332515	-122.08235510305622	-1082.4842219332515	77.85643089094908	5.569267808885822	0.0017068959690677249	0.8141268986741722	0.0016050206981960105	1.453133919723762E-6	0.7057325760407283	-90.40931705912911	512.135806477786	85.96829189987956	80.85760082625056	70.97590291150763	21.196595330816354	2	3	3	4	3	0.21133295227341456	0.33962791508264417	0.27238282697630906	0.17665630566763207	
700000	-1201.2537399634898	-1081.850423233259	-119.40331673023064	-1081.850423233259	83.84044929955	5.569267808885822	0.0018991451927513978	0.7088687870617817	0.0018984245261660132	1.9420733980895804E-6	0.7247449525198516	-85.82403152875413	1380.0724083321552	123.13110229655646	100.76991949255316	22.215167530521963	44.47304545326468	1	2	8	2	2	0.203217287327369	0.3405093197218162	0.2550566565573248	0.20121673639348994	
710000	-1245.4381137453606	-1084.6439733355933	-160.79414040976724	-1084.6439733355933	768.4224932684141	3.901841612866933	2.3429281854036349E-4	0.4037106418089549	2.0017259925569846E-4	9.473264307046464E-9	0.4155430617294677	-119.94365269424594	3949.252761464889	1851.826115633083	207.209887993979	343.4502942416741	490.158619088922	7	1	4	1	2	0.21450226986599658	0.3506808967486835	0.22240889127547553	0.2124079421098443	
720000	-1229.14302451219	-1096.6319666843365	-132.51105782785362	-1096.6319666843365	197.60393529816264	3.901841612866933	7.754975305210432E-4	0.09170033072493501	7.783571482619851E-4	6.096857217737867E-9	0.09843914405659462	-100.49289471126352	1166.077516381738	840.8863515262489	46.93180478905956	44.174652031601845	60.938709395473275	3	6	1	2	3	0.1785840188095056	0.3506808967486835	0.25832714233196646	0.2124079421098443	
730000	-1205.982637535727	-1084.4195881702228	-121.56304936550409	-1084.4195881702228	101.37012690937223	3.447360930559161	0.0021802184869261125	0.612303873472572	0.0017862801382393272	9.913321793095673E-7	0.5215140027394517	-87.13115014739063	1444.310003253194	493.6871818924853	276.72977875495127	27.999282073957655	33.72009725427225	3	4	1	5	2	0.1785840188095056	0.3506808967486835	0.30341150497848	0.1673235794633307	
740000	-1211.796038321784	-1092.0083410297764	-119.78769729200751	-1092.0083410297764	99.06227552272873	3.338730809410933	0.0016241815925201548	0.11835386621758147	0.0017005857043467779	3.941708405548876E-8	0.11887709530124978	-90.14060696761847	354.9665959329087	302.02845472020107	57.98160147743886	56.50709261431427	93.30006325940775	4	3	2	2	4	0.17576708612734485	0.3506808967486835	0.3062284376606408	0.1673235794633307	
750000	-1199.4243915372192	-1083.1588954797217	-116.26549605749753	-1083.1588954797217	85.97740279304269	3.1163183180035765	0.002097297811030996	0.45408297137708975	0.0018570974711129222	1.1677970372429968E-6	0.5084080160882055	-84.97577587302816	758.5317720899451	181.08813720685592	235.22131564799432	21.255968527450378	17.676463754625672	2	6	3	3	1	0.19473360879446808	0.34416116228981547	0.290945443487395	0.17015978542832125	
760000	-1200.9286551449898	-1087.5178204961287	-113.41083464886098	-1087.5178204961287	81.11126074237316	4.17506860495137	0.0018402214455306338	0.2623291387634294	0.0019271419570270265	2.6236179579911404E-7	0.26836271765453446	-83.04735026749817	1237.3361957897012	138.3225207751728	67.22616663942323	36.265407950353286	29.53451357351223	1	7	1	3	3	0.18020147702704864	0.3113592806627238	0.2855445534723434	0.22289468883788394	
770000	-1223.7562751594094	-1076.2630419789532	-147.49323318045614	-1076.2630419789532	275.37122563758834	4.17506860495137	6.248033687336056E-4	0.641000544189051	5.029497054246888E-4	9.195762731903004E-8	0.6077465715627959	-106.48488909614424	4135.96985406693	344.6482670450137	366.1813503525564	550.165412625645	442.6109711454707	4	1	4	1	5	0.18020147702704864	0.3113592806627238	0.296007725427488	0.21243151688273937	
780000	-1204.804760709202	-1073.6581212479114	-131.1466394612905	-1073.6581212479114	152.12080826113998	3.417567725782789	0.001230334550624064	1.203059133528685	9.489262461928527E-4	1.2843638266033134E-6	1.0170314863513283	-90.68493417459312	2518.6224143731515	1702.8769607845886	85.51590888332535	174.82031766416853	106.91805792676809	1	2	6	2	4	0.18020147702704864	0.3248097739953648	0.28255723209484696	0.21243151688273937	
790000	-1218.1355757899014	-1091.1680876639466	-126.96748812595469	-1091.1680876639466	109.46712122036371	3.417567725782789	0.001341804048155674	0.3802985124981346	0.0014187685668107537	2.407570016530377E-7	0.3700349278590085	-92.05453907871325	663.116305524668	1467.186130685243	400.3166443824684	53.36676294332316	19.232586999424207	5	1	3	5	1	0.18020147702704864	0.3391070517043537	0.28255723209484696	0.1981342391737505	
800000	-1222.8229693148944	-1082.4511113153055	-140.3718579995888	-1082.4511113153055	250.3911811269144	3.8428028200028925	6.041006574145472E-4	0.7464297679317714	5.248075740753678E-4	1.998853999301945E-7	0.7356006969536819	-99.62561838086177	1504.5451753838242	1864.5041922141027	1892.0335298949965	55.49649965962776	91.59663959062595	1	2	3	3	6	0.18020147702704864	0.3391070517043537	0.28255723209484696	0.1981342391737505	
810000	-1217.4217621838316	-1083.804293979361	-133.6174682044705	-1083.804293979361	208.0414713779966	3.8428028200028925	9.143894573240486E-4	0.48160639335167915	8.716899937821388E-4	2.170854372687011E-7	0.49003262092125716	-94.7230945937459	3340.9774790054985	285.85461955759473	143.16354004812908	443.8464230591002	32.163271670590554	1	1	2	5	6	0.199417518061367	0.32238300475657006	0.2656142972044054	0.21258517997765733	
820000	-1187.0849069139588	-1080.6386489732265	-106.44625794073218	-1080.6386489732265	54.39668380147714	2.9562792881855344	0.0034117021806774634	0.5802459339233611	0.0030579260782451793	3.690253130367573E-6	0.5924695730560747	-77.71627486870536	362.3428211058751	362.2013357004076	92.35558473522217	13.761154976027179	3.626753196024757	1	2	6	5	1	0.18663043941616927	0.32238300475657006	0.30558389807237946	0.18540265775488102	
830000	-1193.0030023175616	-1081.369215267273	-111.63378705028872	-1081.369215267273	60.568228441723	2.9067794993756424	0.004195041628860753	0.8968135103778162	0.003074985690981125	1.1860154070973798E-5	1.0286358457378095	-80.4452153227744	200.12123428994207	335.63633137858125	62.97375317173593	67.3160869198832	16.101499328928423	5	1	2	5	2	0.1965433547047291	0.378881635032553	0.2391723525078367	0.18540265775488102	
840000	-1186.718667452325	-1089.6524316923205	-97.06623576000457	-1089.6524316923205	33.19356013295274	3.370185983281391	0.00548250882063503	0.7352419568935658	0.004429646677664549	2.0712861969653153E-5	0.890517887574743	-71.03026624213341	188.4390267483456	122.91573336850054	18.144990836022583	10.705737857148844	12.755330964979052	1	8	1	4	1	0.17120224840917778	0.2875730004409775	0.3304809870994122	0.21074376405043235	
850000	-1196.5289911236623	-1088.8943960872953	-107.63459503636695	-1088.8943960872953	52.76064238626415	4.695598305677672	0.004438498497889803	0.862575109599559	0.003452872702477109	8.746267503261687E-6	0.7675742419112395	-74.24931489872255	463.5374415384746	222.9181319330569	297.2039145296296	50.2540253243747	19.605523670395073	1	2	1	7	4	0.1529696153830545	0.41406749238314045	0.25024925756730587	0.182713634666499	
860000	-1170.6190227682407	-1084.4175842683023	-86.2014384999384	-1084.4175842683023	21.52881444071748	4.888276912913873	0.009814672541799574	0.8241519099907275	0.007543714677914705	5.3256625743052486E-5	0.7793807492146422	-59.76187410630945	216.7318790681229	40.42510187554241	17.91136620852573	23.183301503391156	8.831828114237513	1	2	9	2	1	0.1529696153830545	0.3378367119851598	0.3264800379652865	0.182713634666499	
870000	-1165.5284612032135	-1082.318540902784	-83.20992030042943	-1082.318540902784	22.601251022992805	4.888276912913873	0.013363286424558137	1.0039885449461987	0.008377661855042528	7.148892895440899E-5	0.850586806662038	-58.253929781758664	202.039698059765	10.86182793575017	13.826943422054136	8.249680658015556	8.93291908363464	1	6	1	6	1	0.1529696153830545	0.364805932742455	0.29951081720799133	0.182713634666499	
880000	-1162.422764290001	-1087.0218954044362	-75.40086888556463	-1087.0218954044362	15.2024673129989	3.595986961841408	0.013379823796419048	0.7367178441359243	0.013622231913964347	1.5269929754252462E-4	0.6951874435279896	-54.90270379556418	88.38668520845508	31.57315196347466	6.1541530541497815	5.006564016563557	1.5649983002229524	2	5	5	2	1	0.1964493897399028	0.36286915112159634	0.28873788598022165	0.15194357315827908	
890000	-1168.7161839990679	-1090.6674809038643	-78.0487030952036	-1090.6674809038643	16.73423877054714	3.432638624097298	0.014577680461158793	0.8672289398323062	0.009065963684434396	7.439580700345689E-5	0.8122595888553632	-52.941225764149564	963.8876418433533	38.07230104174185	9.967203772615582	3.552925835198396	0.5763345005691115	1	3	7	2	2	0.1964493897399028	0.36286915112159634	0.28873788598022165	0.15194357315827908	
900000	-1167.3502474588893	-1081.9735229705464	-85.37672448834302	-1081.9735229705464	18.899294493202778	2.941654444011107	0.021857972688344506	1.1511660218698976	0.008193188505350807	6.71741520131197E-4	1.7697385862919026	-59.627627525516246	161.49078207174574	29.358819391565437	48.78793985140628	7.422837750808134	2.002232917364992	3	4	1	2	5	0.1964493897399028	0.36286915112159634	0.24586153075596595	0.1948199283825348	
910000	-1173.2105953086739	-1095.1300256838458	-78.08056962482812	-1095.1300256838458	14.478933529520555	3.3058816509431264	0.023920027792836033	0.6562129457320982	0.018996889851899266	2.532710435771503E-4	0.7455444068788122	-50.71610575943539	194.3743106342894	108.37612662861267	131.08805272770013	10.422166012678314	4.7686540952573	1	1	1	5	7	0.1964493897399028	0.36286915112159634	0.24586153075596595	0.1948199283825348	
920000	-1162.4631215366676	-1083.5478098311487	-78.91531170551882	-1083.5478098311487	18.773076151887196	3.0978470595150975	0.014604070242284623	0.8909787686750256	0.011679410079617926	1.1562163943796025E-4	0.7162211672052345	-54.1435566234101	271.7941150706345	43.48542970223733	10.635601767326888	8.988759081334754	6.114857679214982	1	1	4	6	3	0.1787256756701682	0.3668310136217008	0.2540241106907744	0.20041920001735655	
930000	-1166.4228234192547	-1081.2880904758117	-85.13473294344283	-1081.2880904758117	18.39520240110958	4.250383659818854	0.00940420579970783	0.6853694260420983	0.0102523174105654	6.026927707677742E-5	0.7059522780623497	-62.093520117407195	39.59907200178019	29.81345860011986	37.81057897294086	17.717626276769888	4.910148202127017	3	4	2	1	5	0.1787256756701682	0.308129192871942	0.3127259314405332	0.20041920001735655	
940000	-1173.5245577422265	-1084.755230599074	-88.76932714315265	-1084.755230599074	18.500710705419877	3.3769074465634072	0.011166295426875413	0.9912848398428757	0.009016874131382434	1.7943893339907212E-4	1.0530302145667447	-60.69480652137454	96.61108978970556	27.661542515484264	103.70489857565799	12.546697685961497	7.265189698721404	2	2	2	6	3	0.1851635985891773	0.3211346989327454	0.28576774674595334	0.20793395573212392	
950000	-1181.028213930525	-1087.4328064585059	-93.59540747201925	-1087.4328064585059	26.498938074590235	5.052496403654869	0.017122380295057957	1.296401617851664	0.008402778449640663	1.407750975205417E-4	1.0756686398815758	-64.28770090718915	65.15465869559151	124.74530496539424	86.18608731738541	30.644289479658962	4.5327588997710855	2	1	1	8	3	0.1851635985891773	0.3211346989327454	0.28576774674595334	0.20793395573212392	
960000	-1173.7450437091916	-1083.1524878925086	-90.59255581668295	-1083.1524878925086	22.70631306891633	4.653842763901202	0.02066876906421175	0.9532520103019104	0.009164841967238336	1.664817339724328E-4	0.8739975424040264	-62.87239869014061	273.9737677892012	69.18667823067908	17.625773785197826	19.09190815477588	16.436960133538825	1	2	7	1	4	0.1851635985891773	0.3211346989327454	0.31005896974497027	0.183642732733107	
970000	-1221.384907211954	-1092.7326941415004	-128.65221307045357	-1092.7326941415004	161.54792281717658	4.240743383134452	0.0012780118522118212	0.6564316354517749	0.001047017950729652	3.985450771033947E-7	0.6153176418077261	-95.31556649227535	688.4862346061334	184.92508366773447	328.36656170490113	50.88860089371326	10.615118295011534	1	5	6	2	1	0.19065530026325084	0.27066124566595334	0.31005896974497027	0.2286244843258255	
980000	-1202.0994341528178	-1093.0284218113181	-109.07101234149975	-1093.0284218113181	49.37213762027087	4.4742341234798575	0.0029735470193137316	0.3224974445529104	0.0029864556345829104	1.1876938357533556E-6	0.3729714011806871	-82.06946065182112	95.15141634094124	97.0463022743062	164.64768786544042	9.00418906682886	13.132503951167344	1	4	4	2	4	0.21095228009275152	0.35344950166141575	0.24290036397784975	0.19269785426798292	
990000	-1209.2458266947224	-1082.5073403623173	-126.738486332405	-1082.5073403623173	110.22552774623702	3.70884524955502	0.001122470403179173	0.5670296855711413	0.0013010653064881247	8.370846362951242E-7	0.7372386211295302	-92.62192614837639	560.0186709526656	514.156411449624	376.07217170507687	59.86584920818891	56.23207782008938	1	4	1	4	5	0.21095228009275152	0.3460235068300625	0.250326358809203	0.19269785426798292	
1000000	-1203.2581065829593	-1087.1436973287784	-116.11440925418083	-1087.1436973287784	59.279778469830326	3.91763567726018	0.0031188127013942915	0.6308945806251022	0.002764549925261912	3.636494737885369E-6	0.6254786481133718	-82.10980130213984	999.0927691058849	182.3235835952309	319.5358385973783	60.94181458116983	15.320500271843601	1	2	1	5	6	0.21298615260151724	0.3469915061773703	0.26555188907787075	0.17447045214324164	
1010000	-1212.0447684980275	-1083.2967023174817	-128.74806618054578	-1083.2967023174817	120.75779011235478	4.138190328858513	0.0016711788591368142	1.1921716495082526	0.001116242734286265	1.3168685947025707E-6	0.8757176917596368	-91.19663951217933	1689.0510611205716	1071.1170425092337	327.1811599122344	51.431773054643266	16.517472514080154	1	2	3	7	2	0.21956168053004316	0.3011769293980645	0.2656010143313164	0.21366037574057592	
1020000	-1232.1572090177701	-1087.6615955414265	-144.49561347634355	-1087.6615955414265	323.4738506704331	3.8357035416166223	5.382454590246134E-4	0.8182152662521557	3.886063474293714E-4	1.1315302132614487E-7	0.7397921440173839	-106.18844429078736	4307.172965874027	462.0246976469857	229.8034710162998	131.47969337847604	82.46262551381156	6	1	1	3	4	0.2261946348071377	0.3054796501859878	0.2963822235021293	0.17194349150474517	
1030000	-1187.5047945902725	-1088.1318426749276	-99.37295191534493	-1088.1318426749276	33.50342254203049	3.8357035416166223	0.004092053218499162	0.5936368884664105	0.005095853966125906	1.0676893110617765E-5	0.6296960058328221	-71.01454514633195	425.5020545673968	98.4815198684537	23.057297691518297	39.29245636353217	4.072447294871794	3	3	3	3	3	0.2261946348071377	0.3054796501859878	0.2963822235021293	0.17194349150474517	
1040000	-1188.909712583156	-1085.593055316478	-103.31665726667796	-1085.593055316478	48.165131685899254	4.244071118527488	0.004869868152548546	0.7237996733971793	0.004192368259271589	1.1900106084055995E-5	0.6788062275592652	-74.3126785231171	147.67812649817662	158.00018681630613	87.3667548792628	44.0096437586986	18.999857836951826	1	1	2	8	3	0.20084323716764513	0.3054796501859878	0.2963822235021293	0.19729488914423773	
1050000	-1205.5407507638881	-1082.2448138059358	-123.29593695795243	-1082.2448138059358	116.89305327008294	4.0417736335468355	0.0013081108814021406	0.48620898440139726	0.0012809720167175963	4.783917775750083E-7	0.5036952626867057	-91.38095709189365	637.5147736567563	153.47976584599536	83.15410138482798	60.34723030181451	100.53886510624426	2	1	6	1	5	0.19762149806555546	0.3520280699330345	0.29960396260421895	0.15074646939719108	
1060000	-1253.09591905656	-1091.708283258729	-161.38763579783114	-1091.708283258729	605.6008050249562	4.0417736335468355	3.1655605657727933E-4	0.3883049625655483	3.0221088156026193E-4	1.2901958928787929E-8	0.3784491253437566	-118.02246381140611	8737.306453753672	3538.50319592964	1388.9770936709053	482.28870967196434	275.91446360606966	1	1	5	5	3	0.19561279697243125	0.3601493346483771	0.24390475248042762	0.20033311589876396	
1070000	-1264.615434147205	-1085.7553984861004	-178.86003566110466	-1085.7553984861004	1788.3392022565968	4.0417736335468355	7.212663867710795E-5	0.5344839994248076	6.774184958182281E-5	1.4473863214391053E-9	0.5518339747936737	-134.24088684586684	8949.861812289142	4787.188109594078	1579.7537757311425	562.2461024587998	330.45634289865467	4	4	1	5	1	0.19561279697243125	0.3601493346483771	0.24390475248042762	0.20033311589876396	
1080000	-1225.302677394593	-1083.1387070028732	-142.16397039171994	-1083.1387070028732	227.1101318278807	3.162939504127112	7.692880999272012E-4	0.6400976886450661	6.673272929534514E-4	1.28318942881253E-7	0.5812666763572845	-101.55571573081521	2845.046683433509	1354.4255441840787	1631.3681027486193	153.39351527798073	118.59904930825857	1	1	5	4	4	0.20954761848954795	0.3238725682516783	0.2781547575522883	0.18842505570648538	
1090000	-1231.8789007137984	-1083.5055700331498	-148.3733306806487	-1083.5055700331498	194.67274707672053	2.8111064372983403	0.0012364320352368679	0.7802124187242817	0.0010043331080665321	1.1511356863305867E-6	0.8537346438092552	-101.32618918333797	40210.73445504556	19290.014124035442	1372.2188604505195	133.94454796287184	48.25828291952053	1	1	5	5	3	0.20954761848954795	0.3518647382967134	0.26332434549944495	0.17526329771429364	
1100000	-1213.2905852315582	-1086.5068720972229	-126.78371313433546	-1086.5068720972229	160.38582640460965	4.078023311935358	9.970833923101463E-4	0.604732084246516	0.0012872673104463409	6.060044363230338E-7	0.6431541272952407	-92.56973025530726	576.7467427021284	68.51177656959116	164.76831521039267	211.56294352787242	66.0440084324772	4	3	2	1	5	0.18032540002237502	0.34241881020344983	0.26920832674424217	0.20804746302993285	
1110000	-1246.6175815816707	-1085.519587773381	-161.09799380828971	-1085.519587773381	514.7466478523952	3.9288526047700785	4.8429657021202836E-4	0.7988519161370506	3.12991893875224E-4	1.3619513746745332E-7	1.002409243193474	-115.9999693916558	3489.65161503237	502.6194113814703	274.72582743515807	1446.283263808851	625.2489205045224	1	1	2	5	6	0.18032540002237502	0.34241881020344983	0.3333698373005108	0.14388595247366423	
1120000	-1226.2587095358886	-1091.0042548754584	-135.25445466043024	-1091.0042548754584	137.79723879386472	5.692493084088987	8.863356795760375E-4	0.36791942586244436	0.0010060119079089323	1.7110423853874716E-7	0.43613862062749925	-98.22486451801562	933.887728450197	907.6863272532415	359.2184467243356	81.1202026195224	191.97680772640453	1	2	5	5	2	0.18144004228848648	0.3569884003118967	0.31768560492595244	0.14388595247366423	
1130000	-1202.6028739811557	-1085.7810532145888	-116.82182076656679	-1085.7810532145888	119.853414079275	4.01164505736744	0.0023880918333255507	0.8159397784397782	0.0017111348681675786	1.5641892363836925E-6	0.6951964266112193	-85.12347667761757	351.36328222983065	327.43456598399507	16.22857049878408	30.522876704512868	53.48641895239754	1	6	2	3	3	0.18144004228848648	0.3569884003118967	0.24492874245649562	0.21664281494312104	
1140000	-1223.6136874611075	-1085.942867370209	-137.67082009089853	-1085.942867370209	228.25903696310155	4.01164505736744	8.119198222165215E-4	0.5822160983795849	6.353811402897065E-4	1.8634126722724065E-7	0.6140601769059691	-103.5953526128416	742.1843657298642	606.5992985828082	284.3852118774092	79.54399649499919	20.662009871970536	7	3	1	3	1	0.18144004228848648	0.3569884003118967	0.24492874245649562	0.21664281494312104	
1150000	-1189.3923527503969	-1083.7957620956963	-105.59659065470049	-1083.7957620956963	34.315005200685135	4.060115354268354	0.004875684997049173	0.49774379071766844	0.004373346375056825	5.35334788949884E-6	0.5058207651673263	-78.06574998148413	156.31055183007496	27.832810383068168	63.54040566805182	50.66259090610302	22.69152628322843	2	5	5	1	2	0.16907700458893007	0.3569884003118967	0.25729178015605203	0.21664281494312104	
1160000	-1169.3819758177685	-1076.2924730767077	-93.08950274106093	-1076.2924730767077	27.828443104458007	4.293327783124103	0.008930459787883649	0.7777792151518566	0.006734741398440674	3.870611041789898E-5	0.9037607788233013	-67.71348082207592	102.95403288613242	53.99664121311918	45.82828948640086	15.177549533084775	8.220429243200044	1	2	8	3	1	0.16907700458893007	0.3569884003118967	0.29448964071575295	0.17944495438342012	
1170000	-1185.1573264881138	-1085.7551422585739	-99.40218422953993	-1085.7551422585739	31.42794348836252	4.293327783124103	0.011418307672282387	0.9458660033839325	0.005907073274202057	2.2488522876642316E-5	0.6951601676411256	-69.16843551965871	304.537828363364	228.31169373706794	65.53942536948404	36.6495381094822	4.669294843735457	1	2	1	10	1	0.16907700458893007	0.3569884003118967	0.29448964071575295	0.17944495438342012	
1180000	-1182.9893077293136	-1079.781818735957	-103.20748899335675	-1079.781818735957	53.63880064892536	4.293327783124103	0.005550014164958626	1.2708049157667705	0.004529041176369279	2.8434451582956155E-5	0.9379382706856941	-69.4037731620357	430.5760139376249	352.9700734300722	202.82693567992206	27.5806158617095	22.13090633306801	1	1	2	1	10	0.16907700458893007	0.3494537150287138	0.30202432599893586	0.17944495438342012	
1190000	-1171.6133512115407	-1083.7584148119827	-87.85493639955806	-1083.7584148119827	26.72771979882609	3.6082650192513306	0.008671751058681969	0.38917193117206816	0.006984006961040754	8.2051892718483E-6	0.36683763816497894	-63.938493350078275	248.48721382910827	84.95264722309865	14.765527926157707	12.808954354008335	0.5315679674589174	2	2	8	1	2	0.20784640854000122	0.3156527943662335	0.2765147798625736	0.19998601723119147	
1200000	-1219.8574570993924	-1086.0054534887886	-133.8520036106037	-1086.0054534887886	160.33198893170453	3.7132157304074935	9.17786051462424E-4	0.4547179953308109	7.947800956103008E-4	1.9074309361035002E-7	0.49795211627647656	-98.10672728567275	3409.2955041711894	607.7825500652478	172.23182221617392	38.98507594901305	58.98598043391312	2	8	2	1	2	0.20342815745218606	0.32007104545404863	0.2765147798625736	0.19998601723119147	
1210000	-1176.6654622247295	-1085.4818798888862	-91.18358233584335	-1085.4818798888862	29.676371246421994	5.121685955889295	0.006508960367953235	0.8514188906552371	0.006199081599524474	2.267749939933291E-5	0.7258969192826394	-69.17120339455587	87.15455914848967	21.117492496167344	11.320157232401352	4.985128659495245	4.859787442412094	4	7	1	1	2	0.20342815745218606	0.32007104545404863	0.2765147798625736	0.19998601723119147	
1220000	-1187.847284620771	-1086.3613122865056	-101.48597233426551	-1086.3613122865056	37.1425731447402	3.697801643457927	0.004999214494675128	1.106297173967579	0.0035461934108859026	2.7463820679169294E-5	1.22397573000747	-74.01718705074033	203.2387796716745	219.04858768122548	41.40498002529316	5.257262692300084	2.6788501734929193	3	3	6	1	2	0.20342815745218606	0.32007104545404863	0.2727662682310159	0.20373452886274918	
1230000	-1185.7004209419713	-1084.5724189382654	-101.12800200370592	-1084.5724189382654	33.04760790982166	3.697801643457927	0.0054271285493673735	0.8231020645852118	0.004575776883063035	1.0661924610749845E-5	0.7396636013594746	-67.9190106519144	1020.0059808987539	44.47695131548877	76.31542161462244	109.18023945695035	5.920260157090368	1	3	2	3	6	0.21391211619733277	0.32007104545404863	0.25626859228441407	0.20974824606420434	
1240000	-1199.4068836546724	-1083.9184287273672	-115.48845492730526	-1083.9184287273672	80.39760904061504	3.697801643457927	0.0021947508576895935	1.1604307036466985	0.0015994287214697795	6.436129427109128E-6	1.247378228946689	-80.24555379985321	680.5646071586103	786.3743250742389	33.614504590933144	28.406244951174916	65.2392892569334	2	3	5	1	4	0.1886534825007815	0.32007104545404863	0.2815272259809653	0.20974824606420434	
1250000	-1204.561833619361	-1097.864971310754	-106.69686230860714	-1097.864971310754	40.37878756400589	3.1461524676995856	0.0038504609583055772	0.4794003182064647	0.003705044000363535	3.0989987599734972E-6	0.46708713039285543	-77.22037355047189	391.8412005542653	302.50049248325837	84.74242124103334	42.78598545110464	5.006045069333485	2	4	4	3	2	0.17211621779594682	0.37382082677124984	0.21408757146211352	0.23997538397068968	
1260000	-1217.6332116756473	-1082.9013158742798	-134.73189580136741	-1082.9013158742798	180.87059243696098	5.688678823602949	0.001033511916264978	0.6369670206407605	8.392507067176562E-4	5.551633138499002E-7	0.793374601091929	-98.39669605328527	1134.4986574328602	312.654904408404	137.29933466205475	260.277439024052	44.675760151316496	5	2	2	2	4	0.18501280704464867	0.360924237522548	0.2806259389570555	0.17343701647574766	
1270000	-1224.4762316934548	-1103.3307336383339	-121.145498055121	-1103.3307336383339	103.24898907844857	5.688678823602949	0.0015481778930585717	0.06283293495056173	0.0015042573172233985	1.1252689263409664E-8	0.06977674711590327	-87.8845702240119	2519.9506598651474	449.3348932909591	261.74794280917064	30.363383792162214	28.70086365540301	1	5	3	2	4	0.22724793875959476	0.32262792643291266	0.23656482229266101	0.2135593125148314	
1280000	-1201.440325104223	-1083.9732925290868	-117.46703257513599	-1083.9732925290868	68.91231242950298	4.524922414137183	0.002441645898260496	0.7975089592091507	0.0022219373551190854	1.6997144156092914E-6	0.6348810450674178	-88.62896385439736	336.3680665386849	95.42799868491457	80.34319760958954	5.9610522637026575	10.802064437196286	4	2	3	3	3	0.17956352393581723	0.37031234125669016	0.23656482229266101	0.2135593125148314	
1290000	-1198.1537095845395	-1085.161229273126	-112.99248031141337	-1085.161229273126	108.63260034932583	3.4633426070835536	0.001442455638056706	0.8660475960490193	0.0012149638375661366	5.798236064656011E-7	0.5946823853451397	-83.09148913530616	1111.1906483869461	93.66026941312832	24.693936617827465	22.067369130554805	9.867855004427815	3	1	1	5	5	0.14259078644358697	0.36183382177846773	0.2851746789269411	0.21040071285100406	
1300000	-1199.8369627353406	-1080.9424963470988	-118.89446638824187	-1080.9424963470988	78.22849083612654	3.8793513289849613	0.0018850402308460907	0.8118655590615543	0.0017297624404022636	1.8713333338312731E-6	0.771707668962542	-85.61598104610808	644.408039972359	285.18475171700635	325.5806783784879	23.731272698551777	18.276267011934614	2	4	2	1	6	0.14952180449931798	0.3549028037227367	0.2851746789269411	0.21040071285100406	
1310000	-1247.586808977252	-1077.105838625877	-170.4809703513751	-1077.105838625877	1143.8178649931876	3.8793513289849613	1.3813637345887653E-4	0.6065413727130242	1.4532876836544575E-4	9.855662419494287E-9	0.6689748676422287	-124.95283118098503	7433.6232068864565	4426.752988048328	3447.9213829298724	833.1021327700412	151.0450629988322	1	5	1	7	1	0.14952180449931798	0.3549028037227367	0.2851746789269411	0.21040071285100406	
1320000	-1223.6826884585557	-1080.419206032864	-143.26348242569182	-1080.419206032864	325.50634718830895	3.5991193729545494	5.291704816836146E-4	0.6540306068954094	4.5518576327433267E-4	1.2172275087201883E-7	0.6494720387566738	-105.52505796330448	1918.9318703693737	868.8995860443082	441.7381014619706	157.9318791896878	106.53492059410698	4	1	1	5	4	0.14952180449931798	0.38063357688501936	0.2851746789269411	0.18466993968872136	
1330000	-1206.6367782562845	-1088.8801425208844	-117.7566357354	-1088.8801425208844	89.66616596747109	3.3505445737984947	0.002232997707257629	0.5507417689938655	0.0018816656373159782	1.5244193041467759E-6	0.5819734056388449	-83.83220685845704	1063.6284458714497	237.2676564517466	188.16784669915222	154.72384007667068	19.398041654181867	3	2	1	5	4	0.1672290874013908	0.3909012782725594	0.2618562957436863	0.18001333858236326	
1340000	-1205.150782456166	-1085.7068616567726	-119.44392079939355	-1085.7068616567726	94.17424255996295	3.3505445737984947	0.0014759893355888844	0.4541360064509526	0.0015498185505365488	4.232715785653476E-7	0.4213535686611598	-87.57009042269813	816.6666133921917	260.07940114043123	25.488759553043543	19.777799062677357	70.3164610680242	5	2	3	1	4	0.17157012196200233	0.34408702070878155	0.3043295187468526	0.18001333858236326	
1350000	-1240.787445352463	-1091.9622655598696	-148.82517979259342	-1091.9622655598696	523.2659295625109	3.4350854805221944	3.9636446323950336E-4	0.5089501266966989	3.1839062322169457E-4	4.255899067446833E-8	0.5235293255147296	-110.69737101666176	5990.9409194576	723.4543616696428	161.89050790137986	82.12941976157741	135.0538415163754	6	3	1	4	1	0.19791377806676283	0.313742237304741	0.27379934840744585	0.21454463622105005	
1360000	-1217.5777887960194	-1086.0011374956277	-131.57665130039172	-1086.0011374956277	155.76713556014954	4.194758832555925	0.0011215098080668564	0.2755783504898403	0.0010966156656280319	1.2195112913065332E-7	0.30331131031318803	-94.9939618984568	2944.4807225696345	641.4831284152658	507.7394181332012	71.65275700349488	70.64791039159972	1	3	5	4	2	0.19791377806676283	0.313742237304741	0.2893415004359558	0.19900248419254007	
1370000	-1204.8075582604488	-1086.2326820184235	-118.57487624202525	-1086.2326820184235	92.90614334669746	3.105970395805868	0.0013782546108040412	0.7306955852669963	0.0013409879706506047	5.418455122355912E-7	0.5471064298359538	-88.90735154502215	481.49071716155674	341.30556186800766	20.62828790601046	9.145132356126181	20.463010446236822	4	3	2	1	5	0.1792178591035607	0.3324381562679431	0.28629652274607414	0.20204746188242173	
1380000	-1202.272613076387	-1082.2674204877646	-120.0051925886223	-1082.2674204877646	116.61386485506618	4.997155322084388	0.0015330935951253922	0.5780765198765525	0.0013756807996264887	1.2585777252212504E-6	0.6887889167126833	-91.30263972758651	528.1840449708	157.06473465401814	92.51487140696551	7.8949799333870345	5.2881486108602616	5	3	5	1	1	0.18156519482967948	0.33066982847338156	0.29490002882698024	0.19286494786995836	
1390000	-1191.8157659305716	-1085.5674859091696	-106.24828002140201	-1085.5674859091696	60.15211172040186	3.500738613306927	0.004738289629543445	0.8016695023894439	0.0034839613626532484	2.050277308759881E-5	0.9666395425444249	-78.34733256442186	193.30484973305394	27.795413304464176	43.56066625891427	22.50786926639839	40.01889287600804	6	2	3	2	2	0.19907330504181472	0.300204699652039	0.27739191861484497	0.2233300766913009	
1400000	-1197.9180496595743	-1086.2123055559628	-111.70574410361165	-1086.2123055559628	70.47298151958192	5.647366547703813	0.004281902440549039	0.664918723151608	0.003016767207366529	6.04823728646875E-6	0.6707077257134486	-80.64910726700285	162.43514330832554	94.85584857887753	211.35886002642496	82.56937800263479	1.2565369506715596	9	1	2	2	1	0.18531075017524387	0.3781771963101916	0.2644498361552752	0.17206221735928895	
1410000	-1207.5866995860924	-1082.0485374127243	-125.53816217336808	-1082.0485374127243	118.26998383936518	4.494165920389625	0.0016725177325226004	0.38027942641215673	0.0014323883593928746	4.456313017570253E-7	0.41560967708342983	-91.49936006940037	1459.5947850185862	285.00055525718085	226.61431548385565	121.2135510766115	6.193657288388014	1	7	4	2	1	0.1610677750930332	0.3781771963101916	0.28869281123748586	0.17206221735928895	
1420000	-1193.6790186479348	-1085.7287840230704	-107.95023462486427	-1085.7287840230704	54.666484240255144	3.490252263043684	0.0036125165048402513	0.3573850553483887	0.0032677419627183363	1.8934612956405715E-6	0.3852130560185117	-79.43934100701027	357.59952159902195	146.07662984254128	98.92537235772336	37.454191007714655	17.643689820622416	3	4	3	2	3	0.20763727601518134	0.3487910168475102	0.2715094897780191	0.17206221735928895	
1430000	-1205.7898523419815	-1081.3840902286122	-124.4057621133692	-1081.3840902286122	111.72696181495954	3.565968224184162	0.0014475964138959566	0.3781182740050342	0.0013755502769016378	2.9746909541688667E-7	0.4036421564311976	-90.21069772698925	448.84347382880946	541.5148535644389	345.4905442203606	228.39084600438207	42.35071889191164	5	3	1	1	5	0.2054380996881729	0.3487910168475102	0.2715094897780191	0.1742613936862974	
1440000	-1213.7494607620213	-1088.938629978369	-124.81083078365239	-1088.938629978369	90.66239279067604	3.565968224184162	0.0018733743474134313	0.4756965939851567	0.001761118604258615	3.836811331519417E-7	0.3666631547051434	-91.73213904097814	515.3722521412735	629.3578703641388	203.40783897774259	72.66980084708808	40.686731689891566	1	6	4	3	1	0.15465148795389574	0.3482644817089068	0.2715094897780191	0.22557454055917792	
1450000	-1195.5135316832534	-1087.446890620794	-108.06664106245938	-1087.446890620794	54.4824538042107	3.565968224184162	0.002498343258032491	0.3796733897497448	0.002574148875602987	1.85056079731331E-6	0.4546427362898972	-78.5097539401089	817.1312713895973	113.41311690903223	62.44996955798534	30.589807910768226	29.17159167218015	2	8	1	1	3	0.18885910519749088	0.38252929842168304	0.2595641833756912	0.1690474130051344	
1460000	-1188.8029364480008	-1079.7955616736215	-109.00737477437926	-1079.7955616736215	46.954325040662525	4.948561747298622	0.005053895349924692	0.8752965236605308	0.004274103487391276	2.908477797295828E-5	0.9478652639554623	-76.3447377272539	97.45718346695593	59.08536438755285	57.85367009501355	253.92668855153073	7.042758896822522	2	3	5	2	3	0.18885910519749088	0.32156626302932934	0.3156425746241929	0.17393205714898644	
1470000	-1240.7537384211637	-1088.6040386440666	-152.1496997770971	-1088.6040386440666	459.8032719317822	4.852828118577397	4.08833927345595E-4	0.3137845574033281	4.0873485729741395E-4	1.952140320135781E-8	0.3485432474265862	-113.43832700247529	2168.2384892141777	763.4421573809607	339.01444252015	554.2080720977693	153.85909132735918	2	1	1	7	4	0.16956641762416622	0.3321146234645194	0.2877323542912089	0.21058660462010498	
1480000	-1218.7122671848635	-1085.5369308422219	-133.17533634264163	-1085.5369308422219	243.81077692454096	4.283057310225493	6.71131010362163E-4	0.5313201334922035	6.882770615408025E-4	1.4918851880356404E-7	0.5108445205861705	-97.82266496921154	6783.20978617432	736.3243400087385	260.9733420153193	8.928608852211022	3.1410333875910443	1	3	9	1	1	0.16065401049775785	0.32578036287106116	0.3029790220110755	0.21058660462010498	
1490000	-1237.8792871462235	-1081.5531271664806	-156.3261599797428	-1081.5531271664806	450.87618192635097	3.7714295796171715	4.794270797051457E-4	0.7926471376394288	3.7472580628395287E-4	1.1975888751506612E-7	0.7544474094383088	-113.91159540457298	2617.6781053405693	1699.3751243484567	708.1494784555656	915.68454331202	258.0805107997414	4	2	1	2	6	0.16065401049775785	0.32578036287106116	0.3029790220110755	0.21058660462010498	
1500000	-1277.7337809852754	-1095.849615958512	-181.88416502676344	-1095.849615958512	2434.5123786859804	3.6499421705322637	6.033817374777896E-5	0.263001095842702	5.6650797093373465E-5	1.0363681784516597E-10	0.17771787800075026	-136.1560834321994	7433.52639606094	2478.484359027862	4979.094548097066	1903.0491915444538	32.60132490334675	7	3	1	2	2	0.2001757182402043	0.32578036287106116	0.3029790220110755	0.17106489687765852	
1510000	-1213.214207594547	-1081.0314522641518	-132.18275533039514	-1081.0314522641518	190.22513104560562	3.5069785500006656	9.650640339529518E-4	0.37532576935006795	7.722158554460723E-4	1.379786760222756E-7	0.4390868943344437	-100.8214437342465	778.0784193401171	640.9322809159157	67.16846305874286	28.3888805758013	28.110810713357896	8	3	1	1	2	0.2012841567969212	0.32850193981340103	0.30187058345435863	0.16834331993531865	
1520000	-1223.761157273755	-1092.451502779595	-131.30965449415996	-1092.451502779595	173.31747322762232	3.9362188001240095	0.0014907751411518697	0.617096693259306	0.001081208329745729	4.932236820482136E-7	0.5291099748167846	-97.7861210104172	550.430296090636	308.0955518481789	149.3767674885058	161.406998834429	42.85586858148481	4	4	1	2	4	0.2012841567969212	0.32850193981340103	0.30488439988299726	0.16532950350668002	
1530000	-1215.4430060522113	-1089.7253446357358	-125.71766141647545	-1089.7253446357358	87.13025400220836	4.070759075784468	0.0018499481777652122	0.3345301144964786	0.0016889328344001436	4.3839446314973064E-7	0.3605065109142982	-89.51420511636428	6110.07761745778	473.8568907386292	244.0240651304407	20.04084574273236	34.60326401604895	1	9	1	2	2	0.21113077793817386	0.3065704904388863	0.2918382346224335	0.1904604970005058	
1540000	-1217.266657887889	-1088.6165120017674	-128.65014588612172	-1088.6165120017674	115.42191952184095	4.070759075784468	0.00221655107624897	0.860143239636746	0.0016866103202516016	2.0726114536762455E-6	0.7654001039136533	-89.62733557514659	1140.6337346000264	793.8665550168826	648.9217935845577	409.27024076968945	45.632948306599474	1	1	4	1	8	0.16684361415647125	0.3757932507455809	0.2669026380974415	0.1904604970005058	
1550000	-1247.1955090440365	-1091.6414985929432	-155.55401045109326	-1091.6414985929432	826.7176177504825	3.6129806853921456	1.8791847357993633E-4	0.40710251282627524	1.9825098410735184E-4	7.441606044922904E-9	0.4597795646964874	-119.02650458766323	3882.754396040036	262.10017439714807	117.7909040651484	158.27973846872823	140.95967631047895	7	3	1	1	3	0.16684361415647125	0.37608006713469955	0.2669026380974415	0.19017368061138717	
1560000	-1237.2053777296885	-1085.8212544015573	-151.38412332813127	-1085.8212544015573	301.3533203754089	3.7384083139625477	4.343456490981216E-4	0.551119870927315	4.3973980145961284E-4	6.712874575560072E-8	0.5514430821923435	-108.68473604007976	6513.837489475269	1755.00084480799	381.6166125578378	787.1087812293274	79.20215011556903	2	1	1	8	3	0.16684361415647125	0.3917601999724914	0.2457380510141887	0.19565813485684816	
1570000	-1238.8391868545505	-1089.6152665560612	-149.22392029848933	-1089.6152665560612	397.6193504860404	4.7370998617229265	3.55574906606743E-4	0.523075189210869	3.7773698671293975E-4	4.212468879719444E-8	0.5402537762406561	-110.91888222521573	1997.8453897581016	578.134821701572	395.78330789355994	118.55853670589084	249.84157605839795	7	2	2	3	1	0.16684361415647125	0.3917601999724914	0.2784099755116055	0.1629862103594313	
1580000	-1194.8434220585655	-1088.8507737552097	-105.99264830335585	-1088.8507737552097	47.43672700543059	4.7370998617229265	0.00329952000693519	0.3013573056665349	0.0032050694174593605	1.3159380980626268E-6	0.3308244455292047	-77.52250544970202	338.1008084439479	63.25522608144124	37.19722487443263	55.844880354360974	55.11823918083862	1	3	1	8	2	0.1827449488925683	0.4115773626898959	0.24269147805810395	0.1629862103594313	
1590000	-1179.780080153586	-1079.3220068955018	-100.45807325808413	-1079.3220068955018	34.135767929764576	3.743406137263125	0.003325115143286439	0.9325322607353806	0.003768530576884561	1.4663464161102098E-5	0.9457205249296537	-68.15844577060521	369.66207670182223	184.78280269282124	88.053585053226	5.313488562150504	23.511676103111018	1	3	1	3	7	0.16359231611081818	0.4115773626898959	0.26184411083985404	0.1629862103594313	
1600000	-1203.5797190430767	-1093.083442392171	-110.4962766509057	-1093.083442392171	77.32465672017733	5.022767919943282	0.001688024495920682	0.4986553798918231	0.0017764272755216926	1.180517218451434E-6	0.5742754530134336	-77.39320816357134	869.1570901498225	423.11599222351924	211.9446439839086	23.880780865600812	30.74888738357158	1	3	1	9	1	0.16359231611081818	0.4159103173151857	0.22147086388372914	0.19902650269026645	
1610000	-1206.9088972011405	-1086.7128856777272	-120.19601152341335	-1086.7128856777272	193.26243195578007	5.119318669944458	0.001141571499364986	0.727105576588717	9.425238646997522E-4	2.7788279914384217E-7	0.5891947049703422	-88.84681289442808	818.3436721322636	86.47899688314581	20.43608057855133	14.80330446377914	48.77349430177928	4	1	1	5	4	0.1822560271858572	0.37285945907994794	0.2458580110439278	0.19902650269026645	
1620000	-1232.4549542312425	-1088.7302344574023	-143.72471977384015	-1088.7302344574023	354.0323852503504	5.119318669944458	4.1195732958544624E-4	0.5062430122819023	4.483943910047946E-4	7.833136758296846E-8	0.6584615783093848	-103.07949356830393	6178.863223785893	1820.8577402567494	221.70615698780796	89.09431476631944	206.21710730567108	2	1	9	2	1	0.1822560271858572	0.4013416016581926	0.21737586846568316	0.19902650269026645	
1630000	-1230.8793836147543	-1095.5384981884167	-135.3408854263375	-1095.5384981884167	204.55313659302945	4.5883209255835	9.626122202275607E-4	0.7088411337966899	8.713383056700898E-4	2.0034452084793217E-7	0.5999420820579694	-97.44997708003336	1684.2615354202414	1886.3354442781247	134.60425557208637	134.71727552646547	40.52062946159105	3	3	2	5	2	0.16418041173687586	0.33022778959879723	0.3065652959740599	0.19902650269026645	
1640000	-1210.6505610929962	-1087.7602194455458	-122.89034164745043	-1087.7602194455458	110.76505990627717	3.8244022015089083	0.0014355254527039978	0.5959968163046618	0.001186900652272754	3.1099123043667706E-7	0.4660516397193622	-91.50031611433293	789.4028731165691	264.19635440337237	63.96140773780731	39.200070118673715	34.108963380048756	3	5	1	2	4	0.18320020510263268	0.33022778959879723	0.29073810846384324	0.1958338968347263	
1650000	-1203.7126932027313	-1088.8006573163775	-114.91203588635379	-1088.8006573163775	66.72387645904975	4.087355062404898	0.002358276979630335	0.22220980063971904	0.002179027731600878	3.710119989947891E-7	0.2623802721922722	-87.4522662002105	224.14634944272674	233.1362724213247	101.1294732525546	16.723719624229158	14.676199877185304	4	7	1	1	2	0.18688567703323872	0.33022778959879723	0.29073810846384324	0.19214842490412026	
1660000	-1228.752886094178	-1077.174021995379	-151.578864098799	-1077.174021995379	518.8033287318497	4.087355062404898	3.636654779428911E-4	0.7157245710380749	3.3403506521353075E-4	4.4843146304822144E-8	0.6535557350468126	-113.6767259386214	1365.2496222439997	671.0067346338262	160.37832134664544	188.18897880878131	314.65358518788815	5	5	2	2	1	0.1763649306535954	0.33022778959879723	0.2684777388430522	0.2249295409045546	
1670000	-1227.4446368892234	-1086.3987694064222	-141.0458674828012	-1086.3987694064222	327.93282090515476	4.658837378987763	3.4676360702618197E-4	0.45294572824395496	3.691310315041254E-4	3.350762668424168E-8	0.4576632239152176	-101.18022636045895	2205.108469172764	2856.4342333252457	280.17332606144737	112.4595487901812	227.43103555729016	2	3	1	7	2	0.1763649306535954	0.33022778959879723	0.3015388085403589	0.1918684712072479	
1680000	-1235.8692266802884	-1095.7695890810721	-140.09963759921624	-1095.7695890810721	198.68867899254107	4.658837378987763	7.347727491525045E-4	0.24065429167670171	6.915183348487475E-4	2.0376261036441608E-8	0.20527566425309227	-101.08649595393926	2434.1792433947066	1855.2557019559865	848.4240303266174	343.84149584599857	67.1551511857032	2	1	3	3	6	0.1564877288109862	0.35489890766833665	0.3093636633144369	0.17924970020623973	
1690000	-1213.9165470218238	-1088.0434439108446	-125.8731031109792	-1088.0434439108446	138.81257696467728	4.5581690604105685	0.001191159180049165	0.6503820721725188	0.0010558638873654368	2.508802998025703E-7	0.4847729969617591	-90.98423643770148	1858.748760079397	963.4491498180416	55.158875028779185	62.36907354063853	7.674786876490408	2	4	6	2	1	0.1564877288109862	0.35489890766833665	0.3093636633144369	0.17924970020623973	
1700000	-1201.3329631408815	-1089.125184982897	-112.20777815798445	-1089.125184982897	41.40272525492212	4.5581690604105685	0.005273156506931857	0.9156228406843131	0.0028254480449055566	2.0698543643102307E-5	1.1290351437779387	-75.59647453004894	7817.760530201767	378.93683263068556	51.106042456212116	41.9777561076404	9.548561350092006	2	1	5	3	4	0.1564877288109862	0.3587142537850498	0.3028347260938769	0.18196329131008654	
1710000	-1169.432378805342	-1087.9681323311422	-81.46424647419994	-1087.9681323311422	24.43936801458761	4.5581690604105685	0.01032817196393395	0.9951375523054192	0.00639521161017766	4.892871911627283E-5	0.9276916041682814	-56.68343251409441	222.24742286856483	14.129171053886232	6.616964640400925	11.193941459030968	7.919053190545078	1	1	4	4	5	0.1564877288109862	0.3587142537850498	0.28565157981336387	0.1991464375905996	
1720000	-1181.2991562335255	-1083.334442352036	-97.96471388148967	-1083.334442352036	47.427738898733615	4.186858159558599	0.003879519730088688	0.9379041003186883	0.0034271623222967428	1.2767525904202622E-5	0.8728456384797622	-67.45324365876056	658.5941672915378	72.75043171899601	63.98176980716545	39.50416554891334	0.03236285249729604	1	6	2	5	1	0.1564877288109862	0.3487596974957389	0.28565157981336387	0.2091009938799105	
1730000	-1204.748608817569	-1089.6384082178029	-115.11020059976606	-1089.6384082178029	49.364622526495445	4.181581721931657	0.0033780202120252695	0.7771156113529821	0.002755498862359617	4.112792683083401E-6	0.708568112055402	-84.75846472849686	2645.510554295302	51.85323053254477	43.99157731985197	9.491473041039079	2.2031831660577583	3	6	3	2	1	0.1390173088873356	0.38927628752999743	0.28565157981336387	0.18605482376930246	
1740000	-1217.1194235833602	-1091.2930256626182	-125.82639792074198	-1091.2930256626182	97.76957412553412	4.181581721931657	0.0017852472921969943	0.4035531412223458	0.001624166854084348	3.5746094673410844E-7	0.3576085850642787	-91.13899541800197	688.090319552806	930.0128622162443	69.92810379292081	109.44066684035198	91.68171063764711	3	2	5	1	4	0.1390173088873356	0.38927628752999743	0.28565157981336387	0.18605482376930246	
1750000	-1200.7001945341794	-1100.9637089244193	-99.73648560976021	-1100.9637089244193	49.80698364574937	2.8041794279496677	0.003100496040785231	0.37958012877876135	0.0032237853963768847	1.6160520449379742E-6	0.37350793107916347	-75.16219408447226	224.2928991295923	25.953838443020707	45.67540518829062	3.537296439445258	7.045403159420444	2	2	7	2	2	0.13718986339434097	0.37762051908502214	0.2991347937513338	0.18605482376930246	
1760000	-1212.9932085268704	-1088.0991639175722	-124.8940446092981	-1088.0991639175722	79.62482988166491	4.432849884338653	0.0015340300643012813	0.5502327380094191	0.0018334128945643087	8.019638051121074E-7	0.5125640230363481	-89.06756899803645	1656.0616703001956	325.0206663550761	405.7051815108385	126.20747872166635	0.5986034155267723	2	4	2	6	1	0.13718986339434097	0.37762051908502214	0.2991347937513338	0.18605482376930246	
1770000	-1211.8607112636082	-1083.3004106312123	-128.56030063239584	-1083.3004106312123	147.95498560366934	4.851321736323529	0.0010672618814771173	0.4614790139848499	9.402187756393865E-4	2.297224278533459E-7	0.4616690222885705	-94.26442542780428	907.0815397593634	110.40601033495969	201.34706176013879	118.93983092557117	110.55436637150515	3	1	3	4	4	0.17668827183338262	0.3642647215725939	0.27299218282472043	0.18605482376930246	
1780000	-1195.665827714524	-1079.2091591439284	-116.45666857059562	-1079.2091591439284	67.72681053845207	4.205000527832219	0.0024509684072360005	0.6986472781274733	0.0021870600283445405	2.432445911203831E-6	0.7422072209311392	-76.9412397535869	1085.4884278998936	1704.2156896727467	738.8898703694616	38.58331134882688	105.59344549398216	1	1	1	10	2	0.17668827183338262	0.3642647215725939	0.27299218282472043	0.18605482376930246	
1790000	-1197.0272787048168	-1080.60164767866	-116.42563102615695	-1080.60164767866	82.69697408597786	4.205000527832219	0.0021527058049000056	0.6636196947931874	0.0022009889775954526	1.607719439100566E-6	0.5830816502865455	-84.41139621280139	615.877099876969	124.16744559049228	119.46398509393359	73.97959540688439	40.51346693295929	2	2	5	5	1	0.18310415882058176	0.3642647215725939	0.2665762958375213	0.18605482376930246	
1800000	-1209.261838451496	-1087.3606689501412	-121.90116950135489	-1087.3606689501412	114.47412681526647	2.483965339437777	0.001362526184640976	0.3265892869099069	0.001398230597609672	2.1307491586361195E-7	0.3304977833757302	-91.23538998672355	514.1289398901977	65.04778689980695	172.6986299365057	76.79566001480869	11.630128808948323	8	2	2	1	2	0.18310415882058176	0.335500394407879	0.2665762958375213	0.2148191509340174	
1810000	-1198.4825433002413	-1085.6819629618265	-112.80058033841487	-1085.6819629618265	100.23510370544258	3.4322879264767727	0.0014402433348032306	0.5077900536521256	0.0015685832284042473	5.476283980924606E-7	0.47407109521213214	-86.6702127114309	455.9121091809062	22.526947765556546	14.26877142163253	25.874694282097327	5.491767841227523	7	1	1	5	1	0.18310415882058176	0.335500394407879	0.2665762958375213	0.2148191509340174	
1820000	-1211.2528100625343	-1095.1509520305344	-116.10185803199994	-1095.1509520305344	103.67879203286411	4.3366676852638015	0.002079652806181286	0.2305995560643691	0.0020165398246451962	2.1436187456562832E-7	0.22557649602838029	-87.41612333007592	910.6057863665493	170.234234372708	22.26226909378695	10.748018022841757	24.65488003087587	1	10	1	2	1	0.18310415882058176	0.335500394407879	0.29797153443121654	0.18342391234032215	
1830000	-1183.4562213364218	-1084.0389461026773	-99.41727523374453	-1084.0389461026773	35.246870886937714	4.155240004777277	0.0046346935333003375	0.6217575299924055	0.004245675493745133	1.2147407452294749E-5	0.8113831332369837	-69.57490513486708	1400.583684141586	81.1814706724471	12.87259580296485	24.973588870763695	6.308445413518179	1	4	3	4	3	0.18310415882058176	0.3401730431732412	0.29797153443121654	0.1787512635749599	
1840000	-1200.7960424959388	-1082.1838967894066	-118.61214570653206	-1082.1838967894066	73.78060295266518	4.358609153362112	0.003753880641397402	0.8972468127158071	0.0020877624038335802	6.006055235105602E-6	0.9647407550917524	-87.71700379226328	214.45538084295453	298.1076965087064	80.7007476069926	17.284051601023478	28.000042885592897	4	3	5	2	1	0.18310415882058176	0.3401730431732412	0.29797153443121654	0.1787512635749599	
1850000	-1209.4578608052555	-1101.0080559110163	-108.44980489423915	-1101.0080559110163	45.775932615552094	2.9873414968909007	0.004568826624020953	0.3771411996067023	0.003758627082769242	1.0263936803387649E-6	0.2613963556488092	-80.71153963258404	197.2294243300077	78.05120605115292	51.382873576167505	81.81732719122058	24.805090013177225	7	2	2	1	3	0.18310415882058176	0.3401730431732412	0.31487003571017896	0.1618527622959975	
1860000	-1210.4403449435656	-1085.3779534542793	-125.06239148928623	-1085.3779534542793	97.84846239529658	4.8236669243156145	0.001424748927601618	0.5279825893349955	0.001572815570688696	5.586340934159823E-7	0.5288049030157842	-89.59767227270295	4559.32861423602	450.6001593368768	129.8797505295863	60.13666218566596	2.4476114896616767	2	4	2	6	1	0.18310415882058176	0.3231859134015893	0.31487003571017896	0.17883989206764941	
1870000	-1207.9387885118242	-1083.9800865733641	-123.95870193846002	-1083.9800865733641	123.69187114019113	3.681231082013833	0.0015956162359862596	0.6447695964934496	0.0011862308712222971	4.8551141378431E-7	0.51562506166949	-92.17695656171429	265.3098276264345	479.38254370499254	106.08876165195736	59.60854312194288	24.044415289428237	7	1	2	1	4	0.18265889092585014	0.3231859134015893	0.31531530360491056	0.17883989206764941	
1880000	-1236.0387135745825	-1082.1570771138754	-153.88163646070717	-1082.1570771138754	288.857479301159	3.998808541572366	0.0011180957646847315	0.6947115432848029	6.992854394983948E-4	3.113375446564854E-7	0.6801381167380219	-106.7885045100887	154196.51986934748	512.8993705597511	483.73486832112536	164.20145561307294	233.90135542612472	1	4	2	2	6	0.18265889092585014	0.3231859134015893	0.31531530360491056	0.17883989206764941	
1890000	-1236.6388263114502	-1078.2812742986125	-158.35755201283777	-1078.2812742986125	542.4181657022726	3.7106570717212093	3.555870009682843E-4	0.7451704106221213	2.9023978133720834E-4	6.421315671528035E-8	0.7606376144954317	-116.7723846732838	4919.111183156501	2602.4566565754053	509.45372803268174	360.4447630345919	45.12372094387695	6	1	1	6	1	0.18235052615962288	0.30898906118980984	0.3152653285321184	0.19339508411844827	
1900000	-1207.8351875727205	-1087.2065572228187	-120.62863034990194	-1087.2065572228187	113.97184112193901	4.043047312706876	0.001704551504969689	0.9768526790826556	0.0011688231642136967	8.793805793789504E-7	0.744422440695084	-85.0224107132557	907.7489643954935	242.37638010345378	291.9889876201375	129.32844383939388	21.024438580525292	4	1	1	1	8	0.16145365517529436	0.32955974323805515	0.3152653285321184	0.19372127305453152	
1910000	-1196.802009120321	-1079.2223547661363	-117.57965435418468	-1079.2223547661363	60.23869116327742	3.0811802814234888	0.0039003410187911217	0.8996806221781576	0.003026917513430123	3.802904349862386E-6	0.626109863444351	-84.5778058378061	558.4837078009505	226.49717217388826	66.918904490596	59.99321196682502	102.76622645807295	4	3	1	6	1	0.18463247305844419	0.32955974323805515	0.2920865106489686	0.19372127305453152	
1920000	-1240.8437765198312	-1099.0979652929973	-141.74581122683395	-1099.0979652929973	204.73705573794152	3.571249769960798	8.674609129570921E-4	0.3107663905579648	8.654409465183871E-4	8.350463949657155E-8	0.33836641564430836	-102.81098429441047	982.6875357562658	973.5797913966559	1467.6088284886657	660.3141905233023	56.5556868950335	1	1	5	4	4	0.2188949156806701	0.3070989249199519	0.24717771498360924	0.22682844441576827	
1930000	-1214.114074434513	-1084.8780989099748	-129.23597552453816	-1084.8780989099748	144.62989819656147	3.5238941518536233	0.0012112235051152068	0.49480336762594324	0.0013564504812188254	4.325685090407781E-7	0.48847068452094394	-95.81998472715517	983.0160596285938	242.9327947282602	171.97302748598568	128.01644643185503	39.32586991472292	4	3	1	5	2	0.19600043221334218	0.3454997536852708	0.27090796934770023	0.1875918447536863	
1940000	-1218.5424923545067	-1084.7483888374602	-133.79410351704664	-1084.7483888374602	157.5190217511091	3.356083918103234	0.0017492641182688536	0.8550255616535924	0.0010128127585255834	6.262175294234955E-7	0.7024194536247519	-97.09882151605458	451.5348814092804	1416.4900409814795	146.65831653551803	109.65810059753086	29.114624904454367	1	3	8	1	2	0.19600043221334218	0.3454997536852708	0.27090796934770023	0.1875918447536863	
1950000	-1184.6942777766492	-1084.7033133055716	-99.99096447107759	-1084.7033133055716	37.26532936533822	3.128231101800869	0.0051019203359736745	0.47637732066826594	0.004551217144058898	6.720388198866973E-6	0.546697116349235	-71.7343709503029	541.2188462747222	122.00465104845078	41.611553982940876	33.236639146430214	11.02998732874098	1	3	4	4	3	0.21211274781172024	0.32938743808689275	0.2645433049031421	0.1939565091982444	
1960000	-1168.6677683042194	-1081.949271563498	-86.71849674072138	-1081.949271563498	24.52992286125233	4.905450199011915	0.00711330088402245	0.5368722044216321	0.006869538408844982	1.123877338753264E-5	0.4449946888951486	-62.37520443431011	168.20081677826542	23.23154135997954	26.367510446963582	18.440351147514342	1.5494513840314112	3	4	2	4	2	0.19328565140701195	0.3541271791896233	0.2645433049031421	0.1880438645002222	
1970000	-1172.5067206652284	-1091.4806445383438	-81.02607612688469	-1091.4806445383438	20.998609718782635	4.419808349176322	0.010721483649527509	0.6852939539625017	0.00996111782493038	8.427017941472386E-5	0.7801031951664023	-60.36611188834244	138.5599203417633	31.41301129299924	5.174903625257588	1.9269695525001544	2.3535852562182495	4	6	3	1	1	0.18456983283236333	0.3628429977642719	0.2278696412398281	0.22471752816353624	
1980000	-1166.2343931376486	-1086.2800412522754	-79.95435188537317	-1086.2800412522754	16.68478968394955	3.4284376188575707	0.0136533680972402	0.6104250562442461	0.011299492968363998	7.883486404934485E-5	0.6670192396834255	-55.03056525755575	222.81388874959197	32.15249834220487	13.654966735779846	22.444676979565568	4.472867626736909	1	4	6	1	3	0.18456983283236333	0.35694886617760063	0.2337637728264994	0.22471752816353624	
1990000	-1162.1718431773215	-1087.0876854605788	-75.08415771674267	-1087.0876854605788	13.586383880857465	3.4284376188575707	0.03404364433014923	1.2174547098253394	0.015712204866254787	7.016188408700516E-4	1.1701935068386629	-51.90876020104498	68.63381898232456	36.27306810861474	16.982112455101685	8.627224257550225	1.9337648653367576	3	1	4	2	5	0.18456983283236333	0.35694886617760063	0.2337637728264994	0.22471752816353624	
2000000	-1167.0876564129892	-1089.0646211345863	-78.0230352784028	-1089.0646211345863	19.866914174435642	2.8580055368168895	0.026080209507615502	1.4717203893241166	0.010020553145746547	1.829217621967161E-4	1.090892767284636	-52.424021907494826	169.85464946973573	34.2566940902302	24.763784203017256	9.850516779601831	0.1030580322181777	2	1	1	10	1	0.18456983283236333	0.3062629214182818	0.2924183721592097	0.21674887359014475	
2010000	-1170.734499404974	-1087.0899851795327	-83.64451422544128	-1087.0899851795327	17.75433674002961	3.731961435519033	0.01890090830087235	1.033822549679431	0.010072224329595914	5.728665692167211E-4	1.303991220971479	-58.588580259928094	79.50048778970536	39.42212114096816	16.85788557704108	18.398728281900755	16.993690110472304	3	2	1	8	1	0.18456983283236333	0.34504754480758015	0.2991778021941665	0.17120482016588956	
2020000	-1175.2412849604216	-1082.9625998524984	-92.27868510792314	-1082.9625998524984	23.177033804671996	3.9703837769299786	0.011084094950484619	0.6124215506811438	0.008410605236000979	8.26886845895593E-5	0.8496873675843384	-62.60114495109415	387.7389300517174	67.24089982957578	32.89900291540701	75.81345476813314	5.616994216635634	1	1	8	2	3	0.18456983283236333	0.34504754480758015	0.2991778021941665	0.17120482016588956	
2030000	-1170.1630720486964	-1082.8214788823786	-87.34159316631782	-1082.8214788823786	29.55420466293013	3.517025281862052	0.007456305934512507	0.6802491253505475	0.0067638374451709045	2.467126465253352E-5	0.757384451250764	-59.521681413665725	308.16113789269326	11.370703960708727	24.874936103412686	43.785694543464786	8.056643886113635	1	5	2	4	3	0.18456983283236333	0.34834336789952525	0.2991778021941665	0.1679089970739445	
2040000	-1171.5614507776586	-1080.2179276812478	-91.34352309641078	-1080.2179276812478	25.381917193891198	4.527428243344884	0.007975288513896457	0.5678735697234505	0.008248438380487942	3.565747904174421E-5	0.6615422884047819	-63.591089936125684	428.87625947178026	119.80822080818702	15.376644606795809	19.839203202137295	14.341552389837583	1	3	6	4	1	0.16749110613872087	0.3654220945931677	0.2991778021941665	0.1679089970739445	
2050000	-1190.5826957791667	-1084.867115783611	-105.71557999555549	-1084.867115783611	53.23025897377848	4.527428243344884	0.003799703762661536	0.6553409374882727	0.0029192402360538982	9.205898535633279E-6	0.8032232493112664	-77.63593708284378	245.17367283199727	44.505329915685465	67.61767064413257	40.131681630715526	3.2842212755586493	4	2	4	4	1	0.16924793006434288	0.3337036631012925	0.29742097826854447	0.19962742856581972	
2060000	-1190.1780053172465	-1083.0299851017523	-107.14802021549407	-1083.0299851017523	45.616144411868525	5.342802312003989	0.0031303329949109626	0.6329337067738456	0.0031557177668555827	5.2990405909896475E-6	0.7399664474030528	-76.60381376617063	995.6168030955477	108.5348118006493	127.03670097474503	14.023516531772367	0.332374433940659	3	3	2	6	1	0.16924793006434288	0.34239462175374374	0.29742097826854447	0.1909364699133685	
2070000	-1191.766341388048	-1083.0789788553798	-108.68736253266825	-1083.0789788553798	51.828309592934524	3.428859901716909	0.004881907232176434	0.6961254239653938	0.004214742028888454	7.519855918181071E-6	0.5764305346049136	-77.78500273630198	241.90597729417672	176.17184795447886	94.18819716199673	117.04414532895059	17.775745339632167	2	1	2	7	3	0.16924793006434288	0.34239462175374374	0.29742097826854447	0.1909364699133685	
2080000	-1188.7997505422256	-1075.4275219662768	-113.37222857594877	-1075.4275219662768	67.86374280361807	3.35566708869686	0.0026475202123150718	0.510725181890362	0.0023677135598307517	2.263927229999023E-6	0.5438228516754976	-85.36842981719359	105.80268593037214	219.60967664019924	43.06728851939498	40.31478510311861	19.578260845030282	6	3	1	1	4	0.1806499093888475	0.3100360747446704	0.3153203980934594	0.19399361777302224	
2090000	-1209.865264356054	-1080.545464405899	-129.31979995015493	-1080.545464405899	122.85872849009705	3.35566708869686	0.0013205074958832794	0.5243229802033551	0.0013521965427964943	5.859247473826091E-7	0.5455039735038958	-94.52332408969284	1653.6944385428094	315.31685290832945	303.68790605638173	105.1556414113325	17.49090223353282	2	4	2	3	4	0.1806499093888475	0.3230150647459121	0.2840993259930569	0.21223569987218308	
2100000	-1196.4779241020915	-1077.2454266586315	-119.23249744345998	-1077.2454266586315	92.12182814573598	3.284576369975092	0.001757163270114948	0.5274520933398679	0.0017980731013634047	8.168565488094263E-7	0.5035851678847943	-86.16976036145135	974.8880000793648	297.1345971675865	295.84218496236997	35.2355670540711	26.855535024423286	1	3	5	4	2	0.15980253416703016	0.34918391779741226	0.2913697216055601	0.19964382642999703	
2110000	-1219.1375063743867	-1087.9581858995264	-131.17932047486028	-1087.9581858995264	145.89236153781493	2.8950998462711164	0.0010743346041509122	0.590839706319286	0.0011146586735826995	3.5569507376483444E-7	0.5778420690340337	-94.50898705145993	1235.1002727839364	1098.1348510986504	276.4145423693543	217.90820919573272	53.14420092870121	3	2	3	1	6	0.15980253416703016	0.34918391779741226	0.2913697216055601	0.19964382642999703	
2120000	-1236.2790863210785	-1089.223756852244	-147.05532946883446	-1089.223756852244	296.9946698898382	3.9017552296176072	6.316655619397355E-4	0.2907896310892282	5.523402406103547E-4	1.8484489753547515E-8	0.24058301665867668	-109.27961145401518	2314.5896014020605	2748.4433424858876	59.61392230736755	78.3874995781561	149.74759174753902	3	6	4	1	1	0.15980253416703016	0.34918391779741226	0.2913697216055601	0.19964382642999703	
2130000	-1185.4385461993631	-1082.932707622653	-102.50583857671015	-1082.932707622653	46.53103749208523	3.9017552296176072	0.0031177594739365856	0.4974411574137587	0.0033163989590787642	4.339034219458505E-6	0.5855478219257741	-72.3556573101504	902.5779145770389	28.50189810683599	30.162779139983257	40.16400731642339	56.28607185233036	2	4	2	3	4	0.15980253416703016	0.34918391779741226	0.32573065598688616	0.16528289204867097	
2140000	-1182.7688551675237	-1085.780622171368	-96.9882329961559	-1085.780622171368	36.29377555423765	4.83371123709527	0.004673057184682697	0.6237776616171302	0.00482958394487538	9.563693458692607E-6	0.5954535515694781	-67.82617504916331	138.77446601186145	41.3468517049254	25.368731901585388	97.37248729653075	3.0967183205394693	1	1	6	5	2	0.22462335835357727	0.3108058756541703	0.2952517668741806	0.1693189991180714	
2150000	-1194.660243601473	-1085.8571939466492	-108.80304965482388	-1085.8571939466492	39.17723674502236	3.094089790136176	0.005977513042300435	0.7124491183465697	0.0048233520162531685	1.2572288985394694E-5	0.6920763097694312	-77.01294937934973	332.3956535027131	338.50863056878717	67.32853488221635	88.25687895089669	35.97610470861139	3	1	7	3	1	0.1826144895873274	0.3395407562477113	0.2665168862806396	0.21132786788432129	
2160000	-1182.9991097131997	-1087.2932740214173	-95.70583569178234	-1087.2932740214173	36.89964812550252	3.4227623187024014	0.0055260426588631594	0.8038088847616496	0.0055706171427599305	2.0902487042034392E-5	0.7055740793473713	-71.81191001947532	140.7866170989153	28.96964477489083	48.227600754958516	0.8543029780170087	1.61618389105934	4	7	2	1	1	0.1826144895873274	0.35248245291237995	0.307272979527567	0.15763007797272516	
2170000	-1168.4436564529117	-1077.3302301191832	-91.1134263337286	-1077.3302301191832	22.04878388351568	4.501844886211121	0.01453546720854794	0.894545807718171	0.008593408911293064	5.7920737050216874E-5	0.6968651569555955	-64.59030555628554	96.04549403258999	8.940515217068373	32.77587274498821	19.372800181778135	12.38285544752727	2	3	3	5	2	0.1826144895873274	0.35248245291237995	0.307272979527567	0.15763007797272516	
2180000	-1160.1815521372323	-1079.480765658371	-80.70078647886145	-1079.480765658371	19.660234586784323	3.1526993923923783	0.011774244400415723	0.6064440965690814	0.009941778464242131	5.012593917556564E-5	0.5871729000247623	-56.08513506518599	388.3399912677043	7.49098704902551	17.088420614912028	4.983791239062721	6.2071324701671395	1	4	6	3	1	0.18194675513929115	0.34060261093264954	0.2609836129101131	0.2164670210179457	
2190000	-1159.055803160824	-1083.444093574403	-75.61170958642109	-1083.444093574403	13.864497625839316	4.475321718962694	0.016790832731002233	0.7039889907422463	0.01781193524684856	3.007373248968645E-4	0.8174961053493988	-49.97353167370054	191.8905213726629	42.79277259309645	44.30768807345224	11.706798492497347	5.280815583429932	1	2	3	1	8	0.1639159364697952	0.338792504180878	0.2572740854373738	0.24001747391195258	
2200000	-1180.1956848235013	-1091.1664667667726	-89.02921805672875	-1091.1664667667726	26.601544425994632	3.050638585489402	0.007931153195669319	0.9606690605252954	0.006788519707132157	3.5161473316860977E-5	0.8135760068680187	-63.74701861955732	160.13945694492966	26.608737295253377	10.974221099365261	19.072707149629835	13.138782049202907	4	1	5	1	4	0.21703408634323726	0.33638071184921114	0.2572740854373738	0.18931111637017733	
2210000	-1187.1296893591891	-1089.0142492069635	-98.11544015222564	-1089.0142492069635	31.744192451473047	4.2557555293671205	0.005923515469383694	0.5892920901307289	0.005826822116894162	1.1450445719928018E-5	0.5874224563773547	-67.47605024760158	209.50697124437886	657.5378917748519	37.27232671780364	24.467819714763813	2.421275528131801	2	1	3	8	1	0.21703408634323726	0.33099050962616905	0.2572740854373738	0.19470131859321943	
2220000	-1170.2496154702565	-1086.9414281469362	-83.30818732332018	-1086.9414281469362	22.671065333359163	3.262587220770945	0.010014181374748568	0.6833340115446976	0.008451128373244438	4.224552073834169E-5	0.6703674193311019	-58.409233620692525	411.7919255039917	39.608826122617586	10.479687929353826	9.766322233124532	5.54348117402661	1	2	4	4	4	0.1709939846435583	0.32082902712426764	0.30065403203605134	0.20752295619612232	
2230000	-1187.6376319390629	-1088.4804227774052	-99.15720916165775	-1088.4804227774052	32.13617984188367	3.2012507044088814	0.005364932219959502	0.5291806190274975	0.005230960024479159	7.575004533557726E-6	0.5386054493112059	-70.52649169372948	309.3406385654757	44.99934204053848	55.40609837504955	22.685839946156612	51.83318921171838	1	1	1	6	6	0.1709939846435583	0.36332119206148533	0.25816186709883365	0.20752295619612232	
2240000	-1194.160231199295	-1083.466590797524	-110.69364040177089	-1083.466590797524	45.98476035702673	3.5669457028660116	0.004814515012890036	0.7521792240502424	0.003841351785926087	6.1143567124959115E-6	0.5912021494960811	-77.78447977779955	1089.194720331105	72.04685345644066	69.79108616233084	106.20130420276848	17.127722009704257	2	1	2	7	3	0.1709939846435583	0.3272005392166722	0.2942825199436468	0.20752295619612232	
2250000	-1167.245739803434	-1076.630898834514	-90.61484096892002	-1076.630898834514	24.84131000754176	4.076005516789375	0.016528846649834814	1.3251560591143312	0.0075215653541624	7.083956092028971E-5	0.9055507668024457	-65.1003145804346	169.7575414402362	28.264971085725826	21.003507102840654	10.578997540488478	1.556879018366217	1	4	6	3	1	0.19443216726400478	0.38842206443719757	0.2520455155466782	0.1651002527521191	
2260000	-1187.043337100467	-1090.0826312233862	-96.96070587708071	-1090.0826312233862	40.5795443961375	3.914323824593478	0.004503153274654284	0.5894694846034098	0.003492430823351527	6.221728055210637E-6	0.6145487835439855	-67.56731088956799	1224.1203052614596	61.022156296433	53.108047274777114	22.096127308677463	1.4998076513503398	1	4	7	2	1	0.17216223772624187	0.39822413881090857	0.23929184597509295	0.19032177748775625	
2270000	-1182.675598706103	-1084.5952045073975	-98.08039419870553	-1084.5952045073975	37.39852487440537	5.558841125870924	0.0046348170226384955	0.6916220926281419	0.0048164901375101305	1.4535821342669332E-5	0.7657927559899501	-72.61129559432213	199.31212356011213	39.58863008394502	7.784519815037181	13.120478800933993	14.306180612737075	4	5	2	2	2	0.17216223772624187	0.38465338800126964	0.23929184597509295	0.20389252829739518	
2280000	-1197.9325378502608	-1081.4315751556153	-116.50096269464544	-1081.4315751556153	71.51771876658299	5.236791670909018	0.0025442411672712563	0.8402912593041869	0.00189020954053036	2.070147857288374E-6	0.7655257165115489	-85.06613256430796	490.0892977469146	85.22396365741162	146.094426670697	31.320105080522488	8.546070719827032	4	1	6	3	1	0.19018498267805728	0.38002300281332635	0.2530952843401549	0.17669673016846116	
2290000	-1184.2432044905263	-1094.7806249101643	-89.46257958036192	-1094.7806249101643	30.755376206303676	3.5101151325542097	0.003892461600109401	0.5155760884347478	0.004217297746258733	5.001810521506502E-6	0.5427841147130605	-62.080843822593906	491.16065936728086	194.78358101021453	3.6612811713608924	8.009734565986008	12.256308575726244	2	3	2	3	5	0.19018498267805728	0.38002300281332635	0.2530952843401549	0.17669673016846116	
2300000	-1179.3225807134227	-1088.7517255344153	-90.57085517900734	-1088.7517255344153	33.98220391915707	2.9988687604914235	0.00653202986128491	0.9333872894250009	0.004147708005024255	2.723383700786275E-5	0.914194938453712	-61.61032574856752	732.4944686666535	72.56101234297161	10.758054059921319	21.841813241667158	7.6328142388622	3	1	6	2	3	0.19386149769637157	0.331115457727332	0.26293646824903033	0.21208657632726577	
2310000	-1187.0951242049623	-1084.976528669025	-102.11859553593742	-1084.976528669025	35.16951341245758	3.2935810936350918	0.0075711084764148485	0.8439136454679319	0.004720009272317366	1.6497746017146775E-5	0.7352624251940301	-71.53239176038963	954.9466301222677	87.526456934138	31.190392466128102	41.09582754574102	10.312066159404317	1	4	5	3	2	0.20222661365182554	0.3304762114581922	0.26293646824903033	0.20436070664095154	
2320000	-1181.695813752244	-1087.5194308146583	-94.17638293758579	-1087.5194308146583	38.56376164197672	3.2935810936350918	0.006338384868222034	0.7826953050298727	0.0048161274011989065	3.471595271079347E-5	0.9040980475316104	-68.12009422871424	234.65019281514338	56.60403374532979	16.78889392666813	22.29960226453765	6.449435897846439	5	3	1	2	4	0.19671756043158128	0.359153254255361	0.23880597072200843	0.20532321459104894	
2330000	-1226.8547682625058	-1091.372026681614	-135.48274158089185	-1091.372026681614	182.33776738921856	2.5085439533157152	0.0010490572115514217	0.6349934584431475	9.752230392501678E-4	2.1602323147803262E-7	0.5026251762640848	-99.79405130241487	563.392678756611	543.9380554954026	662.723659412411	215.9444909680878	17.798546149935074	3	3	3	5	1	0.1642401721002889	0.359153254255361	0.30282254706822975	0.17378402657612	
2340000	-1197.6132833803033	-1091.0253829073795	-106.58790047292374	-1091.0253829073795	45.91345635521578	4.200488406205511	0.003100009208790444	0.46550392717064076	0.0028521587759133375	1.1970095788972389E-6	0.39074844439348577	-78.29895016725101	289.22417871660605	103.82818312167723	86.30032202562671	33.15468999202513	17.663120688983067	2	3	2	7	1	0.1642401721002889	0.359153254255361	0.3128652281243759	0.16374134551997385	
2350000	-1198.118823179202	-1086.8239294435184	-111.29489373568367	-1086.8239294435184	78.43876988175977	5.440637501034343	0.002358730876685898	0.5513741136966283	0.0020988292327881945	8.161023391448304E-7	0.4076857052921451	-82.69276359579223	255.84057021269882	33.43374300407615	28.146992466775085	8.738868715617963	37.70434571963681	8	1	2	2	2	0.1642401721002889	0.359153254255361	0.3128652281243759	0.16374134551997385	
2360000	-1230.8822364865357	-1090.6464782247767	-140.235758261759	-1090.6464782247767	258.0440693954762	3.3574827250599957	7.069803068055656E-4	0.6553061897022174	6.140009517290902E-4	1.9549492815760863E-7	0.6921829524256214	-100.88092064661208	1507.3264493696008	2271.555900812397	631.753836626928	257.8790421462176	42.893161328296074	2	2	1	9	1	0.20270143082056447	0.359153254255361	0.29785014717923186	0.1402951677448423	
2370000	-1215.0227525295652	-1091.1029117395847	-123.91984078998043	-1091.1029117395847	106.5758309708998	3.69681988433513	0.001560966581133659	0.6500259763560856	0.0014588263149307363	1.3823596093220222E-6	0.7045348104159689	-86.39400250648464	7998.830011141302	177.9568028061993	97.53818866124617	127.8296194706598	42.67530494914133	2	1	10	1	1	0.20270143082056447	0.34998579105438016	0.30129727016661917	0.14601550795843582	
2380000	-1182.5220781782425	-1081.4097405364653	-101.11233764177729	-1081.4097405364653	36.30602397071398	4.701857978601205	0.0062186290285553576	0.7412992320055813	0.004604044541440672	2.6493904085959924E-5	0.8908080022562969	-72.34203451326009	261.1633728761005	179.4005611592588	85.26946976792381	19.710992641172474	5.907360039658144	1	3	5	1	5	0.20270143082056447	0.34998579105438016	0.28709136299047155	0.16022141513458346	
2390000	-1184.897845635361	-1085.6892770126524	-99.20856862270851	-1085.6892770126524	30.968312496616345	4.9830623231011915	0.005310395719373721	0.6913451645025787	0.004961403642163683	2.4085288794341327E-5	0.8612802140648715	-69.29863040304197	839.2736435953179	153.58259931626793	39.267354984344685	22.00726673910675	8.865033002628085	1	5	1	6	2	0.18520908973929193	0.32774267644116606	0.31776180915020324	0.16928642466933846	
2400000	-1182.5156149182283	-1089.0354468454075	-93.48016807282079	-1089.0354468454075	34.67440292075057	3.1474982919115746	0.00583665923414602	0.9257141313173678	0.005256402406566437	4.6998493383174844E-5	1.0683661408799836	-65.8752547814949	234.52876777841183	33.47163474292402	13.472841679569221	26.419855569322415	36.27812430031716	2	7	1	3	2	0.16413271494825252	0.32774267644116606	0.33883818394124265	0.16928642466933846	
2410000	-1208.0557329641508	-1090.9901239739586	-117.06560899019213	-1090.9901239739586	85.34979381021923	3.681593745808	0.0025955754054038252	0.8829675566381634	0.0022054062832799638	2.382766651766554E-6	0.6337548587711158	-85.58144895937065	342.2831870475711	313.2447807402476	95.41868537344445	35.31845666360648	31.17803338468816	1	2	6	2	4	0.16243097676709725	0.4072928738464559	0.2556674755308323	0.1746086738556142	
2420000	-1183.4574620912529	-1089.1220079448701	-94.33545414638274	-1089.1220079448701	32.83472128888259	2.4485956809274176	0.010355911877385002	1.0098731119308473	0.0057943687531622975	3.3584932463667596E-5	0.811527616531056	-67.54735334543464	138.21050285612685	118.19666665750705	38.95411699491723	23.509519449167797	2.8034596675141294	1	1	6	5	2	0.1753041383259416	0.3231925538199989	0.27015637653062985	0.23134693132342932	
2430000	-1177.0941151134075	-1083.6277178041232	-93.46639730928425	-1083.6277178041232	26.573235328627778	4.035680126703827	0.008142022421586233	0.5431891133371147	0.006723053424933766	1.8231597693425608E-5	0.5810405680785328	-67.088678570053	101.62539963044948	47.829537116746025	79.42688039275833	34.993409793138945	10.363083037686247	1	1	6	1	6	0.1753041383259416	0.32056833737279217	0.2727805929778366	0.23134693132342932	
2440000	-1189.1070341266243	-1088.5781693406948	-100.52886478592944	-1088.5781693406948	33.59303324157441	4.035680126703827	0.003917820404788182	0.4939291511483964	0.004145696413165717	2.4947915088854462E-6	0.3992750501602872	-74.83041052075544	128.38736911325122	206.17978257579432	22.51691765254753	15.504478430197048	1.608686984813739	6	2	1	5	1	0.20222949193093046	0.31439745557061716	0.25202612117502277	0.23134693132342932	
2450000	-1199.491235907538	-1081.0154814895704	-118.4757544179677	-1081.0154814895704	76.46187142799876	4.035680126703827	0.0021741911220814984	0.6332867299204504	0.0021525138538547872	1.9975409156969114E-6	0.6452440242929858	-87.72357884571116	156.54963405207567	167.43763800801287	270.08318350763034	54.165917699290965	14.885713982516961	3	4	2	4	2	0.16446996316973655	0.31439745557061716	0.31702183898775704	0.20411074227188897	
2460000	-1257.1959202974379	-1083.3227060633828	-173.87321423405498	-1083.3227060633828	1224.4501794743298	3.763219396407154	1.30009538537157E-4	0.6518066069327776	1.1158291183707743E-4	9.34441204903126E-9	0.7588983533465372	-123.66208689736358	38785.623431300184	5751.693084114217	7447.700966309587	457.1366855165051	514.3932473191935	1	5	1	7	1	0.2222334200800106	0.3291415572135312	0.25949184875651227	0.1891331739499456	
2470000	-1211.1458157242305	-1081.963687672371	-129.1821280518595	-1081.963687672371	143.33521480244457	3.763219396407154	7.808748489251641E-4	0.40577418754180633	9.038373667392957E-4	2.2292442154692233E-7	0.5236513099475493	-98.59742638438175	584.026296017803	355.62146977641646	10.060064750880557	23.78955390394085	38.10561310928368	5	2	1	6	1	0.20544358614813693	0.35476098934811284	0.25949184875651227	0.18030357574723765	
2480000	-1223.1491337869566	-1088.5061826691858	-134.64295111777074	-1088.5061826691858	223.31822750081025	3.0597782895868915	5.602758742826991E-4	0.47085490446452943	6.471283520127663E-4	8.813868983444147E-8	0.4700438166169101	-95.0235774484611	4594.17524997719	4112.495941762037	56.021000663276	102.70486784627906	117.16858328372373	2	1	1	9	2	0.19954364487142445	0.34730600825058794	0.2407075479011856	0.21244279897680174	
2490000	-1213.3183661438816	-1086.021738434076	-127.29662770980542	-1086.021738434076	150.74697210111236	2.96897295124359	0.0014677102404435285	0.6262856321120237	0.0012278828578106316	8.101797631671901E-7	0.7128035731337475	-94.42066524654615	773.1326215307407	341.73669011931474	145.1936507188299	100.54222363099895	19.58872608782036	2	6	4	2	1	0.168451386557427	0.34730600825058794	0.29151104550818996	0.1927315596837948	
2500000	-1214.5628763844961	-1088.259595005871	-126.30328137862503	-1088.259595005871	123.36903331624995	2.96897295124359	0.0020054479102081186	0.6494620868909775	0.0013855536408179602	1.020044425560324E-6	0.637520051771398	-91.15665632580713	781.4774759067577	337.6943692959816	161.03593903521792	285.9971004927145	29.721227888447935	2	1	4	6	2	0.168451386557427	0.34730600825058794	0.29151104550818996	0.1927315596837948	
2510000	-1201.2437983761472	-1087.9931440856665	-113.25065429048065	-1087.9931440856665	62.15706986900989	4.172460104610124	0.003259266486791127	0.5525064820127299	0.0026427393393676276	5.1726596319973705E-6	0.6574424336288516	-81.86235049134861	290.10457739831935	162.80342167845131	11.864926909674391	49.65354789749663	60.26964999215148	5	1	2	6	1	0.18098871763231947	0.34730600825058794	0.29151104550818996	0.18019422860890233	
2520000	-1225.4649266564452	-1092.9826945573282	-132.48223209911714	-1092.9826945573282	157.58188523151858	3.946220531636061	0.0010783271374043713	0.17954151736765028	0.0010941159217415953	3.056743655515522E-8	0.16072945312108095	-98.20653358639937	1914.463068298064	1135.0178575629845	100.68060478212789	59.03286071138812	70.20595230043678	6	1	3	3	2	0.18098871763231947	0.3177238118805101	0.29151104550818996	0.2097764249789802	
2530000	-1214.846598249067	-1093.2184685312104	-121.62812971785651	-1093.2184685312104	87.63736248569684	3.946220531636061	0.0016885625137713972	0.40714604646788044	0.0019758008386468904	4.6936517204276006E-7	0.36062972774206303	-84.661370121542	17092.37847770284	170.08943221483705	129.04303310829442	45.460256388411366	26.69121585250225	1	3	4	3	4	0.16516306393863034	0.3177238118805101	0.30733669920187906	0.2097764249789802	
2540000	-1183.4488943825213	-1081.3232665965372	-102.12562778598404	-1081.3232665965372	29.732133809973448	3.946220531636061	0.005061261809118403	0.5425268971711215	0.005274234489395962	1.0898777685991518E-5	0.5881140068244498	-70.48718745341814	371.9888581030394	74.68772406367239	226.62410999266095	54.48423106073818	8.25023419503132	1	2	2	5	5	0.17445178819474605	0.347360584294682	0.26872259929797676	0.2094650282125949	
2550000	-1228.0121937015922	-1094.5718690193005	-133.4403246822918	-1094.5718690193005	188.49155202874664	3.946220531636061	9.714084840282408E-4	0.6452095391186004	8.34251141267552E-4	2.333002496097893E-7	0.5915516650902504	-97.0267377262993	3003.506885796257	322.69187962982664	66.90959535638979	122.37200913131957	83.18183947630855	1	8	1	1	4	0.17731207440358346	0.34450029808584454	0.26872259929797676	0.2094650282125949	
2560000	-1210.3393255236224	-1085.492449964968	-124.84687555865428	-1085.492449964968	225.14912957942957	4.789595526219139	6.278873548465631E-4	0.7235450211921876	5.152750362366539E-4	1.0559522422147951E-7	0.5365690369918826	-90.23453338480864	1967.2313414100158	234.28696554956878	110.73635768030891	30.175821344863145	51.62633433865814	3	2	1	5	4	0.17731207440358346	0.34450029808584454	0.26872259929797676	0.2094650282125949	
2570000	-1203.9134210982795	-1083.0966306503824	-120.81679044789709	-1083.0966306503824	111.47987288708745	4.344459098603619	0.0017928002270515106	0.9948171707116971	0.0013424127597875379	1.4808160043373051E-6	0.8528422039571976	-82.85719589569926	10073.249049742384	1133.6614354682054	38.24552209695591	26.97542714756407	18.22915462001454	1	4	1	8	1	0.17671350548543238	0.3450988670039956	0.26872259929797676	0.2094650282125949	
2580000	-1169.1059006096054	-1080.01996094215	-89.08593966745552	-1080.01996094215	44.03163172436336	4.0834479629013805	0.007383871299931995	0.896649005746463	0.004942864688757741	4.5792928661661464E-5	0.9859515251393133	-62.32727812601742	324.37485780669346	10.76384820892897	10.840151160716934	22.241930688156785	13.362354004810948	2	2	1	3	7	0.16595872097975056	0.352728342466925	0.28924249849694483	0.19207043805637924	
2590000	-1182.046647242781	-1079.5083952515615	-102.53825199121952	-1079.5083952515615	35.934701824307545	3.6976570492768333	0.005624554389900843	0.7555829553999363	0.004475633159089346	1.9039926988188618E-5	0.8884424180230048	-72.79715315256463	563.6459603114802	43.0760028515133	55.70621458143393	45.00351903839808	10.552990089962192	2	3	4	2	4	0.20859556817694547	0.30763590573212213	0.28924249849694483	0.1945260275939872	
2600000	-1177.1818474590714	-1081.9585199675669	-95.22332749150442	-1081.9585199675669	34.096168414033734	4.018530377850018	0.008780726633681839	1.317449036027569	0.005706050910449434	1.2315756291711273E-4	1.4972189303915222	-66.8869138461064	162.5921292353676	241.7636207143075	10.633488132609335	11.079231606062955	4.703932932329757	2	1	5	5	2	0.20859556817694547	0.3221136077627873	0.27306687510321126	0.19622394895705558	
2610000	-1182.1811747334318	-1079.9317684425187	-102.24940629091304	-1079.9317684425187	40.37266468469976	3.9670888467809817	0.003384243646741181	0.7910403953612303	0.003733102262716291	6.110775996624936E-6	0.6596530465594505	-72.31033878518801	719.2612734144385	62.01016085593949	13.104641172081351	34.27445436032842	12.502930282645332	4	1	1	2	7	0.20859556817694547	0.34192891166217065	0.2532515712038279	0.19622394895705558	
2620000	-1226.7139438918182	-1083.7686044244954	-142.94533946732273	-1083.7686044244954	265.07153684657976	3.9670888467809817	7.562828880554452E-4	0.8729013941678967	5.321059534279984E-4	8.467827352297771E-8	0.5275356391809359	-104.58809329418591	1659.748655985976	1347.4164700137533	350.75974907858375	99.80998801894472	97.06822165210468	1	6	3	4	1	0.16037987916486904	0.34192891166217065	0.282946458072783	0.21474475110017682	
2630000	-1201.429046787243	-1086.0993964137056	-115.3296503735373	-1086.0993964137056	100.31460806013334	3.827125815118911	0.001225458054652566	0.8407370370993524	0.0013978962067007752	1.2811478199504947E-6	0.8206439458719507	-80.07505785575114	902.8916238730976	655.9423135582558	499.9831439057503	14.514556818984135	19.822069432284934	1	1	3	2	8	0.17060824984728779	0.3796429538811056	0.282946458072783	0.16680233819882312	
2640000	-1205.0059285764996	-1082.1678982272824	-122.83803034921714	-1082.1678982272824	132.12839673585165	3.7863531935088117	0.0021982903360199518	1.397795412558772	0.0014246403583105744	2.2603673965173833E-6	0.8869561435743154	-86.7109533448027	2004.6861294172222	65.56418663870761	150.392114715634	31.2584420314107	21.37488114775418	4	2	1	3	5	0.17060824984728779	0.30655169810042776	0.33471266319706966	0.1881273888552143	
2650000	-1201.206592940615	-1086.2911218839442	-114.91547105667078	-1086.2911218839442	73.79147826975503	3.7910104854494033	0.0035874493728140495	0.9077304284286813	0.002229865208877062	4.397858947823909E-6	0.7928805826366299	-79.93682575316261	1449.0302951330757	134.768241129848	282.5936646513682	28.47728278013051	18.528905692256707	2	4	2	2	5	0.17060824984728779	0.30655169810042776	0.33471266319706966	0.1881273888552143	
2660000	-1212.2414350372942	-1081.793245806572	-130.4481892307221	-1081.793245806572	137.5939899454944	3.6324520514224456	0.001057880557297438	0.5704895491798162	0.0012847097675464214	5.464663357206825E-7	0.6423667763842331	-94.00854936824415	917.1831088056847	1102.7780990062838	348.63155345539053	188.03403959202714	39.06121446776217	2	1	5	3	4	0.1681724713053507	0.30655169810042776	0.2884500973187094	0.23682573327551162	
2670000	-1201.4196013400356	-1077.8080992166451	-123.61150212339052	-1077.8080992166451	112.1190003047258	3.6137440425252088	0.0013029039135333542	0.8073663349796577	0.0014316559161853093	1.1349814661900761E-6	0.7801633673672933	-91.12527083222433	431.40685351637336	28.229920864899153	109.13990347977466	46.274164880293405	42.560211536316906	8	3	2	1	1	0.1681724713053507	0.3270875117815747	0.2884500973187094	0.2162899195943647	
2680000	-1213.3639940068442	-1083.290773202143	-130.073220804701	-1083.290773202143	155.5472521300699	3.414940366903748	0.0012266566383967378	0.914656986595868	0.0013158604733684175	1.9130102442707634E-6	0.8915180577784162	-92.2204994054662	1535.1659599592433	1131.6721695937267	151.21119873585818	148.09978070984096	118.47119982720078	2	2	1	5	5	0.1830520984167353	0.3270875117815747	0.2884500973187094	0.2014102924829801	
2690000	-1201.865128891646	-1075.9331928415706	-125.93193605007535	-1075.9331928415706	96.70561707914655	3.414940366903748	0.00306056153847026	1.175682286709577	0.0019801490291142354	2.252972744514468E-5	1.4665643731810205	-86.5693225327378	5032.661333852215	394.467100547462	477.69750864893984	74.98510410533845	9.313716255594516	1	1	3	9	1	0.17885104644749358	0.3270875117815747	0.2884500973187094	0.20561134445222182	
2700000	-1200.8452184004418	-1082.3439411414272	-118.5012772590146	-1082.3439411414272	127.36814725175543	2.9531922144096105	0.0013912175851771168	0.46065670514640517	0.0014436960876274166	3.8856509667249735E-7	0.4397247406389619	-87.35921268312728	883.2663205824499	243.90082989876066	4.857557820295314	18.917719697491492	29.311394512362707	7	1	2	1	4	0.17885104644749358	0.323023791655517	0.2884500973187094	0.20967506457827947	
2710000	-1201.995306008492	-1084.3781259038685	-117.61718010462354	-1084.3781259038685	76.7303579911253	4.181630820066565	0.002248706506899443	0.5408942396825753	0.002087960528643968	1.882612286384724E-6	0.603141988260687	-85.99314411447594	235.10781272275094	300.3628920639334	46.790090975791486	104.87277559582026	33.496055955592674	7	1	1	2	4	0.20760475035174814	0.3251927648107682	0.2997711815443534	0.1674313032931297	
2720000	-1207.1082106103233	-1083.430439912286	-123.67777069803732	-1083.430439912286	103.57039571147126	4.058334519569695	0.0015314385366937847	0.612093312236019	0.001328142943580172	7.211432865624384E-7	0.5770961769803883	-88.21725709554761	1029.8566415472053	1094.6167565635815	476.21101558735836	30.284407007617407	22.351340615276968	1	1	6	2	5	0.1883568193911111	0.3017069793545248	0.2837927939388434	0.22614340731552016	
2730000	-1236.7939099614664	-1095.6105702576308	-141.1833397038357	-1095.6105702576308	258.79474187070934	3.3994244976733192	6.092269790192779E-4	0.03119853420252704	6.135682610081365E-4	3.0084391208693513E-10	0.028298928221056775	-105.76402385042931	2834.2052529934995	806.6859299952267	367.5913004268287	195.72677306370105	149.33413471655228	2	4	6	1	2	0.1487965481537568	0.3614577203041663	0.2837927939388434	0.20595293760323294	
2740000	-1220.472634988973	-1086.5066884397047	-133.96594654926818	-1086.5066884397047	208.9997662340129	3.7103995591859777	0.0010622224801757824	0.349522589020898	0.0010747192689918043	1.4089627440655973E-7	0.3547564063997443	-100.05119019871462	682.9706347150837	221.9769617354991	301.6658945669467	178.669160190071	112.87567751435196	2	1	5	4	3	0.1487965481537568	0.3614577203041663	0.2837927939388434	0.20595293760323294	
2750000	-1213.2582717476432	-1092.6010548154104	-120.65721693223287	-1092.6010548154104	156.693585666641	3.703171097089566	0.0018884823672506686	0.8308466760514394	0.001406458682536868	1.3832972538519661E-6	0.6458808829679846	-87.20094284904718	478.4675799936246	90.80765027437614	35.23539321097112	106.30460280428295	156.28578316309228	4	3	2	3	3	0.19795165454956512	0.3614577203041663	0.25005710268070636	0.19053352246556166	
2760000	-1180.1042313256569	-1078.546173003549	-101.55805832210783	-1078.546173003549	61.98965584612966	4.078426684472102	0.0031676818866223874	0.7886565319567365	0.002800463256940214	4.576351166961084E-6	0.7074563398909571	-70.64068375146148	2036.169958064471	35.812813962824016	20.50682728385723	23.729445323785143	20.63106756629496	2	3	2	4	4	0.19795165454956512	0.34478429665979965	0.266730526325073	0.19053352246556166	
2770000	-1200.984879560928	-1088.296475296535	-112.68840426439303	-1088.296475296535	70.76505053426678	3.7797189450025814	0.003118403268222232	0.4949390326585984	0.002656864511180547	1.795995775210018E-6	0.4608812848157069	-81.27531905502798	470.80895137703544	396.3488479067396	181.53220407242227	32.88364265767695	23.901920451255624	1	6	1	1	6	0.19795165454956512	0.3656237842987222	0.2458910386861504	0.19053352246556166	
2780000	-1207.304197163986	-1077.2795553569078	-130.02464180707807	-1077.2795553569078	185.5607150242084	3.7797189450025814	7.980288783686859E-4	0.5803956873390483	7.902645404666228E-4	2.518086840191073E-7	0.5763448654038139	-100.07209276921759	583.418385185161	469.0444495631176	64.2826099266515	9.4692432243799	9.920736429390898	6	5	2	1	1	0.19795165454956512	0.31740305513576045	0.26768676597272845	0.21695852434194543	
2790000	-1251.521562125608	-1083.5512195672945	-167.9703425583134	-1083.5512195672945	733.9547039632433	3.7797189450025814	6.493726338256176E-4	1.3630604273702478	2.4294023875730231E-4	4.744538904588496E-8	0.8514141274127872	-120.53624073364897	4857.122441025348	3574.8370612820445	1181.7777595124542	1533.294534568692	832.3661589859364	2	3	8	1	1	0.2004375046365278	0.30772486518314385	0.2720611118770203	0.21977651830330752	
2800000	-1213.3343599439372	-1079.7552666508002	-133.5790932931369	-1079.7552666508002	144.90037965058954	4.169451606124091	0.0035348009786536016	1.3967027020300133	0.00135222328505491	2.7236486909120816E-6	1.085454421023557	-94.8556398978775	1859.4190821258119	2300.6095169714977	117.17109784531382	48.216400090139004	19.625037185633413	2	2	4	4	3	0.2004375046365278	0.3088006177886516	0.2720611118770203	0.21870076569779978	
2810000	-1199.8484469250236	-1085.378721923618	-114.46972500140559	-1085.378721923618	93.0767928850139	4.169451606124091	0.0016250513331672802	0.9571270705404764	0.0012444450725755288	2.478481552809051E-6	0.91377442526352	-82.35485823033402	1052.2989099863028	265.2441377025628	66.99758151399949	28.468470624028694	7.923631801690148	4	2	1	6	2	0.20304695042612453	0.3061911719990548	0.2720611118770203	0.21870076569779978	
2820000	-1204.1199851741567	-1085.9301389615143	-118.18984621264242	-1085.9301389615143	95.69031643852732	4.151483612099617	0.002398996146451222	0.8109299428205785	0.0017540353619214487	5.8865338326290314E-6	0.9893829278182034	-76.77634764509614	2277.1469310504895	2703.9123569007443	31.85145652705311	154.77175465612456	15.091853394784168	1	1	6	6	1	0.1923523840074301	0.32412910988135524	0.2648177404134143	0.21870076569779978	
2830000	-1222.8446422027587	-1090.2065301374216	-132.63811206533697	-1090.2065301374216	182.46700029561376	4.823842872721882	7.297202057397421E-4	0.6186316035784144	7.390986791454405E-4	1.742062022330512E-7	0.564714575356318	-93.74991199782787	3786.0298097093983	1307.9249326470474	448.3287499582636	82.83973879851298	72.7153603147428	1	3	1	3	7	0.20480846588543136	0.35795571138089644	0.26238464178059706	0.17485118095307461	
2840000	-1213.712410325755	-1077.6920782191874	-136.0203321065675	-1077.6920782191874	184.0721804750857	5.003472825487203	8.485017338861684E-4	0.736417219372772	8.246073918556886E-4	4.4655871391446036E-7	0.7553880586066953	-98.28230628980872	2174.1683679893026	424.3049287417119	342.691443954813	89.97089715005573	118.52805659716236	2	6	2	3	2	0.20480846588543136	0.35795571138089644	0.26238464178059706	0.17485118095307461	
2850000	-1253.4233184569684	-1085.8848212928067	-167.53849716416173	-1085.8848212928067	836.8614267457115	5.003472825487203	1.5780724821820452E-4	0.3684540874821953	1.6623498794872375E-4	4.02797862425164E-9	0.3862697915234165	-123.37089526479411	4826.833867179386	2707.6057218134	3478.6825787038615	373.68010207826524	430.3145950658932	2	3	4	5	1	0.19190856551648802	0.35795571138089644	0.27100068447494374	0.1791350386276713	
2860000	-1197.480836791752	-1083.2684998932687	-114.2123368984832	-1083.2684998932687	61.74516867870861	5.003472825487203	0.003026410207078802	0.7302830315799588	0.002435606956792117	2.229147907764459E-6	0.502885620831148	-80.85764426320033	631.4307772233783	176.69937280360955	148.32438110535887	127.26351953520515	10.379285583125258	1	4	4	3	3	0.19190856551648802	0.34895375486351465	0.2800026409923255	0.1791350386276713	
2870000	-1178.610341409044	-1086.7154968121115	-91.89484459693236	-1086.7154968121115	25.98943488484356	3.8591133498748746	0.00497233841332622	0.6867648429063461	0.0055037110372281916	1.8493039692652415E-5	0.7150689979019564	-64.5039839738082	396.7942906033159	33.64280476596359	27.14183226387558	31.542047335939724	6.4387875350887915	2	4	5	1	3	0.18322641890381436	0.345553722153431	0.2834026737024092	0.18781718524034496	
2880000	-1203.9208549313703	-1082.5165361409402	-121.40431879043011	-1082.5165361409402	107.91975321338865	3.8591133498748746	0.002250753872102389	0.9734482089590675	0.0017564233083503975	5.189222141924244E-6	1.0145418602236114	-84.51468593840161	9676.291692678138	319.9162342002993	47.07264090170951	32.59675010501274	24.408743807382002	1	3	7	2	2	0.18322641890381436	0.33477237043563707	0.32396821834318684	0.15803299231736126	
2890000	-1222.5021055817303	-1086.1509334249017	-136.35117215682868	-1086.1509334249017	115.76221475232391	3.8591133498748746	0.0014963408965785344	0.36671877921614143	0.0012906031074238966	3.652109360754044E-7	0.42486629278212135	-98.67105775098929	509.904695188039	1105.5941726976703	1548.8725270434502	190.0311686042676	28.135215475649115	2	2	5	3	3	0.1776767482169188	0.39286320504377414	0.24469985819035267	0.18476018854895396	
2900000	-1197.319217423303	-1074.4605246347894	-122.85869278851351	-1074.4605246347894	106.68642235913129	3.8587968896771594	0.0021726462873913827	0.7785211912206431	0.0015175919391989152	1.7920475969189052E-6	0.7204670703966294	-89.6277492568564	1270.426205197917	296.66081646961936	101.10892502115004	63.85689908711814	4.436261324183953	2	6	2	2	3	0.1776767482169188	0.39286320504377414	0.24469985819035267	0.18476018854895396	
2910000	-1180.8984633092691	-1086.6899752308605	-94.20848807840858	-1086.6899752308605	33.39574639179049	4.452030042764314	0.01168734933999545	1.2214195360241196	0.005178155392494443	5.908267976643401E-5	1.0325029467144298	-66.52060032972095	187.88964795439205	36.117746196907746	52.08018767107092	15.295506748258257	4.230169988339999	2	6	3	1	3	0.17673664419322951	0.2728122159842124	0.33332470775687717	0.21712643206568047	
2920000	-1190.4313155156565	-1093.8095720478016	-96.62174346785484	-1093.8095720478016	24.639055382113803	4.724274895561379	0.010056889053321695	0.5811995674686834	0.007888442580254057	3.356347146515167E-5	0.6122189302522845	-69.87048894505736	82.51972951995663	85.73573796870676	15.129240841124204	22.75757695992327	47.95558118242957	3	1	3	4	4	0.1999635012633398	0.2495853589141021	0.33332470775687717	0.21712643206568047	
2930000	-1192.8476162743038	-1085.8084193850789	-107.03919688922491	-1085.8084193850789	41.81443516341042	4.724274895561379	0.006507061543220956	0.9721344233607666	0.004800023383585702	1.1393742520428487E-5	0.6519174112804776	-76.30966932291959	180.02346064121025	275.1721713635202	63.674336721128064	45.53744600941158	9.679366495515557	1	4	4	4	2	0.1999635012633398	0.2495853589141021	0.3286272545798241	0.22182388524273355	
2940000	-1189.3421997825465	-1090.7966869266786	-98.54551285586776	-1090.7966869266786	53.78906959493526	3.473102205318067	0.003910060127434122	0.5983058008225143	0.003754979341058225	1.1134177504032845E-5	0.7289939573056052	-66.00934079952285	703.3720530815191	12.56467046306592	35.09172953076918	111.58524611718455	17.044615523506362	2	6	1	3	3	0.1999635012633398	0.34464168239929777	0.2515623540295683	0.20383246230779375	
2950000	-1185.5051224097542	-1079.788387362826	-105.71673504692828	-1079.788387362826	48.1857138982433	3.420481507430893	0.005919918431298982	0.6199882501309381	0.004523757988767375	6.6283356847024E-6	0.5051665395835214	-74.52735482472714	1203.8843615932715	43.65370858441936	27.82499937465563	66.58200431013782	6.82738492171517	1	5	2	5	2	0.1999635012633398	0.34437647504521124	0.2515623540295683	0.20409766966188028	
2960000	-1184.6160986174125	-1081.594965274472	-103.02113334294049	-1081.594965274472	41.523800851857565	3.206308848939526	0.004251974859602195	0.6298377130099534	0.004079543718044969	7.868679615911694E-6	0.6144246439774637	-76.56091517463626	131.79336147556236	110.29538805438877	60.28406004140092	31.60121316007613	1.3093890976610023	1	6	6	1	1	0.19500921934470244	0.33057799466664733	0.27441441082663137	0.19999837516201852	
2970000	-1207.3737808166632	-1085.3786746838953	-121.99510613276794	-1085.3786746838953	101.77644092202634	4.22161830785337	0.0015651592080753152	0.6000255712880194	0.0016606944892215078	9.058459497340003E-7	0.5606385558735176	-85.77276106535722	2938.056048675527	614.8941516062184	209.33318854238235	97.02866974223717	17.124193497282473	1	1	3	8	2	0.19500921934470244	0.33057799466664733	0.27441441082663137	0.19999837516201852	
2980000	-1195.2810965045528	-1086.374493062763	-108.90660344178985	-1086.374493062763	72.63686638652757	3.020032922090573	0.0019319200884812726	0.6916864124365774	0.0021095440651156734	2.8077716067307816E-6	0.778890102980737	-79.00905938539333	1198.3708206809883	153.22701466080326	13.255649030873853	22.921473503139133	9.05064622564134	1	8	2	2	2	0.19500921934470244	0.2923121235224651	0.27441441082663137	0.23826424630620074	
2990000	-1197.9015027173969	-1085.5780309773188	-112.32347174007813	-1085.5780309773188	51.03148500888102	3.020032922090573	0.0028620125166699466	0.6602307468372938	0.003193790652263532	5.0885203492698584E-6	0.6920171820828064	-81.12318400302783	383.0678631257939	105.51919005538697	49.818573418011326	106.31723650651514	70.06293772042939	3	3	4	1	4	0.19500921934470244	0.33980757401733885	0.23713571435084987	0.2280474922871085	
3000000	-1199.5523218177434	-1087.5603638362543	-111.99195798148921	-1087.5603638362543	102.51993370571905	4.245804789693628	0.0025366874550903553	0.9519358405389219	0.002210441245541956	4.171828484993938E-6	0.8167579619994114	-80.17619281922684	629.346673694145	156.93782966117047	67.97855704159555	40.70888540956821	32.60855372699135	3	2	2	6	2	0.19605984796938908	0.33980757401733885	0.23608508572616324	0.2280474922871085	
3010000	-1235.037717046717	-1087.4044638487558	-147.6332531979613	-1087.4044638487558	259.2825170446334	4.245804789693628	9.160305217157394E-4	0.6793946637029116	8.054492143133373E-4	2.3220040757867668E-7	0.5938120985418895	-106.92402783692582	3861.601811129721	971.3251727485977	756.710187395756	391.5873404414382	67.37008873917135	2	2	1	6	4	0.19802917726395255	0.38655590858925093	0.23608508572616324	0.179329828420633	
3020000	-1245.9435046711346	-1086.2519200532297	-159.69158461790485	-1086.2519200532297	788.0439176709145	4.10672147967512	2.640900550128169E-4	0.7133115934390885	2.411979810796107E-4	2.7201358768252092E-8	0.670358034808349	-118.97997640334889	4373.828748191438	1228.5626143575432	217.40057273590074	316.94039096889435	225.87912694819178	2	9	1	1	2	0.19802917726395255	0.31751873882236625	0.25987056898480737	0.22458151492887354	
3030000	-1187.3305584587954	-1085.1433294371784	-102.18722902161696	-1085.1433294371784	68.03987797402245	4.0802233197547375	0.002008834346450099	0.8054734384279019	0.0020070751744622147	1.8447186211946238E-6	0.641927759614588	-72.68102606852685	1000.7759429879854	48.22467653149107	12.582169852337739	28.473693980468713	0.23991638314543165	4	1	1	8	1	0.1916665347567546	0.31751873882236625	0.2944978527458006	0.1963168736750783	
3040000	-1190.7216334104285	-1089.3277967203258	-101.39383669010266	-1089.3277967203258	48.935244110665636	5.0193851842029265	0.0038924168088532132	0.6609578013469095	0.004263758562688559	7.668095993774892E-6	0.6272698806908208	-71.6790838255757	643.8636556719046	127.24068176928782	37.41839546942613	33.53785541173789	8.522605373630528	1	1	4	7	2	0.1916665347567546	0.35537155639498114	0.2566450351731857	0.1963168736750783	
3050000	-1177.6769363201665	-1083.99230041583	-93.68463590433663	-1083.99230041583	27.083683030374015	3.527416646802306	0.006252199427828339	0.6015712761812438	0.005875366419540712	2.4273417100877362E-5	0.7650029424849772	-65.99948221617754	217.1259025912168	190.8443270620032	25.757399237001007	7.494555851578784	19.474071932500685	2	3	2	7	1	0.21893090826191908	0.31809129276675036	0.2566450351731857	0.2063327637981446	
3060000	-1180.5681790147464	-1090.3740122577499	-90.19416675699648	-1090.3740122577499	27.340478426077723	3.6446583771692675	0.007951767510673153	0.686170887951637	0.0069181721037285294	4.0291318131176314E-5	0.7762665458332351	-65.16519778907929	171.05607566793816	168.75792298705963	11.363697066296671	9.171792216873945	2.584891797788417	5	1	6	2	1	0.22767246922474663	0.31809129276675036	0.2566450351731857	0.19759120283531706	
3070000	-1206.8248471049292	-1092.142655670877	-114.68219143405203	-1092.142655670877	64.98971913901495	4.883003727127856	0.003596749528416047	0.7463357741030094	0.0022842969189670924	4.8906846412738145E-6	0.823703973561223	-82.71334647212917	477.99136299076844	379.46965099137805	29.075692514845848	27.274127373014917	49.32172145266564	1	6	5	1	2	0.18425627370294856	0.344620940701866	0.29206564855733147	0.17905713703785373	
3080000	-1167.7349237534668	-1073.4904659745207	-94.24445777894607	-1073.4904659745207	28.77886927888957	4.453605509416464	0.006771906696106129	0.7716102129376955	0.005565661813654602	1.7562976733605812E-5	0.7219056259894119	-66.56303741193595	810.2632264694786	43.993071752693794	18.04603948342941	10.83819738778139	8.733243600459245	1	10	1	2	1	0.18425627370294856	0.3469030436444049	0.27981928191431116	0.18902140073833515	
3090000	-1166.4129581061284	-1078.151417565693	-88.26154054043529	-1078.151417565693	38.905838454434004	4.732189321609699	0.008738835908000734	1.0638890842943456	0.004269295201129682	7.689636605915776E-5	1.5786455348806658	-58.19757924058359	704.8441226864244	24.383187614255167	17.368441214442786	9.523894464342542	28.57519394763059	2	1	7	2	3	0.18810201607161897	0.3469030436444049	0.27597353954564074	0.18902140073833515	
3100000	-1191.902104655913	-1085.453304643403	-106.44880001251009	-1085.453304643403	43.49406313299374	3.2117398204059846	0.0042279242121991455	0.5636667366053056	0.003551129340255864	4.767627762346938E-6	0.6032062952909268	-76.89396871871351	905.5665634502872	224.27885409923988	60.08261150350555	13.45747609751077	11.025570671213174	1	4	8	1	1	0.17400530138905992	0.3469030436444049	0.29007025422819976	0.18902140073833515	
3110000	-1179.1718271118339	-1076.8861251172116	-102.28570199462224	-1076.8861251172116	32.96142190752783	3.915494476743122	0.005902465760732038	1.0678954576227713	0.004724057236587622	4.184474789380209E-5	1.1449911321638326	-71.62665006903929	763.1813158250657	92.14356696350141	64.21532789809045	25.676967343472892	3.037567449230003	2	4	2	4	3	0.17564770234941132	0.3469030436444049	0.29007025422819976	0.18737899977798375	
3120000	-1201.4477365682721	-1088.1038588958793	-113.34387767239295	-1088.1038588958793	41.66427596656977	4.742376855184118	0.004000267060767958	0.6407024943509145	0.0039657793852806884	6.648211120443896E-6	0.6776118055368239	-78.58711354058595	1759.8246985032013	513.9973047247361	106.36226036803752	80.36553885376398	20.02861669617169	1	3	4	1	6	0.22158433852529255	0.33173595905912245	0.29007025422819976	0.15660944818738495	
3130000	-1186.9834775112752	-1085.1099459881314	-101.87353152314388	-1085.1099459881314	48.689027163340334	4.742376855184118	0.0033307121361014066	0.4340911400767744	0.0032839578128644373	2.5468804085692178E-6	0.480127091768523	-76.58163555745325	190.33608431303335	35.466388444929734	55.270013616855536	16.861095339987898	0.8024425224024142	5	6	2	1	1	0.19036281638062527	0.36295748120378973	0.29007025422819976	0.15660944818738495	
3140000	-1198.8414727536624	-1086.7954036779552	-112.04606907570735	-1086.7954036779552	46.97269079646616	3.761231185152959	0.003882287046043329	0.7592570904640776	0.00422340681690608	1.5631136207926235E-5	0.8045889840188702	-77.07451959399677	935.1268136544953	642.9779111330896	65.68994449636651	109.55340754376209	41.896615970187895	1	2	3	2	7	0.19036281638062527	0.36295748120378973	0.29007025422819976	0.15660944818738495	
3150000	-1190.7814187660179	-1089.6011818950633	-101.18023687095447	-1089.6011818950633	32.449211398789274	5.155007147998373	0.004854580921941148	0.6975315297426192	0.00463181510384637	1.5213514727549322E-5	0.7968602469054819	-66.82534428411402	673.3021041699938	370.089529993938	33.85786268942623	108.76968001736384	4.024280587408406	2	1	6	3	3	0.16078652778241165	0.35069023875431693	0.2714261673978104	0.21709706606546075	
3160000	-1173.539368992499	-1074.9875526817752	-98.55181631072385	-1074.9875526817752	30.6478441151663	4.263228191074285	0.0057384033452116375	0.7054958715371692	0.005404793752665026	9.809110240669709E-6	0.5024543410941109	-70.38409003399155	190.70640967826702	172.26074505033918	14.847144165417596	32.60111582883285	2.128319621876868	1	4	3	4	3	0.16078652778241165	0.35069023875431693	0.2714261673978104	0.21709706606546075	
3170000	-1203.9316628923227	-1091.4322541915355	-112.49940870078724	-1091.4322541915355	47.663543421914916	5.340195158464899	0.006615153937998959	1.2009030054639758	0.0037691733947206167	2.673601330355638E-5	1.2134399066598467	-78.99711332022311	322.5802574163097	148.77279376834537	91.05106798905825	125.29965521320636	27.900346738981046	2	2	4	1	6	0.1763973056479879	0.30315644335552083	0.2867287697373299	0.2337174812591611	
3180000	-1172.996265151347	-1078.4630494301255	-94.53321572122151	-1078.4630494301255	56.718850132226024	3.474239066318906	0.004103418189851154	0.7967944556040268	0.003287806521757336	1.1689506439086827E-5	0.856432423239409	-66.28422298549503	380.8410475877681	16.661079665589593	14.830330672799365	41.2877601584913	11.832201180955051	2	1	8	1	3	0.1763973056479879	0.30315644335552083	0.2867287697373299	0.2337174812591611	
3190000	-1181.8473227205868	-1079.1810707642219	-102.66625195636497	-1079.1810707642219	43.23318401819383	3.2437091791941595	0.005595305782072698	0.9718244366788245	0.004165067935521864	1.3710709736202266E-5	0.848478705183355	-71.30377520083795	342.13237396659787	43.92537428857851	60.61003372283727	110.255770433146	19.15473542845836	2	5	2	2	4	0.1763973056479879	0.33155181742975065	0.2583333956631001	0.2337174812591611	
3200000	-1201.2681339863468	-1086.7264932614016	-114.54164072494522	-1086.7264932614016	72.92342174060927	3.0209130216025137	0.0032745356526352664	0.7022657890655883	0.002340556398515945	3.0889295760491075E-6	0.6882740511946687	-78.67532294887877	1029.5931034644198	2388.9698783275203	62.8740073891853	46.437263658534405	22.34325992399213	1	1	5	7	1	0.18137473994437123	0.33155181742975065	0.29708392513328513	0.18998951749259269	
3210000	-1182.5902404626734	-1083.1609751857745	-99.42926527689873	-1083.1609751857745	32.8136142433819	4.621192950492725	0.00551996469326711	0.503736120663094	0.005183582876714965	4.055884133679045E-6	0.40061807928666326	-71.1207012140666	186.13941931293337	186.58863947659827	58.063905524848145	45.309344361330794	6.822502773746157	1	3	4	4	3	0.18137473994437123	0.33155181742975065	0.29708392513328513	0.18998951749259269	
3220000	-1189.8655151556109	-1081.9829532897252	-107.8825618658856	-1081.9829532897252	50.034473674560175	4.621192950492725	0.0037696807925834707	0.8035158463182226	0.0036486168624094576	1.1867436571394897E-5	0.7811903223265011	-74.364747581826	489.1187658701517	227.82680574972494	195.9227540902852	110.43117673569843	35.940693716258146	1	3	1	1	9	0.20034104687162702	0.33155181742975065	0.27811761820602937	0.18998951749259269	
3230000	-1196.9762907288539	-1084.0360911900264	-112.94019953882749	-1084.0360911900264	105.53921180381307	3.3721676709746617	0.0016262235559393364	0.722299239867018	0.0015895976142550974	1.896547552044124E-6	0.7546054234208157	-81.80874503278362	716.7869495388896	76.75451837489891	12.450336208229004	28.154772033152394	67.46384522769613	3	2	2	2	6	0.20034104687162702	0.33155181742975065	0.24237247946885748	0.22573465622976457	
3240000	-1204.0551597439487	-1087.5835134524466	-116.4716462915021	-1087.5835134524466	54.879511101041494	5.010730444317241	0.0024444716427354162	0.7472518405131564	0.002647685768248089	3.927102709378192E-6	0.7063753998367681	-83.7237879157865	1196.6007144900293	217.3674791458847	57.4485067555651	56.25320224224463	14.01211693161197	3	6	1	4	1	0.1858604864293186	0.33155181742975065	0.2984341768452001	0.18415351929573037	
3250000	-1183.3443144030273	-1086.984606061831	-96.35970834119624	-1086.984606061831	29.983984733217934	2.8570878217224887	0.0066239606225756776	0.5292560896904355	0.005097149171797607	8.209087807675597E-6	0.46974549032485946	-71.10971411152562	106.64705596470873	46.764698070197845	82.41796253226043	18.124509110761224	5.608341428635829	8	1	2	2	2	0.1858604864293186	0.2902210670766675	0.2984341768452001	0.22548426964881352	
3260000	-1173.8771784843088	-1088.7439133660769	-85.13326511823205	-1088.7439133660769	23.903523631594755	3.6227360388233807	0.006617297444516262	0.584208464920652	0.0072612069549474086	2.3930278202787226E-5	0.6339763587623095	-58.97486908433001	513.7308196397342	19.26975338210816	48.55810851494671	2.9220491251778076	1.9428761823291734	1	8	3	1	2	0.21242692132292074	0.30455965901873017	0.24366616372041644	0.2393472559379324	
3270000	-1188.0749567831253	-1087.4342320887397	-100.64072469438574	-1087.4342320887397	44.29627148465963	3.2555593847459794	0.00515812439871951	0.8922217370275448	0.004060894419556739	9.487984210164572E-6	0.6558557122380433	-72.27183927571946	189.50172009616122	150.27537249352676	45.15909383018793	28.4203231821703	17.902777845258775	1	1	1	9	3	0.21242692132292074	0.30455965901873017	0.26815816047936863	0.21485525917898018	
3280000	-1164.4285154534543	-1082.0568760054225	-82.37163944803173	-1082.0568760054225	28.41539775460995	6.1501897661238205	0.012972584335924938	1.2306098490201522	0.00742879202223804	2.4108582721787318E-4	1.4928412376179867	-54.88288495635901	441.99699638076703	10.528134148339879	4.332124210061521	8.521475526250093	14.575295436159445	2	1	3	6	3	0.17546187920769585	0.34122547736743364	0.26845738424589005	0.21485525917898018	
3290000	-1193.133368528952	-1087.2477127411767	-105.88565578777522	-1087.2477127411767	40.555258739246874	4.806152242790502	0.005475281288803286	0.8454422815924575	0.004593926617663378	3.3543519544309335E-5	0.9656157396111538	-72.38740252201399	507.05706333977685	160.19578370743605	58.791559867517115	140.88721783802228	23.954104951595582	1	2	3	1	8	0.20510510230852974	0.38031518028634176	0.2293676813269819	0.1852120360781463	
3300000	-1200.0354341808595	-1088.7356705928519	-111.29976358800765	-1088.7356705928519	55.49267428293778	3.5950529765536867	0.002547489992473771	0.46455120919107507	0.002637805236591311	1.1783824700034544E-6	0.409566391871232	-81.17497568380193	758.7880023028083	187.10383625319074	44.13939104705008	47.742960991262024	17.25194496989651	1	6	3	1	4	0.2150743269151728	0.37334991429395464	0.22636372271272592	0.1852120360781463	
3310000	-1240.3857449964735	-1082.7460683520787	-157.63967664439485	-1082.7460683520787	895.5131344524101	3.9479059804616154	1.8746576099272727E-4	0.7512910838262895	1.3681299621640501E-4	2.013073405654457E-8	0.8570864336173392	-111.13393696512404	15219.809309648947	15030.513825166974	1329.53180223825	208.79323337541354	151.1378889980077	1	2	2	1	9	0.2150743269151728	0.37334991429395464	0.22636372271272592	0.1852120360781463	
3320000	-1271.383273805038	-1079.6000974331878	-191.78317637185023	-1079.6000974331878	2932.6590829544543	3.3696104145086805	5.86849597049269E-5	0.6795728863493439	4.5853252179071715E-5	1.5012521348812273E-9	0.7507811063330679	-135.36028391906854	105428.28736504602	83634.99791849377	9456.273180991333	4952.132373182562	747.1944408739379	1	1	1	3	9	0.2150743269151728	0.33899570439102744	0.22636372271272592	0.2195662459810735	
3330000	-1263.5238932542445	-1088.4717558769403	-175.05213737730426	-1088.4717558769403	1795.8113736525017	3.8660760067528956	1.1406799064934426E-4	0.6904928004747459	9.249111006141806E-5	5.419093352854554E-9	0.7035594445177388	-128.6751785715011	9394.60277521562	210.1177885970394	714.46415126433	456.541144292495	1398.9083758637048	5	1	3	2	4	0.13968341741052515	0.3407175067859449	0.3017546322173736	0.217844443586156	
3340000	-1220.2428959413708	-1081.1128997184694	-139.12999622290133	-1081.1128997184694	200.31932053807117	4.1117892922635395	9.67357344781381E-4	0.6314883453434704	0.0010520885713116923	4.729131127780588E-7	0.6481840298026247	-97.87383109479094	1346.107596156132	4186.692141146018	859.3995079735187	59.71615897593682	88.50888045976677	2	3	1	4	5	0.15310340754945256	0.3407175067859449	0.27088904034484546	0.23529004531975672	
3350000	-1201.8467060062428	-1078.1478517142243	-123.69885429201857	-1078.1478517142243	88.21129601318121	5.20176783449177	0.001995897692164912	0.8529001781388202	0.0020099987724675954	2.0736449665922948E-6	0.7623574133496289	-87.505795177962	976.4541359639738	141.9578188131678	353.6096574878878	67.81335684463606	49.488625859261276	2	1	4	3	5	0.19145625127185711	0.31315799238762015	0.2850883504644044	0.21029740587611803	
3360000	-1176.7484081991702	-1084.5051627386815	-92.24324546048874	-1084.5051627386815	27.09654386192623	3.856976300092029	0.006601958044554649	0.7282017922312481	0.007046716602374768	2.5171741304125777E-5	0.7205047945677806	-64.11495786276842	353.42806185644343	12.63390900290633	30.83704610549659	27.565566601070753	19.515453751197633	1	3	6	1	4	0.19145625127185711	0.31315799238762015	0.2850883504644044	0.21029740587611803	
3370000	-1192.940014890225	-1081.5132448116178	-111.4267700786072	-1081.5132448116178	68.67996152426231	3.5295203112982216	0.0022207544122272048	0.9564148154525501	0.0020123201034810043	1.0562731794359458E-5	1.1751330889429707	-79.4437052181181	1071.1032131511279	44.60734801477075	23.643682159237592	28.361537701328487	65.31907131134228	3	7	2	1	2	0.19145625127185711	0.3349005538635711	0.2850883504644044	0.18855484440016707	
3380000	-1171.9092758043735	-1083.176182378753	-88.73309342562037	-1083.176182378753	35.465625059822976	3.148756432833807	0.0062525418821481795	0.8260668252658538	0.003916866897420984	7.4526102372252635E-6	0.6132098853256113	-54.11664444643383	1330.9984701845178	400.24778438311495	525.0130213036875	4.645536390757209	7.917782500030212	1	1	1	6	6	0.17220219539421602	0.34314208212246855	0.29610087808314806	0.18855484440016707	
3390000	-1174.3131543082288	-1078.8454421244592	-95.46771218376962	-1078.8454421244592	45.073561503436956	4.439787076635298	0.003999173597260136	0.826666110381572	0.0028948644266372178	1.6163694211932647E-5	1.0430720366128752	-64.9481235501744	1525.8755921503785	404.66005310399987	28.418781937204894	7.972380285343258	2.3063489725049062	1	1	9	3	1	0.17220219539421602	0.34314208212246855	0.2698523073974218	0.2148034150858934	
3400000	-1238.8129898896952	-1081.5244346843917	-157.28855520530348	-1081.5244346843917	562.4603161096882	4.439787076635298	4.1414789643738815E-4	0.9243894683909496	2.790801685620688E-4	3.824907827123355E-8	0.6375434129642665	-108.56322747997247	19459.182176932452	5886.551022412463	6052.58257331049	272.08234468694116	208.90612454202198	1	1	1	7	5	0.16610251991092	0.3774774520240323	0.2759519828807178	0.18046804518432968	
3410000	-1230.8191964071448	-1086.197535728835	-144.62166067830992	-1086.197535728835	242.3577430739	3.138569719928279	7.039901449153972E-4	0.42426100963451985	7.414338195266511E-4	1.0285974080088343E-7	0.44597386812119855	-102.14950033592481	4344.117934553202	9203.83986636328	622.2945576388817	180.2519548656487	133.0874627896334	1	1	6	4	3	0.19571799679984858	0.34786197513510375	0.2759519828807178	0.18046804518432968	
3420000	-1219.3006905058094	-1083.245139299927	-136.05555120588252	-1083.245139299927	168.34425857919697	3.138569719928279	0.0011444800364588746	0.5622678830609573	0.0011908993525827287	6.546076487488319E-7	0.6278860983329818	-95.34169569037255	2014.57270658101	1583.8005732620386	2587.8909213951456	191.824031949211	53.69358719796808	1	2	1	10	1	0.19941985495162182	0.34786197513510375	0.2759519828807178	0.17676618703255645	
3430000	-1242.9520376174878	-1089.3097312340835	-153.64230638340422	-1089.3097312340835	417.0952797167561	2.905773593325576	3.406147870143357E-4	0.62867325967726	3.134608566297069E-4	3.538605902690477E-8	0.5558956089421411	-111.3733053148563	4018.381226052853	5387.236615926957	1097.6824830195555	286.9483200434225	66.0725127343222	4	1	3	3	4	0.17941918232428955	0.36988983820818266	0.25847472080940614	0.19221625865812145	
3440000	-1290.0720706006318	-1091.9807513143876	-198.09131928624416	-1091.9807513143876	3666.479250641854	2.8475228626529847	4.086732479103024E-5	0.13120626628273765	4.134388207778411E-5	4.035170537025063E-11	0.1580045541262227	-145.7639159543383	89252.01275787746	29557.86060975585	14198.996427643053	2481.1336314406512	1321.2734415956193	1	4	2	3	5	0.195031273013345	0.2720868798881401	0.3228553401390079	0.21002650695950678	
3450000	-1270.3445710782823	-1087.745620398048	-182.59895068023428	-1087.745620398048	2341.5386963753967	5.631125304440238	6.944215761579158E-5	0.25900020020505476	7.212932353422585E-5	2.586447895861725E-10	0.2215472761932027	-133.80489754874378	8973.437769078455	9189.161262833119	5994.052818470707	4339.512398781199	662.223976177135	1	1	2	3	8	0.14024471252988518	0.32687344037159993	0.3228553401390079	0.21002650695950678	
3460000	-1222.702026329352	-1082.0375002239334	-140.66452610541876	-1082.0375002239334	209.6895860525402	4.283480170404582	6.970663141956031E-4	0.41698935165098877	7.93294079144551E-4	1.2303008739308015E-7	0.45421386214684184	-101.96972061089407	1642.4075911175537	1405.4703163351146	945.9999882201137	230.7931133837956	110.58802581877116	1	7	1	2	4	0.24405609138786805	0.32687344037159993	0.2492196676094361	0.17985080063109574	
3470000	-1222.318514935925	-1086.8818146735716	-135.43670026235336	-1086.8818146735716	251.58128314544948	3.857989678749425	7.42257737133932E-4	0.30860246998984264	7.074331648336662E-4	6.025388929639456E-8	0.3249564601872565	-99.22536207247701	566.854214003913	261.3954225026549	925.0448431503091	35.8252122269767	70.88769630843069	2	2	5	3	3	0.19886220665624788	0.32182500446350165	0.29946198824915454	0.17985080063109574	
3480000	-1235.068453429638	-1084.1137474391548	-150.95470599048332	-1084.1137474391548	409.1222346475023	3.0520332236674186	3.2071517328468403E-4	0.45267417010130356	3.283820799457432E-4	2.5405453365111415E-8	0.4899690348634918	-115.23010855705441	1418.6424621317144	998.8779830596261	522.1404113626945	113.65275740386943	4.994569378980237	6	2	1	5	1	0.19886220665624788	0.32182500446350165	0.30528731855555485	0.1740254703246954	
3490000	-1219.8998477871555	-1077.6085917484695	-142.29125603868613	-1077.6085917484695	261.3120973011107	3.490288154555515	6.718027945392655E-4	0.6708158344519733	6.327418597504192E-4	2.512541309377491E-7	0.7555313068544692	-103.18853834566937	5144.351156855683	222.8027698572904	480.18986720133745	78.24479545285323	76.98729355289436	2	1	8	3	1	0.19886220665624788	0.32182500446350165	0.28953292146147946	0.18977986741877081	
3500000	-1184.3403326339505	-1081.4109557182812	-102.92937691566922	-1081.4109557182812	46.73273719276064	4.574555045122256	0.0040702209559649516	0.5489874776126721	0.003729121725612581	3.849486459624074E-6	0.5350668877657216	-74.00254057487781	144.02782864486016	245.70488513213536	196.99754904839892	18.21525508806336	0.8273719497650885	5	1	1	7	1	0.2206428426100199	0.32182500446350165	0.26775228550770747	0.18977986741877081	
3510000	-1194.7672958487208	-1083.0230273975444	-111.74426845117637	-1083.0230273975444	60.330933406141476	3.2414182904254427	0.003626998344621251	0.9705198177289629	0.002425931492831376	1.1612576552828429E-5	1.122314786058533	-75.22773538552782	3119.229419086243	251.0438114841991	18.75108485108869	64.24875371172118	40.360175149446164	2	3	6	2	2	0.2206428426100199	0.3151069442243167	0.27447034574689244	0.18977986741877081	
3520000	-1182.8347433810513	-1085.6209756179042	-97.21376776314727	-1085.6209756179042	37.44275959216768	3.9567175819178124	0.014171924541898778	1.6066741724954798	0.0037503940234093003	4.836123730228043E-5	1.3096954921197272	-66.70609955416214	466.19800200317934	99.1823408559535	32.87205846397127	21.255563641544704	3.243016746563251	2	1	6	5	1	0.17046413213127887	0.35635221154381147	0.27447034574689244	0.198713310578017	
3530000	-1170.275816751337	-1074.960720541726	-95.31509620961114	-1074.960720541726	37.19167737333463	3.7916459038787926	0.012305013803538507	1.634629109189641	0.0034011153585640054	4.392599367044404E-5	1.2217822817300652	-66.01066059509355	333.9171512503516	64.98594283658058	16.448707677661805	22.42800760451249	0.6488737604937529	3	2	2	5	3	0.17046413213127887	0.3337932473857538	0.29702930990495013	0.198713310578017	
3540000	-1167.4274673789964	-1077.3802326876212	-90.04723469137532	-1077.3802326876212	28.050886108737473	3.635250327001928	0.007158277142230804	0.8559982237199811	0.005021460154073457	2.4438969771262807E-5	0.8793760612806956	-58.888148635035904	446.3958647253786	1094.2376944029286	14.121028266574609	7.855907674362384	6.747212795331309	2	2	2	5	4	0.1501914027266266	0.3221708625357421	0.3177081909716037	0.2099295437660274	
3550000	-1185.1441312029106	-1076.5412340864752	-108.60289711643541	-1076.5412340864752	56.69273794378568	3.6970639322823597	0.003177085291179543	1.0297386564160147	0.002780079179352613	1.2310764464590247E-5	1.0803903306579479	-76.0550978823234	415.5810012909277	579.4834951191121	68.30923028438733	11.550520824112002	21.29347964158239	2	3	3	2	5	0.1501914027266266	0.3221708625357421	0.3177081909716037	0.2099295437660274	
3560000	-1176.7115838026987	-1080.6667121255161	-96.04487167718248	-1080.6667121255161	38.21317714651552	4.189600609543198	0.006759050064382266	0.9920953470689231	0.004042197812648921	2.48526689019327E-5	0.9550785644263105	-68.57460275843175	367.97445750713337	81.22141797555167	1.8716077911805487	7.2719608051370885	3.980885060890086	5	1	1	1	7	0.2021786174733317	0.3065895954363163	0.3177081909716037	0.1735235961187481	
3570000	-1187.6041063520959	-1086.6311426428103	-100.97296370928542	-1086.6311426428103	47.90817876448679	4.09847237364695	0.0029258371875353884	0.9023456891815554	0.0027109499741154778	7.116186764148815E-6	0.9026593344195479	-67.20382501385298	1783.118300551605	975.3347027377596	22.416256345536656	21.23972613981211	12.06282651990599	1	2	3	3	6	0.19826891909383565	0.3043589520186611	0.30813283225579635	0.18923929663170672	
3580000	-1191.1492278418095	-1086.0372977077845	-105.111930134025	-1086.0372977077845	42.448708993896275	4.610974450106617	0.0048968417255725255	0.8381815782543187	0.0036001501598070733	7.241126633368081E-6	0.7187167671168914	-77.22321867480758	315.7838567675441	41.32884635594825	66.70845539646713	12.433249963628812	4.857416593232934	4	3	3	4	1	0.17261504448782217	0.33372075916872834	0.33428804012303576	0.15937615622041357	
3590000	-1195.4983790030215	-1078.7652300697243	-116.7331489332971	-1078.7652300697243	76.94012095587038	4.433624116512761	0.0034828697517218224	0.8148928158556494	0.0027688118669573973	8.78954400664114E-6	0.85162952932162	-85.23182234206583	265.03826707337936	52.99245162045431	46.669473456088284	124.00883507522234	59.752079559584814	1	3	4	4	3	0.17261504448782217	0.33372075916872834	0.3012915934114099	0.19237260293203945	
3600000	-1197.0077993856191	-1082.2467620061757	-114.76103737944354	-1082.2467620061757	57.72412850318696	4.056504474947617	0.0029645785250541584	0.7714721128008213	0.0029160200962921965	4.550007101833748E-6	0.7350130590255636	-82.49973595594643	273.6112372179388	172.7863583973027	241.80643702953057	82.81154549141932	30.8432972682549	2	1	5	3	4	0.18011804510466298	0.3262177585518875	0.3012915934114099	0.19237260293203945	
3610000	-1234.9198864080427	-1095.70022873884	-139.21965766920266	-1095.70022873884	238.8774398635466	4.056504474947617	6.332366438355214E-4	0.23570327494724252	6.301380055756732E-4	2.282957307628426E-8	0.22979103992373456	-105.60564789904893	805.8320559581657	439.5508371717934	249.73451764196025	178.8963409053851	57.40797136643619	4	7	1	1	2	0.16850862918095721	0.33782717447559324	0.3012915934114099	0.19237260293203945	
3620000	-1183.8580518413523	-1086.046926444551	-97.8111253968014	-1086.046926444551	27.051496472443617	4.056504474947617	0.005804741336440218	0.48380775663649217	0.005577286716639812	1.3810379624465879E-5	0.5902855935994565	-68.84223539903812	406.0271197085018	85.0109275338344	80.11573438851858	49.27195069749433	9.779117320287119	1	3	2	6	3	0.198747992417062	0.33556845393893314	0.2806264237374923	0.18505712990651238	
3630000	-1176.5227668728999	-1078.6119703047445	-97.91079656815522	-1078.6119703047445	37.03172477788775	4.876520375628758	0.004867900894529233	0.7632802727801139	0.004115096878467647	1.945543626736606E-5	0.8670865387689923	-69.60833826479518	686.7854110644482	128.72731828290512	22.03598533365501	15.175582436878996	1.0631284534961003	2	2	7	3	1	0.198747992417062	0.38541386476633854	0.24244004822302534	0.17339809459357391	
3640000	-1221.6489387418937	-1079.3170120970217	-142.33192664487206	-1079.3170120970217	302.7758216283298	4.0601082491244025	0.0014140576203992956	0.9879574700248458	6.416699593047166E-4	3.382409698814075E-7	0.7496229491102364	-104.35790665774515	1574.256649636149	586.3573005295855	333.64259894596637	193.123585977292	70.7226275067192	3	2	8	1	1	0.198747992417062	0.36846529649759396	0.2619269259012319	0.17085978518411185	
3650000	-1243.0486813615296	-1083.5868377387308	-159.46184362279874	-1083.5868377387308	780.5538352137423	3.092878788689811	3.8684968275753826E-4	1.1636695518593188	2.032137380186774E-4	4.424271396464815E-8	0.9249759406599187	-118.84564332902795	3424.29929707734	994.3781687916006	354.69424673947	180.8279269408679	194.7143871848865	3	5	3	1	3	0.198747992417062	0.3144324678695072	0.29840446198461684	0.18841507772881377	
3660000	-1202.6717596122398	-1079.9361227230345	-122.73563688920547	-1079.9361227230345	122.96713779631388	3.2542234821903913	0.0013980788959351228	0.9823224707727619	0.001181587737237913	1.8659194351622293E-6	1.2055455627735208	-87.8045636484851	3817.676215235414	215.69914707794788	51.00528844826072	43.27835244364994	25.275945589471338	2	5	2	5	1	0.2032967431984829	0.3144324678695072	0.26083226229634104	0.22143852663566868	
3670000	-1233.6859686818343	-1078.9072824913749	-154.77868619045947	-1078.9072824913749	699.4657652858755	4.063401204874031	2.525628066849386E-4	1.106202005275628	2.1160416738703541E-4	5.4216122753268855E-8	0.995524810020131	-113.96997844356525	5293.630352371845	1514.1280722236656	327.9940421860463	103.91712767767511	83.3144277165464	4	4	2	4	1	0.2311366567240298	0.29725738095795257	0.26083226229634104	0.2107737000216764	
3680000	-1207.3371144158277	-1088.656765337946	-118.68034907788193	-1088.656765337946	121.11908668519017	3.5310007037341546	0.0011652122688623077	0.3475720027235928	0.0012549496200115065	2.3703212644506775E-7	0.4155781020810922	-88.93905287939019	1040.2326597895355	45.501597900168974	74.95307469781612	44.1694666300045	2.380839786391515	7	5	1	1	1	0.2161445559304762	0.29725738095795257	0.27582436308989466	0.2107737000216764	
3690000	-1186.4049646144092	-1086.8638630819746	-99.54110153243458	-1086.8638630819746	37.573384540011745	2.9407757816699163	0.005073165363540247	0.42804518339142594	0.004182787015352798	5.739854683807781E-6	0.5146550319175541	-72.13278035248851	274.0227228280259	86.19723551501755	112.3454440992778	15.553330001700305	12.586098438882823	1	2	6	5	1	0.15405377719882224	0.35934815968960654	0.266648051697422	0.21995001141414902	
3700000	-1177.9991618321994	-1074.3601890665047	-103.63897276569479	-1074.3601890665047	42.25088919408263	4.232393582963722	0.004263793921176629	0.7539042211306594	0.0038842678769645924	8.511096379774264E-6	0.7361097338544157	-74.10974988840648	485.46645440465613	54.15165828831097	56.69021533125103	32.359135549424806	22.358510995330516	2	5	1	6	1	0.18480496031784158	0.3243379156158208	0.3001645397265099	0.1906925843398275	
3710000	-1227.7084511078947	-1081.1634559104702	-146.54499519742436	-1081.1634559104702	243.65185953338994	4.232393582963722	0.001310473404651246	1.3009998381162	5.963639181479566E-4	3.07629034378523E-6	1.6923984586586331	-105.10795827771443	859.4119605888304	1264.9765993766043	983.2408512331299	177.09380365116533	242.3692119146364	1	1	4	2	7	0.1860546474180157	0.33091688870689534	0.296616508721547	0.1864119551535418	
3720000	-1191.9225614040647	-1080.0908871981835	-111.83167420588121	-1080.0908871981835	49.803933289613745	3.9191085977847786	0.0036846657045059954	0.5552844894476061	0.0031801833920356206	4.963349458835641E-6	0.5844642035898273	-77.11384392101323	2224.549102620273	92.53898655191091	245.57082822313455	11.108940989900423	18.316880583108162	1	5	3	2	4	0.1860546474180157	0.32630999233806457	0.30122340509037776	0.1864119551535418	
3730000	-1220.7859539096548	-1092.4271465919542	-128.35880731770072	-1092.4271465919542	165.6909130344515	3.860245527400402	0.0010564996325688075	0.6782844295895848	0.0010824322964690476	3.5786696830902724E-7	0.571127740321841	-89.82101436825904	4038.582882130539	185.44418163149183	199.6713872174645	318.75273587507763	18.223523804820104	1	4	5	2	3	0.1860546474180157	0.3120055241457464	0.3132900165047001	0.18864981193153763	
3740000	-1220.1664228343634	-1086.170328648792	-133.99609418557137	-1086.170328648792	157.58256608540677	4.700317966324058	0.0019491085544477292	0.8264110412098453	0.0011330026691800652	1.1195208387322693E-6	0.7414960314699927	-96.19715015273427	1878.7745913193255	415.87258801123625	408.26055649565234	179.98127262347393	43.26578192845075	1	3	5	3	3	0.1860546474180157	0.3501088214580294	0.28101028863433986	0.18282624248961488	
3750000	-1182.6470913592818	-1079.852227427983	-102.79486393129879	-1079.852227427983	40.96535658548636	3.498583629321671	0.005706480782556034	0.781974201916756	0.00386380277767972	9.219308226629447E-6	0.6716549565105668	-73.4846333770636	241.0601550556422	126.74525220379938	166.07927306688666	24.5749186958509	2.6926829114466915	1	3	2	6	3	0.1891085480453176	0.36887431284282857	0.25919089662223876	0.18282624248961488	
3760000	-1194.4951485079441	-1083.6921280204142	-110.80302048752993	-1083.6921280204142	48.25883925845178	3.498583629321671	0.0034086431467786247	0.5843163401535465	0.0033585756748864006	6.098275247847575E-6	0.6470010419842498	-78.47621937075759	1680.4282102340455	328.8639740333045	134.50897310550823	18.8452825189259	12.370980487889916	2	1	8	2	2	0.17450469562898882	0.380453711359716	0.2622153505216801	0.18282624248961488	
3770000	-1182.831943094348	-1095.3518212233196	-87.48012187102847	-1095.3518212233196	29.544213135024666	4.4642613086073375	0.005672780181774829	0.2761868227391147	0.0057816807055934465	3.032977882201927E-6	0.29846212027836494	-64.54061108637912	148.28298440592954	31.2211267315875	48.950170890861955	5.906644148004737	2.0410207246060406	3	3	5	3	1	0.17450469562898882	0.29458093618845865	0.31118252237550703	0.2197318458070453	
3780000	-1199.576538040455	-1086.863965625291	-112.71257241516393	-1086.863965625291	87.53042222831274	3.1631858743329064	0.002659565186550819	0.750167492973678	0.002147125462912588	2.3673274773423265E-6	0.6333579694700463	-79.49318841766967	2380.4886303718918	54.789356747990304	116.0461393030456	13.125328662106936	15.870851591002692	2	4	5	3	1	0.1398091939118903	0.32927643790555716	0.31118252237550703	0.2197318458070453	
3790000	-1206.1509835906536	-1080.760294002368	-125.39068958828562	-1080.760294002368	97.9582655853302	3.244806893797536	0.0014504080130444347	0.368854528631748	0.001406396678540646	2.998593642878328E-7	0.3861712287894575	-91.75345652923646	1539.9209993184247	182.7043413206938	76.7087885919349	129.8110154301557	95.64326679326027	2	6	1	4	2	0.19890492492148515	0.3027542184613329	0.2921092554066661	0.20623160121051565	
3800000	-1211.0402235315887	-1088.785283517552	-122.25494001403663	-1088.785283517552	84.24251318289993	3.244806893797536	0.00217447044215728	0.4986199058163481	0.0020448959451096213	9.468765266300253E-7	0.4695806991354743	-87.65869443342521	335.3151065194609	1031.5722220654895	214.57956687823597	108.03141228061988	14.36201439562574	2	1	2	7	3	0.17817419678256347	0.3010774120551104	0.31451678995181026	0.20623160121051565	
3810000	-1194.3456592910234	-1088.6454119905502	-105.70024730047322	-1088.6454119905502	30.328409991275212	4.264518521974255	0.005330826680793076	0.5632394064128587	0.00542160312738455	1.0272699546373783E-5	0.5445584668375189	-77.14629930705834	123.22839127447786	106.79544467208059	13.783268299237735	48.75862209157546	29.382620843644236	1	3	2	4	5	0.16666929068183622	0.372882363907504	0.26617111189915343	0.1942772335115061	
3820000	-1186.9375859632225	-1079.0067813165986	-107.93080464662405	-1079.0067813165986	71.25227471246765	3.826591777383912	0.0027323931731485754	0.6480564856203421	0.0025237880103206626	3.94270451443198E-6	0.7206127692478687	-76.63093435963364	2055.101727127582	66.87820705847108	110.35263968245977	5.715923325035734	5.143686055989201	1	8	4	1	1	0.16666929068183622	0.36529816956743016	0.2737553062392273	0.1942772335115061	
3830000	-1180.6013142443094	-1078.1513329026266	-102.44998134168291	-1078.1513329026266	38.78739078818465	3.826591777383912	0.006683141582700373	0.7753186997581982	0.004445070720331965	1.167777176282845E-5	0.6372681462442672	-76.58522534557693	155.08795712591157	81.06770743203575	23.17084868645262	22.46988003948929	3.8811130394614697	3	6	1	4	1	0.14953807083823106	0.3679365549710885	0.28824814067917415	0.1942772335115061	
3840000	-1195.2332348354653	-1082.9986858712307	-112.23454896423466	-1082.9986858712307	72.34148116444463	3.826591777383912	0.0073699134769220406	1.1470410504660093	0.003918497480860689	2.411660813695106E-5	0.861151168712757	-79.7269867829936	207.1019095049815	27.417880963177918	73.35636227141256	117.68347644160937	85.36640397007758	6	1	1	5	2	0.1780651486547864	0.3952246645052044	0.22141590818134463	0.20529427865866437	
3850000	-1187.684933720434	-1087.0371668295106	-100.64776689092336	-1087.0371668295106	43.108792860324506	3.7971565609579043	0.00698237337564666	1.0073432234342283	0.004433710302733844	3.1042698761207694E-5	1.0093715880810612	-74.26619891257823	94.40999628702313	71.37230322480221	20.5254043603129	31.965641390208074	1.1831197846601296	7	1	2	4	1	0.18278500862155656	0.3767634315893246	0.2351572811304542	0.20529427865866437	
3860000	-1178.6520653007497	-1089.6031380782445	-89.0489272225051	-1089.6031380782445	24.5473226977078	3.7971565609579043	0.007433440586093472	0.5535613163318794	0.006777590060445911	2.2064229225818005E-5	0.6229000682943397	-63.9079422564161	401.5862142086032	30.16297371092049	48.239157485939494	3.796502693130491	1.328582574760139	2	2	8	2	1	0.17083807934113165	0.3767634315893246	0.2471042104108791	0.20529427865866437	
3870000	-1194.1559002686533	-1084.9993231265491	-109.1565771421042	-1084.9993231265491	39.866671090655295	4.534808723148643	0.0049660095219052494	0.7730294823915383	0.004569516443625024	1.6538801999394948E-5	0.8471624899562256	-76.28792029704758	1250.955399264747	126.6429821824249	96.81070276413936	55.27715390508691	19.785869124966027	1	3	2	6	3	0.17083807934113165	0.3767634315893246	0.26951986974034425	0.1828786193291992	
3880000	-1192.9130072111905	-1083.2746321278908	-109.63837508329979	-1083.2746321278908	32.75728007078889	4.4940853001045875	0.007133649339042911	0.7447637293670517	0.005302520701114998	1.8550805122185078E-5	0.6399391028476223	-74.89967038058235	216.05022099717422	159.3348899029726	53.434319914764224	264.3314454752626	15.909691505880803	1	3	4	1	6	0.17083807934113165	0.31784365933795833	0.26951986974034425	0.24179839158056549	
3890000	-1191.603331013803	-1082.8961219472428	-108.70720906656011	-1082.8961219472428	47.810580403505874	4.013951259084042	0.006686270191217985	0.8395579298760728	0.0036343612565793004	1.798679435892401E-5	0.7895084736026788	-77.8117701603191	285.6647949345992	356.24971107004615	105.61340461381357	37.442007285842024	3.379817958331265	2	2	4	5	2	0.17710346304361066	0.33330721398021385	0.2716677619388515	0.2179215610373237	
3900000	-1214.4164780500205	-1087.0866000017234	-127.32987804829725	-1087.0866000017234	129.092230581272	3.880218421009297	0.0014656294027146708	0.6626727106130325	0.0013624430257592557	1.2221767206445105E-6	0.7357941402660495	-91.49148831480375	3219.6397595117924	323.5995632000858	210.88683771425474	54.04575689951523	39.454441222282604	1	2	4	6	2	0.1458948302050005	0.364515846818824	0.2716677619388515	0.2179215610373237	
3910000	-1228.1582869821962	-1093.9616890669993	-134.19659791519683	-1093.9616890669993	156.15858794836475	3.445135815740596	8.115954096428876E-4	0.3977268486058948	8.082907079131196E-4	1.3976642969156876E-7	0.47594928286725036	-98.4276795476739	1615.3192848127187	600.2819841955641	468.58757577387246	109.55093484499572	66.81674981603261	2	4	2	4	3	0.18141559041960004	0.364515846818824	0.23614700172425196	0.2179215610373237	
3920000	-1182.9361513586566	-1089.1994030942255	-93.73674826443099	-1089.1994030942255	34.91188509492749	3.977579967198767	0.0037097987516950723	0.46238625316915877	0.004116991286394366	4.434058832065988E-6	0.4864153292633874	-68.38117426313568	563.389314291315	54.86525073749052	28.91110376848177	7.774020453845412	1.6235425506215246	1	10	1	2	1	0.13731090895120318	0.3283702824001787	0.3068961505338852	0.22742265811473264	
3930000	-1170.7586780904123	-1080.8021018019078	-89.9565762885044	-1080.8021018019078	29.81908264655357	3.9294809950647047	0.006841229696485159	0.5871028194749708	0.005218504624755054	1.0367461941769183E-5	0.5584839448510042	-68.29885842052825	63.65985268558865	75.24710498675027	20.69177830562992	5.223265215871923	0.2634536341836726	5	3	1	5	1	0.14372492672591053	0.33924072165630226	0.3142755607159918	0.20275879090179513	
3940000	-1210.3834171184328	-1083.470126618642	-126.91329049979079	-1083.470126618642	140.2079004588331	3.9294809950647047	0.001020721696374703	0.7496552828259447	8.883951326867329E-4	4.989924396021558E-7	0.789109119279498	-90.76880420081694	3049.1955556365237	387.5161953279284	30.51897733379536	61.21813412282705	77.72582699209079	1	4	4	4	2	0.14275746010197085	0.3362929105373264	0.3142755607159918	0.20667406864471072	
3950000	-1197.5475731555157	-1087.3858176761712	-110.16175547934445	-1087.3858176761712	74.89279721230676	3.9294809950647047	0.001632904651545992	0.6906581306714374	0.0018521586750437373	1.6682412572359804E-6	0.6859085625936355	-76.24834369866358	2717.2929749242044	583.6275770753595	51.03329536989559	37.473974181688554	7.632110827355781	2	1	4	6	2	0.16777214927859957	0.3112782213606977	0.3142755607159918	0.20667406864471072	
3960000	-1213.0295835111156	-1077.5737187413135	-135.45586476980208	-1077.5737187413135	182.71017573865723	3.1980954829094386	9.235806208147325E-4	0.7942518523957304	8.503919383217234E-4	6.425407455205149E-7	0.9079253394850884	-98.81544638776923	2546.224373411412	831.9288961829723	127.36573925167883	86.92132046428384	63.44307749783925	4	1	5	2	3	0.16777214927859957	0.3112782213606977	0.3059352634844623	0.21501436587624018	
3970000	-1182.504833602051	-1086.4420748676775	-96.0627587343733	-1086.4420748676775	29.833388834576766	4.364238002242634	0.0064499727658278525	0.8282967923024244	0.006508946478903014	2.887210375572576E-5	0.7261164877649608	-68.38633793961648	388.86581921627595	15.472820904067934	45.61992392661216	10.279017622267137	1.404014398639619	5	3	4	2	1	0.15627110226536697	0.36313073932761736	0.3059352634844623	0.17466289492255313	
3980000	-1202.7546712030141	-1084.3339021657237	-118.42076903729038	-1084.3339021657237	135.15192390569305	4.097850248249073	0.0011358817097278124	0.31087502740215334	0.0010787778933110351	1.5961026531409384E-7	0.34043485382215266	-90.69013847740916	535.9984857487048	194.1733960489729	28.40773011980621	25.510090702958873	7.087440374664883	7	1	5	1	1	0.2096120150013996	0.3493319770296197	0.23665905690538788	0.20439695106359262	
3990000	-1185.820768028998	-1080.4580473210485	-105.36272070794931	-1080.4580473210485	41.49868799434612	3.441422356386009	0.005576801936462984	0.6943602276097645	0.0038914871272430402	1.2301915160020219E-5	0.772082643752773	-76.3719095892327	174.66591960405623	166.3499683645164	36.30509697810419	60.044512879874205	15.159487911530038	6	3	1	1	4	0.2096120150013996	0.3493319770296197	0.23665905690538788	0.20439695106359262	
4000000	-1211.38116631867	-1083.953324574795	-127.42784174387508	-1083.953324574795	125.82324014726625	4.443891267618114	0.0017393481634215234	0.34968484378172293	0.0016820071840576867	4.911274749340824E-7	0.4224649347760291	-93.44566815948542	1029.5756636279207	275.48432428448154	209.34258506493597	135.86021183339125	91.57475790293442	1	1	2	10	1	0.19395436786528175	0.3390265787574319	0.2626221023136935	0.20439695106359262	
4010000	-1200.3970486406602	-1082.352945277263	-118.04410336339711	-1082.352945277263	101.56452768523002	3.7709511917511556	0.001852831523439455	0.7312267650362966	0.00185937881786177	2.260331728177031E-6	0.7813270421027992	-86.35451131148709	504.2880561099094	272.9801954696494	32.747858757705146	53.45181360897999	45.838573090514444	4	4	2	3	2	0.19395436786528175	0.3401036488141207	0.2626221023136935	0.20331988100690387	
4020000	-1255.9078866799791	-1085.1489831260783	-170.75890355390072	-1085.1489831260783	1264.8975383329173	3.7709511917511556	1.3174761805132782E-4	0.48005272779551605	1.3915950188585576E-4	4.355399654892226E-9	0.47288589865761665	-122.86711587639851	14222.403309582167	4713.539324976927	1397.4535979048865	2972.1825726930456	447.2455372203877	3	2	1	1	8	0.19395436786528175	0.3401036488141207	0.2626221023136935	0.20331988100690387	
4030000	-1258.1195741719243	-1088.7582570836007	-169.36131708832352	-1088.7582570836007	1161.6132001592337	3.7709511917511556	2.0110876866094015E-4	1.188179548198372	7.556604394968072E-5	7.18405012589802E-9	0.8202191157345127	-121.3095455514037	28504.404364200753	6507.963976706185	2190.1862046658484	221.29435814661124	124.5886983898107	2	4	2	6	1	0.19395436786528175	0.3401036488141207	0.2626221023136935	0.20331988100690387	
4040000	-1210.977184655656	-1082.3317874141912	-128.64539724146482	-1082.3317874141912	158.23248660337447	3.8066478474747174	0.001405633050721837	0.8203942887971124	9.363363138273818E-4	6.512664959600296E-7	0.7954728952395363	-93.36173931788102	974.1540821121702	88.7486849503026	60.57258889270994	154.7894449859551	192.96911539075114	3	2	4	5	1	0.19395436786528175	0.3401036488141207	0.2626221023136935	0.20331988100690387	
4050000	-1207.2574377013846	-1093.051423582884	-114.20601411850075	-1093.051423582884	134.82234666867987	3.9788883750984496	0.0014873557205272703	0.5190288958114695	0.0013843757759096252	4.233802587321534E-7	0.46504113692263366	-84.60016973777147	703.7390279408853	44.73548964645571	38.30437083578191	12.73050014304134	36.70120694199112	5	3	1	5	1	0.19395436786528175	0.3505463952874809	0.2521793558403333	0.20331988100690387	
4060000	-1225.996478510817	-1088.517502518039	-137.47897599277806	-1088.517502518039	236.03487413551508	3.8075868927476324	9.673106615275812E-4	0.508752106415726	7.574513399303829E-4	1.3283416220189696E-7	0.46460441665011143	-103.57609714863564	489.3668483684878	411.7863888591336	134.55573821047994	198.65542652991422	75.61290703634296	5	4	3	1	2	0.1787328472076827	0.29627267397314266	0.3343011674197568	0.19069331139941767	
4070000	-1225.1535354424818	-1087.490293957971	-137.66324148451073	-1087.490293957971	258.54073166331506	2.9360618876092275	5.36158000780836E-4	0.24884451561291646	5.884365340046294E-4	2.375163999216635E-8	0.27211283947891685	-106.93587983916397	1565.5034417400357	146.97677229693946	121.30595857341497	43.56613978495856	8.757183039397301	9	1	2	2	1	0.1787328472076827	0.328583032906318	0.30199080848658144	0.19069331139941767	
4080000	-1194.0222335194312	-1074.761349766135	-119.26088375329613	-1074.761349766135	205.1489665888296	3.338496513485977	0.0013915890409589647	0.8191692907982363	0.0010367991037994048	1.3225287945535063E-6	0.9480510521823038	-81.1837195284136	3477.5711226277717	1475.6805694181828	15.199443061099407	43.47399620418009	66.4551516467203	1	1	3	7	3	0.1787328472076827	0.328583032906318	0.30199080848658144	0.19069331139941767	
4090000	-1185.1053985124695	-1090.2195545438096	-94.88584396865994	-1090.2195545438096	31.8049952010257	3.4121926452854154	0.0055674263558706935	0.6972331894220138	0.004842481751106313	1.1129199615947278E-5	0.6981149208168635	-65.74454949621716	345.5486963290539	103.1495279334134	134.66662979986913	18.760729748366092	8.44888965445565	1	3	2	2	7	0.20146926008797358	0.328583032906318	0.27477846039254583	0.19516924661316243	
4100000	-1213.6350354609854	-1088.8174345416928	-124.81760091929266	-1088.8174345416928	119.07627645714219	3.83735189232815	0.0019424874789356408	0.5240274871283732	0.0014911486933682717	9.767375715016844E-7	0.5960323342011237	-90.12220292532525	4887.106817679734	1152.3787935853663	35.23558851981047	20.987520850735073	17.810786154350307	1	5	1	3	5	0.16827170815325582	0.3444422715856459	0.2921167736479357	0.19516924661316243	
4110000	-1216.2910834816842	-1079.4046734395552	-136.88641004212892	-1079.4046734395552	186.41161103344368	3.8248214271091165	0.0010384089329674214	0.6598022925336613	8.725463794444747E-4	4.1814956539847387E-7	0.721985378087094	-97.40397489228069	1946.6061212523475	597.5451249724762	402.3136290808344	96.17315228669324	323.25352454932766	5	1	1	6	2	0.18121937867526047	0.3314946010636412	0.3027187488997953	0.18456727136130288	
4120000	-1235.3693319071776	-1084.1851162885155	-151.18421561866217	-1084.1851162885155	471.0399361412283	3.8248214271091165	3.7128066805888635E-4	0.5985699141550964	3.3065179972733937E-4	3.455135512248183E-8	0.5249419897757872	-109.76437862246294	2152.156168919867	2292.8659304307193	1919.795708165221	330.2963146332205	101.15046862854307	4	4	1	1	5	0.18121937867526047	0.29703181587507027	0.3026064415977366	0.21914236385193248	
4130000	-1233.4193888674351	-1084.772345878482	-148.64704298895325	-1084.772345878482	250.90042878251413	3.8248214271091165	6.430777686529809E-4	0.8661589401584859	6.33717081243143E-4	2.7897219647116937E-7	0.8281706103079095	-108.33651878115701	1091.801185863536	469.6406853887651	1020.040948229673	659.2071983866729	24.175349935244743	2	4	4	4	1	0.18121937867526047	0.34270181196322647	0.2569364455095804	0.21914236385193248	
4140000	-1220.2202619707616	-1083.7009435207935	-136.519318449968	-1083.7009435207935	205.517029035844	3.8248214271091165	8.894711955137011E-4	0.4689888038556739	8.072134933409588E-4	1.1755712424941207E-7	0.4149646930795063	-100.98706178119431	1261.7193346351219	978.0490642042429	364.85691801522665	57.38525776901448	55.67337739648167	1	2	7	1	4	0.18121937867526047	0.34270181196322647	0.2569364455095804	0.21914236385193248	
4150000	-1183.1366183059256	-1077.7885996212824	-105.34801868464321	-1077.7885996212824	54.42049808485446	3.383290556456617	0.004593226147604167	0.9079126504054919	0.003319083674881024	5.162824627756791E-6	0.7120483071268926	-73.58425650223666	697.5754444657257	47.700444775251896	60.08659469657967	71.476275321133	33.65019933095075	1	7	3	2	2	0.1785834959325313	0.3453376947059556	0.28609619453177143	0.18998261482974144	
4160000	-1181.3788479255911	-1086.8496176962767	-94.52923022931431	-1086.8496176962767	26.007947103005165	4.282390894744515	0.007674045286921265	0.6364645686894088	0.006864021228155927	2.3006117216880096E-5	0.6763324127336202	-66.83179410435872	206.90121176216556	53.94909813148724	12.333070843145839	34.97529154878293	27.650140630583476	1	2	1	2	9	0.15916683274966065	0.34634911996936674	0.30450143245123096	0.18998261482974144	
4170000	-1166.7183480790081	-1086.8675599470437	-79.85078813196435	-1086.8675599470437	20.50198443350755	3.86943359628818	0.0075037529866156215	0.5756512865936739	0.007476313143428307	2.565925428315912E-5	0.6226460734171623	-55.13493852332926	312.798623612457	14.383777275305397	9.666702013827607	19.371655252787487	1.4537251840658347	2	5	2	4	2	0.207380503814877	0.31000786157839216	0.2562877613860146	0.226323873220716	
4180000	-1190.1067372857503	-1086.1372761874538	-103.96946109829659	-1086.1372761874538	43.34350669818887	3.86943359628818	0.00499345615697795	0.8401230390188559	0.004196766229810796	9.904565910597343E-6	0.8057770532250902	-76.14892315729418	183.28923170564573	108.20076124809943	78.99790588114952	9.220661403449578	11.901466088025845	2	8	1	1	3	0.207380503814877	0.31000786157839216	0.2562877613860146	0.226323873220716	
4190000	-1230.1031231144616	-1088.3157453231752	-141.78737779128645	-1088.3157453231752	238.43941052397278	3.86943359628818	0.0012508624310383094	0.7272440559248848	8.03554212943308E-4	6.857175636316956E-7	0.8773664987478724	-97.39423005494648	11692.61744935436	232.2333161239821	577.3337217824418	827.7269218379757	133.7966584962642	1	8	2	2	2	0.1795755470802842	0.3494367456265528	0.27723531538127044	0.19375239191189236	
4200000	-1215.4165167764513	-1086.114832143779	-129.30168463267225	-1086.114832143779	155.69752352362613	3.8109758988011837	0.0010536093153770442	0.5314708007477399	0.0010541996425145318	3.358484205839384E-7	0.5209856772490452	-94.01922362110592	1085.035266000791	573.6741591167049	463.80761592979076	110.19769445928036	19.513025540902657	2	3	1	6	3	0.1795755470802842	0.3494367456265528	0.27723531538127044	0.19375239191189236	
4210000	-1182.234374176869	-1085.2714891179469	-96.96288505892217	-1085.2714891179469	41.108768734463766	3.947232776159241	0.003246510364273056	0.606183476553588	0.00409878916885719	5.290973556120807E-6	0.6292968934652182	-67.74153426587547	1125.6906269988185	33.85568528386883	27.02084259058423	27.615947739657514	14.480583084632867	2	1	2	2	8	0.21164933863765498	0.31567258752341304	0.2899280428398504	0.1827500309990814	
4220000	-1244.2656721820683	-1090.214188793814	-154.05148338825433	-1090.214188793814	487.4489875838571	3.4491887354207056	3.004778099881734E-4	0.7500176314017408	2.423665934524724E-4	3.66776552580905E-8	0.6296041704443422	-115.0756521726626	8807.865577166718	351.4979670635472	505.8993429024629	34.06984281875963	22.990073980010862	6	2	5	1	1	0.16113956452239503	0.3652333755664917	0.2899280428398504	0.18369901707126268	
4230000	-1190.9459498705753	-1082.8355647325325	-108.1103851380428	-1082.8355647325325	51.77466352660222	3.2676410851811495	0.004496336788809747	0.8720722987624084	0.0035953543403306827	1.338831931242094E-5	0.9675908882329771	-74.24239054662034	1765.0278424959147	223.16880206609162	212.68108983159564	23.702935716620033	11.698178457880978	1	5	2	2	5	0.16113956452239503	0.3702095009972552	0.2899280428398504	0.1787228916404992	
4240000	-1182.320216485411	-1086.8004571937313	-95.51975929167966	-1086.8004571937313	45.144657007343845	3.822788175742006	0.00463696979484659	1.1594394458747774	0.003937117857937494	3.630993079044265E-5	1.1749652994957458	-65.5571805059832	132.8529991085131	364.4028315919604	7.244157218783845	15.214647711427785	5.4020273906201615	1	4	1	2	7	0.16113956452239503	0.31549597654009004	0.2899280428398504	0.23343641609766436	
4250000	-1200.227297027996	-1086.0332901978857	-114.19400683011024	-1086.0332901978857	82.66548295740344	5.139822059124882	0.0024806212148302804	0.701398455612811	0.0022055132021244262	1.4038301814615774E-6	0.5645701242373562	-83.2019644694666	502.5353605257989	288.58555245492676	94.90624787973248	17.464893965573246	18.58792846207305	4	1	1	7	2	0.17009470842063637	0.3383831966712467	0.25870324092381275	0.232818853984304	
4260000	-1194.1984683940802	-1084.4551967689617	-109.74327162511841	-1084.4551967689617	40.90077809547599	3.309978597522659	0.004561572431501803	0.6833007137644403	0.003720756279790509	5.2666660360313774E-6	0.5920866890415953	-74.8040394990089	812.7311430201235	152.01566346492115	451.90788991022583	45.3262847782974	28.13516881419096	1	3	2	2	7	0.20317279350308504	0.3383831966712467	0.25870324092381275	0.19974076890185533	
4270000	-1198.9040692578535	-1086.5087969799445	-112.39527227790904	-1086.5087969799445	88.66818521373418	3.4712053841760775	0.0019942114975425927	0.43579934925760494	0.0020583066049260097	7.582561314536799E-7	0.42574469051136515	-81.15708286061763	1675.1082210533984	218.9807475009217	32.88597001398555	30.78201541186351	29.540285121634703	1	5	4	4	1	0.206271379226322	0.3083395917166243	0.25870324092381275	0.2266857881332408	
4280000	-1189.2805362354488	-1082.6771737552754	-106.60336248017342	-1082.6771737552754	43.903248255429396	4.148692046171828	0.004061226805137293	0.674223008290981	0.003429510474236734	8.200486691859441E-6	0.8286354426433362	-76.41869043268456	178.75912344858796	345.20756941206525	122.93648343573524	29.2487326433936	9.032417256036362	5	1	1	4	4	0.1673971110663358	0.3220306875936771	0.30606603634747526	0.20450616499251165	
4290000	-1179.646004025933	-1077.773398719694	-101.8726053062392	-1077.773398719694	40.87274247596924	4.504484679962758	0.006243267978651975	0.83417204426776	0.004865101172945444	1.888979469328998E-5	0.7551171514135154	-74.3307027665357	206.0931985203985	76.72014103936239	80.16554345225647	15.019771463599133	4.154342297090242	1	7	1	3	3	0.1673971110663358	0.34172404844308835	0.30606603634747526	0.18481280414310042	
4300000	-1194.249772470443	-1080.0952615256017	-114.15451094484135	-1080.0952615256017	58.05543893373655	3.56153047777265	0.0032048707934975423	0.9980101833939641	0.0021762048738754986	9.05489810340036E-6	1.194791635320962	-77.9869750900436	7912.17059050654	142.1841018848913	51.0550970438676	46.88692493201581	18.432725014058207	2	3	7	1	2	0.1673971110663358	0.34753391068346573	0.2844827139131105	0.2005862643370878	
4310000	-1188.587861228742	-1080.624964014647	-107.962897214095	-1080.624964014647	47.2477908533587	4.498887268655358	0.0027764687070279074	0.6869401877909765	0.002926456410618848	6.1202863990141005E-6	0.8563050728956171	-78.31282765965807	581.4451992349277	505.9857570826428	38.67076615203033	10.48373565373304	3.9412925944810584	2	5	6	1	1	0.20552247821013592	0.30530470032898965	0.27382340253923226	0.21534941892164197	
4320000	-1212.6060356490402	-1082.8488725939956	-129.75716305504454	-1082.8488725939956	244.06643573959337	4.473519041643026	7.78939535230393E-4	0.41041542310975215	7.195535780538522E-4	1.1201682169345267E-7	0.4010635684178755	-93.45706811382577	3972.172813889738	323.0455630228371	13.634749715838073	49.980902488797945	75.44259340745569	3	4	3	3	2	0.18699219428853428	0.31734534476343007	0.27382340253923226	0.22183905840880314	
4330000	-1240.3921888407733	-1088.6633634155046	-151.72882542526875	-1088.6633634155046	450.83618414843176	3.6505932131103624	3.05377853979806E-4	0.6171294953012945	3.212242511502534E-4	3.250118434037241E-8	0.563601871259495	-111.06805713639395	3562.305027025344	1862.8407491565117	597.9041735659224	349.3945399302403	173.73593036952204	1	5	1	1	7	0.1796801419855788	0.32610715268991175	0.264065974479278	0.23014673084523124	
4340000	-1259.2553892590927	-1089.368099927714	-169.88728933137875	-1089.368099927714	1193.32461795782	3.7537024322120724	1.24028998930769E-4	0.7315821837489536	1.018751441331149E-4	4.642036631431604E-9	0.6122039602316441	-123.26148700013631	12751.319650734176	6380.59535681573	5268.34518132956	373.1341930962774	21.969691011519057	1	4	2	7	1	0.1796801419855788	0.3108444426714322	0.3183700438534074	0.1911053714895814	
4350000	-1207.6846263281245	-1090.8973495507985	-116.787276777326	-1090.8973495507985	68.68840166811778	5.507012954238951	0.0025084799634648215	0.3848153886589255	0.002516138340061695	8.511431025848684E-7	0.3610231839386211	-83.07890252911638	1111.8987263912863	800.1979956106024	384.9733661877106	14.68788944420147	11.754089678468812	2	5	2	2	4	0.1796801419855788	0.3108444426714322	0.3183700438534074	0.1911053714895814	
4360000	-1201.706695145992	-1083.8008427023751	-117.90585244361691	-1083.8008427023751	76.70971728297688	3.518963868927339	0.0018297912264427637	0.46745605171636995	0.0018872694237058766	9.060235917793721E-7	0.4822943021686423	-85.2551316633431	1827.8244721051483	153.30026475889758	158.47452164854084	37.774207821970364	19.14919537908728	1	6	3	1	4	0.1796801419855788	0.36950628947507386	0.25543723917214994	0.19537632936719718	
4370000	-1235.1993415933011	-1093.587824538358	-141.6115170549432	-1093.587824538358	222.59281305219457	3.8502459281478303	5.64564944516159E-4	0.4440273484919075	5.816110513596007E-4	4.8604525804175934E-8	0.38552410519284924	-103.6488557378739	1679.1583852830297	691.7105707208078	1030.8378738171782	164.44442691514067	67.44516105484853	3	4	1	3	4	0.16810384042007176	0.35865595584941673	0.25543723917214994	0.21780296455836134	
4380000	-1182.5849059008867	-1085.6307241473316	-96.95418175355506	-1085.6307241473316	54.87521134921883	4.060789198288445	0.0018470863005918714	0.5161276706747444	0.0022802555953149086	1.6107227722289533E-6	0.5871663665998366	-69.91117948117473	1073.3676769173385	18.147771112354686	20.662106445366785	6.319879305055677	9.29728236006644	3	9	1	1	1	0.16810384042007176	0.3796902061845281	0.26767285837846577	0.18453309501693416	
4390000	-1226.7291361276104	-1081.6667408370365	-145.0623952905739	-1081.6667408370365	439.9716401605702	3.823305897424178	3.622718531122755E-4	0.8412638878962768	2.7156817713620086E-4	3.511868228839311E-8	0.7008942609068998	-104.31189820867012	12359.310180166614	174.10341112430575	88.19703690392402	196.7855366650254	166.94250413365438	2	6	4	1	2	0.2112024847195524	0.3463645409253854	0.239102557769601	0.20333041658546097	
4400000	-1214.5003369687943	-1076.7257067285948	-137.77463024019954	-1076.7257067285948	373.5517781348669	4.623286957821498	9.058687909397101E-4	1.217715117857618	4.193301420882763E-4	4.7522655901318583E-7	1.127544151090964	-99.55128831585496	3711.8619259080037	58.353847538944	29.881079169327347	109.99872326587864	69.06898253566061	5	4	1	3	2	0.2112024847195524	0.3647489980450625	0.239102557769601	0.18494595946578388	
4410000	-1195.3574837909837	-1077.9761189656415	-117.38136482534216	-1077.9761189656415	49.388936578810046	4.073872437870599	0.0038928982742766653	1.0479761939877454	0.003029366245975314	5.293448609551467E-6	0.7911227269605098	-84.75256363080888	459.8778465961408	264.47499192959555	256.19725663245305	23.600165835930863	8.032228833772786	8	1	1	4	1	0.20284205659620602	0.3731094261684089	0.26079760692881704	0.1632509103065678	
4420000	-1181.7675911145325	-1085.1073666765253	-96.6602244380071	-1085.1073666765253	22.71688445118182	5.273468517626974	0.007343652578611229	0.9940874118402	0.006600402505248846	6.244947623385786E-5	1.014061893973022	-63.22198542752905	884.8797033531928	825.6141181674175	16.18958562615119	26.76502346426567	5.0154564711003164	2	2	8	1	2	0.16375180174022158	0.38011986630350414	0.28176721523681486	0.17436111671945922	
4430000	-1172.3751098917448	-1081.6935996205445	-90.68151027120037	-1081.6935996205445	26.744403224017205	4.306971621787502	0.009429408362208055	1.2533050999367192	0.004826940670970346	1.7197001600397903E-4	1.492331139487215	-64.46982688021163	449.60211819286104	27.235473970545417	9.972571084226155	6.853974450074745	3.804055594893485	3	6	2	2	2	0.17921843112561336	0.3784734939945046	0.2834135875458144	0.1588944873340674	
4440000	-1182.013305584444	-1085.2811720724544	-96.73213351198959	-1085.2811720724544	32.316061683326275	4.762396867156557	0.0061371024155086554	0.8122196869253099	0.005995235232526458	3.2894342440308423E-5	0.930595514005015	-67.9209846960417	240.1591541530417	89.6203220400589	42.77742763228887	19.42636758673985	34.00192843921287	3	2	2	5	3	0.2071835930722289	0.350508332047889	0.2571756291785466	0.18513244570133525	
4450000	-1202.5739802423595	-1085.7464378410439	-116.8275424013157	-1085.7464378410439	61.895361567105105	3.8987560460242197	0.0027099755905239057	0.388300011003761	0.0027464971350012212	1.2339140889257062E-6	0.43053874736916764	-84.97417305585522	525.5598266435632	205.62613956898915	111.63745768933781	80.47540600450782	110.54313994973249	1	1	4	8	1	0.16597150150449425	0.3514305954638686	0.31373680510799684	0.16886109792364	
4460000	-1205.1782261721846	-1093.4440592487178	-111.73416692346679	-1093.4440592487178	58.10561292131385	3.1700619515974746	0.0028554004231956458	0.8557138712150552	0.002906292450949755	6.132985292489554E-6	0.7664143012215943	-79.29960162999326	462.55298155409685	507.4292443732466	139.9110261343481	39.05413259151435	17.988106068085564	2	1	6	5	1	0.16597150150449425	0.3514305954638686	0.31373680510799684	0.16886109792364	
4470000	-1185.2622047903021	-1087.4453846301465	-97.81682016015576	-1087.4453846301465	51.803562973892255	3.1700619515974746	0.0031852746218155306	0.4758341681148405	0.003376724228143246	4.801943710875593E-6	0.6070476586860813	-66.64419442303611	749.4524496389218	632.6493511262879	28.92650958068495	9.547676586257051	25.727890328722946	1	2	1	3	8	0.18035496723317523	0.3514305954638686	0.29935333937931585	0.16886109792364	
4480000	-1178.693254684386	-1087.50977249941	-91.1834821849758	-1087.50977249941	32.65541870731371	3.7299085975239796	0.007216792247982066	0.4785189364839309	0.00569078422597591	5.454578493702957E-6	0.4210950167158398	-61.958785086663255	848.4657234973756	15.31194713249652	26.779236111572647	48.21732435998324	6.426346664932134	1	1	3	6	4	0.16292682103417178	0.3514305954638686	0.29935333937931585	0.18628924412264347	
4490000	-1184.5691520394507	-1085.0537381982742	-99.51541384117638	-1085.0537381982742	37.45464421677486	3.008549145587728	0.004712187801058215	0.4353855547899318	0.004545786233670282	5.4539901382571535E-6	0.480014147987699	-72.84867389894218	190.77282392408102	90.37969198830315	123.21922264085745	20.340600764174273	1.7658065954372981	1	8	2	3	1	0.2125122599852493	0.3097400706204684	0.29927293273892364	0.1784747366553584	
4500000	-1190.474449530409	-1093.4362646454997	-97.03818488490923	-1093.4362646454997	28.747253904809472	3.889964987781683	0.005953994629008552	0.41402075214421985	0.005543708407277436	3.466254212320781E-6	0.3443437027995122	-68.92514814110218	140.15417137662462	22.36864155386609	71.15511721134125	9.639923220027452	30.38887443993793	3	4	3	2	3	0.2125122599852493	0.3827183385294613	0.22629466482993071	0.1784747366553584	
4510000	-1197.4323638451579	-1085.639045835147	-111.79331801001089	-1085.639045835147	65.1054040697648	4.367551762233696	0.002549389685890979	0.4428783823699083	0.0024099539367766205	1.654490915213574E-6	0.5321250441550884	-80.77524600623131	1420.71435756393	101.26585733066474	26.769575677321686	18.65523788578718	45.1966173151227	1	8	3	1	2	0.1845143377047924	0.327982318324603	0.3090286073152459	0.1784747366553584	
4520000	-1212.0994870968755	-1089.0614546895815	-123.03803240729395	-1089.0614546895815	90.43410852601038	2.7610129361218974	0.0023462392434448133	0.6759937641927753	0.0017566396178092872	2.609180487746993E-6	0.7200379732602006	-88.74435873916286	329.80825767687696	128.84716263782525	446.79191659202945	104.48820476598023	52.894777210857036	1	2	5	1	6	0.1973165645600541	0.327982318324603	0.29290528461539456	0.18179583249994807	
4530000	-1225.0268484439323	-1086.1587761655103	-138.8680722784221	-1086.1587761655103	248.408484626322	3.5869242582419347	6.951104961338463E-4	0.48117900677823505	6.4635764831559E-4	1.6187786103583827E-7	0.5166521389460104	-105.17661415738583	1560.5052437965905	1246.6239281727253	110.98761748654752	32.91303821557867	11.91231988816625	5	3	5	1	1	0.20797685113372996	0.313837137702641	0.29639017866368067	0.18179583249994807	
4540000	-1218.99563675999	-1097.7715227887084	-121.22411397128172	-1097.7715227887084	109.81133731534666	4.716252617604868	0.0012581455629196174	0.013351654324113548	0.0012576123979671577	3.9449567834233023E-10	0.015766681877201344	-90.7076816827954	300.7069487822762	571.6740385134746	477.92476827490907	35.81421815212556	22.08832527682475	1	3	4	5	2	0.1974803284468319	0.32433366038953904	0.29639017866368067	0.18179583249994807	
4550000	-1183.0610101551042	-1079.8883408781662	-103.172669276938	-1079.8883408781662	55.23152012887038	4.716252617604868	0.0027205166949248925	0.6379309806828161	0.002802879651676648	3.457481159304716E-6	0.6681606888435204	-71.8353489113928	1498.6883567352704	412.1509677967258	26.362167716726987	19.66765669632463	7.093698433344178	1	4	8	1	1	0.15357618990873573	0.3524679737650579	0.2678534257589064	0.22610241056729963	
4560000	-1209.0600419664702	-1087.0789870167805	-121.98105494968958	-1087.0789870167805	105.93790132040714	4.166069821395605	0.0019391597000229758	0.3752042490638635	0.0015941840410468853	4.554383538269211E-7	0.39344123176947465	-88.40341415790111	410.25001491315646	138.60059769039344	430.7816238616793	49.33891909909043	58.62841291841308	1	4	3	4	3	0.15357618990873573	0.34172838738387573	0.2678534257589064	0.23684199694848182	
4570000	-1186.6741780130997	-1080.4430322716312	-106.23114574146837	-1080.4430322716312	50.36961128356689	4.262825714575268	0.003408865427319714	0.8591274911287843	0.003019434175676979	4.1731421277744295E-6	0.7324877164896683	-75.82429600170795	665.8871273109895	80.2909586747666	57.02262752484549	42.331151106316064	3.3619900105573133	1	6	2	5	1	0.20208336731423865	0.34172838738387573	0.2651723260857047	0.19101591921618064	
4580000	-1181.0441484776186	-1081.0595756382156	-99.98457283940307	-1081.0595756382156	46.301094544323384	3.037818315813021	0.009265292555722435	1.1226847866635659	0.006096253686621843	1.2935377398141888E-4	1.22308320824132	-69.08147464351369	953.1041714556816	58.06036844714811	25.806399058155403	11.789965398011862	28.89637447325084	1	5	5	1	3	0.20208336731423865	0.3345215401648833	0.2651723260857047	0.1982227664351731	
4590000	-1170.4927694815703	-1076.8435349483955	-93.64923453317479	-1076.8435349483955	31.98217833134371	3.491755151129654	0.00708776450835031	1.181284515156454	0.00519702137301367	6.523770060747763E-5	1.3308325548467195	-64.25962700887216	864.1226043072235	88.21858600654055	5.332919189180417	10.603165195937425	9.300715326838917	1	2	1	1	10	0.20208336731423865	0.32666452724542605	0.2730293390051619	0.1982227664351731	
4600000	-1157.9166396586477	-1084.6789020139233	-73.23773764472426	-1084.6789020139233	17.5645498277822	2.7150359634335324	0.008833801643535887	0.707167047040219	0.008320265535298773	4.0242282065982786E-5	0.7066420138586095	-49.199014289780884	373.80356526978517	9.535914738683632	15.324549523671676	7.606431757153969	3.611918764487166	1	4	2	5	3	0.20208336731423865	0.32666452724542605	0.2888621098889566	0.1823899955513784	
4610000	-1178.6107275964605	-1088.0659460066106	-90.54478158984998	-1088.0659460066106	28.219401945888098	4.709738824124841	0.005602307872669097	0.5071129450261211	0.005051127471295596	9.275719029738641E-6	0.5514332887604521	-67.61323654273598	170.08826117710998	18.09652709197878	17.590477539424086	8.946352458684986	5.126346092446243	6	2	2	4	1	0.20438475316421317	0.3579459244856887	0.2651175751855431	0.17255174716455476	
4620000	-1183.807214993153	-1090.4690154629511	-93.33819953020188	-1090.4690154629511	31.05196898063187	4.709738824124841	0.005957999566932186	0.6463699470210904	0.00573978561062758	1.906198528728557E-5	0.7471670129365894	-67.78996659045066	230.49544748449756	44.36832505149957	46.59019219437412	10.714129945516818	1.8090682128663318	2	4	3	5	1	0.19261892206467718	0.3697117555852247	0.2651175751855431	0.17255174716455476	
4630000	-1198.8348088047037	-1086.901215978862	-111.93359282584171	-1086.901215978862	66.94706272508469	4.709738824124841	0.002317012663926722	0.45441277227522386	0.002504086626907031	1.4027051884201966E-6	0.4716424585507335	-82.11340798522329	448.6578083234507	157.04296717264438	154.34323667128177	27.827985856843068	8.814370937243314	3	4	5	1	2	0.16989060982046103	0.3924400678294408	0.2651175751855431	0.17255174716455476	
4640000	-1168.0160680451954	-1081.5269735064169	-86.4890945387785	-1081.5269735064169	26.32002587657999	3.72165425957782	0.005648039518262405	0.5591715074769863	0.0059458544512129945	5.821340946207325E-6	0.39385168883844196	-60.92361509851428	271.1752595228955	13.006426130488771	42.85933470365196	2.228506548973236	3.152751179773959	1	1	10	2	1	0.16989060982046103	0.35574444817514417	0.2735814328793014	0.20078350912509305	
4650000	-1177.649423303202	-1085.3617411085393	-92.28768219466279	-1085.3617411085393	23.589458347276576	3.676345316776107	0.00895447174234458	1.0849032914996248	0.006249310865507334	4.408983038944522E-5	0.8937142153468033	-63.06802082360261	708.5550364448748	24.617700321273105	37.88115214860126	4.530452060224148	8.874842153331254	1	1	8	2	3	0.16989060982046103	0.35574444817514417	0.2735814328793014	0.20078350912509305	
4660000	-1202.6394582185335	-1086.3650455679804	-116.27441265055313	-1086.3650455679804	42.8984039101784	3.928970601609533	0.004861804680698429	0.8905265174547401	0.0035005911232756886	1.8464637950846844E-5	0.9147863977889709	-78.54198129860296	8133.631511091297	711.9783069133033	88.65102457813178	17.608067613406774	32.044280430991876	1	1	7	5	1	0.1707953938872107	0.35483966410839446	0.2735814328793014	0.20078350912509305	
4670000	-1191.2957044032448	-1082.5306684518405	-108.76503595140427	-1082.5306684518405	54.63508832025738	3.928970601609533	0.006596210986862738	1.1680831729925312	0.004148016924249898	6.388105032332017E-5	1.3670897684041026	-75.33601697468133	1030.0953739359297	212.93566527110067	30.511864735560632	46.81303423910712	29.011380004884284	1	1	3	9	1	0.17480405495315984	0.35483966410839446	0.26957277181335226	0.20078350912509305	
4680000	-1171.1580890793607	-1080.9538857146865	-90.20420336467426	-1080.9538857146865	27.28475520505472	4.62338674246411	0.006481314221875953	0.7793952180868373	0.005801365047265101	3.823469417844336E-5	0.8924521957820295	-63.76539688740803	224.52411982951824	80.05191036317997	12.076242874454367	18.695140559145667	6.032596092511771	1	2	3	7	2	0.1816962328240436	0.33983828558154394	0.2845741503402028	0.1938913312542093	
4690000	-1189.7994078500842	-1078.4830205075757	-111.31638734250859	-1078.4830205075757	61.18699987701498	4.62338674246411	0.002543720125401818	0.8764660996337998	0.0031455604491068103	7.817882081824202E-6	0.9056845834065589	-79.29053036116541	1453.0271243586574	38.619473011750124	30.810104600007143	39.231811228520804	34.34910841756494	3	1	2	6	3	0.21856198765728496	0.30297253074830255	0.2845741503402028	0.1938913312542093	
4700000	-1178.0610422693883	-1077.411783919499	-100.64925834988938	-1077.411783919499	60.49371173677509	4.3911961516456195	0.0025535159738638855	0.9033124991812237	0.002592181019172026	2.2438911246030695E-6	0.6134048202872247	-73.066215013796	691.2105846852874	48.582734117499825	35.79771496376424	3.186565116136479	3.936071878581517	1	4	7	2	1	0.18548052712196936	0.34259629636774436	0.3176556108755184	0.1542675656347675	
4710000	-1180.6197431876183	-1084.7653009821433	-95.85444220547492	-1084.7653009821433	42.763981770874175	3.824773906305609	0.003966924910705758	0.6216226603181462	0.003569233259400547	5.685771433509422E-6	0.5736558907329423	-65.0443257054251	506.1454371265787	34.09851368367316	30.153795230878767	95.67171575943546	6.204931709305894	1	8	1	2	3	0.16897944236624807	0.35604450231783824	0.2768162807673204	0.198159774548593	
4720000	-1198.2184335646284	-1086.7251330316826	-111.49330053294574	-1086.7251330316826	61.569438582081666	2.7018372539930207	0.0019166806826124117	0.8597377295023497	0.0018336278394489893	2.327378234069671E-6	0.8207166780038043	-83.36515174993532	406.7237777659239	165.9970467564719	50.62427191713601	10.35516691734471	7.888148923385494	4	2	3	3	3	0.19386973218325507	0.3129033489641243	0.23970099945325896	0.2535259193993614	
4730000	-1215.8831746952205	-1083.79351275165	-132.0896619435706	-1083.79351275165	189.75464464111673	3.4455481632609337	7.378636188332778E-4	0.5192716479731921	7.009418339645271E-4	1.3632204798212624E-7	0.5485027413399052	-94.97469312274075	1095.9614158093698	1534.6436106374945	84.19955253977368	162.90500488776243	108.7928452374346	1	4	4	1	5	0.17193795227458228	0.4029201114117986	0.23970099945325896	0.18544093686035987	
4740000	-1224.8547391311602	-1083.4869519194729	-141.36778721168727	-1083.4869519194729	208.38151044211796	3.813676583525208	6.910510718638666E-4	0.5589862634250143	6.137675397159562E-4	2.1202919791762605E-7	0.6413064683353844	-98.02912708601504	2219.441156510171	7671.713972113753	1222.4759765248125	98.79389951363265	111.70753834763981	1	1	2	1	10	0.18088542389562487	0.322612054884995	0.3008865714841803	0.19561594973519955	
4750000	-1255.310914215327	-1085.271954943748	-170.03895927157922	-1085.271954943748	1020.9151132565042	3.813676583525208	1.861532844033934E-4	0.5768085367851927	1.4939016405061004E-4	1.0994767725767224E-8	0.6227126156303868	-124.3407873743464	16280.699598831541	4895.595658857012	1832.2160733167236	373.2395798603172	364.7008361054854	3	4	1	3	4	0.18088542389562487	0.33443004724829534	0.3008865714841803	0.18379795737189922	
4760000	-1211.1252663780851	-1078.9168947938604	-132.20837158422478	-1078.9168947938604	184.9247791035446	3.813676583525208	0.0012216931173582267	0.8497228152155826	8.494390748011402E-4	4.894884214089988E-7	0.6686746850107745	-99.17183258477611	957.7103137926899	352.78862928815727	154.7684944338788	33.178106119603484	15.528008307665598	8	2	1	3	1	0.15051579273590726	0.33443004724829534	0.29655333865425415	0.21850082136154295	
4770000	-1216.8951953800847	-1087.5556883875227	-129.33950699256195	-1087.5556883875227	154.34312126727093	3.991771306647985	8.173534474888304E-4	0.6799470148448055	8.157806425044304E-4	2.9663976314328476E-7	0.6705283530397873	-96.4641957217324	763.5458964712717	414.54404557060644	100.55001704900812	69.7409518720267	22.341623190656584	6	2	5	1	1	0.15051579273590726	0.34941188719798666	0.30113619771420974	0.198936122351896	
4780000	-1253.76945079817	-1091.320356778598	-162.44909401957227	-1091.320356778598	737.8787768224037	3.877332962055274	2.2290426828583466E-4	0.29391175820164245	2.1980831105515176E-4	6.5504541941653574E-9	0.3411414529737365	-120.99728563760382	2695.3583246653625	832.6051566860746	276.4980270028872	1110.2750415793373	170.15925874744525	6	4	1	1	3	0.15051579273590726	0.34941188719798666	0.30113619771420974	0.198936122351896	
4790000	-1226.7341151948726	-1077.6019049409315	-149.1322102539412	-1077.6019049409315	439.0975485361303	5.0261905533847715	5.523184252570361E-4	0.7455466542560281	5.166877710585146E-4	1.5002059811257848E-7	0.746319186432288	-105.1865301975456	3137.049866870765	1170.9148415283134	2170.239609852216	931.6792998856318	155.4918482711788	2	1	1	4	7	0.16055309601819928	0.34941188719798666	0.28518160414401816	0.2048534126397956	
4800000	-1215.1272995708046	-1088.3784345967297	-126.74886497407488	-1088.3784345967297	103.53866853498027	3.2647435428692844	0.0014944667081506708	0.42642326735723385	0.0015163479968221519	3.6078841876032327E-7	0.40090996376764926	-90.33271049962339	4174.784506168363	450.3386217046412	405.6578041991369	71.10912001427089	26.8612207789827	1	6	1	4	3	0.15823412197005732	0.34941188719798666	0.28518160414401816	0.20717238668793755	
4810000	-1240.5058088543483	-1091.2408226951636	-149.2649861591848	-1091.2408226951636	566.5595640710238	5.065453759913161	4.142431327190172E-4	0.5724003891863956	3.2831410584803467E-4	5.169553762298166E-8	0.6083271297695393	-107.00391754516045	7461.146470366305	2560.41487754585	1056.693837702518	66.01635336774424	114.5833432096654	4	1	1	2	7	0.18981777471241948	0.33827737745092085	0.26473246114872184	0.20717238668793755	
4820000	-1266.7050349330348	-1079.424102731546	-187.28093220148864	-1079.424102731546	2058.317326959419	4.092496013016494	8.544411824120009E-5	0.6575389459358421	8.496214475480378E-5	2.858003970840375E-9	0.6132467124526665	-136.56902368221628	22480.554923160988	4715.653293631834	2821.1507151536694	2564.537436791241	4684.123204549202	1	9	1	3	1	0.17973252613311463	0.33827737745092085	0.26473246114872184	0.2172576352672424	
4830000	-1254.687443036705	-1083.237317952716	-171.45012508398898	-1083.237317952716	1235.1288954285872	4.092496013016494	2.1898956420248272E-4	0.6578837888594689	1.7082363589446408E-4	1.918923610238212E-8	0.6564207349608571	-123.80197861317659	5076.550614618833	1593.4542921821885	5421.038479786785	1808.5755768725214	336.74288904260595	3	1	1	5	5	0.17973252613311463	0.3126933566636124	0.29846567782567585	0.20910843937759682	
4840000	-1275.0502267721859	-1083.9359308192556	-191.11429595293015	-1083.9359308192556	2617.7240634515492	4.092496013016494	6.349195508073795E-5	0.45762206562299557	5.992672306924664E-5	6.716660216518379E-10	0.4194673040574362	-141.51463316773547	11877.227387974359	10396.383225820018	7384.077066275898	3640.036803675085	787.0571647160656	2	4	6	1	2	0.16340594450946505	0.3185481105534261	0.31479225944932543	0.20325368548778314	
4850000	-1231.1062326568094	-1092.8784315767882	-138.22780108002112	-1092.8784315767882	161.1912253604248	2.621463547359815	0.001073876410596269	0.6669034965372007	0.0011266319541644576	3.761451789178917E-7	0.5711942642920768	-100.31558985524475	1460.932602130192	960.5602636983979	337.9762326641482	353.5681033814856	112.28403807413393	3	1	3	3	5	0.19668984987188814	0.3182144863717744	0.28377161673803997	0.2013240470182971	
4860000	-1219.5350177039006	-1086.9042824486135	-132.63073525528722	-1086.9042824486135	151.66123211905472	4.1369222461739135	9.779607392834393E-4	0.38683532990993513	0.0011078524155647216	1.8549528551098235E-7	0.3710799900929794	-97.96831168810292	1229.29631068841	402.58855838850036	186.07474451649523	93.05673892766663	135.11034254844202	1	9	1	3	1	0.19668984987188814	0.3182144863717744	0.28377161673803997	0.2013240470182971	
4870000	-1227.486513846206	-1085.915245210642	-141.57126863556388	-1085.915245210642	376.3837195399026	4.33767258591216	3.9825909891373016E-4	0.8714737943279705	4.611540632561647E-4	1.1042012627630023E-7	0.7469375782127922	-102.68535115846986	3504.2310655427054	373.7425689326081	407.92100527693447	181.6796829635845	26.026966288062724	1	1	11	1	1	0.19668984987188814	0.3182144863717744	0.29323905541999135	0.1918566083363457	
4880000	-1222.4420511885423	-1078.9501479990306	-143.49190318951162	-1078.9501479990306	249.0288964671091	4.33767258591216	6.913756770254325E-4	0.46889248476617473	6.167662247096058E-4	1.3216810710732703E-7	0.5535022130497422	-104.8438490210939	4208.346110067316	2344.197801399903	525.3344627088799	60.273456730509984	38.61040851036516	4	2	5	3	1	0.18947719701698024	0.32053306747338567	0.2897922125277497	0.20019752298188395	
4890000	-1189.0012971708684	-1083.2617479334212	-105.73954923744716	-1083.2617479334212	57.62114879197684	4.33767258591216	0.004711557477937408	0.8642413720815857	0.0038145964791139707	1.629628958141092E-5	0.9338534479618938	-76.01878225065236	478.5120882414838	104.50440241829877	15.800530514913573	28.139430555069406	24.37972726585937	2	5	2	1	5	0.18947719701698024	0.32053306747338567	0.29404455149015296	0.19594518401948074	
4900000	-1198.2631713288945	-1077.140063929463	-121.12310739943156	-1077.140063929463	99.21136753062143	3.9654107983206166	0.0015947582185658422	0.5673304881342391	0.0014300220829578496	7.133939259520077E-7	0.5941939137875607	-86.83452671465864	1450.6730337695246	2389.717134175722	65.08127746234696	21.797556602546006	3.32068670470069	3	1	8	2	1	0.17874338657889935	0.32053306747338567	0.3047783619282338	0.19594518401948074	
4910000	-1245.0928658888924	-1092.7169402330878	-152.3759256558046	-1092.7169402330878	532.4690844024174	3.6855952940582264	2.8403400424894555E-4	0.16103196407132675	2.957009960243766E-4	2.854488377441089E-9	0.1780833680465444	-115.11435557364364	2460.6673503454545	2257.7852266289024	371.0463888814189	168.9536254215803	91.55174294547314	4	3	3	3	2	0.18989412658640217	0.32053306747338567	0.293627621920731	0.19594518401948074	
4920000	-1234.5379342513022	-1091.1104538383802	-143.42748041292205	-1091.1104538383802	449.35437136646203	3.201429996235616	4.0627910534232786E-4	0.3634950235120759	3.498667561430087E-4	2.352619644858643E-8	0.39959784170264245	-106.97855927668155	1455.9209094509097	2787.7816704264787	557.4929547803764	47.73445059331416	0.8871317240985802	2	4	7	1	1	0.17620983165257215	0.3728337246782562	0.2719791181310216	0.1789773255381496	
4930000	-1267.5486016690438	-1086.358834676569	-181.189766992475	-1086.358834676569	1675.668684815019	3.923669233289248	9.175428402752499E-5	0.49132436203892044	8.215330852461533E-5	1.6470538799251248E-9	0.478522048694949	-130.89075313277922	50359.60879967012	16751.180990334185	2265.281391130901	1583.0760625033831	644.5236726823314	2	2	1	2	8	0.17620983165257215	0.3728337246782562	0.2719791181310216	0.1789773255381496	
4940000	-1198.6067124998635	-1076.684056237612	-121.92265626225164	-1076.684056237612	92.33126375853648	3.923669233289248	0.0027705593159717042	0.8220978999153112	0.002248125022659529	5.736175860186113E-6	0.8944724936063846	-87.01795432934419	122.19225764326615	528.7202903108654	290.5506571859014	87.58134662386804	30.23149783391502	2	4	2	2	5	0.15862159679588958	0.3728337246782562	0.2895673529877042	0.1789773255381496	
4950000	-1204.7018607879936	-1084.6895803192072	-120.01228046878649	-1084.6895803192072	50.73338943229933	4.121952185053588	0.003206727315934001	0.5368789507266687	0.0030920099410794632	2.605261089202595E-6	0.5090421058069342	-82.5023085241761	4457.290972204456	759.464538014752	135.28870976570275	158.44625664161504	16.794841863824313	1	2	3	2	7	0.15862159679588958	0.3728337246782562	0.2895673529877042	0.1789773255381496	
4960000	-1253.4255032342903	-1079.0817741035498	-174.34372913074046	-1079.0817741035498	1065.013609333095	4.1310132046270445	2.5603517060297413E-4	1.437288727828746	1.1864798522135151E-4	1.783463589743081E-8	0.9588543139691191	-125.08800002704068	27326.794192459354	2758.153746125961	2114.769174302437	567.2590511106326	272.64288993549496	1	1	9	3	1	0.15862159679588958	0.3728337246782562	0.2506520565108026	0.21789262201505122	
4970000	-1219.4555200362856	-1086.1752424933973	-133.28027754288848	-1086.1752424933973	149.87183891816875	3.025200517081193	0.0012444535932747516	0.7148980288036823	7.905583487100412E-4	4.414916374952856E-7	0.7517276279917178	-96.03702831597502	1915.631514127578	1284.233395184444	160.67883605335007	164.35026962209392	42.546695528209746	3	1	1	7	3	0.19855522696898759	0.3620506658451621	0.22150148517079865	0.21789262201505122	
4980000	-1163.0989926762597	-1080.3574077535623	-82.74158492269744	-1080.3574077535623	20.297261196017388	4.052103326346534	0.007770571443359958	0.8516971367775001	0.006808340097256904	6.428445988679348E-5	1.0743651232502782	-55.60246118298414	257.3913014892389	5.2115428798261325	19.491291283277917	16.233773700132687	8.885545130365866	1	3	4	4	3	0.19855522696898759	0.33361856502716947	0.24993358598879128	0.21789262201505122	
4990000	-1225.4477926050229	-1079.1757509749511	-146.2720416300717	-1079.1757509749511	318.23273164575625	3.677061423165272	4.989014548182064E-4	0.5739977461680388	5.10486474865651E-4	5.773094625813523E-8	0.48985859022814743	-108.05043723577593	435.95679303781424	1282.2920247742406	394.6524507807529	368.6002381336902	139.16845175155612	2	6	1	1	5	0.19194944742312184	0.34022434457303524	0.24993358598879128	0.21789262201505122	
5000000	-1221.929107060652	-1095.6228256704683	-126.30628139018383	-1095.6228256704683	112.85735892614075	3.677061423165272	0.001247102461483897	0.4314764619514805	0.0012346166812766044	3.0959696304907753E-7	0.43468846613849316	-88.67078165626569	4110.473729475756	2817.8511358481715	140.14674883447924	35.8477304131224	56.60372840164692	2	2	2	4	5	0.13682795299414557	0.35384512972155635	0.27044115080703707	0.2388857664772605	
5010000	-1199.0931780467247	-1079.4790201660398	-119.61415788068474	-1079.4790201660398	132.2938964131633	4.1245271389086655	0.0012718239335786897	1.0134078654597587	8.952373688546606E-4	1.9618404788666258E-6	0.9977338538917718	-82.84162526194193	2350.9904218351126	1108.2205913088967	229.29009533209629	31.5299535841287	16.389329011611043	1	2	1	10	1	0.18674730993260383	0.3255668036193944	0.2981486014169733	0.189537285031028	
5020000	-1232.3805389955787	-1089.180288121049	-143.20025087452962	-1089.180288121049	238.08012605409445	3.1984937209022246	5.761876634962116E-4	0.35959695302253153	6.160842070093751E-4	5.743492567892051E-8	0.399021562511288	-104.83794050669277	1411.3483837204224	1815.347598741631	954.8420132740924	187.87065445763292	135.73991983778723	1	1	3	8	2	0.18674730993260383	0.3205716053641781	0.2981486014169733	0.19453248328624428	
5030000	-1198.7788464304576	-1081.9323843529908	-116.84646207746694	-1081.9323843529908	58.749143308049916	3.1984937209022246	0.002332626801487069	0.5457319705902688	0.002755859370454077	2.017617730422251E-6	0.49459256666598467	-85.68257903602002	167.68977285623242	158.60530527060078	219.18746496243187	80.82969760308147	94.57743789347438	6	2	1	5	1	0.2048700053193028	0.3205716053641781	0.2614131703544857	0.21314521896203298	
5040000	-1195.4517484315627	-1086.0911878138272	-109.36056061773553	-1086.0911878138272	55.38260783253411	3.5139610282890925	0.0032886843105569847	0.7229277967716219	0.0028666123865494016	3.7434193089134003E-6	0.645548782826928	-80.30428156868014	408.46925285292497	76.97146735965917	69.09089181194487	32.809645544312005	16.289622429379275	3	3	1	7	1	0.18615640507562403	0.3415780633126815	0.2742055686810227	0.19805996293067135	
5050000	-1198.5426778489382	-1081.7227671503156	-116.81991069862269	-1081.7227671503156	73.08806530718478	4.330884391153598	0.0017170134955180084	0.9640957245488259	0.0019075472934909465	4.198956187438639E-6	0.8586401048376003	-82.30148319120792	1498.519274807987	1064.2658446054938	47.583338280645684	21.44814134279	18.537504297120613	3	2	4	1	5	0.200645644806552	0.33851616207970614	0.29463780708288895	0.16620038603085246	
5060000	-1197.5443858558767	-1088.553328222755	-108.99105763312181	-1088.553328222755	61.10306093455647	4.330884391153598	0.00213345938150356	0.48856081695925657	0.002541461139280108	2.058539373310755E-6	0.594583429984585	-75.44511926817876	2033.6968178636307	619.4413769432058	67.03661497956301	23.137783510927477	32.61325879029052	1	1	6	5	2	0.2152254780016355	0.3783750917064011	0.25221659974148436	0.1541828305504786	
5070000	-1185.3894749707272	-1077.5651240386792	-107.82435093204805	-1077.5651240386792	52.00739591864199	4.005646578782708	0.0037235594270617644	0.5997748265828257	0.003101482531106071	5.043246342176416E-6	0.6402244778214171	-71.71541727960489	688.2048495012574	19.851967548903264	136.89379735524398	102.15449752954298	18.592335913683996	1	1	3	3	7	0.1805692260127976	0.35217549275847915	0.29166229471359456	0.1755929865151282	
5080000	-1195.058392036571	-1087.3585289333928	-107.69986310317819	-1087.3585289333928	53.81682410590293	3.395358384516794	0.002417829169251036	0.5008072015432692	0.0025159109399678246	1.5213321645623741E-6	0.47752866995758686	-76.88640389491151	496.5655521586956	289.7012484892264	19.575597069468486	53.583782477505416	14.530508537106503	3	2	2	3	5	0.1887650492280788	0.35217549275847915	0.29166229471359456	0.167397163299847	
5090000	-1212.1405041093626	-1087.1312392550356	-125.00926485432716	-1087.1312392550356	154.72641400708648	2.786114433785499	0.0011613458530124582	0.8317235739040689	0.0011203382827928079	4.728139091600679E-7	0.6589383748560186	-89.78775955400002	1511.7463907866088	216.89567868143075	60.71386853110561	128.4672392865008	89.66841689833223	3	1	9	1	1	0.2146130687621372	0.3148550718565095	0.28813397382311207	0.1823978855582407	
5100000	-1223.6725568532631	-1090.858155048696	-132.81440180456707	-1090.858155048696	252.89729914127057	5.206695487773849	5.042995124255875E-4	0.6254049463200186	4.6497176063027286E-4	9.97769734749902E-8	0.6256001329566799	-95.31120090128313	3667.494442883355	249.83343489153071	114.42406498944528	185.78299191440186	67.62110284335911	3	2	3	5	2	0.1871000459561002	0.32473454957565556	0.26940688540629776	0.21875851906194602	
5110000	-1211.8757201173933	-1079.5293340890423	-132.34638602835093	-1079.5293340890423	183.41785872648393	4.292159659511953	0.0020390689884658693	1.1988331233961862	8.912934362225298E-4	3.330278385870284E-6	1.2444687728824886	-92.5750861901922	3888.100398246487	717.2021666061304	224.5846586988397	131.72996444824452	86.44733075261396	1	2	5	2	5	0.21723575362455802	0.32473454957565556	0.2838100999324405	0.17421959686734545	
5120000	-1177.5185454112952	-1079.4260855313037	-98.09245987999148	-1079.4260855313037	49.46616030444282	4.09027389230466	0.0037652402314456153	0.9878217904463859	0.0025601020148028394	1.1011755570509964E-5	0.9926931487203096	-66.73214346333319	1476.7750690835958	32.00505471170584	26.360257940207333	6.572109150399022	20.530460843114582	2	1	8	2	2	0.22277335506824963	0.3022138399073734	0.2835419026525871	0.1914709023717894	
5130000	-1172.9808294209927	-1080.1109457386538	-92.86988368233892	-1080.1109457386538	48.72593543757232	3.3641202168490385	0.007325449902716763	1.2040329834473922	0.003049556688751992	1.0734059775068546E-5	0.8362031196600879	-63.861666450496294	831.9412060100026	7.895689539356446	11.326541530100071	15.470809242034337	18.091999099765662	3	1	2	4	5	0.21894985883595228	0.32791652413423916	0.2273907604916714	0.22574285653813664	
5140000	-1182.2854265857459	-1076.2801018091973	-106.00532477654863	-1076.2801018091973	57.16235092879077	3.593843331790409	0.007903142219017195	1.0946474361803065	0.0033533291583274895	1.79756681893574E-5	0.919547351471528	-77.40426415703291	437.53066525973577	30.396685929446267	18.37501783928507	31.58945081069285	5.444594263907826	5	1	3	5	1	0.16058988378774344	0.3587858315523118	0.2548814281218076	0.22574285653813664	
5150000	-1174.1511837830992	-1088.828497372865	-85.32268641023418	-1088.828497372865	28.807236607627427	4.053194436824254	0.0048635966628617616	0.8913522952666855	0.0034203644648100316	3.0868295423175685E-5	0.9963208004959032	-56.76937069304929	542.4376306557622	10.696181160113978	25.9590146831501	16.01950314229246	14.138230557584523	2	1	1	7	4	0.16058988378774344	0.35761855314645064	0.25604870652766876	0.22574285653813664	
5160000	-1177.2091739689145	-1077.1762312309334	-100.0329427379811	-1077.1762312309334	87.89412544174937	4.027837565210191	0.002905508256337043	1.7241392776391113	0.001052990057498192	4.2725889366905156E-5	2.168418430458914	-68.12079669051289	1504.0823654090398	33.74184475818453	25.02252797755329	14.867079642518782	5.847099602310987	2	3	5	3	2	0.16058988378774344	0.35761855314645064	0.27074013830394084	0.21105142476186453	
5170000	-1177.360259395529	-1080.1224963761692	-97.23776301935972	-1080.1224963761692	44.57322918237913	3.2405209886132185	0.003995370161621963	0.8619782699220214	0.0031394061405001757	1.770120449263049E-5	0.9884182125657169	-70.283040942846	1483.8408082838089	43.78340580821395	4.63181610905306	4.922103311250162	4.866563733743815	5	1	1	5	3	0.16058988378774344	0.35761855314645064	0.26835125657100467	0.2134403064948007	
5180000	-1183.1479928538722	-1080.7926266640673	-102.35536618980503	-1080.7926266640673	42.06977998671511	3.6998436016648104	0.003300370843720456	0.689872981786525	0.0032901982156254565	8.899708782340978E-6	0.785336559728327	-70.41730514528447	1128.4583966879393	80.99747314288675	39.69444879012389	14.391125747062015	48.31100334337921	1	3	2	5	4	0.20484246032744335	0.34727301577983016	0.26835125657100467	0.17953326732172126	
5190000	-1196.5541525974484	-1075.626052313684	-120.9281002837642	-1075.626052313684	127.07156453883991	4.041392198065085	0.002446237778797711	1.1703088881834687	0.0017130423081833128	7.871062797792041E-6	1.1310822843590813	-82.12241379069951	2586.971388699084	652.471711390816	63.45671845291149	147.75405245567583	46.965602145227244	1	1	5	2	6	0.20484246032744335	0.34727301577983016	0.2435772934233916	0.20430723046933433	
5200000	-1217.997402928432	-1086.8624613650643	-131.1349415633676	-1086.8624613650643	172.4616421624732	4.041392198065085	0.0011119685629122926	0.5865058619517569	0.0010503445231654744	4.3575564486547196E-7	0.5697246171004251	-98.4859382622556	731.0269159999019	645.5438058239044	106.54985161905184	40.8814657977396	22.84830178403003	5	3	5	1	1	0.2032158018488827	0.33396976196562955	0.278514766560041	0.18429966962544614	
5210000	-1196.6378416444984	-1081.722641146389	-114.9152004981095	-1081.722641146389	94.70000486500044	4.720437361638965	0.002531301314316693	1.0069707179938825	0.0024290185127817986	3.027594424928192E-6	0.7095040526957792	-81.76393135989122	881.5142167246412	153.16617874125043	105.49366428384967	44.783619200153375	28.510790575876204	1	3	5	4	2	0.16107496967022047	0.3540688885990981	0.278514766560041	0.20634137517063983	
5220000	-1227.7072679236528	-1089.7849079685993	-137.9223599550535	-1089.7849079685993	178.43090283264584	3.2133692848964195	0.001006592150722311	0.5621329586485859	0.0011026798323755665	4.5603723823062874E-7	0.5418948136085483	-97.33800832862526	11157.149369226077	291.48893862467054	446.89651860843276	198.18777405272138	120.76778429730328	1	8	1	2	3	0.16046480160117008	0.3540688885990981	0.2885677631782954	0.1968985466214358	
5230000	-1230.284569156523	-1095.6622049844434	-134.62236417207973	-1095.6622049844434	163.59403856930254	3.982624053706437	9.245957529213797E-4	0.28288351438965775	8.739305561506871E-4	5.707789722892974E-8	0.2698667820600367	-100.33682596638096	709.9167123150506	728.6493402369724	400.87082923858503	119.50843850174614	52.74639800378856	4	5	1	4	1	0.16046480160117008	0.3333759598711321	0.2885677631782954	0.21759147534940176	
5240000	-1268.3734533570093	-1095.6629766931032	-172.710476663906	-1095.6629766931032	1426.9505167791974	4.061888081460711	1.1264442134069786E-4	0.029533743918270197	1.1190297767818095E-4	1.5525037407895176E-11	0.03507262407656016	-130.28976796139798	8124.150453520815	6576.983594626052	820.5976564891118	927.3913924906316	208.96735832398403	3	7	2	1	2	0.1989602181538607	0.3400051907030574	0.2966264056347906	0.16440818550829067	
5250000	-1194.7087556447912	-1088.844085164656	-105.86467048013508	-1088.844085164656	64.78836788444761	3.076492371638931	0.003083017332078398	0.9547903833192762	0.002619573505095477	5.2325448914766294E-6	0.7685930949224613	-76.05323325825783	339.8001635774339	100.36983746724813	4.428344904476456	6.316626227827189	31.319328708690964	5	4	1	2	3	0.1989602181538607	0.3400051907030574	0.2966264056347906	0.16440818550829067	
5260000	-1187.875563559529	-1080.8036659399536	-107.07189761957532	-1080.8036659399536	34.78693979288552	4.3338782220562395	0.006216538080182013	0.8108738273105945	0.004787700978314666	3.44921365203094E-5	1.052245866581033	-77.67468472082984	396.28001982590973	60.0859794476028	26.45839867051101	46.92182237617937	18.858488737025812	1	5	7	1	1	0.19835292403554072	0.3406124848213774	0.2645928811006736	0.19644171004240765	
5270000	-1235.325603104002	-1092.4436052893382	-142.881997814664	-1092.4436052893382	286.2467858039274	3.253736064365293	5.254799378780351E-4	0.7869712075138409	4.625156827826695E-4	9.166502756466169E-8	0.6357387383642702	-104.20151881923576	6113.080837315939	920.1635878193022	149.6073552645077	93.22280100432923	85.465537048105	1	7	1	2	4	0.1693217013034225	0.3696437075534956	0.27272476477257096	0.18830982637051025	
5280000	-1198.6094995732294	-1086.8245870586522	-111.78491251457723	-1086.8245870586522	36.09765619136122	5.617221638205172	0.004164251484184895	0.5960036604674646	0.004027471912763553	4.4332380985978825E-6	0.5263668654678414	-78.86961143907175	4452.463785178399	56.04680363241736	35.29016751323661	8.369808057955703	20.248583037750418	1	6	1	6	1	0.1693217013034225	0.33895125868114345	0.26938575548773236	0.22234128452770105	
5290000	-1208.5982677314375	-1092.8746916314742	-115.72357609996331	-1092.8746916314742	72.75235713455083	2.960933401585234	0.0023118833030952215	0.7144573936702292	0.0018650537731204455	2.360824586979719E-6	0.7963642890156906	-84.68243759456676	431.15803272578574	191.56203578200615	136.947401014	56.94450764882366	24.454830078369337	5	1	3	3	3	0.1693217013034225	0.3277895610120528	0.34338242797568924	0.1595063097088348	
5300000	-1191.7665340936646	-1083.677829437377	-108.08870465628752	-1083.677829437377	49.41361104205355	3.377369007712804	0.004381551606065435	0.6964817768895052	0.0031156320136882763	9.306052339651709E-6	0.8116826461815796	-79.44080852455835	389.25867250318095	96.77374959247415	65.81529676860387	31.55785093034474	10.344102222605953	1	7	3	3	1	0.1693217013034225	0.29427853928619585	0.34338242797568924	0.19301733143469174	
5310000	-1188.5836405891419	-1091.1725675240434	-97.41107306509834	-1091.1725675240434	71.96912021837709	5.286066811534355	0.0023727810183910105	0.7657758417417778	0.0025310833014698555	5.482361636293371E-6	0.833797114881424	-67.8396738906714	868.2107739137425	54.99282308024235	19.741436997200193	15.839919461266494	23.59278052503923	2	1	1	3	8	0.1693217013034225	0.3569469762820455	0.32791303184688647	0.14581829056764484	
5320000	-1185.3898736375081	-1082.386674501471	-103.00319913603732	-1082.386674501471	48.397369126169224	3.851049697960457	0.005040937500310567	0.9847733106538458	0.0033963922308946027	2.1685376200929268E-5	1.1963871228254082	-72.45261006950795	562.275869928843	50.99118230619128	40.834004322450326	38.763247007666706	35.098187256230716	2	2	1	1	9	0.20781669648723622	0.3656338138769576	0.2597423731736364	0.1668071164621691	
5330000	-1168.954607586276	-1079.9670818761224	-88.98752571015369	-1079.9670818761224	50.97308472761548	4.041860318493542	0.004938607738707038	1.1335617475459296	0.002859206158253094	3.1949876721635315E-5	1.3211133125059713	-62.62839996166991	514.1120380572544	16.800944847198128	4.46480064428385	5.406837598969592	10.832580748516317	1	7	3	1	3	0.20781669648723622	0.3656338138769576	0.23299281519219556	0.19355667444360997	
5340000	-1173.4379033039386	-1080.2084322416488	-93.22947106228987	-1080.2084322416488	39.374164743913894	4.041860318493542	0.011443087067463917	0.9748965433322887	0.0060334693466337535	1.8070319386855301E-4	1.4782891961921312	-64.75193561250788	332.9622024766148	113.94570302197532	54.829278357839996	16.257575057247998	5.55903709516797	1	4	2	4	4	0.20781669648723622	0.34502118986229363	0.23299281519219556	0.21416929845827395	
5350000	-1162.4909699662396	-1079.0496432424907	-83.441326723749	-1079.0496432424907	23.361014811914174	3.440205763000265	0.00743196276275037	1.4066167028988685	0.0055425118148652915	6.864738703538368E-5	1.2229261030992447	-52.393785225177	482.0345834530847	339.68361534122437	24.133782478606605	4.158781078738327	9.690066237317007	1	1	2	5	6	0.18533983914303148	0.3930154534828245	0.2339886936200798	0.18765601375406354	
5360000	-1178.854954411816	-1079.0778169921991	-99.77713741961689	-1079.0778169921991	46.397988229299024	3.440205763000265	0.003801618142284114	0.7744948005138894	0.0038841917579143736	1.5309437326418706E-5	0.8852784312852412	-72.39712667172324	731.5470627941431	82.43471853943893	13.206882422208118	14.324296196906065	1.8742147088612624	4	1	6	3	1	0.17860280622975874	0.30251299842373797	0.3157149109370896	0.20316928440941304	
5370000	-1187.2784268258365	-1081.264400482113	-106.0140263437235	-1081.264400482113	39.89273234934451	4.074107305233215	0.005392020207985975	1.0426463117345683	0.003115885626220869	1.0043765628463283E-5	0.7907325214347202	-73.6001773410651	817.7260352816211	505.28100220728146	50.52030508397652	19.58555186296155	13.386798112620214	1	3	5	3	3	0.1654409964682698	0.3288953379959205	0.30249438112639593	0.20316928440941304	
5380000	-1199.8372584635836	-1094.8371099873175	-105.00014847626603	-1094.8371099873175	31.141661143317354	5.694118039436862	0.008056283399292213	0.3927198322906122	0.00710098266157875	8.646756301387522E-6	0.3853930210923594	-74.08290515072171	992.9956390074891	50.58833898290935	63.57027291129057	28.202576644827154	43.82354979544852	2	1	6	3	3	0.1654409964682698	0.3288953379959205	0.30249438112639593	0.20316928440941304	
5390000	-1191.3524244312566	-1081.8785767039524	-109.47384772730427	-1081.8785767039524	86.51000240243422	4.035246572239279	0.0021547239283547267	0.8922274879884472	0.0017690279518385726	1.5946861232795807E-6	0.693910481533509	-78.21690323805433	788.292001180245	323.1320024345826	49.44479177033699	15.36134681376055	15.684322866643276	3	1	1	9	1	0.16902741579844313	0.34561692474023664	0.2815563850832192	0.20379927437810036	
5400000	-1192.0082288592182	-1082.3029354757348	-109.70529338348335	-1082.3029354757348	81.78121560386491	3.490172342710503	0.0039769294941368214	0.9610799416425094	0.0021307831275312787	3.4578551923431365E-6	0.800745693655811	-77.02386928812072	2278.0101045037713	226.38516543657283	16.571955975529264	13.935602848845834	23.553539704467433	2	3	5	3	2	0.1594892558279033	0.34561692474023664	0.291094545053759	0.20379927437810036	
5410000	-1227.8500526756447	-1080.6709932614617	-147.17905941418303	-1080.6709932614617	257.8604378918914	4.249976047854726	0.0017232149957356394	1.4217274530795079	6.540739844174196E-4	5.95705142988672E-7	1.0196968843741014	-104.9790969999296	1304.2997870593906	1674.1787977720567	221.46109949206772	401.4667255667897	211.7281845676995	1	4	1	7	2	0.14987379551753433	0.3340934803214105	0.3169661099240286	0.19906661423702585	
5420000	-1201.721145515812	-1078.1279488421287	-123.59319667368317	-1078.1279488421287	88.28380789746649	4.843369925115522	0.002165238651803644	0.7681702570466906	0.0020606062940893622	2.877652243626137E-6	0.786113987755577	-88.80992515781735	429.0585397344583	188.9501415602721	359.0374283273678	160.19660359771402	34.384866432885744	4	2	1	2	6	0.17950083346174764	0.3082815279256209	0.3169661099240286	0.19525152868860216	
5430000	-1210.2099060067987	-1079.5398404434422	-130.67006556335642	-1079.5398404434422	108.77349325558696	4.539867378663177	0.002777288693994969	1.3295254175022195	0.001636707013685486	1.6880177132238814E-6	0.7798608379377938	-89.59369502626286	2668.983949018236	464.94027099698775	48.238103037442755	74.58844532662202	302.13186668967376	1	5	1	6	2	0.1695067114077558	0.3082815279256209	0.2723539810268922	0.24985777963973044	
5440000	-1173.5177734698364	-1086.4722160450851	-87.0455574247512	-1086.4722160450851	22.803088282367135	4.539867378663177	0.009687234323916095	0.5282025851323672	0.00849321343926237	3.3143265909408104E-5	0.5989582239390893	-62.56848290107692	176.80783318657157	25.869433713452246	19.43981851373698	16.572721798398334	12.913533059958164	3	3	1	1	7	0.20921103893525156	0.3082815279256209	0.30280241943304587	0.17970501370608097	
5450000	-1171.1785876351455	-1087.0882813604542	-84.09030627469137	-1087.0882813604542	26.692120609418883	2.915862918930859	0.008292551344938805	0.6249153839184104	0.006364923404773307	1.570248123746407E-5	0.5580256664036917	-61.111614892975425	176.1350627267959	19.209768950241884	22.313522850073653	6.66414267993874	4.897581337085087	2	5	3	2	3	0.20921103893525156	0.3199691057094113	0.2988145207295159	0.17200533462582054	
5460000	-1190.0487605818732	-1087.205120525544	-102.84364005632918	-1087.205120525544	39.64355024600209	4.573635303318039	0.005123400384593321	0.7769414766920566	0.003944426666809537	8.523132959565652E-6	0.6849153064595895	-75.55633482449171	112.59921431435882	74.00664489790587	30.741865933957385	49.83484703411275	4.946694778202095	5	2	4	2	2	0.20921103893525156	0.33956805724928074	0.2572423312345979	0.19397857258086912	
5470000	-1198.8983800837507	-1087.7811283335611	-111.1172517501895	-1087.7811283335611	51.073705168865246	3.362674081478698	0.0029968480918179884	0.44707148026941695	0.0029035746168904093	2.403283636168822E-6	0.4819450938351095	-77.54499247483002	4075.1587814432896	303.38878495753653	179.49418119849923	24.48263493529399	3.2095421370968924	1	5	3	4	2	0.22148288439018615	0.3023103874787922	0.27828725469189947	0.1979194734391215	
5480000	-1187.0924787976273	-1082.4692362233122	-104.62324257431517	-1082.4692362233122	40.00263990618429	3.827382991384868	0.005001796491565803	0.8699489178680271	0.004030329304500271	1.6165468574380443E-5	0.9396965773796984	-75.55697703237719	256.4472736843546	54.20725519381481	47.62887686644459	59.69975546377057	12.353002964222847	3	3	2	3	4	0.2067126342606559	0.3465937719260616	0.2247429474093946	0.22195064640388723	
5490000	-1199.3515562846012	-1082.0981053367445	-117.25345094785669	-1082.0981053367445	55.89093588321728	3.827382991384868	0.0042079532278720515	0.5996153383637706	0.0034498927597867773	1.145216728657267E-5	0.7925815757129694	-85.14045319439805	381.3768808933396	164.88744983715893	107.79298118016807	137.05044269207508	77.41017810550737	7	1	2	1	4	0.16948771048346026	0.33430770583117864	0.2806879447448924	0.21551663894046802	
5500000	-1206.082707340058	-1089.0471929486196	-117.03551439143857	-1089.0471929486196	59.654431956633246	3.827382991384868	0.0030184617210191993	0.3617474360643741	0.002817489243226584	1.0579453386263927E-6	0.35815068037715164	-84.47945660710585	2734.154891370944	141.3437348873135	77.25502275346835	58.97465439624869	14.749214315413175	1	5	3	1	5	0.16948771048346026	0.33430770583117864	0.2806879447448924	0.21551663894046802	
5510000	-1202.5705342805172	-1084.5050380527616	-118.06549622775552	-1084.5050380527616	97.33250621125343	3.7987523645910666	0.0013620719723453163	0.601414069287387	0.0014808013859528896	7.2000375716261E-7	0.5764741001710018	-86.26217712488062	911.0162219189953	80.90138289773844	67.93399824877373	81.92679556425085	35.05619804820705	3	2	3	2	5	0.16948771048346026	0.3485487174598736	0.2806879447448924	0.20127562731177306	
5520000	-1220.3579998075684	-1085.6640086244554	-134.69399118311293	-1085.6640086244554	210.57498961925484	3.7987523645910666	8.328178464628813E-4	0.5044920303894233	8.500551166121135E-4	1.5923153266619896E-7	0.4904525596060862	-100.75899156054395	559.907034953868	339.44868221533267	108.25601673234897	139.571408663375	189.1324011873219	5	3	4	1	2	0.16948771048346026	0.3087594520498396	0.32047721015492636	0.20127562731177306	
5530000	-1219.2052224444305	-1079.2660769255374	-139.93914551889313	-1079.2660769255374	236.98929863572903	3.4806813430974732	6.773515509250214E-4	0.5803889406399203	7.718438628210839E-4	2.2312012734095883E-7	0.6215118496136783	-101.4295460676079	1422.2747475866752	855.3839997796077	911.9545725992534	228.12854963522463	149.59920433631055	2	2	4	2	5	0.1572789378221501	0.39219753635464627	0.23184215356261834	0.2186813722605847	
5540000	-1204.467680580684	-1086.871240471901	-117.59644010878289	-1086.871240471901	77.24139820794235	4.117822113105642	0.00267839868931474	0.6772215189913686	0.0024065046671935533	3.1620254317996677E-6	0.6407648749951449	-85.94423296262312	604.1120867160035	140.11255975731459	96.27503185630319	80.81219221939155	19.15887141201557	2	1	1	9	2	0.22722479244796912	0.3222516817288273	0.23184215356261834	0.2186813722605847	
5550000	-1245.6512198674607	-1088.4220754847393	-157.2291443827214	-1088.4220754847393	480.8350019864628	2.8368673558616533	3.278107514104471E-4	0.521002867839539	3.327442886292484E-4	3.673568876436737E-8	0.5361985674636653	-116.48011620850245	7034.949259735398	643.9062235885139	678.594991424191	357.28429482438264	179.8469296641067	1	9	1	1	3	0.1837999217938992	0.33215776424361265	0.20857928986443383	0.2754630240980538	
5560000	-1225.5336021527814	-1095.6535984553575	-129.88000369742397	-1095.6535984553575	240.22068861053597	4.0732482663639455	6.89615123260806E-4	0.31124826752689766	7.073854394359378E-4	4.7517737532191384E-8	0.30805046977404144	-97.93153905718512	667.854814530498	66.39591947515822	19.057930816033924	34.121048542945594	152.62435594943605	8	1	1	1	4	0.17482962259340046	0.2756289828303915	0.27407837047815375	0.2754630240980538	
5570000	-1260.4443902518456	-1092.1005451788567	-168.34384507298884	-1092.1005451788567	1063.2354382732049	3.327106070281796	1.7236214097010876E-4	0.48019291183736734	1.7720089446299531E-4	8.476356601035035E-9	0.5360622057589856	-122.98869894875506	10330.098421524506	3555.6846779982534	1598.1724781229977	200.10764922756493	616.5373560119968	2	4	3	1	5	0.1821847099763887	0.3209737014953454	0.22137856443021164	0.2754630240980538	
5580000	-1231.0506942749873	-1081.898809296566	-149.15188497842138	-1081.898809296566	516.7386966846428	3.9766690106973592	3.097897819376044E-4	0.19965898128451023	3.145367843080722E-4	5.391346527597262E-9	0.2266270427557445	-111.37952453814486	1618.2232079823682	2239.9207585728054	1158.7829174251965	125.76167687152946	36.42519039200531	6	1	1	6	1	0.18778164535824146	0.3209737014953454	0.30961392194263354	0.1816307312037791	
5590000	-1224.113178266071	-1085.764470770894	-138.3487074951771	-1085.764470770894	219.73567738280911	4.754367214815452	6.527035004898745E-4	0.4220569640385704	7.269182793807583E-4	1.1309157479438223E-7	0.4518244890214007	-103.18375173344882	1118.4541852311856	396.6621328017649	144.40794578963053	167.23277517561084	154.4529266699311	7	2	2	2	2	0.15853627110970367	0.32885716905141277	0.30961392194263354	0.2029926378962495	
5600000	-1195.4805102740545	-1079.1465800783972	-116.33393019565725	-1079.1465800783972	79.0266690402061	4.177313258438529	0.0019002132541601044	0.39393169266174405	0.0018677928185575087	7.941520073246875E-7	0.44484384633667123	-83.74928111424305	532.8108462346003	227.94926113619533	113.57758027632892	186.47912617245825	17.91752631384847	2	3	1	3	6	0.18442457236829618	0.32885716905141277	0.3036322858891711	0.1830859726911194	
5610000	-1204.1280032257741	-1085.4834069591288	-118.6445962666453	-1085.4834069591288	85.4570221853886	4.745815630792406	0.004384419327348245	1.0646470312115006	0.0024273026712059464	5.748782702622528E-6	0.8826540706017237	-81.7111374400599	621.7173133269598	324.69140968091585	263.95602352483326	316.9012506778028	18.765606731062263	1	1	3	3	7	0.18442457236829618	0.34651094283250056	0.28597851210808334	0.1830859726911194	
5620000	-1184.737124163453	-1084.1376007381484	-100.59952342530461	-1084.1376007381484	36.451980694484355	3.351814245160956	0.006841839045377813	0.708405497671955	0.0047278806864846906	4.370112914834826E-5	0.9939899006220647	-72.35841576323891	372.49901787228265	73.77408904701093	70.83337595905371	9.777029873719782	14.277019176833765	1	3	7	3	1	0.19013755292178097	0.34651094283250056	0.28026553155459855	0.1830859726911194	
5630000	-1221.1112103265218	-1089.4813525469801	-131.6298577795416	-1089.4813525469801	154.98138125696786	3.444429860024811	0.0015309001920017073	0.5804752609227745	0.001147471521259926	6.872443029654163E-7	0.7071017037500565	-98.89980256986735	369.4645550995922	400.7973553451531	152.90210720660485	51.433475967766334	89.10683540914117	9	2	1	2	1	0.22891431049751776	0.3017878299722637	0.31043023373254663	0.1588676257976714	
5640000	-1220.1228608704746	-1082.5363482243124	-137.58651264616216	-1082.5363482243124	192.64948347000785	4.240014542842712	8.213246598020141E-4	1.037238878918791	7.72157968610746E-4	9.261588233486711E-7	1.0483845540941135	-103.79615215001517	386.19362929628954	563.7111811025915	163.77077115086433	50.386081983640004	17.30601226384907	4	5	4	1	1	0.19399207776190447	0.3017878299722637	0.3453524664681599	0.1588676257976714	
5650000	-1188.9390957462115	-1082.874393129648	-106.06470261656352	-1082.874393129648	53.154113248384995	3.395809972421417	0.0030771577394485814	0.6893721943515229	0.0026865631333524848	4.518980926092951E-6	0.7926415141084469	-72.43949825489307	1339.7184071336344	560.961341963983	41.80893013163672	50.10795016807741	40.128320254486326	1	2	1	3	8	0.18163278856790516	0.3263335454035134	0.27840633364042877	0.21362733238815218	
5660000	-1180.0346163262527	-1085.331064564291	-94.70355176196169	-1085.331064564291	40.56235935075923	3.395809972421417	0.0034108116452491893	0.7408171552937239	0.003385738461926619	5.488206994625282E-6	0.6483107290860703	-64.18154139813171	635.583796871557	402.8913940634283	19.99970424510317	9.1583989501009	21.42436231558653	1	1	7	4	2	0.15237379068971896	0.3263335454035134	0.30766533151861497	0.21362733238815218	
5670000	-1203.1444787485516	-1084.9719348546375	-118.17254389391408	-1084.9719348546375	60.58619775725893	3.395809972421417	0.003390724534110475	0.9549377472792426	0.0024509099223520327	1.1110552852227496E-5	1.012861876692057	-80.10789935839503	946.7597007834806	2676.0130788798306	118.67184487598317	68.43324943960816	28.474299292277273	1	2	1	5	6	0.13546017352719364	0.3432471625660387	0.30766533151861497	0.21362733238815218	
5680000	-1231.4986004517818	-1092.758892100573	-138.73970835120895	-1092.758892100573	196.21598769644072	4.56157322546771	5.580021977634774E-4	0.4709131552277201	5.811722281497528E-4	7.568386224056084E-8	0.44611808527100844	-96.58365088465833	4654.977563161055	3082.281065823219	140.7222933240844	438.0705741040106	3.712468471665649	1	3	4	5	2	0.19415013967696212	0.3468775131734419	0.26166276884731265	0.19730957830228285	
5690000	-1248.4221854403552	-1086.0572119191552	-162.36497352119991	-1086.0572119191552	664.1965234253165	4.56157322546771	1.9154166873132616E-4	0.5787497489204584	2.3386035851256064E-4	1.7367717320689767E-8	0.5524698877881294	-124.46721202045879	2545.658296320573	689.8751837183313	248.08493721212258	212.26440562277884	120.78867200238894	7	2	1	1	4	0.17043473131697642	0.3591414465436252	0.2907145797665041	0.17970924237289382	
5700000	-1227.118479828925	-1085.6505131530205	-141.46796667590465	-1085.6505131530205	270.58928068444874	2.4475528368197326	6.898159752104975E-4	0.349333769113386	6.231254529830152E-4	8.119477971799536E-8	0.42584763189852387	-104.43276156467094	1643.4284680525734	1156.1668003759562	935.422712614013	183.35758257791005	36.689805125194944	1	1	8	2	3	0.18291371114733446	0.34981682293147065	0.2836833608038451	0.18358610511734935	
5710000	-1226.4128930222364	-1080.5225458896186	-145.8903471326178	-1080.5225458896186	239.91751961881175	4.1678739467986885	6.082631844006195E-4	0.4431533181899339	6.323761927991491E-4	5.610528390346168E-8	0.39450745722713154	-102.56212124693779	6099.648183591045	13764.940275456325	406.0206860503169	99.00904839811125	106.94603504628432	1	1	8	4	1	0.18291371114733446	0.34981682293147065	0.28537099988184317	0.1818984660393513	
5720000	-1205.8149065803536	-1080.1226153733421	-125.69229120701164	-1080.1226153733421	82.52697865913892	4.831074931321718	0.001786465398348976	0.388156926418775	0.0018732152703688975	4.4469875287302323E-7	0.372231469077614	-88.73961804517891	1144.863209466639	380.5328437848441	754.7519726861906	178.91125367410118	74.12608015155162	1	3	1	5	5	0.19834126035359867	0.3280912629163229	0.2916690106907267	0.1818984660393513	
5730000	-1199.0296655871607	-1077.1915946702645	-121.8380709168962	-1077.1915946702645	100.69006883907412	3.4848729002660033	0.0022482153190483078	1.0780030462960553	0.0015113197743025055	2.0909586651548214E-6	0.9027002301426137	-86.10417568412234	1529.588728403043	714.4302729200151	105.06181794878262	46.382851843291235	43.66051492674655	1	3	7	3	1	0.19834126035359867	0.32699026381833535	0.265703115078718	0.20896536074934757	
5740000	-1215.0408485293551	-1098.362939352073	-116.6779091772822	-1098.362939352073	88.27758478522676	3.6009004256263384	0.0019389763464644533	0.3056688855229929	0.0019106037870234216	3.211862811047277E-7	0.2809121501749775	-87.51840257913942	535.347003845731	247.49168708465996	25.382401044670033	29.30701400691561	38.29687621727955	8	2	2	2	1	0.19834126035359867	0.3379607319250128	0.265703115078718	0.19799489264267012	
5750000	-1191.7186657667623	-1085.0949507285357	-106.6237150382266	-1085.0949507285357	34.41099294489848	4.780206171186208	0.004359751801350375	0.5888077187482481	0.004233096980147191	5.682980134510656E-6	0.5915718216100471	-72.24989218430211	2826.8395921378997	96.70004446603403	160.61131407568632	32.80091891928829	19.424508871091525	1	5	2	4	3	0.19627772452097278	0.3379607319250128	0.2705017177971832	0.19525982575683085	
5760000	-1203.254722887664	-1087.1122401018401	-116.14248278582396	-1087.1122401018401	58.18786973482792	4.594661065145824	0.0028159643584046916	0.4282879631346136	0.0025783574330726557	1.1053695441643685E-6	0.3884104997971195	-83.01875543752665	776.5704163631401	153.17032022416726	218.28188520095281	122.45718627395277	21.84466089078936	2	5	2	1	5	0.19627772452097278	0.31672635934346344	0.29173609037873255	0.19525982575683085	
5770000	-1204.8958450044381	-1086.7185824109322	-118.17726259350587	-1086.7185824109322	79.50264612155578	4.594661065145824	0.002321054801073147	0.29789067856200024	0.0021002387478812282	3.6616806072535826E-7	0.27772572972674164	-85.67853359032206	833.225015930494	141.24747562806195	220.74219017219627	50.247781492132376	55.53192287082194	2	3	4	2	4	0.19627772452097278	0.31672635934346344	0.29173609037873255	0.19525982575683085	
5780000	-1238.391836825952	-1081.3699463494092	-157.02189047654264	-1081.3699463494092	607.3517149732762	5.064975053782387	2.776785763013749E-4	0.45806457811234763	2.531819638613563E-4	1.2987713687714697E-8	0.4450472109225772	-117.37584449119782	4001.1913323792123	1090.818078125997	251.81330675302706	334.6235028254277	140.33099722318516	2	7	1	2	3	0.16485565561602017	0.348148428248416	0.3001697442109533	0.18682617192461007	
5790000	-1207.893093932454	-1086.227197401077	-121.6658965313769	-1086.227197401077	107.2239643930306	2.992178916282989	0.0019906728921011974	0.9766010191947139	0.001078718483320597	3.2143380400311715E-6	1.3824068223394705	-87.4149606152619	1368.541116446623	681.076466233333	64.45111769034041	44.791525443125096	22.431418284621078	2	3	4	2	4	0.2144067077297365	0.30675466277581775	0.2895100741878801	0.18932855530656525	
5800000	-1231.9398729123793	-1087.9253223421997	-144.01455057017967	-1087.9253223421997	307.7318960706469	4.448237299980139	4.954657175071273E-4	0.4939131719933592	5.0286308292849E-4	9.319924998621862E-8	0.5759085959459967	-108.38680066006302	1626.8131243260998	910.592179796302	284.2245637002401	33.036767054285164	48.4891202071088	6	1	6	1	1	0.18234454823458568	0.321279263688028	0.3070476327708207	0.18932855530656525	
5810000	-1219.5515019461457	-1086.5705956053807	-132.9809063407649	-1086.5705956053807	193.62917259089127	4.302119759408831	9.51374758813636E-4	0.5743248178538566	9.270587510313166E-4	2.872511427598582E-7	0.5385733155609405	-92.05345335212544	15996.258694571545	1752.3633137569182	121.98696422139359	109.40341337277177	94.68259974440015	2	1	4	5	3	0.18234454823458568	0.3185043554286963	0.3110903327367448	0.1880607635999728	
5820000	-1216.193280777305	-1079.7907460459005	-136.40253473140444	-1079.7907460459005	227.2168515546435	4.302119759408831	5.733246786135922E-4	0.44926670387529377	6.671828761700441E-4	9.288207111789177E-8	0.5146271125204142	-101.1196214463776	1246.701275237563	291.9241860371292	263.4826065425029	40.041291142098316	103.29578291822891	6	2	1	1	5	0.18234454823458568	0.3185043554286963	0.3110903327367448	0.1880607635999728	
5830000	-1225.5621519335655	-1088.2136219381327	-137.34852999543264	-1088.2136219381327	335.66455500838515	4.302119759408831	9.210840556357563E-4	0.9178260432123997	5.471624607315545E-4	2.0535488259813655E-7	0.7812468580508029	-97.96564301922658	1623.255485209415	2604.3189601670815	119.06277885311204	79.57017725784036	118.20075532390103	4	1	1	1	8	0.17192214446776402	0.3917258246807498	0.2800111052625428	0.1563409255889429	
5840000	-1187.5737397079708	-1080.3636060741032	-107.21013363386758	-1080.3636060741032	60.51394454014372	4.710109654752328	0.003136988922379875	0.8747554411714986	0.0025939254347453777	7.595580672486175E-6	0.9370764471553276	-79.6708204119309	244.91131692078966	63.87137762469847	27.18877608448002	31.281155188685197	1.2354418686892734	5	1	6	2	1	0.16397231820137884	0.3739851449969476	0.30570161121273015	0.1563409255889429	
5850000	-1204.6118122406303	-1090.9487714342665	-113.66304080636374	-1090.9487714342665	78.07556518145279	4.627996875691948	0.002771917450766916	0.4788575605776441	0.002187988368119529	1.9433332554435625E-6	0.5490449639889691	-82.34681507084865	410.8810597128642	49.35925186604224	112.70353695690409	8.18302193893209	29.925290437903367	3	1	7	1	3	0.16397231820137884	0.34976743557643947	0.3299193206332383	0.1563409255889429	
5860000	-1188.3933198449663	-1085.8922333187456	-102.50108652622067	-1085.8922333187456	33.96771295010735	3.436673904614676	0.006577212629525689	0.6559204331889888	0.005244069028761846	7.902880744349209E-6	0.49716625398864456	-74.81948116720929	141.67093141001803	86.50299507265487	57.53547512525984	64.3716955834243	2.8538277457614587	4	7	2	1	1	0.18683360523680803	0.3269061485410103	0.2726336109804478	0.21362663524173336	
5870000	-1182.9342899986223	-1082.0083394029105	-100.9259505957118	-1082.0083394029105	35.523692925527364	3.428803321517786	0.003986520926749178	0.5283884984517294	0.004295419198783705	5.2200223866277544E-6	0.5274644583382553	-70.71267755819918	1233.6158194599327	544.037021598313	41.68951740127164	14.714088302019952	2.45514412661297	2	1	8	2	2	0.18683360523680803	0.3269061485410103	0.2726336109804478	0.21362663524173336	
5880000	-1189.7892572397834	-1089.7818626288968	-100.00739461088664	-1089.7818626288968	41.540549841782955	3.5991310172098783	0.005194238402206078	0.41240067033331373	0.004990006658939936	6.309212529144552E-6	0.485047551656006	-72.33240279877985	274.93215126715637	99.69924805144296	6.784447943831555	27.317847286029476	8.17949729778513	1	3	1	9	1	0.18742234895853713	0.31818616246076625	0.29603083550892567	0.19836065307177045	
5890000	-1182.7913064666511	-1084.1914572809417	-98.59984918570945	-1084.1914572809417	41.47265958283214	3.5991310172098783	0.003010026925939915	0.8993611160569134	0.0031968274112639077	8.745766040766177E-6	0.8899481300915454	-69.55927428381052	1157.6320788953944	36.58994587221907	25.22247155789478	17.81604245940977	5.387067856140514	1	4	3	4	3	0.18742234895853713	0.31818616246076625	0.29603083550892567	0.19836065307177045	
5900000	-1178.1956194717097	-1087.8238282117127	-90.37179125999698	-1087.8238282117127	34.98151051282485	4.546860525023058	0.005423998444724218	0.5568649291610273	0.004606967438658198	7.864011037226513E-6	0.6298927925913542	-64.9711961632609	424.63247370794954	87.57282275623488	5.510881849406104	6.1992241365710115	7.623319503984571	2	3	2	3	5	0.16291953291657213	0.3356431281044879	0.3030766859071691	0.19836065307177045	
5910000	-1208.4041671001999	-1095.798338568209	-112.60582853199091	-1095.798338568209	63.25119324432824	3.9488541735267773	0.002466931642956095	0.6501716362738809	0.002432565870069794	2.4132328748767554E-6	0.6100674142733735	-82.23317390533153	1367.972033539506	185.8864344668035	34.98395460969986	25.427729085825813	1.4846301160926159	3	1	3	7	1	0.20139559034773158	0.2874644345767624	0.3030766859071691	0.2080632891683365	
5920000	-1205.4176313632693	-1089.4972116277058	-115.9204197355634	-1089.4972116277058	70.60128640919466	3.8699914340511565	0.0022028479000731	0.9194531910083398	0.0021574851305919364	1.9834512143541568E-6	0.7118542341781192	-86.72329331279593	193.0499240717402	47.26689097615783	64.89221865956686	59.101302986122214	23.040180906859675	8	1	3	1	2	0.19700325338452124	0.2874644345767624	0.3074690228703794	0.2080632891683365	
5930000	-1191.968750175866	-1093.7569857058513	-98.21176447001471	-1093.7569857058513	46.31019082184415	3.169142330271599	0.002617246360419816	0.48177568584563657	0.0031005655991232926	2.4803805727900787E-6	0.505638448918529	-68.19216279669809	1142.7809951748925	756.2538467399588	17.12518742779116	12.099037822072914	7.439527680908816	2	2	2	8	1	0.19700325338452124	0.2874644345767624	0.32176135068060396	0.19377096135811192	
5940000	-1218.6945171230113	-1086.3638589615216	-132.33065816148985	-1086.3638589615216	270.3657146598044	3.169142330271599	5.386261637400159E-4	0.8721197414414595	4.25322305500211E-4	1.920830130260218E-7	0.8759520169716858	-94.395393360156	3941.1099735385046	223.37949497157894	118.2155641300074	192.82934542696736	87.14755666483363	3	1	2	4	5	0.19347258259535227	0.293109856300834	0.32176135068060396	0.1916562104232093	
5950000	-1228.6425031036881	-1081.5290526002123	-147.11345050347592	-1081.5290526002123	236.81206153541817	4.233144696881105	8.316787638088592E-4	0.6747235938068703	6.885748298817958E-4	1.30557816448474E-7	0.5598579941481129	-103.47733212640203	1076.425672610619	4078.4428514721185	418.18479380682163	659.4823908779762	257.00040884161785	3	1	5	2	4	0.2138902472558152	0.2869737949019894	0.32176135068060396	0.177374607161591	
5960000	-1238.5603610886628	-1077.945879810344	-160.61448127831892	-1077.945879810344	482.65913572865907	4.233144696881105	3.5961608408854385E-4	0.5214540582231726	3.2339160516883423E-4	2.6643525699459007E-8	0.5313105159491948	-115.54366165348986	3619.7596784528937	1280.0713964042266	786.0612009941194	2677.0776903032647	376.2305753245109	1	5	2	1	6	0.2138902472558152	0.30590075405298256	0.3028343915296108	0.177374607161591	
5970000	-1234.840640916559	-1086.3563634243926	-148.48427749216643	-1086.3563634243926	267.095795055612	4.098061373561221	4.6488706094172474E-4	0.48305447079157376	5.256886303311485E-4	5.766291661286788E-8	0.4851960179359762	-107.55490950984228	4903.993973660761	2723.6757022028587	1195.5948342797205	228.40382632075438	10.00083190008026	1	1	5	7	1	0.2138902472558152	0.30590075405298256	0.2675274032469138	0.21268159544428797	
5980000	-1255.0892556633478	-1078.4219028209272	-176.66735284242054	-1078.4219028209272	1324.2652543646816	4.515330535698697	1.2052264329216559E-4	0.5932899530333957	1.1700206699725616E-4	6.631999129172698E-9	0.6453613224705272	-130.99451009244603	12889.747784988313	3280.3760396357698	3454.3043093420256	357.5295431981077	151.98127395780975	1	7	3	3	1	0.157288542560713	0.36250245874808473	0.2675274032469138	0.21268159544428797	
5990000	-1262.2577625957113	-1086.16587648866	-176.09188610705138	-1086.16587648866	1310.3917415794542	4.508612855649647	1.4305716666079794E-4	0.6049922899633493	1.2375032375074163E-4	4.447883323925994E-9	0.5378820471582113	-129.36222821979143	14153.105148061532	1992.8815082348917	1691.4068748752418	830.8798309615308	1293.3929017705564	3	2	3	6	1	0.157288542560713	0.3788265363062549	0.25120332568874365	0.21268159544428797	
6000000	-1269.794261884618	-1093.7397123566227	-176.0545495279953	-1093.7397123566227	1914.3311085611078	2.873201851921616	8.720883958115209E-5	0.6460798949067468	7.608326650557965E-5	2.7987967349291747E-9	0.7052889867272355	-130.31960322580548	24288.149903536363	3819.504268681668	866.1780892584551	509.9159773725613	454.06230288591644	4	2	5	1	3	0.16926698151982322	0.3788265363062549	0.25120332568874365	0.20070315648517775	
6010000	-1263.7964454295693	-1094.5525030373203	-169.24394239224893	-1094.5525030373203	830.976533825465	4.107433108568702	1.8890696442795682E-4	0.2600331295764151	1.8850426623737742E-4	2.280158490176896E-9	0.25841448476777235	-123.33055744935756	9090.01479977005	4664.74025579797	6471.162548485086	776.2910427714829	290.81422423850523	1	4	3	2	5	0.16926698151982322	0.40234507546576953	0.25120332568874365	0.1771846173256631	
6020000	-1244.6907036462292	-1095.7912700318461	-148.899433614383	-1095.7912700318461	356.78186165248707	3.2872431162777214	4.853679353547063E-4	0.4018186240564934	4.318883459275394E-4	3.2517941679182197E-8	0.3604295120873444	-109.17640052248602	3564.420445627463	1240.5531428564123	1538.2821434387386	160.9508427121525	66.47657471897875	3	4	3	1	4	0.16926698151982322	0.40234507546576953	0.2610814416073908	0.167306501407016	
6030000	-1278.6557419902128	-1086.0826476961995	-192.5730942940133	-1086.0826476961995	3745.4935874028583	3.2872431162777214	4.3599720072226015E-5	0.751324279941936	3.761850823033392E-5	1.0254455806536627E-9	0.8180074939921257	-142.5162024405579	24214.86102986013	1576.2106798899524	904.5185070543661	1768.4875370252894	4783.686588082844	6	1	2	4	2	0.19418913821537392	0.3619103800383305	0.2765939803392791	0.167306501407016	
6040000	-1247.6278989693435	-1088.672297653825	-158.9556013155187	-1088.672297653825	810.0524033371743	3.7167607604181683	1.853911028853658E-4	0.5153451366917489	1.561918233851025E-4	6.654589452171689E-9	0.5158051342172835	-114.62548213408833	7383.449307344134	15717.386421429886	232.3493594275858	296.07281679829526	7.576326920393971	4	2	3	5	1	0.18076793632919222	0.37533158192451216	0.2765939803392791	0.167306501407016	
6050000	-1182.3413526945396	-1082.1264824679959	-100.21487022654367	-1082.1264824679959	46.37544555346028	4.06680770506942	0.003127575622335151	0.5706654826752853	0.003442493086882192	4.299494523860638E-6	0.5775055135712691	-74.58215057664154	201.13708521264465	187.8295606629895	13.026084765870337	10.073058976196682	5.661961066231205	5	1	1	6	2	0.19934492334804935	0.34900026398835177	0.2843483112565824	0.167306501407016	
6060000	-1195.0020480044388	-1089.1716620471846	-105.83038595725432	-1089.1716620471846	61.398035472601634	4.06680770506942	0.0031700328564610736	0.6542457313940689	0.003195765641705138	5.326343107970805E-6	0.6970662980476767	-77.85044096033242	353.1843929896164	68.0882537663454	72.87258225202736	22.322863214552516	4.5954203701448195	3	5	4	2	1	0.16214464710944204	0.34900026398835177	0.3215485874951897	0.167306501407016	
6070000	-1184.5469935918654	-1081.8366437637019	-102.71034982816343	-1081.8366437637019	33.813747095101164	4.06680770506942	0.006216359023726331	1.057065640348453	0.005422921029655531	2.2132010861183156E-5	0.8916878813022894	-72.16482282014573	839.9656981321233	153.163781578647	39.16435291106094	20.06183667992504	6.0015993866982615	1	4	5	4	1	0.1542436224328333	0.34900026398835177	0.2757706716952789	0.2209854418835356	
6080000	-1206.5189888407524	-1099.8685390542653	-106.6504497864871	-1099.8685390542653	48.94440637297909	3.4300465155503934	0.003110461572263335	0.6143748613586479	0.0033556803844374526	2.7980077955331443E-6	0.503844841706916	-79.71727715628838	273.42597837404526	40.83597430428237	45.01575681575476	35.71636703063579	2.0167411587647304	4	3	4	3	1	0.1542436224328333	0.34900026398835177	0.2597663246290016	0.23698978894981293	
6090000	-1211.4628520980134	-1085.9210599914497	-125.54179210656358	-1085.9210599914497	139.03615698621485	4.5131912312955205	0.0010728399462359255	0.5796497147134196	0.001047940152867651	6.259641922908995E-7	0.6989388828001478	-97.05715789289336	576.9826796173344	160.03041748684905	42.77937780556208	8.148392264204736	11.127569785717652	2	9	1	1	2	0.18208034235436163	0.34900026398835177	0.26337603118209224	0.20554336247519397	
6100000	-1184.6247765018716	-1086.3358703220276	-98.28890617984388	-1086.3358703220276	49.42878570067926	3.664189621381851	0.0042476038818594145	0.7030527926995246	0.0032473929533276113	5.487122126270632E-6	0.7049378453818174	-70.43990332902413	338.5017555496995	99.00768426145159	23.67603650439916	31.412894840087862	7.721082724916027	1	1	4	7	2	0.18914520491630607	0.3419354014264073	0.26337603118209224	0.20554336247519397	
6110000	-1194.9225505709494	-1086.7246348402107	-108.19791573073866	-1086.7246348402107	44.626535522880445	5.082797929730343	0.00756606460668647	0.8375856257830259	0.003533226857711541	7.140992448297683E-6	0.6185626733030364	-71.0452774925416	11210.696186224854	169.26383205548706	19.860465617207804	50.28736184337932	2.773859330639719	1	2	5	5	2	0.18914520491630607	0.3649870424993155	0.26337603118209224	0.18249172140228576	
6120000	-1167.6469773218728	-1078.1856995679718	-89.46127775390096	-1078.1856995679718	36.79536667990309	3.555601623876889	0.007354930672100711	0.7153374407436449	0.005185061768849758	1.7681819322921593E-5	0.6311479717905808	-63.35705626414942	221.41891404270194	18.46123581581309	19.77600281548602	34.499007416128364	2.431575446150428	1	5	2	5	2	0.18914520491630607	0.35625782070131384	0.2721052529800939	0.18249172140228576	
6130000	-1173.6905096951175	-1081.4416759976884	-92.24883369742916	-1081.4416759976884	28.013812489704108	4.999439377166244	0.008297532803838267	0.745688941123682	0.006931093979962838	5.9029256961312614E-5	0.8072550286775287	-66.4442074427441	60.63616518653793	73.62838421030098	49.59465200135895	30.274935515581706	1.6561215909239149	3	1	2	6	3	0.18914520491630607	0.3083842088055255	0.3199788648758823	0.18249172140228576	
6140000	-1182.0628702575102	-1084.3321387119652	-97.73073154554507	-1084.3321387119652	50.21043699033833	4.684454123557797	0.0031697509179682624	0.798782045131657	0.002930437924788343	4.98218985424739E-6	0.7467166547625825	-72.46297344298374	294.003332581655	43.38608804077567	41.19240722836533	4.827486747454855	0.5476841029172573	3	7	2	1	2	0.17368037335701192	0.3083842088055255	0.3199788648758823	0.1979565529615799	
6150000	-1174.8817689323296	-1087.572156497446	-87.30961243488345	-1087.572156497446	27.4647131404572	5.353984391028748	0.006420637211683013	0.5364140121917098	0.0068616268885317334	1.5578507106161254E-5	0.5432855168919122	-61.01086505832806	130.40199253250097	47.91985413223014	39.09235154217779	46.015442166982176	0.3221399061130158	1	3	8	1	2	0.1677777895926872	0.3083842088055255	0.3199788648758823	0.20385913672590464	
6160000	-1164.9050418908403	-1082.962335575175	-81.94270631566518	-1082.962335575175	23.737480319331617	5.8351522881360545	0.009940379836790999	0.6488712041535445	0.007737380942587397	1.8521206307440953E-5	0.46771506155538334	-58.02036056856275	157.09738168820587	27.210937264489896	40.43814259436954	4.750208020949197	0.6492956898152944	1	1	10	1	2	0.16505956899143742	0.3083842088055255	0.3220610186799442	0.2044952035230925	
6170000	-1193.845211023999	-1086.9392427996313	-106.90596822436753	-1086.9392427996313	48.05345603330012	5.8351522881360545	0.008527483221457091	0.8588675159509078	0.003916089289475991	1.3986661537919921E-5	0.787541753999536	-74.8120987108769	336.97689004114176	136.2419765502512	27.96273660401557	85.29613469515989	7.674910319758948	1	3	5	4	2	0.20548607368907887	0.3083842088055255	0.32128595281536776	0.16484376469002748	
6180000	-1175.495272621846	-1081.0843163629515	-94.41095625889439	-1081.0843163629515	33.38757447493878	4.528287308080066	0.006214757289598477	0.9734242319295723	0.004965359329237761	4.090744606861293E-5	1.034181403953745	-62.82468785091923	1810.922034061666	28.718273143194097	22.20942404110009	35.99489358719932	4.267220504649657	1	1	8	3	2	0.1860335763036131	0.3364622954325815	0.2811271733406391	0.19637695492316587	
6190000	-1175.935293185296	-1081.6654765170458	-94.26981666825003	-1081.6654765170458	29.924607063414488	4.366891225201004	0.005952681067533655	0.6947266076812079	0.005854697826465245	1.8185393943409533E-5	0.6978926373716443	-63.62533987380468	807.1164732361182	14.095597338046213	22.879844010774917	58.736387834846326	7.056255069343361	2	7	1	3	2	0.1860335763036131	0.3364622954325815	0.2811271733406391	0.19637695492316587	
6200000	-1200.1161083997115	-1088.7475093680964	-111.36859903161518	-1088.7475093680964	44.471606189686256	6.32194312689736	0.003126448980111081	0.43746940509516224	0.003185678673579807	2.1164955771979507E-6	0.4897502973395182	-79.44245772415395	272.8509668485132	326.3944678497558	365.99297273110705	42.61736643077307	4.749260048175683	1	1	4	7	2	0.18247653656353516	0.35604789784714697	0.2854775102102781	0.17599805537903931	
6210000	-1222.872050416344	-1087.1370604187637	-135.73498999758036	-1087.1370604187637	192.3340344522498	4.144570140457537	0.001259916872116709	0.7376573247795105	0.0010600199301160802	8.17140735857253E-7	0.8252112743366535	-98.21825488264328	3070.5341285465374	750.9212716536304	123.26233295136662	102.68313294123698	102.2018704168418	3	5	4	1	2	0.18982609423996516	0.34089943569580355	0.2473335942417273	0.22194087582250355	
6220000	-1208.6681112779827	-1083.8997176956154	-124.76839358236715	-1083.8997176956154	145.1558305785518	3.216308657859979	7.752881523970535E-4	0.696246222508717	9.152910020413745E-4	5.875301312486447E-7	0.7855150969189728	-90.09488019073369	758.5671057911164	150.95220315582665	324.3567623262183	39.29341158808227	68.96742277771384	2	2	2	6	3	0.18982609423996516	0.34089943569580355	0.2473335942417273	0.22194087582250355	
6230000	-1197.3087822491038	-1079.521247354224	-117.7875348948798	-1079.521247354224	228.0391749977951	3.6282601434922284	0.0025030547185432846	1.202887001105607	0.001305942868940451	3.411339045375355E-6	0.9608953852187303	-84.85068487060119	909.1112817783222	73.0104995877353	37.12069936615669	42.466759576375495	63.3785687099081	1	2	1	8	3	0.18982609423996516	0.33897715413819235	0.24082199259565537	0.23037475902618668	
6240000	-1190.8585805312396	-1081.8679914145728	-108.99058911666683	-1081.8679914145728	52.02455945702821	3.6282601434922284	0.004061495707065883	0.6211654951557528	0.003724140957957266	7.086378678515085E-6	0.728431301895806	-79.53067363901093	541.6711262089859	56.40735203104353	33.1293070997316	33.36060740387261	50.90941729243833	1	3	4	3	4	0.20277975655949323	0.33897715413819235	0.24082199259565537	0.2174210967066586	
6250000	-1163.8653873484175	-1076.259782827655	-87.60560452076251	-1076.259782827655	42.39493554763218	4.293122813994963	0.005294114849444946	0.781450945836283	0.003802315998290881	2.645314501942373E-5	0.9815408966631939	-60.26642848864481	790.0085616974562	47.98190002207043	11.299467701358191	8.215835034634653	10.110224340981091	2	3	4	2	4	0.20277975655949323	0.3068536901166433	0.2783611661457437	0.21200538717811926	
6260000	-1193.120149721164	-1086.8462709589119	-106.27387876225201	-1086.8462709589119	79.70593627586831	4.357537873748154	0.0015523118908511734	0.5627607971143421	0.0017485303044715334	6.683655278938412E-7	0.4646469071597426	-76.3993913428744	1199.2057422693713	98.20599588855244	41.05527933530019	17.270236318898032	17.080451773723198	2	1	9	2	1	0.20810243214024596	0.30743982183659796	0.28815839168112467	0.1962993543420309	
6270000	-1211.2736374130823	-1087.425520868541	-123.84811654454123	-1087.425520868541	150.25070319354205	3.91103911620816	0.0011630969194852958	0.5897766116877166	0.0010968497735684257	4.404305921727324E-7	0.5854518771541749	-88.01567526659612	2534.6199307349534	64.54014754467228	34.642677756437465	32.97888438581958	159.75029095065793	4	1	3	3	4	0.22664742350279543	0.3211881844284142	0.3117348136909511	0.14042957837783882	
6280000	-1210.6705429996068	-1086.2208999820389	-124.44964301756788	-1086.2208999820389	109.07154537352656	4.49740442759204	0.0015435516545316513	0.6341605435899754	0.0015445393128900482	1.1221223405782867E-6	0.6765939817168215	-90.04607857076755	2088.561752835889	151.32307472603313	177.3752731886567	62.41270575123129	16.769353502609555	2	5	5	1	2	0.18410681081230423	0.33319806756934933	0.2997249305500159	0.18297019106833	
6290000	-1220.137169621875	-1086.456095523436	-133.68107409843904	-1086.456095523436	171.29653321516764	4.49740442759204	0.0010623480007793836	0.6616438528178835	8.529647391421413E-4	2.7678133356469366E-7	0.5894624624145663	-96.33002492089341	1124.5105761813509	317.9269466223509	90.73596017690963	57.936888098319656	275.4951626642817	4	1	5	2	3	0.18410681081230423	0.33319806756934933	0.30127989424016605	0.1814152273781799	
6300000	-1190.4484617617518	-1077.0347528408065	-113.41370892094534	-1077.0347528408065	107.51147137424663	3.2486911092549766	0.0013612135842782736	0.8004209958404125	0.0010133776267352503	1.0045915463369068E-6	0.7997469807573927	-77.84779857080069	3694.5948555040036	450.9783595534142	174.26375334501972	44.083212981228485	11.12311179576878	2	2	1	3	7	0.18410681081230423	0.33319806756934933	0.30127989424016605	0.1814152273781799	
6310000	-1195.325494061669	-1079.838265971878	-115.48722808979102	-1079.838265971878	85.58174535756785	3.9574364999471343	0.0027711919705293523	0.7046493014170101	0.0017637762937097452	9.831319653035332E-7	0.5459952351125934	-86.37667037592533	320.8525681817294	50.29588207098031	94.50370691241444	18.1821126657024	17.923774075629886	5	2	5	1	2	0.18410681081230423	0.33319806756934933	0.30127989424016605	0.1814152273781799	
6320000	-1251.7213961660082	-1095.8988634499722	-155.8225327160359	-1095.8988634499722	516.5678888314297	5.0781669012430175	3.094644676250148E-4	0.3245994378839656	2.8487931497786224E-4	8.096067277403206E-9	0.31829334559421135	-114.54687050088026	2148.6676145079664	5877.367448690729	461.73420348145635	227.09626159075293	95.5188224959801	6	1	2	2	4	0.19126458278841216	0.33319806756934933	0.2722073613735632	0.20332998826867482	
6330000	-1197.1202722221763	-1088.9411696654345	-108.17910255674187	-1088.9411696654345	60.33194372960285	3.289914044119356	0.002295969304847455	0.4930690414053675	0.0023762885824891514	1.1324086270642434E-6	0.4377797948754853	-77.8628003504609	654.0460144491257	368.73343502828016	85.80087207762641	33.03854448937175	8.509995404863938	3	2	5	1	4	0.19126458278841216	0.33319806756934933	0.2722073613735632	0.20332998826867482	
6340000	-1208.3746072260903	-1081.6930559750615	-126.68155125102892	-1081.6930559750615	174.0659196637956	3.444167820659657	0.0010566117525077129	0.7797330658460633	8.650472409178877E-4	9.283996143907335E-7	1.0125789050622243	-88.29354892405392	12466.638843682218	369.8584733863295	54.32785303986821	82.30067145287657	37.1680397776292	1	4	6	2	2	0.19018271119621033	0.30699092659642174	0.2994963739386926	0.20332998826867482	
6350000	-1263.6434137663252	-1093.2882174949539	-170.35519627137145	-1093.2882174949539	1619.3044517495248	4.18097793517878	1.0027468451801872E-4	0.5064035096571605	1.0135695081576444E-4	3.0305560716589202E-9	0.5486120200757019	-122.31703956638204	59537.50243301237	6192.344305831286	794.0858028651052	605.2401323326296	517.7862139334995	2	1	1	4	7	0.18485909484401342	0.33325256566587225	0.2900297749395552	0.19185856455055866	
6360000	-1257.1309868695812	-1085.301799246189	-171.82918762339224	-1085.301799246189	1064.3521997982039	4.183144666710658	2.7130555589554564E-4	0.7725769499788271	1.770048742819128E-4	4.834438671700862E-8	0.82222951902423	-125.09038136113149	8134.399097140965	2935.517774191047	2845.3945874445485	1736.7634581183265	199.63495110167818	3	8	1	1	2	0.1910871672318793	0.36853254192692453	0.2631799373800783	0.17720035346111737	
6370000	-1251.6705500907801	-1083.24574893833	-168.42480115245007	-1083.24574893833	795.7345000929108	4.948366466003776	1.586178742965587E-4	0.5359599062517977	1.8486498296273304E-4	1.3555644920193029E-8	0.6124387116382912	-124.65663272506987	4523.439911623841	527.709264161626	1954.2455490984878	150.1281849989947	220.15072248244738	7	1	2	3	2	0.20618174371871167	0.35343796544009215	0.2631799373800783	0.17720035346111737	
6380000	-1238.8639154984178	-1083.86380485104	-155.00011064737788	-1083.86380485104	564.2235174244558	3.132822155288921	4.654708992737539E-4	0.5872926803795948	2.897667582140572E-4	8.661925881710542E-8	0.6980067318523033	-115.77829590847533	1448.77663692528	1323.7835786725961	1432.6350686439537	119.56474654889196	122.18469105294318	8	3	1	1	2	0.20618174371871167	0.3374432136968386	0.2791746891233318	0.17720035346111737	
6390000	-1251.8224668831551	-1084.5515919987627	-167.27087488439247	-1084.5515919987627	836.4545531242749	5.305092626310611	2.0523779305135946E-4	0.6994751812943169	1.7875830431224554E-4	1.2354127519936039E-8	0.5676857488769441	-123.7685994793526	2030.9899878884028	2254.3626495185035	2004.7331292065567	678.5456179538328	492.8942738392038	3	2	4	4	2	0.1956016586638197	0.3374432136968386	0.31634585110396723	0.15060927653537395	
6400000	-1271.1697942648407	-1083.0799079589567	-188.08988630588408	-1083.0799079589567	2883.5046977360275	4.940559403814665	7.135747162339916E-5	0.9439906030244615	5.775836122831973E-5	2.4331257053776506E-9	0.7898451567647312	-139.3181609423393	8265.662410756591	10870.082267559432	2930.424688828695	1458.5958813199072	69.52947547446013	4	2	7	1	1	0.18208664611764008	0.35994897750368127	0.30735509984330417	0.15060927653537395	
6410000	-1234.4782426208292	-1095.5193304410438	-138.9589121797854	-1095.5193304410438	195.0439814334983	4.130663244370537	9.657369654001088E-4	0.8106428778588048	8.683344609729776E-4	4.5348853325903786E-7	0.7411893071765462	-100.76726500769554	3283.3632388621877	1138.4368286052163	205.2698160883057	96.06136739868315	66.58819816586436	1	1	7	2	4	0.2252042933383974	0.35248880221608814	0.25505448710122774	0.16725241734428617	
6420000	-1270.5513100638045	-1097.6595530565096	-172.8917570072948	-1097.6595530565096	1069.0447647656797	4.130663244370537	1.6636344204426682E-4	0.03527330778967565	1.6490747904878168E-4	3.5972926184875024E-11	0.03612614033886452	-127.3447555686797	10756.000004858877	10562.452561942504	3139.7224524827425	1435.0176822750018	1073.9696583986083	1	3	3	2	6	0.16026806928023	0.3685081100143245	0.2924033419888441	0.17882047871660084	
6430000	-1221.3196459472015	-1077.892373712104	-143.42727223509752	-1077.892373712104	230.42680774650563	3.6646577949922023	6.83063504116438E-4	0.8591082986255422	6.780108733398216E-4	1.6431189299817907E-7	0.6238620363690112	-105.02327741064953	1986.9781085497807	736.6057343383766	394.7135107681007	256.12497301039735	36.87476841340922	2	3	2	6	2	0.1772145604819855	0.340312966040587	0.2790261101646688	0.20344636331275817	
6440000	-1222.2235860089222	-1085.6949526943295	-136.52863331459272	-1085.6949526943295	190.0160825202822	3.267263615373186	0.0011727381182918579	0.9716057729525664	8.761817246342408E-4	3.246435481091926E-7	0.7184560896055985	-96.57364885786714	5871.812108709629	1627.4162390996685	260.83812478993156	39.358478252927256	69.6959446744437	2	4	1	1	7	0.1772145604819855	0.340312966040587	0.2790261101646688	0.20344636331275817	
6450000	-1253.776274428938	-1079.0437437403837	-174.73253068855422	-1079.0437437403837	1128.6582680312592	4.191209086314015	1.5605456345376193E-4	0.8956779274356482	1.2821782380326827E-4	2.0363634181225547E-8	0.982884399843119	-128.01966328921225	8460.321572733383	361.23346999681155	357.91933533540936	1307.1625872249608	1731.8782552091109	5	1	3	5	1	0.19267649423260633	0.3036809075992125	0.3181198847029381	0.18552271346524243	
6460000	-1197.1084986731244	-1084.7222842295819	-112.38621444354258	-1084.7222842295819	51.42699401487128	3.873240507427819	0.0033939300334934345	0.6981996694750201	0.003172232903149623	4.455974458493654E-6	0.669617270003796	-74.66251028944832	2342.3723831100283	2978.5163271990564	160.75113235534442	6.11694223583818	18.424934464960355	1	1	4	1	8	0.20719486022523392	0.31876154979150134	0.2897622946877385	0.1842812952955256	
6470000	-1214.7881046960686	-1094.9439128710699	-119.84419182499877	-1094.9439128710699	67.99453890932004	3.873240507427819	0.0019247117755115692	0.34638496132176466	0.0019921152559959432	4.429958402522173E-7	0.3333129392388743	-88.41082728149732	406.3469733255305	139.3624485151394	123.44976007415777	34.212936316476	100.29201407615854	2	2	7	3	1	0.20719486022523392	0.31876154979150134	0.2897622946877385	0.1842812952955256	
6480000	-1198.178497341556	-1081.1207380047224	-117.05775933683367	-1081.1207380047224	87.7708019275704	4.112075295884123	0.0026361475449319907	0.6640151281019776	0.0020886221882135737	1.808816558289979E-6	0.6012186385290726	-84.27322913842525	308.01431733306276	415.1759529938091	348.1722924638212	49.91816778024991	15.00497448893677	2	1	4	4	4	0.20719486022523392	0.31876154979150134	0.2897622946877385	0.1842812952955256	
6490000	-1218.8588246478482	-1094.7264068968664	-124.13241775098176	-1094.7264068968664	118.21853284524433	2.9018641532055005	0.0014696557221508067	0.6539421461642227	0.0012982475345402508	6.903569528447536E-7	0.570235367632425	-89.77105539966912	1985.7119421431278	476.3544206819218	190.4093240900323	46.89672860658941	26.17719640097459	1	1	6	5	2	0.20719486022523392	0.31876154979150134	0.2897622946877385	0.1842812952955256	
6500000	-1220.112006267334	-1089.9974959534536	-130.11451031388046	-1089.9974959534536	93.29072867330257	3.3786277325843446	0.001470920037062016	0.17177506098967749	0.0014613761872478085	5.540178260252021E-8	0.1605673683223617	-89.74375529945587	4535.6431236739045	12314.41920913665	403.7099622141994	56.531689325279714	24.595085484293914	1	1	5	6	2	0.20719486022523392	0.31876154979150134	0.2897622946877385	0.1842812952955256	
6510000	-1216.3942742880224	-1080.1535641241028	-136.24071016391972	-1080.1535641241028	281.1465040949787	4.853028576533058	4.679244337637439E-4	0.6804061711579918	5.277425816425325E-4	1.6389280894465258E-7	0.6508396236389905	-101.46775875965656	2182.750099080503	366.88333054677014	123.96886084831407	65.77985061877516	18.012268700237637	5	3	1	5	1	0.19308867126715756	0.34525944046174967	0.28519356798326145	0.17645832028783065	
6520000	-1218.292892581455	-1079.4539708493621	-138.83892173209273	-1079.4539708493621	214.50853992257595	3.9127637567696874	0.0012693464904667796	0.8071397778195865	9.657276575639025E-4	4.5068703657075665E-7	0.6384966716891668	-99.12181094036451	4463.301646962618	109.97001944212862	303.86414575973026	184.45274411762463	106.29630675769769	3	4	1	2	5	0.19308867126715756	0.34244147084320664	0.2880115376018045	0.17645832028783065	
6530000	-1230.9512940451395	-1089.4106426067399	-141.54065143839958	-1089.4106426067399	244.53007308268897	4.434015570468991	6.141389685610728E-4	0.31792418628395797	6.701390293401653E-4	4.946507431441029E-8	0.34148474115151034	-102.23095079095559	4344.836772500914	1445.6792132632818	711.2595566162661	139.60677626591752	139.49406049110914	1	2	4	1	7	0.19308867126715756	0.34244147084320664	0.2880115376018045	0.17645832028783065	
6540000	-1258.1245373420898	-1094.8792715046568	-163.2452658374329	-1094.8792715046568	658.2623728558992	4.373506616111107	3.3946289312946975E-4	0.5525670152170251	2.1421440686586682E-4	1.5306847686672035E-8	0.5185271173864658	-119.96535818944528	9700.013378751017	3938.0497692608533	1527.1929969956243	252.77034996373823	54.0931480661508	1	3	6	3	2	0.19308867126715756	0.3304403587956182	0.30321685428873807	0.1732541156484855	
6550000	-1230.3033429170646	-1082.2435321068983	-148.05981081016625	-1082.2435321068983	267.5691705854231	3.6347794521270993	4.867335807642897E-4	0.4948975484098519	5.624205356926629E-4	7.76670730276424E-8	0.5028044902843644	-108.77348936110575	1722.8502341460126	1117.8985380845045	696.8840791116463	317.6596695663238	367.0115264875026	1	1	4	4	5	0.18368539773664377	0.3564669790076004	0.31425223572014743	0.1455953875356078	
6560000	-1188.9491647028558	-1085.3809133012587	-103.56825140159718	-1085.3809133012587	48.82289226390247	4.3698299595276815	0.0030847993735544387	0.7052465863899423	0.0034085510048056378	7.772972701805676E-6	0.7740196591941486	-72.86388631747259	276.7542563852027	30.761808074642026	28.18992379716733	108.12273772263202	3.329647660017169	2	3	1	7	2	0.18368539773664377	0.3564669790076004	0.31425223572014743	0.1455953875356078	
6570000	-1191.4016575761646	-1083.6347457136471	-107.76691186251732	-1083.6347457136471	51.699317868498554	4.3698299595276815	0.004839131447129925	1.0354374500950922	0.003593575056613007	2.1641021109169532E-5	1.0382669345216147	-77.07738483972096	169.85151064987346	42.615667110078434	54.35350789826136	108.89873009964417	32.07170545927337	2	1	1	2	9	0.15639347240425522	0.32987672438938215	0.2894713466643639	0.2242584565419981	
6580000	-1235.1040291659715	-1087.6163608744391	-147.48766829153226	-1087.6163608744391	429.4706815421289	4.4176460031050215	9.500638791605845E-4	1.0152454963520305	5.323626509803221E-4	3.198702101658768E-7	0.7826757052690232	-111.21119735400349	800.6315539218083	549.2163759047054	288.5946090172119	136.35835442633706	30.474185092551384	7	3	3	1	1	0.15639347240425522	0.32987672438938215	0.2773199595917995	0.23640984361456252	
6590000	-1192.0109209845518	-1084.5867554406595	-107.42416554389226	-1084.5867554406595	50.97883137799734	3.1126806279302435	0.00450148614498046	0.9338103863028399	0.0036044864204157847	1.951194519993829E-5	1.101830573846381	-76.09499561250618	106.53999246869941	316.03905252795306	78.66800013420027	68.11287240888913	8.90385025968878	3	1	4	3	4	0.16738531442557575	0.3188848823680616	0.2773199595917995	0.23640984361456252	
6600000	-1184.800361568965	-1084.917269267489	-99.88309230147588	-1084.917269267489	29.389432754109382	3.263138255243003	0.006897649180107987	0.7408782968315184	0.005735637079009393	3.36263810487434E-5	0.8580791412099598	-72.33436441654693	250.91444514397256	93.6479972925685	27.821296938894726	22.7505329373059	25.986797195641998	2	5	1	4	3	0.1851808719681996	0.3188848823680616	0.2909168438442713	0.20501740181946687	
6610000	-1192.2295293765953	-1082.1056192150338	-110.12391016156143	-1082.1056192150338	72.86903646187885	3.973382572000205	0.007914149703164454	1.3181355365424103	0.002301207399103516	8.980933985287585E-6	1.022141560942671	-77.09626417820012	413.6126347375491	324.5758810840202	15.386190134449693	41.71998071546085	12.504656608359708	5	1	5	3	1	0.1851808719681996	0.3188848823680616	0.2909168438442713	0.20501740181946687	
6620000	-1181.0536657755774	-1077.537093005912	-103.51657276966529	-1077.537093005912	36.13888020881269	5.017339209940714	0.006233440978818332	1.2437103165950483	0.0034168140262096306	1.8081419271669827E-5	1.0323006782106021	-72.88431756693073	210.86038028622687	182.87141936707602	125.53935767583614	14.128702648831108	8.488409251419935	4	1	3	5	2	0.1851808719681996	0.3188848823680616	0.2869629973921348	0.20897124827160332	
6630000	-1168.2532713593428	-1079.195264074557	-89.05800728478584	-1079.195264074557	30.701705077096854	3.579913316790155	0.012305406304829186	1.186810512688338	0.006548670895407437	9.036345836119991E-5	1.0360310458389255	-60.02760036632401	292.73743519707926	167.1106052466293	26.20190267049661	6.8554007806440485	13.737816853036788	3	1	4	5	2	0.1851808719681996	0.2890850955585252	0.28709822541593477	0.23863580705733983	
6640000	-1182.8516737089042	-1082.0300306816137	-100.82164302729052	-1082.0300306816137	32.96271690366376	4.173363564780847	0.00674989001723549	1.1072380028155075	0.004298118871119849	1.0308602402981473E-5	0.6584157448158732	-71.32026830955965	376.38500473598833	70.63253990274777	26.966844359639648	31.144310196188837	18.945841370914525	5	2	1	2	5	0.1851808719681996	0.3720820311409253	0.28709822541593477	0.1556388714749397	
6650000	-1220.1697870668374	-1083.3904264707721	-136.7793605960653	-1083.3904264707721	207.35063531869466	2.9832500835401543	0.001232593859925048	0.9766389293604115	8.702060054222786E-4	1.2086777528058855E-6	1.2611521739489935	-98.82162456085591	1329.0042904042346	1345.6545954979642	670.881500019152	81.24160727602451	24.803924533896026	2	2	3	3	5	0.20383213562098837	0.31019940427479653	0.3047333770183822	0.18123508308583225	
6660000	-1206.2764220540128	-1082.0319151490303	-124.24450690498242	-1082.0319151490303	112.52759659471941	4.3694611979541635	0.001638512065720524	0.634115103413738	0.0016136951148158867	1.7754049798641148E-6	0.7523036498810263	-87.91095475961119	1485.2635347944881	470.3877236149584	424.50146588816756	37.42792078480407	64.08451254799844	2	4	2	2	5	0.20373637759202218	0.334584923338257	0.24827678913324933	0.21340190993647085	
6670000	-1191.975620358876	-1082.2088456646602	-109.7667746942158	-1082.2088456646602	43.09921732386186	4.3694611979541635	0.0041832460569148295	0.711761045196155	0.0036635036725315914	1.03536701705351E-5	0.7492551111587801	-78.84147350994216	254.91269475562999	216.41433618379583	136.0223947514267	29.111517459808322	39.41288111411828	2	1	4	7	1	0.20373637759202218	0.334584923338257	0.2277404017521547	0.23393829731756546	
6680000	-1232.6791483004608	-1090.9117638837072	-141.76738441675354	-1090.9117638837072	324.918114398449	4.45552733701546	6.138189211844998E-4	1.0071456235445746	3.748019322214015E-4	4.3808920371740434E-7	0.9994327458272805	-100.29303745939471	5890.6029511013185	858.7641598473807	421.18010534014456	215.15328296419798	150.47427725010957	2	2	3	2	6	0.21603826715016566	0.32604639451853723	0.23627893057187452	0.22163640775942198	
6690000	-1262.8774383371494	-1081.456277774928	-181.42116056222156	-1081.456277774928	1348.941162564347	4.069437631172505	1.304169294110354E-4	0.7681173651317482	1.333457310560146E-4	6.831535510203778E-9	0.6671352322111934	-130.44249603699257	12953.150886683714	15445.810645528562	9253.928427355031	1366.2054611055976	1195.615899875099	2	1	2	3	7	0.19655589081791658	0.37719259561212737	0.23627893057187452	0.1899725829980809	
6700000	-1275.7457472748022	-1093.22740491519	-182.51834235961226	-1093.22740491519	1611.55714339722	4.069437631172505	7.370436188535814E-5	0.674411882446425	7.262542727018892E-5	2.076469050273463E-9	0.5982719195287867	-130.74246581383633	96816.5027378987	4415.799790167666	3200.232146541737	2092.572075777365	747.5778994195399	1	4	4	1	5	0.19365654846931007	0.37719259561212737	0.23917827292048102	0.1899725829980809	
6710000	-1216.8571376818209	-1087.3153795147082	-129.5417581671127	-1087.3153795147082	132.1281891264905	4.3904638858183365	0.001275281526284207	0.6714216513174309	0.0011540501172368888	6.237899941103953E-7	0.6739275325179925	-93.18620065832557	1368.817071298917	208.5906757141093	163.91620820789487	285.6600951251028	35.98955506268769	2	7	2	1	3	0.19423771227876271	0.37719259561212737	0.23917827292048102	0.18939141918862826	
6720000	-1196.3984495467214	-1085.807752975398	-110.59069657132333	-1085.807752975398	54.96071151553725	4.20647442559979	0.0036257597033955893	0.5186257469839969	0.0027210168915610495	2.9301414659760226E-6	0.5876926435888798	-79.84026091960027	153.1629767647874	280.7325007661951	81.7493238614073	105.3783814643318	14.679858548379256	1	4	1	4	5	0.19612571005238214	0.3522208696590162	0.2622620010999728	0.18939141918862826	
6730000	-1186.6218908145008	-1082.8044044870594	-103.81748632744143	-1082.8044044870594	53.62126658921128	2.823579239793833	0.0031212036532451875	0.7534970524745275	0.0032843625388373552	6.970535769256113E-6	0.8076496850556825	-77.37921422675635	200.6615435274621	104.27390724521531	34.41198239556998	25.560614719094232	1.3270667999031702	2	8	3	1	1	0.2004204162717721	0.3160221764033656	0.27150025456277194	0.21205715276208975	
6740000	-1210.6672504769163	-1093.334161801982	-117.33308867493417	-1093.334161801982	96.5251778104827	4.093675476885539	0.001975284056507062	0.48566174698014203	0.0017348881394544375	9.263286896269366E-7	0.504421636106745	-84.81013266378945	1185.9107285175007	738.1639403544177	16.864559453892788	38.82748737351496	1.7487225935615216	1	4	5	4	1	0.1930548658473045	0.3371006783637348	0.27886580498723956	0.19097865080172058	
6750000	-1189.0787544655434	-1085.396142438177	-103.68261202736637	-1085.396142438177	43.20072059245345	4.495654844470242	0.0029328759219209586	0.6282539252003232	0.0036905051694880895	4.767484802291572E-6	0.5291969985316374	-70.54754650289026	867.2408989435619	138.1653136124785	252.91201046218728	26.04159123908887	23.236076362146218	1	5	1	4	4	0.1930548658473045	0.3371006783637348	0.27886580498723956	0.19097865080172058	
6760000	-1197.2669803939887	-1078.8697994890206	-118.39718090496815	-1078.8697994890206	96.74970392604968	3.324438740718175	0.0036346399333091707	1.2762606549496458	0.0021771886669542575	2.633206478782268E-6	0.7032502223802575	-84.02326685498403	444.0812497593228	416.6413084577005	92.53124936335392	74.50441782737796	59.18164542112904	1	1	5	4	4	0.20945304631850076	0.3207024978925385	0.27886580498723956	0.19097865080172058	
6770000	-1229.0106835780257	-1090.5133440005663	-138.49733957745946	-1090.5133440005663	148.34928787390035	4.258412232900844	0.0011223295845867837	0.39672301463492854	0.0011041798466596717	1.7466995123942508E-7	0.3879927189027202	-96.22102182498527	9762.235420340066	3287.8647219950926	1277.8310720975076	271.95943698358997	27.02574041923361	1	1	1	8	4	0.20945304631850076	0.3207024978925385	0.28308606066681713	0.186758395122143	
6780000	-1223.9816414350107	-1089.2938890666883	-134.68775236832246	-1089.2938890666883	236.13890601036547	4.384046507837863	7.039440809363394E-4	0.4847900758275977	7.917354545707889E-4	1.704876310529103E-7	0.5586799423466099	-99.16181275077747	2328.993120852634	89.62157776168381	121.44052752093577	164.35540696342863	83.07400313615108	5	2	3	2	3	0.16304952274953463	0.36842339008454184	0.2665082957285268	0.20201879143739615	
6790000	-1205.0671856292429	-1082.4579762873996	-122.60920934184334	-1082.4579762873996	133.43357997103763	4.384046507837863	0.0012563680007267352	1.0220570264530147	0.0011509750319682736	1.7886783072432434E-6	1.0024034436451479	-87.19705170422758	490.6472175450151	709.6668364059173	94.54796890241943	16.065288760565558	52.37665651735726	3	4	1	4	3	0.2082047347765809	0.36337307699184607	0.23025772168828917	0.19816446654328324	
6800000	-1199.3243626612743	-1092.342155845176	-106.98220681609835	-1092.342155845176	42.71081898150857	4.570448042939057	0.003320863955575012	0.3682581438157209	0.0030561463259339452	1.5415886834023715E-6	0.39379632654353774	-73.98286845097917	3967.6984256917112	216.3394076961129	78.90736806933816	18.107627423950163	20.713095753178514	1	2	5	4	3	0.2009109438366937	0.36337307699184607	0.25510512855359324	0.18061085061786636	
6810000	-1211.5986576018604	-1087.2886587819542	-124.30999881990633	-1087.2886587819542	98.30091471493816	4.570448042939057	0.001973203306361027	0.7085840904252307	0.0016715669882181648	1.1469408521518852E-6	0.6590874022513433	-86.86311373392496	9267.025953668928	217.64335911455345	52.81266488300153	93.74278059480271	5.74703306591344	1	7	3	3	1	0.2009109438366937	0.36337307699184607	0.25510512855359324	0.18061085061786636	
6820000	-1188.5042034978721	-1084.091714602245	-104.41248889562715	-1084.091714602245	57.63766928562562	4.601130738545403	0.004319318737560574	0.9717002017986793	0.004103903030448939	1.973892299376219E-5	0.8954582741779098	-75.56762351574606	193.97231448447025	103.83109359170611	43.810752937919084	42.187606975855076	8.242174442215774	1	4	6	2	2	0.2009109438366937	0.36337307699184607	0.25510512855359324	0.18061085061786636	
6830000	-1203.5553983207246	-1082.4640762074785	-121.0913221132462	-1082.4640762074785	91.47376524962394	5.360070111366208	0.001771253085495483	0.6779943110441216	0.0017596405142637247	1.2015899770938667E-6	0.6054186502303148	-86.16448152900999	1652.459219391207	297.3280444370865	62.02118354185443	105.77056841579167	23.628209562547976	2	4	3	4	2	0.2009109438366937	0.30242132810009487	0.3059282321337371	0.1907394959294737	
6840000	-1238.7312093590504	-1084.659769907349	-154.07143945170128	-1084.659769907349	581.8080241541354	2.7656962906581977	2.937139636262463E-4	0.615042669930632	2.9040089800691125E-4	3.5893276286970876E-8	0.6457901438254714	-112.14947932794018	6886.823632453446	1633.9241866148611	472.22439223242907	577.3800919892027	171.19117334194317	3	1	2	5	4	0.18560347221191964	0.35648154091196965	0.2518680193218623	0.20604696755424776	
6850000	-1223.0851914577297	-1088.6948009850116	-134.3903904727181	-1088.6948009850116	161.73730572908525	4.111779869411348	7.6386734308569E-4	0.3882674237735519	7.68574131447163E-4	1.1249491216152832E-7	0.4414519642522853	-99.65304094128122	1036.126291732158	1016.6056906892258	88.15117540293313	90.2101244979033	83.12293232073804	2	2	4	5	2	0.1792479395443207	0.35648154091196965	0.25608290791867233	0.2081876116250367	
6860000	-1234.0569874223847	-1081.171615635022	-152.8853717873628	-1081.171615635022	645.403491689889	4.111779869411348	2.819416453068847E-4	0.6997309179582901	2.2239041326654616E-4	1.9907446782374632E-8	0.6473474289769824	-110.86109195074633	8761.660576131886	315.3316877658196	820.5419208601355	84.6910525349679	102.01243843006262	2	1	7	1	4	0.1792479395443207	0.30035065337804284	0.31221379545259914	0.2081876116250367	
6870000	-1243.661245390486	-1077.4755117401469	-166.18573365033924	-1077.4755117401469	800.937066744529	4.111779869411348	2.087310833373516E-4	0.8760243861122701	1.4982826312953E-4	3.53234526937652E-8	0.984437506282465	-117.19415447218458	44658.12809802554	1015.0421018233027	2527.909653081357	339.93636416498435	258.06780373378047	2	1	4	7	1	0.18613003650983553	0.30035065337804284	0.3256191559701022	0.18790015414201877	
6880000	-1243.4958273975424	-1083.4502534119745	-160.0455739855679	-1083.4502534119745	813.6163492155354	4.111779869411348	2.6737069699076497E-4	0.7082564817569578	2.026252528752541E-4	1.6867121227031158E-8	0.6003002477268078	-117.5059390699694	8740.698887749724	698.3360075825167	492.95966408855406	490.538930199494	301.78260023522995	2	6	1	4	2	0.18613003650983553	0.27935874168291414	0.3466110676652309	0.18790015414201877	
6890000	-1275.2677474725263	-1078.750771538358	-196.5169759341682	-1078.750771538358	7486.284621391593	4.111779869411348	2.9006759828291702E-5	0.7075554438669824	2.6562164679843913E-5	3.8197641957829907E-10	0.7340914784353566	-144.46709734356148	55737.06933252474	5456.899702166146	4659.90147889373	1149.7754908040881	2127.8397386970337	2	1	5	5	2	0.18613003650983553	0.3040513246896969	0.32191848465844813	0.18790015414201877	
6900000	-1260.5314894941544	-1096.2397793249534	-164.291710169201	-1096.2397793249534	592.4223044426165	4.111779869411348	2.9146893895336425E-4	0.7596169212122643	2.0536827619715119E-4	2.5320177117199096E-8	0.6991286106555952	-119.12814231622133	9858.117708311996	6171.723863186341	1187.4172129429912	294.20982596746575	294.07641379687203	1	5	3	2	4	0.19747461931654087	0.3743319262451086	0.22107737901506389	0.20711607542328594	
6910000	-1265.4730210568118	-1086.1529158865226	-179.32010517028914	-1086.1529158865226	1545.4436338697453	3.510967614616369	1.1215848566774844E-4	0.8132214622597727	1.1296629870089363E-4	1.4530470855653945E-8	0.929586084440617	-130.56479563493576	31497.378024028843	9100.474913758386	2820.272682355115	758.9019042224961	216.63280292432046	1	3	5	3	3	0.1683520898048387	0.3069795549231837	0.31755227984869094	0.20711607542328594	
6920000	-1255.8424837624086	-1084.91091509581	-170.93156866659865	-1084.91091509581	1119.4467555290232	3.704835717132095	1.3396242407342257E-4	0.7167307114539673	1.3075363651294654E-4	8.476233077718849E-9	0.6763527541951342	-121.86789027573589	10340.24516777008	14814.896587553318	8368.272067679845	652.7672316534483	285.2147163559223	3	1	1	3	7	0.14505936429197078	0.3302722804360516	0.2521734304083726	0.2724949248636043	
6930000	-1273.857647280771	-1091.3314116488564	-182.5262356319147	-1091.3314116488564	2139.5931262605673	4.028064511737234	6.900049479731762E-5	0.21635094456414228	7.218563216403056E-5	2.7613018086607576E-10	0.23567023111722063	-133.80332528153826	15210.113816367666	8651.82313918564	10779.70483639484	2157.470146285295	503.6378274106816	1	3	3	2	6	0.14937388114147174	0.32595776358655065	0.320294061436245	0.20437429383573194	
6940000	-1274.3316837274817	-1077.1578363778976	-197.17384734958412	-1077.1578363778976	3330.9020677646713	4.310285583837501	5.351214361092297E-5	0.5256880552520231	5.1053816923800776E-5	6.489545327538461E-10	0.5212006391693979	-142.04159446586934	136976.47367597625	11265.497348555522	12066.026979743663	4575.5066810701155	1354.472324533395	1	3	1	6	4	0.18689388888604827	0.32595776358655065	0.28277405369166847	0.20437429383573194	
6950000	-1282.1568307975515	-1080.3546332604758	-201.80219753707573	-1080.3546332604758	4472.056093949504	3.671517972637798	4.307505149460778E-5	0.7241884222377944	4.101777026453015E-5	7.590565517200223E-10	0.6062941528922712	-147.9116845662944	18473.796313295607	23131.30132035328	22388.287077937952	4754.023802279394	1510.570539458363	5	2	1	2	5	0.18689388888604827	0.312821754769373	0.2959100625088461	0.20437429383573194	
6960000	-1237.741005888026	-1087.303777548316	-150.43722833971003	-1087.303777548316	322.9389034030484	3.671517972637798	4.714998334033994E-4	0.22945254894067296	4.488900046734347E-4	1.0606759464024648E-8	0.22882147068134312	-108.67275110800023	4115.096696831535	6256.115637457074	380.1255997610258	434.5462136229407	218.88298035895292	1	1	3	4	6	0.17617503556604178	0.3589817603092302	0.2665988275733454	0.198244376551382	
6970000	-1261.6986995248167	-1082.9808172080839	-178.71788231673273	-1082.9808172080839	1494.5751251627405	3.304544068584161	1.326661268114997E-4	0.5100212812452175	1.2903555446916104E-4	3.33328691850602E-9	0.4726531405202234	-131.87311378212294	7702.379992145073	9203.948696042033	2282.056116939005	1392.3884339187648	944.2635182591292	2	2	5	4	2	0.17617503556604178	0.3589817603092302	0.2665988275733454	0.198244376551382	
6980000	-1264.1387797325447	-1078.9202591228395	-185.21852060970525	-1078.9202591228395	2532.977749723886	4.2714591157191775	6.856675725800989E-5	0.6231816871300863	6.805000402733709E-5	1.711187846437845E-9	0.5759178845322276	-140.48290374088734	5375.928020005804	3731.80169745539	2400.158493548163	893.181670536024	205.13157533632477	5	4	2	3	1	0.16138284059737848	0.3589817603092302	0.2665988275733454	0.2130365715200453	
6990000	-1259.9965288569188	-1102.1458472614052	-157.85068159551355	-1102.1458472614052	506.3772037976056	4.2714591157191775	3.048495169717414E-4	0.03514124038929811	3.027513274812058E-4	1.290057662317392E-10	0.03729936293566176	-113.51134987315335	23671.673254150537	6335.381866414904	3781.1837078384197	278.0180066958419	191.0354317245967	2	1	3	1	8	0.16138284059737848	0.37028214372567225	0.25529844415690334	0.2130365715200453	
7000000	-1242.4000591380382	-1090.3633116321432	-152.03674750589502	-1090.3633116321432	358.688985116522	4.1231455262562235	4.034467444585319E-4	0.45453914572218695	4.225298480673023E-4	5.120898168601307E-8	0.5132236504953093	-109.95454435851362	2904.492060084285	457.193396376953	1382.7502458209983	604.205711396941	345.7073444455523	1	1	5	3	5	0.17651529737555227	0.37028214372567225	0.24016598737872952	0.2130365715200453	
7010000	-1181.8695143765958	-1077.1165179853463	-104.7529963912495	-1077.1165179853463	46.12234849847457	3.8905630039464123	0.003452630383449781	0.920064952913733	0.0029297859087494627	4.518133198006628E-6	0.7192533913106288	-74.39800893650053	283.3492100237892	201.79485919017895	123.6069156280301	18.707121062758777	16.439570317958832	4	1	1	2	7	0.17651529737555227	0.38404102378642113	0.26424963695504666	0.1751940418829792	
7020000	-1184.2932036558973	-1077.7569502097595	-106.53625344613774	-1077.7569502097595	52.9468267143256	3.8905630039464123	0.00430899679288611	0.8554787162972323	0.003986398514463707	1.583310296073418E-5	0.9032273467362419	-73.22458662647868	1260.6661322637467	99.4987395517949	76.13055617498476	84.0010597367568	22.77363675936292	1	2	4	2	6	0.17651529737555227	0.3858661257847372	0.26424963695504666	0.17336893988466312	
7030000	-1171.7377663530556	-1080.9869535101818	-90.75081284287381	-1080.9869535101818	28.905821241140455	3.8905630039464123	0.007544279509205048	0.829768491481545	0.004524570620410208	3.6721886413118094E-5	0.9805758913625834	-62.520060487991984	2139.7832632643103	94.24212342710996	7.230721442608788	6.077232562823739	1.4239810039866305	3	2	7	2	1	0.17559487636023807	0.3867865468000514	0.26424963695504666	0.17336893988466312	
7040000	-1184.3629086520725	-1079.9012607897241	-104.46164786234837	-1079.9012607897241	53.21239133422317	4.7882258392747605	0.006332040390443582	0.9045217881033644	0.0036172538473280783	2.1944990397982462E-5	1.0111632729998186	-72.39642363707999	273.15882271316485	170.37025959669612	200.73048094865715	67.64377787452115	12.041739089234715	3	1	1	1	9	0.17559487636023807	0.36065490185469723	0.29038128190040086	0.17336893988466312	
7050000	-1182.0255060678278	-1086.117091319977	-95.90841474785097	-1086.117091319977	52.5839859885648	3.61079090464862	0.004541594652992796	0.7086561458676426	0.0032380486424579244	5.426935213501161E-6	0.6366860942804685	-66.27893072678951	939.9469680131353	49.577274953030035	49.07261537169342	25.32268681744669	11.672037780136721	2	1	2	7	3	0.18101388367818014	0.3599701872045655	0.2856469892325905	0.17336893988466312	
7060000	-1180.2838726177313	-1085.421455509553	-94.86241710817829	-1085.421455509553	43.00368675180561	3.61079090464862	0.004284725870924729	0.5604960958895054	0.004645655447652254	8.21415866488321E-6	0.6168120676612083	-60.76014517674593	2041.4810554774474	623.6726017396826	303.181177438901	12.60517545113159	11.953596421579624	1	1	1	6	6	0.18101388367818014	0.3599701872045655	0.2856469892325905	0.17336893988466312	
7070000	-1206.193669071406	-1086.2978526776894	-119.89581639371669	-1086.2978526776894	110.32897170504533	2.89965265628011	0.0020664433578679005	0.7777495985140549	0.0016575494359816704	1.2274023466279794E-6	0.6355655228120713	-85.29180378377248	1217.8881096090856	274.16961264331746	205.8567026721434	73.45438763825116	70.08713811909318	2	2	2	3	6	0.20675103207103496	0.346061086468099	0.26263097732389756	0.1845569041369677	
7080000	-1191.1861610671713	-1088.6595489398712	-102.52661212730006	-1088.6595489398712	77.45437454393524	4.243357322679775	0.0029168884304654028	0.5183297292302389	0.0027617480960835843	1.986759563200526E-6	0.5393010060354655	-74.64246968923796	409.1825634060998	247.4690844883359	13.238728212861025	15.972509737974296	10.848763459811032	2	4	6	2	1	0.17429372261089762	0.32954643308421727	0.29508828678403487	0.20107155752084943	
7090000	-1196.0604998774572	-1076.4990480183906	-119.56145185906668	-1076.4990480183906	137.72798526343533	4.031570382474688	0.001849593232894152	0.9213451786676858	0.001302264890311705	1.3186515282951754E-6	0.8515333863808662	-86.14930183704355	1432.6233259790224	140.45806306145502	42.971584856061206	25.99480601061203	57.28420625456325	1	6	2	1	5	0.16228155919916007	0.33536522302264526	0.29508828678403487	0.207264930994159	
7100000	-1188.6271859946098	-1088.3843453353243	-100.2428406592855	-1088.3843453353243	62.76756235943218	4.031570382474688	0.003343730677104452	0.722715861720551	0.0025592990271274926	1.976789073161041E-6	0.5366658477105037	-68.00686794907072	917.7256843809324	292.3776309901633	169.35699912352564	15.316973137188533	15.241909031649964	2	1	1	3	8	0.1732068008321312	0.3381191874137004	0.2732146360310275	0.21545937572314008	
7110000	-1183.0360963549758	-1081.6355237438295	-101.40057261114636	-1081.6355237438295	28.515451236551833	5.2910483505353305	0.006098348537950957	0.8367549431320236	0.004812987840121961	2.4439153387444277E-5	0.8789233146229877	-70.14451694434925	303.2352124871507	165.44992774218255	204.57335100594034	21.53795034939869	13.79113372366283	1	3	2	3	6	0.19174013722857244	0.3381191874137004	0.2546812996345863	0.21545937572314008	
7120000	-1189.8153243883908	-1085.820826622546	-103.99449776584466	-1085.820826622546	28.778158561919007	4.122691216423399	0.004623466118850979	0.5722662252428593	0.005112479873806323	8.191257918761928E-6	0.5632309177713825	-73.0749969319852	131.4865588565537	92.33779327558078	317.61826401150176	43.99140417618225	9.430158648447906	4	1	3	3	4	0.19234694344003334	0.3381191874137004	0.2540744934231254	0.21545937572314008	
7130000	-1198.134776295605	-1096.6762180800426	-101.45855821556235	-1096.6762180800426	47.341854782261024	2.5500331011809765	0.004032158609781602	0.7297424883729774	0.0033892179366911733	9.283045547238889E-6	0.7450817199966535	-70.76475435319504	1354.6032720175988	224.9475717551401	61.82768615835017	15.02839571170407	11.285546487821925	1	4	1	6	3	0.2039047429290856	0.36635555594691455	0.2139694854056527	0.21577021571834637	
7140000	-1210.310253998505	-1096.836986935752	-113.47326706275287	-1096.836986935752	69.44358327130988	4.330955377579341	0.0023030313659890868	0.6388121328574174	0.0023717578300593446	2.4222344614422205E-6	0.66547508862331	-83.3853230754532	260.4257719076911	138.24898514080985	65.89249742342587	90.70281195178801	6.350765370649741	2	4	2	4	3	0.2039047429290856	0.307441109250972	0.27288393210159523	0.21577021571834637	
7150000	-1197.9050507816903	-1085.1664328173533	-112.73861796433688	-1085.1664328173533	47.01518498365406	2.7783940252000563	0.0033377382402866636	0.8603212700986758	0.0033637451870547285	1.2037278913816596E-5	0.9090296087914733	-79.58207339245612	697.4848234735363	322.8571433805967	53.15976614362114	71.8968310154436	69.54768873780813	1	1	10	1	2	0.2039047429290856	0.307441109250972	0.27288393210159523	0.21577021571834637	
7160000	-1184.6324442725638	-1077.487299379407	-107.14514489315674	-1077.487299379407	52.8252191032459	3.157635092891915	0.002595289315375639	0.7051100051331116	0.002884311706474525	3.8133041846315977E-6	0.6515488559914093	-80.85606696744178	212.706335821089	31.409683339783214	35.04911878165505	13.783333162169216	21.497362847147123	5	4	1	1	4	0.2039047429290856	0.3548987770345859	0.26695564026072716	0.17424083977560056	
7170000	-1206.1363697183465	-1084.9056271754664	-121.23074254287997	-1084.9056271754664	115.91812383380224	4.13599216655544	0.0018597833752477277	0.8218876400001649	0.001881836032386305	3.45225374317902E-6	0.8912375969628864	-89.53839338300764	466.02059927693233	36.763139905510045	56.27861518087878	70.63622942745458	86.58502833633551	3	1	1	7	3	0.2039047429290856	0.3548987770345859	0.26695564026072716	0.17424083977560056	
7180000	-1200.7845196634662	-1086.119458749828	-114.66506091363821	-1086.119458749828	80.82043329288415	4.13599216655544	0.0016950092619079614	0.6537333309602322	0.0018052788626301396	1.0437671518451094E-6	0.5201727395413387	-84.3503345325855	712.9608254133421	166.06496136113873	52.659802141292346	33.06804531414315	18.117603064896763	6	1	4	1	3	0.14290266223278764	0.3601736768031888	0.30728357611542323	0.1896400848485996	
7190000	-1222.6684428884228	-1083.3067047919208	-139.36173809650205	-1083.3067047919208	495.94609390621827	4.13599216655544	5.487762210283501E-4	0.8838633172960038	4.94403329960418E-4	3.226548577112883E-7	0.9440896014884578	-98.97484111621183	9329.718590603963	453.96023125495293	48.04451013165885	116.02190589677855	136.32937449310324	2	5	2	1	5	0.13264579971290805	0.3601736768031888	0.30728357611542323	0.19989694736847918	
7200000	-1218.613410050235	-1086.605515313107	-132.00789473712805	-1086.605515313107	142.74900036391512	4.020150833730311	0.0017487474454012935	0.7034041214324198	0.0011469606224773351	5.257937571060654E-7	0.6180402097867337	-94.00083131212298	574.9212648945221	384.33772571077225	831.4307288007989	450.65818749560583	61.38123357118496	1	3	2	3	6	0.13264579971290805	0.36523520645929797	0.2665402036375934	0.23557879019019984	
7210000	-1227.2585252049853	-1089.634987225872	-137.62353797911322	-1089.634987225872	320.30543212631824	4.020150833730311	8.024500436512094E-4	1.12442782231267	5.582972397788259E-4	5.112351570219715E-7	0.9881068536195907	-99.86939636777791	3379.554543241876	206.96998088956767	207.64365087127973	51.60826098666188	64.84095848645951	2	9	2	1	1	0.13264579971290805	0.3681224541078808	0.30834495071450524	0.1908867954647051	
7220000	-1213.9932738059154	-1084.7529055899563	-129.240368215959	-1084.7529055899563	81.95313516179327	4.747601495513211	0.0016240468145102	0.7037631145541222	0.0015828380706216197	1.9277324550469962E-6	0.7826192096957704	-89.1934200312452	3801.774383791776	5821.791067027894	102.52228960655738	17.50554457741657	43.022409631935545	1	3	7	3	1	0.13527295093137362	0.3681224541078808	0.28243788383551455	0.21416671112523022	
7230000	-1181.3925624872286	-1083.959524650577	-97.43303783665168	-1083.959524650577	43.58597469106541	3.366288282557439	0.0037121693171943432	0.8617758193066114	0.002820709576352386	1.1783118445199765E-5	0.9626798836693234	-70.35896923557567	436.28896196148696	52.124849553556004	17.09079393645821	14.650498184396767	12.258485111898676	3	3	6	1	2	0.14639876596875145	0.3681224541078808	0.27131206879813674	0.21416671112523022	
7240000	-1191.340086808371	-1083.9463872477284	-107.39369956064274	-1083.9463872477284	58.511555457316426	4.301440253100256	0.003163619455534849	0.7905362255395285	0.002467245563653177	3.8854744465820795E-6	0.7862584076854875	-77.97622543775907	1101.7286216700966	23.805251759616002	37.767068822660946	5.911895873393006	10.015315828354236	3	1	5	2	4	0.1553686389349062	0.36145118021998063	0.2779833426860369	0.20519683815907547	
7250000	-1198.7171825145185	-1090.7680215660218	-107.94916094849675	-1090.7680215660218	57.22147499891843	3.7740181026325144	0.002128372078009482	0.8460207152707938	0.0017824774192434533	4.932192159723509E-6	0.9884815083445447	-76.94625076799657	748.8460941285451	431.68009821221074	40.663814770182206	23.68247058016388	4.5261295546744975	1	5	2	6	1	0.15040708874136854	0.36145118021998063	0.2829448928795746	0.20519683815907547	
7260000	-1178.5634316736073	-1084.429057281891	-94.13437439171628	-1084.429057281891	27.46843944103879	3.5109186635705	0.006494251509107791	0.9165583128789654	0.004155297499947033	5.90232479635937E-5	1.1810378116212685	-66.3142444591476	289.2164482935791	223.18748307984671	57.2963896954513	8.75200800965758	1.3947671849930225	1	1	6	5	2	0.20480062983110295	0.34146404249423923	0.2829448928795746	0.17079043479508244	
7270000	-1182.085772164664	-1080.548085550551	-101.53768661411303	-1080.548085550551	44.54193347772214	4.032238756298638	0.004401993608423839	0.6917930557419938	0.0037346214969665808	1.2282248088853802E-5	0.869740751976723	-73.06302200632375	319.25376351155796	157.1515386537072	18.455327052471432	26.810881424730734	17.427108106216444	3	2	2	6	2	0.17442906009203205	0.34146404249423923	0.2829448928795746	0.20116200453415334	
7280000	-1181.1142313819653	-1083.824869847934	-97.28936153403131	-1083.824869847934	30.893459829183026	4.032238756298638	0.005984865590799605	1.033913411214738	0.0038945112649822755	5.434402004385523E-5	1.2970445222709956	-66.6397029347349	1719.2408324690678	35.80630192254203	42.16515628569997	11.990330408706033	4.9646451663746305	2	7	3	1	2	0.17442906009203205	0.34146404249423923	0.32006800429848264	0.16403889311524528	
7290000	-1197.8285345693084	-1083.598923223996	-114.22961134531229	-1083.598923223996	69.84623439508506	4.032238756298638	0.0026559887524304454	1.0611611223888386	0.0017557870282003231	7.572116286551029E-6	1.2460279201809492	-79.0898238071334	3015.828951294684	73.2199815781807	45.61679926343287	5.106052363405918	22.875540672374413	1	1	11	1	1	0.17442906009203205	0.34146404249423923	0.32006800429848264	0.16403889311524528	
7300000	-1196.7463149395958	-1093.2934659079576	-103.45284903163822	-1093.2934659079576	48.5910164563722	3.1606026917020844	0.004283095086033552	0.8309834638084133	0.003329196221503355	6.357919675376754E-6	0.719766205127266	-74.38208866710393	226.83437409443144	156.00140021492578	23.172736158588805	38.50327990076178	28.845299798759534	1	2	3	3	6	0.17442906009203205	0.32657956298477053	0.25007561272640766	0.24891576419678896	
7310000	-1191.1736153090428	-1087.4293804375345	-103.74423487150824	-1087.4293804375345	86.1837209201638	4.5097224159395	0.0057063494563089415	1.054053653056515	0.003492675319688901	3.959956233442912E-5	1.2224804281114294	-72.69804388296788	454.8410086347654	51.99222443147399	33.444631945138546	55.20173693959023	37.023399389084425	2	1	5	1	6	0.1567336039263718	0.35451990150007334	0.2643397676145087	0.22440672695904534	
7320000	-1197.8344410137388	-1085.2714841826803	-112.56295683105856	-1085.2714841826803	61.0285769694478	2.8173817510893624	0.0022651180710940087	0.6638309703332786	0.0022330251110130933	2.6883166621462913E-6	0.6703477686344547	-76.95456405732652	1164.516174439683	733.4629396239214	459.666121336303	118.20081080033644	0.6023596387943388	1	1	4	6	3	0.1567336039263718	0.35451990150007334	0.2643397676145087	0.22440672695904534	
7330000	-1196.6791180247762	-1081.6570736111496	-115.02204441362656	-1081.6570736111496	60.687134586116315	5.155026472782935	0.0034817816165637174	0.6486123789285856	0.0034939038073303545	5.159978856697695E-6	0.5940852753027568	-82.01494348872038	548.9117797289362	200.8907526727465	248.20242182386545	66.60464408797743	23.47835837510621	3	4	1	4	3	0.1866367372627703	0.35399167145075366	0.25742294234274943	0.2019486489437258	
7340000	-1204.3252695487192	-1092.1521640864446	-112.17310546227468	-1092.1521640864446	130.3310539282533	3.3670028196366704	0.0011774457144235878	0.12170526330615684	0.0011944006204859378	2.0230406778491783E-8	0.12106865730252395	-84.79734482426626	999.8900673188006	10.881780792316926	20.153208046037665	19.863523958795266	37.18277150231862	7	1	1	3	3	0.18143063621780572	0.35399167145075366	0.26262904338771403	0.2019486489437258	
7350000	-1193.9034911374442	-1089.5242474311988	-104.37924370624535	-1089.5242474311988	66.65456986040606	4.106603346183314	0.0033186585647341027	0.828216163104319	0.002473076636428137	5.442855294168456E-6	0.8548726714994671	-73.60807160633665	988.451437221388	74.95717601941521	10.989736964699093	28.018432392196974	20.403676948233024	4	1	3	4	3	0.18143063621780572	0.35399167145075366	0.26262904338771403	0.2019486489437258	
7360000	-1203.3562097877648	-1081.590868960701	-121.76534082706378	-1081.590868960701	78.35830371461354	3.676229697558046	0.0017389970197004086	0.6525538330789195	0.0016820545086472171	1.924721654185775E-6	0.7624171274686187	-87.5222325022388	881.859719672155	286.40045062557493	484.8675653708547	50.92191017888749	2.9783136368039096	3	2	5	3	2	0.18143063621780572	0.35399167145075366	0.26262904338771403	0.2019486489437258	
7370000	-1185.1807355365972	-1087.748521108437	-97.43221442816024	-1087.748521108437	57.719703732492526	3.864830714265387	0.003090429522593081	0.5014794601543681	0.002931635231555546	1.7181661171728616E-6	0.44894849067792425	-72.17763679064284	299.5687526132936	33.63407329780688	19.635057925696625	18.81845120671565	9.368180148738263	2	5	4	3	1	0.18143063621780572	0.317582398686245	0.2990383161522227	0.2019486489437258	
7380000	-1200.4683323301624	-1089.2816528007743	-111.18667952938802	-1089.2816528007743	73.3896122186924	2.986786817472093	0.0019057537972525097	0.40090108598486557	0.002290779866578157	7.130040343443418E-7	0.36968054012958496	-83.22585348721607	247.9012033001029	197.16773523765016	35.304164524203046	34.57056165120304	33.917510954713336	4	3	3	2	3	0.18143063621780572	0.317582398686245	0.2990383161522227	0.2019486489437258	
7390000	-1197.1577346836352	-1081.5614575458815	-115.59627713775377	-1081.5614575458815	81.28756453396905	3.96371868093399	0.002499668831090138	0.6381585851032064	0.002417662921314922	2.640021406455293E-6	0.6278972283214584	-82.35087398236047	1390.5965474344805	388.76985710749744	61.29967019604716	54.08686445398925	33.077693604503594	3	2	1	3	6	0.1803425696896044	0.3186704652144463	0.2990383161522227	0.2019486489437258	
7400000	-1212.499694423269	-1087.6677917146355	-124.83190270863344	-1087.6677917146355	122.40356922764897	3.512076667392571	0.0012926757184095205	0.3526321700341754	0.001330221442591399	2.052295942599107E-7	0.3305575710440104	-93.91876694143865	436.12913374956986	209.54235999936589	109.55324294201543	77.83650530936517	81.24953431078326	4	5	2	1	3	0.1901440622005887	0.3280024705046391	0.2897063108620299	0.19214715643274152	
7410000	-1205.1942075080265	-1084.5793130444786	-120.61489446354781	-1084.5793130444786	140.43669478396757	4.647201974394881	0.0010264912999265472	0.592840617305178	0.0010739483284365747	4.3859048815030106E-7	0.5953428206363254	-89.46842488708421	1597.2743211204463	111.63426523904245	115.51993044587046	16.407035292855433	1.0225612334228245	2	3	8	1	1	0.1901440622005887	0.3510440726150495	0.2666647087516195	0.19214715643274152	
7420000	-1228.8910290660053	-1088.3818496216159	-140.50917944438942	-1088.3818496216159	236.79392992945037	3.704233326177287	7.65773441139096E-4	0.6214097646831532	6.832451923348799E-4	1.8560169254938524E-7	0.6307011472032754	-104.65539145429393	324.19536155736864	760.3232075377719	192.92225393149297	249.34400737028514	88.15113506062202	1	3	1	4	6	0.1881835496375112	0.32331824398568826	0.3008968921234206	0.18760131425337923	
7430000	-1273.4531812803584	-1096.620241104262	-176.83294017609632	-1096.620241104262	2024.7061765798976	3.704233326177287	8.601126566635965E-5	0.6567674027131511	5.712295962640652E-5	2.5688337935966026E-9	0.7362243860679427	-131.5495524178474	23588.29044848952	1375.6061218315144	914.8856840839268	709.3495637705905	204.67491270671303	3	3	2	5	2	0.16036562165765147	0.35113617196554797	0.3008968921234206	0.18760131425337923	
7440000	-1234.866141436605	-1093.312368826543	-141.55377261006194	-1093.312368826543	555.4483629622437	3.684894124127591	3.1569590175902466E-4	0.6908732646180754	2.1446693393546354E-4	1.972802511289069E-8	0.5929955866272346	-103.72307404015021	5248.2718311066155	144.51946440865495	138.04631909836397	206.60456621809902	27.385067796633372	4	4	1	5	1	0.16036562165765147	0.35113617196554797	0.3008968921234206	0.18760131425337923	
7450000	-1232.3266923802155	-1088.2381140016428	-144.08857837857275	-1088.2381140016428	437.80845441583693	3.9564943038023634	5.453894469539099E-4	0.8102335106606962	3.391387852789173E-4	6.759302811472802E-8	0.6184692080797647	-106.48583536932415	2341.806515251148	393.0626705850194	197.82446960949775	155.81464825448055	154.0137910048095	5	1	5	1	3	0.16581746165356487	0.32557617335673317	0.3008968921234206	0.2077094728662806	
7460000	-1200.334084176421	-1085.2296373718427	-115.10444680457817	-1085.2296373718427	100.96068552148894	3.2362204094787757	0.0017724363364408592	0.6418510343190196	0.0014512475098967653	1.3551250406909372E-6	0.7082323520151399	-83.41134625714483	714.460918759133	351.3750885916757	35.09826032857924	55.956446364406375	21.028976839992534	5	1	2	1	6	0.178388621278296	0.3220176986770301	0.29188420717839253	0.2077094728662806	
7470000	-1219.1202177832865	-1087.3144102559263	-131.8058075273603	-1087.3144102559263	149.59347909135437	3.625007862453473	0.0012929333245412387	0.4797361361721488	0.0011732277789259656	3.010915774436214E-7	0.4373648078110157	-94.40104358646555	5330.288944627806	255.7246302515331	280.26981773398865	160.3322707985756	24.67999472570408	1	7	4	1	2	0.16420221975109903	0.3360087778101571	0.2920795295724625	0.2077094728662806	
7480000	-1206.8873329214841	-1086.5995668398111	-120.28776608167298	-1086.5995668398111	83.84295991508047	5.057451505014336	0.0021713820053641327	0.6654510825397919	0.0018995394835475826	1.4958611117989424E-6	0.5947260805331362	-86.37118223814448	464.9959738399873	289.8173034432182	350.57018750126963	113.72689225073911	3.461784529887858	4	5	2	2	2	0.17662903017544807	0.3222863194518434	0.327116372501316	0.17396827787139182	
7490000	-1194.7635292173231	-1080.653241589731	-114.11028762759213	-1080.653241589731	86.18997001377113	2.9085836172011343	0.0025851807448802585	0.7196543786691288	0.0017207077314833554	1.6869627643064554E-6	0.5775122936455844	-81.65452998442132	527.2562621206515	234.96977590992293	66.3450861164495	129.47659259300238	4.909147462977551	2	1	7	3	2	0.17662903017544807	0.3783309311405491	0.24126830577330383	0.20377173291069825	
7500000	-1185.670734017226	-1089.2907349877325	-96.37999902949352	-1089.2907349877325	40.82576059625408	4.141786486652472	0.0040195542238788354	0.6155558738538992	0.0033890960745964907	3.326920740766202E-6	0.5154468479372254	-70.59003784585494	657.7714869234848	123.43132028423503	24.388756836112346	3.2618903876671674	1.147653983966687	2	2	9	1	1	0.16745304575286085	0.3875069155631363	0.24126830577330383	0.20377173291069825	
7510000	-1193.8581015068974	-1085.5732645273374	-108.28483697956001	-1085.5732645273374	52.57424293745804	3.451955879703874	0.0045650015895291945	0.9558049947440712	0.003314814755323349	1.1706112392747688E-5	0.8860343722832706	-76.01536005913853	633.8449068533656	94.29351654839306	14.398519201472412	52.7039078791956	31.814190519926253	1	6	1	2	5	0.19243147416319029	0.37578825367537	0.25298696766107015	0.17879330450036884	
7520000	-1172.122319257372	-1075.0346195598809	-97.08769969749125	-1075.0346195598809	54.53031937605817	4.119149156408486	0.013112138003153272	1.5719374023418669	0.004767028036681608	1.0900357557132324E-4	1.2482422253778007	-64.49906140342117	958.812429571893	140.04876484854498	52.90914472826864	16.496130232232204	10.386644207239387	1	1	2	3	8	0.15124723967346398	0.37578825367537	0.2606107300542171	0.21235377659694818	
7530000	-1177.7685621749001	-1081.7745514309836	-95.99401074391659	-1081.7745514309836	40.1921943196472	4.620671666990412	0.007004665460511385	1.3214436668597698	0.0036705294280462045	2.8751303682771577E-5	1.1703092895836262	-63.93922113694577	716.0046661331248	15.054462124588849	29.69787640425295	40.92250322369846	25.74762749637208	2	3	1	2	7	0.15673281116363952	0.31707882081324507	0.31383459142616643	0.21235377659694818	
7540000	-1171.2244839585087	-1075.8271343625527	-95.39734959595596	-1075.8271343625527	28.111449861937214	3.8646775033146525	0.014330395377189225	1.3933800825808023	0.0053856311312220195	3.9270743470918765E-4	2.0772341165771864	-64.56506358115374	724.8774477389045	133.41266571875184	26.712363407724666	22.995654086615932	0.5860712783159127	2	3	8	1	1	0.1747835586636425	0.33772672203883347	0.28030852449026833	0.2071811948072549	
7550000	-1193.301831869298	-1082.683081643153	-110.61875022614505	-1082.683081643153	53.32725683124018	3.28579349169054	0.007088084496639048	1.313706688545813	0.0026881871993480076	1.4900516538615306E-5	1.0101869252854467	-78.67318396249331	439.4742397903489	193.47261325724347	157.72164216381725	17.100456782469887	10.188457411750743	1	2	3	5	4	0.1747835586636425	0.3558923427683546	0.28030852449026833	0.18901557407773376	
7560000	-1183.9426862680448	-1078.5047712678625	-105.43791500018231	-1078.5047712678625	36.96805483491568	3.9886535634711358	0.018827445283610293	1.488976198774048	0.0065260165110960855	2.2016673456539293E-4	1.491671989784781	-69.19311364419175	369.1546457545658	161.70986264364527	90.7151412172755	254.9180407505143	21.189380007816343	1	2	1	1	10	0.19876444638173582	0.35120465323662253	0.2488747469703212	0.20115615341131965	
7570000	-1180.3412185232605	-1077.990352611739	-102.35086591152167	-1077.990352611739	39.850821758391724	3.6124470461721603	0.009903713595402305	1.2846429131389596	0.004547440152961757	3.102185180940561E-5	1.0727996682422043	-74.28728319090172	151.66929626451656	76.74480423280217	44.448687784021125	18.970318949634564	14.381426956978588	5	4	1	3	2	0.2128903169440645	0.31701504866606683	0.287142086151428	0.18295254823843987	
7580000	-1206.6939056808123	-1081.9757148076167	-124.71819087319574	-1081.9757148076167	140.5767866724842	5.260274190287879	0.0013260883330258708	0.8948746484716056	0.0013603363650142488	1.046823281484687E-6	0.7915938326316082	-89.02808136374719	1906.3562699535291	516.2783343759531	39.2053921768047	41.08150885336516	65.06670921129361	3	2	1	3	6	0.2128903169440645	0.3056988740090616	0.287142086151428	0.1942687228954451	
7590000	-1195.5885190177912	-1081.480126815504	-114.10839220228726	-1081.480126815504	42.212529614811984	3.440760431162914	0.003945617746462344	0.9544859775963028	0.0035606856937521734	2.200298951716697E-5	1.0497727883444137	-79.13279204981282	634.0775038475374	213.42154012038446	298.8183721890723	152.2161776164984	18.63172010223237	2	5	1	2	5	0.1772792577759354	0.3570739925787359	0.287142086151428	0.1785046634938999	
7600000	-1175.7531546321159	-1081.9547147943172	-93.79843983779877	-1081.9547147943172	28.76807495410124	3.7681433344669357	0.0069294245003772665	0.8033796893976387	0.005531456023807283	3.1283084590882596E-5	0.888478240934652	-65.30280067168489	154.13158936583622	81.03385165726043	118.92177450100627	10.654495273009337	16.527841025268355	1	2	2	4	6	0.17946530621239906	0.399855266463812	0.2421747638298882	0.1785046634938999	
7610000	-1199.123024943988	-1087.882896421089	-111.24012852289889	-1087.882896421089	61.024367314748375	3.7681433344669357	0.005592058290677054	0.9984080403282913	0.002687562902732977	1.1069591744808605E-5	1.071656852985887	-76.23878178096238	1238.3492081202107	173.62615421730135	42.5378704499345	101.19111921356519	61.991017140369244	2	2	9	1	1	0.1647762381092533	0.37568560399297696	0.281033494403869	0.1785046634938999	
7620000	-1189.5408127093597	-1085.8156036521762	-103.72520905718345	-1085.8156036521762	49.4988980810987	3.1845152733982554	0.0034953356067487103	0.9748816329718932	0.0024648664025078097	3.879346904408339E-6	0.764430655846308	-71.02772976612493	732.7094025396608	319.5001427190317	169.3468783494473	9.163635417349514	16.3067192473559	2	3	2	6	2	0.1647762381092533	0.376228711801834	0.25521962828416445	0.20377542180474745	
7630000	-1215.8637627170594	-1094.1085022462228	-121.7552604708367	-1094.1085022462228	105.04266723791244	5.270313808161751	0.0015744160548805638	0.3679425237013444	0.0017679741985129574	3.7956378301701345E-7	0.33672107167356724	-89.13780100661334	555.6051113601768	238.64036577930685	166.64665530685326	151.39588071506373	21.46699737839155	1	1	8	4	1	0.18015110887436214	0.32082673157466995	0.28786580580023235	0.21115635375073472	
7640000	-1174.402713306703	-1084.6782929375138	-89.72442036918906	-1084.6782929375138	23.480892201615905	3.4449739398798376	0.007087577080021053	0.9188564216870367	0.006281959632824141	4.905143965327815E-5	0.9472597510172468	-64.05682102839769	155.63364277057673	104.72700488975475	26.891249799024532	9.794079747986688	5.3752514290228515	2	2	1	9	1	0.18015110887436214	0.32082673157466995	0.28425840706799366	0.2147637524829734	
7650000	-1167.866034543135	-1078.759340273586	-89.10669426954875	-1078.759340273586	25.0870386905416	5.199772823982147	0.009124814396525023	1.03363917855792	0.007701869577852562	1.0341098561885441E-4	1.0643730761343142	-61.427122613246105	147.3475245873354	119.33769964597452	24.32401312506073	7.845895889642212	15.191501831187043	1	3	1	3	7	0.18015110887436214	0.32082673157466995	0.28425840706799366	0.2147637524829734	
7660000	-1175.23979518808	-1088.3529967147656	-86.88679847331446	-1088.3529967147656	26.02939598154857	5.199772823982147	0.00792773719185611	1.1494323565588342	0.004280059236526214	2.4782608988949202E-5	0.9336262593939323	-60.00159779985813	206.0343570402079	70.1346750840283	15.609118166858671	7.202338776570716	10.745306333602537	2	2	2	3	6	0.18015110887436214	0.32082673157466995	0.2651198546245261	0.23390230492644098	
7670000	-1205.8030820153908	-1089.1476913163137	-116.65539069907712	-1089.1476913163137	111.75256891625781	3.3404622118900718	0.001429739847123729	0.6664430940886381	0.0012818469524347466	6.318916052712873E-7	0.5486225228595789	-85.49854950269122	1025.04100960458	14.55779340677757	15.258238724144832	34.95778494137328	81.10678884698505	6	3	1	2	3	0.18395644156672653	0.2948068756463809	0.2854609433531485	0.23577573943374325	
7680000	-1207.477229283987	-1094.0079775555384	-113.46925172844851	-1094.0079775555384	81.18821873234482	4.7000876910030085	0.001634384929960378	0.6361232757105786	0.001977790524302721	1.222345089222075E-6	0.5805686059159935	-81.00586311357712	685.0287545321776	64.85544638413788	53.22994073530571	128.02640692807634	12.920262448397894	4	2	5	1	3	0.2168327053906496	0.2948068756463809	0.2661413887804629	0.22221903018250574	
7690000	-1222.306615654049	-1090.3588718822698	-131.94774377177907	-1090.3588718822698	174.54591574580874	3.9530954759911654	9.158575222790098E-4	0.21780426608017844	8.890524652396286E-4	4.598764981810039E-8	0.235715767680465	-98.62728433180658	506.8552481192262	662.5170859054065	389.35096646882255	120.34890318608365	28.668116910325942	3	2	3	3	4	0.2216729020614948	0.2948068756463809	0.2661413887804629	0.21737883351166057	
7700000	-1239.139960883797	-1087.9296757800762	-151.2102851037207	-1087.9296757800762	390.31843143171824	2.797038504028122	5.516372631903845E-4	0.5978108090034366	4.193231231983402E-4	8.983823975217712E-8	0.6504258117224129	-111.74829026536955	2060.8883662516305	1316.1867157506233	380.03948786882086	119.579705054796	336.14980831728053	3	7	3	1	1	0.2216729020614948	0.2948068756463809	0.30973062590762634	0.1737895963844971	
7710000	-1279.9187263061697	-1085.029308290928	-194.88941801524172	-1085.029308290928	2743.9090550745946	3.52995024351725	4.4129484601375545E-5	0.7248140274890713	4.835467858224813E-5	1.8523315206094192E-9	0.8096153440144269	-141.68033076387462	46324.36544531466	18778.871525702136	8851.560313083652	4119.387117929719	873.0955755256017	1	1	9	1	3	0.2216729020614948	0.38067777619950127	0.23860979956618622	0.15903952217281686	
7720000	-1209.1735102460727	-1083.8404197963143	-125.33309044975843	-1083.8404197963143	102.01739185243497	3.52995024351725	0.002252961608227582	0.5601522473486743	0.0017769595955850898	1.4422843062041309E-6	0.611809003391753	-92.13719371740297	812.5260179498042	302.0964989107232	272.80006711040085	55.7750164567868	33.99210483258795	6	3	2	2	2	0.18651973573369535	0.3616262377430573	0.2502534474571496	0.20160057906609685	
7730000	-1224.7360066446322	-1086.1821176722103	-138.55388897242182	-1086.1821176722103	242.607762377619	4.41974063774715	7.063601545943986E-4	0.44931919173852275	6.257087277312274E-4	6.801554188682443E-8	0.3861201709508889	-100.51000653503104	1360.7063943704945	403.0077518560732	924.9280469936294	175.63973253478417	102.0859170731617	2	4	2	2	5	0.19496071509387836	0.3616262377430573	0.2502534474571496	0.19315959970591384	
7740000	-1184.5003141290767	-1083.4829345255143	-101.0173796035623	-1083.4829345255143	65.78570984139924	4.121083768143388	0.00286187903957717	0.686373868825186	0.0026431852744778234	3.493313863505127E-6	0.6566926611179424	-71.1867372748863	1342.5305305392585	14.645825244715551	15.290428313191832	8.38987585728548	27.732406052382988	3	4	1	1	6	0.17625252226016164	0.3616262377430573	0.26896164029086633	0.19315959970591384	
7750000	-1185.7329944812225	-1080.7839642641923	-104.94903021703023	-1080.7839642641923	43.85854902575015	4.198585107548872	0.004759317169060298	0.7883979858935388	0.003305689404819393	6.054914334475503E-6	0.7500723108152194	-72.73020856700438	573.1758828543518	201.11355792387022	66.88090947116216	78.78340258639142	35.32440745424006	1	1	1	3	9	0.18792578472025098	0.3499529752829679	0.26896164029086633	0.19315959970591384	
7760000	-1204.0363240988816	-1082.9467659003064	-121.08955819857518	-1082.9467659003064	75.48174765807701	4.032585376855476	0.002164168334177934	0.7960741227196598	0.0019457319156155582	2.8774321637789396E-6	0.8566155242094883	-87.72466845070117	744.9933109092711	292.4338529658817	79.5864115970033	23.419395326289536	62.38563319616628	2	7	2	2	2	0.18792578472025098	0.38254218923791206	0.23637242633592223	0.19315959970591384	
7770000	-1203.8364999733217	-1085.1213506705665	-118.71514930275526	-1085.1213506705665	72.10829101274484	4.032585376855476	0.0021252332776412566	0.6930254954185692	0.002242095632199157	2.306954812078787E-6	0.6781899213176921	-84.31382045649812	1002.8768157298402	385.3288277677325	205.48251945639993	8.964978168064993	28.447002854607106	3	1	6	3	2	0.18792578472025098	0.38254218923791206	0.23637242633592223	0.19315959970591384	
7780000	-1207.8014375860269	-1082.6767270019882	-125.12471058403857	-1082.6767270019882	107.58448338732978	4.070401624963164	0.001265385177075645	0.5790692090735851	0.0014229541978784599	5.618206272009373E-7	0.528934947860968	-90.66863806664311	919.7264225002671	1159.3815369750664	207.12136633686794	38.92959175637657	20.49177493970515	1	3	6	3	2	0.18792578472025098	0.3091794000419826	0.2921653780782601	0.2107294371595055	
7790000	-1200.767652491751	-1081.8097119333106	-118.95794055844054	-1081.8097119333106	88.32615506394315	4.233084409839646	0.002369127213002781	0.8173467684066306	0.0016405515128478903	2.0823953615067275E-6	0.7378569999455671	-86.27449559629177	503.56717328364414	286.8269585780932	28.99754284026404	52.94970797446475	69.46020199992105	7	1	4	2	1	0.18037474856116226	0.3157227323119507	0.3332314365353597	0.1706710825915264	
7800000	-1234.7465158623634	-1086.3753775649857	-148.37113829737763	-1086.3753775649857	522.0598943235548	3.4865180778779323	3.275183171020546E-4	0.7302871764193962	2.4284143213238298E-4	4.7928691184228266E-8	0.7099768098834238	-109.63133782216684	3221.459130804738	961.213714976624	581.720902603158	105.09736765836723	72.73142731523205	5	1	3	4	2	0.195256481318364	0.32041005145527546	0.2970159031916842	0.18731756403467542	
7810000	-1216.65821173711	-1076.7298822928337	-139.92832944427607	-1076.7298822928337	301.3379116976724	3.753757271298683	6.077239992019322E-4	0.800248242055005	6.216332191037052E-4	2.313181810406188E-7	0.7633362358979003	-98.9902624691862	1903.1525449833107	3272.4974643214828	263.72050615755813	83.76134754553644	200.16477617092553	1	2	2	1	9	0.21030643702232732	0.31251909708013315	0.28985690186286317	0.18731756403467542	
7820000	-1217.6745295554306	-1086.0838391269724	-131.5906904284581	-1086.0838391269724	275.1359862630549	3.753757271298683	6.082704654084812E-4	0.5623652047039602	5.815454216465916E-4	1.4254689211777566E-7	0.5993900581662608	-95.82279156140902	2654.9564027527927	414.7577553031418	60.77239776589773	100.68473107786951	85.23726816725016	3	1	5	3	3	0.18740931001630964	0.3600060379368085	0.2647699862224825	0.18781466582439846	
7830000	-1194.012090568223	-1085.3039112817119	-108.70817928651103	-1085.3039112817119	54.886349643071156	3.9606676178243014	0.004450644364340162	1.500948444548242	0.0029285990830821233	7.04541680105608E-6	0.9266996581305377	-76.14250948033263	609.4980284537021	160.79555469965584	27.971165602706105	18.48905884215127	34.96647331078175	3	2	1	3	6	0.18740931001630964	0.33591915918137877	0.2647699862224825	0.21190154457982824	
7840000	-1208.3915805465379	-1079.8737864231334	-128.51779412340434	-1079.8737864231334	157.55892124979843	3.2503347333730233	0.0010593418195864476	0.5770481580022429	0.001016702513887132	3.219466046584739E-7	0.5975596902976303	-94.28292398182714	943.8274639157622	490.4681695138271	379.3820499762	66.68068877466474	26.83190944185324	2	4	2	6	1	0.18740931001630964	0.36388852855879095	0.2647699862224825	0.1839321752024161	
7850000	-1198.1740308426488	-1082.2485305533685	-115.92550028928042	-1082.2485305533685	70.34246644607876	3.979533213801876	0.002064059903318828	0.5067278982685416	0.0022330022734181067	1.1535700098150132E-6	0.48917711198629404	-84.65200626716677	916.491306053474	338.7305456412824	61.66550950724957	27.18525591588151	28.97241738584414	2	2	7	3	1	0.20976039971643085	0.36455721114761663	0.2544414004156095	0.1712409887203422	
7860000	-1192.056791275334	-1083.9651596144117	-108.09163166092219	-1083.9651596144117	54.788279569585185	3.3605243191364833	0.003027151336664643	0.5159423697664816	0.0029186628588358313	3.520949244772487E-6	0.5822913157815669	-79.4596925145531	503.41244197307776	150.06476530730592	65.57096845746663	25.57276524470924	12.083975030142003	1	5	1	6	2	0.20353825903264214	0.3646165164936442	0.25682110214965387	0.17502412232405895	
7870000	-1182.7556952578907	-1080.683879397129	-102.07181586076182	-1080.683879397129	37.11025175978409	3.3605243191364833	0.0049050329935416605	0.9503012487686311	0.0039376503562766054	1.0881799207114069E-5	0.8486221417732414	-71.69958745129904	371.54108220027257	391.3985039061579	43.60662657005889	24.111722138901943	7.645865367997817	2	1	5	6	1	0.20353825903264214	0.2977350746680376	0.2657208513428566	0.23300581495646278	
7880000	-1191.5435793833801	-1083.5692342515538	-107.97434513182633	-1083.5692342515538	62.562202998779725	4.745297856711118	0.005068687836255888	0.8164369065834471	0.003392690691863273	7.147380740608347E-6	0.7305225959477131	-79.18897846180181	210.02898510501495	146.84225140277164	58.908024480500615	28.01704179966258	14.928906319911102	3	7	1	1	3	0.20814303598771802	0.30686195332711175	0.26111607438778073	0.22387893629738861	
7890000	-1223.3010928337358	-1090.4746797059076	-132.82641312782803	-1090.4746797059076	242.2917718978836	2.763273105825717	0.001033638038647595	0.8425964948825845	6.754317092427188E-4	9.648913525514932E-7	0.9827720057256695	-98.16733246928433	776.1649053751129	1846.4150222001974	71.23026207867305	28.982668530658213	10.010334545676136	6	1	6	1	1	0.22410275380385797	0.30254295209489923	0.24947535780385333	0.22387893629738861	
7900000	-1226.5300079154322	-1099.3702599447959	-127.15974797063626	-1099.3702599447959	201.3281618173208	3.661474771611273	8.84961085962182E-4	0.019302564267091205	8.771682391866965E-4	2.7092801170849186E-10	0.018702282760417584	-98.3636525530008	501.56152628503037	482.14806848414054	119.06201449407592	33.92957847951664	31.99158335723142	6	4	1	1	3	0.2213204999855564	0.3472632710916476	0.22579107264418166	0.20562515627861344	
7910000	-1230.385806602469	-1085.9335346447951	-144.452271957674	-1085.9335346447951	192.96859016406637	3.661474771611273	8.047813004671659E-4	0.4143981753291181	8.902185610714896E-4	1.696674869127983E-7	0.46387486563520813	-103.51067875779526	6746.012421067206	609.2771628334061	1056.3786992070343	243.73104928956647	120.30478918967789	2	5	3	2	3	0.2213204999855564	0.3472632710916476	0.2328633245494838	0.1985529043733113	
7920000	-1261.2229952711916	-1083.3068562253063	-177.9161390458853	-1083.3068562253063	1477.6687523943563	3.7778744833912015	1.3593430114104368E-4	0.6492220077203046	1.2700906689752924E-4	3.802841879234171E-9	0.5192887578658419	-130.45607491852925	24546.049565365476	4888.1175191715965	3016.80826295158	458.45841739409315	409.33521251504504	1	6	1	6	1	0.2213204999855564	0.2986024944626643	0.28152410117846716	0.1985529043733113	
7930000	-1257.7926262337587	-1089.5196745117667	-168.27295172199203	-1089.5196745117667	1290.92949375797	4.03488408941841	1.6729326915367794E-4	0.1821152313720282	1.5662871243032737E-4	9.827024107231208E-10	0.1999197192915003	-124.68946906782477	17437.77260140573	3640.6088591400644	1274.8748419067203	518.0170493940832	240.4808689805024	1	6	2	2	4	0.166616896969155	0.3481020662670815	0.28152410117846716	0.20375693558529548	
7940000	-1207.9711496781015	-1077.9746217104746	-129.99652796762683	-1077.9746217104746	112.20304435814244	4.03488408941841	0.002385718183925533	0.9157268665563688	0.0016352258563146385	3.921028008183082E-6	0.9884093730294129	-92.8481931574771	523.8395463901867	351.7162269800159	265.104655920753	452.69321510591396	113.10142630833859	1	5	1	2	6	0.18397523095703294	0.3481020662670815	0.25649992172544134	0.21142278105044332	
7950000	-1198.761147887495	-1088.6173181103807	-110.14382977711449	-1088.6173181103807	51.779665928937014	3.2107797749795495	0.0030731073113844814	0.5475497346289695	0.0029654314452964505	2.6947459055095536E-6	0.4897791973073519	-80.88339835796232	408.7592751718364	185.9327535945506	86.16420601608608	30.513106593841087	19.74578407106027	1	2	7	4	1	0.17934592298761134	0.3625256821000213	0.2849882785281458	0.17314011638422078	
7960000	-1199.2699920653718	-1088.8567814309356	-110.4132106344362	-1088.8567814309356	56.208111083134376	3.7655344176466468	0.0036024758569057017	0.528423715909305	0.003365483242810789	2.628786037514884E-6	0.4860040484114943	-79.04763462135382	329.01467370685725	381.72842035694464	143.6823905866658	76.22048852901395	9.714265153262263	1	2	1	8	3	0.21008682279379667	0.33178478229383596	0.2729332780557331	0.18519511685663348	
7970000	-1192.9125593067536	-1083.3627810994549	-109.54977820729866	-1083.3627810994549	43.51325785571339	4.088562528383555	0.005668356594242648	0.7779048347246282	0.003904909938464093	1.074909476003923E-5	0.7508823172885597	-77.26704716854235	336.6556591580869	315.97799566232004	25.99666868903429	36.0331051836401	85.53504908676014	2	2	4	6	1	0.19523732024003446	0.3359012326190757	0.2836663302842556	0.18519511685663348	
7980000	-1218.8894672834235	-1082.556213080811	-136.33325420261264	-1082.556213080811	268.80514419535325	5.035319114981832	5.939152304788216E-4	0.3596619471662336	5.46146206524212E-4	4.4356403976992123E-8	0.39714183112087886	-99.79745346670641	2090.5740378258315	546.1491610317436	239.41874032034445	218.28213497332104	81.88117471822568	2	2	6	1	4	0.19523732024003446	0.34085998009659374	0.2836663302842556	0.18023636937911539	
7990000	-1197.1475242990477	-1097.253971136539	-99.89355316250887	-1097.253971136539	45.01107878697015	3.5351735709882317	0.004527107983650402	0.41051200715063363	0.004108461544780083	2.887856843434352E-6	0.4237838774520234	-76.00887269020416	141.94299183709265	38.558019087076886	45.296203274024464	7.2813508964085525	7.886523181361335	6	3	2	3	1	0.17836667400185244	0.3134537760729582	0.3141515227687316	0.1940280271564569	
8000000	-1208.048211738914	-1089.008784468126	-119.03942727078814	-1089.008784468126	87.96287696804947	3.5351735709882317	0.0014323280107417624	0.4289593508931122	0.0015108337234263994	6.179048543460232E-7	0.49735015040753955	-83.82688580090594	817.4335766380998	1406.7693111083001	347.5527304561273	74.18362926698286	23.05798493777984	2	1	3	1	8	0.20373021711712275	0.3134537760729582	0.28878797965346126	0.1940280271564569	
8010000	-1198.9170797798697	-1087.174908966414	-111.74217081345564	-1087.174908966414	76.48655965791036	4.775317947878913	0.0028886542985097573	0.8967214753238071	0.001981428098623802	1.9150803475251863E-6	0.7172015527557475	-78.22998386596016	671.089243506219	92.38216357529306	13.669314351648373	64.65867969386869	20.846919367312857	4	1	2	3	5	0.17261441900168906	0.34364887876275135	0.28878797965346126	0.19494872258209744	
8020000	-1199.2644102830145	-1081.4009703721072	-117.8634399109074	-1081.4009703721072	50.229560037029664	4.682093886514985	0.003503080349522674	0.5030361662120263	0.0035517522100130894	4.394025072290508E-6	0.6115996857439687	-81.53118411178542	150.1659244758723	567.193732318499	1080.5505511109875	62.47146555498586	36.60267489652811	2	1	1	6	5	0.1643490419642044	0.35495882406609275	0.2874752681782824	0.19321686579141958	
8030000	-1196.248903980457	-1090.1009362568946	-106.14796772356254	-1090.1009362568946	48.7286956482633	4.682093886514985	0.002506576788418767	0.7549326211638543	0.0027089037732152222	5.216975310408862E-6	0.8232178778380582	-76.35837113891989	417.85757823810127	100.5857999138625	98.08894616192556	27.849138925520982	9.109562691810059	3	2	2	5	3	0.18831520110486138	0.370732603924754	0.2874752681782824	0.15347692679210137	
8040000	-1203.889623310064	-1095.484039526257	-108.405583783807	-1095.484039526257	52.24401726469803	3.2317218274007637	0.0040663912654287475	0.6643817206910484	0.0034148365357660423	7.948615565416683E-6	0.7878922053256351	-77.37432653324841	396.4185514290174	136.80891990175405	230.6775213548149	24.13272806126667	18.588620785001154	1	1	4	3	6	0.18032255697793134	0.3909285190132178	0.2668557939061492	0.1618931301027008	
8050000	-1192.0928799788305	-1080.4002218577991	-111.69265812103136	-1080.4002218577991	64.02677196635176	3.2317218274007637	0.0030378522315931923	0.6215383223100653	0.0029826401030431282	6.544242053338262E-6	0.7686276678595625	-82.28411839461396	304.9556373428456	140.62763836643316	45.72927308433356	64.46764705594184	23.39908847704931	1	4	3	6	1	0.18032255697793134	0.3909285190132178	0.2668557939061492	0.1618931301027008	
8060000	-1205.5409622834027	-1079.5299843532518	-126.01097793015072	-1079.5299843532518	97.90054425393987	3.99067920275488	0.0024442898879106357	0.7902348968645245	0.0018463867116920633	2.8182803508353785E-6	0.9037170983905874	-90.2877991710244	274.3054770115722	885.6212017336611	189.9413327897994	122.0934627122962	36.1478622411451	6	1	2	2	4	0.19270396224869507	0.3104675624375124	0.26806135715382057	0.22876711815997106	
8070000	-1189.3358898411407	-1077.3480617250234	-111.98782811611723	-1077.3480617250234	55.214151469117624	4.819811926789726	0.002428537041006032	0.7098484768973681	0.002688918006578482	3.354091131296118E-6	0.6883617121700663	-80.70478282076934	583.9293067826654	574.5434421422522	58.0416304389308	17.310633514265405	10.950336509041918	6	1	4	2	2	0.17503014585976082	0.3281413788264467	0.26806135715382057	0.22876711815997106	
8080000	-1203.3844840240597	-1075.780341899048	-127.60414212501183	-1075.780341899048	119.15224841141527	3.640991074581827	0.0019194616055100012	0.7004584920734261	0.0017219688895369395	1.655655411691511E-6	0.7014470030025685	-91.25081712910932	1029.3116711376733	799.7781285286281	294.11427985326753	158.12744331217343	77.97577721335216	1	2	4	2	6	0.17503014585976082	0.3281413788264467	0.26806135715382057	0.22876711815997106	
8090000	-1205.9671237705802	-1087.3786253068267	-118.58849846375357	-1087.3786253068267	53.7024978690797	3.536501971926167	0.002608870882286639	0.4060276213954784	0.002843135331625689	1.2511485661979505E-6	0.394046250154881	-84.71997093778712	328.98305367210327	528.7446096598687	386.7868290211173	196.7495548020563	20.126413157896703	4	2	2	2	5	0.17503014585976082	0.3281413788264467	0.26806135715382057	0.22876711815997106	
8100000	-1166.0595550623889	-1077.553270474479	-88.50628458790987	-1077.553270474479	24.867149259503762	3.944474378035457	0.00539349097809275	0.7827889216876611	0.005111969125440235	1.6235987703596675E-5	0.7402941279566561	-61.33558575100224	568.775616198067	87.34584252034048	28.586318155139416	9.570796324923398	3.3488698088641464	1	2	2	5	5	0.17503014585976082	0.3281413788264467	0.26806135715382057	0.22876711815997106	
8110000	-1196.4054578160872	-1083.8970056980465	-112.50845211804052	-1083.8970056980465	65.0163653550034	4.601746492535271	0.003734767084331551	0.8301878937786306	0.002619433700999747	4.699597261325431E-6	0.7071092462288403	-75.909876511215	366.56904326875076	414.38199414558545	1178.3784023085796	15.884094432017188	21.48019897020199	1	3	1	9	1	0.17503014585976082	0.3281413788264467	0.3073538168427927	0.1894746584709989	
8120000	-1209.5775472623075	-1085.4762113466338	-124.10133591567359	-1085.4762113466338	126.92996898091445	4.481486993937758	0.001049042325393356	0.6671067124742031	9.950293152872346E-4	2.832995405199402E-7	0.5428563819872004	-92.93566086837659	559.3906829359603	83.8646701754601	121.66079903029843	42.56040640190892	23.697637452130426	7	2	1	3	2	0.17503014585976082	0.4134379173936412	0.24471855185535202	0.16681338489124506	
8130000	-1189.7190520996996	-1088.6501574946042	-101.06889460509551	-1088.6501574946042	38.15464847055941	2.7050990453444204	0.004479414680657731	0.4902742210314503	0.003911485440183952	5.845705766854854E-6	0.5547825277134084	-73.6608671583094	530.4052158843768	72.56546385617679	6.890508345050219	17.071472049462326	21.606365725796145	3	6	2	2	2	0.20616407486254845	0.37954358796341003	0.23079718488943182	0.1834951522846088	
8140000	-1202.8294334436823	-1085.0372922486492	-117.7921411950332	-1085.0372922486492	69.9236349029623	3.9292219733014835	0.002008987196286466	0.6859969925879519	0.0021635933617708066	1.8958796950610406E-6	0.6334885863737046	-84.67359221902976	342.3732886220008	100.25936614854588	68.98043930656465	217.93715944567276	35.53472553082624	5	1	3	1	5	0.16187540753865914	0.3295150606055211	0.30125539724071715	0.20735413461510174	
8150000	-1200.7576831352483	-1081.9092649007555	-118.84841823449275	-1081.9092649007555	168.82007953692954	3.9292219733014835	8.296820817338736E-4	0.5352003626812415	8.411056190066125E-4	2.063378301123107E-7	0.5201888607658167	-83.52238742447197	3297.2380004843217	759.8640042260781	20.424506793919228	42.81339275710763	40.91307513579374	2	1	2	9	1	0.18462035810090222	0.3290730956209175	0.30125539724071715	0.18505114903746225	
8160000	-1202.4209714806261	-1088.9886500758141	-113.43232140481204	-1088.9886500758141	76.30567689409801	4.719371384988504	0.001725815397880548	0.36750675576143754	0.0019135909087187898	6.685914817189194E-7	0.4469797410686037	-78.7392856773214	745.9806938466519	285.99188777133355	760.79466369692	24.027237417340118	21.274905867009725	1	1	2	5	6	0.18462035810090222	0.3290730956209175	0.30125539724071715	0.18505114903746225	
8170000	-1218.6387095611246	-1088.968164856151	-129.6705447049738	-1088.968164856151	137.80185373381525	5.804711458551844	0.0012046749465573498	0.5353257607225104	0.0011268507985446533	2.33840602808465E-7	0.44999602491591434	-93.44494399852906	1800.975805131678	480.2560610738842	210.96875779658762	100.9731230661788	97.74956177384914	4	1	1	3	6	0.18462035810090222	0.31767120377874486	0.30125539724071715	0.1964530408796349	
8180000	-1190.595922790998	-1081.1960327018444	-109.3998900891536	-1081.1960327018444	46.38174566901807	3.9307103397218452	0.004902537768446926	0.866856200014864	0.003533381302928756	1.4002656932479448E-5	0.9968835007638056	-78.80880088965111	267.2346645630962	248.31253932804674	126.81931202756077	30.229589152165108	14.23374365681751	1	3	3	6	2	0.18462035810090222	0.31767120377874486	0.3048440498852831	0.19286438823506893	
8190000	-1189.6628041639112	-1086.7771162646663	-102.88568789924491	-1086.7771162646663	40.97397981335913	4.533614917489379	0.005181260165854537	0.7138945546324919	0.004092181328381112	1.3559137981481645E-5	0.8074838368257308	-74.43203929408807	156.28395475590094	123.41026803168843	89.60759584060428	19.314044782015646	22.30405733923027	3	4	1	1	6	0.17785352836897036	0.39199664991612776	0.2490691030767829	0.1810807186381181	
8200000	-1212.5077610140434	-1094.6720447754499	-117.83571623859358	-1094.6720447754499	104.88818405251406	4.4153521954883015	0.0013355202928815747	0.06911995862716083	0.0013287804949944574	5.53761331846657E-9	0.056018283163103325	-89.51075702352124	442.87553094018233	350.8198471464572	47.92945268400507	6.633389956632841	20.264130785674	2	6	1	1	5	0.17785352836897036	0.3869230114152154	0.25558217200279376	0.17964128821301953	
8210000	-1237.8347752855589	-1085.4998110437582	-152.33496424180058	-1085.4998110437582	339.52600602941556	4.133894044916037	4.4115370250278826E-4	0.4818975982160667	4.980045583467017E-4	5.1401819879457095E-8	0.4847498253489662	-110.63867392750423	5440.953595971727	730.8239910547534	447.50986133893247	862.9524425551384	65.10060437195831	2	3	2	4	4	0.17785352836897036	0.3131155438198835	0.32938963959812567	0.17964128821301953	
8220000	-1213.394945360782	-1082.0040884599769	-131.39085690080506	-1082.0040884599769	166.27832204394593	5.213994012378033	9.167894593139468E-4	1.0611130420750916	8.410734862004478E-4	4.772854346936361E-7	0.8320912917992541	-91.19130684978542	1991.337780796327	862.3214645513855	934.3349934385094	94.57436571693191	72.24306493250353	2	1	2	1	9	0.2060056671103784	0.3131155438198835	0.30123750085671763	0.17964128821301953	
8230000	-1175.0165767933884	-1081.3558207799424	-93.660756013446	-1081.3558207799424	25.654222915359032	5.791762347793896	0.014836228204640296	1.4168559789311805	0.005020231423191904	4.097854040051015E-4	1.923413475221177	-56.972664506276324	4364.931165236479	1322.667273371715	16.1701017629999	11.958431284485629	8.677023578517886	1	1	3	2	8	0.19913400599958528	0.3199872049306766	0.30123750085671763	0.17964128821301953	
8240000	-1172.1986687260035	-1083.252493369112	-88.94617535689137	-1083.252493369112	21.279616918208056	3.9485119475741888	0.010805302793006464	0.7094940754056127	0.0076721523927523235	5.009346636551799E-5	0.8155659620890672	-62.86837753987979	418.8025213556884	53.30511344440666	21.255754323142487	7.0048020250218626	8.177561682792136	3	1	5	5	1	0.19913400599958528	0.3199872049306766	0.30461158995456156	0.1762671991151756	
8250000	-1185.0145067582744	-1085.0391129633551	-99.97539379491924	-1085.0391129633551	44.684955643787376	4.381950750481803	0.00744136526698042	1.2775653456120277	0.004918459110105803	1.7550473154114948E-5	0.7872879185900803	-66.86802916676794	1402.9265568883563	71.74969992057123	33.64385198628877	15.599218802410988	34.369252650945995	1	1	1	5	7	0.17717997007057504	0.3199872049306766	0.3084780536189565	0.19435477137979087	
8260000	-1180.7840641793298	-1089.684228333362	-91.09983584596775	-1089.684228333362	30.18890905501572	4.381950750481803	0.00466899967085054	0.6856642202778256	0.004722246909785214	1.107367629003712E-5	0.6991675177996333	-64.41754225899362	216.883445213967	118.00974656445209	57.74432163581078	9.941538654119558	5.36185416870674	3	3	1	5	3	0.17717997007057504	0.3199872049306766	0.3084780536189565	0.19435477137979087	
8270000	-1188.2399688089613	-1089.830080338069	-98.40988847089235	-1089.830080338069	38.04207354252811	2.8077493721530478	0.0036146349621453545	0.6502449357403525	0.003665177656321404	5.549649521043566E-6	0.6323793863061453	-70.52648876636744	325.13218167598586	150.20835446383546	25.8048253278081	13.358910217437947	25.22789484867922	2	3	4	3	3	0.17307957171150107	0.3199872049306766	0.3084780536189565	0.19845516973886485	
8280000	-1182.807364020706	-1085.4363491202269	-97.37101490047917	-1085.4363491202269	39.04077919086168	4.477867777087045	0.005105431610293406	0.5181609124842981	0.004983162597682337	9.787656865706652E-6	0.5861356449983668	-68.8350392089553	811.910208477815	35.171428327629975	25.123274450433822	24.12359681750455	22.58358296159023	1	1	5	4	4	0.17307957171150107	0.3199872049306766	0.3084780536189565	0.19845516973886485	
8290000	-1155.6246934906148	-1077.3999297622177	-78.22476372839711	-1077.3999297622177	16.877013236238877	4.81454017307864	0.018087472859936993	1.1121002043571024	0.010665460694126192	1.4090438868240187E-4	0.8904932326952034	-55.97566761978838	134.3713187696756	62.20624127836099	12.11962577769826	0.13608443581403465	0.3576202851821339	3	1	9	1	1	0.17307957171150107	0.3351691725377455	0.3084780536189565	0.18327320213179601	
8300000	-1201.412347770567	-1078.5255296616986	-122.88681810886848	-1078.5255296616986	97.3732743701869	4.300794256919559	0.0020442169716919476	1.2601202664709366	0.0011392296364516302	1.6761551378805906E-6	0.8647154086701018	-85.0302366143835	2099.7770879331933	1110.942638034103	153.01116599675433	60.889392334542016	31.961247510255077	1	1	3	4	6	0.17366448791417458	0.316206738632775	0.30789313741628305	0.20223563603676653	
8310000	-1213.5481998918676	-1085.717209287736	-127.83099060413151	-1085.717209287736	208.25598410207348	3.4167806913078786	7.173234630568608E-4	0.7805251218626644	5.850628042971403E-4	1.4898947290812668E-7	0.6005585583148931	-91.3595883725364	10198.854279419427	91.38275035988826	48.25023550992814	70.51997458245859	21.6725794247616	3	3	1	7	1	0.17080945287260688	0.3190617736743427	0.30789313741628305	0.20223563603676653	
8320000	-1210.6579381121244	-1085.5917287082027	-125.06620940392159	-1085.5917287082027	89.96141702863942	3.062094660800124	0.0013725641958152101	1.2074522971099908	0.001057457410110175	1.3225057968029132E-6	0.8927987980044382	-79.61914054398915	29861.42681515025	1627.6392544068785	1767.042335584854	78.5703588502142	12.785752031007286	1	1	1	4	8	0.2123606846126163	0.3201275273108298	0.2652761520397865	0.20223563603676653	
8330000	-1169.5270907802292	-1088.2530874540955	-81.27400332613364	-1088.2530874540955	19.311812048216787	4.745138232961869	0.008378938434046832	0.8751938405531926	0.0068851409232336515	5.23903305394283E-5	0.8356746456861455	-53.019779779442885	419.1452389110917	30.436093006178368	20.98856065645461	28.26469590254127	14.073896040585748	1	1	1	1	11	0.2123606846126163	0.3201275273108298	0.2652761520397865	0.20223563603676653	
8340000	-1187.8822905913246	-1081.5576067982477	-106.32468379307691	-1081.5576067982477	45.39262785822266	2.9750205887541044	0.005214464207729102	0.9155513924891359	0.0036891769156268566	1.9575336851369286E-5	0.9972183426594073	-73.4047150408979	682.5910030774256	831.1820457363808	110.33152693803231	18.24474863915724	12.581030377047481	1	2	2	1	9	0.16188692338894328	0.4087083460622375	0.2271690945120518	0.20223563603676653	
8350000	-1218.241324325815	-1086.4470270778831	-131.79429724793187	-1086.4470270778831	184.87346816228285	2.9750205887541044	9.50599003604018E-4	0.8570759372613124	7.826102586676615E-4	2.473094760395312E-7	0.6430298828047725	-93.39419992310754	2796.465113082892	1362.44964159465	143.3287661346557	85.6139351691549	133.3025455344605	2	1	6	3	3	0.23063908818459156	0.3399561812665892	0.23170449934069812	0.19770023120812022	
8360000	-1199.7428753242057	-1091.0560478854422	-108.6868274387634	-1091.0560478854422	68.91988926544845	3.514939280192829	0.0025577492015452156	0.5460925063580995	0.0024963734790725603	1.7106101105979032E-6	0.5117955295749901	-77.74421996056053	316.5768654422513	15.255799411946702	38.19165802432469	90.39083556654245	119.74994662219844	5	5	3	1	1	0.23692884891708269	0.3399561812665892	0.23197251853634687	0.19114245127998034	
8370000	-1215.9899002969325	-1081.5817730104209	-134.40812728651173	-1081.5817730104209	137.26763531161248	3.7199157231868067	0.0013762490835700402	0.4880818785434557	0.0011712819320986126	2.0272272231391237E-7	0.3894706922320102	-98.1184309023283	453.1122350709269	1569.6917888790076	292.7016679409887	89.80728882066575	34.8832933831016	1	5	3	3	3	0.19282293458066913	0.3561308364598205	0.2805093333811178	0.17053689557839175	
8380000	-1197.5240234050634	-1079.5399268488927	-117.98409655617068	-1079.5399268488927	84.97376082411091	3.9597511429963492	0.002941875674004401	0.8657624731886612	0.002156607171727503	3.4751122845878037E-6	0.8501415374651436	-85.31316453602132	217.74803544968486	344.61216749261985	183.35884986508194	17.12933295363138	39.33567300941995	4	2	2	3	4	0.18811564685769536	0.36083812418279426	0.2805093333811178	0.17053689557839175	
8390000	-1218.9314499208356	-1079.0397200308066	-139.891729890029	-1079.0397200308066	147.15431836582968	4.234753976119367	0.0013610085371144826	0.38640823346282777	0.0011512445328483662	2.0932641880003835E-7	0.3582894394065752	-100.48710086224995	2515.162234432863	109.105449334088	276.7710090450046	549.491522661065	324.8708073928773	3	2	1	4	5	0.18811564685769536	0.33299283044418737	0.27805295582915296	0.20083856686896345	
8400000	-1210.5257555001679	-1084.9644340330167	-125.56132146715112	-1084.9644340330167	69.36772198574724	4.234753976119367	0.0021034265277266413	0.49650327364215074	0.002346669466090492	1.234765932365244E-6	0.459542491249793	-88.03368036454613	1670.2738197903734	550.8327620715156	411.42007630539456	380.32028407162096	17.510750583290882	1	1	8	1	4	0.18811564685769536	0.33299283044418737	0.27805295582915296	0.20083856686896345	
8410000	-1238.5922070438405	-1078.152694801416	-160.43951224242457	-1078.152694801416	641.067429557822	3.402972674999629	2.710821234680097E-4	0.6542064587306391	3.0064649318038136E-4	4.9715505216654264E-8	0.6915319714841878	-115.19745614972304	4753.81533947821	4642.339634038379	3848.2451870979316	119.06937263838773	280.13320499997656	1	1	6	2	5	0.18811564685769536	0.34768474389984017	0.26336104237350016	0.20083856686896345	
8420000	-1201.7969829152103	-1087.3454230485863	-114.45155986662392	-1087.3454230485863	73.2838417275621	2.7252931853581193	0.001980050598903965	0.38089873721375445	0.0019228570326780595	5.062364928579276E-7	0.3684488768928625	-82.82332885976517	622.2335142410162	208.95264749631153	309.5439441615687	43.32398893900039	22.525615446251606	2	4	1	3	5	0.18811564685769536	0.3792524793860267	0.26336104237350016	0.16927083138277693	
8430000	-1184.6824710721155	-1085.5284725261185	-99.15399854599706	-1085.5284725261185	34.445522719851326	3.527318785758027	0.00527601769205293	0.6865597079317484	0.004523836383140815	1.2869102049438781E-5	0.7458328542298274	-73.11458844316971	225.66293247293106	124.36423513965377	23.69971267049447	13.113795777425583	7.266422700403769	6	2	1	1	5	0.19474490609559617	0.35375003234556396	0.26336104237350016	0.18814401918533885	
8440000	-1204.0475118747345	-1081.4642684277353	-122.58324344699916	-1081.4642684277353	83.90514054967619	3.538558723730198	0.0018130135155034176	0.6356416668545279	0.0016946165243649299	1.3674681477808532E-6	0.6347271447484057	-89.8832797134641	1141.5848707341931	194.33047877876302	102.60113574355611	87.50286856081529	6.2747145287827735	2	6	4	1	2	0.2092974987872857	0.3455940784367135	0.25696440359066103	0.18814401918533885	
8450000	-1197.8275057496269	-1079.5570732146061	-118.2704325350208	-1079.5570732146061	97.05067099197294	3.538558723730198	0.0019208151337476258	0.5693473624358402	0.0019688852384841865	1.495832933716888E-6	0.6773130930153992	-83.71444554595966	2037.2838540151326	789.1716630811178	164.6061780535966	52.015730064061	14.498220703570427	2	1	3	5	4	0.21185830046500273	0.35020318577156345	0.25440360191294403	0.18353491185048892	
8460000	-1195.1914051456201	-1081.2035869232968	-113.98781822232341	-1081.2035869232968	75.15028972573286	3.538558723730198	0.002493941927818753	1.0617145467480897	0.002290040556678128	7.983088583892101E-6	1.0447909024511584	-82.74662343317473	321.60426205500687	205.55525708903818	53.019969071578906	48.7892741723024	34.96844595586387	4	2	1	3	5	0.21185830046500273	0.3003263604381707	0.3042804272463368	0.18353491185048892	
8470000	-1212.5599241607915	-1085.6815600835555	-126.87836407723614	-1085.6815600835555	110.75413258410276	3.842048766184307	0.00151606893038626	0.5260154132471295	0.00149441023490553	4.526096426372535E-7	0.49073828099814715	-90.08663813884547	1008.1732329236547	534.2040068074808	501.32229992192947	331.0891976331068	60.21023756702637	1	1	4	1	8	0.20371565961697366	0.3003263604381707	0.3042804272463368	0.191677552698518	
8480000	-1191.0667368052495	-1084.2192572643794	-106.84747954087017	-1084.2192572643794	86.61265536360517	3.3765832292856297	0.006096737796344555	1.7364625451476179	0.002022088203773834	9.587283974469318E-5	2.609596937776023	-73.91495674589359	551.7748894437086	77.84683636015302	18.61630742090163	46.903991901965654	17.0603087476345	2	1	3	3	6	0.21256091035239366	0.3388422992180872	0.24716345150002397	0.20143333892949433	
8490000	-1183.1227949278612	-1082.0699073680726	-101.05288755978863	-1082.0699073680726	32.38848035836598	3.2666100373308513	0.004543392225348061	0.4398550993279901	0.004941603263782022	5.07176242980152E-6	0.43940169249702	-70.4939223664825	670.4338181580595	319.9195336574668	103.61859262238957	7.805858642708775	18.35831085387306	1	3	5	2	4	0.21256091035239366	0.3388422992180872	0.24716345150002397	0.20143333892949433	
8500000	-1210.47056554629	-1085.9207313231732	-124.54983422311668	-1085.9207313231732	100.83202558815786	3.2666100373308513	0.001566637597645582	0.9426894763629418	0.0015616726898336013	1.4964483815289238E-6	0.8257388979582428	-88.16165597690389	436.6968566646044	89.00689864779648	358.29440517409256	178.32360244830807	76.72069409697616	1	1	1	7	5	0.17022237670563026	0.36615738431904515	0.24525521429020392	0.2183650246851198	
8510000	-1232.3845643370628	-1086.5919694016723	-145.7925949353904	-1086.5919694016723	310.641771970488	3.5113893499564623	5.084970427198003E-4	0.39666091996788194	5.390986039512803E-4	3.1054770676070896E-8	0.3344801154841374	-111.054376197347	989.1105542098477	839.9305492505615	471.4420675634192	86.10332798061705	20.141143737237368	1	3	8	2	1	0.17795332301716849	0.3440271210655579	0.23752426797866566	0.24049528793860706	
8520000	-1210.5342132687426	-1085.4368792296566	-125.09733403908604	-1085.4368792296566	87.7264087859199	3.5961212277512375	0.001416773449380944	0.8130163943852445	0.0014358305432240366	1.0753253503168303E-6	0.757550508396076	-89.97423286082105	969.1989972472215	197.2529973454053	291.6236101060756	116.35987151762086	40.85145700818144	2	5	2	2	4	0.18386249117444933	0.32748232331284466	0.2540690657313789	0.2345861197813262	
8530000	-1262.4329240519305	-1080.9160216458813	-181.5169024060492	-1080.9160216458813	2621.0679287977455	3.5705782864897495	6.395161130184612E-5	0.8635190162707664	6.673302070210286E-5	2.5841007012934226E-9	0.7404439586053453	-131.50650808315004	28285.343415316405	2586.733491203852	1398.0555522465263	2274.2252669445593	2383.6051795183516	2	2	5	5	1	0.1823713740846078	0.32748232331284466	0.2706322114711482	0.2195140911313984	
8540000	-1247.5999365724208	-1080.9347477252743	-166.66518884714642	-1080.9347477252743	1043.4277639689842	4.296770141022603	1.9460114858682012E-4	1.3395982437957992	1.3147962419255031E-4	1.2365272660451186E-8	0.8322615395757529	-119.31870021705646	15729.458089357391	1866.1191757635718	610.8822421672503	859.6931304917046	355.2603760869604	2	1	2	4	6	0.1823713740846078	0.32223729235531284	0.27587724242868	0.2195140911313984	
8550000	-1235.0287309877724	-1080.619117158357	-154.4096138294153	-1080.619117158357	471.4491907059925	4.296770141022603	5.544825085821749E-4	1.0167792541810041	3.1013316859130935E-4	4.9585164924835587E-8	0.702418381153113	-110.7463332255568	3449.6081568075447	4836.117825311351	627.9787605701159	304.32367954232734	192.4400894227984	3	1	5	3	3	0.21183277910613837	0.3208627265754666	0.27587724242868	0.19142725188971407	
8560000	-1185.963458422836	-1082.2275787825984	-103.73587964023781	-1082.2275787825984	42.19187858325443	4.086871732079542	0.006519104862269181	1.1129121677964007	0.0036695108481910547	3.539618148989056E-5	1.2530067714164583	-73.53759224340523	368.312162516989	77.57017149659752	70.3695538236869	29.61891996732589	16.02340832886201	1	2	3	4	5	0.1993348827842221	0.3458868041411714	0.2883751387505963	0.16640317432400928	
8570000	-1196.7643445359708	-1083.6394501403818	-113.1248943955891	-1083.6394501403818	59.62033612630521	4.436298808320248	0.006471199521193352	0.978231806652238	0.003274821961610833	8.93748242713367E-6	0.8338531281571524	-78.65120300954003	1856.0848604814375	111.66115907834346	104.58494144430858	64.2795912957052	18.009392115404193	1	2	10	1	1	0.17389089729610557	0.3713307896292879	0.25733281940047803	0.1974454936741275	
8580000	-1197.6549684821412	-1077.3707565481	-120.28421193404118	-1077.3707565481	163.82881160359454	2.9495683860130564	0.0015456420154560198	1.1503336296644682	0.0012491345713527393	4.062799656604758E-6	1.3211608482113166	-82.8120138095164	2254.028687262146	137.37052728869287	41.1276397088646	160.31679890114899	2.0772706172902584	3	1	8	2	1	0.16920064522742628	0.3713307896292879	0.2620230714691573	0.1974454936741275	
8590000	-1174.2289107574352	-1084.7808050773951	-89.44810568003997	-1084.7808050773951	55.76253059688418	4.0092249528961625	0.0030425665189088365	0.6296631507597326	0.002595666626472257	3.916997377234239E-6	0.6744095993131785	-65.49447289402202	302.32317173752494	20.22124218965129	5.1481588943133305	7.5186254419832155	10.001527715037684	5	1	3	4	2	0.17577611361892517	0.3713307896292879	0.25544760307765846	0.1974454936741275	
8600000	-1205.4900871198145	-1099.7726680720216	-105.7174190477929	-1099.7726680720216	52.895073409232104	3.443878005882917	0.0033099300585038797	0.22546583533804745	0.00343587815576309	5.712296361255554E-7	0.2261260330595683	-76.83080259768816	942.50951161005	188.10059032487462	40.40987169306528	16.81959880669392	26.208437613057296	1	5	3	2	4	0.19718217917716035	0.31722542443109125	0.31856385850878344	0.167028537882964	
8610000	-1216.5828952257516	-1091.1714115513478	-125.41148367440388	-1091.1714115513478	91.07342865468158	4.147285714895707	0.0023474472240047747	0.7208611129374267	0.0018979586547953483	2.451938958395167E-6	0.7056097169955118	-90.70560759844562	1180.9208777627423	1163.643605385192	214.84500821682676	36.27699334910651	3.593985324705389	2	1	8	3	1	0.23366542371275048	0.2807421798955011	0.31856385850878344	0.167028537882964	
8620000	-1191.2363468230444	-1090.0668969039432	-101.16944991910133	-1090.0668969039432	40.45286957470142	4.50833218396421	0.004463312112238134	0.33745496214536985	0.0044321518966362414	2.2342042879970456E-6	0.33004407281283726	-73.03967199329354	157.98291971021212	53.183884334561704	134.98200480468412	48.40176451062013	7.686456416296076	2	2	2	6	3	0.15429158068408108	0.3396165887396799	0.28976494812822645	0.21632688244801157	
8630000	-1179.724253895767	-1087.518256267032	-92.20599762873509	-1087.518256267032	30.56978943012993	4.50833218396421	0.00603394800019398	0.4650826852509135	0.006504816495435343	1.5533125267381634E-5	0.5599191006285836	-64.20537285151451	506.56282019906826	168.66497474663484	16.71002031176775	14.716742014539149	18.594242705826098	1	1	5	1	7	0.1872171996108974	0.3396165887396799	0.2636450446601279	0.2095211669892938	
8640000	-1170.3964579814738	-1084.6535933612088	-85.74286462026488	-1084.6535933612088	20.093379221738324	4.603998765855482	0.011163500491035818	0.7266175827117184	0.009565804102433188	3.20091274788189E-5	0.5637143710641188	-60.26832430353905	103.45706109777957	26.36137691808594	27.68503485191966	37.82857433106698	1.6862791432224975	3	4	4	1	3	0.1872171996108974	0.38489297387649557	0.2636450446601279	0.16424478185247812	
8650000	-1195.0857412645332	-1087.696338178451	-107.38940308608232	-1087.696338178451	54.43937849120202	3.6045319596038614	0.0026281927169750766	0.47809948456565343	0.002434677198953774	1.675184407870702E-6	0.5145535307280102	-76.69850917400636	622.4027184456879	772.8170485518956	48.38654225009214	4.604897956885715	10.430358075341339	2	1	10	1	1	0.1872171996108974	0.35159449462776304	0.31117343164662015	0.15001487411471837	
8660000	-1208.7067803506814	-1089.527315932944	-119.17946441773734	-1089.527315932944	90.29796105997512	4.118751866942754	0.0019343983835855576	0.53440436052799	0.0016758254821013475	9.689711686483328E-7	0.5671100072316309	-81.87009791520057	2470.015779014895	434.74370894211927	560.5298231240553	44.52222995935343	65.73046290618174	2	1	1	7	4	0.1872171996108974	0.29156461442014847	0.31117343164662015	0.21004475432233294	
8670000	-1213.2411400939527	-1093.7891390446384	-119.45200104931428	-1093.7891390446384	90.42470110572822	5.093601879535413	0.0016601061821131333	0.7947974110511615	0.0013498465332094174	1.3279115388458697E-6	0.7699795414506948	-85.31075876855915	3129.2217026432763	336.9053851933339	77.84891502887199	10.199169894589005	14.94099922097729	3	4	1	1	6	0.18520301648298163	0.28155977718026676	0.3453577649872396	0.18787944134951098	
8680000	-1216.8198988347099	-1099.5722209545797	-117.24767788013008	-1099.5722209545797	87.67110660416299	5.093601879535413	0.002069013219846468	0.5135491973431281	0.0015915517355842576	5.998270978114227E-7	0.48032995245872256	-80.7353002229708	2059.8146934431165	1645.815211918772	150.96992890182133	79.71648176176704	28.396857054415907	2	1	3	2	7	0.19689440841236033	0.294151833054323	0.3210743171838046	0.18787944134951098	
8690000	-1218.9355663414085	-1077.1965306300924	-141.7390357113161	-1077.1965306300924	199.4180855078971	4.271259894022922	7.224120514872773E-4	0.5922383405942124	7.026734481796325E-4	2.474797996118696E-7	0.6260123926197165	-102.68496485294813	2961.3678506742376	1543.6547862400873	617.2299992081387	128.37891968840094	77.8183704048906	1	2	4	4	4	0.19689440841236033	0.3119944401885469	0.30547748442792877	0.18563366697116293	
8700000	-1200.265261086994	-1087.1095936932065	-113.15566739378744	-1087.1095936932065	78.19942156082472	3.7491448560137237	0.0034073226758772482	0.6501009161345542	0.0027450297560475266	6.382119611132806E-6	0.7340758741610174	-85.62102815028379	145.4156577027985	34.909432702957865	87.51100072687377	30.706349659208197	8.814827791052945	8	2	2	1	2	0.19689440841236033	0.3883192026923186	0.2286373599686824	0.1861490289266376	
8710000	-1218.7483991088075	-1088.853971037826	-129.8944280709813	-1088.853971037826	168.78957550177736	4.227623446239818	0.001214670534230329	0.46815546157139587	0.001065623079227884	3.256609933436817E-7	0.5350727881881552	-92.74841156701642	8595.087401268569	149.52450430502645	107.74684611867825	113.69416979951092	62.60926948461654	2	1	8	3	1	0.15965962183511798	0.3450359562847205	0.26477295452788185	0.23053146735227864	
8720000	-1193.9296265197008	-1084.2872555953948	-109.64237092430605	-1084.2872555953948	57.69320975900251	2.9419005427970184	0.0024959189169658095	0.6744035965637935	0.002828611091692216	3.4226487509542526E-6	0.6424802484243285	-77.30539494013239	684.4367926711375	124.18005459941419	238.02633655261224	51.597484018495514	9.214935387814485	1	1	1	11	1	0.15965962183511798	0.3702311705283383	0.26477295452788185	0.20533625310866085	
8730000	-1232.0552566547337	-1088.4299547146352	-143.62530194009858	-1088.4299547146352	214.90154683948884	3.6764248397676345	8.501388654294594E-4	0.7680606727684665	7.079108760203064E-4	2.336424737576362E-7	0.6464751070942324	-102.67114573664617	7640.076968524382	2734.320068179995	244.53040797931675	153.31073857980272	68.73246837460937	2	5	2	1	5	0.16098085929682182	0.3689099330666345	0.26477295452788185	0.20533625310866085	
8740000	-1244.70525122293	-1082.874911639156	-161.83033958377413	-1082.874911639156	553.712794252422	3.6764248397676345	4.125600552750563E-4	0.7103007334502047	3.50439054525013E-4	1.757614395027723E-7	0.8898516069698694	-112.43235296165724	52284.86936711928	7940.239702546466	787.9291407026816	1250.1769197126864	168.2872386392963	1	1	6	2	5	0.198705857306478	0.33213935335139827	0.2638185362334619	0.20533625310866085	
8750000	-1236.0936533200534	-1080.4353943517328	-155.6582589683205	-1080.4353943517328	457.0379301662372	3.6037724471776165	5.107781111746226E-4	0.7237774741052608	3.629483040219998E-4	7.82373571911458E-8	0.6830333008239412	-110.57551321696961	5450.907850833535	2948.863508040521	535.2465620340632	1392.9651680458157	143.2124012701841	1	2	3	4	5	0.198705857306478	0.33213935335139827	0.2629235564105456	0.20623123293157716	
8760000	-1254.1710684307675	-1088.460826344694	-165.71024208607363	-1088.460826344694	1012.2512600615456	2.941733568595812	1.3936983646089377E-4	0.4621938830922043	1.6015649536244933E-4	5.149097035863224E-9	0.46203850573101807	-121.45829188432488	7410.1073024646275	4443.099537484527	2729.0030276035172	864.660047860214	6.9478989586994535	3	2	2	7	1	0.198705857306478	0.33679402154055643	0.25826888822138744	0.20623123293157716	
8770000	-1191.4343050230057	-1082.0055703068324	-109.42873471617332	-1082.0055703068324	53.60530362723718	3.584783019809021	0.0026263892694514085	0.4719337855178708	0.002750195001372446	1.4050512324333573E-6	0.43851306487263736	-80.27333394429736	293.6122676561957	138.93889480734842	84.97316036471732	72.24771011317765	9.041352840764484	1	2	8	2	2	0.198705857306478	0.33679402154055643	0.25826888822138744	0.20623123293157716	
8780000	-1176.3871299062127	-1079.0417896939375	-97.34534021227515	-1079.0417896939375	28.515873756997344	3.680976374494529	0.007625457591780878	0.7372019609512049	0.00686522907492154	3.290716670576296E-5	0.7804767564568764	-67.99482743497263	578.0984856153765	56.9950391563874	45.12034620371199	40.887626101084436	10.871503769668568	1	1	3	5	5	0.17608421037911812	0.3594156684679163	0.25826888822138744	0.20623123293157716	
8790000	-1207.208906457954	-1087.179315229196	-120.02959122875806	-1087.179315229196	70.30970167023503	4.007138892474501	0.0026939210004640205	0.6187602310759663	0.0025502164271401177	3.252972066928048E-6	0.6818715589584388	-83.19752677954665	7377.033162988488	261.0498033656148	117.12210472991491	66.97905923760092	47.76289154723354	2	1	1	9	2	0.17608421037911812	0.3630861750644539	0.2545983816248498	0.20623123293157716	
8800000	-1195.7000500936667	-1078.9374914300456	-116.76255866362116	-1078.9374914300456	106.60308009099097	4.007138892474501	0.0013705858049549134	0.5442664150463281	0.0013196508094710068	6.168340696613335E-7	0.5938338383759183	-82.23043711529797	2569.038999190534	619.2460172262464	160.9512612403794	30.631116492714934	22.73734003355532	1	4	1	1	8	0.17608421037911812	0.3630861750644539	0.2545983816248498	0.20623123293157716	
8810000	-1210.2197758345478	-1086.812013120637	-123.40776271391096	-1086.812013120637	97.78871874418722	4.007138892474501	0.0019152133143783116	0.5450532675439204	0.0016475079845261619	8.328675079049599E-7	0.506786546495381	-87.84491778553388	6255.052379988083	119.83791937955755	171.37615959713565	24.503920952607572	21.86794307279526	1	6	4	3	1	0.19815190798422866	0.3630861750644539	0.2545983816248498	0.18416353532646662	
8820000	-1221.1401754108426	-1087.8705757431035	-133.2695996677392	-1087.8705757431035	152.60836344947717	4.007138892474501	8.887626440883688E-4	0.7170550395328105	0.00104403316073874	5.951322793870501E-7	0.7350665602598614	-92.8714688683178	3826.2593469462986	2711.756459187282	642.697828694766	64.10163273684665	81.93078112031263	1	1	4	5	4	0.19815190798422866	0.3630861750644539	0.2545983816248498	0.18416353532646662	
8830000	-1185.305086020204	-1087.9292426081106	-97.37584341209336	-1087.9292426081106	34.18199557634241	4.672996308735667	0.00632991818624555	0.42415948630314854	0.0060975952432269906	7.94063745523429E-6	0.45336341141083664	-74.77600022972689	62.071419245847785	21.762164920921844	29.199984729132694	20.29889553818777	5.2022676084485155	2	2	3	6	2	0.19815190798422866	0.33834299908145027	0.2793415576078535	0.18416353532646662	
8840000	-1198.4275402833475	-1092.6932991329318	-105.73424115041574	-1092.6932991329318	37.26175981873889	3.7099254107657873	0.004053966713539427	0.7650965004251344	0.0040420897451830225	9.778950580539108E-6	0.7190438465016707	-72.23999834702568	598.2384511351445	79.11044230627323	40.55155390319145	154.29773411311274	6.026782635903619	3	1	7	1	3	0.19815190798422866	0.33834299908145027	0.2793415576078535	0.18416353532646662	
8850000	-1193.3660921796168	-1089.5568625911646	-103.80922958845206	-1089.5568625911646	42.885087197782035	3.7099254107657873	0.0030259375233580195	0.4904897550588192	0.0033631072993171216	3.2933948433543513E-6	0.5427477561421727	-71.9010049458747	677.2282834816721	433.89012982288125	362.6391197467944	23.560358717406913	0.5573995625676402	3	1	1	9	1	0.19906720602535885	0.33742770104032005	0.25269966028722923	0.2108054326470909	
8860000	-1222.1097375320633	-1088.2951311546747	-133.8146063773885	-1088.2951311546747	215.50891809395705	5.091131592907382	9.157025790435369E-4	1.1151649607085061	8.208485480639821E-4	3.781289511266412E-7	0.8066113492862925	-94.22110303652018	2379.9322554355795	600.3369608552727	259.72798462960225	28.72159302435239	95.55292655792982	3	1	4	1	6	0.17041186903361918	0.3660830380320597	0.25269966028722923	0.2108054326470909	
8870000	-1226.6829358600633	-1093.8119619178985	-132.8709739421647	-1093.8119619178985	336.3647317494365	5.091131592907382	8.163178738627119E-4	0.6363582359047636	6.416505215853773E-4	1.812076524417792E-7	0.6422955539124705	-96.6711684684356	1117.4555816518373	370.7602386333977	63.056708364920446	161.2834939685668	139.52809676394915	3	2	5	3	2	0.17041186903361918	0.34392451178446326	0.2748581865348257	0.2108054326470909	
8880000	-1204.5527433614109	-1089.87216536053	-114.68057800088071	-1089.87216536053	85.69211850923305	3.2164147798264513	0.002045087982987578	0.6553934273179448	0.0019273368846769992	6.79834034342804E-7	0.4090177634181314	-80.56028456338416	1288.7803175234474	267.123408403867	162.03935511264294	126.70247668579503	12.955823777586833	3	2	1	1	8	0.1925038495626955	0.3503075282665176	0.27279756546338346	0.1843910567074024	
8890000	-1180.0829203009516	-1080.0726695879507	-100.01025071300089	-1080.0726695879507	56.212008857175185	3.6575620442328147	0.0023414741526070555	0.8422025630519901	0.00298471163483615	8.350008425725297E-6	0.8055822275667872	-67.08455319829511	2273.8865358165767	100.69897954237149	125.20219483168854	13.39405638740624	9.396117853088116	1	2	1	3	8	0.1925038495626955	0.3865773637766345	0.2653415270193999	0.15557725964126912	
8900000	-1188.3204838228037	-1088.4308594074012	-99.88962441540261	-1088.4308594074012	49.46392788093324	4.642812610233589	0.002727325215047158	0.8689787708750855	0.003080764408332015	8.386238392950184E-6	0.8690544963244563	-72.40293471637425	220.96315132236305	98.5538441113972	19.09632528748042	13.822717188162198	19.903047938638316	3	1	5	2	4	0.1925038495626955	0.31163708237368914	0.30420092828303547	0.19165813978057883	
8910000	-1211.7347462330804	-1084.0084382248228	-127.72630800825749	-1084.0084382248228	155.12556433747562	2.979763008775519	0.0010383027795110372	0.7720293558203565	9.094957304171246E-4	6.008284053764683E-7	0.6973061551654063	-95.49734369121224	1942.1154663399598	308.72350401420357	134.51553518115657	11.479196987268232	5.179927540197828	3	5	3	3	1	0.1925038495626955	0.3499457320488104	0.2658922786079142	0.19165813978057883	
8920000	-1207.612984776985	-1079.9708859362365	-127.64209884074847	-1079.9708859362365	138.70939353786386	3.3718445837355606	0.0015550801596569343	0.7147860357893046	0.0013048873017102753	1.357919519410536E-6	0.7968648378318158	-93.76990607803	497.6579807555326	106.25183002749532	270.86331258168957	91.24972559934227	67.64391535116188	2	2	8	1	2	0.1925038495626955	0.3499457320488104	0.2543654715776617	0.20318494681083132	
8930000	-1200.124727498912	-1095.0935213835041	-105.03120611540797	-1095.0935213835041	64.00477029563511	3.15969857323003	0.0024552374641800623	0.2088349188839575	0.0024524275535494806	1.888083578244341E-7	0.16945851273547274	-78.73561643654065	196.445727964647	19.330288301517378	54.42011176208325	54.380440668734785	0.053425888108034066	3	1	9	1	1	0.1925038495626955	0.3499457320488104	0.2719829963136145	0.1855674220748785	
8940000	-1190.4123906587884	-1084.318342555456	-106.09404810333233	-1084.318342555456	39.94036722919727	4.262110416681885	0.0048850030585481435	0.6925828746767497	0.0038438804514808905	1.3404619238543733E-5	0.7720173654060138	-75.81502047603135	188.3320778627744	216.94789226049204	68.83109939685376	80.7681030715884	9.302693992411166	1	1	2	9	2	0.1890631638965446	0.3499457320488104	0.2719829963136145	0.1890081077410294	
8950000	-1174.1372588659813	-1082.0099109796076	-92.1273478863737	-1082.0099109796076	35.52968662879899	4.937268495956646	0.004241346424998619	0.558485204742155	0.004915332199871878	5.733338630785996E-6	0.4949883650706979	-61.34891970960119	1549.056992876832	62.339496812728754	20.511372688698152	40.86489436044979	3.032878626919224	1	2	7	1	4	0.1890631638965446	0.3499457320488104	0.2719829963136145	0.1890081077410294	
8960000	-1192.459162995788	-1089.402631095791	-103.05653189999687	-1089.402631095791	63.21656831826683	4.937268495956646	0.0035262967886307128	0.6497210130248573	0.0028936037883210363	2.0938454082736473E-6	0.4963105121960364	-77.3228296974035	390.63909638485865	33.1304132566141	11.414183482966413	10.857466297119501	10.866814626251486	7	3	1	1	3	0.1890631638965446	0.3499457320488104	0.24043705804660723	0.22055404600803669	
8970000	-1193.4563638903364	-1092.1712306093982	-101.28513328093834	-1092.1712306093982	43.53634343846331	4.229178107912943	0.003540982223912121	0.773186070529237	0.0033571296365082874	4.560627764477092E-6	0.6252384616436383	-71.32780352991983	1135.4376811937007	76.36198914446207	40.328825750927244	20.03259070052548	9.457018604759988	1	1	10	2	1	0.15482900085537926	0.39702941567234384	0.27457661916195225	0.17356496431032348	
8980000	-1218.5981665509858	-1081.8700271120367	-136.72813943894894	-1081.8700271120367	231.47869697355728	4.229178107912943	8.091231309058501E-4	0.7774632971622901	6.823077618569992E-4	2.3059082746778822E-7	0.741692381106192	-100.02259944638399	2585.464617778884	732.2204139912477	127.89229441500868	98.21259408746964	41.50415266697396	2	3	7	2	1	0.1660123885401514	0.39702941567234384	0.2633932314771801	0.17356496431032348	
8990000	-1173.067574481341	-1077.8208586445153	-95.24671583682566	-1077.8208586445153	44.04411001955403	4.646538273039725	0.0031461322250385467	0.8790644123479475	0.0031337673116116067	5.583549066349827E-6	0.7308594540236928	-69.56051921732914	326.85846980673114	13.033128582197644	15.64108392923463	9.277205861747165	9.049925470485219	3	2	3	3	4	0.1660123885401514	0.39702941567234384	0.2677058775407393	0.1692523182467642	
9000000	-1199.8436410421143	-1085.1384783905867	-114.70516265152763	-1085.1384783905867	71.25463125583242	4.646538273039725	0.0025993040482440136	0.5991188740207498	0.002362357631120139	3.4713701669375E-6	0.7113233865375643	-83.13441499464244	296.33645354046695	267.11161496498465	119.67610279543034	99.33781671981869	19.199377755067363	1	3	1	6	4	0.16160532116676057	0.39702941567234384	0.2433212913318664	0.198043971829028	
9010000	-1208.2647772137848	-1083.1522241929142	-125.11255302087066	-1083.1522241929142	97.68045765675035	3.9145888853744495	0.001871559554204195	0.44089439358570637	0.0015399875648662597	7.117156570544481E-7	0.47318470678729563	-89.02550023359369	2494.1035454666285	223.42834367343144	272.2248828527636	195.1487156309949	12.029662797604455	1	3	2	6	3	0.16160532116676057	0.3860616800737163	0.2626049578296355	0.18972804092988643	
9020000	-1200.8164377545518	-1086.0109165390693	-114.80552121548254	-1086.0109165390693	75.45529350189766	2.8868971437476905	0.0025194229070755665	0.6495606548280723	0.002354238531732163	2.6437513973881115E-6	0.647408399598043	-86.54608135903091	283.1563761569384	52.335777234312886	38.09804487489602	60.68866227892898	18.906255206604765	5	2	1	6	1	0.20801185800779404	0.3438417167455293	0.25841838431678893	0.18972804092988643	
9030000	-1207.069081262618	-1087.9469760399852	-119.1221052226329	-1087.9469760399852	89.27012048331264	4.43462920165491	0.002250858238193281	0.8237488298676168	0.0018099367953232125	2.2380748310559004E-6	0.7794579678995054	-85.36315689040386	454.5631850826827	437.29423181155454	383.28422689142747	51.27888202313857	3.307935054721903	1	4	2	7	1	0.20801185800779404	0.3438417167455293	0.25841838431678893	0.18972804092988643	
9040000	-1193.9894690678689	-1082.0735806545886	-111.91588841328037	-1082.0735806545886	60.592178322478155	3.347092655736328	0.0022464031070009646	0.6621108095482449	0.002196108108564133	3.43733618466291E-6	0.8001498414793775	-83.82745821633918	186.44971877218984	257.6328292702269	53.52713203319005	21.27192327295294	8.661807979427575	3	4	4	2	2	0.20801185800779404	0.30043337708988566	0.26971918129509204	0.22183558360722697	
9050000	-1232.4699513645387	-1088.3003083270949	-144.16964303744382	-1088.3003083270949	318.27174536774834	3.1482450651828686	5.492218933083924E-4	0.5754702159044469	4.8165688983307963E-4	7.243204121305335E-8	0.5189218237098644	-106.51315451904922	2812.0607367723505	674.9125694420829	593.184156659782	141.75005986265901	38.5423728073873	4	2	1	5	3	0.20801185800779404	0.338805183734874	0.23134737465010372	0.22183558360722697	
9060000	-1196.0053927148092	-1087.7274280671845	-108.27796464762459	-1087.7274280671845	46.372642230518316	3.1482450651828686	0.005761034392287067	0.7196057063994251	0.004235542586434619	1.2386979793049028E-5	0.6746800623638352	-78.00784124002435	207.32073837037353	191.70467158769983	51.13936829578535	91.80570395027087	12.41463072274864	2	1	10	1	1	0.20801185800779404	0.35808664488103936	0.2120659135039383	0.22183558360722697	
9070000	-1188.72168610246	-1081.496704551371	-107.22498155108885	-1081.496704551371	61.193187950510676	3.485607889573892	0.004827799383115239	1.0585996821297867	0.0036404739560434106	8.115797851884748E-6	0.8136177464719425	-76.83051532016609	366.6799311851042	100.48988655328218	39.98440392699877	49.67415257339266	25.710918767956823	2	2	3	7	1	0.20801185800779404	0.35808664488103936	0.2531309260447028	0.1807705710664625	
9080000	-1193.022900918098	-1077.8524253528828	-115.17047556521513	-1077.8524253528828	98.2735411446264	3.6614411839644894	0.0014405387021579914	0.6666649675504291	0.0014920004292668684	9.70322498057304E-7	0.6734583607343306	-86.21314477050004	538.9889936317061	43.13238005587992	56.144476671460055	32.45205178046987	12.267986565015034	4	1	6	3	1	0.20561500753913922	0.3303233668878184	0.2832910545065786	0.1807705710664625	
9090000	-1264.1629676505975	-1099.0436577776634	-165.11930987293414	-1099.0436577776634	690.8938314946006	2.955573600758539	2.1841348311537432E-4	0.07474908290919369	2.256442956917652E-4	3.8216078637791616E-10	0.08812640095274969	-122.12761526071569	2922.0289126744447	2373.0515776651528	4723.905857379659	1075.7643566019863	879.3861405763007	5	1	1	6	2	0.19127516370279687	0.3303233668878184	0.29763089834292095	0.1807705710664625	
9100000	-1285.0619181334005	-1092.2031483027888	-192.85876983061166	-1092.2031483027888	2445.322666952378	3.9852325113835803	5.85257029911143E-5	0.35521077659896416	6.435147104645365E-5	5.626722714081517E-10	0.39772597222370487	-139.15766090051957	46258.44619885719	5532.480109249864	6605.9333068104415	13949.049098811585	956.6985515019578	2	1	3	5	4	0.1928965990023516	0.3303233668878184	0.2574117354625263	0.2193682986473024	
9110000	-1219.3897664255464	-1076.7229617014182	-142.66680472412838	-1076.7229617014182	294.6315630621547	3.7793897991369096	6.389166573830908E-4	0.4610434249204202	5.693758910840884E-4	7.71312868931337E-8	0.4825441141330719	-106.03455611775857	1029.0488716136983	84.5335931418377	287.3648878779871	261.80311017635466	157.93889148094343	7	2	2	3	1	0.1928965990023516	0.3303233668878184	0.2756461985529891	0.2011338355568396	
9120000	-1223.7819976490603	-1079.60077912669	-144.18121852237036	-1079.60077912669	242.84095264093528	4.433844439213021	5.248967741392515E-4	0.40774039874979046	6.250254685759395E-4	6.138004341148872E-8	0.4340105701319945	-104.89447216312442	2777.067692815541	326.90093374371446	380.56096256107236	665.7635179058658	40.889001405062906	1	2	4	4	4	0.1928965990023516	0.3303233668878184	0.30307174150793637	0.17370829260189236	
9130000	-1196.500898555821	-1080.280602569399	-116.22029598642207	-1080.280602569399	88.83420071090859	4.278547120807241	0.0029881903653362412	0.7479696267339313	0.0022080443444417843	3.099291849176506E-6	0.6827585598835547	-83.70986900527572	359.15118790162563	150.01857867718235	249.66230685595522	38.77224000059724	42.255581883325405	2	5	1	4	3	0.22518266057704583	0.3303233668878184	0.2707856799332421	0.17370829260189236	
9140000	-1200.731798013455	-1086.3169691921107	-114.41482882134443	-1086.3169691921107	63.64936247666605	3.823679712060418	0.0022511301578206273	0.3917271231791015	0.0022367020552046834	5.182415449033244E-7	0.31867189213666075	-83.269556969707	1121.1902483107904	146.85804724732225	258.85587952589003	9.76190112661904	4.7804759401138215	3	4	3	4	1	0.18609466670673253	0.3303233668878184	0.3098736738035554	0.17370829260189236	
9150000	-1189.233700553653	-1079.742838995252	-109.49086155840118	-1079.742838995252	79.83649665711212	3.8225589482357307	0.002389724094001504	0.9122288414794039	0.002044065044476997	2.605437171971167E-6	0.7117031350240524	-73.27791301267685	1878.2769250474341	1557.1046804804744	11.83248996691166	33.21321552742427	18.642878565254613	2	1	4	3	5	0.18609466670673253	0.3473350741647595	0.29286196652661434	0.17370829260189236	
9160000	-1196.3421740407996	-1080.357464051494	-115.98470998930557	-1080.357464051494	87.518705232466	3.8225589482357307	0.0014839525933915893	0.7717968218768332	0.0014480742966655573	1.324347570676743E-6	0.7726215969340272	-83.98755411087349	881.1506635027922	173.78112132536975	36.644958045298665	57.701042988974265	27.400307118063687	2	1	2	2	8	0.18181056742308227	0.35621707358641064	0.28826406638861346	0.17370829260189236	
9170000	-1191.4405380734481	-1072.8233535833463	-118.61718449010182	-1072.8233535833463	83.80631190356284	3.941994002367934	0.0035427979672417124	0.9251375373290099	0.002123631810234857	4.109562885325969E-6	1.0034740242821978	-88.35828679256173	313.36500601663346	94.75358503885127	103.35170946113038	37.08195942726044	19.437129930942348	3	2	5	1	4	0.18181056742308227	0.33501363429421965	0.28826406638861346	0.1949117318940833	
9180000	-1182.7546296266178	-1093.1545563354193	-89.60007329119838	-1093.1545563354193	25.632032035350885	3.3054828629117012	0.006885771499693732	0.5150197724111878	0.006191994975468001	9.248026285385181E-6	0.4943262434023785	-61.85338061290356	1372.1002772991633	10.013273501130485	21.53899659978954	12.296931978026816	6.7905011351919375	2	4	6	1	2	0.18181056742308227	0.33501363429421965	0.3003988977339448	0.182776900548752	
9190000	-1167.2152262518036	-1079.4981206633292	-87.7171055884744	-1079.4981206633292	18.41448333339889	4.450414157500839	0.012759482096415762	0.932998099070945	0.007742828123374866	9.237380542189783E-5	0.9693046355923485	-61.37830142697832	129.90197865861842	37.77490532269194	39.68948359964428	3.013596862817244	8.760765062858145	2	1	6	1	5	0.18181056742308227	0.36236064429333137	0.27286007197857165	0.1829687163050134	
9200000	-1181.996991516641	-1084.3410595748483	-97.65593194179279	-1084.3410595748483	35.27640643509382	3.8006208276725166	0.004793822822259431	0.6569077398053703	0.004914484752719652	1.0404136549368074E-5	0.6187974931581918	-69.03621932313115	503.1556026952133	39.28829785668557	30.216150961460993	28.440881499390844	33.60597679838309	2	1	1	6	5	0.19618983970092604	0.36236064429333137	0.2502853574581929	0.19116415854754837	
9210000	-1212.8937504798291	-1085.9239724339118	-126.96977804591737	-1085.9239724339118	133.9772612743316	4.35343793793491	0.001183077541268808	0.3581188100129212	0.001219219063320618	2.0950950310454245E-7	0.393807342750502	-91.35313836292877	1395.9189271506825	907.7457440702265	438.2795380631141	31.16446366013996	53.19185434169017	1	2	5	4	3	0.19840958527901967	0.36236064429333137	0.2480656118800993	0.19116415854754837	
9220000	-1221.1250751433156	-1086.233657990139	-134.89141715317666	-1086.233657990139	250.22588244489714	4.35343793793491	8.121477774474431E-4	0.7593089534536265	7.080012721737234E-4	3.550541208759058E-7	0.8011682009312507	-95.72362690400409	782.6425658720491	871.8354647079204	1524.0951417364774	125.85656198537934	85.1332490788531	2	1	1	5	6	0.23100599491935428	0.32723596403823235	0.2480656118800993	0.19369242916231277	
9230000	-1180.4241253770338	-1083.095937510005	-97.32818786702887	-1083.095937510005	34.18288544888611	3.0352843001028833	0.0034532899288570802	0.8508810240495237	0.0032355683459132155	1.1152369460058622E-5	0.8915844167657406	-67.45702165482699	371.09128799101586	454.56002208874787	27.008064686772578	12.743106988622296	14.919209375393288	2	2	2	8	1	0.176315281917786	0.4022920033545183	0.2480656118800993	0.17332710284759512	
9240000	-1191.2706591420153	-1084.05239533418	-107.21826380783553	-1084.05239533418	52.4628265150388	3.001678239625225	0.003888302622839778	0.792369816416011	0.0024124998794234154	5.813623019686462E-6	0.7406118207793376	-73.91677232755985	814.4779100495685	1131.98561805459	52.04176711479575	30.969018782215763	15.35334672271545	3	1	3	2	6	0.1488257400903463	0.3565061260992784	0.338538518403471	0.1561296154069031	
9250000	-1182.4902512241754	-1093.68503621968	-88.80521500449551	-1093.68503621968	37.902209955827125	3.2290727655991973	0.004581842486598499	0.5613976868126707	0.004001784818970597	6.3842860749659455E-6	0.5891482992193333	-65.16234563751676	211.63675762865074	7.17331901952255	18.11447615460127	7.90252562560256	5.80486200012507	3	3	1	1	7	0.2108825938150239	0.38586941905545535	0.24711837172261641	0.1561296154069031
[truncated: 11,143,161 more chars]
