# Supplementary material for: Dissemination of Mycobacterium abscessus via global transmission networks
Source: Nat Microbiol. 2021 Sep 20;6(10):1279–88. doi: 10.1038/s41564-021-00963-3 (PMC8478660; doi:10.1038/s41564-021-00963-3)
Supplement: Source Data Extended Data Fig. 8 — Ancestor data and substitution rate distributions for Extended Data Fig. 8. [file 41564_2021_963_MOESM14_ESM.zip › figureS8/DCC1_date_randomisation4.log]

#
#model:
#
#<?xml version="1.0" encoding="UTF-8" standalone="no"?><input id="posterior" spec="beast.core.util.CompoundDistribution">
#    <distribution id="prior" spec="beast.core.util.CompoundDistribution">
#        <distribution id="BayesianSkyline.t:dcc1" spec="beast.evolution.tree.coalescent.BayesianSkyline">
#            <parameter dimension="5" id="bPopSizes.t:dcc1" lower="0.0" name="popSizes" upper="380000.0">380.0</parameter>
#            <groupSizes dimension="5" id="bGroupSizes.t:dcc1" spec="beast.core.parameter.IntegerParameter">1</groupSizes>
#            <treeIntervals id="BSPTreeIntervals.t:dcc1" spec="beast.evolution.tree.coalescent.TreeIntervals">
#                <tree id="Tree.t:dcc1">
#                    <trait id="dateTrait.t:dcc1" spec="beast.evolution.tree.TraitSet" traitname="date">
#                10465_1#62_NorthAmerica_USA_2009.726027=2010.5,
#10702_1#18_NorthAmerica_USA_2005.627397=2007.449315,
#10250_1#81_Europe_UK_2011.013699=2014.090411,
#ERR3198406_Europe_UK_2007.460274=2015.035616,
#ERR3198368_Europe_Spain_2013.347945=2014.619178,
#10208_3#68_Europe_UK_2012.836066=2012.587432,
#SRR7800556_NorthAmerica_USA_2016.191257=2015.605479,
#10702_1#42_NorthAmerica_USA_2007.180822=2005.838356,
#SRR7800618_NorthAmerica_USA_2016.221311=2014.120548,
#10625_5#25_Europe_UK_2012.407104=2012.666667,
#10665_4#78_Europe_UK_2007.871233=2013.860274,
#ERR3198380_Europe_Spain_2012.021858=2012.021858,
#NQRY01_Asia_China_2014.6=2013.676712,
#NQRF01_Asia_China_2013.832877=2008.781421,
#SRR6871405_Oceania_Australia_2015.5=2016.20765,
#ERR3198409_Europe_UK_2009.128767=2016.23224,
#SRR7800626_NorthAmerica_USA_2016.259563=2008.005464,
#10702_1#53_NorthAmerica_USA_2008.005464=2008.789617,
#NQRZ01_Asia_China_2012.666667=2016.180328,
#12163_2#20_Europe_UK_2012.308743=2009.50137,
#10208_3#79_Europe_UK_2012.81694=2012.836066,
#10702_1#55_NorthAmerica_USA_2008.497268=2016.297814,
#10208_3#44_Europe_UK_2012.830601=2002.5,
#SRR7800603_NorthAmerica_USA_2016.297814=2016.915301,
#SRR7800415_NorthAmerica_USA_2014.090411=2012.5,
#SRR7800439_NorthAmerica_USA_2016.046448=2009.726027,
#SRR7800621_NorthAmerica_USA_2016.04918=2003.5,
#11861_7#42_Oceania_Australia_2002.5=2011.158904,
#11861_7#66_Oceania_Australia_2002.5=2012.357923,
#10250_1#13_Europe_UK_2008.508197=2012.814208,
#11893_6#11_Oceania_Australia_2013.5=2009.40274,
#10625_5#18_Europe_UK_2011.427397=2005.627397,
#SRR7800516_NorthAmerica_USA_2016.057377=2016.964481,
#ERR3198421_Europe_UK_2012.374317=2015.994521,
#SRR7800628_NorthAmerica_USA_2015.605479=2013.832877,
#11861_7#10_Oceania_Australia_2003.5=2016.259563,
#10702_1#83_NorthAmerica_USA_2011.452055=2016.295082,
#10702_1#26_NorthAmerica_USA_2006.010959=2012.830601,
#10465_1#49_NorthAmerica_USA_2005.331507=2016.128415,
#10660_1#19_NorthAmerica_USA_2012.740437=2015.654795,
#ERR3198374_Europe_Spain_2009.709589=2012.308743,
#12163_1#30_Europe_UK_2010.131507=2011.452055,
#12045_8#34_Europe_UK_2013.671233=2008.748634,
#SRR7800701_NorthAmerica_USA_2016.295082=2015.613699,
#10702_1#34_NorthAmerica_USA_2006.589041=2005.879452,
#12082_5#87_Europe_UK_2013.676712=2008.5,
#ERR3198363_Europe_Spain_2013.994521=2016.191257,
#11893_6#50_Oceania_Australia_2007.5=2013.632877,
#ERR3198403_Europe_UK_2007.449315=2012.693989,
#10625_4#54_Europe_UK_2011.20274=2006.010959,
#SRR7800715_NorthAmerica_USA_2015.654795=2016.161202,
#12045_8#35_Europe_UK_2013.517808=2016.907104,
#NQRX01_Asia_China_2015.323288=2016.084699,
#NQRR01_Asia_China_2013.936986=2008.043716,
#11861_7#47_Europe_Holland_2009.915068=2016.071038,
#SRR7800624_NorthAmerica_USA_2016.180328=2016.453552,
#SRR7800405_NorthAmerica_USA_2016.907104=2016.04918,
#NQRT01_Asia_China_2015.035616=2010.131507,
#SRR7800429_NorthAmerica_USA_2016.297814=2013.19726,
#NQSB01_Asia_China_2012.598361=2007.835616,
#NQQZ01_Asia_China_2012.953552=2016.18306,
#10702_1#23_NorthAmerica_USA_2005.838356=2000.5,
#10702_1#31_NorthAmerica_USA_2006.106849=2013.517808,
#SRR7800697_NorthAmerica_USA_2016.39071=2016.385246,
#SRR7800675_NorthAmerica_USA_2016.453552=2013.958904,
#ERR3198370_Europe_Spain_2008.830601=2012.415301,
#10660_1#4_Europe_UK_2013.027397=2012.043716,
#10465_1#66_NorthAmerica_USA_2010.591781=2011.427397,
#NQRN01_Asia_China_2013.772603=2015.309589,
#SRR6871407_Oceania_Australia_2017.043836=2005.838356,
#11861_7#13_Oceania_Australia_2010.5=2016.297814,
#10208_3#36_Europe_UK_2011.849315=2015.945205,
#NQRP01_Asia_China_2013.956164=2013.772603,
#11861_7#45_Oceania_Australia_2005.5=2013.783562,
#11861_8#32_Europe_UK_2008.478142=2005.5,
#ERR3198373_Europe_Spain_2015.309589=2008.508197,
#SRR7800476_NorthAmerica_USA_2015.994521=2013.350685,
#10625_5#34_Europe_UK_2012.357923=2013.936986,
#12082_5#71_Oceania_Australia_2008.5=2014.808219,
#NQRG01_Asia_China_2013.860274=2011.013699,
#10702_1#24_NorthAmerica_USA_2005.879452=2016.221311,
#SRR7800708_NorthAmerica_USA_2015.945205=2011.5,
#10465_1#58_NorthAmerica_USA_2008.674863=2013.994521,
#NQSA01_Asia_China_2012.677596=2012.740437,
#10208_3#83_Europe_UK_2013.027397=2012.677596,
#NQRB01_Asia_China_2014.169863=2007.117808,
#12045_8#47_Europe_UK_2013.783562=2013.027397,
#SRR7800519_NorthAmerica_USA_2016.371585=2014.6,
#ERR3198366_Europe_Spain_2014.690411=2012.407104,
#12163_1#93_Europe_UK_2012.043716=2009.342466,
#SRR7800409_NorthAmerica_USA_2016.915301=2014.027397,
#11893_6#23_Oceania_Australia_2011.5=2013.671233,
#10208_3#77_Europe_UK_2012.874317=2013.5,
#10660_1#27_NorthAmerica_USA_2005.838356=2017.043836,
#12082_5#86_Europe_UK_2012.775956=2011.841096,
#ERR3198364_Europe_Spain_2013.350685=2012.5,
#ERR3198382_Europe_Spain_2013.534247=2015.150685,
#11893_6#18_Oceania_Australia_2008.5=2005.331507,
#10465_1#61_NorthAmerica_USA_2009.536986=2007.778082,
#11893_6#65_Europe_UK_2008.095628=2016.39071,
#10465_1#74_NorthAmerica_USA_2012.814208=2016.057377,
#SRR7800666_NorthAmerica_USA_2016.20765=2012.128415,
#10660_1#6_NorthAmerica_USA_2005.372603=2008.095628,
#SRR7800676_NorthAmerica_USA_2016.038251=2014.580822,
#SRR7800406_NorthAmerica_USA_2016.95082=2014.068493,
#NQRK01_Asia_China_2012.590164=2006.589041,
#12082_5#80_Europe_UK_2013.19726=2002.5,
#SRR7800703_NorthAmerica_USA_2016.437158=2009.709589,
#10660_1#22_Europe_UK_2012.319672=2016.31694,
#10665_2#93_NorthAmerica_USA_2011.158904=2012.81694,
#10702_1#60_NorthAmerica_USA_2008.789617=2007.180822,
#ERR3198365_Europe_Spain_2014.580822=2012.598361,
#10465_1#50_NorthAmerica_USA_2005.723288=2016.371585,
#10250_1#35_Europe_UK_2009.490411=2013.534247,
#SRR7800514_NorthAmerica_USA_2016.128415=2012.953552,
#SRR7800644_NorthAmerica_USA_2014.808219=2006.084932,
#10465_1#71_NorthAmerica_USA_2011.630137=2015.991781,
#SRR7800596_NorthAmerica_USA_2016.385246=2006.942466,
#10465_1#57_NorthAmerica_USA_2008.352459=2008.5,
#SRR7800602_NorthAmerica_USA_2016.084699=2011.849315,
#10465_1#55_NorthAmerica_USA_2006.942466=2013.956164,
#NQRC01_Asia_China_2014.068493=2011.630137,
#NQRS01_Asia_China_2012.587432=2008.352459,
#SRR7800655_NorthAmerica_USA_2016.31694=2008.5,
#ERR3198381_Europe_Spain_2009.342466=2015.068493,
#10625_5#57_Europe_UK_2012.415301=2014.432877,
#ERR3198439_Europe_UK_2015.969863=2016.95082,
#10208_3#31_Europe_UK_2011.841096=2007.5,
#12163_2#53_Europe_UK_2012.814208=2012.874317,
#10702_1#28_NorthAmerica_USA_2005.912329=2007.871233,
#7396_6#52_Europe_UK_2007.835616=2011.852055,
#11861_7#79_Oceania_Australia_2010.5=2016.319672,
#SRR7800619_NorthAmerica_USA_2015.991781=2008.497268,
#10702_1#95_NorthAmerica_USA_2012.693989=2005.723288,
#12163_2#83_Europe_UK_2008.781421=2009.490411,
#10665_4#36_Europe_UK_2006.084932=2006.106849,
#SRR7800668_NorthAmerica_USA_2015.613699=2008.674863,
#SRR7800551_NorthAmerica_USA_2015.950685=2016.39071,
#10208_3#39_Europe_UK_2011.852055=2016.046448,
#SRR7800593_NorthAmerica_USA_2016.319672=2013.027397,
#NQRU01_Asia_China_2015.068493=2015.323288,
#11893_6#70_Europe_UK_2008.748634=2011.339726,
#11861_7#83_Oceania_Australia_2008.5=2009.128767,
#11861_7#76_Oceania_Australia_2012.5=2008.830601,
#ERR3198384_Europe_Spain_2014.120548=2005.912329,
#NQRH01_Asia_China_2013.632877=2012.814208,
#SRR7800699_NorthAmerica_USA_2016.964481=2005.372603,
#SRR7800659_NorthAmerica_USA_2015.150685=2015.5,
#SRR7800679_NorthAmerica_USA_2016.18306=2012.775956,
#ERR3198499_Europe_UK_2014.432877=2014.690411,
#SRR7800706_NorthAmerica_USA_2016.161202=2016.038251,
#10702_1#49_NorthAmerica_USA_2007.772603=2007.772603,
#NQRQ01_Asia_China_2013.958904=2016.437158,
#SRR7800700_NorthAmerica_USA_2016.47541=2012.590164,
#10625_4#64_Europe_UK_2011.339726=2012.97541,
#10660_1#52_NorthAmerica_USA_2012.128415=2012.374317,
#SRR7800479_NorthAmerica_USA_2016.39071=2015.969863,
#SRR7800526_NorthAmerica_USA_2016.071038=2016.489071,
#SRR7800480_NorthAmerica_USA_2016.23224=2015.950685,
#ERR3198437_Europe_UK_2014.027397=2010.591781,
#10702_1#54_NorthAmerica_USA_2008.043716=2011.20274,
#SRR7800672_NorthAmerica_USA_2016.489071=2012.319672,
#SRR6871393_Oceania_Australia_2014.043836=2009.536986,
#10702_1#41_NorthAmerica_USA_2007.117808=2016.142077,
#10702_1#64_NorthAmerica_USA_2009.40274=2014.043836,
#ERR3198415_Europe_UK_2009.50137=2013.347945,
#SRR7800665_NorthAmerica_USA_2016.142077=2009.915068,
#7396_7#29_Europe_UK_2007.778082=2007.460274,
#NQSC01_Asia_China_2014.619178=2008.478142,
#11861_7#37_Oceania_Australia_2000.5=2010.5,
#11893_6#3_Oceania_Australia_2012.5=2016.47541,
#NQQY01_Asia_China_2012.97541=2014.169863                
#                                    <taxa id="TaxonSet.dcc1" spec="beast.evolution.alignment.TaxonSet">
#                        </taxa>
#                    </trait>
#                    <taxonset idref="TaxonSet.dcc1"/>
#                </tree>
#            </treeIntervals>
#        </distribution>
#        <distribution id="MarkovChainedPopSizes.t:dcc1" jeffreys="true" parameter="@bPopSizes.t:dcc1" spec="beast.math.distributions.MarkovChainDistribution"/>
#        <prior id="KappaPrior.s:dcc1" name="distribution">
#            <parameter id="kappa.s:dcc1" lower="0.0" name="x">2.0</parameter>
#            <LogNormal id="LogNormalDistributionModel.0" name="distr">
#                <parameter estimate="false" id="RealParameter.1" name="M">1.0</parameter>
#                <parameter estimate="false" id="RealParameter.2" name="S">1.25</parameter>
#            </LogNormal>
#        </prior>
#        <prior id="MeanRatePrior.c:dcc1" name="distribution">
#            <parameter id="ucldMean.c:dcc1" name="x">1.5E-4</parameter>
#            <Uniform id="Uniform.4" lower="1.5E-6" name="distr" upper="0.015"/>
#        </prior>
#        <prior id="ucldStdevPrior.c:dcc1" name="distribution">
#            <parameter id="ucldStdev.c:dcc1" lower="0.0" name="x">0.1</parameter>
#            <Gamma id="Gamma.0" name="distr">
#                <parameter estimate="false" id="RealParameter.4" name="alpha">0.5396</parameter>
#                <parameter estimate="false" id="RealParameter.5" name="beta">0.3819</parameter>
#            </Gamma>
#        </prior>
#    </distribution>
#    <distribution id="likelihood" spec="beast.core.util.CompoundDistribution" useThreads="true">
#        <distribution data="@dcc1" id="treeLikelihood.dcc1" spec="beast.evolution.likelihood.ThreadedTreeLikelihood" tree="@Tree.t:dcc1">
#            <siteModel id="SiteModel.s:dcc1" spec="beast.evolution.sitemodel.SiteModel">
#                <parameter estimate="false" id="mutationRate.s:dcc1" name="mutationRate">1.0</parameter>
#                <parameter estimate="false" id="gammaShape.s:dcc1" name="shape">1.0</parameter>
#                <parameter estimate="false" id="proportionInvariant.s:dcc1" lower="0.0" name="proportionInvariant" upper="1.0">0.0</parameter>
#                <substModel id="hky.s:dcc1" kappa="@kappa.s:dcc1" spec="beast.evolution.substitutionmodel.HKY">
#                    <frequencies id="estimatedFreqs.s:dcc1" spec="beast.evolution.substitutionmodel.Frequencies">
#                        <parameter dimension="4" id="freqParameter.s:dcc1" lower="0.0" name="frequencies" upper="1.0">0.25</parameter>
#                    </frequencies>
#                </substModel>
#            </siteModel>
#            <branchRateModel clock.rate="@ucldMean.c:dcc1" id="RelaxedClock.c:dcc1" spec="beast.evolution.branchratemodel.UCRelaxedClockModel" tree="@Tree.t:dcc1">
#                <LogNormal S="@ucldStdev.c:dcc1" id="LogNormalDistributionModel.c:dcc1" meanInRealSpace="true" name="distr">
#                    <parameter estimate="false" id="RealParameter.3" lower="0.0" name="M" upper="1.0">1.0</parameter>
#                </LogNormal>
#                <rateCategories dimension="342" id="rateCategories.c:dcc1" spec="beast.core.parameter.IntegerParameter">1</rateCategories>
#            </branchRateModel>
#        </distribution>
#    </distribution>
#</input>
#
Sample	posterior	likelihood	prior	treeLikelihood	TreeHeight	kappa	ucldMean	ucldStdev	rate.mean	rate.variance	rate.coefficientOfVariation	BayesianSkyline	bPopSizes.1	bPopSizes.2	bPopSizes.3	bPopSizes.4	bPopSizes.5	bGroupSizes.1	bGroupSizes.2	bGroupSizes.3	bGroupSizes.4	bGroupSizes.5	freqParameter.1	freqParameter.2	freqParameter.3	freqParameter.4	
0	-31686.88916986007	-30195.301029564296	-1491.5881402957746	-30195.301029564296	295.1336487009258	3.7052124817207477	5.2459665808732726E-5	0.3795702309055766	5.290948675246193E-5	4.065990442073718E-10	0.3905241098222879	-1452.557550775244	11939.674871192878	3921.1628913704976	3045.2085731153916	14.225523298355878	19.711259177246262	70	33	30	23	15	0.19511044350251167	0.2937582635923315	0.3069672145207775	0.20416407838438064	
10000	-31688.545688348062	-30191.040713374332	-1497.5049749737286	-30191.040713374332	293.31859710407605	3.986828114637545	4.641480190791132E-5	0.41812855423594775	4.733316514618866E-5	3.9175067221399606E-10	0.4200975783886487	-1456.627416049141	13699.857036899279	4021.31108542663	5074.4730516675245	11.726356374947736	22.653460713158157	68	58	7	27	11	0.19511044350251167	0.2937582635923315	0.3069672145207775	0.20416407838438064	
20000	-31692.916877763186	-30205.12870332509	-1487.7881744380986	-30205.12870332509	286.0199050122822	4.073075450620106	4.603123032068693E-5	0.46333202938720836	4.6824892580415135E-5	4.948595398970777E-10	0.4722804132626244	-1445.7478715467082	17461.10298079214	2665.7937751470804	5525.285595209573	7.7081766004363566	19.22067141347097	65	59	9	13	25	0.19511044350251167	0.29142029466454944	0.30930518344855956	0.20416407838438064	
30000	-31697.176404850732	-30224.071309408704	-1473.1050954420268	-30224.071309408704	292.77948541067326	4.073075450620106	4.687170976994567E-5	0.4597927357790305	4.861795361577511E-5	4.770195680408108E-10	0.44596119238850385	-1432.4167928764525	14516.544419314749	3468.5735428463113	4275.0495656270205	9.43182918862887	19.507613116463215	64	51	18	29	9	0.19511044350251167	0.29105408122244153	0.30930518344855956	0.20453029182648855	
40000	-31666.363563063795	-30191.438319926023	-1474.9252431377704	-30191.438319926023	303.2129881162155	3.9750086647721847	5.237779444856837E-5	0.447384374788552	5.3355197422842864E-5	5.171449264058826E-10	0.4320652197887659	-1433.0652335645493	11809.537567054967	2713.7371030135514	3626.5134647428877	9.720771011773405	39.00862506142426	65	35	33	28	10	0.2039899882804317	0.2959508792423844	0.3044083854286167	0.19565074704856852	
50000	-31712.07503714473	-30181.594041708166	-1530.4809954365644	-30181.594041708166	369.03982097166255	3.9750086647721847	3.9521026513290325E-5	0.4174710697031723	4.167684489173359E-5	2.649568237014728E-10	0.40813323572787835	-1489.9691102278916	15532.938299564321	3393.7662516427336	3152.5468346687107	17.363927437297473	34.36482961455704	68	1	64	25	13	0.19871111123048799	0.30070294780985907	0.30493519391108576	0.19565074704856852	
60000	-31723.36659855398	-30190.903120622555	-1532.4634779314272	-30190.903120622555	332.16074816032506	3.9373713752495556	3.999883146131933E-5	0.44089213019676965	4.1631041598591815E-5	3.177509043593759E-10	0.4380611741282959	-1490.6194683452527	19061.53775210038	6366.865616405319	4799.879574582267	17.114850804448633	31.722235664382904	60	12	62	31	6	0.19374528101984997	0.30165287705906696	0.30493519391108576	0.19966664800999862	
70000	-31693.04940443155	-30195.89267188557	-1497.1567325459796	-30195.89267188557	255.1273101766465	3.847137878811574	5.150112270762852E-5	0.47181398639141564	5.241792388260653E-5	6.144458034976703E-10	0.47865671732898685	-1457.1919112787673	13565.352864470766	4944.2505753428195	3759.2341982794906	24.39101751338549	16.442228766111224	59	53	22	34	3	0.19374528101984997	0.30576313966930546	0.30493519391108576	0.1955563853997601	
80000	-31799.759438552144	-30201.995933152128	-1597.7635054000166	-30201.995933152128	442.81151295139887	4.099484580410794	3.182069319904589E-5	0.3943524059085988	3.0385453667935258E-5	1.827393467044575E-10	0.4339859383694821	-1556.124867831615	21548.7349707838	7157.289369140279	5087.9811531536925	26.536400918483807	25.3411532080092	63	31	39	19	19	0.19374528101984997	0.306362038911233	0.30352954714141916	0.19636313292749918	
90000	-31866.78538150405	-30199.852639454508	-1666.9327420495433	-30199.852639454508	713.7231275125009	4.188709132636784	2.100267097440245E-5	0.4247866218457537	2.0724333787872742E-5	8.455902614934373E-11	0.43313073726078094	-1626.4578423482628	28168.970443114235	9701.077633917397	365.1086771576157	56.85512159174474	67.8278346216455	61	71	1	22	16	0.19188753169847614	0.30177644282699256	0.3180200152265184	0.1883160102480142	
100000	-31785.902644405727	-30200.685723930812	-1585.2169204749166	-30200.685723930812	399.45755088431116	4.288546201164774	3.571376210491866E-5	0.4432681551543001	3.625155568706245E-5	2.8663582991600564E-10	0.45274602641838196	-1542.7187480323678	20357.935242638687	8660.374231537859	7378.737272930102	30.4894848784266	22.993734608790533	51	75	8	31	6	0.19188753169847614	0.29970496587002843	0.32006059353109234	0.18834690890040437	
110000	-31717.742489650376	-30197.1127976504	-1520.629691999976	-30197.1127976504	301.40088158405115	3.898969714764898	4.8415381975804485E-5	0.4121853430326482	4.700249496033081E-5	4.4812992051179695E-10	0.43897470575206426	-1481.5946594666423	13984.073605368189	5227.696810975545	1000.749785090954	103.39036782477903	17.74006423944523	51	81	3	2	34	0.18928764883934635	0.3023048487291582	0.30467567550297164	0.20373182692852507	
120000	-31708.82688087994	-30201.60893613396	-1507.2179447459814	-30201.60893613396	300.26889759551653	3.898969714764898	5.302198071065034E-5	0.48547355967455463	5.224929152739741E-5	7.649925501646079E-10	0.5196002138496166	-1471.2924134737527	16824.788261168782	4392.078082481569	41.54701110453794	21.171744950040072	26.573514761955494	46	88	9	17	11	0.20134058254380915	0.2942435412704869	0.3011928609584912	0.203223015227214	
130000	-31751.421798721964	-30197.070902771582	-1554.350895950381	-30197.070902771582	347.1333756784284	3.950001516404468	4.580328883734247E-5	0.5091521091507608	4.39420407657359E-5	5.368393746413448E-10	0.5208009656021517	-1512.8927034689211	17838.143315915582	5030.108294509716	2497.385206844574	164.2471932351646	37.148948129330066	52	81	1	2	35	0.20134058254380915	0.30998456955774273	0.3011928609584912	0.18748198693995818	
140000	-31714.24899161882	-30208.295067261966	-1505.9539243568538	-30208.295067261966	249.85213016400033	4.138839198985443	5.669691058963376E-5	0.41154087391101224	5.632323815978172E-5	5.879668766625777E-10	0.42500017048854594	-1465.052456903369	13026.03260726685	4568.658217860448	4151.668945702146	107.6324473368616	17.51279488389329	49	63	21	6	32	0.19962419592319552	0.30998456955774273	0.3029092475791048	0.18748198693995818	
150000	-31704.37056068823	-30207.512103702917	-1496.8584569853128	-30207.512103702917	277.4323389038443	4.138839198985443	5.9193892855474E-5	0.4657787404902048	5.857576270452145E-5	6.876660071911292E-10	0.454250178829143	-1456.6749290532139	14697.42812108772	3999.7898346082125	1403.3199617834057	206.350200484488	17.839146570488282	61	70	1	6	33	0.19449935656427977	0.3041524129211416	0.3091647528026703	0.1921834777119096	
160000	-31709.947450852673	-30202.78326488713	-1507.164185965543	-30202.78326488713	316.5688747766876	4.1600117111367565	5.371714065582708E-5	0.4533309705659897	5.1965646428802856E-5	6.929123245800518E-10	0.48989812328629095	-1465.726614666931	10106.350214594204	2481.5086833149703	5426.813960819109	113.8376788474698	18.71213194105393	70	52	10	4	35	0.19449935656427977	0.3067180455377642	0.30127165688305096	0.19751094101490635	
170000	-31655.195810675974	-30193.31584792479	-1461.8799627511837	-30193.31584792479	237.23249564398157	4.015920904317401	6.330905773922254E-5	0.43680352600784117	6.211698194903586E-5	8.43600469396642E-10	0.4676196057059992	-1421.18111084631	11027.788794539725	3068.230056303296	5363.618134228752	63.610048363660326	9.711610042153577	73	52	7	6	33	0.19492251852924541	0.3090726719097812	0.2984938685460683	0.19751094101490635	
180000	-31629.20298259465	-30195.2019768488	-1434.001005745849	-30195.2019768488	200.56922094063327	4.189287244153101	7.189651625496505E-5	0.39955003918029447	7.296542390727943E-5	9.981775341826426E-10	0.4303457977736542	-1394.7998749512633	9743.835867102835	2121.0191463396936	3556.210777353387	42.61877390707207	12.79539717604066	67	50	15	7	32	0.19687756196851824	0.31144825363508205	0.3014894037163451	0.1901847806800559	
190000	-31639.824383235107	-30181.138668361476	-1458.68571487363	-30181.138668361476	236.76765791579524	4.29050165250972	6.08605930636398E-5	0.42308254722571226	6.021904064991108E-5	7.03716890542431E-10	0.4321937895814006	-1419.0423468645827	9294.044108594395	2488.103223677618	4389.966128641903	41.64009547050178	9.830204432087198	70	42	21	3	35	0.19687756196851824	0.30406382817442235	0.3006488755018468	0.19840973435521386	
200000	-31674.428102849615	-30183.624656665485	-1490.8034461841291	-30183.624656665485	329.6116737362215	4.085070458277159	4.793404416814461E-5	0.410973593506216	4.8812513001813094E-5	4.254244121542565E-10	0.42574407340981274	-1447.8565148923954	15991.760542450078	2891.7382373604855	6246.50909168912	219.32237919139467	13.804315195915695	69	50	14	2	36	0.19687756196851824	0.30406382817442235	0.30517457587712826	0.19388403397993245	
210000	-31688.171595172957	-30181.037711290686	-1507.1338838822708	-30181.037711290686	299.46357230075563	4.341256073392587	4.8647763252066886E-5	0.3879261365791152	4.9561105168189575E-5	3.954716440642915E-10	0.40305858730216254	-1461.8385016730692	12382.424017354353	2210.4118094765745	4979.959090042387	3286.16339231485	16.761488234327846	74	40	11	9	37	0.19687756196851824	0.30240336825478464	0.30683503579676596	0.19388403397993245	
220000	-31666.253217430924	-30190.08661749649	-1476.166599934432	-30190.08661749649	268.4522746312828	4.245431420026805	5.53737076130424E-5	0.4597347007283943	5.430173748361459E-5	6.882367279268187E-10	0.47441487094934004	-1430.158212900603	13009.444696178976	1714.3222068979223	4605.935556378256	3827.95760538354	12.641630754045268	71	35	22	6	37	0.19687756196851824	0.29423126125256016	0.30683503579676596	0.20205614098215693	
230000	-31637.379690854134	-30204.193408431198	-1433.1862824229345	-30204.193408431198	238.81381325094264	4.245431420026805	5.778961505007484E-5	0.4764025353697632	5.564594856381728E-5	6.739275145967909E-10	0.4634864591793812	-1388.2918123736404	12761.949293167127	1322.0508350474554	1490.5868517864485	3940.441883114359	7.049933691926226	71	33	1	29	37	0.19843733450939274	0.3078036577106504	0.29815600442266577	0.19560300335729244	
240000	-31641.30885580624	-30201.629085909794	-1439.679769896447	-30201.629085909794	243.05001758221275	4.245431420026805	6.226394257474387E-5	0.467088586843081	5.995243934774309E-5	8.257015145082519E-10	0.4649607142942445	-1396.6623144937175	9419.146486901534	1497.50149597113	3568.570639346518	1151.5121058836176	9.499788347794762	74	35	24	1	37	0.20118588235143386	0.31183103338404167	0.29138008090723333	0.19560300335729244	
250000	-31665.15267457277	-30192.88554866301	-1472.2671259097613	-30192.88554866301	302.0899182598503	4.030201306724412	5.078868743749715E-5	0.4999978637284961	4.921382620782734E-5	6.149890561311282E-10	0.49302589360303933	-1423.7057598335302	14479.410133431094	955.9682272144954	5201.859223610362	4121.512484008493	9.907984067818898	74	33	16	12	36	0.20118588235143386	0.31183103338404167	0.29138008090723333	0.19560300335729244	
260000	-31768.25194850616	-30198.340351977422	-1569.9115965287394	-30198.340351977422	459.462024860929	4.1897544089651095	3.263943131704775E-5	0.4863048684098346	3.100426592910387E-5	2.3047318705078862E-10	0.474867193360078	-1524.0869706392082	26833.662326325124	2700.5543231667584	6872.657800601241	706.286732430483	21.020141275143644	75	33	26	1	36	0.20125864755006426	0.28658718802405586	0.31662392626721914	0.19553023815866205	
270000	-31724.713263224407	-30193.122854005192	-1531.5904092192147	-30193.122854005192	362.7945820278816	4.174544790181499	4.028315755207735E-5	0.4528319177544514	3.953752261045344E-5	3.55674988537296E-10	0.47504824464370404	-1485.831697909903	17064.772320514436	1435.8399247818454	4637.376714611024	1953.8746761989416	29.155361827495167	70	37	27	1	36	0.20348591081609818	0.29293515023606453	0.29776539349693	0.20581354545090863	
280000	-31660.950209361505	-30185.992466536045	-1474.9577428254602	-30185.992466536045	303.8577263587699	4.115907541431015	4.913312030629631E-5	0.4729136104251254	4.5966197338320245E-5	5.678441293284412E-10	0.4909781694583885	-1430.4106625807885	15491.341832624816	1655.0901525792365	4837.068111661405	933.0032054904609	9.328295357030255	69	36	28	2	36	0.19976858241044795	0.30451540794884235	0.3014827219025802	0.1942332877381308	
290000	-31689.945955633542	-30191.886777185424	-1498.0591784481203	-30191.886777185424	332.63764345640266	4.264513894603128	4.4621142470550025E-5	0.48973194806563025	4.19944710327751E-5	5.008490164860051E-10	0.5130780372810833	-1455.0721097910998	16377.998999374944	1675.1872634563458	4295.488396859379	271.45189262369814	18.230086041977575	69	38	25	3	36	0.19976858241044795	0.30451540794884235	0.3014827219025802	0.1942332877381308	
300000	-31705.208404741992	-30190.998058095487	-1514.2103466465041	-30190.998058095487	363.544228278205	4.055647226689127	4.276240517287596E-5	0.4982864790346917	3.93970616772892E-5	3.936051354502664E-10	0.48182849804025596	-1470.3903976160825	17390.748754800607	2352.690817289494	5753.992403662045	335.0537739504742	20.613103062857515	70	40	22	2	37	0.19090574776421063	0.2984869896707098	0.3120331212821198	0.19857414128296108	
310000	-31740.09966330825	-30188.343637035625	-1551.756026272626	-30188.343637035625	427.24658858606364	4.1936501669219215	3.663122632085552E-5	0.4872454386160739	3.426562757583401E-5	3.211674603196781E-10	0.5016518703430682	-1504.2763973211183	21018.019327332477	2540.7501059011593	5351.905498024333	5277.672299552723	18.62548888030042	70	24	9	31	37	0.19090574776421063	0.2984869896707098	0.3134739403515886	0.19713332221349225	
320000	-31644.848330109075	-30192.35288421324	-1452.4954458958352	-30192.35288421324	229.76195782656873	4.1936501669219215	6.0761593924295165E-5	0.46133976565413504	5.868561969599091E-5	8.844402149415208E-10	0.4951712408729144	-1407.6143031967242	11421.11400980864	1508.8425567153918	2171.0623646912477	4308.1604092416455	9.788159913940552	71	7	48	8	37	0.18647851351881756	0.2984869896707098	0.3134739403515886	0.20156055645888532	
330000	-31659.704353418074	-30183.23494747484	-1476.469405943234	-30183.23494747484	265.26880405234624	4.117308255596778	5.400729491857654E-5	0.5256348290084403	5.2584255856668266E-5	8.355415907201479E-10	0.5360438785383769	-1427.2452732815443	12916.780284057075	10828.71388798233	1814.9853445367728	7447.380622127184	8.438880224560277	64	9	50	11	37	0.19267621749598218	0.2984869896707098	0.3134739403515886	0.1953628524817207	
340000	-31661.937086940743	-30194.96979902132	-1466.9672879194213	-30194.96979902132	262.2978830365869	3.983886333276407	5.758913575576433E-5	0.47765017364065065	5.5668594706585026E-5	7.038411616987529E-10	0.4661560980642146	-1421.046259245249	11720.770598947898	1788.918311653823	2091.330686484961	5837.143689988805	13.723090359720594	73	10	37	14	37	0.20141425562808785	0.29283680822407054	0.3134739403515886	0.19227499579625432	
350000	-31709.469463204092	-30187.970969518283	-1521.498493685809	-30187.970969518283	343.7901777850962	3.968151582612382	4.4143185789515195E-5	0.47830725604955443	4.1442100845939266E-5	5.334929830768984E-10	0.5283414678615097	-1474.4796973594011	16535.188899030527	1720.4006233411317	2995.03672058565	6670.765742364987	9.414620893641686	71	4	37	22	37	0.20141425562808785	0.2948522870654578	0.31145846151020135	0.19227499579625432	
360000	-31756.762873394535	-30212.74292073544	-1544.019952659095	-30212.74292073544	370.9536268943778	4.229192074336199	3.8612596045921965E-5	0.4271770130298851	3.7976480039000565E-5	3.2798025068525624E-10	0.4571717791575009	-1498.4239765219927	16551.40620750945	3034.879078823674	5797.197646819445	2454.0523676536404	23.157438212353558	71	17	45	1	37	0.2001603201575701	0.3039982393793466	0.30231250919631253	0.19352893126677206	
370000	-31681.09292927926	-30168.59915759831	-1512.4937716809522	-30168.59915759831	303.68532126661313	3.82441097232621	4.7315921175445605E-5	0.44870668846417183	4.68493588275927E-5	6.185270085560939E-10	0.5212933869747647	-1466.4166053265935	13372.39152093078	11950.965170210611	2361.877701403451	3606.3497828698646	17.867108706002654	49	24	25	36	37	0.1948635766438989	0.30489142257855517	0.30231250919631253	0.19793249158123474	
380000	-31667.58218331589	-30173.691599850827	-1493.8905834650661	-30173.691599850827	277.00051602979516	3.82441097232621	4.9151507854932476E-5	0.48137246509579795	4.791832069641856E-5	6.599669502621816E-10	0.5113638377388477	-1446.9383148041602	14721.495619936992	18721.721986152275	3185.420248358343	3377.712435400573	11.582210664488027	44	25	55	10	37	0.19669293568804783	0.3005501535340379	0.2957335951822366	0.20702331559567905	
390000	-31669.79015335854	-30197.573580894717	-1472.2165724638212	-30197.573580894717	247.29913598948275	3.82441097232621	5.6664451984819585E-5	0.4433189123171039	5.642691365105444E-5	8.52384542158174E-10	0.5028283215747459	-1427.807400113321	11968.53545259041	995.4607483746768	2222.34864043837	3336.545317677977	12.29564398610944	73	1	46	14	37	0.19608927476211543	0.2978058711742332	0.3114317849378254	0.19467306912582732	
400000	-31838.04040504359	-30200.635073324433	-1637.4053317191583	-30200.635073324433	676.8044162178514	4.288281981066842	2.2622373359181704E-5	0.4769963958546782	2.2521480131301802E-5	1.3868104963042568E-10	0.49431528743906805	-1586.9920523158953	29797.40691916475	6441.301380988855	4386.200514638249	12882.307594648626	35.01010384949554	69	10	37	18	37	0.19608927476211543	0.30567902227736904	0.30355863383468956	0.19467306912582732	
410000	-31765.312205719354	-30195.73815684962	-1569.574048869733	-30195.73815684962	420.33932101214685	4.0609705098849345	3.319450500279058E-5	0.4310883501539509	3.3795087284830694E-5	2.606564377300691E-10	0.47017332574104603	-1520.1026135500315	18481.035753648277	23077.53543208278	3283.9280646425223	7413.909870436683	27.445479045918372	69	5	48	12	37	0.19916506273367587	0.2997024681736599	0.30355863383468956	0.19757383525797598	
420000	-31714.16102791165	-30221.46350070026	-1492.6975272113903	-30221.46350070026	307.8237527368031	4.221042066050101	4.6071653645208455E-5	0.4646947986288307	4.6198999641734224E-5	5.824445949439541E-10	0.5077963709065089	-1445.2424512856337	13028.483648547484	16866.38279029694	1954.624990478305	4201.706880071794	15.68353693341771	50	18	49	17	37	0.19830172928955903	0.30056580161777674	0.3020683112061935	0.19906415788647208	
430000	-31643.32650001801	-30185.10702119278	-1458.2194788252307	-30185.10702119278	240.60656193082178	3.916270357306235	5.863842324040732E-5	0.5163350241104852	5.9127944239145625E-5	1.065453336270471E-9	0.5401896545380491	-1410.3638970391617	14081.22392964627	9618.653774644683	1564.7073981003566	5342.690790681398	16.354453219768697	45	27	52	10	37	0.20132294627428093	0.30490342038469154	0.2977306924392787	0.19604294090175017	
440000	-31670.352901774873	-30190.23843636235	-1480.1144654125244	-30190.23843636235	277.4758782854393	4.224363470993796	5.3685645213019655E-5	0.5008425156540659	5.4759627551875464E-5	7.827122930705707E-10	0.49686933951923146	-1433.507395160682	11776.015432926135	11661.404291578341	1775.587702651799	3882.027089779828	12.37696148671582	39	34	44	17	37	0.20132294627428093	0.29984971992597714	0.2977306924392787	0.20109664136046454	
450000	-31683.03576551297	-30224.604896145695	-1458.430869367276	-30224.604896145695	249.55695992497854	4.224363470993796	5.708821425654448E-5	0.4303156331630981	5.629464893179218E-5	7.345761270776057E-10	0.45975128895306	-1413.1520987021427	18236.264439125007	10595.012918757573	1908.9062334382381	2259.2274764601057	8.513089920728778	23	49	23	39	37	0.20132294627428093	0.29984971992597714	0.30381082793106323	0.19501650586868002	
460000	-31640.781895589895	-30179.673109466	-1461.1087861238946	-30179.673109466	258.55550179497396	4.224363470993796	5.519322470853274E-5	0.4582071843688917	5.642812560079168E-5	7.334534543970488E-10	0.4669083141633895	-1415.9161640166674	11804.442975653761	1513.066586466099	2377.3014191430807	4615.441078096552	8.416181628347069	69	2	40	23	37	0.20132294627428093	0.29984971992597714	0.30381082793106323	0.19501650586868002	
470000	-31712.293573834024	-30216.85235435291	-1495.4412194811118	-30216.85235435291	302.6237499068608	3.9342813814411164	4.50837758624264E-5	0.42639896033696795	4.421278456212649E-5	4.0822150775257806E-10	0.45666805322993415	-1448.8885005785248	12088.977545788177	1278.1701480560996	2770.0771020398956	6919.302224538563	8.161703283833482	70	8	47	9	37	0.1971165030332544	0.2903984594866827	0.313822559932102	0.19866247754796226	
480000	-31652.912179364892	-30207.517417030227	-1445.3947623346646	-30207.517417030227	247.0583203798667	3.991269509461581	6.0246266050345815E-5	0.461238418086773	5.9565797019486355E-5	8.352864925607656E-10	0.47575828972980044	-1401.493552906377	14260.012759325364	2678.2866173384696	1509.8337313125178	2613.5718474083674	8.0253856226873	68	6	17	43	37	0.19766360172459901	0.2945445792034552	0.3154602409310076	0.1923315781409395	
490000	-31624.003696625965	-30197.150030021367	-1426.8536666045982	-30197.150030021367	232.79119283158388	4.345866581668499	6.168169866394879E-5	0.42934533279610637	5.9084307428408765E-5	7.995460857086091E-10	0.46583733760126284	-1382.878232285137	11453.928158275987	3056.257625900271	1651.0865430298788	3021.8178314599713	7.322556227649782	67	5	45	16	38	0.19438039709782462	0.30156041169764525	0.30760885558117335	0.19645033562335812	
500000	-31651.74797400809	-30187.034184096232	-1464.7137899118552	-30187.034184096232	271.4772927586901	4.2807170970851915	5.352611676866297E-5	0.47880454544405693	5.139961431785108E-5	6.744340470982884E-10	0.5003728694569736	-1419.4293683062433	15767.236686820052	1348.60945136907	1120.5203360365306	3640.535784758252	12.537140647057468	77	4	30	22	38	0.19242518645171383	0.303515622343756	0.30760885558117335	0.19645033562335812	
510000	-31620.221089484487	-30186.003498982955	-1434.2175905015304	-30186.003498982955	230.06980373239668	3.996529864075848	6.319420066612371E-5	0.5175916074828214	6.243480983686167E-5	1.1226252214229195E-9	0.5222827468723557	-1386.4052307802315	12132.364437937285	3002.175662212171	789.578332102282	4699.61586447115	11.829240149412946	73	12	32	16	38	0.19546819524048004	0.3062669717149118	0.30760885558117335	0.1906559774634361	
520000	-31664.330029833105	-30209.300908341276	-1455.0291214918288	-30209.300908341276	259.1847631770504	4.113218872071871	5.720489454294407E-5	0.5049273973761835	5.8564254056687136E-5	7.281693297572768E-10	0.46559048664407016	-1410.9572652253053	11709.836626636912	854.696773955626	1754.4301681799914	2856.4521199567807	16.764339430025608	73	22	14	24	38	0.19838634627938564	0.2955176980471379	0.3045596866807832	0.20153626899269453	
530000	-31614.913910759933	-30192.756286371026	-1422.157624388906	-30192.756286371026	225.44324345346098	4.387514082602857	6.503803451433622E-5	0.4564431505104567	6.573186313932316E-5	8.281136978948642E-10	0.4404229745932894	-1376.5726983154143	9404.42071931114	332.98155461221205	1474.7429455919075	3369.174780845947	13.558250129499587	74	11	25	23	38	0.19726899423620178	0.2955176980471379	0.30567703872396706	0.20153626899269453	
540000	-31600.769272060417	-30184.836450662035	-1415.932821398384	-30184.836450662035	235.65344538097193	4.213486671100881	6.293453973877241E-5	0.5460796679293342	6.37312138481326E-5	1.1585981567899252E-9	0.5317366174431043	-1370.9105748945024	9863.430706425286	993.9992216492046	734.5255625627532	3370.737887702958	14.097660150484783	75	19	19	20	38	0.20459273188103988	0.2955176980471379	0.30567703872396706	0.19421253134785643	
550000	-31556.75594276957	-30188.422762399437	-1368.3331803701344	-30188.422762399437	165.92354498035448	4.070009639536903	8.331971978181916E-5	0.4885987411570053	8.312385306184097E-5	1.6249561009262758E-9	0.48374757196709645	-1321.0190945244506	7553.824903034117	13049.37461712011	725.6301867530121	3080.9876802291565	6.936035046621034	55	16	41	21	38	0.1982982551788947	0.30181217474928307	0.30319052162543236	0.19669904844639113	
560000	-31514.921328338263	-30194.09081889567	-1320.8305094425937	-30194.09081889567	137.44324738468453	4.070009639536903	1.0556899123030377E-4	0.5109112350342119	1.0477864049115601E-4	2.7329980245133984E-9	0.4951394312294647	-1276.5038152424725	6989.143741759904	5445.793069849733	524.4032910922102	2024.4889143763896	5.9087298528404455	38	34	38	23	38	0.19636203809551975	0.30181217474928307	0.30273428818291376	0.19909149897228468	
570000	-31554.040864910425	-30191.568485518485	-1362.4723793919404	-30191.568485518485	159.7952907346816	4.070009639536903	8.583539517290297E-5	0.5250920219592778	8.434688382864534E-5	1.9144257259025312E-9	0.5264891434906749	-1313.9945916178194	8490.588771596686	6723.372935482982	542.0416155629109	3654.608043491326	6.659385902444198	47	25	36	25	38	0.19291815234191562	0.30181217474928307	0.30273428818291376	0.2025353847258888	
580000	-31574.04024641371	-30194.76165145747	-1379.2785949562406	-30194.76165145747	175.62534043007494	4.03226667720802	8.088291772236378E-5	0.5067439811894064	8.224148905042047E-5	1.6502973227542036E-9	0.5093302162108113	-1332.4908414098202	8807.905258707458	15984.505975131291	693.6978196538648	2354.982028828125	7.120378055221604	62	12	35	24	38	0.1971569520854494	0.29602915058553203	0.304278512603131	0.2025353847258888	
590000	-31575.940250856136	-30196.48443490544	-1379.4558159506962	-30196.48443490544	179.95372531998828	4.232408512263785	8.282120864594076E-5	0.5039065240413263	8.410762432285927E-5	1.9151408801518375E-9	0.5240740752670668	-1330.3779205102644	8468.135296576822	17396.75835126035	627.0219691634533	3245.742087074479	7.046540454807214	66	6	35	26	38	0.1971569520854494	0.29602915058553203	0.304278512603131	0.2025353847258888	
600000	-31571.844364255125	-30185.024305655304	-1386.8200585998206	-30185.024305655304	187.70633352757508	4.232408512263785	8.507323859377546E-5	0.508112931480639	8.184981008873486E-5	2.221234318232339E-9	0.5538612016690129	-1338.9873745089958	6877.138653144662	17831.290772468583	814.6018018766194	2932.1207187009127	7.190576192014778	59	13	36	26	37	0.1895852290790788	0.30550652790858746	0.30286601479109004	0.20204222822124496	
610000	-31601.408884723736	-30209.66274508768	-1391.7461396360566	-30209.66274508768	178.39952629322025	4.330298251892817	7.826712281394666E-5	0.45407522853370225	7.720516411808048E-5	1.3338216762785987E-9	0.45847627301671134	-1349.5996641169781	8883.883165549496	2151.7724701878446	1349.9776137944325	1875.7622348365956	5.73983202370724	71	6	33	24	37	0.1895852290790788	0.30550652790858746	0.30286601479109004	0.20204222822124496	
620000	-31596.650722511287	-30209.649607098207	-1387.0011154130793	-30209.649607098207	168.49717546738412	4.3641556810272215	8.705256456384348E-5	0.41947815114627457	8.492438183292952E-5	1.4553884600451662E-9	0.4338713987552314	-1346.1929750035447	5933.402637570714	985.3036322352995	637.8945136286068	1696.5022340381004	10.576898811596255	73	1	23	37	37	0.19655570812199039	0.29853604886567586	0.30286601479109004	0.20204222822124496	
630000	-31631.90302007133	-30201.177615441924	-1430.725404629409	-30201.177615441924	216.75793595324924	4.02397038085693	7.236726993087375E-5	0.42637876366885846	6.92384114753633E-5	1.0799593727885863E-9	0.4543244386566848	-1386.6885011667987	12341.639549394282	1708.489040485706	1487.6440063587988	3328.405618809265	12.126410399629815	73	16	27	18	37	0.19655570812199039	0.29853604886567586	0.30286601479109004	0.20204222822124496	
640000	-31652.442029252954	-30181.87960904034	-1470.5624202126119	-30181.87960904034	264.84725053220563	4.209330389736892	5.685967558859847E-5	0.4537016570605454	5.505598251606742E-5	6.472808493987209E-10	0.4466335670351891	-1424.671059176167	13058.693932329641	1184.3183595257308	3092.636445650395	4513.005597652588	15.389092942939941	72	27	18	17	37	0.19655570812199039	0.29853604886567586	0.3121409385402527	0.19276730447208232	
650000	-31689.727705315607	-30202.096491668137	-1487.631213647471	-30202.096491668137	268.1417368135223	4.394183300367719	5.6151602684120415E-5	0.46816878947785895	5.42835990528781E-5	6.804329164210541E-10	0.4571741122192763	-1443.4645759032958	10433.715118265845	964.484546712161	1898.0428561266365	3279.9260155631414	16.754591044959184	75	24	12	24	36	0.20235792471555603	0.2939360990835032	0.3109386717288597	0.19276730447208232	
660000	-31687.04075792359	-30172.84463078649	-1514.1961271370988	-30172.84463078649	330.80814946372544	4.103100508015413	4.764014080796945E-5	0.48152042537945594	4.7382255287106445E-5	5.041458365379925E-10	0.4675646919421523	-1468.889040073614	13627.78016012367	4405.145508422976	1598.0898280740798	3663.00663115216	16.568696032732575	76	10	16	34	35	0.20047426892535028	0.2939360990835032	0.3128223275190654	0.19276730447208232	
670000	-31720.975142664487	-30198.27228627239	-1522.702856392097	-30198.27228627239	300.9891935144862	4.103100508015413	4.543140207641849E-5	0.4002807378550065	4.566150631760692E-5	3.441436864139533E-10	0.4000807960083142	-1477.2179800841423	14755.345769660706	1649.5547271601397	3511.5181317231327	4038.320761521517	24.89152736430603	79	25	21	12	34	0.20162101919423214	0.3024923307473321	0.30311934558635467	0.19276730447208232	
680000	-31715.991053341408	-30188.889801873807	-1527.1012514676004	-30188.889801873807	321.72856422340317	4.369786650342169	4.915420248656075E-5	0.4857096642752637	4.6225425626535534E-5	5.869320734813745E-10	0.4949307621403412	-1481.72936928298	13344.029282628406	2090.801194274754	5202.735637521507	2181.0287156450777	27.923057750088393	74	30	23	10	34	0.20155305367344642	0.3025602962681178	0.3018386526590254	0.19404799739941161	
690000	-31712.77435316889	-30183.59158534951	-1529.182767819382	-30183.59158534951	323.5115114610248	4.369786650342169	4.712803650597036E-5	0.4665202605949037	4.599874278463945E-5	5.137664912639348E-10	0.4768554515895841	-1484.1494426952913	13770.020884420772	2587.902626055236	2931.345710276654	3680.503712091779	20.024682598824405	73	15	19	29	35	0.20155305367344642	0.3025602962681178	0.3018386526590254	0.19404799739941161	
700000	-31805.024710604994	-30206.661718019368	-1598.3629925856253	-30206.661718019368	416.32419719370836	3.9072709479708587	3.649084414505783E-5	0.4542952472627178	3.554257677140034E-5	2.5571844221351097E-10	0.4392085237341586	-1552.7202601097572	17089.46043222003	3023.9443509294247	3523.0754778131745	4066.6108245782816	39.00184338917003	78	35	8	15	35	0.19826561381854427	0.2997047881031179	0.3018386526590254	0.20019094541931365	
710000	-31806.400193322715	-30190.195008524977	-1616.2051847977386	-30190.195008524977	486.71572540131046	4.1636251554606805	3.0627608118208374E-5	0.43629446706726	2.996862061870438E-5	2.1512989799010678E-10	0.4752846970141174	-1570.2812817315448	19595.7607563548	4138.754950305686	7255.072127786142	1858.1225933570756	48.79667372930468	70	45	19	2	35	0.19826561381854427	0.3009613674122955	0.30401607860100327	0.19675694016815815	
720000	-31837.492452709615	-30197.309594784376	-1640.1828579252406	-30197.309594784376	550.1900921943871	4.1636251554606805	2.7169225318605886E-5	0.4304218753850466	2.7043856075543247E-5	1.550954687035453E-10	0.4599006965518068	-1591.7718897764244	28182.84625872373	10032.550196066832	4949.847695775014	6796.1321326777825	42.01373192942572	73	9	22	34	33	0.19429737442691353	0.3077932164099027	0.29667071962770286	0.20123868953548216	
730000	-31807.257408720074	-30167.793344990558	-1639.4640637295145	-30167.793344990558	516.3427502640349	4.08203121480211	2.786000832064921E-5	0.5345750019501826	2.6913226572128797E-5	2.536686478134325E-10	0.5632353084194883	-1590.6283708219669	26976.2449129829	11461.975561879457	6339.359850329711	6655.233730708512	39.14998127207255	64	14	16	44	33	0.19429737442691353	0.3022855414359519	0.3120591269447476	0.19135795719238824	
740000	-31977.98829561737	-30192.482911527663	-1785.5053840897076	-30192.482911527663	1328.6331474998772	4.068471344547378	1.1736347110057962E-5	0.4553321668960869	1.1653978565123052E-5	3.2754340732407636E-11	0.48167456581682416	-1733.4966385068142	60368.01450623995	8983.611027086714	8765.789998110686	15815.595607606716	101.7549929242722	64	11	7	54	35	0.2015529461393278	0.29366828758324415	0.31342080908504105	0.19135795719238824	
750000	-31990.580828034363	-30207.631041446242	-1782.949786588122	-30207.631041446242	1302.1145594506572	4.249294738763318	1.340206941893138E-5	0.4680197998970935	1.276697749829776E-5	4.6183847735569785E-11	0.5058387234827895	-1730.0078443686446	65448.61357671008	14159.894541503618	16304.607557786827	17324.820760312643	147.31932290437854	63	9	14	52	33	0.20345754481968129	0.3026485969473796	0.3009309994664957	0.1929628587664446	
760000	-31970.516796873664	-30176.716772681997	-1793.8000241916677	-30176.716772681997	1264.848198694806	4.249294738763318	1.2179272457310488E-5	0.4739301159991645	1.1824194076352347E-5	3.933104182814602E-11	0.518337009850341	-1744.261741860519	58702.021793627624	12203.580109605911	8475.354583001836	4248.873919741239	154.26085528462403	68	63	1	5	34	0.19728342190340592	0.3054856420322969	0.3106269696291573	0.18660396643514107	
770000	-31935.5662952044	-30207.241404695465	-1728.324890508935	-30207.241404695465	973.1616361351155	4.397257058358361	1.545008104981382E-5	0.45613696851507496	1.5208754389191751E-5	5.301789685545141E-11	0.46562953518269645	-1685.5939743774636	51578.46094402298	10496.543508748136	542.2007673455636	105.74841131869667	111.49296754085786	66	67	3	25	10	0.20125251235535135	0.2939718363161101	0.31817168489339864	0.18660396643514107	
780000	-31906.645179480252	-30189.00459218343	-1717.640587296822	-30189.00459218343	842.6729067908749	4.29561689966728	1.5734597464380574E-5	0.4671831880498504	1.5528682765368448E-5	5.79482394805244E-11	0.4826249832773855	-1673.000653595849	34304.30400712846	11468.898003560973	9372.825423206023	57.832780837236676	42.03959401058638	64	62	9	19	17	0.18943825674321005	0.2992812964410843	0.31817168489339864	0.19310876192230816	
790000	-31950.697243682094	-30182.11186428033	-1768.5853794017626	-30182.11186428033	1045.0076750968212	3.9780482806120614	1.2935698241950221E-5	0.4461940599361736	1.2691885034389064E-5	3.700415711695848E-11	0.47098067689023265	-1723.114876164031	46042.37253435504	12120.727850376108	8324.105752427085	165.18866942164058	56.85109016284347	76	54	5	20	16	0.19613544070204705	0.2992812964410843	0.31817168489339864	0.18641157796347116	
800000	-31973.32449825065	-30180.281346523876	-1793.0431517267739	-30180.281346523876	1302.5516891283035	4.11493376728588	1.0354820252289225E-5	0.43856277962707774	1.0405617581533439E-5	2.5075621621554978E-11	0.4743982632265872	-1746.3147434662123	63142.49333417351	18025.120153754866	10830.63662034648	152.68605004631561	67.78463374561717	72	58	4	18	19	0.19613544070204705	0.31157236877578226	0.30008500695899964	0.1922071835631722	
810000	-31999.43313742572	-30194.236110058995	-1805.1970273667248	-30194.236110058995	1351.7801445591451	4.11493376728588	1.0513868944082947E-5	0.40608490989818724	9.938208586908195E-6	2.1285408747519724E-11	0.4526758760845146	-1758.1547178279677	70138.29777230592	19668.31153728677	8942.381726593096	223.75020587214115	118.73961322243628	72	58	3	16	22	0.19613544070204705	0.2888953391692412	0.31777007630266585	0.19719914382604709	
820000	-32028.082953906443	-30194.46076133538	-1833.6221925710638	-30194.46076133538	1829.8853274298115	4.11493376728588	8.507492438286161E-6	0.4629742090209489	8.145284853980599E-6	1.6952193625804235E-11	0.4915730277310087	-1784.7334732095755	83957.75610911817	24432.5520882892	17270.7206257693	129.29342459900053	159.82393932174983	73	28	32	14	24	0.1951079895270092	0.2880120416625063	0.3196808249844386	0.19719914382604709	
830000	-32039.611322277084	-30167.95559070727	-1871.655731569812	-30167.95559070727	2214.1030919654772	4.141182755674696	6.476329242625655E-6	0.46837244422303026	6.357558472271937E-6	9.859740956878265E-12	0.4817797477998322	-1822.4050329645418	94082.51344926735	20606.597675616806	20307.840593845347	264.4195344396717	111.99306057869865	68	15	50	26	12	0.19059312746097595	0.29252690372853957	0.3196808249844386	0.19719914382604709	
840000	-32086.920111702562	-30198.196204315722	-1888.7239073868404	-30198.196204315722	2203.7080484487124	4.046457302453105	6.299522139385856E-6	0.533218833927969	6.161648261584631E-6	9.636152572745766E-12	0.5036408091646929	-1836.856204019291	142573.68923127043	27865.228903025712	32573.954434727475	331.8785841963947	282.1984438133352	70	25	38	9	29	0.19059312746097595	0.30848994312148514	0.30371778559149304	0.19719914382604709	
850000	-32154.721224802906	-30208.61445819012	-1946.1067666127844	-30208.61445819012	3629.0291878395624	3.932835956525473	4.712313809599794E-6	0.4593525487847707	4.531847264485923E-6	4.68579460884672E-12	0.45938701893880524	-1892.214880777223	135835.02670978554	84100.2373399433	52770.78153612299	1660.3179809663354	279.49824876496	57	13	64	3	34	0.19807042557732565	0.30848994312148514	0.30577384675118546	0.18766578455000502	
860000	-32094.99437522123	-30211.70377021929	-1883.290605001942	-30211.70377021929	2328.808541632009	4.299924261575263	6.465383843386333E-6	0.46676152421636863	6.27112212753336E-6	7.842620375999065E-12	0.45692338532100807	-1825.6625558590777	102783.12429607146	89138.87209758346	25589.163998684355	45826.90269314907	142.78846851156183	50	27	48	11	35	0.1988188441701428	0.3033455315538096	0.30577384675118546	0.1920617775248634	
870000	-31884.666610556356	-30181.57994761686	-1703.0866629394952	-30181.57994761686	842.1097514431402	4.299924261575263	1.8376490288240137E-5	0.4663169772569665	1.753857334298418E-5	6.363122817930531E-11	0.45819609468314915	-1652.2802376157565	50343.19869124945	31024.88475337007	7761.027644348327	6654.758271666158	66.03248482139828	23	51	45	17	35	0.1988188441701428	0.3033455315538096	0.30577384675118546	0.1920617775248634	
880000	-31943.095312995894	-30215.100225813523	-1727.9950871823708	-30215.100225813523	850.2202601416382	4.299924261575263	1.6293178993691506E-5	0.4738773457019567	1.5728348446392568E-5	5.4623769079140995E-11	0.47317024055485574	-1675.8564573447788	152410.02305468504	39010.35683341508	12949.45449944132	3078.053655461661	85.69265527403643	3	66	65	2	35	0.1988188441701428	0.3033455315538096	0.30577384675118546	0.1920617775248634	
890000	-31861.27492724199	-30179.370305228374	-1681.904622013616	-30179.370305228374	749.2090369564527	4.17302825364051	2.059796633247503E-5	0.483432314037376	1.982857407522906E-5	8.953619934671095E-11	0.48157950443431596	-1632.4884575915064	43454.91228972991	32651.160139040225	9395.140923039618	2542.8557046062106	63.4864852063943	15	57	61	3	35	0.20069504868609622	0.2971156626621002	0.31141386493059414	0.19077542372121067	
900000	-31831.524436221	-30200.46204257148	-1631.0623936495217	-30200.46204257148	538.0730522081675	4.149290008405364	2.817569114252066E-5	0.47122050739061194	2.753794043368891E-5	1.7188552282872586E-10	0.4776473841167869	-1581.7883211910957	24075.214334658573	15571.414459033984	4711.520713582988	8168.976926505971	41.93837389990014	11	65	55	5	35	0.20069504868609622	0.30799339227505174	0.3005361353176426	0.19077542372121067	
910000	-31814.56387364738	-30210.07079476179	-1604.493078885591	-30210.07079476179	488.07382963611707	3.9320476997837153	2.9007111847589884E-5	0.513462315675699	2.751857263235551E-5	1.962454121646956E-10	0.5020872887318265	-1553.880697924775	28360.361762141354	25837.073816739026	5785.726577022797	9406.678263918582	24.91751933616084	12	59	56	8	36	0.2010617779334586	0.3038120309409324	0.29801565851634243	0.19711053260926784	
920000	-31796.52471182831	-30189.34278320741	-1607.181928620902	-30189.34278320741	485.8418061365535	4.042650682813807	2.9591880584395395E-5	0.4739365515464004	2.8523758252387705E-5	2.168234381619731E-10	0.506278420495516	-1558.4000804435366	27942.28096291556	18280.262892637907	6114.494982699643	5505.978088560661	30.732153670340278	18	54	49	14	36	0.19278322761796915	0.3038120309409324	0.3072055361112473	0.1961992053298524	
930000	-31758.53897362733	-30166.051520433703	-1592.4874531936268	-30166.051520433703	418.59356575771346	4.162888716531399	3.3113083076911744E-5	0.4395699420832749	3.175685356077018E-5	2.331778230193165E-10	0.46137506000445305	-1543.8949439309713	8297.8670295899	22458.06273204244	6079.328786917645	5902.804651304853	20.816911003066974	2	65	48	21	35	0.19278322761796915	0.30363654316326866	0.30738102388891103	0.1961992053298524	
940000	-31728.67860548546	-30172.44956602864	-1556.229039456819	-30172.44956602864	318.3866779460645	3.984146160561988	3.9645061117432774E-5	0.3908912056100165	3.921184395944134E-5	2.534314424396774E-10	0.4031950796322105	-1509.447001966239	16899.32019505478	15152.972877315737	5585.840462636171	3630.549786370386	15.61591521795565	35	38	30	33	35	0.19278322761796915	0.30363654316326866	0.30738102388891103	0.1961992053298524	
950000	-31762.68179638967	-30182.644600138137	-1580.037196251532	-30182.644600138137	378.46234908038457	4.159661329745994	3.883135212132204E-5	0.4245374786886585	3.875411283871205E-5	3.1946777288092074E-10	0.44841451000952537	-1532.5333094406412	20247.8519073075	10370.042675760104	4038.691909295915	5780.482110590912	29.327643878300407	40	50	42	4	35	0.19278322761796915	0.30363654316326866	0.30738102388891103	0.1961992053298524	
960000	-31773.578165192434	-30202.151312413633	-1571.4268527787997	-30202.151312413633	371.07962332969333	4.159661329745994	3.7441055166933816E-5	0.44631632768203283	3.824078322417594E-5	3.142363794180105E-10	0.45387246382748697	-1525.3509282612824	22724.48410442857	7905.521627120211	4561.347092237202	2667.9867097344304	32.5400590430424	45	37	49	6	34	0.1950597112315971	0.2965998233523965	0.31180335989119623	0.19653710552481143	
970000	-31811.214720821816	-30181.04782316261	-1630.1668976592057	-30181.04782316261	488.64160020296123	3.9841633965490493	2.867416547310516E-5	0.44086037924792637	2.926762017676302E-5	1.5920418034387277E-10	0.44369638840547365	-1582.279311355802	27852.371366783915	11350.446671256697	6519.401392093257	4706.681704033507	49.51806281840912	37	43	37	20	34	0.1950597112315971	0.2965998233523965	0.31180335989119623	0.19653710552481143	
980000	-31811.79207974696	-30165.591083493906	-1646.2009962530528	-30165.591083493906	550.9543672665718	4.40964866411906	2.4327033406152376E-5	0.45527667533218674	2.4860765040670292E-5	1.3359362376406139E-10	0.4666432963060789	-1597.350330065787	38091.27560175445	11874.250947299048	6512.552143112931	5376.2699826267835	34.23048977291646	39	42	41	15	34	0.1950597112315971	0.29433679136517016	0.31406639187842256	0.19653710552481143	
990000	-31822.40689519743	-30161.308362364296	-1661.0985328331337	-30161.308362364296	633.3574120895992	3.9512749351529437	2.352427258244775E-5	0.4925348336754156	2.3060662566144574E-5	1.5455692545137983E-10	0.5254732705120131	-1613.5502627051412	32321.941971886343	16517.199020479096	8172.868955111863	1818.110924052626	41.93631674708156	31	44	57	7	32	0.19602662931841866	0.29700958833874413	0.3113935949048486	0.19557018743798987	
1000000	-31817.56839873682	-30150.780293064025	-1666.7881056727974	-30150.780293064025	697.7341494594117	3.9512749351529437	2.216848765456388E-5	0.5408702601715548	2.2492403263376502E-5	1.5860157971294355E-10	0.5613041508453075	-1616.6821432440686	52365.225369705295	27221.85570474571	9080.31766357447	3938.1044541243155	37.28906124398059	22	54	52	10	33	0.2007188603191113	0.29700958833874413	0.30598966105298725	0.19628189028915857	
1010000	-31864.787471799442	-30186.171757319004	-1678.6157144804365	-30186.171757319004	684.7498552587504	4.296929839399717	2.182638719688064E-5	0.4545409187323332	2.1877542977159878E-5	9.55696087607652E-11	0.4496670293972694	-1630.2963167819607	46743.58840617747	23108.840528316978	5620.618642902706	2213.7546217888935	55.54134352024201	16	60	56	7	32	0.20499221243398055	0.3011894933881732	0.29753640388868896	0.19628189028915857	
1020000	-31806.752572929054	-30159.829902008893	-1646.9226709201603	-30159.829902008893	506.9147587672359	4.296929839399717	2.902392916758066E-5	0.44222741597162935	2.8492048725691092E-5	1.8625325535792894E-10	0.46853030158580633	-1600.9867946288794	25392.501263495637	19425.342827238426	5543.073898212638	787.1806052456345	53.1442017544161	29	51	55	6	30	0.20499221243398055	0.3011894933881732	0.29753640388868896	0.19628189028915857	
1030000	-31819.988309613884	-30172.999978865624	-1646.9883307482612	-30172.999978865624	509.7046178962581	3.813439467960493	2.8972786112708877E-5	0.4440003632126623	2.7949927385146422E-5	1.9298284348357657E-10	0.48738847838512667	-1602.4717306975228	26269.199186048063	18516.57673555202	4798.524746542386	237.21606745436267	69.78951866510906	63	18	51	14	25	0.19156573164072221	0.31434184261311643	0.2964366193931101	0.19765580635305255	
1040000	-31831.3121593174	-30187.32879233444	-1643.9833669829593	-30187.32879233444	622.8623397356723	4.3760502407273005	2.669072454427179E-5	0.49406508859574927	2.587450835367506E-5	1.8836932655849852E-10	0.5196158327291055	-1597.9379419193558	29238.945298930197	9135.280996359365	6467.73293100218	1016.6214974801068	44.35212940735085	62	3	64	13	29	0.19823334957224995	0.2978129529482303	0.3062978911264685	0.19765580635305255	
1050000	-31873.70407204664	-30170.007595456816	-1703.696476589821	-30170.007595456816	761.7616752099091	4.0042969187075395	1.866564817457739E-5	0.4600871289219524	1.825750275303951E-5	8.42464787120241E-11	0.48348065960871883	-1656.9125636149572	38545.54724387563	14765.34010237228	9339.946313080593	699.3626980396783	54.615711283981845	60	19	51	11	30	0.19823334957224995	0.2978129529482303	0.30577904499444564	0.19817465248507543	
1060000	-31964.12070027646	-30191.126020241587	-1772.994680034875	-30191.126020241587	1161.712064052142	4.038867350664734	1.358304110649677E-5	0.4612440416140029	1.3652165971004783E-5	4.2116445090207395E-11	0.4717327800378811	-1723.9735263175317	61121.567281128824	40775.08445896775	13189.688020492411	629.2377396691497	110.29920629280353	52	20	59	10	30	0.1943690294802577	0.3003872939986625	0.3063089537013408	0.19893472281974037	
1070000	-31912.93754916504	-30208.48666160673	-1704.450887558308	-30208.48666160673	811.4740912228639	4.3579126223097315	1.9444126572532385E-5	0.4252393195475593	1.990755729134333E-5	7.818065289218899E-11	0.44096062379775053	-1658.0911478794887	39105.0270969494	7976.89121151749	9837.061501082062	463.17042195165055	105.09330542897477	58	20	53	13	27	0.1943690294802577	0.3003872939986625	0.3063089537013408	0.19893472281974037	
1080000	-31907.03624731367	-30193.46569381001	-1713.5705535036627	-30193.46569381001	803.3711102374476	4.2762028099358504	1.9644809823577212E-5	0.41020541768682506	1.9802497468692502E-5	8.668864782003977E-11	0.45548263746413786	-1666.3635991818514	42507.90438186884	5799.875732120068	10984.16301837948	664.0570463946144	152.30299494657876	57	3	71	10	30	0.1905439961675132	0.2998222812390634	0.3114753264720513	0.19815839612137345	
1090000	-31871.691050966743	-30196.1568562339	-1675.5341947328411	-30196.1568562339	698.5695979871939	4.2762028099358504	2.370085474052213E-5	0.47322297242479866	2.382381601642847E-5	1.815070882297752E-10	0.5500387975119575	-1629.2959052309354	34072.81712026954	6742.377073096342	5513.0668553960295	1433.5898401358902	81.16988166737761	60	2	70	5	34	0.1875169831926687	0.30113440815099896	0.31344861386605993	0.19789999479027373	
1100000	-31882.53043526741	-30208.23327908889	-1674.2971561785214	-30208.23327908889	671.807224647956	4.054707020698511	2.1953092242670125E-5	0.40758206297216637	2.2189381229838605E-5	9.986543173648678E-11	0.44660921848008106	-1628.062372953212	35656.76307438861	25782.71916305225	7794.408705235983	297.33806542918154	109.4528154695968	51	12	70	3	35	0.19763311081976007	0.3074558193928607	0.2970110749971068	0.19789999479027373	
1110000	-31859.19247951434	-30204.005789054674	-1655.1866904596634	-30204.005789054674	580.5526156687145	4.054707020698511	2.4827505241304694E-5	0.4528009469137132	2.536461849867528E-5	1.5159676626428008E-10	0.4821596088040775	-1610.922628228955	33687.756491812965	5074.190153207517	6765.28864372428	116.55199749073293	71.12439125690453	64	37	34	2	34	0.20136852390221835	0.3074558193928607	0.29327566191464854	0.19789999479027373	
1120000	-31855.836119197746	-30184.2132353218	-1671.6228838759464	-30184.2132353218	738.3200460427452	4.048870105554679	2.084277097041796E-5	0.5069092533654598	2.1173635063326876E-5	1.2803305039563355E-10	0.5375309568989614	-1626.365459778957	32112.04708573145	3097.2837112337265	7973.566142956014	113.13265558695116	77.2430947664598	64	18	52	5	32	0.20136852390221835	0.28934016173406346	0.3113913195734458	0.19789999479027373	
1130000	-32012.297074106835	-30230.658287160062	-1781.6387869467712	-30230.658287160062	1187.9111655854108	4.048870105554679	1.217136066902687E-5	0.3952995873008294	1.2124586583361939E-5	2.4378129374100406E-11	0.408425628504664	-1733.7866190404213	52793.26297453508	16555.12972810228	12852.160557103609	694.4261554164411	182.59769048072133	69	10	56	2	34	0.20136852390221835	0.28934016173406346	0.3113913195734458	0.19789999479027373	
1140000	-31866.309352997854	-30180.937437694483	-1685.3719153033705	-30180.937437694483	710.4460884378962	4.0274926103412305	2.2430292474411074E-5	0.541857526322523	2.2306116243174672E-5	1.5615688712504934E-10	0.5594062326900925	-1639.0616874870836	28260.584038630055	2159.000810811141	7711.006276051202	184.36214410036453	146.51129853609382	73	15	47	11	25	0.19469310939447046	0.3016705150408326	0.3092575550371634	0.1943788205275349	
1150000	-31910.105870603027	-30179.753576820345	-1730.3522937826817	-30179.753576820345	887.2954767881362	4.0274926103412305	1.644535909517396E-5	0.552139017997404	1.661669199301686E-5	9.46131570306771E-11	0.5813567990091191	-1682.033252429096	43670.96348180116	22608.175335894783	9752.740293141223	1139.0874224156967	112.59842303641503	57	14	62	2	36	0.19469310939447046	0.3016705150408326	0.3092575550371634	0.1943788205275349	
1160000	-31936.535804839532	-30183.273234072956	-1753.262570766577	-30183.273234072956	1013.59766145925	4.245722693473688	1.4382300322848395E-5	0.5227636500923599	1.4674683819688778E-5	6.673838307967507E-11	0.5676495101151666	-1702.0209040838472	59194.06961489602	6168.302222260797	12035.726447295647	7584.883505664435	161.00065010104663	65	12	52	8	34	0.19469310939447046	0.3016705150408326	0.3092575550371634	0.1943788205275349	
1170000	-31881.578282187747	-30179.705063360285	-1701.8732188274637	-30179.705063360285	806.0112356858386	4.279380915144431	1.88745510389801E-5	0.5213508325912126	1.9428517733422595E-5	1.1753748689058569E-10	0.5565527956598062	-1655.092717605995	39951.75349937072	5672.135857024498	11033.411063044228	296.53623229243726	96.45279555786182	68	25	42	3	33	0.19430478736717965	0.29592322279991745	0.3153931693053693	0.1943788205275349	
1180000	-31873.052485777323	-30200.084052747618	-1672.9684330297073	-30200.084052747618	655.0466288760206	4.161929212449951	2.3100938253769792E-5	0.5014563346563766	2.3350602839711833E-5	1.3022858419048435E-10	0.5062331676273792	-1624.9160412378553	29557.513757881785	2481.025810514613	7238.388334873279	2806.6409813923747	87.59239190292142	71	16	44	8	32	0.19430478736717965	0.29685794689218353	0.3047792532733958	0.20405801246724234	
1190000	-31869.010703672644	-30187.83410211829	-1681.1766015543553	-30187.83410211829	633.0420426003558	4.172043877648351	2.1609608003593418E-5	0.523450239068383	2.1710080564489268E-5	1.3291892103827104E-10	0.5374600608522712	-1630.339404930158	35794.27781726719	2053.405683185123	10050.567728911752	3672.9859011379604	60.13933733565793	68	17	43	12	31	0.19430478736717965	0.2933321551430763	0.31353417089579194	0.19882888659395337	
1200000	-31782.571631658186	-30179.977735124732	-1602.593896533454	-30179.977735124732	450.94256092685436	4.128427043746038	3.0076674883339786E-5	0.47177407916385866	2.9010495683388847E-5	2.2874307861023183E-10	0.5136303058445216	-1556.0108687737868	26392.546364957492	1178.7300800335995	5911.68053452412	391.8674151117502	32.484338366706176	68	19	49	4	31	0.203145582165252	0.2933321551430763	0.30507543044350793	0.19844683224816506	
1210000	-31789.32978239841	-30181.428186969573	-1607.9015954288363	-30181.428186969573	431.7329789508583	4.128427043746038	3.332450851685471E-5	0.48776728209738207	3.164993891410559E-5	3.015416124286576E-10	0.5196256116932928	-1562.0728840016393	28191.73146459883	1698.1629427447156	5219.926486984425	765.7455536870273	56.906449133264864	70	21	42	10	28	0.19408808405350098	0.29904201793356494	0.30507543044350793	0.20179446756942745	
1220000	-31803.94617129341	-30210.98998432987	-1592.9561869635406	-30210.98998432987	475.8722573817213	4.176912945905127	3.783919052616128E-5	0.4345538589722409	3.5306180165632105E-5	2.762350284884767E-10	0.45646347428636774	-1549.848329095108	21357.28639546507	1772.3759423728347	4567.868326942134	171.8722064515367	43.67353195115082	70	32	33	9	27	0.19408808405350098	0.29904201793356494	0.30507543044350793	0.20179446756942745	
1230000	-31784.54203139171	-30185.48491945804	-1599.0571119336707	-30185.48491945804	468.61279840973197	3.9243765702225257	3.477752455689633E-5	0.45832691799712955	3.256647249228037E-5	2.628966325164602E-10	0.47643344759366923	-1555.919220439226	19169.637180317633	2722.5825640479	5733.348119869663	161.9088261311554	51.280394519762154	69	28	37	11	26	0.1948216413022901	0.29904201793356494	0.30164763843343395	0.20448870233071229	
1240000	-31845.045574608877	-30194.969696872842	-1650.0758777360363	-30194.969696872842	587.314558637107	3.9243765702225257	2.75910210096281E-5	0.4644329640440032	2.62679334881982E-5	1.518782688265247E-10	0.45979607484341656	-1605.9689700939323	30752.623091739497	3457.3522993316574	5817.520427951831	147.4352220183915	90.55555403308857	69	29	37	22	14	0.19506411228715986	0.29879954694869515	0.30164763843343395	0.20448870233071229	
1250000	-31805.605545744602	-30204.65039299462	-1600.9551527499825	-30204.65039299462	503.0080136525214	4.173751922157268	3.1543098239862025E-5	0.46355605160444985	3.042973565679E-5	2.2797124740906782E-10	0.4888918042169043	-1556.3968257526626	19324.64321772858	2410.743748075407	7584.24502679205	74.75154891485964	92.32276833573232	68	33	33	22	15	0.19290816222221993	0.29666835029659516	0.30164763843343395	0.20877584904775223	
1260000	-31890.368268287657	-30180.09240329172	-1710.2758649959344	-30180.09240329172	877.5477067523369	4.173751922157268	1.8095172822338548E-5	0.47571642983504797	1.703524397275718E-5	7.701524394226773E-11	0.4979470029279412	-1661.6050734035957	39366.12182932345	6071.503235885313	10247.329731878892	3195.598694582323	87.91107922491805	68	24	37	5	37	0.20339382674829828	0.2904218390210264	0.3078941497090027	0.19829018452167388	
1270000	-31926.187104148557	-30193.199507769263	-1732.9875963792947	-30193.199507769263	1068.9910768478555	4.177622170344293	1.5674410417699872E-5	0.5290579850861372	1.4824491535354454E-5	7.535593473131974E-11	0.5586027872549681	-1683.6466491769781	51007.11231717123	5211.0502963943245	11578.398748771737	2174.948668494138	102.62059324359332	63	22	47	4	35	0.19159495663114312	0.2976123115497592	0.3164694848909187	0.19432324692818023	
1280000	-31859.776425572847	-30187.799001946678	-1671.9774236261699	-30187.799001946678	736.9204438015062	4.177622170344293	2.1371937813705463E-5	0.49853139188382556	2.0757332505062473E-5	1.1532679950188096E-10	0.5114533811634436	-1620.7288812520405	40958.36725008948	4495.058486860568	7106.16395363505	14564.30673148571	102.59829890396858	63	24	32	13	39	0.19159495663114312	0.2976123115497592	0.31025841875417104	0.20053431306492792	
1290000	-31870.038849126795	-30189.332289198817	-1680.7065599279788	-30189.332289198817	758.5464068813047	4.211968009323033	1.803385511729831E-5	0.44045827525709724	1.807566878067019E-5	6.680957673737745E-11	0.4501035332086764	-1628.3768029084772	44508.986701368245	8309.491500594493	4022.608308708734	16219.540435819687	78.79718548540711	62	58	3	9	39	0.19159495663114312	0.2976123115497592	0.31025841875417104	0.20053431306492792	
1300000	-31834.570136945524	-30167.82156466096	-1666.7485722845627	-30167.82156466096	670.6383112793201	4.211968009323033	1.858626403500031E-5	0.517528907220184	1.8766650630132923E-5	1.2214627204499636E-10	0.5881105827968197	-1614.6244320538203	39284.624637481065	7133.738773307814	10430.946676567566	19336.19110980626	43.05318502026673	64	60	6	2	39	0.20527396075771126	0.289776706180912	0.31025841875417104	0.19469091430720703	
1310000	-31748.186866144006	-30162.566360979126	-1585.6205051648778	-30162.566360979126	428.6582383835039	3.9930208767859505	3.185855357961094E-5	0.5173592647527011	3.053635027996822E-5	3.063928333466585E-10	0.5384627774542683	-1536.9696901788668	25407.773342245717	4247.154553534052	4259.3149812224865	8589.44843263541	43.436363892074944	64	61	6	2	38	0.19898236315426018	0.29623345727322126	0.3052924271608781	0.19949175241164177	
1320000	-31726.124475185046	-30186.641875696052	-1539.482599488993	-30186.641875696052	360.242149095404	4.220319178277596	4.0095604413755897E-5	0.4297552086225757	3.9649363933638575E-5	3.3261881137253325E-10	0.44734405849196907	-1491.6131015475473	25904.501945626	3360.0139661739254	1861.1903038587582	6179.802534414904	24.505036817303193	63	49	11	10	38	0.19898236315426018	0.29623345727322126	0.3052924271608781	0.19949175241164177	
1330000	-31702.58198586292	-30191.19183004976	-1511.390155813158	-30191.19183004976	293.692086199157	4.220319178277596	4.624982077145122E-5	0.4709276568006159	4.6609236572279114E-5	5.583355810084166E-10	0.49847125812544524	-1464.2647251353046	16713.368009232	2396.781152595311	4013.3095717029887	6670.711475243437	22.224161590294255	61	59	4	9	38	0.20268222101238975	0.29623345727322126	0.3005660909079818	0.20051823080640854	
1340000	-31692.157877216654	-30187.274285508694	-1504.8835917079582	-30187.274285508694	293.1343896700828	4.220319178277596	4.6334867255153495E-5	0.4433848243536114	4.7167537334262735E-5	4.764958475205506E-10	0.4610803183655725	-1463.6150595827296	15075.24509615937	2673.2359077565716	4496.562155362872	73.11730684474973	25.40995486082646	66	61	5	1	38	0.19389952885541767	0.2963164788560951	0.3113391873162626	0.19844480497222605	
1350000	-31810.834600596023	-30182.51229186563	-1628.322308730391	-30182.51229186563	501.1387667793971	4.220319178277596	2.6701408248826963E-5	0.45947520975790795	2.720826108874713E-5	1.5916412621132106E-10	0.4674060330819263	-1583.7113815013422	26397.588521383204	2942.9998235800267	8399.877459893049	42.47042114785688	52.581426983594135	66	54	13	14	24	0.1979195691970343	0.29374759768198166	0.3098880281487594	0.19844480497222605	
1360000	-31695.86026403572	-30170.746562599892	-1525.1137014358294	-30170.746562599892	299.04105288180153	4.173644813293686	4.612419397306851E-5	0.4505114385750434	4.58918358002069E-5	5.163764043457297E-10	0.4915464656845249	-1482.847994310651	14012.44195435101	2410.882089298708	5686.445818481038	58.196419255579556	52.99366897693077	68	53	11	5	34	0.19926742974976538	0.29374759768198166	0.30248353060648175	0.20450144196177264	
1370000	-31691.314810052896	-30177.804990419012	-1513.5098196338843	-30177.804990419012	270.9989639536526	4.173644813293686	4.836454384817246E-5	0.5025190186229702	4.8585975908157755E-5	6.316440494725363E-10	0.5168584454640063	-1469.22779984514	15639.80350534938	2841.3831916522618	8433.68203001737	24.959505522559827	54.83496140456651	64	60	7	2	38	0.19844464062489917	0.293518859548514	0.3115093072538204	0.19652719257276788	
1380000	-31779.085065748146	-30206.623688801326	-1572.4613769468199	-30206.623688801326	356.3085551577487	4.173644813293686	3.6150639307076974E-5	0.4924830145658438	3.6459865800044124E-5	3.4621042374327547E-10	0.5187835451219187	-1525.688596604185	20081.158363049522	3998.282420048382	3523.6637598681546	5202.710205613738	55.810961945889495	66	29	11	25	40	0.20060644726794297	0.293518859548514	0.3110583622817753	0.19481633090176922	
1390000	-31701.441928333745	-30198.593707838165	-1502.8482204955803	-30198.593707838165	297.8152888079946	3.751325197370421	5.343248995559863E-5	0.489005566890505	5.320683223040505E-5	7.274261448412018E-10	0.4989408935830354	-1456.8697960949914	12067.855725304344	3485.9226061625186	10038.528669716816	1409.2954466562908	33.46204247773915	61	66	3	1	40	0.19992226135489063	0.293518859548514	0.3108948489802228	0.19566403011637407	
1400000	-31692.658736809622	-30197.676228403754	-1494.9825084058668	-30197.676228403754	279.5054035735732	4.166952006342326	5.6701962837027363E-5	0.41377841186931796	5.514093942627915E-5	5.869878943146774E-10	0.4239857091479998	-1449.2819289285133	12601.870813635318	3123.44007319872	1670.3452701382014	4959.736048456847	24.37286146462469	59	43	17	14	38	0.19992226135489063	0.2966693028744039	0.2986146766607205	0.20479375910998643	
1410000	-31770.990404128857	-30216.486190393938	-1554.5042137349205	-30216.486190393938	351.4296149932921	4.362906744853539	4.25015752474339E-5	0.4840774311418139	4.0889604659098935E-5	4.835670247287959E-10	0.5124932694708734	-1508.2764432694646	16676.79764326164	6930.994024208823	2586.09550559458	4074.062787132383	26.852857583834282	49	55	17	12	38	0.2042487297704904	0.2966693028744039	0.2990869166764231	0.19999505067868403	
1420000	-31726.65485281912	-30203.96613033591	-1522.6887224832083	-30203.96613033591	276.0931751041462	3.9298680974337694	5.299093142120872E-5	0.4251481355474441	5.2346561331097696E-5	5.153050122466224E-10	0.4351224139486104	-1476.2332628003423	10519.868975700907	4688.801595130361	10139.50041312196	3718.9201697579892	27.557024185306737	77	23	2	31	38	0.2042487297704904	0.2966693028744039	0.2990869166764231	0.19999505067868403	
1430000	-31708.787963988805	-30189.72559855928	-1519.0623654295282	-30189.72559855928	282.0670799291704	4.084479982472621	5.180689734676585E-5	0.44352817394311767	4.9101539575629196E-5	4.910746298358787E-10	0.43582327817342764	-1469.9652029476044	12404.275525441719	11094.074867592028	3189.4462326982057	10403.615182668429	17.07131917780135	45	26	55	8	37	0.2042487297704904	0.2966693028744039	0.2990869166764231	0.19999505067868403	
1440000	-31822.6287794509	-30190.19264457941	-1632.4361348714908	-30190.19264457941	584.5581717187655	4.407561349734461	2.4661481408341295E-5	0.40691875269184374	2.463481310800799E-5	9.591786255263775E-11	0.3981376456287455	-1581.895219259817	35402.29971528582	33214.5863939154	5144.8049639816545	7578.5393970725245	40.523849291300586	23	43	56	12	37	0.1998675159265334	0.3010505167183609	0.2990869166764231	0.19999505067868403	
1450000	-32044.375142470693	-30216.95304961889	-1827.4220928518043	-30216.95304961889	1666.5751702838768	4.407561349734461	7.79748406876413E-6	0.42666839466830875	7.948096922886491E-6	1.2235628603919874E-11	0.4377114427995729	-1772.619963320629	85555.19585670618	19527.947185290315	16125.50670675422	30939.376480272098	115.91816875166505	65	12	52	6	36	0.1998675159265334	0.3010505167183609	0.2990869166764231	0.19999505067868403	
1460000	-32116.60506960386	-30226.23875725084	-1890.3663123530162	-30226.23875725084	2532.853216809583	4.05531151835557	5.098199702776783E-6	0.4479597159485368	5.035674911625756E-6	5.652952693630095E-12	0.4664434835480795	-1835.4786918671555	154127.19018217828	28193.91624647168	35237.3194001328	11355.749591871447	132.63758071270226	68	49	17	1	36	0.19206604615035267	0.30885198649454165	0.2990869166764231	0.19999505067868403	
1470000	-31991.65562897449	-30186.84412627834	-1804.8115026961477	-30186.84412627834	1774.9909662840544	4.21633814166447	8.493733572150776E-6	0.4640557196549867	8.540025686325899E-6	1.6890571242231502E-11	0.4815608002719911	-1750.6531652401197	71747.93526479726	18081.662523696068	6840.68449168716	22163.570903867425	72.04634524276267	67	29	8	32	35	0.19334925067072137	0.3075687819741729	0.2990869166764231	0.19999505067868403	
1480000	-31925.070566332124	-30176.545208512278	-1748.5253578198478	-30176.545208512278	1200.261592243496	4.535440342075773	1.1858285968473896E-5	0.5093051204574305	1.2041575891324876E-5	4.223278584574314E-11	0.5301264227777244	-1696.6629435046736	60580.74806382867	13283.140986045544	10755.848541904767	11886.305209666873	51.341898977777866	68	1	44	23	35	0.20233453197247694	0.3075687819741729	0.2990869166764231	0.19100976937692846	
1490000	-31912.10071298658	-30180.243841071075	-1731.8568719155035	-30180.243841071075	1090.1411969164874	4.329035809922921	1.1478376875893423E-5	0.49973510721645087	1.1855371475360335E-5	3.7553009431372965E-11	0.5077537713216539	-1678.205051975156	68044.64653978191	8255.7297693371	5863.426836037637	20486.82912785822	56.154329974274034	68	1	37	30	35	0.20246632751384416	0.2985050556741987	0.3029397098952732	0.19608890691668537	
1500000	-31872.30183298096	-30185.9837108388	-1686.3181221421612	-30185.9837108388	809.8839157160164	4.080862822107407	1.6619465892303812E-5	0.46152943692885884	1.7298588895366207E-5	6.694390272384266E-11	0.46890544013567925	-1635.3410107718787	37393.34278878672	18904.76096754549	3856.525521585326	10178.513725706533	42.72774817780044	77	6	34	18	36	0.20169712473054546	0.2985050556741987	0.30370891267857186	0.19608890691668537	
1510000	-31957.274829677677	-30185.89908147087	-1771.3757482068079	-30185.89908147087	1236.9926986093042	4.080862822107407	1.0581009742349174E-5	0.5126653458295067	1.0875039817193327E-5	3.699505623092407E-11	0.5347014105035405	-1717.761920245196	56997.52896005313	10623.34647955171	24425.43789877353	16965.496763126986	65.77102743917015	74	25	9	27	36	0.19310131273192646	0.2985050556741987	0.3123976818179711	0.1959959497759051	
1520000	-31797.017284429694	-30159.538619258503	-1637.478665171191	-30159.538619258503	634.2204703877151	4.09391528908645	2.2377314139110225E-5	0.520354219070102	2.375216373920967E-5	1.717566483591758E-10	0.5587365411363397	-1584.8800265792459	28786.595344521724	5533.769491204544	14490.694489306852	22774.353433368575	32.47657836618051	66	36	17	15	37	0.20022061206566205	0.2985050556741987	0.3114784363468855	0.18979589591325516	
1530000	-31836.11256951361	-30175.405572665502	-1660.706996848108	-30175.405572665502	669.7244169358229	4.21440308654105	2.065531719410901E-5	0.5053544541361469	2.1259738315376028E-5	1.3060052475413308E-10	0.5401834033018569	-1609.7377865066624	26486.974755886553	19223.13116813362	6180.047395001541	12792.916583140051	41.63522965114717	53	23	34	25	36	0.2041969056142633	0.29452876212559753	0.3114784363468855	0.18979589591325516	
1540000	-31809.973150946058	-30212.225841426996	-1597.7473095190605	-30212.225841426996	472.2764440920418	4.326621587942948	3.1280865835119325E-5	0.5012120786131233	3.047327308730099E-5	3.138607235988374E-10	0.5589635823423718	-1549.517553855383	27820.566318995556	8610.249528383667	7217.871205648465	5013.099457013083	30.295097413446094	46	31	57	1	36	0.20348074430737162	0.30203455051980893	0.30768413403508743	0.18680057113773352	
1550000	-31832.691523917096	-30185.922893066545	-1646.7686308505495	-30185.922893066545	622.390875256487	4.326621587942948	2.327935688927031E-5	0.5031538791652351	2.3616890884719937E-5	1.8336339980776932E-10	0.5634134687822094	-1596.3327985215242	38572.640224090246	19322.55853751077	7159.6926705277965	8508.043474218135	43.011130111612545	24	32	42	37	36	0.20348074430737162	0.3023479957319603	0.30737068882293606	0.18680057113773352	
1560000	-31828.259129443362	-30201.333534381876	-1626.9255950614845	-30201.333534381876	520.9903251492415	4.326621587942948	2.8289156031265575E-5	0.46919623372317865	2.8297709180585608E-5	2.2186874819812351E-10	0.5228058693414113	-1577.0997793673046	38579.142767300116	17151.085835661917	9914.564461595193	6323.499285827091	35.178138616084574	33	25	47	30	36	0.20084829581622246	0.30498044422310944	0.30737068882293606	0.18680057113773352	
1570000	-31871.349177195647	-30200.414028619067	-1670.9351485765799	-30200.414028619067	636.6548880732519	4.164795064275038	2.2374704622901973E-5	0.45435721612097385	2.262592459983367E-5	1.2211037314376273E-10	0.4879109053330229	-1623.7400062505415	37608.00190211809	17815.382091450516	8566.376158451569	1013.1426670048864	56.246441922607914	33	15	85	3	35	0.20084829581622246	0.30051007100476346	0.3097049116795362	0.18893672149947935	
1580000	-31905.80884070955	-30198.055718343618	-1707.7531223659298	-30198.055718343618	780.5284975255141	4.164795064275038	1.9274711558650745E-5	0.4216862858124866	1.9325290047006184E-5	7.977745098992183E-11	0.4471405658900522	-1657.2724626298736	41714.3626835475	27703.376152110373	11267.917875879024	6896.580304881234	69.10260558065863	45	18	68	5	35	0.1866510780238447	0.30051007100476346	0.31507867643298976	0.19776017453840353	
1590000	-31985.936003101724	-30203.18190197049	-1782.7541011312362	-30203.18190197049	1313.5748798848963	4.046721259714667	1.1509782714231898E-5	0.40736056390353836	1.1537995424177171E-5	2.883311419733646E-11	0.4582944211675744	-1729.933000624806	68316.95795361238	23164.452970793063	16185.071225993457	16644.522099714028	101.62069758196911	56	2	56	22	35	0.19422390448141716	0.30051007100476346	0.3075058499754173	0.19776017453840353	
1600000	-31953.702214510442	-30194.373054913453	-1759.3291595969877	-30194.373054913453	1049.46979536128	4.046721259714667	1.3664358510343896E-5	0.40805838422637974	1.391514854654461E-5	3.829640895454351E-11	0.4484369282992684	-1706.2043780457698	53182.72567719914	25546.53213013021	13056.137090842034	22240.2540239431	143.43531204020485	49	9	55	22	36	0.19422390448141716	0.30051007100476346	0.3075058499754173	0.19776017453840353	
1610000	-31827.49493225837	-30177.231472515858	-1650.2634597425115	-30177.231472515858	596.9245753658379	4.071665876981332	2.5200712038877688E-5	0.4394656690662035	2.6539151197860904E-5	1.6304347415525212E-10	0.4821117227073101	-1599.7488596429262	25661.76840752333	6853.847740757758	4799.487294752033	15135.204818477745	75.08378211410482	60	21	34	20	36	0.20433017280345098	0.2956865048161188	0.3034193259835313	0.19656399639690034	
1620000	-31848.269278302872	-30207.56828697753	-1640.7009913253428	-30207.56828697753	543.8419258901461	4.5123118003717	2.818503082052856E-5	0.5092392955903603	2.823773951860452E-5	2.6370257142672934E-10	0.5593774077293702	-1591.4620754642717	25993.59096433492	5465.890070549885	6416.680914443514	9391.979766885563	59.415089644621276	67	11	46	11	36	0.20433017280345098	0.2956865048161188	0.3034193259835313	0.19656399639690034	
1630000	-31857.468256400847	-30187.70297071932	-1669.7652856815275	-30187.70297071932	652.9743007350278	3.9855574157555647	2.3477967404068537E-5	0.46788168525798324	2.368147021038813E-5	1.4309231831263534E-10	0.5034516998877644	-1620.5803129017336	29332.070436196253	6194.63924509088	4443.016934615951	9556.14442132968	107.21432010577736	58	23	40	14	36	0.20050989206832034	0.29950678555124943	0.3034193259835313	0.19656399639690034	
1640000	-31761.31035760811	-30187.402032062208	-1573.9083255458997	-30187.402032062208	428.31532859167555	4.243219827862068	3.938663503572787E-5	0.5203781185991091	4.0672499121318264E-5	5.368858978975676E-10	0.5637855055695353	-1528.33937629356	14706.758908699574	2254.5930784557363	4720.9461895221	2641.451475580181	49.3427649747909	64	15	55	2	35	0.2027877144366392	0.30015709438887567	0.3043152008080103	0.19273999036647624	
1650000	-31752.582277329162	-30200.36365374598	-1552.2186235831825	-30200.36365374598	320.83934370346265	4.243219827862068	4.6655233989990225E-5	0.41493420147554017	4.9088212013980416E-5	5.01109836077659E-10	0.4560542028223774	-1510.642832956204	11914.167006144377	9854.332545826512	3842.264517024745	81.69369797772484	49.22964788519952	62	2	72	1	34	0.2027877144366392	0.2946362271163016	0.30486107755962655	0.19771498088743406	
1660000	-31751.97579604203	-30179.758380976244	-1572.2174150657856	-30179.758380976244	380.3630175273347	4.168283931088387	4.228000375330697E-5	0.4746062875073752	4.3707436859830754E-5	4.983941918647716E-10	0.5076149962353413	-1528.6042080818008	17339.604055935368	15201.007331159866	5136.687277391733	142.55607490987626	58.386684282359454	43	15	75	9	29	0.20200712667606655	0.3007966117713433	0.29870069290458484	0.19849556864800671	
1670000	-31787.40489638494	-30189.40823604233	-1597.9966603426058	-30189.40823604233	445.72878541284206	4.1992154805470285	3.619082518633863E-5	0.38008190193645736	3.694865231099886E-5	2.4804682983751565E-10	0.4213676469489774	-1554.8344695647797	19141.119086713043	7921.129128500931	4937.338645866936	308.44623230789847	50.43501838807032	69	14	50	3	35	0.1997747216904553	0.2957415615445705	0.30397428874711746	0.2005094280178582	
1680000	-31854.681861512916	-30208.179999457185	-1646.5018620557328	-30208.179999457185	572.707368305402	4.004117943010775	2.753914542678332E-5	0.44559139285422444	2.8902949093384757E-5	1.9527820339826841E-10	0.48881693856025793	-1597.9024859113367	34777.59551734744	11896.250959132221	5947.483906172826	5690.492536705782	83.92840420744751	36	48	41	13	33	0.19534228235641998	0.2977104314646717	0.30732684422033685	0.1996204419585729	
1690000	-31766.537170943357	-30179.73651599061	-1586.8006549527443	-30179.73651599061	365.1142114455641	4.004117943010775	3.881597951709102E-5	0.4544217561766299	4.1827462964066997E-5	4.0694924998223355E-10	0.4923018937488504	-1538.1986698441694	24710.281611676994	10394.039732807834	5283.518489555802	7783.943249101169	42.06340835456777	43	41	41	11	35	0.19534228235641998	0.2977104314646717	0.30732684422033685	0.1996204419585729	
1700000	-31802.10676396736	-30207.08868114118	-1595.0180828261784	-30207.08868114118	462.91464653206856	4.004117943010775	3.428589763862718E-5	0.4871463352109703	3.6871114971463915E-5	3.181964682472697E-10	0.4947633864942792	-1546.852029411224	22110.240025213436	12219.956900939653	7228.929264111891	5600.46323254159	62.89393385030459	36	31	20	48	36	0.19534228235641998	0.2977104314646717	0.30732684422033685	0.1996204419585729	
1710000	-31980.326026524832	-30208.895047778202	-1771.4309787466289	-30208.895047778202	1226.47501145289	4.089864693022685	1.4032162148744307E-5	0.4304760591466875	1.4452447788527847E-5	4.2443139092756506E-11	0.45727954063783327	-1718.5589759224986	77688.76846965667	39967.32754164895	21684.893540789435	9342.906545850656	172.01295325190608	21	42	22	50	36	0.19994428219896887	0.2998020248514761	0.30493616400711976	0.19531752894243667	
1720000	-32041.820671731704	-30184.733029963343	-1857.0876417683605	-30184.733029963343	1735.460924901609	4.387929428356662	9.012695554332817E-6	0.4512312634738896	9.024756276664503E-6	1.78875499724466E-11	0.46676038155751115	-1800.104356656319	119346.76507404496	114317.0955266899	61365.709854535264	18512.993077638417	392.8920684536494	2	18	54	62	35	0.19994428219896887	0.2998020248514761	0.30112151899957124	0.19913217394998517	
1730000	-32016.56735311995	-30198.04713542486	-1818.5202176950909	-30198.04713542486	1424.5284598776527	4.224107949461806	1.262870834956352E-5	0.44645039760165944	1.224401750589557E-5	3.498041557555376E-11	0.4728288079394985	-1763.7254657787928	60732.9223598285	66537.0140957044	50991.75123640842	12822.666146157997	346.9776479994077	8	20	50	60	33	0.19994428219896887	0.30354977482034096	0.2973737690307064	0.19913217394998517	
1740000	-31929.209655025043	-30199.66387737342	-1729.545777651625	-30199.66387737342	800.0730806223974	4.279024846070758	2.0619459589351118E-5	0.4461568545188355	1.9383153812191564E-5	9.069207592205589E-11	0.4774047117512894	-1677.9584471543358	33387.52739729631	32665.565024185405	28358.86867821369	6472.467956882605	136.90099108406736	22	11	50	55	33	0.19994428219896887	0.30354977482034096	0.2973737690307064	0.19913217394998517	
1750000	-32105.82085097689	-30228.316953425598	-1877.5038975512919	-30228.316953425598	2113.768889215812	4.041716863997839	7.700848559274197E-6	0.3776297521681569	7.38167783583125E-6	8.587006043506483E-12	0.39454934163617805	-1820.0766923810909	123433.29330664907	51435.44626988086	99711.41885737517	24421.175154170796	246.96684960310128	28	26	20	63	34	0.20650929104101096	0.3045310077330357	0.2950941725624756	0.19386552866347911	
1760000	-32093.488686271427	-30212.84606465894	-1880.6426216124867	-30212.84606465894	1975.2432232216213	4.2468378143956205	7.961474275550618E-6	0.41829092174864635	7.785302640901552E-6	1.0494274482086122E-11	0.4179279818989236	-1823.6817314628306	151452.49964753978	31912.825010609937	61473.090131893405	23212.898997002245	361.7327980031239	31	14	32	60	34	0.20650929104101096	0.3045310077330357	0.2950941725624756	0.19386552866347911	
1770000	-31985.246236017272	-30196.126019757285	-1789.120216259989	-30196.126019757285	1257.73555516604	4.2300116098536975	1.2725880137873238E-5	0.4575536510062731	1.2300554200097706E-5	3.297734914117498E-11	0.46681688939340543	-1735.4979894777496	65726.43722645448	32399.461104522597	33813.06139880642	12560.723818191269	135.0460833740729	22	45	14	57	33	0.19383095073868975	0.3056164844784541	0.3039340592564574	0.19661850552640017	
1780000	-32088.932763672074	-30186.188891652935	-1902.7438720191385	-30186.188891652935	2488.621315413263	4.270437890019808	5.9917040371689465E-6	0.43813962717101146	5.6728738926272526E-6	6.9470269129147664E-12	0.45705010686684766	-1846.1985448729533	115462.43286118156	93724.38992774679	46220.938908999844	22777.31645795827	134.48735455835484	23	52	4	58	34	0.19572808347982715	0.3056164844784541	0.3039340592564574	0.19472137278526278	
1790000	-32072.23827108982	-30204.23936849811	-1867.9989025917107	-30204.23936849811	2352.5457796300093	4.176810671141989	7.005646542325987E-6	0.3868714500200014	6.557000508252288E-6	8.581397975495678E-12	0.42937842003166177	-1812.136420113056	91685.64620054651	45363.75282643242	64021.13502050284	21647.709814811937	181.7668198836041	47	12	15	62	35	0.20204734714254802	0.29929722081573323	0.3039340592564574	0.19472137278526278	
1800000	-31895.42622881146	-30192.392497880795	-1703.0337309306647	-30192.392497880795	781.5414926400728	3.990366871009414	2.003526506021292E-5	0.4523283509268089	1.8502271342828455E-5	9.374974813847334E-11	0.5163908009439424	-1651.0716144729186	37612.36712874483	36681.611106461576	22479.4758746365	9600.20012933675	52.729409108840166	15	50	5	66	35	0.19658955387294455	0.29929722081573323	0.3059772470249312	0.19813597828639248	
1810000	-31856.13601404061	-30208.968450559976	-1647.167563480635	-30208.968450559976	669.1694984455232	4.296417898205079	2.5438705653218596E-5	0.41062837895340176	2.3698018858568962E-5	1.1245073083832732E-10	0.4419757863019384	-1596.8399435595297	45127.501209832815	24784.773959953745	7920.228299614216	7269.274071326373	61.869805756850944	16	54	1	64	36	0.19658955387294455	0.2962575426051415	0.3157456413490399	0.19140726217287554	
1820000	-31900.965728308016	-30200.48576497145	-1700.4799633365637	-30200.48576497145	791.3090424540212	4.145661324178186	1.9555564237745104E-5	0.39672660173891877	1.8506370868230185E-5	6.468313002610144E-11	0.42276329703455817	-1647.6802685083726	64914.63593542894	24964.839002167642	38211.01391070797	6918.064394933958	71.96197395189928	21	52	3	59	36	0.2045950081231765	0.3040491840391392	0.30673078316421576	0.18462502467346995	
1830000	-31900.988934742047	-30201.862380572566	-1699.1265541694795	-30201.862380572566	777.9691032242083	4.145661324178186	1.8291233890758247E-5	0.3852934234752738	1.8117029498152296E-5	5.423475465275049E-11	0.4135441905467052	-1647.8727464862104	36566.44166704702	36942.16797372343	4540.943130997955	9315.600599811447	73.66157501370535	24	51	19	41	36	0.2045950081231765	0.30876166303453956	0.3020183041688154	0.18462502467346995	
1840000	-31894.508158246474	-30202.594259167803	-1691.9138990786712	-30202.594259167803	783.2873308083097	3.852964841284944	1.84263612535739E-5	0.3752499515954832	1.81747325284198E-5	5.1082543057080536E-11	0.3843514996153446	-1641.360667869209	41234.29317335079	26402.821917435536	10901.480738303017	8959.15899151557	49.7895392758663	61	11	13	50	36	0.2001507219526418	0.3042560481560852	0.3010052734108615	0.1945879564804129	
1850000	-31877.23773168547	-30187.61915966285	-1689.6185720226194	-30187.61915966285	742.1417105548672	3.852964841284944	1.949702147009742E-5	0.4622460152841689	1.981348810406261E-5	8.400906076412548E-11	0.4603381665881663	-1639.1151332928073	44761.10080940925	24145.837228198983	7592.913390378232	7969.388020167965	59.732617830165296	74	1	13	47	36	0.19857451704074533	0.3042560481560852	0.30258147832275795	0.1945879564804129	
1860000	-31854.911449851832	-30199.615605862262	-1655.2958439895697	-30199.615605862262	583.7228425234731	4.297873739853114	2.3377090219817423E-5	0.37746505026676774	2.3981047407720605E-5	9.131879433348531E-11	0.40028589855190727	-1605.0212267776315	25840.683169295728	29644.841942867668	10606.432404635212	8714.021293574233	29.590710330574584	68	1	41	26	35	0.19682509237216483	0.3042560481560852	0.30229537898839226	0.19662348048335912	
1870000	-31834.353299213515	-30196.057167365932	-1638.296131847583	-30196.057167365932	533.7207419726742	4.297873739853114	2.6839187964714548E-5	0.3880886004072111	2.775598928784447E-5	1.2451211228468607E-10	0.41840291779641964	-1589.592479368941	30785.875178579976	16035.247628533432	5028.408328703151	6183.258209329495	49.661437962750945	39	36	9	52	35	0.19682509237216483	0.3042560481560852	0.30823458951315297	0.1906842699585984	
1880000	-31803.69141891642	-30194.389230734378	-1609.3021881820425	-30194.389230734378	441.6256878337474	4.314457330454624	3.250131545958983E-5	0.4218300581726546	3.365720138947244E-5	2.392601249141074E-10	0.4708784083159813	-1561.3479459055288	30419.131202879424	13222.681680224456	4174.188205166227	4660.275641367736	46.491306869069795	34	46	20	35	36	0.20037689671143624	0.30366235399924113	0.3052764793307256	0.1906842699585984	
1890000	-31779.569317678415	-30162.36176031807	-1617.2075573603468	-30162.36176031807	529.7333160858993	4.246726344406883	2.876664466769258E-5	0.45536952194445	2.9862284283584303E-5	2.326630673253355E-10	0.5174365177284118	-1568.4810140456543	29582.444963243954	15927.315363012456	5594.81964565979	5711.304913409208	53.449876794057346	29	43	2	60	37	0.20003309872730302	0.30400615198337433	0.3052764793307256	0.1906842699585984	
1900000	-31734.672367353673	-30181.877069238173	-1552.7952981154997	-30181.877069238173	347.66790271954835	4.246726344406883	3.9635098131093985E-5	0.39483145005377396	4.064586414729006E-5	3.036808139245717E-10	0.44019930348606884	-1506.4479302638256	17381.83450366912	10210.34001961271	3418.5409505672646	4041.183970768294	29.0698901562947	27	46	2	59	37	0.19659226490722578	0.3075161756267456	0.3052072895074316	0.1906842699585984	
1910000	-31822.33624317799	-30201.36807443561	-1620.9681687423813	-30201.36807443561	564.4303465809368	3.9487111895643916	2.8090602226370718E-5	0.4150242189973842	2.9124730563789834E-5	1.738233492253706E-10	0.4477809967503485	-1572.4347916621941	25759.245281156083	18450.80701433124	3254.65891851111	5673.084955808087	52.84133477606314	41	42	17	35	36	0.20023098377791052	0.31080194443898224	0.29268466868488047	0.19628240309822814	
1920000	-31886.027403061315	-30218.33906329957	-1667.688339761747	-30218.33906329957	697.7293575977598	3.9487111895643916	2.4177396876017313E-5	0.37564098950774544	2.4752789170238296E-5	9.712524303825215E-11	0.40497961010877376	-1618.890215116634	26171.28945758819	13823.742086375478	10049.679981643458	7066.025388432305	74.16180714373091	36	58	27	14	36	0.2023533369312959	0.2923389089798801	0.3050074598541737	0.20030029423465173	
1930000	-31928.26409316381	-30198.735186137896	-1729.5289070259114	-30198.735186137896	844.0123061681354	3.9487111895643916	1.764630048408098E-5	0.4187344170706642	1.7639009609369464E-5	5.890855504696812E-11	0.4360376339198797	-1678.5855413485672	38536.71985905914	17412.530729303526	11376.476001117491	12733.230458445882	116.11981568058175	50	16	31	37	37	0.20044322362595848	0.2950270450163224	0.3042294371230688	0.20030029423465173	
1940000	-31990.219066573183	-30201.81742250575	-1788.4016440674336	-30201.81742250575	1200.1036808307138	4.274082362883969	1.3604041094239359E-5	0.44552356396095466	1.3090001631824577E-5	3.037359294250138E-11	0.4102594004717258	-1733.8843179897542	58742.35421075945	59512.65351092811	14926.608936907738	21734.97050288566	223.2938806563326	61	2	37	31	40	0.20044322362595848	0.2950270450163224	0.30284449355543264	0.20168523780228792	
1950000	-31980.112959256374	-30190.64910422828	-1789.4638550280938	-30190.64910422828	1170.318925167223	3.8513657383249846	1.2429728461646086E-5	0.43482693335824635	1.2008476140053567E-5	2.8409181111622977E-11	0.43694852368002984	-1734.9967026381912	70015.65914131577	62618.68839911722	44594.0509845892	12539.387088875985	201.75457118034592	22	28	25	57	39	0.196748356963305	0.2987219116789759	0.3123120221393345	0.19221770921838602	
1960000	-31888.654458715908	-30188.090281520843	-1700.5641771950661	-30188.090281520843	665.2665758412355	3.8513657383249846	2.1928911540484977E-5	0.5113921290852961	2.1295228511038002E-5	1.260117689531177E-10	0.528653248229641	-1649.011737942125	61761.21471297859	26165.845083793083	8495.98311918658	9029.349817306895	114.43744447751135	10	57	1	67	36	0.196748356963305	0.30295691981567424	0.29897391945234253	0.20132080376867964	
1970000	-31852.933131327445	-30197.84329234956	-1655.0898389778836	-30197.84329234956	584.810952073079	4.279966424751665	2.7626209801762212E-5	0.4334641367398399	2.8414487074289677E-5	1.5133772407964092E-10	0.43475386508896147	-1604.324361255478	38538.62623911811	27848.826265325293	19742.250705453884	5460.796612809077	92.2226250534749	17	22	36	59	37	0.19529282817466673	0.30295691981567424	0.3062371635478263	0.19551308846183416	
1980000	-31819.715214488468	-30194.761407834976	-1624.9538066534901	-30194.761407834976	539.7067700483307	3.902226671468759	3.0133008304600278E-5	0.41924171969760515	3.1771795782099726E-5	2.1969533962420262E-10	0.4712956463064161	-1577.1862409815785	22626.951983918745	16070.209881292767	5316.626617282686	4782.925881247126	71.11340792711466	24	52	6	51	38	0.20008399033104507	0.3025032844747825	0.2988184177782477	0.19859430741592624	
1990000	-31770.538053908236	-30200.268471022464	-1570.2695828857738	-30200.268471022464	391.2834568773787	4.274951113381871	4.240351128694882E-5	0.39994229097951634	4.3205783915228795E-5	3.692656382939515E-10	0.44964417446917043	-1521.6764844545587	29306.9735204664	14202.872680324725	2313.073648892913	5503.868086910157	51.675210090815	16	59	37	21	38	0.20861235002294506	0.2939749247828825	0.2988184177782477	0.19859430741592624	
2000000	-31729.072654693282	-30205.13038485965	-1523.9422698336305	-30205.13038485965	292.8294242073592	4.182669298785486	5.259000222032251E-5	0.4512806165597523	5.27535638063411E-5	5.920507735992631E-10	0.4604782910145342	-1477.1138240672099	16032.20712274444	10495.733659905596	3365.1373332609514	4747.981292255549	24.66180896284265	11	69	12	39	40	0.19790795090828053	0.2966604803553464	0.3068372613204483	0.19859430741592624	
2010000	-31752.80483272009	-30209.936042152523	-1542.868790567566	-30209.936042152523	357.0402672897005	3.852697083634239	4.655052249831093E-5	0.4783496459163825	4.4954937336729275E-5	4.930996471985386E-10	0.4803865876519691	-1494.7165308569415	21764.196467726826	11790.006654160172	2300.8515112481937	5647.09107506421	45.97535158932883	10	71	29	21	40	0.19790795090828053	0.2966604803553464	0.3074088053422883	0.19802276339408625	
2020000	-31787.13553522161	-30194.355813011654	-1592.7797222099553	-30194.355813011654	420.6520696959702	3.852697083634239	3.8244766377092994E-5	0.43174268354977	3.6634763495380866E-5	2.73271354175952E-10	0.44742697166883316	-1542.624919620315	25691.091754855417	17512.637589689224	3952.974380355645	10247.68938731893	69.96346780740255	15	64	45	7	40	0.19790795090828053	0.2968161790446032	0.308091967088796	0.19718390295832178	
2030000	-31808.17449343829	-30184.844477417777	-1623.330016020514	-30184.844477417777	560.3934674330588	4.263355733077085	3.1033440110012906E-5	0.4243371825636083	3.0408707624704954E-5	1.726887344565758E-10	0.42035502292286536	-1574.6736349337182	30637.081132381198	15916.694133692734	2582.5650328773327	5275.0867243989005	90.62143350736501	21	57	6	46	41	0.19790795090828053	0.2968161790446032	0.3038828881629726	0.20139298188414517	
2040000	-31870.960031865263	-30206.330148919962	-1664.6298829452992	-30206.330148919962	593.197692969686	4.263355733077085	2.3374228473167563E-5	0.41729579818399287	2.3109601944857415E-5	9.904887132408666E-11	0.42309112797286896	-1611.3762375709468	42463.160275806964	18265.6015769181	45966.374970043325	9066.23600495478	88.90949434517097	32	42	3	53	41	0.19790795090828053	0.2968161790446032	0.3038828881629726	0.20139298188414517	
2050000	-31752.954785331283	-30182.487857200045	-1570.4669281312376	-30182.487857200045	349.24868879460433	4.188589862060379	4.4188368489658686E-5	0.43774161652380744	4.388700889642435E-5	4.2851735494486654E-10	0.4636441424831423	-1523.1433695764047	18230.229187821467	12686.728750120898	6280.388078904394	4491.039618046136	59.61356933744362	30	48	16	37	40	0.19995569099154695	0.2968161790446032	0.3038828881629726	0.19934524180087876	
2060000	-31803.829882373244	-30203.749615415334	-1600.080266957911	-30203.749615415334	485.14614181185806	4.396252221289716	3.341354875049967E-5	0.44520895676781597	3.237181513950129E-5	2.1025356760713314E-10	0.4357494449020295	-1551.875449814092	19386.42388426982	17639.567140897077	3328.878899253309	5357.8573280940245	44.65399855452629	9	70	14	38	40	0.19995569099154695	0.2968161790446032	0.3038828881629726	0.19934524180087876	
2070000	-31857.224025784133	-30188.273985235992	-1668.950040548142	-30188.273985235992	599.9406928459598	4.0984952883143215	2.434467897252898E-5	0.3956406315827061	2.37287784636496E-5	1.0483450412308613E-10	0.4291655599440993	-1617.6927075332321	47919.846577775876	26115.93194852917	5942.6310297854325	10649.378034235879	105.47020673413313	13	69	44	6	39	0.19995569099154695	0.30100512671785096	0.3014766758034618	0.19756250648714183	
2080000	-31784.334071093686	-30182.797720604147	-1601.5363504895392	-30182.797720604147	434.8899062126239	4.0984952883143215	3.751033485604692E-5	0.47827561325788387	3.718528684370143E-5	3.8278334028583504E-10	0.5137311268966859	-1553.742821452694	20533.750334046923	10918.425350561736	2797.919266509988	5529.501536389431	101.62391006565677	32	52	26	22	39	0.19995569099154695	0.30100512671785096	0.3014766758034618	0.19756250648714183	
2090000	-31793.858023465506	-30177.75016603502	-1616.1078574304847	-30177.75016603502	463.2535216016541	4.195207796679694	3.069985928936438E-5	0.48167464312818037	3.105506117922713E-5	2.578888217121694E-10	0.5092212202758225	-1566.3578867805577	33104.61972412284	22308.747952322574	2998.828703403234	6112.4188525611635	69.85582574089476	8	69	22	33	39	0.19995569099154695	0.29782223891242277	0.30465956360889	0.19756250648714183	
2100000	-31775.532919813057	-30185.739813018256	-1589.7931067947993	-30185.739813018256	408.36038452504664	4.046176228861943	3.6931619727028656E-5	0.45876786229329425	3.709054212785781E-5	2.7539863448679504E-10	0.45054803791663317	-1542.187184482097	18924.162831741247	15136.207438002055	3557.957320749429	4841.188952957517	73.39487867419065	12	64	15	41	39	0.19647381994450283	0.2970829762982009	0.30465956360889	0.20178364014840783	
2110000	-31805.24591164153	-30202.850278390706	-1602.3956332508244	-30202.850278390706	483.1425064776231	4.243765610582264	3.722954049904647E-5	0.4839045481204527	3.81011558572665E-5	3.0157151559688004E-10	0.45989085789539835	-1554.9989977412047	17419.307745671093	13495.067707950191	3757.721107166936	4660.807017469093	97.1622103596564	37	41	42	12	39	0.19647381994450283	0.2970829762982009	0.30465956360889	0.20178364014840783	
2120000	-31770.805110082583	-30191.9170377952	-1578.8880722873826	-30191.9170377952	388.72652153406153	4.2631325905475705	3.968780573532547E-5	0.4772354322903131	3.9346115508487716E-5	3.784506367556467E-10	0.4891496792453902	-1535.9337080876544	16357.49396202938	7950.473769219474	4675.53670939134	204.89338668015537	68.2131006888353	39	46	47	2	37	0.19097530473007657	0.3001887538651292	0.30465956360889	0.20417637779590578	
2130000	-31770.8254709808	-30186.355938420787	-1584.4695325600098	-30186.355938420787	372.3448016377236	4.2631325905475705	3.914421936038126E-5	0.4097362030815057	4.012327633212969E-5	3.127715944578586E-10	0.437349546787868	-1537.5952313683222	14722.079220460597	7487.014929587519	3977.8622840861635	6279.742773822527	56.34632680550783	42	43	35	14	37	0.19097530473007657	0.2985284987524777	0.3063198187215415	0.20417637779590578	
2140000	-31755.899630876167	-30191.707168502908	-1564.1924623732582	-30191.707168502908	310.4554045739772	4.2631325905475705	4.5624026478191556E-5	0.4930461655267349	4.581014702438805E-5	6.401817894026034E-10	0.5313215887684493	-1517.285861223311	13060.994894850992	9606.119961151922	7566.969079785609	4248.691058190844	40.93523443213288	38	25	33	37	38	0.18984256784437545	0.2985284987524777	0.3063198187215415	0.2053091146816069	
2150000	-31794.126511537248	-30181.050236663144	-1613.0762748741029	-30181.050236663144	467.07552220539037	4.318871658922271	3.590289873021194E-5	0.4845870122074698	3.556328394104194E-5	3.342880019923393E-10	0.4973639758575191	-1564.093594540157	26647.818250932916	16896.334883883348	10981.241011236041	4668.510008966223	80.02336321130775	13	36	31	55	36	0.19972578858257642	0.2948421018397239	0.3100062156342953	0.19542589394340593	
2160000	-31857.97073747157	-30189.828682069914	-1668.1420554016552	-30189.828682069914	540.3571288266775	3.9125557111340292	2.4849804112590816E-5	0.4933648791189136	2.538707413526303E-5	1.6854899921619994E-10	0.5114104167155572	-1616.2335597550923	38628.056324029676	43939.39704718899	18599.78888007473	7891.627260878315	82.89776488204198	9	15	53	58	36	0.19972578858257642	0.2948421018397239	0.3100062156342953	0.19542589394340593	
2170000	-31893.174711086256	-30187.54333040692	-1705.631380679337	-30187.54333040692	783.0233575768917	3.966700731803725	1.8401479594265257E-5	0.4218763708807736	1.9014968027512595E-5	6.735830943364259E-11	0.44219130561649433	-1653.5880250400633	50049.525675996796	30489.085913591578	27820.093089540846	7894.37694922736	92.5382586376991	16	9	53	57	36	0.19972578858257642	0.2948421018397239	0.31171704590001525	0.19371506367768598	
2180000	-31888.59724797385	-30165.90800335117	-1722.689244622677	-30165.90800335117	823.94913972794	4.104069102207467	1.7550128792404946E-5	0.3866005360360118	1.7503223740734366E-5	4.641268648599085E-11	0.386505089994988	-1670.5126543426004	49040.04986809927	32989.5006422817	29387.197780636667	8548.87075999667	114.12981386434015	22	34	22	58	35	0.1927285000819559	0.3018393903403444	0.31171704590001525	0.19371506367768598	
2190000	-31903.621275127112	-30167.667641760745	-1735.953633366368	-30167.667641760745	918.1108816748738	4.104069102207467	1.5874128528842026E-5	0.4414228734208152	1.57909531544466E-5	4.9565674735041094E-11	0.44134250746572146	-1682.655511980745	64517.23614255136	64457.70734875933	27204.731972476347	7880.416642714388	110.82071032205987	9	25	45	57	35	0.2013612087170061	0.2964220138823212	0.31171704590001525	0.190499731500659	
2200000	-31877.431750706062	-30193.321726350725	-1684.110024355337	-30193.321726350725	653.297543415015	4.168432702817193	2.3115020255888565E-5	0.47588519051620615	2.3147092546272167E-5	1.0243325530341427E-10	0.43649753094954596	-1632.3804347678486	29962.578764073045	40548.381267757606	23008.512617144497	7321.452837359971	83.33279327999024	7	21	55	53	35	0.2010599019668717	0.2964220138823212	0.31171704590001525	0.1908010382507934	
2210000	-31838.38302427008	-30185.802298751696	-1652.5807255183834	-30185.802298751696	563.5431420750201	4.168432702817193	2.4282012517657272E-5	0.514569338801415	2.4649217714658317E-5	1.337032371820368E-10	0.4823428758855025	-1600.8427946958036	32558.22385009601	46756.6723154541	19168.52283756363	6114.537188572119	63.92091678769044	3	11	72	49	36	0.20124091060915375	0.2928034153651267	0.3115360372577332	0.19441963676798785	
2220000	-31831.684573497572	-30191.084226980485	-1640.600346517088	-30191.084226980485	584.5024021064702	4.057527387484715	2.7201779447911057E-5	0.45186668368332544	2.6555452510813826E-5	1.2368319919725143E-10	0.4309516303957701	-1588.045797379746	100824.35057276582	31932.825315514667	19702.917737264783	6559.176939507314	42.890834837161776	6	8	72	50	35	0.19552043771180785	0.2928034153651267	0.3139295073309262	0.19774663959214075	
2230000	-31839.06382006206	-30178.75969018161	-1660.3041298804499	-30178.75969018161	637.3946841421094	4.057527387484715	2.6351676657220827E-5	0.4917791074556199	2.5458162248780125E-5	1.6628282524744647E-10	0.5065667545162869	-1609.4829460927567	31069.858959357436	27339.013534386195	16939.48812752904	7350.554653959305	71.14674894118427	29	22	36	47	37	0.20140950989153614	0.28691434318539843	0.3139295073309262	0.19774663959214075	
2240000	-31815.00826648234	-30196.95428328855	-1618.0539831937895	-30196.95428328855	458.9599824052571	4.462395569331852	3.334639134128066E-5	0.49465523758395097	3.2132102829649916E-5	2.765485489718481E-10	0.5123060567714185	-1567.5979022177482	28051.454110007922	37716.097066368464	14751.239903331983	4166.564772614721	66.4835744331602	10	11	63	50	37	0.20756172732491684	0.29900366077159224	0.29568797231135174	0.19774663959214075	
2250000	-31842.23334772059	-30175.139780062782	-1667.0935676578085	-30175.139780062782	648.7302163864282	4.126426885342763	2.346376845120777E-5	0.5209371856086862	2.312617814569442E-5	1.4966302050116217E-10	0.526857691837645	-1615.2706163525168	48911.639659843226	31171.73086033489	19786.182866285217	7208.15246156481	71.43275036242223	16	6	52	60	37	0.19462781920244088	0.31596431804784075	0.2913655870898746	0.19804227565984542	
2260000	-31884.259618149863	-30179.385364884918	-1704.8742532649433	-30179.385364884918	750.2478176061499	4.126426885342763	1.9750299475553174E-5	0.4903651692947846	1.9025153711999406E-5	9.758840222232147E-11	0.5115039990115361	-1651.8753046657537	68043.57612802285	8535.247784926416	20934.477880816547	10814.594957172345	90.47224366824639	29	14	31	61	36	0.19462781920244088	0.30740117717725396	0.30493233734827735	0.1930386662720295	
2270000	-31878.06150333873	-30176.79606839562	-1701.2654349431089	-30176.79606839562	737.7159217301698	4.126426885342763	2.1127953167168054E-5	0.40972271389576415	2.041903884067331E-5	7.995604269045681E-11	0.43290591528036954	-1649.2617974583543	41891.84810899078	5840.110912315647	18999.526898503846	9985.630283986644	96.99133707924166	31	8	39	58	35	0.19462781920244088	0.30740117717725396	0.30493233734827735	0.1930386662720295	
2280000	-31779.568084445506	-30181.37622551811	-1598.1918589273962	-30181.37622551811	429.82907201486444	4.180903571126518	3.7040147912401766E-5	0.4102901498871791	3.551298627755436E-5	2.3065650469524896E-10	0.41647390447340277	-1549.0979537083558	21595.7395496835	8219.677714986403	18069.229026770918	4451.6283275183405	69.74407706309589	25	21	26	62	37	0.20388535351910508	0.29814364286058975	0.30493233734827735	0.1930386662720295	
2290000	-31745.676764648957	-30199.625727613962	-1546.051037034996	-30199.625727613962	339.1610075422607	4.180903571126518	5.4167321337937153E-5	0.4926447608597586	5.275869733837888E-5	7.654623745854847E-10	0.5091589372285279	-1497.2942440825886	22215.375354677984	7281.54262356552	12385.561641381342	5330.9350313824125	36.554937135772754	15	24	33	63	36	0.18837415801957694	0.31000674109242804	0.30858043461596724	0.1930386662720295	
2300000	-31713.721728645058	-30176.87961880173	-1536.8421098433282	-30176.87961880173	316.25619857061815	4.180903571126518	5.1841762318264165E-5	0.4982275779281521	5.348426414199359E-5	6.953185001380895E-10	0.5011470229632426	-1489.3147500499026	17447.353233730755	3653.3450565685275	9222.273473378591	3451.5108773555507	38.95327802914054	24	16	30	65	36	0.19251587659109984	0.31000674109242804	0.30443871604444434	0.1930386662720295	
2310000	-31816.014325014534	-30206.216415992694	-1609.7979090218412	-30206.216415992694	464.82679731824373	4.240216756816047	3.007752714296136E-5	0.4676276511234131	3.1357209508593144E-5	2.487081855234179E-10	0.5057772235582773	-1559.8140883366057	41859.25615362502	13856.79804577747	12852.157653976306	5850.506707732245	60.105701314584735	18	22	30	64	37	0.19251587659109984	0.3052417029633812	0.30443871604444434	0.19780370440107634	
2320000	-31774.45733146822	-30167.579453771872	-1606.877877696348	-30167.579453771872	419.4403906315063	4.012115320705498	3.634137652799087E-5	0.45904940800134536	3.5791005686313335E-5	3.1490136368394784E-10	0.4926908879043739	-1557.2527437793503	28743.450578316195	19930.80486362196	15298.332942537747	5156.948717852863	44.19965204131688	19	4	55	57	36	0.19251587659109984	0.3052417029633812	0.30443871604444434	0.19780370440107634	
2330000	-31807.145858746808	-30194.635011179278	-1612.51084756753	-30194.635011179278	450.92032450370806	4.012115320705498	3.408843680436918E-5	0.4277077247372031	3.3424269765935986E-5	2.134607549020649E-10	0.42898732861734873	-1563.5111381741651	25319.338669841185	14079.0665549165	14576.800085295517	5123.984729874519	45.588722394755905	26	25	24	60	36	0.19251587659109984	0.3052417029633812	0.30443871604444434	0.19780370440107634	
2340000	-31776.61144370583	-30186.99967789014	-1589.611765815691	-30186.99967789014	395.2752662010797	4.017443603948998	3.822895755330299E-5	0.4119325875628035	3.6313580452897E-5	2.672694040537876E-10	0.4432575768698214	-1540.9934208812624	14823.747282402448	11860.727525133632	18571.903772305097	5032.893425316895	41.87284145310727	20	30	26	59	36	0.19251587659109984	0.3074583477840647	0.3022220712237608	0.19780370440107634	
2350000	-31813.58275300607	-30169.02028472791	-1644.5624682781608	-30169.02028472791	591.3599035154532	4.172234888986612	2.739702556165579E-5	0.4528307204962528	2.7171896217620934E-5	1.450903695260487E-10	0.4490888671171072	-1594.6813843167379	23068.60744468123	25747.572623008255	11387.551326076818	7137.963654621901	32.05388231202372	11	58	8	59	35	0.1985055808370182	0.2930302856294976	0.3039762731856218	0.20448786034786406	
2360000	-31779.034566864688	-30186.027585467	-1593.0069813976868	-30186.027585467	487.67154612424787	4.060432487371113	3.438888425707307E-5	0.4142467705838515	3.5012302671972625E-5	2.099668780271933E-10	0.42150019786759874	-1544.1861229015085	33620.80267161728	13990.821382372142	10242.934166699612	4936.1058855505935	35.15312526175084	24	50	1	61	35	0.2009509174535913	0.2930302856294976	0.3015309365690487	0.20448786034786406	
2370000	-31734.331579455145	-30173.368178353	-1560.9634011021456	-30173.368178353	369.67296268188414	4.060432487371113	4.311775088039492E-5	0.43388201257383213	4.3420221595455955E-5	3.5338553083630007E-10	0.4395436306035051	-1513.6610233741965	18282.57879954689	11045.977432600486	9972.774691941477	3492.2091014618572	57.148966782732394	19	60	3	53	36	0.2015067050381163	0.2893927314778756	0.30568234505442504	0.20341821842958482	
2380000	-31790.54129607814	-30182.98855832061	-1607.5527377575313	-30182.98855832061	481.26513705940147	4.060432487371113	3.1762189549342393E-5	0.44371268553231463	3.2213089686025355E-5	2.079888133299793E-10	0.4402466286128993	-1557.947829332595	21802.542663328324	25343.732583904803	2007.764907535169	5667.530459012641	65.65473893637947	17	49	14	55	36	0.18466544043551866	0.3017813665257586	0.3099455230031784	0.20360767003554608	
2390000	-31811.476095600556	-30200.939646850264	-1610.5364487502936	-30200.939646850264	393.4050221879899	4.060432487371113	3.586332286455771E-5	0.4427016912475519	3.634718362127555E-5	2.7988243448564163E-10	0.4606780806828308	-1561.6205765621646	20003.55865648229	14090.935557292743	16670.586409710246	4834.920498973224	70.93424859206755	8	41	26	61	35	0.18947615732528783	0.30948741548806036	0.29385477536183985	0.20718165182481363	
2400000	-31787.852862244206	-30214.703587145024	-1573.1492750991804	-30214.703587145024	367.67629636301183	4.190936302892247	4.002353836684113E-5	0.4202375588748729	4.0278731684610276E-5	3.057458666181635E-10	0.43320043416350285	-1524.9363454981872	20077.012486033593	20607.10971678038	9476.126231650576	3941.885058710658	44.84550696769064	16	13	47	59	36	0.20618098339271887	0.2988381439887485	0.28779922079372067	0.20718165182481363	
2410000	-31690.00628428601	-30182.2681205668	-1507.738163719208	-30182.2681205668	231.86237462654643	4.190936302892247	5.9799823760222E-5	0.4329192433671659	6.101219873878225E-5	8.555954334524294E-10	0.47376858223886453	-1461.1963144254014	18593.106020391133	15277.044495854549	6046.043392583534	2343.737618236303	29.791612527062934	4	29	49	53	36	0.20618098339271887	0.29369276755049745	0.2979339185844873	0.20219233047229798	
2420000	-31765.711287652284	-30182.113887024014	-1583.597400628272	-30182.113887024014	337.396963891407	4.231575860549671	4.1238355284885917E-5	0.44764109520348194	4.303532167045587E-5	4.536692726063018E-10	0.48589250893306807	-1536.0832629577649	9504.782244519636	13918.416480748863	10186.365260529588	4946.245646673311	42.365149179549995	1	27	50	57	36	0.19705381260619315	0.3062017246939735	0.2979339185844873	0.19881054411534768	
2430000	-31775.09812521273	-30193.902973586748	-1581.1951516259833	-30193.902973586748	372.6684316905677	3.8249646685340735	4.265414688793476E-5	0.46416365087348105	4.475080065220977E-5	4.5158387189342974E-10	0.4713049166830482	-1531.8361679105724	26240.16208380046	24625.042452159665	13750.508502626612	4354.354045368313	60.970338537673605	6	6	54	68	37	0.19705381260619315	0.3062017246939735	0.2993986391087289	0.19734582359110614	
2440000	-31886.673738487298	-30201.356903859112	-1685.3168346281873	-30201.356903859112	581.2659556150974	3.900053821829098	2.4000875730379215E-5	0.4510333978107492	2.5269358601575465E-5	1.428776766459987E-10	0.47472428689091567	-1634.2033258741005	27331.91020798783	32572.893418690335	23556.155540518957	7021.637721925195	108.33262134905246	10	6	63	57	35	0.19705381260619315	0.3062017246939735	0.2993986391087289	0.19734582359110614	
2450000	-31890.12917470352	-30170.582901752274	-1719.5462729512467	-30170.582901752274	782.4204244676752	3.900053821829098	2.0166487521756085E-5	0.5149708876645077	2.0413658267701018E-5	1.1496116621601547E-10	0.5079917687988419	-1667.8589477040468	49511.760978248996	36830.818166936915	14496.838164835834	7560.038924442271	115.19228328120359	30	14	47	45	35	0.19748102716821633	0.30553006959738604	0.2996430796432932	0.19734582359110614	
2460000	-31840.8872953503	-30173.489644985766	-1667.3976503645365	-30173.489644985766	568.694560149691	4.113911698834539	2.575927223387632E-5	0.519241924420262	2.5843876633013135E-5	1.8701016872462767E-10	0.5156355089988299	-1617.4625628406768	28296.032833879908	20828.767624770422	6936.518641575442	7917.877726108716	76.18016191814216	40	41	3	51	36	0.20321230638356255	0.2955519613206859	0.30790558940258905	0.19333014289316422	
2470000	-31729.468384013806	-30175.67377909966	-1553.794604914148	-30175.67377909966	360.55372585635416	4.114800562029545	4.5471560230049734E-5	0.5063141822688807	4.5742797588426996E-5	5.40581873678411E-10	0.5113872029807746	-1506.8984707291115	14009.656945482646	12170.231169331353	5785.609891455429	3975.08279846073	36.161837439634766	45	19	7	64	36	0.19024063341017752	0.2966421401432419	0.3136111850331422	0.19950604141344008	
2480000	-31738.626002153607	-30182.09218011312	-1556.5338220404885	-30182.09218011312	337.24467432101335	4.114800562029545	4.683766177418568E-5	0.48951872758346077	4.6411256430674146E-5	5.432433161986719E-10	0.4900328540231482	-1506.0614417077934	15048.69300065992	48445.981183176395	8518.019639184049	3685.851571702346	45.631950299563606	61	2	5	67	36	0.19024063341017752	0.29865795377489823	0.3115953714014859	0.19950604141344008	
2490000	-31754.465741807584	-30184.67098760642	-1569.7947542011655	-30184.67098760642	331.46461728856985	3.995329868175504	4.408192656955078E-5	0.507969002773504	4.437342993688666E-5	5.061557445020998E-10	0.5016184516622326	-1519.5459771105118	15848.327743158063	11307.06699382277	27643.570862107772	5484.316766522194	46.489968473023744	26	34	5	71	35	0.19258483478291638	0.29297965942400384	0.309251170028747	0.20518433576433448	
2500000	-31740.71157795796	-30196.966416748714	-1543.74516120925	-30196.966416748714	312.2693750789554	4.1790445882247935	4.9034067699869506E-5	0.4430921703898548	4.9300328733467956E-5	5.625019165512958E-10	0.4667040388721584	-1495.9281004914346	13442.482048984133	19156.34335451682	7457.852764560893	4493.062364251538	19.092459517514655	3	24	49	62	33	0.19428512324408506	0.3008498578503805	0.3142602971269288	0.19060472177860738	
2510000	-31759.337944863608	-30189.181798193214	-1570.1561466703945	-30189.181798193214	383.9049180656378	4.1790445882247935	4.0056614770482355E-5	0.4232364003425853	4.029885416064495E-5	3.0006486849583536E-10	0.43544487355793626	-1520.4462253961055	32224.82561194524	29611.051682834262	12050.257010239096	4543.770279440374	40.65445435601464	7	12	50	67	35	0.19428512324408506	0.29556955841768423	0.3142602971269288	0.19588502121130366	
2520000	-31701.09853410304	-30175.362059932195	-1525.7364741708443	-30175.362059932195	283.64118703345605	4.065768998883443	5.182348267349579E-5	0.5154578098595963	5.064717215818814E-5	6.320670564049899E-10	0.5163545302152913	-1476.744152646307	28729.610531136615	7154.144802278484	13668.594637375365	3662.4146992058522	32.854719752700944	15	27	25	69	35	0.19825741621168383	0.29225792201733247	0.3135996405596818	0.19588502121130366	
2530000	-31762.683665963472	-30198.819114169706	-1563.8645517937648	-30198.819114169706	338.1341083871186	4.065768998883443	4.495336745294117E-5	0.5014025077513546	4.449513247729998E-5	5.423603254238479E-10	0.5287339346965434	-1516.7268634107234	16986.733470132545	10585.48522873684	1504.0561886575224	3968.465125615294	53.71186089413782	35	33	5	64	34	0.19802983117564424	0.29020825203817247	0.3135996405596818	0.19816227622650326	
2540000	-31718.922101786105	-30180.665081012165	-1538.2570207739411	-30180.665081012165	302.1231488274519	4.065768998883443	5.319744441056413E-5	0.4841085421965824	5.1643901934546045E-5	6.540812973500654E-10	0.4991163992162172	-1490.752663227829	14385.95079455956	10621.038418311611	10708.476065804056	4209.346924451155	54.74072276189079	7	41	17	71	35	0.20019982656060845	0.2958782264050751	0.3199859938704361	0.18393595316388212	
2550000	-31665.771866953073	-30184.77661195401	-1480.995254999063	-30184.77661195401	213.07934541259846	4.339744486096465	7.281312780362721E-5	0.5321567112026367	6.890951229173811E-5	1.3843565034402707E-9	0.5393799474175639	-1432.6902755619715	67250.61152648726	9907.01200125519	2496.435695753176	2827.1924836209473	22.978046211887865	2	60	1	72	36	0.20019982656060845	0.29608395243937735	0.31978026783613384	0.18393595316388212	
2560000	-31764.060965069533	-30182.971780086733	-1581.0891849828004	-30182.971780086733	412.4157146074924	4.275570364199668	3.7723244421903166E-5	0.4674104988229225	3.505606886362792E-5	3.057445228159799E-10	0.48339346252947024	-1531.345589502326	74464.39153959473	17195.743241192118	3880.987567105514	4377.071222918501	39.89374048574248	3	60	11	61	36	0.20019982656060845	0.31425515661053044	0.30160906366498075	0.18393595316388212	
2570000	-31758.380733444374	-30198.82268610698	-1559.5580473373925	-30198.82268610698	412.4205362043987	4.128801954765481	4.380442414903164E-5	0.5307934105879061	4.0062581994578795E-5	4.6362953867436283E-10	0.5365180169030521	-1510.1246282269724	22895.908085362666	13968.656136911055	16980.920157495755	4752.5816460845945	29.369291626837303	27	33	4	71	36	0.20019982656060845	0.2960166020852648	0.30160906366498075	0.2021745076891477	
2580000	-31754.63382259802	-30199.607496543384	-1555.0263260546374	-30199.607496543384	384.25578498892827	4.094499183370911	4.331239788219326E-5	0.44258924339903755	4.155540203894971E-5	3.473515336955367E-10	0.4471926759915145	-1506.9765865606366	30500.090467511636	12901.482717738083	5179.623315598312	4752.2692935978985	22.274511800619788	8	58	13	56	36	0.20912725848606364	0.30682434595364566	0.2908013197965999	0.1932470757636925	
2590000	-31670.354980652177	-30224.05891456558	-1446.296066086597	-30224.05891456558	191.200025286191	4.094499183370911	8.087897732393795E-5	0.43776517027811446	7.87024756852671E-5	1.1706120959277015E-9	0.4326146314401713	-1401.8336863966558	8769.154698770299	5860.279403438003	4977.315189979304	2696.8760178825896	16.227528571135522	26	27	20	62	36	0.20235101793837823	0.3136005865013311	0.2908013197965999	0.1932470757636925	
2600000	-31669.626616166097	-30181.802289089457	-1487.8243270766397	-30181.802289089457	247.86227725338418	4.094499183370911	6.435144044676048E-5	0.4467248094655514	6.0954776776230014E-5	7.76831323976344E-10	0.45672405376234704	-1441.3330411933116	14562.285026129275	6466.800650968551	7939.880773176733	3757.4946297463043	18.52430726047477	16	37	13	69	36	0.19692426106959915	0.29498931500606257	0.3089215890399142	0.1991648348844258	
2610000	-31702.928091983747	-30185.018584618087	-1517.9095073656622	-30185.018584618087	312.09598473424256	4.094499183370911	5.212759479697729E-5	0.49025840209328764	4.843394980167737E-5	5.895357332666439E-10	0.4911328244203273	-1470.1466475839193	29496.99975163992	11760.254740504799	3915.302119146771	4286.134538811717	17.574869199731832	7	60	1	67	36	0.19566849179711263	0.29498931500606257	0.3089215890399142	0.20042060415691232	
2620000	-31677.100957718092	-30223.17974395673	-1453.92121376136	-30223.17974395673	194.97960777990423	4.286144542677212	7.803413957578293E-5	0.5159504979440945	7.138114990496187E-5	1.6533233860154826E-9	0.5409778231457424	-1408.0465691140048	17007.68424527087	9735.522597370484	2979.8775990070058	2739.5068548522063	16.419741130656643	3	61	38	33	36	0.1942334223563424	0.29498931500606257	0.3089215890399142	0.20185567359768256	
2630000	-31676.245077054435	-30196.351038286382	-1479.894038768053	-30196.351038286382	238.50809752497858	4.3884076919158455	6.86712278057475E-5	0.5134476202895357	6.298863295385109E-5	1.0240193922003899E-9	0.4968229076459034	-1433.9125112029897	20869.907525175986	9784.261929649338	2687.986049650095	2485.558205727167	16.727638059477542	11	53	45	26	36	0.19410438919886516	0.30753067272022994	0.296509264483224	0.20185567359768256	
2640000	-31751.213747539052	-30201.962553467143	-1549.2511940719103	-30201.962553467143	349.408147506565	4.335852336837627	4.8066566771927395E-5	0.40825066597449233	4.514002409539778E-5	3.6308139538405506E-10	0.4130417674178354	-1503.9321770388956	24798.56435983815	8318.88795658303	4425.772108331715	1514.359504913577	20.695692972468514	13	54	61	7	36	0.19481542136642926	0.30753067272022994	0.296509264483224	0.20114464143011845	
2650000	-31921.28887168345	-30213.773697816367	-1707.515173867083	-30213.773697816367	873.938428078892	4.189011882501146	1.9357788811652883E-5	0.48662747745511753	1.7319403792756344E-5	7.978217708096625E-11	0.4897610557677624	-1660.736868212403	50988.58804000141	29751.327421680173	10965.775547165846	101.36356287417698	56.79306280045201	29	39	67	1	35	0.1987127246352846	0.2940957037804666	0.3070708726423914	0.20012069894185905	
2660000	-31955.59222637955	-30173.43669261473	-1782.15553376482	-30173.43669261473	1308.9303621565118	4.097652960752549	1.1185136876709557E-5	0.45938434398494415	1.0887767877258128E-5	3.149396821976708E-11	0.5057289354142913	-1732.4467997907461	100084.31087883592	32930.416616797105	18274.42469643222	488.7103831974497	65.0261768248957	32	40	64	1	34	0.19164236043334318	0.2940957037804666	0.3070708726423914	0.20719106314380048	
2670000	-31898.94452426455	-30196.123411014363	-1702.8211132501858	-30196.123411014363	808.9869238230414	4.097652960752549	1.764729721561025E-5	0.4107715591557948	1.738520016279091E-5	6.19696173091829E-11	0.4368499239403684	-1655.9053554178279	53901.04918998892	35415.85976841077	11976.896310100557	40.56496392163261	61.144002421188794	3	62	72	14	20	0.1991064309639717	0.2949780192509495	0.3017792224114519	0.2041363273736286	
2680000	-31843.863770548844	-30188.678316469985	-1655.1854540788588	-30188.678316469985	657.2132123544621	4.097652960752549	2.3377702660712337E-5	0.4364393153150773	2.2852745657625662E-5	1.1989044036943585E-10	0.4650027112433666	-1609.8462853296392	59168.47961644999	21195.268632196065	9197.686349475569	29.84736623015359	27.953537658686674	14	51	72	5	29	0.1991064309639717	0.30499885868296983	0.3017792224114519	0.1941154879416083	
2690000	-31890.875437329298	-30185.304241364665	-1705.5711959646342	-30185.304241364665	821.8043628017031	4.097652960752549	1.787067496048044E-5	0.41177251448986757	1.747247295382662E-5	6.420217604420408E-11	0.4508247961572006	-1659.3103079330472	70432.03853328753	21077.359860279368	11150.01735952964	76.65549967120579	33.05893990770241	22	55	60	5	29	0.19524411595403485	0.30499885868296983	0.3017792224114519	0.19797780295154516	
2700000	-31839.128390889466	-30177.27887856469	-1661.8495123247733	-30177.27887856469	641.3988125494543	4.097652960752549	2.4365300032135585E-5	0.41434218783371257	2.3924310585387212E-5	1.1986385274357572E-10	0.4417765830241256	-1615.086929346106	31353.910334242788	17029.25193315769	8060.479640200732	1163.2608659804966	40.03973110698607	21	62	51	5	32	0.19524411595403485	0.29777745372892694	0.3031376341429321	0.20384079617410789	
2710000	-31866.17590359143	-30201.095873288916	-1665.080030302514	-30201.095873288916	648.0029295815534	4.082103502297128	2.4764538383815386E-5	0.3630023524385824	2.3870487153074116E-5	9.325106009705298E-11	0.3897811273225153	-1618.5720605223132	52956.57651158105	17244.374621494026	10640.511370023327	328.6996021819543	30.395946663599837	11	55	71	2	32	0.19668691887153633	0.29436144561000227	0.3087366862976822	0.20021494922078095	
2720000	-31783.286182048658	-30192.29764871754	-1590.9885333311179	-30192.29764871754	394.7525642713054	4.0805884985044525	3.9314803881299184E-5	0.4556425346446122	3.695402578109136E-5	3.738564681403645E-10	0.493059438655406	-1542.0144657679537	23065.345560715636	14634.701210221256	6079.766742777579	8037.482261234963	22.491964382645016	29	39	62	7	34	0.19668691887153633	0.29436144561000227	0.3087366862976822	0.20021494922078095	
2730000	-31766.538369695252	-30185.360451691904	-1581.1779180033468	-30185.360451691904	397.72184698888	3.9438374384784973	3.929308894337378E-5	0.4489338944980811	3.754309016598485E-5	3.3680934022322503E-10	0.4666413252226781	-1532.2235231179318	21779.789758946732	19803.64785177932	7025.269236918261	6875.525338294421	21.705264467272787	13	46	73	4	35	0.19668691887153633	0.29436144561000227	0.3087366862976822	0.20021494922078095	
2740000	-31833.269729725234	-30174.095092260235	-1659.1746374649997	-30174.095092260235	627.9905934137781	3.9438374384784973	2.559649592801024E-5	0.43234193597930093	2.3933387817740333E-5	1.373227225601851E-10	0.4677940603603206	-1614.2428900834973	25448.14858859744	14951.98524305135	10300.65804947872	143.5289262247706	64.55765071448626	42	25	68	1	35	0.19143286611426713	0.2998714471954399	0.30848073746951377	0.20021494922078095	
2750000	-31812.49590313103	-30183.12053603577	-1629.3753670952617	-30183.12053603577	504.1268983035531	4.097373324307412	3.4212048919525966E-5	0.4573352900404941	3.1271288599504516E-5	2.682113334158667E-10	0.48768957876698016	-1580.8408620425164	21145.518544773426	17820.803225305113	6508.753002999481	5955.5831241591995	55.22970328889801	54	24	50	8	35	0.20058565657679692	0.30241121894140083	0.304020804241766	0.19298232024003803	
2760000	-31746.924330948405	-30177.574837080832	-1569.3494938675733	-30177.574837080832	378.2623658675357	4.155748397539659	4.269928831389815E-5	0.45348759954178275	3.938891107406838E-5	4.1103321659498876E-10	0.4887862228972777	-1522.1914270372026	17660.290923972476	2147.5334100196005	4254.907685789133	6322.46239526815	29.24211445518071	61	3	25	47	35	0.20058565657679692	0.2993250908410488	0.304020804241766	0.19606844834039006	
2770000	-31756.839626830286	-30189.35386427181	-1567.4857625584789	-30189.35386427181	355.65677502160025	4.155748397539659	4.4679890743565025E-5	0.45328457669551175	4.159444369688667E-5	3.9643767708371704E-10	0.45594239037684714	-1518.5411906988807	15358.320882767079	12610.750274984657	18794.208201533813	5206.623699235362	52.16495199868846	44	8	4	79	36	0.19956335774216966	0.2993250908410488	0.3009015221719742	0.20021002924480913	
2780000	-31753.89001924126	-30194.6981485259	-1559.191870715359	-30194.6981485259	388.35400868544167	3.9543840765538705	4.318208706567636E-5	0.46389844514045525	4.107733449459569E-5	3.797449293307917E-10	0.45977014295331325	-1511.0717803991363	17985.87030064626	13348.871186454386	2118.563866810683	5576.738592528896	34.08425941866912	42	25	27	41	36	0.20107392033443663	0.2993250908410488	0.3009015221719742	0.19869946665254215	
2790000	-31770.54223594622	-30181.500154980164	-1589.0420809660577	-30181.500154980164	401.29447719402106	4.386003177207699	3.848155071772201E-5	0.46166567100420225	3.6509389639607836E-5	3.534438622067458E-10	0.4910703466901486	-1540.4190010582852	17978.49713045217	23335.204356142523	5661.386464454295	5154.090182422155	29.48651021877076	43	22	34	36	36	0.19531735302125985	0.2993250908410488	0.3009015221719742	0.20445603396571893	
2800000	-31762.671515188875	-30186.310159922992	-1576.361355265881	-30186.310159922992	407.7914460272591	4.266539885677106	4.1972676512163676E-5	0.44926002844655905	4.0170140541073696E-5	4.0924647344039006E-10	0.47514315782050515	-1528.5415941450256	19428.23793485159	12823.81323420108	6444.339873734043	5388.403885643993	27.15575534337198	33	40	28	35	35	0.20130291546724904	0.2993250908410488	0.3046190911509732	0.19475290254073074	
2810000	-31696.31351703964	-30212.166892690846	-1484.1466243487962	-30212.166892690846	226.16186647639012	4.1512079597154505	6.610642863679153E-5	0.443099084200094	6.421306991017184E-5	9.056160754564582E-10	0.4588157009376946	-1437.8975413490202	15873.993473754424	6079.310594129197	6661.217699901739	3571.069278737169	16.615161081826997	23	1	68	43	36	0.19832133259198798	0.30230667371630987	0.3046190911509732	0.19475290254073074	
2820000	-31706.841367287438	-30200.133017602588	-1506.7083496848504	-30200.133017602588	284.71553466448125	4.1512079597154505	5.719545671825682E-5	0.46407288804842267	5.622090379337209E-5	7.070504300792121E-10	0.4674768280084207	-1459.8087264429253	17286.100076637114	9500.868862856563	4695.565778709327	4706.109796873825	20.8495675947674	21	33	67	14	36	0.19832133259198798	0.30821426579629907	0.2982038502474299	0.1952605513642848	
2830000	-31767.44709919162	-30181.829358007308	-1585.6177411843123	-30181.829358007308	391.4136586299409	4.055116741992542	3.579776677168335E-5	0.5096811140809397	3.440086488149312E-5	3.1183635263928415E-10	0.5067148571434907	-1536.3126766817752	27289.07775249811	16588.019516329194	9684.434314514918	6261.6935430731255	29.811039922043545	5	50	37	43	36	0.19521480704948455	0.29608824137103734	0.3118565707289026	0.19684038085057723	
2840000	-31754.831098181283	-30189.87888246534	-1564.9522157159442	-30189.87888246534	354.3295410620135	4.0758397904558015	4.033501234162674E-5	0.4279624880229163	3.907346004182193E-5	3.182885468641003E-10	0.44573395919236575	-1516.4753318611356	38875.64212588141	11448.732973360766	9615.81620675504	3627.6281463979303	26.21637661590539	15	30	42	48	36	0.19521480704948455	0.30863056170586584	0.2993142503940741	0.19684038085057723	
2850000	-31752.27251141309	-30193.346065830057	-1558.926445583034	-30193.346065830057	367.2713983952385	4.0758397904558015	3.960280636071387E-5	0.48618166356323533	3.8569954244908815E-5	4.2251439627548625E-10	0.5274407176380324	-1510.2313062573874	28522.506841381717	16123.364036184981	9108.410285917678	4536.986259821558	23.31549317574284	13	41	37	43	37	0.19521480704948455	0.30863056170586584	0.2993142503940741	0.19684038085057723	
2860000	-31845.071895245277	-30186.074337352384	-1658.9975578928927	-30186.074337352384	645.5983193893376	4.25692662276109	2.343335347966375E-5	0.5225569183236062	2.2387508522926683E-5	1.459499897947234E-10	0.536398679846505	-1607.704042231877	46620.217620860174	13334.40240819488	16036.881695080625	8714.078618898762	42.00417283442783	27	22	45	42	35	0.18683071971320847	0.30638515769883923	0.3106233074690436	0.19616081511891048	
2870000	-31914.652742751372	-30210.79725100758	-1703.8554917437912	-30210.79725100758	773.0080714353966	4.3313141990779345	1.987759424579878E-5	0.5246591486838713	1.983561046351201E-5	1.2990775542011288E-10	0.5607905058920931	-1651.7376490936329	58228.41497496315	20279.939956663715	13912.271853742013	11280.074832374512	72.58464700154956	19	54	24	39	35	0.2006849363141555	0.29726425161059267	0.30307489703701845	0.19897591503823517	
2880000	-31854.77075038266	-30175.29389960169	-1679.476850780972	-30175.29389960169	684.3085244315513	4.084807697595456	2.2409082469001912E-5	0.566343182500791	2.140106875003661E-5	1.7668187003031708E-10	0.5942586841326493	-1628.5548337596476	50605.92213892886	22750.38621539409	6820.1070413213465	7555.344383711469	64.36745574499602	20	55	12	49	35	0.2006849363141555	0.29726425161059267	0.30307489703701845	0.19897591503823517	
2890000	-31833.949712406153	-30200.153913107508	-1633.7957992986435	-30200.153913107508	473.57913846358366	4.084807697595456	2.934312747112854E-5	0.49086698943980744	2.919682092579612E-5	2.017645362829007E-10	0.4771951320216509	-1584.8120173027771	32141.60648187568	15461.060507689599	7258.158962767418	5576.014360724063	43.5782330054788	16	76	14	31	34	0.2006849363141555	0.29726425161059267	0.30307489703701845	0.19897591503823517	
2900000	-31827.703288384746	-30206.81878395688	-1620.8845044278644	-30206.81878395688	472.7600453129876	4.084807697595456	3.157333632232368E-5	0.4494113681217459	3.1278679725328785E-5	2.229546622756676E-10	0.4705398323633051	-1572.8085234624577	36132.29509712798	16238.790790517578	4954.819176150628	3628.08215052701	34.50679458648689	19	66	21	30	35	0.1904128939510673	0.3101309410226735	0.30307489703701845	0.1963812679892425	
2910000	-31827.226283323787	-30187.093541398346	-1640.13274192544	-30187.093541398346	575.9843793843163	3.967066497370418	2.831965627206022E-5	0.5146607912394103	2.6971040759739123E-5	1.9700531381909498E-10	0.5190897251364632	-1594.5293558557566	33886.515126610924	23258.369820349115	5147.538312225642	265.6333412347988	56.58044829386911	25	56	55	1	34	0.1904128939510673	0.29891319801557437	0.3167683101731275	0.1939055978602326	
2920000	-31777.218092133386	-30172.893447737315	-1604.3246443960709	-30172.893447737315	448.93381561693013	4.354348837644322	3.605332184483959E-5	0.46284696954724647	3.492697942833389E-5	2.4831236286436574E-10	0.44570823466227044	-1559.564534202428	24297.737969824528	18683.678876343052	4012.678388113626	347.7830705465804	65.58149659825335	9	66	61	6	29	0.1904128939510673	0.2988980792514881	0.3167683101731275	0.19392071662431887	
2930000	-31816.681311132346	-30193.366863584983	-1623.3144475473641	-30193.366863584983	540.4672088839485	4.098436104561931	3.0605337403186495E-5	0.45244918698546327	2.9882066334401638E-5	1.933214418188022E-10	0.452166680596874	-1576.8799170745563	48856.30702071467	22496.940040754555	3766.604035996957	670.5304232156751	44.839967940812514	17	56	61	4	33	0.1979942098049434	0.2988980792514881	0.3167683101731275	0.18633940077044278	
2940000	-31816.164288019732	-30189.233203880583	-1626.9310841391484	-30189.233203880583	506.8792178255529	3.9467931654902824	3.0220903043039664E-5	0.4656029213592656	2.8841824750612498E-5	1.9079964565429883E-10	0.47945401177088914	-1582.1725703534328	22692.345984822616	20063.92838447979	4567.332816531121	355.7353657417913	34.110980837586766	13	57	62	10	29	0.1990771822677795	0.2988980792514881	0.30155623756303745	0.20046850091769672	
2950000	-31905.996564897945	-30197.35618476991	-1708.6403801280348	-30197.35618476991	716.6590659477002	4.23130924022534	2.136950011225068E-5	0.48832141223371334	2.0042676880061728E-5	1.1301435746428693E-10	0.5193762792694773	-1660.42162518865	21191.842186772265	31447.561818285965	10800.180152128783	1412.7080538094026	93.4703880269536	10	64	55	13	29	0.1990771822677795	0.2977813885711904	0.30155623756303745	0.2015851915979944	
2960000	-31925.97704660983	-30191.82100888953	-1734.1560377203023	-30191.82100888953	917.4843855347614	4.04823596110208	1.7972462716280595E-5	0.45694142181054226	1.711796013040768E-5	6.520226252919723E-11	0.46700014309457416	-1685.771642402287	53708.165423902574	32700.198556370782	8284.156470430598	971.7275669818796	116.44279694624157	18	57	55	15	26	0.1990771822677795	0.29846015636644607	0.3008774697677818	0.2015851915979944	
2970000	-31855.78293640592	-30187.92082363384	-1667.8621127720817	-30187.92082363384	558.3253108663954	4.04823596110208	2.563604460502243E-5	0.5067800629013077	2.4005932539292007E-5	1.4498264959803214E-10	0.4899676569840245	-1621.2881762028637	46781.93648209305	24548.49867594549	5593.3753955782695	385.85863445464867	64.9588877347206	17	59	60	2	33	0.20365541098202564	0.29313886661774496	0.3008774697677818	0.20232825263244938	
2980000	-31721.988550717182	-30191.634960444273	-1530.3535902729088	-30191.634960444273	272.89428655886303	4.114815791363281	5.678381947332595E-5	0.5106141194077394	5.3467297548690766E-5	7.912466530407083E-10	0.5167089144133015	-1487.8955928691116	20930.601610379847	10438.284828012855	3132.808790898119	117.49427378295593	27.735261290919723	10	68	60	2	31	0.20365541098202564	0.29760302628570146	0.3008774697677818	0.19786409296449284	
2990000	-31704.906400941087	-30178.907696272443	-1525.998704668643	-30178.907696272443	255.17148643098753	3.8149645890218444	5.6467149839748905E-5	0.44354623165968987	5.3749043902949374E-5	5.71239280634936E-10	0.43950410429324915	-1481.8441467558437	25841.65783049051	10899.943681828174	3241.2223953519424	611.2267657522394	29.122094669225525	8	65	59	7	32	0.196418017190778	0.29760302628570146	0.3025447329343853	0.203434223589137	
3000000	-31691.08767452028	-30209.732403295064	-1481.355271225216	-30209.732403295064	222.49946268878523	4.506758796785468	6.744172148827751E-5	0.44185760231847276	6.606799669089598E-5	9.75675443585775E-10	0.4638512855686405	-1438.7137144632152	27820.391322274667	8595.393951060012	2218.0504273761276	212.91921850683863	20.806067747454307	8	62	61	9	31	0.196418017190778	0.2984985132986016	0.3016492459214851	0.203434223589137	
3010000	-31702.039815840828	-30200.395517278826	-1501.6442985620033	-30200.395517278826	243.3745819593225	3.7707667812777945	6.392217427662978E-5	0.452856038836258	6.178977893146551E-5	8.674271516857814E-10	0.4673657975241315	-1459.5054110848955	16578.173158212314	7214.015923255324	2697.231323944444	336.81273736372043	22.295503103774845	19	59	53	10	30	0.18887509813953943	0.2954639022486495	0.31222677602267584	0.203434223589137	
3020000	-31742.647969958118	-30207.361264141502	-1535.2867058166166	-30207.361264141502	273.5365443092633	4.042674482727282	5.354713233228632E-5	0.4370815498923676	5.362663264395984E-5	5.879301625826105E-10	0.4458414302599989	-1494.3011104058635	10732.277456012767	8596.25401033369	2993.3301731361094	129.21861431609958	22.554988559556605	16	56	63	11	25	0.18887509813953943	0.2954639022486495	0.31222677602267584	0.203434223589137	
3030000	-31789.626373232117	-30209.369013847376	-1580.2573593847417	-30209.369013847376	351.8278078713962	4.042674482727282	4.218726170802352E-5	0.37755948476565127	4.1731749896660655E-5	2.74795994764638E-10	0.398452718904431	-1536.4933579012002	26078.531798965734	16951.94946666642	3671.2012016248736	252.5564202753103	26.301486705912858	7	66	61	12	25	0.20307518671602676	0.2954639022486495	0.31123302454507246	0.19022788649025305	
3040000	-31711.458433213877	-30186.04321127326	-1525.415221940618	-30186.04321127326	257.5701071403493	3.9548523290727737	5.561154606642475E-5	0.4141224655287443	5.327587514610129E-5	5.697717490949731E-10	0.43627179166707875	-1483.1951636536676	15708.08919770089	11491.277077849041	2814.3844937039967	229.32159940268593	21.025924109091836	5	65	67	8	26	0.20307518671602676	0.30059109316171967	0.3061058336320023	0.19022788649025305	
3050000	-31726.23522103391	-30197.149613395657	-1529.0856076382524	-30197.149613395657	264.62122627694845	3.941610638986774	5.1274434034752486E-5	0.43331612440619083	5.1184057173682316E-5	5.228715504092823E-10	0.44233828381234674	-1487.2452850463048	14501.224453708524	13171.30112904386	2531.7730284286354	142.10923098420076	21.89710923271812	7	63	64	13	24	0.20048123511122384	0.3031850447665226	0.3061058336320023	0.19022788649025305	
3060000	-31778.813516529262	-30216.371119653802	-1562.4423968754581	-30216.371119653802	330.5498578145912	4.396799834355067	3.934299188602573E-5	0.44276307556006567	3.943209519965256E-5	3.203366528408755E-10	0.4412840676016407	-1517.7586157539604	58216.50871712448	17553.448346863916	3398.740768437651	128.62003714882715	23.87152543431489	4	68	62	12	25	0.19957264012474565	0.3031850447665226	0.3061058336320023	0.19113648147673123	
3070000	-31753.732588943283	-30188.349527234055	-1565.3830617092262	-30188.349527234055	327.43013701804597	3.896727065093427	3.899868861635038E-5	0.5084615223997764	3.9691285932807376E-5	4.2559373077820014E-10	0.5180515434958637	-1520.475501843264	30791.902913043927	15621.546595219044	5734.753904084225	270.65183708235116	16.662227704753597	17	55	61	12	26	0.2029699599807231	0.2997877249105452	0.3061058336320023	0.19113648147673123	
3080000	-31776.3064024142	-30198.63857331338	-1577.6678291008213	-30198.63857331338	387.44345538124895	4.185647357938147	3.8159760413108286E-5	0.4770832271626935	3.749311832539439E-5	3.681272117268291E-10	0.4958800540826526	-1534.5164937015727	19216.254186193033	11715.516653165283	4741.907728983556	160.03978710461743	23.506855085489253	23	53	59	9	27	0.2029699599807231	0.2922388699536313	0.3061058336320023	0.1986853364336451	
3090000	-31727.076187092665	-30183.343670983533	-1543.7325161091305	-30183.343670983533	326.3999712830985	3.9770363228086527	4.485814388997383E-5	0.503265671503833	4.327155917147927E-5	5.742632425405586E-10	0.5268903705980247	-1500.2341317279659	13870.143858246083	12292.085352043885	3113.3727022551548	529.2628302585317	17.209790020583526	28	50	56	8	29	0.2029699599807231	0.2922388699536313	0.3061058336320023	0.1986853364336451	
3100000	-31712.514284598943	-30179.717955277647	-1532.7963293212968	-30179.717955277647	299.98170943547984	4.138222459925962	5.0998140230407115E-5	0.4882315183652328	4.8870449390774455E-5	6.324678135972042E-10	0.5023070392533737	-1490.9378076525113	12102.092244207142	11292.818934129877	3067.6911858871304	142.1786931918983	20.06760711463525	23	53	58	11	26	0.20048740660250958	0.29351569192255184	0.3085883870102158	0.1974085144647246	
3110000	-31702.484707824897	-30156.276174918166	-1546.2085329067288	-30156.276174918166	346.78430092459155	4.1559981795883685	4.4364091345840726E-5	0.5152233299081277	4.3392301859058956E-5	4.744867538162523E-10	0.5017208706830398	-1504.0226022480874	22270.338301527852	9297.964629658987	3442.4848143336817	72.42302480551092	24.90682104438094	24	63	48	15	21	0.20048740660250958	0.29351569192255184	0.3085883870102158	0.1974085144647246	
3120000	-31719.30869000449	-30180.529320804733	-1538.7793691997572	-30180.529320804733	354.11380279686466	4.263387265676584	4.5505629967172244E-5	0.5000610297213192	4.465449222045033E-5	5.278721783048132E-10	0.5212715687593859	-1495.6987686451148	38040.52863362238	9962.80315339177	3984.1617953767327	17.48005071316847	26.874662241842305	18	55	62	1	35	0.19472800118374092	0.29351569192255184	0.314234444678644	0.19752186221506507	
3130000	-31775.823853529073	-30212.252452595883	-1563.571400933189	-30212.252452595883	397.85154532060903	4.261967832234799	3.8167876721260886E-5	0.4990442538749443	3.744834705813988E-5	3.8031068325050784E-10	0.5230536905402889	-1520.3161216273834	22575.375822132737	9981.028373346975	4001.3575037427754	33.710999086436225	64.44163112272084	28	56	50	26	11	0.19472800118374092	0.30234356420393965	0.30540657239725616	0.19752186221506507	
3140000	-31817.08760958042	-30197.31866518785	-1619.7689443925713	-30197.31866518785	534.9012785584255	4.261967832234799	2.9648233261623638E-5	0.4565605715980743	2.8871406323272017E-5	1.9025542144925266E-10	0.4732401008463142	-1574.2774459851175	29228.079169026736	23184.73080296681	5265.075232894645	42.179859069618416	95.54541713438836	7	71	56	33	4	0.18804104655062215	0.30887513983731424	0.3055619513970004	0.19752186221506507	
3150000	-31729.030142812273	-30171.812601877213	-1557.217540935061	-30171.812601877213	359.91547783560446	4.138985683221684	4.090806808444627E-5	0.49947152716934645	3.965305919905465E-5	4.688290374267222E-10	0.5455078571215564	-1512.6106718425012	32493.747593066782	13821.312363582967	4122.355683983054	24.48793899738438	65.06296755848368	7	66	61	36	1	0.18804104655062215	0.30887513983731424	0.3055619513970004	0.19752186221506507	
3160000	-31739.96251639693	-30176.849238719977	-1563.1132776769527	-30176.849238719977	370.3063233748855	4.266114742717463	3.961037908279077E-5	0.45506902282793343	3.7553128754303434E-5	3.6908677891441493E-10	0.5066471070135556	-1519.289840513248	19086.668515577294	18379.48615592598	3296.8704427671328	30.54626447974255	71.88744909644218	19	57	59	34	2	0.18804104655062215	0.30887513983731424	0.3055619513970004	0.19752186221506507	
3170000	-31779.865497859995	-30167.06238886526	-1612.8031089947374	-30167.06238886526	482.5977591109505	4.266114742717463	3.180461602532665E-5	0.4928002492081759	3.0058158106385222E-5	2.675310257249209E-10	0.535031791538793	-1566.9344741007094	42754.57536398118	22474.282380749606	4631.327625854642	316.7349959446577	38.57576834301853	3	72	59	1	36	0.2012553745012521	0.29194937236401614	0.30356339879927247	0.2032318543354612	
3180000	-31777.091572629615	-30179.188497290685	-1597.9030753389304	-30179.188497290685	398.75326553969717	4.2985624380274245	3.653667189255809E-5	0.4485580635195306	3.5070258242586875E-5	3.1151851050128883E-10	0.49678728375899617	-1554.2938060006245	27488.604039556525	13411.014797889768	4948.79429292439	96.91999882706462	43.90813241590146	38	32	65	9	27	0.19850245728547256	0.2991612342865558	0.29910445409251235	0.2032318543354612	
3190000	-31797.487959910344	-30206.30023014717	-1591.187729763172	-30206.30023014717	414.41890210608216	4.2880252904220715	3.710760097030959E-5	0.5186910756943678	3.581247900889164E-5	3.516725141025603E-10	0.5192535437412622	-1545.3946279867814	23934.929645533386	26999.33404792291	4340.765054448192	437.6166982421744	33.75354802278547	37	30	69	4	31	0.20157443076418977	0.29400263897637513	0.304223674624779	0.20019925563465804	
3200000	-31791.914087269724	-30213.106249275133	-1578.8078379945894	-30213.106249275133	397.2796871820675	4.124463146522448	3.994868043431571E-5	0.4720496800145636	3.877575195496594E-5	3.820202485356593E-10	0.49065834241337297	-1535.997904879488	20057.931133478793	10783.87216289746	5070.984433114046	44.59548880503928	48.23406078746324	44	28	63	23	13	0.20664419792305647	0.3023404065343687	0.2991539074659123	0.19186148807666442	
3210000	-31821.06089218367	-30206.798573707158	-1614.26231847651	-30206.798573707158	449.6152476565779	4.124463146522448	3.1842707513048187E-5	0.48060606341059936	3.0680132875837054E-5	2.6317960401533703E-10	0.5248234869703674	-1571.4387789243474	20940.459238321848	9626.223385134308	6072.329961934903	62.475783666868004	30.64345594269717	41	40	54	14	22	0.20664419792305647	0.3050701323248716	0.2964241816754094	0.19186148807666442	
3220000	-31769.800322455336	-30206.345694181586	-1563.4546282737494	-30206.345694181586	374.9235266393835	4.098309452571654	3.762481662839686E-5	0.49071309632383386	3.758636156696927E-5	3.918507471557462E-10	0.5247586206355487	-1521.047253107819	22799.539571591857	15912.808381581728	4649.688383037932	16.820379056598636	17.82518282761091	32	39	64	34	2	0.19678156756216547	0.3050701323248716	0.2964241816754094	0.20172411843755542	
3230000	-31757.164655469303	-30201.68397276548	-1555.4806827038224	-30201.68397276548	343.06460487248864	3.8850474774803465	4.0060733642547685E-5	0.4189338834757777	4.11495842109682E-5	3.217193478606866E-10	0.44290781529087975	-1513.2781832468174	20538.15259572163	16769.06965995779	4333.048943452482	35.50136594045998	20.339773885117797	10	66	58	18	19	0.19688895937366682	0.29977581338084347	0.30161110880793623	0.20172411843755542	
3240000	-31743.54121389037	-30196.030401092183	-1547.5108127981887	-30196.030401092183	336.52632600246164	3.8850474774803465	4.461078393042051E-5	0.444938293004128	4.539226773628598E-5	4.173679192151908E-10	0.45684512787371473	-1505.8461835204164	18980.45431137406	9547.446622297175	3709.260612363433	19.99522764161253	31.51102424150532	34	52	48	18	19	0.19376063143567723	0.3029041413188331	0.3100898698176135	0.19324535742787818	
3250000	-31723.48769763571	-30189.436790446325	-1534.0509071893869	-30189.436790446325	356.9632267458382	3.8850474774803465	4.936713383341312E-5	0.4800662382694802	5.068977114211896E-5	5.789831975684892E-10	0.47981922665467813	-1492.0858791234161	24305.71602045768	7553.642576675102	3575.030130130052	25.3872351572773	35.36074643521902	26	55	53	15	22	0.19790603740722776	0.30087423279646214	0.3100898698176135	0.1911298599786986	
3260000	-31852.024638751747	-30192.919976925357	-1659.1046618263897	-30192.919976925357	622.8599854590607	3.950100476209513	2.5737926313848357E-5	0.5452669277243537	2.5481150016186382E-5	1.8583256453150294E-10	0.5474897091202588	-1614.4154297464715	34409.67069873858	15249.686276705208	6113.263223442729	122.46887504145766	35.07546024917593	25	50	59	21	16	0.19790603740722776	0.30087423279646214	0.3100898698176135	0.1911298599786986	
3270000	-31844.07381024016	-30198.4755021533	-1645.59830808686	-30198.4755021533	579.1994200485143	3.950100476209513	2.7942876190330754E-5	0.5320823540257	2.722447133062125E-5	1.818456799360006E-10	0.4967179932640128	-1599.6441554415148	49816.99831413391	17392.583587068395	6392.300809332985	84.24506843737345	100.19605575096483	17	58	59	32	5	0.19729391505731247	0.30283497743903776	0.2989401092275158	0.20093099827613597	
3280000	-31800.603098351072	-30201.34675345899	-1599.2563448920807	-30201.34675345899	420.369479982538	3.956822725626167	3.4934037066771955E-5	0.5118647250068745	3.509957603639894E-5	3.150291024343063E-10	0.5140817964884432	-1555.6947739185719	18884.26352487465	13619.571598451377	6343.799210816949	79.18842776828146	51.4637620304433	17	66	51	11	26	0.19659416337255214	0.3035347291237981	0.2989401092275158	0.20093099827613597	
3290000	-31808.378663068146	-30213.5736628571	-1594.8050002110458	-30213.5736628571	408.99802989068843	3.956822725626167	3.903248502588213E-5	0.513505616958017	3.934280518590337E-5	4.5765997090712795E-10	0.5446469111034448	-1545.7631066898173	19160.716588621464	12849.948689934175	6384.399164369896	9109.8386527351	63.69680848646629	16	56	60	2	37	0.19659416337255214	0.2836785439335953	0.31993663276063916	0.19979065993321538	
3300000	-31706.61439042521	-30183.761295044747	-1522.8530953804604	-30183.761295044747	255.20976253849565	4.2328054869857095	5.5529106361759776E-5	0.5257837266686752	5.59776398971762E-5	9.850888057609074E-10	0.5547432819367492	-1478.4025003679426	15565.013301535328	11111.152591618042	2973.9775273991563	1059.8340755982845	21.558645062659938	7	63	64	3	34	0.19659416337255214	0.3091834364092609	0.3010223039749485	0.1932000962432405	
3310000	-31704.410441886022	-30178.911467441416	-1525.4989744446066	-30178.911467441416	256.0093505783332	4.0834284701900145	5.611583303085043E-5	0.5174591070681919	5.5372042503264754E-5	9.446321748046054E-10	0.5476560606014081	-1482.7050370502163	25040.229778749163	10088.696672311431	3606.653485099064	83.40416921033916	40.684228072622886	5	63	61	26	16	0.20532343551984106	0.2985777865532986	0.3028986816836219	0.1932000962432405	
3320000	-31697.398474111273	-30173.751790343118	-1523.646683768156	-30173.751790343118	249.64401081127258	4.062533875662466	5.903022719409139E-5	0.5320305928595565	5.556648772117286E-5	1.081150286266017E-9	0.5583815587488548	-1480.790856929758	8369.259152962479	13556.650322076945	3631.2989238018913	245.20816235774657	35.4755426313685	4	63	65	8	31	0.20532343551984106	0.2985777865532986	0.3028986816836219	0.1932000962432405	
3330000	-31714.95029387439	-30196.24080672181	-1518.7094871525815	-30196.24080672181	282.288028743078	4.4516112208689425	5.450956639129729E-5	0.5140414373527747	5.3410739060321885E-5	8.013992917495768E-10	0.5276141131795962	-1476.084703357389	12425.256084652101	9999.318984593696	3199.251685438675	289.88722679063227	20.907258019726076	32	41	59	10	29	0.20639212719722072	0.300689407624687	0.3018299900062422	0.19108847517185212	
3340000	-31729.63886702937	-30191.402210493565	-1538.2366565358063	-30191.402210493565	327.5185996219941	4.260527126160654	4.678638098245187E-5	0.5457343597281256	4.474443116057488E-5	7.018404290722149E-10	0.5656618934164819	-1494.7547869309517	18505.425297121186	15272.610386108685	3256.7197145574514	206.12654788507524	19.015293441367255	53	21	57	10	30	0.20639212719722072	0.30016649639105997	0.30235290123986924	0.19108847517185212	
3350000	-31755.375272847694	-30193.16467846337	-1562.2105943843242	-30193.16467846337	355.1391981484966	4.0683234421575	3.896020041317782E-5	0.49648668671114204	3.8676292604348784E-5	3.921369613568999E-10	0.49463815255079374	-1518.5471963933087	18950.56327202093	19276.97831650731	4591.914044530445	131.64816411300285	19.37318242174575	54	9	68	15	25	0.19999125631641682	0.30016649639105997	0.2978665154776165	0.20197573181490877	
3360000	-31730.676282578148	-30199.204691762578	-1531.4715908155702	-30199.204691762578	296.3986825115874	4.407396503747138	4.8925357017981344E-5	0.5090878819102622	4.8647683248399295E-5	6.629777746361122E-10	0.5262720135519177	-1487.3267040988424	15487.82639815278	26490.596811769825	4717.310768028917	97.0918146923048	21.320727737846077	63	1	67	14	26	0.19056880098154447	0.30016649639105997	0.3096233238977039	0.1996413787296937	
3370000	-31762.88062071894	-30196.13819900049	-1566.742421718452	-30196.13819900049	338.77550666061006	4.407396503747138	4.202657229282546E-5	0.49858429370747737	4.2186013502389953E-5	5.201965461420424E-10	0.5293646491387562	-1524.7211163374825	16571.423574311106	3236.8749239137683	5123.407539518941	90.96966588261591	17.807870090132067	82	7	43	14	25	0.19220762624668786	0.302833893128365	0.3079844986325605	0.19697398199238864	
3380000	-31770.657755307857	-30174.790992193095	-1595.8667631147632	-30174.790992193095	406.5263773538366	3.972185245570083	3.7003872844324776E-5	0.5204089455700722	3.607349630314496E-5	3.731061167793625E-10	0.5350562122038007	-1551.6748670182994	18054.806490058003	24067.91726192074	5553.854460399428	86.54547208470068	37.22410775597896	37	29	69	14	22	0.19220762624668786	0.302833893128365	0.3079844986325605	0.19697398199238864	
3390000	-31694.75970688091	-30178.882009321154	-1515.8776975597543	-30178.882009321154	282.06251568874006	4.029872275777357	5.4424236102990775E-5	0.5201716922208924	5.3582388380312546E-5	8.531121439959574E-10	0.5504328768616752	-1474.8140533116052	11761.630102413463	9565.08074000689	4146.296075839078	28.06778369896516	22.70179009962916	42	24	68	19	18	0.19220762624668786	0.302833893128365	0.3079844986325605	0.19697398199238864	
3400000	-31724.90630191326	-30184.769264634044	-1540.137037279214	-30184.769264634044	302.1608282493132	4.029872275777357	4.7202457713347624E-5	0.48580111163429945	4.88548057479205E-5	5.84357585129654E-10	0.4999612280780738	-1493.993681501137	32514.46290793291	8574.759674206049	4660.662890780712	1611.8907615836229	29.85823541044674	3	70	58	2	38	0.19220762624668786	0.302833893128365	0.3079844986325605	0.19697398199238864	
3410000	-31763.543683222728	-30190.56941018344	-1572.9742730392873	-30190.56941018344	432.4832881560372	4.141293049086285	3.659685289425513E-5	0.45542304925983107	3.8041656671804224E-5	3.122277101873113E-10	0.46589861588449605	-1525.1143625900363	23283.61781608436	19148.956078110623	4412.746313346804	4002.9118366924854	50.330663226809875	4	62	61	6	38	0.19220762624668786	0.302833893128365	0.3079844986325605	0.19697398199238864	
3420000	-31838.79847238299	-30196.373228161032	-1642.425244221958	-30196.373228161032	547.2610925850952	3.940962390408476	2.8496493126419513E-5	0.48305754533168344	2.9248299435036352E-5	2.082904717438265E-10	0.5041688933091377	-1594.366893702683	22799.108807353798	14406.078879419963	6279.053062717528	5022.349673853431	66.02075344889622	29	48	36	20	38	0.19220762624668786	0.3068876692505083	0.3079844986325605	0.1929202058702453	
3430000	-31776.401390482457	-30174.99227579178	-1601.409114690675	-30174.99227579178	406.7765770753904	4.017251677542475	3.719171173288634E-5	0.4457367659432742	3.8649648702538025E-5	3.3544219589589496E-10	0.49301428218385807	-1553.725974929795	19200.826382179042	5652.445682061221	10573.033092944823	4139.815302169103	46.459810577375016	77	1	25	30	38	0.2013869583805646	0.3106505605578489	0.2950422751913432	0.1929202058702453	
3440000	-31754.78891988016	-30187.774192589135	-1567.014727291025	-30187.774192589135	389.6669485742345	4.017251677542475	3.860840911740408E-5	0.4870018310908948	4.074365626423997E-5	4.3702958534815805E-10	0.5174768972004696	-1519.6066458835523	19002.074473748216	3733.343240067348	7085.762035043347	4957.736543693321	25.806320277899484	69	26	18	22	36	0.20593986857292218	0.2992718636033966	0.30186806195343796	0.1929202058702453	
3450000	-31812.86253181708	-30192.61727918498	-1620.245252632103	-30192.61727918498	542.4392307564331	4.068230011184718	2.7576254684376922E-5	0.46513981781570235	2.78342336956035E-5	2.0137906101199324E-10	0.5032626873835542	-1572.5439856330033	27570.59486940092	6689.336887232693	3788.1771935833217	5685.111482439058	40.31620274656376	63	38	2	30	38	0.20593986857292218	0.29307436417389354	0.30186806195343796	0.19911770529974834	
3460000	-31838.424128746316	-30218.18411742594	-1620.240011320375	-30218.18411742594	518.6845729668912	4.162110158989594	2.8150058754403215E-5	0.4562167834066486	2.8446628879728754E-5	1.827480942963666E-10	0.4713122505464024	-1571.7368719668268	24393.703540059993	12561.14979976551	8789.368339360084	5772.126207684274	49.56538608697648	58	24	15	36	38	0.19978292851901544	0.3054202829408035	0.30186806195343796	0.19292872658674518	
3470000	-31810.82211354602	-30204.867482966947	-1605.9546305790727	-30204.867482966947	437.08102308592026	4.146129778025948	3.103840686656891E-5	0.4661653872143005	3.173766415217467E-5	2.571858255541251E-10	0.48751866441858044	-1557.33806294782	20503.278256917456	16174.868201566294	6651.9519380662305	6613.4650246533965	33.98641946785803	26	46	8	54	37	0.19978292851901544	0.3032456864161044	0.30404265847813705	0.19292872658674518	
3480000	-31853.591399633005	-30190.677263581405	-1662.9141360516023	-30190.677263581405	637.7041224937968	4.184374010756403	2.2965357512713377E-5	0.45906014406221146	2.340740039625783E-5	1.4908569662062035E-10	0.5116783541604752	-1608.8724454173434	26006.954523518227	79835.24552260325	21593.394004399892	11179.504556218973	68.45248156056957	30	2	32	70	37	0.19978292851901544	0.3032456864161044	0.30404265847813705	0.19292872658674518	
3490000	-31803.556009879434	-30211.305129332435	-1592.2508805470002	-30211.305129332435	423.5254496265373	4.184374010756403	3.2458820302258296E-5	0.4317697914504375	3.232483563520871E-5	2.3262484069302667E-10	0.4660447662419835	-1542.1808699026753	32984.61104172491	20694.691311413237	16869.47704697202	5705.426998070176	31.909265448775646	26	17	17	74	37	0.20062851840682466	0.30163302628635946	0.3021873113566552	0.1955511439501627	
3500000	-31786.276900113287	-30184.904177432112	-1601.3727226811736	-30184.904177432112	438.92731545326586	4.124349660054158	2.9853712172197825E-5	0.4530642249647488	3.0055020893882954E-5	2.1483278487068057E-10	0.4874045326763126	-1550.780719436975	44930.874220725826	19728.262995886496	16507.95525695531	6015.880036399008	41.34214321772511	23	18	20	71	39	0.19456331265599858	0.30163302628635946	0.3082525171074813	0.1955511439501627	
3510000	-31809.308473351884	-30177.932360382914	-1631.3761129689685	-30177.932360382914	512.8493771580257	4.124349660054158	2.590749669259457E-5	0.41801974415749227	2.7073990594481768E-5	1.4101452883850553E-10	0.4435105134416625	-1580.2524517812585	30405.926538917945	33636.44712445165	23977.88550680866	6540.671965604377	40.80653114083517	22	6	34	70	39	0.2033383868084389	0.3036026608641988	0.29607812077516216	0.19698083155220222	
3520000	-31821.815647637537	-30179.072548554206	-1642.7430990833318	-30179.072548554206	653.044632508677	4.124349660054158	2.5228063308305395E-5	0.45197806260756745	2.548677646876882E-5	1.4385255309086286E-10	0.4791281819306175	-1591.359570168838	26277.238323396447	19107.832505047478	33579.57931428319	6905.703782392061	63.58270006117774	28	18	13	73	39	0.2030715967405949	0.30039495250905374	0.29607812077516216	0.2004553299751913	
3530000	-31841.61256840364	-30187.229743187636	-1654.3828252160054	-30187.229743187636	655.7928209060007	4.124349660054158	2.286489630963507E-5	0.42124069813437465	2.307048260944252E-5	1.1035413292913903E-10	0.45509408367141024	-1602.6014702198784	34840.34283635287	8270.970718063278	25450.822751981108	7859.568394268382	61.16018072730218	31	19	10	73	38	0.20096150384525951	0.290796550191927	0.30098838405680334	0.20725356190601227	
3540000	-31788.76314812291	-30189.480796537402	-1599.282351585509	-30189.480796537402	520.9397792535528	4.249800049366565	2.987101747749503E-5	0.45834636389655176	2.985422210818263E-5	2.1474710409760405E-10	0.48681403555967007	-1548.722799166845	28230.16847704214	11587.293605556913	22356.27035135223	6510.490199849884	36.20586733410049	27	16	18	73	37	0.20096150384525951	0.3015590247994833	0.30424442472666025	0.19323504662859908	
3550000	-31851.104655037925	-30190.07814060413	-1661.026514433792	-30190.07814060413	777.787457052774	4.0336277331588635	2.128640452008066E-5	0.45914305174625963	2.1359077446376657E-5	1.0535736049244346E-10	0.4754184038906949	-1608.8641866629982	38220.81906008054	46595.86991428271	22333.973686462843	8224.619093158422	47.49725814207877	32	6	25	71	37	0.19931577412778273	0.3015590247994833	0.3013566691848909	0.19776853188784518	
3560000	-31865.68061901012	-30202.659348768353	-1663.0212702417662	-30202.659348768353	625.9040826614385	4.0336277331588635	2.1578797107858193E-5	0.4298366891993274	2.140916890012058E-5	9.337072477694738E-11	0.4475127630308245	-1610.981797521533	41032.581073401496	20345.259932694782	33710.15035728744	7769.512263500355	42.15740400741901	37	11	15	71	37	0.20460479817323646	0.29410181043814815	0.3013566691848909	0.19993672220372666	
3570000	-31749.443369595436	-30180.694147490463	-1568.7492221049736	-30180.694147490463	428.3582325555565	4.104971384010852	3.854414342079891E-5	0.49875947613802446	3.792165665326237E-5	3.883702960044229E-10	0.5036576513085155	-1520.7209015557064	26758.323904328823	15627.373641347302	4539.494030408874	4284.59726047616	30.699374163696188	32	28	12	63	36	0.19662398463675437	0.29410181043814815	0.30933748272137296	0.19993672220372666	
3580000	-31707.57408479914	-30205.3725626431	-1502.2015221560384	-30205.3725626431	281.8588917836053	3.9261177746733624	5.181959028622869E-5	0.4965461166198987	4.989341782645873E-5	7.902710146138238E-10	0.5383576193341146	-1454.7950836677182	15454.532602785022	17103.330716267243	1362.5010979023846	3422.928344385731	14.427060981479846	62	2	2	69	36	0.1972507110741249	0.29347508400077765	0.30933748272137296	0.19993672220372666	
3590000	-31687.766411146353	-30192.801473709238	-1494.9649374371152	-30192.801473709238	240.91009029620298	4.003850478022442	5.6163579960024704E-5	0.497482152479599	5.6981362132394196E-5	9.829205099514945E-10	0.5332878725497291	-1449.7897357441	16698.26264544146	5261.8941245791475	2625.286954229923	2976.1498586030825	12.483683304354633	51	20	27	39	34	0.1941211747309652	0.2992328410293925	0.31339055880095995	0.1932554254386845	
3600000	-31663.68889629956	-30169.53958789624	-1494.1493084033211	-30169.53958789624	242.56877869379883	4.099598924420026	5.708048459909731E-5	0.4749752113872323	5.646361813269973E-5	8.736226097339997E-10	0.5076381076850305	-1450.1150280782695	11857.414170321024	4007.5377313635254	3817.6862836359205	2028.0810842432059	11.77894491218234	47	61	14	16	33	0.1941211747309652	0.28758607358011035	0.31339055880095995	0.20490219288796666	
3610000	-31686.247343174495	-30172.704980706876	-1513.5423624676182	-30172.704980706876	260.05475381823715	4.130057220220959	5.1179784715298755E-5	0.4402014976832224	5.233664767889813E-5	6.53174659300014E-10	0.4828288781375265	-1467.9179339495845	16336.46169398886	6834.268704222303	3779.5221533572735	3359.1205187685428	17.267096311967073	49	27	26	36	33	0.2066187436965769	0.28758607358011035	0.30089298983534823	0.20490219288796666	
3620000	-31720.667126048666	-30175.20865421854	-1545.458471830128	-30175.20865421854	321.06113672260796	4.053635899476435	4.49856145715708E-5	0.4657629041644957	4.540744464660836E-5	5.530259575418309E-10	0.5072081253542954	-1498.6021673912658	19234.203151664362	8555.511821175127	3077.076424775796	4718.973957110853	20.01474985437585	41	34	18	46	32	0.2066187436965769	0.28758607358011035	0.3142969924630821	0.1914981902602328	
3630000	-31721.492466462998	-30188.102843182398	-1533.3896232806	-30188.102843182398	283.56372667053535	4.053635899476435	4.9301118621054414E-5	0.4694067652740113	5.043455705246056E-5	6.509877725855204E-10	0.504901300683365	-1487.1185909390028	15952.392638161618	6469.50366028719	7151.513657830775	3153.2593478979247	17.201299349065685	60	16	23	39	33	0.20955225545354098	0.28758607358011035	0.3142969924630821	0.18856467850326872	
3640000	-31746.46831292333	-30201.09341585704	-1545.3748970662878	-30201.09341585704	295.64431282806834	4.367887724242421	4.93985573007303E-5	0.44126546974755043	4.953005555303701E-5	5.260277697211064E-10	0.4588840381584719	-1499.1796371504324	14808.229163298874	8994.695191177698	2535.54485347256	4051.935873181565	25.506835004844344	34	44	33	27	33	0.20955225545354098	0.2974207719941684	0.3107000676270518	0.182326904925241	
3650000	-31686.980836280072	-30165.108310426232	-1521.8725258538382	-30165.108310426232	270.2618162635093	4.12553684056142	5.4028469841337926E-5	0.4291487509755377	5.568727691308478E-5	5.47251101348209E-10	0.4281135813084434	-1476.932688780442	13505.885047405727	8503.929078637228	2792.319453641336	2656.474398648041	33.85524799039633	48	31	26	30	36	0.2022859019104696	0.29548950474163604	0.29739705958178936	0.20482753376610718	
3660000	-31711.316066666328	-30181.62819632054	-1529.687870345788	-30181.62819632054	291.88292681391897	4.12553684056142	4.760150161782547E-5	0.4224674281704946	4.883957783441436E-5	4.2611587256339253E-10	0.42662727757093866	-1482.996114904928	20543.48751208941	8157.48521869827	4782.506571571581	4284.777576472468	25.90734907317586	39	38	14	44	36	0.2063287759974491	0.290246773106677	0.29855101076984136	0.20487344012603473	
3670000	-31753.24527212195	-30205.538212405063	-1547.707059716886	-30205.538212405063	320.0162422799399	4.102632208316134	4.1624919007772124E-5	0.44989813544409235	4.239420446071368E-5	4.065284031439505E-10	0.46813409325341176	-1499.7942671474696	15272.746047239638	20132.823840338693	7620.822609002226	4209.968073917978	19.66533415891658	28	13	35	61	34	0.20660427436340045	0.2949676545138222	0.29855101076984136	0.19987706035293817	
3680000	-31815.45475961836	-30203.163655173634	-1612.291104444724	-30203.163655173634	485.6121898535631	4.131267188660046	2.9941597721754447E-5	0.3869451133850101	3.067326703098045E-5	1.5872261880463562E-10	0.4157519189788849	-1562.9514376377679	25374.41416386901	29423.97736211955	9170.051666021156	5443.876562581126	23.737665411502864	34	9	35	59	34	0.1993260795210295	0.2949676545138222	0.29855101076984136	0.20715525519530914	
3690000	-31761.4547669405	-30207.88272055535	-1553.5720463851517	-30207.88272055535	345.46745106650263	4.131267188660046	4.3235942623217005E-5	0.3462528939975972	4.3443815822897746E-5	2.506016550476484E-10	0.3638072961577602	-1507.2577982460516	14680.089635676088	10223.85934854653	7347.8298517585645	3791.4152660869036	20.08725511257203	64	1	22	51	33	0.1993260795210295	0.2990954884601984	0.29855101076984136	0.20302742124893292	
3700000	-31684.839808974088	-30177.08113470314	-1507.758674270945	-30177.08113470314	312.590759992417	4.197863602810592	5.102884236520028E-5	0.4101820922521297	5.0498076698499673E-5	5.303614977892235E-10	0.4477206593275274	-1461.6892025528418	17755.48355620062	7236.993791530675	6229.349573073478	3071.9592391833958	15.545525081246135	44	19	11	62	35	0.1993260795210295	0.2988829528592471	0.3075889996810362	0.19420196793868935	
3710000	-31674.31578263049	-30198.54673386817	-1475.7690487623174	-30198.54673386817	209.92775823631953	3.9807618999804673	6.404620536101411E-5	0.43236136334284486	6.449493452026636E-5	8.765972213061126E-10	0.4646037009620628	-1430.4159997596691	11995.869636350271	3742.9227404122335	5336.86169886347	3722.726062111459	20.330161272486244	47	4	12	72	36	0.1993260795210295	0.2988829528592471	0.30395910711842233	0.19783186050130322	
3720000	-31685.890413417157	-30196.723199936307	-1489.1672134808505	-30196.723199936307	241.98522974427593	3.9807618999804673	6.255694609365358E-5	0.43221367233067515	6.127705950967544E-5	7.712515423472641E-10	0.4581758895509534	-1441.5171053002691	33431.23891080796	15085.777588551013	5467.552066452023	3235.377102910383	17.602185044958667	8	35	40	53	35	0.19820792966470832	0.30087598685875216	0.3030842229752384	0.19783186050130322	
3730000	-31680.676215666208	-30195.47952146993	-1485.19669419628	-30195.47952146993	247.9244209326276	3.9807618999804673	6.341475564097653E-5	0.43913150089515096	6.261196561553216E-5	7.222993818620507E-10	0.43782890710270334	-1436.2694723100678	18722.335933892682	8366.66143298047	21306.46191505276	2959.1839755974274	24.52595013421228	16	28	9	82	36	0.1998913823774194	0.30087598685875216	0.3014007702625273	0.19783186050130322	
3740000	-31746.342550488775	-30195.683547145243	-1550.6590033435327	-30195.683547145243	324.1546269934646	4.295554993101051	4.5052563474052657E-5	0.4149996820801473	4.421458654003026E-5	3.1062394434813226E-10	0.403806460437299	-1502.4714747314529	20631.615181542522	12084.233112812452	10937.08463871622	5074.706224389548	22.741509437380365	33	35	10	57	36	0.20158022941512338	0.30087598685875216	0.3014007702625273	0.19614301346359925	
3750000	-31692.302497246932	-30195.743844695786	-1496.5586525511449	-30195.743844695786	257.99182975209635	3.995276796444762	6.0452158206221964E-5	0.5016463111925813	5.713287343515391E-5	8.860086615958933E-10	0.5175453118681034	-1448.6446963051628	14079.849347724336	6670.212370906571	14619.871803056301	3481.7282855415224	16.47396451099402	35	32	9	59	36	0.2001528873827151	0.30087598685875216	0.3014007702625273	0.19757035549600752	
3760000	-31747.7787319375	-30179.13607792763	-1568.6426540098673	-30179.13607792763	404.2517305892462	3.9853872165797193	3.9219695093789884E-5	0.48131890750792966	3.6829259026312805E-5	3.866829881434053E-10	0.5197722012402805	-1520.471258460624	25547.276749252207	8310.82424275055	10278.260370419925	4252.590008378092	26.874287942345894	42	8	41	45	35	0.198015528379422	0.3065218301047862	0.30607760397401396	0.18938503754177996	
3770000	-31741.268334025674	-30176.99865274844	-1564.269681277234	-30176.99865274844	355.11376652109703	3.9853872165797193	4.085202923976371E-5	0.47663663496216874	3.9758539440728274E-5	3.946470699627327E-10	0.5041822993133722	-1517.2431455610513	23131.869568141574	10044.532468489462	5790.258926387268	3523.021707976765	21.5441436958416	41	35	18	43	34	0.1950329204759196	0.2965150729555196	0.3190669690267829	0.18938503754177996	
3780000	-31723.9422788577	-30166.357668213645	-1557.584610644056	-30166.357668213645	383.1491601655568	4.212211725229681	4.598093301723637E-5	0.4951551274925064	4.4338156306668355E-5	5.767881079338961E-10	0.5252373688448265	-1512.2078473359445	15420.853630214324	5863.2996839290945	3174.3314936195857	3114.4262654064128	32.56379730129693	44	42	11	40	34	0.1950329204759196	0.2965150729555196	0.3190669690267829	0.18938503754177996	
3790000	-31719.17306174285	-30167.434939086823	-1551.7381226560287	-30167.434939086823	349.4656342453115	4.212211725229681	4.843338061344472E-5	0.4566192120647224	4.684158925022731E-5	4.5786172472259866E-10	0.45297526799868826	-1506.0363189782763	17013.150055099522	8886.28909407758	2001.1389670153887	3004.858685933592	36.72051785587441	55	17	5	59	35	0.20428091226711895	0.2965150729555196	0.3025132184706201	0.1966907963067434	
3800000	-31775.285974770744	-30189.929873846802	-1585.3561009239418	-30189.929873846802	390.77773257113876	4.083174742420579	4.050166565508023E-5	0.4353197061443481	3.903669501817228E-5	2.5470497130072313E-10	0.4183324622495102	-1536.993765313005	27072.365041260487	25119.684973150186	4828.156838440758	3885.9068036483177	31.625854452363942	64	1	36	35	35	0.20428091226711895	0.2965150729555196	0.3025132184706201	0.1966907963067434	
3810000	-31703.305516669938	-30183.76740549836	-1519.5381111715756	-30183.76740549836	274.9720182666084	4.083174742420579	5.910818131303407E-5	0.464605004591075	5.3374880401148924E-5	6.109334087890622E-10	0.44777781099871744	-1473.2049066308155	12612.932132476208	11089.17083662506	6038.336306238359	3525.7727487087986	30.015312740646163	31	30	24	49	37	0.20428091226711895	0.2981108975127102	0.30091739391342953	0.1966907963067434	
3820000	-31762.347154329975	-30180.76384427873	-1581.5833100512446	-30180.76384427873	402.56930952820136	4.083174742420579	4.288613653110801E-5	0.47336101373885237	3.869995838463626E-5	3.2956088249314515E-10	0.4507825222584822	-1533.0964982173427	20159.672247536164	19680.11638162831	9282.454625325421	4524.94239479904	53.36747156508051	46	15	5	68	37	0.19428476185083593	0.30810704792899324	0.3108941559733491	0.1867140342468239	
3830000	-31729.46216233398	-30189.732847089443	-1539.7293152445384	-30189.732847089443	339.28831061596907	4.300454683366613	5.63886556061653E-5	0.502087711751311	5.2093628738233044E-5	5.907983059512968E-10	0.46259917368080244	-1493.417643822896	12063.363248718317	5869.512006426661	10482.474651883633	2083.623592428175	47.88501788535053	60	29	3	42	37	0.19428476185083593	0.30810704792899324	0.3028243867873433	0.19478380343282967	
3840000	-31722.760455196345	-30197.542701717222	-1525.2177534791217	-30197.542701717222	285.20397392414037	4.023182437474651	5.664785197533536E-5	0.44615355135106594	5.471973039732587E-5	5.088921412544007E-10	0.41675205616879085	-1478.9487355607068	14112.008564204261	9950.213590545847	2424.0851797390947	4150.747620041064	40.46149528804999	22	47	28	37	37	0.1936664305814478	0.30810704792899324	0.3028243867873433	0.1954021347022178	
3850000	-31721.161496458295	-30210.919562608426	-1510.2419338498692	-30210.919562608426	232.0371679118134	4.0723743494016675	6.156898388134534E-5	0.3851949402988423	6.0897168793103175E-5	4.87331413306383E-10	0.36629751594809423	-1463.8744710409037	20778.97009645066	12082.042374755389	3300.1606864794558	3416.116900517694	33.403352798392525	9	57	35	33	37	0.20570326332291058	0.29607021518753046	0.3028243867873433	0.1954021347022178	
3860000	-31743.78769744445	-30191.284027914826	-1552.5036695296249	-30191.284027914826	290.3217774467021	4.030312648111109	4.8788093193300503E-5	0.45162161153342373	4.9460187005883615E-5	4.2985586742682285E-10	0.42682453811640186	-1505.7660788742128	16624.684500444055	7285.971030914133	7153.830550549926	4172.327576991061	43.249322625517	46	5	38	47	35	0.20570326332291058	0.29607021518753046	0.3028243867873433	0.1954021347022178	
3870000	-31789.832237741437	-30231.04239333641	-1558.7898444050259	-30231.04239333641	342.7890297676085	4.063094421286807	4.46034229866586E-5	0.3968066630048883	4.495984336007228E-5	2.987676666094247E-10	0.38076789805244066	-1513.386188493052	19685.76040406479	6200.32824685005	2351.45297089856	3208.2111838014216	41.30311253414789	48	47	18	21	37	0.19764189627250067	0.2823294523910117	0.31605562913468954	0.20397302220180022	
3880000	-31744.21701542002	-30227.41319491764	-1516.80382050238	-30227.41319491764	277.0560902454975	3.978825239690186	5.725360907149935E-5	0.41212159764229933	5.980354918015176E-5	5.683619748531187E-10	0.41597424988817944	-1471.9153746393404	11989.626251548756	7415.221945021944	2949.049891992173	3195.7750125610964	48.81592953189423	53	26	53	2	37	0.20292421160485066	0.29774266299818264	0.31090865603181617	0.18842446936515267	
3890000	-31726.053029687188	-30190.38834474882	-1535.6646849383696	-30190.38834474882	282.374277311635	3.978825239690186	5.155913339696022E-5	0.5254257267511321	5.2421850487054065E-5	6.951140974776998E-10	0.5132433043227956	-1488.0421815694453	15806.197798702255	7158.133844093135	3084.4551261519546	6865.225984588632	28.613248047944577	40	35	46	12	38	0.19783798289412227	0.30282889170891103	0.30186155671817566	0.19747156867879315	
3900000	-31711.12739555399	-30180.611312656194	-1530.5160828977967	-30180.611312656194	289.4118721431008	4.109291553600914	5.572444583684371E-5	0.5014665997058043	5.714521317905906E-5	8.944245121461304E-10	0.5132388642840051	-1486.1409736070327	8412.47186613338	7180.548023259757	3386.8409832545885	2500.0206282485524	53.909697063591146	32	48	33	21	37	0.19827059726643276	0.30282889170891103	0.3041581227795817	0.19474238824507661	
3910000	-31667.872198881123	-30175.91030539222	-1491.9618934889038	-30175.91030539222	278.4140928559144	3.7671916755560106	5.8937598611876487E-5	0.5128328956689727	5.720736668584136E-5	9.744128936382962E-10	0.538167210736151	-1446.4311090626861	12597.441647073354	7820.039021380586	2025.0422712108211	3470.9657012065504	26.36811753297205	42	36	16	39	38	0.19827059726643276	0.2984627305974865	0.3085242838910062	0.19474238824507661	
3920000	-31683.340601225686	-30184.45152831949	-1498.8890729061952	-30184.45152831949	268.986457010854	4.077680751560836	6.105832995361411E-5	0.48055668873131674	5.837449750517707E-5	8.502246798502013E-10	0.48293037720086723	-1452.8472745552774	13823.503065758287	8551.937745062944	5136.620284328918	3516.112229052439	22.117235156850107	34	29	14	56	38	0.19549637704180337	0.31097413603401425	0.2987870986791079	0.19474238824507661	
3930000	-31727.501368827187	-30218.735670579204	-1508.7656982479832	-30218.735670579204	300.18169458636896	4.008688976198871	5.6294917012038725E-5	0.44182578610032575	5.48657033592117E-5	6.270552968139674E-10	0.45063106228771926	-1462.1923233720402	17130.049505773302	5742.706936182551	4653.46163065881	5233.326482896907	17.764079248956392	37	39	51	6	38	0.20224788686079753	0.29769217364245065	0.3120690610706715	0.18799087842608245	
3940000	-31696.015840734828	-30199.408802899394	-1496.6070378354354	-30199.408802899394	267.44160081623	4.114555536027489	5.9019456685661366E-5	0.4280298678906837	5.8297943547561475E-5	6.631607040175503E-10	0.4421930622591296	-1453.5716173272408	14315.431193741493	5320.73015501321	4938.656795487289	519.1068700528466	18.233164288014876	39	42	51	1	38	0.20044643401758	0.29950770127484866	0.31205498628149103	0.18799087842608245	
3950000	-31706.286256569034	-30190.282321955652	-1516.0039346133806	-30190.282321955652	297.16079935768835	4.0936119125054065	5.219528641861428E-5	0.38733366053431206	5.170433717463238E-5	4.739031643584585E-10	0.422655684845072	-1471.5934653462198	14535.211320792281	5326.3113053875195	6137.834867584564	1358.7479858175516	31.08458120438893	39	50	43	1	38	0.1951167808330925	0.29950770127484866	0.31205498628149103	0.19332053161056995	
3960000	-31635.857550876426	-30192.343870171182	-1443.5136807052427	-30192.343870171182	198.4348146139102	4.17098913632105	8.15007153966317E-5	0.43749152039462713	8.297724023009865E-5	1.457056032728677E-9	0.462838398287368	-1405.4023959167387	9101.32728175281	3381.4262290187185	1883.7699070893298	41.77606786634626	14.863226821652983	48	59	28	2	34	0.19993054458254958	0.29830728910783194	0.30844163469905067	0.19332053161056995	
3970000	-31586.936718030993	-30162.001401502384	-1424.935316528609	-30162.001401502384	175.1395732518839	3.9316258895778464	8.936804126440239E-5	0.44818003794990346	9.26551322016035E-5	1.8182744534229904E-9	0.46232302851978674	-1383.1799412004498	7517.448316737529	3481.712597636944	2192.592868010082	1344.5122867056089	12.821199372202111	54	47	31	3	36	0.19449664602807612	0.29830728910783194	0.30844163469905067	0.1987544301650434	
3980000	-31657.568728417977	-30183.061801459924	-1474.5069269580536	-30183.061801459924	205.75228137195316	3.953594315777299	7.064331447541779E-5	0.44832111009585884	7.481227606674875E-5	1.2293312606154041E-9	0.4676105204338016	-1431.6827746319575	9370.394394559511	4871.336219764621	1905.0988510485588	1785.6211383326904	16.222789929815026	49	48	21	20	33	0.19380308952529568	0.2963571833329367	0.30844163469905067	0.20139809244271908	
3990000	-31703.743764276653	-30231.244328545537	-1472.4994357311136	-30231.244328545537	209.11331098075513	3.953594315777299	6.989946488399083E-5	0.4546893876126963	7.366840265984518E-5	1.280712017748355E-9	0.48264552048780396	-1428.8919599128126	10014.703692139543	2096.7607110940144	2483.325143675462	2915.6214063234793	12.413239894479807	62	44	14	16	35	0.19380308952529568	0.2963571833329367	0.30844163469905067	0.20139809244271908	
4000000	-31688.600750471225	-30203.950549522375	-1484.6502009488506	-30203.950549522375	250.1193926956942	3.953594315777299	6.533006240711783E-5	0.4601594553961715	6.804816942590038E-5	1.1501116839976648E-9	0.5169950270368006	-1444.9664491812578	10694.004345444508	2954.098936188302	1784.9735838581328	208.14091540473214	26.473989854561008	62	62	11	2	34	0.19577096394477853	0.2926678669016	0.31162076699461333	0.19994040215901027	
4010000	-31670.038136157094	-30201.107149933574	-1468.9309862235214	-30201.107149933574	235.99091235935748	3.953594315777299	6.681276657078932E-5	0.47205210032256634	6.880217647805185E-5	9.896906318600546E-10	0.47717816017266657	-1427.81106802903	16207.728207332488	3601.3277845898515	4101.68830406809	65.70179295826559	28.36832466145737	43	88	3	5	32	0.20139359793392367	0.29958598164940403	0.3035981247900233	0.19542229562665117	
4020000	-31696.74875710019	-30186.242528427956	-1510.5062286722332	-30186.242528427956	277.1921787434425	3.88817228144676	5.184319411352413E-5	0.4908747918052052	5.485941572033104E-5	6.920418093907653E-10	0.5019090531908876	-1467.741494715726	14118.238173597752	4294.500731510421	3496.985073533487	667.6852378495181	25.680523135521756	42	85	6	1	37	0.20139359793392367	0.29958598164940403	0.3035981247900233	0.19542229562665117	
4030000	-31780.644861027504	-30188.444397626005	-1592.200463401499	-30188.444397626005	385.5489913165667	3.9690370657101903	3.452185593182585E-5	0.5351921477974346	3.6962918840805264E-5	4.0648089396975583E-10	0.554793288701392	-1545.8334042316353	27045.64241570373	6360.666336776573	6756.82298242343	1577.9883920294933	41.43467666215338	38	74	18	6	35	0.1980744357319537	0.30471095867410225	0.30179230996729506	0.19542229562665117	
4040000	-31747.851534017525	-30212.76233997285	-1535.0891940446743	-30212.76233997285	262.52827696999856	3.9690370657101903	5.099049097068232E-5	0.4636361644210363	5.153403507386094E-5	7.422110055699044E-10	0.5084976611608828	-1491.222194528887	17677.999783320993	4689.988590666056	3676.573755883786	1145.5186248586474	38.759684990765024	45	78	9	3	36	0.19874247242270648	0.30471095867410225	0.30179230996729506	0.1947542589358984	
4050000	-31859.880018551547	-30198.10921674402	-1661.7708018075268	-30198.10921674402	621.5407019087659	3.9746480013419903	2.4110171524368633E-5	0.43700691067796205	2.501910348462317E-5	1.2711461075345886E-10	0.46106891127106253	-1615.7531466581738	30803.350954179103	9023.770582211584	6127.60374968266	1307.4127260729258	61.54558856426095	57	24	48	9	33	0.1959074984483915	0.30471095867410225	0.30462728394161004	0.1947542589358984	
4060000	-31829.908415073918	-30194.220156702908	-1635.6882583710099	-30194.220156702908	510.5853267814264	4.25544285102862	2.8322548295659097E-5	0.39798931978558516	2.9422745715599673E-5	1.4992144528827328E-10	0.42557795272176313	-1590.1886292469899	25944.981929048783	10499.690358572218	4844.9211664779905	1335.388982386926	49.463196418582065	62	22	45	10	32	0.1959074984483915	0.30471095867410225	0.30462728394161004	0.1947542589358984	
4070000	-31825.83226880603	-30179.57170887906	-1646.2605599269682	-30179.57170887906	540.920845918695	4.25544285102862	2.7125464523362174E-5	0.48438033123819313	2.808627814498254E-5	2.3266311096283924E-10	0.5395136634105783	-1601.0104805834164	22286.730636914777	4821.356885561807	6896.979387691321	805.2365889826852	67.59744932417998	65	26	40	8	32	0.2015456990542725	0.30295562239305995	0.2992829465733622	0.19621573197930753	
4080000	-31822.222225823494	-30187.684468391635	-1634.5377574318586	-30187.684468391635	552.5590235471944	3.8697517563995003	2.688082386522255E-5	0.42983497712141094	2.7826961211881768E-5	1.6406423852761998E-10	0.45867104235057604	-1588.7584032434995	25453.753398284614	5821.074305154133	10014.398259658825	609.1339014196577	82.9111724883032	60	61	9	8	33	0.201935539128193	0.30295562239305995	0.2992829465733622	0.19582589190538702	
4090000	-31851.40729765722	-30217.347733087132	-1634.059564570087	-30217.347733087132	564.4285431404961	3.9089474014539474	2.4940990244890852E-5	0.42092510602003097	2.597124921731171E-5	1.3911230515801389E-10	0.4501090641742059	-1589.634845973345	28184.13009743575	8223.811769870441	8758.754522812098	120.74112922376351	77.79926931022372	63	44	23	8	33	0.2065306957027691	0.2964991329289891	0.2992829465733622	0.1976872247948818	
4100000	-31801.185562723476	-30198.58984565917	-1602.5957170643044	-30198.58984565917	466.44530628766313	3.7739313157860215	2.998949858735891E-5	0.46328667568654547	3.205439660532254E-5	2.5714208654943604E-10	0.503885066949307	-1558.1308783921013	23762.46359786604	6902.304469409618	8159.3024489069785	283.0020451667967	48.464027249765664	63	51	18	3	36	0.2065306957027691	0.29697820943134695	0.29880387007100434	0.1976872247948818	
4110000	-31825.50301258859	-30204.902048534215	-1620.600964054374	-30204.902048534215	577.0126530449891	4.209345565007775	2.8072150827917787E-5	0.41641678813834704	2.934641024374898E-5	1.6185923537717787E-10	0.43161975775277106	-1576.3464405601364	29710.095415017484	4317.918772675158	7932.838800723882	50.31771119438849	65.05079871390912	64	1	71	3	32	0.2030780726449814	0.30043083248913466	0.30399948560050255	0.1924916092653836	
4120000	-31767.105850277618	-30199.106956989122	-1567.9988932884964	-30199.106956989122	339.006641706174	4.209345565007775	4.0385347461993646E-5	0.41043198185213337	4.229249093773683E-5	3.04047471671351E-10	0.4305648513173628	-1526.4159622949385	18300.062642352703	7230.7370863271735	4753.249128850711	36.34832866072163	31.37831022936506	51	25	61	16	18	0.20019000394016803	0.30331890119394805	0.30399948560050255	0.1924916092653836	
4130000	-31748.08493055502	-30188.581275301232	-1559.5036552537845	-30188.581275301232	326.655195850039	4.209345565007775	4.309068874618812E-5	0.4294049589787852	4.354243428186412E-5	3.5806263301248755E-10	0.44254310812444886	-1517.364942325246	16849.4003482223	8607.260499833747	5279.3749815476685	76.06838738286572	31.761698943819905	52	9	73	17	20	0.20019000394016803	0.29429959070203404	0.31301879609241656	0.1924916092653836	
4140000	-31738.404426503523	-30211.402235287387	-1527.002191216135	-30211.402235287387	296.6690717984041	4.321708718030747	5.576345057423579E-5	0.3917252101114686	5.564081208591348E-5	4.911850823164624E-10	0.40038841480884113	-1485.9463591617018	13769.01807526834	3160.4363272438077	3061.4881234884747	205.99000284974207	55.444826249791824	63	32	38	3	35	0.19741901598858183	0.29851364901096966	0.3074120173224223	0.19665531767802846	
4150000	-31756.29410389061	-30221.417833387786	-1534.8762705028253	-30221.417833387786	329.4266820532868	4.002145252588127	4.7672802826881716E-5	0.4393833627788446	4.9564837580972734E-5	5.270731694332097E-10	0.46453888270307764	-1492.6108555852657	10968.240324226424	4120.103425223014	5107.273334424679	352.00292673277363	43.03577853017038	72	50	10	1	38	0.1967331250818226	0.30594286192839326	0.30552932147214773	0.1917946915176387	
4160000	-31704.68068401519	-30174.97626030773	-1529.7044237074608	-30174.97626030773	291.06845160032384	3.8678898925002736	5.054987960755035E-5	0.4431638649629952	5.2501893188470395E-5	6.451420886784833E-10	0.474028291772961	-1488.1458066144385	14165.822820926858	3796.9869860577505	3588.7837007240714	251.74381293245145	25.858038413663078	65	59	9	1	37	0.19282861615664054	0.30594286192839326	0.30403627329962785	0.1971922486153407	
4170000	-31699.763411304462	-30182.32908762325	-1517.4343236812128	-30182.32908762325	266.1533321407388	4.00244622218888	5.575045500265052E-5	0.4808584393118906	5.699669174076855E-5	7.588496448768029E-10	0.4758923022730984	-1473.9330935189294	9336.565395024607	3081.5076152505176	4285.393614156754	1662.86127315003	30.99607727361262	65	51	15	4	36	0.19282861615664054	0.30594286192839326	0.3067458429727889	0.19448267894217966	
4180000	-31709.239055102582	-30179.305620392726	-1529.9334347098543	-30179.305620392726	281.33468070637593	4.130753751548507	5.692620145812348E-5	0.42166383758775544	5.681753268512865E-5	6.434447837841404E-10	0.44941088518044486	-1489.119053435197	13794.226672309069	3795.3936387935164	3040.146910360659	144.89778497553007	41.60152505008908	47	37	50	11	26	0.19282861615664054	0.293715148386194	0.3066989796984992	0.20675725575866863	
4190000	-31703.22478770267	-30189.187823724977	-1514.0369639776932	-30189.187823724977	233.27093909583604	3.9185374369772403	5.890013860757417E-5	0.4032529195334521	6.067674933779066E-5	6.988446266269528E-10	0.436245559011437	-1472.5456180527951	13664.029222168521	10922.240862337172	4034.502889174518	70.36753961551389	30.802179795230977	61	1	72	7	30	0.19282861615664054	0.3088198166099485	0.3042878804883744	0.19406368674503888	
4200000	-31609.445376028594	-30183.01903849945	-1426.4263375291434	-30183.01903849945	169.30308353031975	3.9185374369772403	9.447831560520767E-5	0.4368611220812907	9.47444121287557E-5	1.7645912063038468E-9	0.4385795281300037	-1387.7322101426887	8580.523674456701	4375.043866221634	1933.8913955944104	71.91921209773267	19.539907848063674	61	12	59	7	32	0.19282861615664054	0.3088198166099485	0.3042878804883744	0.19406368674503888	
4210000	-31642.347713172716	-30189.645336406174	-1452.7023767665412	-30189.645336406174	177.47106991323665	3.9774117338419335	8.093476397555837E-5	0.4429332378909362	8.18315452839827E-5	1.5843452921581888E-9	0.48477520344128633	-1412.243516450911	6094.895545566302	8898.371881926569	2761.3780672114367	135.58340456885804	20.24180031070277	53	15	65	6	32	0.1975376181697529	0.29413961088638585	0.30538171224749505	0.20294105869636855	
4220000	-31625.62295901214	-30182.454193350553	-1443.1687656615873	-30182.454193350553	183.7380336328766	3.9774117338419335	8.691699788764638E-5	0.48511944376933774	8.752345698205189E-5	1.817012001443674E-9	0.47889976672550727	-1400.1331762716748	6896.564774527488	7336.838099769931	2894.3018753538104	1402.8292178843174	17.110390208817734	44	32	55	5	35	0.19421118692835374	0.29746604212778505	0.30538171224749505	0.20294105869636855	
4230000	-31671.616604639676	-30222.37416031345	-1449.2424443262241	-30222.37416031345	179.7041868526726	4.046144666295136	8.837269155181663E-5	0.43654716481594863	8.947591501160532E-5	1.684549327638746E-9	0.4577700783973225	-1408.8783865065689	10192.284140023536	5702.568572077755	2351.0724635703814	170.0807967805818	31.045694910957547	14	66	55	2	34	0.19421118692835374	0.29746604212778505	0.30538171224749505	0.20294105869636855	
4240000	-31623.057531491773	-30187.79904548643	-1435.2584860053444	-30187.79904548643	159.42575682954575	4.046144666295136	9.469009797247978E-5	0.4064109687618334	9.374736775836679E-5	1.5384653208311259E-9	0.42373715290405395	-1393.1941123465945	11035.564193213857	5670.781279285828	1930.3428757822703	943.6336625405114	24.558327931159635	26	42	59	11	33	0.19421118692835374	0.3049573841063782	0.30538171224749505	0.19544971671777545	
4250000	-31641.409435219794	-30201.48924940577	-1439.9201858140204	-30201.48924940577	178.8022365215099	3.965151177925301	9.359736558455334E-5	0.3691951600414507	9.373865699562003E-5	1.2825502934204248E-9	0.38161765238394374	-1401.9601326514944	5812.616479392269	6725.851128901773	1698.095025092275	28.240252104385526	21.299741820728727	3	71	63	9	25	0.19421118692835374	0.3049573841063782	0.30630853463219665	0.19452289433307385	
4260000	-31656.959918180713	-30227.145925218516	-1429.813992962198	-30227.145925218516	181.54113649195588	4.197515974756161	8.398562931007573E-5	0.38024725844071927	8.433011737010741E-5	1.0327898889507558E-9	0.37968497659341127	-1388.9817740820183	21966.125517250686	5780.489890889396	1603.3250229983732	163.53415056843107	14.638031441419663	7	61	69	1	33	0.1938847919454176	0.30127176877031986	0.3058674958693758	0.1989759434148892	
4270000	-31647.232955145293	-30191.050670126617	-1456.1822850186772	-30191.050670126617	195.40821861099715	4.006549780294481	7.663996675807811E-5	0.47431151100368224	7.713873286269714E-5	1.401998735395486E-9	0.4907078656496001	-1412.1248805392952	14100.067169499443	8255.86671890183	2669.887077339756	1492.5133873799919	13.560423711280889	17	52	64	5	33	0.2024644142337005	0.30127176877031986	0.3058674958693758	0.1903963211266063	
4280000	-31652.38708761184	-30184.82698402865	-1467.5601035831937	-30184.82698402865	210.11163772386436	3.9392785054481956	6.797633353694507E-5	0.481477556770094	6.859920408106189E-5	9.935794044303612E-10	0.45742989141663215	-1423.4519387866478	15303.18153004145	6115.415808809735	2934.338611140632	1667.6824317150042	10.515397683944498	6	61	64	7	33	0.2004179355188842	0.30127176877031986	0.29975546242305057	0.19855483328774778	
4290000	-31668.301199030277	-30171.260605853786	-1497.040593176489	-30171.260605853786	247.91939181678504	4.142175972248211	6.015916506238088E-5	0.5048547635162457	5.7429019124412884E-5	1.0365092143855887E-9	0.5212026331617489	-1454.6895162504493	14304.349388738088	11777.964962110029	3232.3506015487483	168.01394010388884	13.304551009833482	5	62	68	6	30	0.20920602930307244	0.2978272205712938	0.30320001062207663	0.18976673950355955	
4300000	-31646.766600488852	-30207.255070028223	-1439.511530460631	-30207.255070028223	170.94149110697327	4.142175972248211	8.84769982451815E-5	0.42371237890490004	8.597251491069744E-5	1.6233685285666577E-9	0.45612995303509973	-1399.685998192247	9366.418517962336	7563.814808649696	1693.7740012654733	129.54685722073006	10.959505553078463	10	57	73	1	30	0.20920602930307244	0.2978272205712938	0.2900767957994963	0.20288995432613985	
4310000	-31692.46207943084	-30206.07857197467	-1486.3835074561696	-30206.07857197467	225.93840293346702	4.082991600314323	6.840675045510818E-5	0.4333915424922483	6.79245684700103E-5	9.281547647534709E-10	0.4458762251985354	-1446.5106513841831	12162.435667265969	7079.827485988782	2362.8317938674913	60.892679725159184	15.006262473378385	45	24	71	4	27	0.20271864816411758	0.3059868647351316	0.30343558857516556	0.18785889852558765	
4320000	-31704.15793324189	-30179.37572137973	-1524.782211862161	-30179.37572137973	305.27083872477357	4.082991600314323	5.546542880193092E-5	0.46989432332561576	5.38113154314942E-5	7.494476595361368E-10	0.5091840436086676	-1480.814492506275	18540.713064158714	9644.314048082584	2787.2983343394844	887.8656215172786	22.299492005169384	36	34	64	7	30	0.1933383364522725	0.29689754515455724	0.3071344069461502	0.2026297114470225	
4330000	-31633.29141645281	-30197.446624697495	-1435.8447917553124	-30197.446624697495	171.12780882720818	4.106337439816581	8.551442792077913E-5	0.41817452641645386	8.550404845752304E-5	1.487067368699911E-9	0.44814401745380716	-1397.0084593705487	12744.431659461075	6361.517242133214	1885.092857444736	30.321828620850297	9.875562315529766	15	50	71	3	32	0.19580581894185364	0.29689754515455724	0.3071344069461502	0.20016222895744135	
4340000	-31621.73922011619	-30192.213769645445	-1429.5254504707452	-30192.213769645445	197.11060416935493	4.106337439816581	8.235188328299985E-5	0.49010276818909304	8.27921555160488E-5	1.8452294315480032E-9	0.5037508557541838	-1388.564705261272	12462.195088202898	8644.386663332438	1914.9493390127966	155.68891183847606	14.047154358860954	13	47	73	4	34	0.19427598804932875	0.2981205659508405	0.30666329784267	0.20094014815716316	
4350000	-31592.948435371436	-30161.297276821842	-1431.6511585495941	-30161.297276821842	199.05690681493365	3.838778441481718	8.191302812034137E-5	0.5255844563113075	8.191841901174843E-5	1.9263091000786883E-9	0.5438867894006469	-1391.5228293941414	10933.80708415645	7468.427243678016	2297.0455881547446	69.08987342159853	15.934358683777234	20	41	73	9	28	0.1989592994253085	0.2981205659508405	0.30666329784267	0.1962568367811834	
4360000	-31740.399407171197	-30201.859347429756	-1538.540059741442	-30201.859347429756	288.83993169112387	4.153958778540637	5.044858754554796E-5	0.4108451487778691	5.1336865530272E-5	4.640080378889271E-10	0.4223288404313607	-1498.3239449449359	11408.351240484075	7051.791637542256	2733.598872046572	72.58553885879216	26.95691763241098	58	15	63	6	29	0.18884957088710075	0.2981205659508405	0.30666329784267	0.20636656531939115	
4370000	-31669.049301917174	-30181.20130883517	-1487.8479930820015	-30181.20130883517	217.21073394997788	4.20483086269603	6.57291348107225E-5	0.440845258256033	6.800186807097135E-5	8.308352015343312E-10	0.43012978341198366	-1447.4031980943003	10286.460360105722	1435.7341791641375	2701.0889279223784	212.89653634785336	29.95451611840161	70	8	58	5	30	0.18884957088710075	0.2981205659508405	0.30834011531197186	0.20468974785008928	
4380000	-31713.318994123478	-30196.668218631938	-1516.65077549154	-30196.668218631938	286.73715312680474	4.20483086269603	5.2066969110444135E-5	0.4129928920180521	5.495555555533349E-5	5.15403463339208E-10	0.4253647533615493	-1474.7867874401227	18821.467277657466	10258.806346682913	2903.502073989361	115.13212404223435	30.224674187749947	41	34	59	4	33	0.18884957088710075	0.2981205659508405	0.3045647136664823	0.20846514949557884	
4390000	-31744.92107851517	-30203.398439905388	-1541.5226386097804	-30203.398439905388	335.7102618988356	4.189463392107667	4.9201107962293374E-5	0.38309070875253315	5.092032458100727E-5	3.6413507472803457E-10	0.3826174753959515	-1498.780733143577	12155.259719772055	12551.70979182553	4050.716294609394	286.65534133964326	36.47058684397924	59	13	63	1	35	0.20485972691944798	0.28940644174397934	0.29741267075156125	0.20832116058501385	
4400000	-31773.481540986944	-30209.092016155904	-1564.3895248310391	-30209.092016155904	351.82177944818824	4.141950156126373	4.572771729117845E-5	0.3655186423413225	4.5937062821569416E-5	2.9643450782105547E-10	0.37344645570630425	-1523.523106905019	14796.03046031238	4724.446483375242	3954.926426183607	65.65473614281005	43.9024537618078	47	46	42	15	21	0.20485972691944798	0.28831958296435084	0.31526776068067186	0.1915529294355317	
4410000	-31681.279020292706	-30189.073206858535	-1492.2058134341703	-30189.073206858535	229.74610153227292	4.3009117220147	6.341756642833232E-5	0.3948113476859189	6.494444699577794E-5	7.638639461718201E-10	0.42747110213992834	-1451.1415911674858	15065.20758189927	3798.1147499400327	2694.800575102556	244.41795657831565	19.086528205918988	54	26	54	3	34	0.20485972691944798	0.29459546075801507	0.30899188288700763	0.1915529294355317	
4420000	-31733.29443155995	-30226.17057385564	-1507.123857704308	-30226.17057385564	256.64944741470345	4.3009117220147	5.6224396066400145E-5	0.406501843599485	5.7276333664982205E-5	5.85180129303725E-10	0.42761361228492784	-1464.6570714641878	11441.760029058292	3378.7129932240155	3029.5792112682834	1069.681984091394	19.036319712981047	54	25	51	7	34	0.20485972691944798	0.29459546075801507	0.30899188288700763	0.1915529294355317	
4430000	-31655.286111250523	-30196.38502137402	-1458.9010898765052	-30196.38502137402	208.26612391147137	3.8712221342961777	6.986305309533178E-5	0.4077193426603834	7.137710585098076E-5	8.6848197149243E-10	0.41224741927233005	-1421.0117156391973	7837.223439675527	2732.639198140397	2379.2215360801847	28.481164600876152	20.46913827845396	57	52	25	5	32	0.1939870366707962	0.29437674828159555	0.30899188288700763	0.20264433216060299	
4440000	-31669.036893525783	-30181.35370495128	-1487.683188574503	-30181.35370495128	228.85138856242997	4.120999152909365	6.645910905717515E-5	0.4968654004416639	6.786730201142014E-5	1.2476871778007107E-9	0.5221410047417626	-1443.8503790958307	9603.79249962211	3370.3915132473953	3413.8947541245025	2405.3881019699866	21.638021752564462	56	60	2	19	34	0.20484969268805123	0.29437674828159555	0.2994476520022814	0.20132590702807418	
4450000	-31661.405040565187	-30173.965292021534	-1487.439748543654	-30173.965292021534	208.97587147267586	4.074620534656105	7.106274043482864E-5	0.5109215254771655	7.046441929760583E-5	1.5038498910794888E-9	0.5476061315950469	-1443.7583242602684	9268.663901692016	2575.735151419088	2139.5874886414367	2945.7306535209455	29.088734242931412	59	21	15	43	33	0.19802091110498643	0.29582931778415333	0.3048238640827884	0.20132590702807418	
4460000	-31712.60414489223	-30195.279379188483	-1517.3247657037457	-30195.279379188483	268.002536089138	4.2442249214808845	5.570595354860345E-5	0.45637044026459966	5.5644260013412254E-5	6.450326733294705E-10	0.45871343037520973	-1476.9467303180795	11451.83948071713	2581.3590114641247	3155.45391051374	121.44089329038337	27.134922353925425	73	11	53	1	33	0.19089418657189813	0.29582931778415333	0.31195058861587666	0.20132590702807418	
4470000	-31758.135902925627	-30201.689507721785	-1556.4463952038432	-30201.689507721785	321.2647517453149	3.9813341626622307	4.595456240694893E-5	0.4664948571464415	4.681338442431758E-5	4.569422406680265E-10	0.4569956370225563	-1512.3492902400387	11402.63274732281	6987.3324288665535	4813.436811183434	1409.494996320249	24.758200054299703	62	18	56	1	34	0.19089418657189813	0.29582931778415333	0.31195058861587666	0.20132590702807418	
4480000	-31754.511959150448	-30200.99580352173	-1553.5161556287173	-30200.99580352173	323.3208986047033	4.28521791089144	4.838865100777816E-5	0.4595743618913324	4.819907305855717E-5	5.02142932540082E-10	0.4605672233474458	-1509.3492944912932	13901.470867890677	4337.73484943403	5084.7963501957065	1248.1080038505058	38.753172765816245	64	8	63	3	33	0.2048755802295167	0.30349393488364773	0.29810678585223016	0.1935236990346077	
4490000	-31742.397582712718	-30200.453295113024	-1541.9442875996922	-30200.453295113024	310.36666360603175	4.141337801081893	5.162226946263469E-5	0.4529803125652152	5.040591475910809E-5	5.298270080465558E-10	0.44427221009420753	-1499.6478837875325	14437.171236020593	5890.090253126923	3529.2825370363407	350.8544531019195	36.490675237566535	51	5	80	3	32	0.19934236823953203	0.2997711843274501	0.30363999784221485	0.19724644959080534	
4500000	-31730.386243216963	-30187.443235500494	-1542.9430077164677	-30187.443235500494	305.98530629279867	4.170385016233516	5.240247587179902E-5	0.5150291835097643	4.9482228805821395E-5	6.893740639826881E-10	0.5193113147605164	-1499.6604809655814	27682.841953608615	12321.034532253596	3610.7694030674375	99.69758170447423	39.46549182299706	20	44	74	2	31	0.19934236823953203	0.2997711843274501	0.30447200882988684	0.19641443860313335	
4510000	-31738.368897807988	-30202.649951554875	-1535.718946253115	-30202.649951554875	272.255088123833	4.170385016233516	5.214626350693742E-5	0.42482064103931316	4.970887253598475E-5	4.0766426035355614E-10	0.40592106028224856	-1490.4879642015956	14815.092325066238	9644.75982386038	3173.3198219591986	2581.5017176817028	30.38267671048968	33	33	66	6	33	0.20140014203672166	0.2972009204626805	0.30447200882988684	0.19692692867071335	
4520000	-31682.024317322117	-30182.99759156516	-1499.0267257569571	-30182.99759156516	237.8750262235839	4.170385016233516	6.452412878084926E-5	0.47099616032026886	6.293271043305726E-5	7.81630574804815E-10	0.43785248787463465	-1454.2635584487841	10438.835576377785	10494.545436830338	2985.226821219182	2157.3793981928306	27.956828925779522	27	35	71	4	34	0.19892768771880265	0.2956071496491708	0.30447200882988684	0.20099315380214205	
4530000	-31649.772521727653	-30168.783502860097	-1480.989018867555	-30168.783502860097	213.72502008235395	3.9850363020233193	6.659991400867477E-5	0.4986896903716895	6.603449771193259E-5	9.090173124530151E-10	0.44843000493869123	-1438.2268707390672	9854.501207714504	5386.554678066266	2752.542807990269	1138.9615167884974	15.423243147337438	43	37	50	7	34	0.19625426198804413	0.2956071496491708	0.3049777521044652	0.20316083625832218	
4540000	-31650.963994697177	-30175.94313530169	-1475.0208593954858	-30175.94313530169	217.4503590730653	3.997436201169899	6.640686699322915E-5	0.48352504301803717	6.7219011164636E-5	8.560374469188774E-10	0.4380102730907713	-1429.9545090459771	7929.029114816046	11058.287819732397	3635.8737957348326	2610.16194094328	15.02292125170447	39	32	15	50	35	0.19552866388241325	0.2956071496491708	0.31537776069567713	0.19348642577274114	
4550000	-31703.89693796268	-30184.52283979316	-1519.3740981695198	-30184.52283979316	252.07090517992995	3.976843672428432	5.7605000961072986E-5	0.48677123855508847	5.702410877074318E-5	7.486044362593612E-10	0.4734366286844269	-1473.4705859192582	13323.945564766173	8203.356536931677	2495.433299174124	3935.19194437961	34.16505836585839	34	40	54	8	35	0.19649410917411253	0.29945917128739735	0.3105602937657513	0.19348642577274114	
4560000	-31723.81002718145	-30181.92020929223	-1541.8898178892198	-30181.92020929223	331.01581763464526	3.9060755994617744	5.13693472621064E-5	0.4814753123798298	4.9626212304874394E-5	5.965368194882764E-10	0.4863963810422032	-1496.7159109027284	20150.816853505465	11540.05620006209	3366.029778244114	1486.1033227555297	25.35754648827679	10	72	48	7	34	0.19454602843393057	0.3014072520275793	0.3105602937657513	0.19348642577274114	
4570000	-31717.357472365806	-30204.547389432937	-1512.8100829328675	-30204.547389432937	272.0456468925565	4.4049612458278435	5.9188051716128074E-5	0.4717150524432133	5.927724918324834E-5	7.627203918343389E-10	0.469843412009114	-1470.6574435723808	20203.965557430918	8958.828465754126	2352.3873818717375	173.94283735825593	27.031437428357275	15	71	49	2	34	0.19454602843393057	0.30481048841795155	0.3105602937657513	0.1900831893823689	
4580000	-31776.52170842588	-30175.94758930563	-1600.5741191202492	-30175.94758930563	412.1261339348395	4.191654201927115	3.7758386792588064E-5	0.46728993941820407	3.774170370033347E-5	2.9706585346833435E-10	0.47459787280916443	-1552.6975798406136	39175.45652336856	14317.32304373154	6201.107935516179	2672.094903869474	41.414071597982385	23	52	61	1	34	0.19454602843393057	0.30481048841795155	0.3040580314935437	0.19658545165457647	
4590000	-31811.89193581199	-30174.97971649101	-1636.912219320979	-30174.97971649101	493.0532309199194	3.9702952919509484	2.8368387283870413E-5	0.48238075727596436	2.819092421358235E-5	1.8434770676008613E-10	0.47421507128345136	-1592.079432740838	40539.13543757868	11774.412446824714	6936.392368243551	142.67148961216517	37.158199920192644	23	54	57	18	19	0.19454602843393057	0.30481048841795155	0.3040580314935437	0.19658545165457647	
4600000	-31896.621756526085	-30186.80124256733	-1709.820513958754	-30186.80124256733	708.4750491541464	3.9226524500944557	2.0275377759800303E-5	0.4397526006830858	2.0124407098471557E-5	8.893635935726626E-11	0.468245788766828	-1663.774698172553	48121.72480018648	21076.3602422296	8287.758488772479	123.03522411275826	91.24756027800954	24	53	60	21	13	0.2068309161749529	0.2919760167749445	0.304598420526691	0.19659464652341385	
4610000	-31817.08326434991	-30192.501280660665	-1624.5819836892447	-30192.501280660665	437.9167557558824	3.6881810097244787	3.234060752641358E-5	0.44955400259705386	3.303957859687783E-5	2.3662519497493683E-10	0.48523294747169976	-1580.5468064679485	39614.5833269982	11015.003291214312	4542.413332745809	131.09462516926976	61.96362501322596	31	56	50	8	26	0.2068309161749529	0.28883544656023796	0.304598420526691	0.1997352167381204	
4620000	-31831.847710902006	-30195.41505659583	-1636.4326543061766	-30195.41505659583	494.4498600755864	4.22458622083356	3.025532142432417E-5	0.4219436178263063	3.1399452362778165E-5	1.9076265809455343E-10	0.4491332761586691	-1593.3072383818253	21931.136549440547	8545.285530014839	5613.047393089748	93.14780718943531	66.96711930958641	32	71	35	13	20	0.2068309161749529	0.29393250636575374	0.3022755505729541	0.19696102688634154	
4630000	-31843.475740723366	-30197.136533040357	-1646.3392076830098	-30197.136533040357	602.5697550043744	4.072396687309724	2.931163331001699E-5	0.4020157039865628	2.9134757228847638E-5	1.6340497980480128E-10	0.435856815799257	-1603.6503649390556	22491.624651178183	12547.800546834933	3014.2997458247755	139.19975538128324	56.73754750324952	42	52	44	4	29	0.2054961482947011	0.2952672742460055	0.3022755505729541	0.19696102688634154	
4640000	-31846.76299642212	-30195.03646262151	-1651.7265338006096	-30195.03646262151	571.9809433530214	4.015637677294032	2.7577093800402186E-5	0.44801216369885866	2.9229787383220528E-5	1.8855609553079704E-10	0.4732932150704377	-1608.4361486119258	25753.650418617006	9468.020020449356	4403.32087603939	154.23692424942945	55.86000005364747	44	47	47	16	17	0.2023918945935862	0.2956529034227364	0.30537980427406897	0.19657539770961063	
4650000	-31792.295108389746	-30185.325109115674	-1606.9699992740714	-30185.325109115674	475.26794221706604	4.156563607077296	3.1231850925453925E-5	0.5272693834758124	3.3569314541127814E-5	3.3009039732631286E-10	0.5601329539007825	-1564.3327439941074	24195.811382195126	8178.4538478560535	4575.709855726897	58.31083280780005	31.839696988419387	43	37	58	8	25	0.2023918945935862	0.2843042117889433	0.3111210036231517	0.20218288999432105	
4660000	-31788.924058765893	-30184.281827463015	-1604.6422313028788	-30184.281827463015	452.22739720864917	4.156563607077296	3.33125404513182E-5	0.41232798592723524	3.4514082570626337E-5	2.3213075988537898E-10	0.4389902955226925	-1560.7653160316474	22976.398226142155	16605.515103454	4547.102346795869	199.1656547502095	48.37265648140136	49	25	63	1	33	0.2023918945935862	0.2843042117889433	0.31905880093157046	0.19424509268590226	
4670000	-31751.161541795813	-30180.12677963966	-1571.034762156151	-30180.12677963966	401.0066059582632	4.27586274780062	3.8008405778472576E-5	0.4569900816123995	4.2063131740461246E-5	3.943976699354515E-10	0.4971848388414138	-1528.1482660333506	20573.506655517445	5530.94670877113	3480.1030422324066	353.76612735825563	37.42941038435621	54	27	55	1	34	0.2023918945935862	0.29060323503762164	0.312507848257717	0.19449702211107736	
4680000	-31724.88719248774	-30185.282561936252	-1539.6046305514872	-30185.282561936252	323.79377676740484	4.0679655099156635	4.41833535383505E-5	0.4210023404179115	4.888301940948402E-5	3.9828264757656275E-10	0.4245009689511785	-1496.0100446774568	13668.359277889771	7965.250720076178	4202.0667630112775	888.7588270419102	27.272762932515402	60	5	68	4	34	0.2023918945935862	0.3046778809525349	0.2984332023428038	0.19449702211107736	
4690000	-31788.058209699393	-30190.76807125696	-1597.2901384424326	-30190.76807125696	447.12863750927517	4.0679655099156635	3.375964945912365E-5	0.40980216433633426	3.657744559740815E-5	2.743478117733947E-10	0.4643241871821741	-1552.331473086598	20753.02910433799	12731.335186857947	4912.911248841815	939.4150260914455	48.68357185776351	46	35	52	5	33	0.20350523490204322	0.3046778809525349	0.2973198620343468	0.19449702211107736	
4700000	-31757.278217985477	-30184.124770872375	-1573.1534471131017	-30184.124770872375	361.0643692793712	4.0679655099156635	4.20030369803745E-5	0.3635358662890049	4.376307580755751E-5	2.789206623021992E-10	0.3877628627283516	-1527.497142339873	22991.404244208614	12698.771312352274	5562.820923611019	1538.3874740714436	45.59290876644369	10	56	67	4	34	0.1999398083351339	0.3046778809525349	0.30088528860125613	0.19449702211107736	
4710000	-31761.442605344237	-30181.24741284775	-1580.1951924964847	-30181.24741284775	419.4935948438753	4.0679655099156635	3.7372300227084296E-5	0.4179537335022956	3.866401567318317E-5	2.9446312847649075E-10	0.44855736430412646	-1535.8867067921017	17129.971696850884	11725.682599834205	4719.110461582324	747.417070733631	38.37359489361988	23	52	56	7	33	0.1999398083351339	0.3046778809525349	0.30088528860125613	0.19449702211107736	
4720000	-31772.016887502963	-30203.616898147917	-1568.399989355045	-30203.616898147917	348.78774344969366	4.0679655099156635	3.9570113258174475E-5	0.41767703077044704	4.06220259939751E-5	2.6321762835571377E-10	0.40586873690539965	-1523.624993654628	23112.365873405386	9800.191222930447	4126.187223493356	1060.5166018504895	28.464087438875467	42	31	62	4	32	0.2028915222623181	0.2997851687999978	0.30651905626638076	0.19080425267130566	
4730000	-31831.988524593675	-30190.71715371978	-1641.2713708738972	-30190.71715371978	566.7345983402786	4.091460374147336	2.8736820641863008E-5	0.4580845240823033	2.925768869832293E-5	1.7718763211211168E-10	0.4620367114553178	-1594.734408619187	25427.17900158631	29840.761832476812	5557.873764135263	709.6275469629373	33.5872423070359	55	9	72	2	33	0.1979051212801205	0.3047715697821954	0.30651905626638076	0.19080425267130566	
4740000	-31913.66008232106	-30201.128630771866	-1712.5314515491968	-30201.128630771866	1005.1587283548195	4.0851536727439655	1.7548963945728938E-5	0.43368443664635115	1.7584310053359004E-5	6.071073664274989E-11	0.44549104839550563	-1663.7996873723866	35359.08738575094	37870.782453262764	9790.848891941809	1611.563532133743	68.13993232301826	39	19	75	4	34	0.19526392691907768	0.29100151409458486	0.3170805493266616	0.1966540096596782	
4750000	-31925.841699688153	-30182.26653178468	-1743.5751679034724	-30182.26653178468	917.019188727382	4.0851536727439655	1.4469006818954703E-5	0.4420088316847585	1.4983746936790871E-5	5.230521059211016E-11	0.4833977696956426	-1693.1309160348037	70259.78984846831	19578.66898219929	12161.434831573482	4422.16496555743	66.99073510650774	41	32	60	4	34	0.19371251594260983	0.30316096438451934	0.306472510013195	0.1966540096596782	
4760000	-31990.7036182947	-30191.752323075918	-1798.9512952187845	-30191.752323075918	1273.5438443549062	4.336375979923198	1.1528655453437017E-5	0.4514066258004237	1.196086799959163E-5	3.4588289590751496E-11	0.48448277274127155	-1747.7406176550858	50210.94133478595	52687.079309747365	12871.002617609298	4053.6079510247428	154.49873863687256	69	7	58	4	33	0.20328646408898865	0.30000310037378614	0.30229661266046687	0.1944138228767607	
4770000	-31969.56705800052	-30171.069261913573	-1798.4977960869458	-30171.069261913573	1352.4612561134577	4.336375979923198	1.1398658723403893E-5	0.4805677898791982	1.1565825118271607E-5	3.5590463540570504E-11	0.5037849797202143	-1746.733960135377	47616.996586642854	10133.446653523359	20924.04862576722	8049.545967386537	120.42354011602245	81	10	37	8	35	0.20328646408898865	0.30000310037378614	0.30229661266046687	0.1944138228767607	
4780000	-31856.30939101402	-30165.784774164604	-1690.5246168494161	-30165.784774164604	760.835501418588	3.9943748799930647	2.202278247470667E-5	0.4935939453041702	2.1586780268800868E-5	1.6087476529112096E-10	0.565015396793192	-1645.074573913892	31750.065642026057	6627.322960916485	10583.912881898666	97.00702729488425	91.39306002604623	72	20	43	19	17	0.19953223791327673	0.3010499213241724	0.30876009800576426	0.19065774275678896	
4790000	-31744.100099156996	-30182.971563673567	-1561.1285354834304	-30182.971563673567	362.6876438861543	3.8321462784970466	4.4454613194246686E-5	0.445360115135407	4.371936950580725E-5	4.511964912031886E-10	0.4881471348752941	-1518.3625361994716	18587.781008755595	12831.023318923528	3800.8529566983025	28.051947652887556	55.509672047330675	49	16	70	33	3	0.20709749726971605	0.3010499213241724	0.3068285392967685	0.18502404210934537	
4800000	-31756.499507105895	-30174.564002349707	-1581.935504756189	-30174.564002349707	389.2322208028052	3.9609892390776666	4.3789808190451097E-5	0.48486320435866337	4.117824261952513E-5	4.6100061015901435E-10	0.5017297511737028	-1538.27635573422	12150.985543642482	17842.52781988891	5990.539721253953	49.98806042636175	67.87922253251509	9	31	96	31	4	0.2047967591563108	0.2943030684406002	0.30912927741017376	0.19177089499291758	
4810000	-31789.991273887106	-30193.702973065287	-1596.2883008218212	-30193.702973065287	446.1389310387928	4.268138842750142	3.8643301948094263E-5	0.48075323880419185	3.582416024814594E-5	3.310557532348304E-10	0.49583719042535007	-1552.679872840082	26605.480719513766	13711.261342234293	6038.771076335051	56.66956916859474	36.11061297620947	29	37	68	34	3	0.20803335540406245	0.28753578702742183	0.29987783671967133	0.2045530208488467	
4820000	-31792.088866002494	-30191.643041192627	-1600.4458248098658	-30191.643041192627	459.4437310686134	3.9802907060999986	3.485629703493444E-5	0.45762617579249554	3.381484954686698E-5	3.1234751152891756E-10	0.5004837034983944	-1555.1914428500015	17375.02850287565	33581.77263755252	6599.334642878194	49.4885778540795	63.6603293848582	49	2	82	34	4	0.20142527930527646	0.2941438631262078	0.2999205560509779	0.2045103015175401	
4830000	-31844.357057867575	-30213.88780319281	-1630.469254674763	-30213.88780319281	568.2997550186444	3.973740475431678	2.8055941792088904E-5	0.46108713884037017	2.7333541963474394E-5	1.823721421055328E-10	0.4844925171453598	-1584.9076123444815	24992.616054950515	28436.382796394526	8234.912753586308	52.16659157456533	75.70970888120185	33	19	81	26	12	0.1873937562715954	0.30392144928621406	0.31395207908465894	0.1947327153575339	
4840000	-31725.585962311972	-30189.143065083703	-1536.4428972282694	-30189.143065083703	329.4740189812578	3.9694726471725246	4.633449120459375E-5	0.47888692352328555	4.526029620561519E-5	4.890502448223211E-10	0.47896915588907846	-1494.3989740475301	11573.206037975724	13251.155782499165	4688.072620176631	28.65884749177308	36.265163637466394	33	22	78	18	20	0.1992339456809924	0.30392144928621406	0.3021118896752619	0.1947327153575339	
4850000	-31688.822076759676	-30186.542488770006	-1502.279587989668	-30186.542488770006	307.50692688360783	4.191033643923945	5.731312484068005E-5	0.5046632244121245	5.65671682955183E-5	6.995473037009566E-10	0.468976237891672	-1460.583960905683	11923.42951908787	4240.537478994882	3983.6869706069406	11.481659391961646	35.83748142023715	58	3	72	5	33	0.1992339456809924	0.29944301731487577	0.3021118896752619	0.19921114732887216	
4860000	-31741.838682011385	-30191.24401131851	-1550.594670692872	-30191.24401131851	373.6576840389772	4.120506621077633	4.524829064160081E-5	0.5271850648765106	4.3783003755564576E-5	4.664758273935394E-10	0.4809462928738606	-1506.46272327794	20657.39845495621	22366.97310952515	5023.426575644482	19.827076105306798	38.59413839674431	44	15	74	15	23	0.19869822982969054	0.29709404747728646	0.3028422499181932	0.20136547277483208	
4870000	-31807.776751312635	-30229.20853413871	-1578.568217173924	-30229.20853413871	450.3043171215591	4.166068836767086	3.683048734992573E-5	0.4421486363726348	3.614397253616475E-5	2.245069894129458E-10	0.40975645965953	-1534.4036560680354	26826.83348711339	15315.70213122291	6718.407621129837	23.03859688611568	45.669985346111034	30	27	77	21	16	0.19869822982969054	0.2998031977702187	0.3028422499181932	0.19865632248189982	
4880000	-31741.211762132796	-30206.35812160879	-1534.8536405240054	-30206.35812160879	330.1489009954841	4.182196729953957	5.060625555912241E-5	0.47745475366741547	4.6021979119004826E-5	5.166688946858849E-10	0.48463004196760645	-1491.0920744679092	24353.085952724286	14625.629781946684	6955.380270484835	24.911260436850245	37.5327342498979	4	39	91	24	13	0.19869822982969054	0.2998031977702187	0.30649135303726727	0.19500721936282575	
4890000	-31708.837868614562	-30203.2862595888	-1505.5516090257613	-30203.2862595888	301.4195852149795	4.0964854196449165	6.29972561251849E-5	0.45432288692719425	5.689647800986528E-5	6.999273207151155E-10	0.4587463556406662	-1463.8651899981412	17516.133148300218	12649.43419631037	3679.180251183486	27.22355620795837	25.939028632965933	7	31	96	5	32	0.19869822982969054	0.2998031977702187	0.30649135303726727	0.19500721936282575	
4900000	-31716.634810672418	-30221.264945808693	-1495.369864863725	-30221.264945808693	280.554682668902	4.0964854196449165	5.967205688664681E-5	0.4710631038852755	5.4500242325509576E-5	6.076840713394966E-10	0.44843515600489176	-1453.8093305933346	13522.913400007932	11920.08210547819	5055.77680738014	14.75766101473044	19.917860518447633	35	10	90	17	19	0.19609237367696758	0.2998031977702187	0.3067852108312196	0.19731921772159636	
4910000	-31787.519184273482	-30270.297814410045	-1517.2213698634384	-30270.297814410045	292.67639774540737	4.172092627236769	5.1134175490962117E-5	0.3944837663458913	4.770628733539821E-5	3.6911157517910473E-10	0.3916789390123092	-1474.354499315514	15165.26905959117	7054.9698329105895	4613.562499743108	17.381390180963027	57.7715768904067	41	33	60	33	4	0.19609237367696758	0.2998031977702187	0.3067852108312196	0.19731921772159636	
4920000	-31772.309025462677	-30212.870256700262	-1559.4387687624137	-30212.870256700262	376.7959051330562	4.0255318846776325	4.764114444249606E-5	0.42341566197292135	4.332865633697973E-5	3.472989690321211E-10	0.41084434706095674	-1517.1699129015544	18341.940493142276	7754.6714747592405	6147.023796157616	33.74919007766713	38.4425196396279	37	40	58	30	6	0.19503721280594577	0.30101753256424524	0.3046031222508559	0.1993421323789553	
4930000	-31732.19321941251	-30183.881417454584	-1548.3118019579258	-30183.881417454584	346.351244946907	4.0255318846776325	4.785407358691378E-5	0.4838318189056335	4.474412404917248E-5	4.914745616858593E-10	0.48852116262304046	-1505.9871315811977	20186.610458628893	7311.778357237466	4628.205948357262	23.341455971013907	40.046326319602564	30	40	66	9	26	0.19503721280594577	0.30101753256424524	0.3046031222508559	0.1993421323789553	
4940000	-31746.09557834312	-30184.563274291653	-1561.5323040514663	-30184.563274291653	356.8261696177307	4.196068255143742	4.3630657160974835E-5	0.5506941132347869	4.100777525688247E-5	5.174158470751644E-10	0.5392439605959352	-1517.4801188603287	30533.773109454123	11909.836627869885	6881.431944959885	57.948631767864214	32.36549297652017	17	25	93	22	14	0.19646735268667523	0.29958739268351575	0.3046031222508559	0.1993421323789553	
4950000	-31755.509854563254	-30187.468113187104	-1568.0417413761502	-30187.468113187104	364.44488786368095	4.271471728865416	4.171848873025334E-5	0.469225166121286	4.0111930477038304E-5	3.6134409522781563E-10	0.4637743388736343	-1524.299269300794	29174.441270716714	15359.281416006977	5627.161453570172	43.28736505930918	39.75374173415516	18	34	83	23	13	0.19656577179525436	0.29958739268351575	0.3046031222508559	0.19924371327037615	
4960000	-31867.716523246705	-30215.881364921766	-1651.8351583249384	-30215.881364921766	594.4350988674171	4.197421578803398	2.4171876581675766E-5	0.46499888569041536	2.3945525503598073E-5	1.3343198110057772E-10	0.47207897154085665	-1606.1598416366387	42520.9815777065	17393.62977496313	9757.736866781044	50.90688912672079	62.297838698414814	26	46	62	25	12	0.2015113478745029	0.29958739268351575	0.29965754617160734	0.19924371327037615	
4970000	-31881.135394636098	-30185.325856504405	-1695.8095381316916	-30185.325856504405	739.763701247999	4.197421578803398	1.9262220422510905E-5	0.5664674067162181	1.9011292425914865E-5	9.622315123287156E-11	0.5224362749048742	-1649.299667545461	38498.50478110655	11910.744060409006	10622.235802807954	66.09008785655165	112.42604862464687	30	37	67	34	3	0.19946222488449555	0.3009510939306992	0.30402056981259756	0.19556611137220983	
4980000	-31873.00942221915	-30175.10622428997	-1697.903197929178	-30175.10622428997	816.5403691566194	3.931630653427473	1.8284434490626305E-5	0.4956311408054218	1.8224553535862986E-5	6.984688531239385E-11	0.46571061399923375	-1649.5650593115413	60358.12457939861	19558.220070379404	7609.339241305875	68.8507276621483	223.16016716061162	27	68	38	34	4	0.1959603889818732	0.29352270403215364	0.30402056981259756	0.20649633717337776	
4990000	-31843.92397458862	-30183.691131417905	-1660.2328431707147	-30183.691131417905	637.8897316233297	4.109304625699561	2.7123501277981588E-5	0.5086774659622443	2.596520154599928E-5	1.7874622117157749E-10	0.5060226862596814	-1615.6940327575726	30175.787845849	11879.565646508012	6310.2590324644	79.76306195099826	83.77581520768256	31	66	36	18	20	0.1874470620709461	0.3008148958386251	0.3052417049170532	0.20649633717337776	
5000000	-31826.52100037012	-30172.120202692997	-1654.400797677123	-30172.120202692997	609.6565152183508	4.230756863748621	2.6511337062556242E-5	0.5353954056139099	2.479545771990678E-5	1.7132458185660626E-10	0.5176228375687578	-1609.1706869718041	37178.32164010928	13818.426268807892	8060.091975770347	83.4276589518286	60.480337534267456	21	80	32	23	15	0.1980966488156314	0.29859677602750556	0.30745982472817274	0.19584675042869246	
5010000	-31818.86801481989	-30199.779453441606	-1619.088561378285	-30199.779453441606	472.23118773609207	4.179217992439685	3.176285339153261E-5	0.5021244517228907	3.0490130833668424E-5	2.2337354641625418E-10	0.48677868413743003	-1575.2046285745973	26738.80790894482	11429.139372937398	6483.658405028353	60.58268179920896	52.04133765619373	27	74	32	13	25	0.20286260299097736	0.3006851738799981	0.3006054727003343	0.19584675042869246	
5020000	-31778.9031391889	-30194.715912623087	-1584.1872265658144	-30194.715912623087	366.147481704153	3.9327124732879644	3.926315615065655E-5	0.4912912604246584	3.8527985402144186E-5	3.414054493574635E-10	0.47937517505642324	-1541.0910330311115	20763.54925285624	12795.959817026192	5293.529938504261	73.36552561379392	40.38845650454519	30	49	55	19	18	0.18912600514692443	0.3015472728994985	0.3034063182046709	0.20592040374890833	
5030000	-31782.88093205254	-30199.222945378027	-1583.6579866745135	-30199.222945378027	350.840799807136	4.240707833025459	4.24300868664238E-5	0.4993833241313548	3.937437755954883E-5	4.0889059444042285E-10	0.4988975176536101	-1541.2163760476749	26492.013844132238	10083.859358048345	3884.744019437322	40.16359793958444	28.218833644337742	22	71	43	19	16	0.18912600514692443	0.3015472728994985	0.3034063182046709	0.20592040374890833	
5040000	-31743.664900494117	-30177.874999089043	-1565.789901405073	-30177.874999089043	342.6118534703636	4.317740979646211	4.627769927104961E-5	0.4568018962768577	4.297530188453655E-5	3.522802743453225E-10	0.42438032574585693	-1523.5187777405445	15864.499085160369	9948.000951591284	4046.4442901326534	55.069443828218354	59.08241359882294	28	56	50	11	26	0.19764722751604233	0.3000788110526925	0.3054146442513803	0.19685931717988703	
5050000	-31768.398615808634	-30169.087875542496	-1599.310740266137	-30169.087875542496	436.2502234873592	4.100142244377449	3.790762314008346E-5	0.5469297841588187	3.440309218541409E-5	3.8680545296754884E-10	0.5491115504425917	-1555.9745270862886	21890.786287164126	12676.569358783141	5527.30168628685	53.37748764654033	39.546759744984335	22	58	56	17	18	0.19764722751604233	0.3000788110526925	0.3054146442513803	0.19685931717988703	
5060000	-31795.283686951636	-30190.117921239576	-1605.1657657120606	-30190.117921239576	494.71835740138573	4.013201820653842	3.746465059533221E-5	0.5242819685130302	3.3571515096500895E-5	3.1202203725521575E-10	0.5005729573628662	-1558.8368798978847	26008.056221049188	11181.631139005916	6492.447126087478	1367.0976624229054	26.92685718290606	25	59	52	4	31	0.19764722751604233	0.2974216304485795	0.30807182485549334	0.19685931717988703	
5070000	-31764.150269419646	-30171.356268050433	-1592.794001369213	-30171.356268050433	417.55566940689266	4.013201820653842	3.718612891433603E-5	0.47338632906717265	3.4615256461574586E-5	2.9347206232340853E-10	0.4881724045512827	-1548.391110056458	30069.888577763086	10294.01923326244	5389.936604452209	276.3624958557558	42.89712691531614	24	49	58	5	35	0.19764722751604233	0.2974216304485795	0.30807182485549334	0.19685931717988703	
5080000	-31912.39176945497	-30163.88873463431	-1748.503034820661	-30163.88873463431	970.879714078433	4.139578189329942	1.761600436967563E-5	0.49781217153171536	1.5760027375274155E-5	6.780447623671373E-11	0.501933056133741	-1699.952502256023	66508.25791203008	25269.07130644859	10343.711123726369	721.3627414744358	99.5406944821004	19	80	34	6	32	0.19764722751604233	0.2974216304485795	0.3040983525246946	0.2008327895106858	
5090000	-32027.929960616086	-30173.16809077461	-1854.7618698414772	-30173.16809077461	1878.7975909963343	4.139578189329942	9.254377993437892E-6	0.4442380105149947	8.413768013613095E-6	1.8393571794629305E-11	0.4813897890424854	-1803.9064058822148	64888.48232079916	36462.898056721366	24070.957080771677	1887.7960047230808	132.31099536846006	58	52	21	8	32	0.19735837167965925	0.2983475016106303	0.30346133719902685	0.2008327895106858	
5100000	-31996.340181782434	-30165.9190631714	-1830.4211186110344	-30165.9190631714	1607.5895987279575	4.139578189329942	1.0150796329439984E-5	0.44818977517190567	9.455460743299406E-6	2.252249343532295E-11	0.47955975491984204	-1780.5008010971785	77170.09028872877	21390.58229178763	26522.80352103698	536.7408359487715	123.97741961365813	68	22	42	15	24	0.19770356140382872	0.2983475016106303	0.30346133719902685	0.20048759978651634	
5110000	-31982.22652084421	-30185.568780414378	-1796.6577404298328	-30185.568780414378	1360.8373859059548	4.139578189329942	1.179285729097354E-5	0.46149107521242916	1.123494009467708E-5	3.077797021980899E-11	0.47335967359957887	-1748.3366891402684	62125.85638225138	30808.242612302958	18926.708450184	191.17594495702934	83.93663268723442	66	11	56	18	20	0.19700446530941446	0.29904659770504455	0.30346133719902685	0.20048759978651634	
5120000	-31950.725105037953	-30176.787893338766	-1773.937211699186	-30176.787893338766	1195.2374118707946	4.160732986718607	1.3549252631339439E-5	0.44525324900042795	1.3048391346344773E-5	4.093301805953225E-11	0.4772124878805468	-1726.65818900103	38952.184615344755	17623.113848521596	18693.038661397964	223.61785989038734	87.81450950696735	78	43	11	15	24	0.19700446530941446	0.3046793791590133	0.30266475900473144	0.195651396526843	
5130000	-31926.203429119578	-30171.319747205274	-1754.8836819143037	-30171.319747205274	1016.7575364586367	4.120477876497072	1.3501152494289906E-5	0.4479823308755878	1.3445972376406962E-5	3.926854018577813E-11	0.46138812151356684	-1710.6561141476873	42407.319857417024	13233.47940965579	3043.1975981394035	203.82524539469537	57.914920665449486	96	34	3	8	30	0.1921138111422931	0.30365549188819857	0.3085793004426675	0.195651396526843	
5140000	-31917.238157807886	-30187.631549139638	-1729.606608668247	-30187.631549139638	951.2216736333352	4.147771774846168	1.630745129392322E-5	0.4713676734573295	1.5397823119235164E-5	6.99840947779108E-11	0.5078449634032813	-1688.71197857958	28340.07491705063	9980.156362102141	234.37083069564818	150.25572397269278	61.20562488980277	100	34	9	6	22	0.1921138111422931	0.30365549188819857	0.3085793004426675	0.195651396526843	
5150000	-31900.155386647242	-30213.162091642644	-1686.9932950045977	-30213.162091642644	717.1731003617666	4.147771774846168	1.9936775871136195E-5	0.46264540277726857	1.871467710699166E-5	8.765664432687348E-11	0.46976279222983114	-1646.976659229915	25719.979220617486	8905.197855220766	138.97153672687438	128.27671926420334	36.09840062476002	98	34	16	10	13	0.1921138111422931	0.30365549188819857	0.3085793004426675	0.195651396526843	
5160000	-31864.272213874752	-30185.860419644356	-1678.411794230398	-30185.860419644356	674.6439740549937	3.9670308969838834	2.217868500212961E-5	0.42758576167830925	2.0350516517776165E-5	8.16767143782869E-11	0.4136840601570351	-1637.674528703735	28041.0099790787	8415.617271448988	36.05727220583763	99.3482872009181	89.38851887734293	94	38	4	21	14	0.1921138111422931	0.30365549188819857	0.3085793004426675	0.195651396526843	
5170000	-31903.981172114436	-30193.607886194022	-1710.3732859204133	-30193.607886194022	838.5338607207624	3.9670308969838834	1.9131784040255822E-5	0.4881306232323457	1.7872722141550237E-5	9.582988232615437E-11	0.5179132720754218	-1669.628803395637	30245.211584690256	11190.216219422171	111.70881247894718	89.44764520323059	98.78310405347798	94	39	5	21	12	0.19231645544416978	0.3021705469267438	0.3085793004426675	0.1969336971864211	
5180000	-32053.80679299921	-30179.871235807674	-1873.9355571915366	-30179.871235807674	1898.4048637140452	4.1583755204291935	7.80019531849619E-6	0.524254551898537	7.25089366491597E-6	1.7265053439753625E-11	0.5418896119033795	-1828.6459773428069	71056.81481076776	27400.62495440387	633.1116837113941	236.48858953910803	130.1672377717119	96	35	14	23	3	0.20058625292217935	0.3021705469267438	0.3085793004426675	0.18866389970841152	
5190000	-32060.465801962935	-30187.280086275485	-1873.185715687449	-30187.280086275485	2048.931303079059	4.0977758822867685	7.822480651824256E-6	0.48452017143930415	7.396595006031515E-6	1.4226539733104493E-11	0.4941043135571964	-1825.9686322860757	80516.52433335489	29438.54047789313	1056.8897368906876	835.942224303815	108.54021125523418	83	48	3	19	18	0.20371656103176686	0.3004102455746166	0.3003351554125235	0.19553803798109518	
5200000	-31932.432800294282	-30185.298176309272	-1747.1346239850086	-30185.298176309272	948.1611701500983	4.209908282943545	1.6129482953736896E-5	0.5162782545281489	1.5438307742519615E-5	7.1792660413327E-11	0.5311328190101616	-1704.349011380507	37631.90506039923	13571.073659829979	292.37469042164673	232.75469562265064	98.94042130506173	81	49	6	24	11	0.20371656103176686	0.2980984793997969	0.29998923680651934	0.19819572276191902	
5210000	-32027.836019729228	-30197.47096317948	-1830.3650565497485	-30197.47096317948	1532.1278730274432	4.209908282943545	1.0126028108925304E-5	0.43773814844130365	9.973912958189248E-6	2.1532213321195353E-11	0.4432952161959404	-1785.2202115279845	65837.18806857237	20120.903744371175	451.0570356398391	430.72497493736347	172.17018509141	88	42	14	15	12	0.20371656103176686	0.2980984793997969	0.30410726357481394	0.19407769599362443	
5220000	-31950.199564551738	-30183.774948088023	-1766.4246164637148	-30183.774948088023	1063.3311629378472	4.167941539058492	1.5422733418961968E-5	0.49798033338019104	1.433237977101254E-5	6.21852639463667E-11	0.5278682981603354	-1722.948863701916	30779.8519883668	14173.861876137269	457.24833004456525	362.76216875983084	200.33837843408025	90	41	10	13	17	0.19866004782881186	0.29990947849532806	0.3073527776822378	0.19407769599362443	
5230000	-32008.372291043495	-30171.55339737818	-1836.8188936653157	-30171.55339737818	1575.5425764417844	4.131356142507641	1.0186761962618987E-5	0.5108210133353613	9.325597647683666E-6	3.270616265741261E-11	0.5627146537150257	-1791.5538589636417	47486.10110936396	28393.46391229316	582.300905699494	462.8680476086018	61.47188164797301	86	43	13	24	5	0.19440671517030148	0.30155378925126597	0.31028648860325264	0.19375300697518202	
5240000	-31931.276461847996	-30192.136543637695	-1739.1399182103028	-30192.136543637695	971.7167603905128	4.1911660805306274	1.7169405822696067E-5	0.44243827014544324	1.612577965602424E-5	6.552777613902064E-11	0.4783666527454987	-1695.8749903472992	31639.563114094082	15422.803386349357	166.20065633786982	332.50698900597814	93.45067192817103	93	36	4	18	20	0.20014052112949596	0.2958199832920715	0.31028648860325264	0.19375300697518202	
5250000	-31888.76997573919	-30185.907673862304	-1702.8623018768842	-30185.907673862304	733.6010166476634	3.9541857291405482	2.087165099420225E-5	0.45185945299029784	2.024000093549659E-5	1.0033248667183294E-10	0.4718948687786143	-1661.648112857304	22850.486513278716	19987.116317700664	388.0290593703908	65.55932416546007	57.19701201915713	89	43	15	13	11	0.20014052112949596	0.2958199832920715	0.31028648860325264	0.19375300697518202	
5260000	-31914.550176794764	-30214.657960947956	-1699.8922158468067	-30214.657960947956	754.9489216323193	3.9541857291405482	2.1249636390161098E-5	0.4716582956100307	2.0555625303968048E-5	1.2532861429744302E-10	0.5209935290601903	-1657.499838685861	23438.26140617326	9024.585839287789	94.14266870960397	287.1990272661777	80.22913706878118	91	43	3	5	29	0.20344758026560417	0.2888482806634742	0.3028438765793502	0.20486026249157355	
5270000	-31860.472146260247	-30160.40566326158	-1700.066482998666	-30160.40566326158	725.661319444599	4.259890141300463	2.0568774360322125E-5	0.41933373340263747	2.0246181885119862E-5	8.559453483413254E-11	0.4551589084924014	-1653.860578465399	26523.18492474174	5829.7297279173	6702.036411957989	1872.297953307679	69.01049333603987	91	35	11	1	33	0.18927767760842398	0.31645856119992716	0.2988931825040004	0.1953705786876505	
5280000	-31798.315691685126	-30183.382747825475	-1614.9329438596505	-30183.382747825475	461.6838478908593	4.259890141300463	3.126184061324668E-5	0.4409502659748033	2.993043073415401E-5	1.9903661937719378E-10	0.4579746893286887	-1568.8861277269832	19310.327632240922	4701.55715929601	4604.184249748717	3612.0012399228253	27.939572901856568	80	30	22	6	33	0.19614387403333483	0.30363241139303826	0.2968953499147284	0.20332836465890056	
5290000	-31731.151598951066	-30190.92316640155	-1540.2284325495173	-30190.92316640155	299.8549724735726	4.121542798206422	5.151045222131428E-5	0.44732324053739175	5.0620763220195194E-5	6.648408561367298E-10	0.48262815222913585	-1497.4677583289504	11341.389880979936	7045.370015773473	3606.8170612944937	664.8459636500813	17.773014017404705	54	34	46	4	33	0.19614387403333483	0.30363241139303826	0.2968953499147284	0.20332836465890056	
5300000	-31725.562537524518	-30193.50857861522	-1532.0539589092994	-30193.50857861522	296.05904205663376	4.067137273186289	4.9546050173441285E-5	0.44889667427523827	4.904296838356139E-5	6.521567977974367E-10	0.5117030403725225	-1488.3303013768752	16973.69544364663	6052.807906678011	5193.11464399951	624.2192086173292	17.131720429778188	27	101	4	7	32	0.19614387403333483	0.2887974047315135	0.31173035657625314	0.20332836465890056	
5310000	-31715.794766552033	-30184.48562255869	-1531.309143993344	-30184.48562255869	266.213193321841	4.067137273186289	5.4036618019845934E-5	0.43377907208840627	5.2327768811905085E-5	6.903016505786349E-10	0.48317323277821017	-1489.109789490746	12378.74510092223	7356.8310909501	3241.0473473063366	411.4931696999534	22.98230940923483	28	98	8	5	32	0.19614387403333483	0.2887974047315135	0.31173035657625314	0.20332836465890056	
5320000	-31729.079363713863	-30164.592139159173	-1564.4872245546921	-30164.592139159173	362.78364974828855	4.230839833550675	4.663762139043684E-5	0.41204067376551906	4.51219811649541E-5	4.1261877027442727E-10	0.4453343118349214	-1520.2367021026978	14012.930636321318	6615.567241555602	5498.2834073469	1215.1006790472698	26.684936932233878	37	82	10	10	32	0.19614387403333483	0.2916894141287325	0.30883834717903413	0.20332836465890056	
5330000	-31727.738917022245	-30187.184361826425	-1540.55455519582	-30187.184361826425	307.50853131263614	4.266959065618203	5.6501987892607867E-5	0.4538172896483875	5.4030713620833917E-5	7.695834113677507E-10	0.4990128919590692	-1495.1250112507562	17764.09185996658	6605.283189204381	2974.744437461726	2935.8005444224073	31.10403346035493	38	64	34	2	33	0.19614387403333483	0.2870759190392664	0.31106190079122475	0.20571830613617603	
5340000	-31778.58796000138	-30205.57693646236	-1573.0110235390193	-30205.57693646236	373.45421670968204	4.07959788395673	3.9034347483218285E-5	0.3814520641077001	3.988385481847157E-5	2.691416580532101E-10	0.40287454067958134	-1531.7001147437074	20744.97830761736	10062.147292004063	3286.405421568332	44.2462005198908	25.078446871914295	27	80	29	1	34	0.19614387403333483	0.303310816119973	0.30220385028788904	0.19834145955880514	
5350000	-31894.474101020154	-30191.964779860886	-1702.5093211592666	-30191.964779860886	781.1772585099856	4.132489358479077	1.8520339726707156E-5	0.45741607064550494	1.7967905916834678E-5	8.968382054023552E-11	0.5048532123634624	-1653.7779322955712	39699.42640547361	24787.039027963165	9691.733825283716	2296.7355128831437	70.45750266309092	34	66	30	4	37	0.20261546771366926	0.29683922243963856	0.30220385028788904	0.19834145955880514	
5360000	-31969.73960802622	-30183.87500257185	-1785.8646054543685	-30183.87500257185	1297.9542667308576	4.125952045872433	1.2789742880417327E-5	0.4782945831701323	1.3095112600876976E-5	5.019507343130823E-11	0.5240692663890713	-1738.3043913542087	50013.47613539148	30056.580279171918	11650.01476572301	157.45898869050248	138.2365508582257	43	54	39	14	21	0.20261546771366926	0.29683922243963856	0.3116622969361037	0.1888830129105905	
5370000	-32034.4692966219	-30182.809749873515	-1851.6595467483874	-30182.809749873515	1746.6275158237072	4.125952045872433	8.674373683854698E-6	0.4506281263833381	8.79220288034399E-6	2.0458788965144162E-11	0.5073476043184989	-1802.3380255412037	98598.0360752226	34316.44848866406	15198.562001634009	227.97720569270336	184.48373878508235	39	59	40	19	14	0.20261546771366926	0.2976313191911524	0.3116622969361037	0.18809091615907672	
5380000	-32015.303641718794	-30191.181051403386	-1824.1225903154073	-30191.181051403386	1534.8207936565068	4.125952045872433	9.731337451181697E-6	0.4394348611361139	9.823129665221349E-6	2.2961697012451538E-11	0.4903753356698098	-1775.640063892947	79998.47051020733	31668.354394845606	13358.873240691479	115.92769266455791	150.05336076166088	35	70	32	14	20	0.18980964735279238	0.3104371395520293	0.2959599850451154	0.20379322805006503	
5390000	-31887.36471597824	-30156.77106103521	-1730.5936549430314	-30156.77106103521	965.3609855560555	4.178726336446788	1.788285716944818E-5	0.42131407666980475	1.7577329729030637E-5	6.602331893170905E-11	0.446797268081106	-1683.8976978248022	32639.9445752783	16500.85502047923	14173.824495974637	357.88709147298334	90.71436912460636	49	45	41	7	29	0.19814423955030622	0.30210254735451547	0.2959599850451154	0.20379322805006503	
5400000	-32074.95037904603	-30184.611459579344	-1890.3389194666836	-30184.611459579344	2602.041394348146	4.178726336446788	6.962126937056197E-6	0.454408145935954	6.9413100194339875E-6	1.0943865708909878E-11	0.4735318099052192	-1837.8068853868322	123611.45362143031	54973.490916126175	30937.714278302938	1631.2766816865974	217.74741420134563	28	62	44	4	33	0.19810276744557292	0.2889615747030994	0.3121003668514677	0.20083529099986208	
5410000	-32076.09589876317	-30177.80701413312	-1898.2888846300505	-30177.80701413312	2589.2068016543008	4.0911961301497985	5.987802423940743E-6	0.4301798680333868	5.802456600251418E-6	7.852815219922584E-12	0.4666717770871592	-1845.5364613648242	130134.09567943112	55733.99468808181	45123.26615749291	1049.9444799396726	225.8162185145814	26	39	68	4	34	0.1970394067340575	0.30380427201644306	0.3131637275629831	0.18599259368651844	
5420000	-32172.115680301293	-30189.051353447874	-1983.064326853418	-30189.051353447874	4909.3479324348245	4.156661228750192	3.40956151985444E-6	0.41310048379455	3.330835479779834E-6	2.3603865531140376E-12	0.44758907796776093	-1927.0533386438397	338792.08848264324	53716.171386699214	76221.17354334236	233.49052513751278	536.9906538958703	24	1	106	10	30	0.19753969343410216	0.2945830258131111	0.31772876063966937	0.1901485201131195	
5430000	-32038.594247991117	-30222.509549336857	-1816.0846986542595	-30222.509549336857	1731.91550178441	4.314865241496439	9.263999198994603E-6	0.35986361037576	9.10101005593923E-6	1.1442264185057504E-11	0.3665039506472174	-1763.897708758846	115431.39266655987	30863.385443462103	36391.16629322405	1884.0403238092936	135.60793517010018	21	25	85	1	39	0.19753969343410216	0.3071039862227779	0.30520780023000255	0.1901485201131195	
5440000	-32047.255355127214	-30199.949183653178	-1847.3061714740359	-30199.949183653178	1805.944406565027	4.198513506848273	8.480949431180447E-6	0.40081274401648737	8.455803120907995E-6	1.3547067030170719E-11	0.4383722050245629	-1789.4570468529598	86885.36938464218	203177.64107776617	35406.28125365319	25181.676323680036	130.03431567386792	11	16	59	47	38	0.19753969343410216	0.3071039862227779	0.30520780023000255	0.1901485201131195	
5450000	-32056.55401229709	-30204.739976245743	-1851.8140360513464	-30204.739976245743	1736.0750822646637	4.259913431634536	8.116250514579667E-6	0.4105710035403086	8.183437581360597E-6	1.2640967723533236E-11	0.43768161082735196	-1795.759618438174	65694.37865021749	99623.06268170157	38870.828955615056	25128.891728357474	166.21632285435993	9	23	67	34	38	0.1926558591833596	0.3027223463328831	0.30520780023000255	0.1994139942537569	
5460000	-31953.523774369936	-30203.298636679436	-1750.2251376905008	-30203.298636679436	1187.5308391611038	4.171482467436329	1.4654975283079073E-5	0.47477224466806967	1.4310738520557522E-5	4.690020174129977E-11	0.46825050395084367	-1695.378059374422	115320.65913762983	49489.35333685675	16707.111402876028	18417.0863275529	83.7885195239797	10	40	62	21	38	0.1926558591833596	0.289844777841193	0.31808536872169263	0.1994139942537569	
5470000	-31869.025724109615	-30211.826119436544	-1657.1996046730694	-30211.826119436544	602.275495021373	4.171482467436329	2.50891402775448E-5	0.43156423132055605	2.4414633276508104E-5	1.2176599287029714E-10	0.4361363141845624	-1605.7696562382398	41511.64464814313	13255.93618227126	14448.031781843238	14078.642534604174	64.42788358447588	17	74	30	12	38	0.19286743823926558	0.289844777841193	0.31808536872169263	0.1992024151978509	
5480000	-31877.4980527741	-30188.16804251827	-1689.330010255829	-30188.16804251827	800.1126507018304	4.004802481450711	1.8982322569513495E-5	0.48657348521634547	1.871191589228889E-5	9.651284838938818E-11	0.5111639159893723	-1637.3530951040368	59077.16521008526	21764.331227337367	9084.053088036188	12503.108092623366	79.59214556282961	13	80	27	13	38	0.20237886950170317	0.29126979100647543	0.3050957682666998	0.2012555712251237	
5490000	-31867.145306942315	-30175.39971518311	-1691.7455917592067	-30175.39971518311	851.1077100897471	4.118533817998891	1.9288404577584615E-5	0.47182325983170725	1.9396933384008686E-5	9.181247180410962E-11	0.4966335722517007	-1641.6567217698243	45670.2464901799	20717.099261169493	11416.591349968405	5338.902017130799	65.4818947889507	24	68	37	4	38	0.20237886950170317	0.28905858336380075	0.3073069759093745	0.2012555712251237	
5500000	-31882.126449625946	-30182.96748435272	-1699.158965273225	-30182.96748435272	737.9412659776999	4.031709552497867	1.9606484843584868E-5	0.45193487567559276	1.906158276301012E-5	8.857086659608439E-11	0.48569076821003976	-1647.5994946345597	62051.33012452572	19908.215360979462	15023.247252656482	8989.821349349626	101.36641883363215	33	49	18	33	38	0.20237886950170317	0.28905858336380075	0.3073069759093745	0.2012555712251237	
5510000	-31898.605098656284	-30195.526863901556	-1703.0782347547265	-30195.526863901556	980.3667981432988	4.041820591722164	1.7730365779543395E-5	0.41154818790408065	1.7140247963874174E-5	5.4907926660559753E-11	0.4231162248597879	-1651.0087109274302	83891.60324034446	18030.32862152391	12797.87648929376	11028.14094142311	70.24805583670401	21	62	36	14	38	0.20237886950170317	0.28905858336380075	0.3073069759093745	0.2012555712251237	
5520000	-31984.806009300093	-30201.18793873848	-1783.6180705616143	-30201.18793873848	1406.4243965317075	4.041820591722164	1.1166637342680964E-5	0.427628674191798	1.0924550983073434E-5	2.355303553515791E-11	0.44138237157044835	-1728.8782334696175	108253.67522815724	29018.84336389127	22646.933625841877	23511.187541301915	74.19129752381936	24	66	26	17	38	0.20237886950170317	0.28905858336380075	0.3073069759093745	0.2012555712251237	
5530000	-31978.718887391173	-30220.843268052166	-1757.8756193390059	-30220.843268052166	1173.1855051319667	4.183144242371075	1.2952573991809265E-5	0.4155222785620722	1.3080242734993318E-5	3.17501199644114E-11	0.43202997744730365	-1703.8515806438238	80644.83377424054	42147.77771849176	24679.058320636414	17281.021812568975	79.48937476491705	27	42	14	50	38	0.20237886950170317	0.28905858336380075	0.3073069759093745	0.2012555712251237	
5540000	-31990.134295058593	-30211.041797916856	-1779.0924971417362	-30211.041797916856	1141.2760169594885	3.824239914920417	1.3855409197325431E-5	0.43701443513316507	1.3423648673713644E-5	3.7467554199274554E-11	0.44022385058868047	-1724.2970353911578	65806.08078456274	25896.993199436878	41084.493673078505	25580.826328019924	153.55532039377286	30	52	3	48	38	0.20237886950170317	0.28905858336380075	0.3123215884607021	0.19624095867379607	
5550000	-31976.128857213545	-30179.862730983055	-1796.2661262304896	-30179.862730983055	1368.0508035903601	3.824239914920417	1.1734114789711053E-5	0.4679546152247335	1.1152944170882458E-5	2.7002487016910556E-11	0.4548616108468842	-1741.1428589075765	72362.71872766185	28735.77890529893	49610.810184456896	20786.807849246077	132.01013254997952	31	34	11	58	37	0.20184742160138444	0.2934482050349191	0.3079319667895838	0.1967724065741148	
5560000	-31883.052067702145	-30180.28671597934	-1702.7653517228064	-30180.28671597934	759.0558693733363	3.966672936440142	1.982077153142927E-5	0.41974983037531405	1.9193154771002286E-5	6.629633499421187E-11	0.41087886525866063	-1650.8556066029762	30649.778748776604	54519.05865204964	17951.193671197656	7738.064548019154	77.48388733563723	18	22	49	45	37	0.20869998587983105	0.29651055522234976	0.2980170523237065	0.1967724065741148	
5570000	-31844.650889286415	-30182.143068984242	-1662.5078203021744	-30182.143068984242	645.4816898489254	3.966672936440142	2.6472512175072573E-5	0.43823244040076514	2.514567986555627E-5	1.182037605007352E-10	0.4219790700560327	-1611.6396961258506	40474.33025554151	20302.218361207153	17363.001491267245	8253.55875970373	62.956728440109	27	18	30	59	37	0.20869998587983105	0.29651055522234976	0.2980170523237065	0.1967724065741148	
5580000	-31869.06230729963	-30201.832627449607	-1667.2296798500245	-30201.832627449607	677.7513294652446	3.966672936440142	2.2320687652378077E-5	0.4507297447480649	2.180616185490842E-5	9.16518418442636E-11	0.42617328596009196	-1615.7510356819305	50507.01840283171	29451.340340941362	14695.18032587725	8821.537910629455	67.55242779704541	7	35	28	63	38	0.20284998234620424	0.2833940160696283	0.31334929411929846	0.2004067074648711	
5590000	-31872.909689965345	-30190.960437216054	-1681.9492527492898	-30190.960437216054	665.3107423243118	4.562873050116453	2.5009469262687536E-5	0.5121662303336365	2.424214324370374E-5	1.5961195077183122E-10	0.5133670836595909	-1630.2611870973453	40002.23754605704	23708.305273089692	17487.66618178635	9801.260208265709	125.53727820656744	6	33	34	60	38	0.18990752327245383	0.2963364751433787	0.31334929411929846	0.2004067074648711	
5600000	-31864.18350151374	-30195.7564801012	-1668.4270214125395	-30195.7564801012	638.8171376324942	3.8800419931402472	2.6167608271769625E-5	0.5410491906286553	2.4838609550643055E-5	1.738956871959865E-10	0.5168550010137973	-1616.67155863808	58003.20731820619	27755.562978998645	10561.095768588291	9236.42181068977	63.339925154867544	5	33	55	40	38	0.18970938402534543	0.309637516560581	0.29376463133014086	0.2068884680839348	
5610000	-31932.50836327985	-30191.881496395858	-1740.6268668839907	-30191.881496395858	1045.6389697781517	3.8800419931402472	1.539465239452458E-5	0.49331397275158806	1.5321411049041177E-5	5.626952967205288E-11	0.47314520117439446	-1685.7265555970196	189936.85508361005	35980.16239851819	15105.074894870351	14765.42415694147	105.54148835335229	1	53	21	58	38	0.19170181152493768	0.3178042788128335	0.29177220383054864	0.1987217058316823	
5620000	-31893.842778337323	-30187.015487596283	-1706.8272907410387	-30187.015487596283	909.6756497791429	4.438626829545113	1.7790674469075348E-5	0.535810248106536	1.7816404063842237E-5	9.6084613136466E-11	0.5370249251236999	-1653.0445262013811	64710.50640849104	26293.40155232989	34909.496747894824	11190.782440267276	91.77252187663197	20	40	5	68	38	0.19257214247013146	0.31580928463127084	0.2974252830681062	0.1941932898304936	
5630000	-31947.45666463263	-30162.638503879076	-1784.8181607535537	-30162.638503879076	1633.5244546216513	4.021090283492284	1.1273676496340466E-5	0.5727585750827966	1.1585338266733245E-5	3.5419669814593995E-11	0.5258085773782007	-1730.2607782594941	101015.84451959954	18145.748968527394	30353.661408595115	13159.374069470765	113.88488023093959	28	3	40	62	38	0.20023058517293524	0.3057263797064331	0.29812786926782264	0.19591516585281119	
5640000	-32008.186132612434	-30187.140520559253	-1821.045612053181	-30187.140520559253	1635.3971601827366	4.021090283492284	8.625414812303348E-6	0.5012514800182961	9.054432127281896E-6	1.6180024349776796E-11	0.46004086241357817	-1765.5473690865495	111913.91766664677	47606.42649274494	44296.67319064474	16181.206478170368	142.2641571447204	28	9	35	60	39	0.20140119946730173	0.29554728170316824	0.30713635297672104	0.19591516585281119	
5650000	-32036.4382137488	-30207.1577896947	-1829.2804240541	-30207.1577896947	1596.3248947282943	4.1066080385948664	8.536539711451294E-6	0.5446227306312249	8.718630600855212E-6	2.3327047634794542E-11	0.5609661129041859	-1772.1704721984934	118337.56628281827	48957.48543525546	71351.5509003039	22896.012500568944	182.53514301435644	28	32	7	65	39	0.20140119946730173	0.29554728170316824	0.3065689278082731	0.1964825910212591	
5660000	-31984.851108325052	-30175.259355947077	-1809.5917523779744	-30175.259355947077	1699.3288474598664	4.1066080385948664	9.66511178646371E-6	0.47719079540115295	9.857423458188947E-6	2.3496624740186728E-11	0.47613553199134095	-1753.5484332340234	116180.83360381731	38460.20737730499	49299.37238050245	21885.68938581403	151.78267162097353	22	34	27	49	39	0.20140119946730173	0.3037726892479275	0.30485221053352896	0.18997390075124398	
5670000	-32089.29428381078	-30194.817924358053	-1894.4763594527274	-30194.817924358053	2090.6024220620657	4.0392201639550205	6.6560872897534244E-6	0.5121013338113967	6.775759376989587E-6	1.1924413549606694E-11	0.5099884017928151	-1837.2016803840133	221324.6305300453	64745.175333344254	38476.439301230836	24238.189904880062	271.76230475122156	24	38	23	49	37	0.20916860933445683	0.29746787169316413	0.30338961822113725	0.18997390075124398	
5680000	-31990.369991604904	-30221.585314197597	-1768.7846774073066	-30221.585314197597	1108.1460177506024	4.228763915609661	1.3170399489932365E-5	0.4401354989752694	1.3117407781255687E-5	3.6452457293301945E-11	0.46821304605543373	-1714.357474615981	89349.5321880324	67150.65720659838	27520.600526458456	12778.707884860649	98.62544479035829	22	15	40	57	37	0.1920807315703862	0.3059609804366259	0.30338961822113725	0.19856866977185292	
5690000	-32034.966113755756	-30222.134585599193	-1812.831528156564	-30222.134585599193	1703.9252165186538	4.157579008705415	1.1404428887577225E-5	0.47548343285471234	1.1275076663997919E-5	3.13766836507565E-11	0.4820543757905788	-1758.8201683562725	87697.87030322771	25931.180727198174	24845.442468154204	16642.026712472223	240.1892894286729	35	38	51	11	36	0.19855218671768438	0.3021924504906679	0.30338961822113725	0.19586574457051276	
5700000	-32134.851674484347	-30213.670410980805	-1921.1812635035426	-30213.670410980805	2570.1707628557974	4.068725175782535	6.1016180688378656E-6	0.43167364428592936	5.981674233706756E-6	7.229540463575774E-12	0.4391917041094262	-1863.1839748359473	167277.8230307605	52362.21088352882	25080.540817159766	53651.856954416464	273.65542692130094	29	39	56	11	36	0.19855218671768438	0.30146236433812884	0.3041197043736763	0.19586574457051276	
5710000	-32151.64582980531	-30190.09165421264	-1961.5541755926724	-30190.09165421264	3600.6763748577746	4.16077420749648	3.943826578022741E-6	0.44868975243281073	3.927560870431674E-6	3.4775732390125865E-12	0.47258832262750017	-1902.7646606918702	209306.05536460018	109260.73111187445	46762.26145259071	47078.6455433208	233.67278653647557	33	45	53	3	37	0.19855218671768438	0.30146236433812884	0.3041197043736763	0.19586574457051276	
5720000	-32160.944114755643	-30187.883977224046	-1973.060137531595	-30187.883977224046	3730.788757208846	4.192925464806732	3.937662467730151E-6	0.5053347987910167	3.9736302497932585E-6	4.3588514084250374E-12	0.5189364033865661	-1914.014449828066	196665.5404492836	93980.57470872288	43634.26489579915	54649.94581624985	314.4724083552688	33	46	32	24	36	0.19556304568809021	0.30565908249590723	0.30710884540327044	0.19166902641273434	
5730000	-32072.04880789494	-30157.806252646038	-1914.2425552489017	-30157.806252646038	2943.7737750101883	4.123378233538823	5.555975022783877E-6	0.5222969658942264	5.577320561767038E-6	9.646187167788272E-12	0.5478229612382447	-1856.6169053042472	186144.41348948496	67516.86361822023	34408.632518190294	34471.62135329772	235.79290666564467	32	40	24	39	36	0.19856608711316817	0.2983356783761567	0.311429208097943	0.19166902641273434	
5740000	-32168.701681901362	-30185.943688831594	-1982.757993069767	-30185.943688831594	3945.642235098615	4.123720173933926	3.358411600635522E-6	0.43461779755423025	3.4536808508563434E-6	2.666054894877432E-12	0.4710589563590774	-1922.1119283387516	265776.74124497524	128873.5349145393	35433.46681429935	79114.51115046353	322.9603427608345	27	48	32	27	37	0.19856608711316817	0.29712087741732396	0.3124910778657946	0.1918219576037155	
5750000	-32111.60959622494	-30182.93983144499	-1928.6697647799474	-30182.93983144499	3463.2537103319023	4.123720173933926	3.949283576915968E-6	0.4644481250306857	4.1293776859589125E-6	4.152079015219568E-12	0.49016703956144153	-1869.28780881143	172682.87330226964	116377.3803178461	31314.748589560346	62636.33585683832	136.60877517538935	26	49	41	18	37	0.1960304856941537	0.3007104741283649	0.3114370825737682	0.1918219576037155	
5760000	-32145.068897042373	-30175.353344333213	-1969.7155527091595	-30175.353344333213	4240.277020665472	4.123720173933926	3.2870306342331284E-6	0.47201672250985766	3.4019979656146456E-6	2.878126270879999E-12	0.5014430718979718	-1908.7090167470694	266699.25215275685	115660.21154750965	26535.281865085435	78404.5811504427	222.4736132480911	36	50	28	20	37	0.1960304856941537	0.3007104741283649	0.3015458325622359	0.2017132076152478	
5770000	-32079.804330382893	-30168.125981750232	-1911.6783486326608	-30168.125981750232	3252.5782231178605	4.3715789730350965	4.610850147772406E-6	0.5021160802013434	4.542765482125056E-6	6.414752153204831E-12	0.5321031092048646	-1851.6332773644795	192279.9372610549	84837.34608468295	19407.89710618792	63805.78027402318	152.3187071347039	25	63	31	15	37	0.19544257216481567	0.3007104741283649	0.31132397770948944	0.19252297599733226	
5780000	-32062.719255123666	-30211.427020949537	-1851.2922341741305	-30211.427020949537	2395.4120731066996	4.391694054431109	6.502293649309086E-6	0.4934636676296156	6.501659268457062E-6	1.2225421208901403E-11	0.517959040361009	-1794.4376585916598	105400.12264245935	82499.23519869742	13090.301456774698	29413.388954299542	127.35828070289662	29	50	33	22	37	0.19544257216481567	0.29713324228474713	0.3082903464635417	0.1991338390868977	
5790000	-32145.99802882216	-30194.286554116123	-1951.7114747060355	-30194.286554116123	3859.7653798106003	3.8915267286031834	4.285690725009226E-6	0.4357638567479212	4.207523762891439E-6	3.848445612728156E-12	0.4585410075015466	-1891.6500462722126	232865.77765052376	81129.04971737953	34500.47995203268	83079.25451829533	284.8315483005867	37	45	39	14	36	0.19544257216481567	0.29713324228474713	0.3082903464635417	0.1991338390868977	
5800000	-31982.936145608495	-30186.050538283813	-1796.885607324683	-30186.050538283813	1713.9628159374658	3.8684458298284787	9.3447327478866E-6	0.4820298780036195	9.449289194018486E-6	2.2515047231472805E-11	0.4954127757725073	-1743.3611499219173	66406.5744981477	29711.661189960858	10753.163431467561	19430.168721241982	81.17346531550865	42	52	15	26	36	0.20170846776612875	0.29713324228474713	0.3020244508622286	0.1991338390868977	
5810000	-31818.367268537597	-30175.731137791474	-1642.6361307461243	-30175.731137791474	747.1142357775831	4.310290645113575	2.305485950475847E-5	0.41967674995616133	2.2709808953360423E-5	1.1480330699896035E-10	0.4526125167156815	-1592.3152621386214	39117.74958559859	14323.272481515534	3934.9843656146254	9381.180534477538	39.00238216416534	41	58	18	18	36	0.1979915960193947	0.3011289093809764	0.2992055708931164	0.20167392370651463	
5820000	-31815.378830846184	-30196.139088293992	-1619.2397425521908	-30196.139088293992	515.0722105250503	4.236294133462671	2.778688205321829E-5	0.43544367823202895	2.7690351409962724E-5	1.788005171785072E-10	0.47724424297959017	-1569.6031928659786	24063.534627491077	10963.833906615575	4988.165165579443	11115.998746177336	21.925797308975145	42	49	26	19	35	0.1979915960193947	0.3051703223129404	0.2992055708931164	0.19763251077455068	
5830000	-31762.30833354807	-30178.369816234655	-1583.9385173134135	-30178.369816234655	507.79444968878624	4.236294133462671	3.326035390448238E-5	0.4714877031594321	3.233642277078988E-5	2.666939008559267E-10	0.48562141423988714	-1536.1427758239677	17824.639926951957	6161.067352009357	4268.403227506857	7763.664633240095	25.247340222246017	67	2	48	17	37	0.1979915960193947	0.30834713945641445	0.2992055708931164	0.19445569363107665	
5840000	-31879.360366275963	-30168.62417191952	-1710.7361943564426	-30168.62417191952	890.0437397236808	4.200966240725568	1.6772402738891456E-5	0.4558701440135805	1.6729838870886965E-5	6.334858297215085E-11	0.46658026842580114	-1658.2959118289036	38841.0622425488	19171.56274204184	11465.562514150342	20777.009473842325	62.5611863916871	56	6	61	11	37	0.1979915960193947	0.30834713945641445	0.2992055708931164	0.19445569363107665	
5850000	-31891.692284816683	-30172.56511493547	-1719.1271698812127	-30172.56511493547	1061.8242765081043	4.120501203429397	1.4946854382546532E-5	0.5349124268581442	1.4799370525450776E-5	6.298408779025098E-11	0.5283244991158749	-1672.0851295425523	53096.4098780333	16539.8165514727	13416.870230443534	59.84438397540599	80.22058987859444	47	30	56	16	22	0.1979915960193947	0.30834713945641445	0.2992055708931164	0.19445569363107665	
5860000	-31837.928044667915	-30202.04876477046	-1635.879279897455	-30202.04876477046	596.6195900785236	4.120501203429397	2.5853498256913174E-5	0.5277483244959034	2.5635385493742645E-5	1.9860868708276293E-10	0.5510518226135132	-1591.8927678174773	31050.07344247609	7185.929230594228	7166.979867809022	25.00657286454918	40.28794161740234	61	13	59	1	37	0.1856173549285656	0.3000504738244306	0.3140793739263977	0.20025279732060827	
5870000	-31833.316321314298	-30222.82910323546	-1610.487218078838	-30222.82910323546	506.7033912394556	4.134962466268464	3.0081355389075917E-5	0.48250404767372196	2.9156902196139675E-5	2.407704522087917E-10	0.5235355293937721	-1565.6843820535332	21391.08193331182	4468.423349401674	10470.281199641582	143.98479690788477	48.94051935300742	57	63	14	2	35	0.20354445839965357	0.2850684000000207	0.31002492071461313	0.2013622208857147	
5880000	-31820.209560700147	-30180.19018808058	-1640.0193726195644	-30180.19018808058	562.8268309472468	4.233184715695787	2.6984181419903647E-5	0.4474536261171065	2.6593790521658212E-5	1.218183868926839E-10	0.4141681028559237	-1595.8936125325658	27860.602731911335	6921.750277010506	7906.711902056725	76.04765391681096	66.7614420242754	61	40	33	18	19	0.1845756377246693	0.2982941980598077	0.31576794332981034	0.2013622208857147	
5890000	-31831.879953069776	-30182.2172063868	-1649.6627466829777	-30182.2172063868	644.9393849208158	4.265003785288659	2.435268200827562E-5	0.44040259170078	2.38425622932131E-5	1.2677517742305137E-10	0.46068074892261035	-1605.4239727056386	21917.063552128897	3057.6541720872647	7252.600408035813	201.88861617785827	55.52472292655428	60	8	66	4	33	0.1972349423835968	0.2982941980598077	0.3092443762913544	0.1952264832652432	
5900000	-31847.104840067477	-30181.535038995342	-1665.5698010721344	-30181.535038995342	708.447332507496	4.265003785288659	2.4927507597664395E-5	0.47229509226941097	2.3495079983725987E-5	1.5686304596903687E-10	0.519455953399631	-1620.5083383558028	25739.03796842548	16084.262749228295	8685.654920405439	141.86884740990422	75.31706535044752	51	9	75	7	29	0.19780251358707615	0.29558767627789384	0.3092443762913544	0.19736543384367772	
5910000	-31883.158849380983	-30184.980477616373	-1698.178371764611	-30184.980477616373	893.8276704079894	3.790517432193371	1.9189326757037415E-5	0.5615402625557201	1.7728075136232597E-5	1.228660476258123E-10	0.5780641465185361	-1651.890577101423	47333.569347060584	9517.755154562	11389.478673886842	159.38170421514624	44.57870323339013	56	10	69	11	25	0.19780251358707615	0.29673939022259976	0.3091165610085979	0.19634153518172828	
5920000	-31836.102676262155	-30193.20932758778	-1642.8933486743729	-30193.20932758778	559.7624754571226	4.014273273396723	2.561884088035308E-5	0.46465412187409644	2.5090481268323837E-5	1.7737800990941875E-10	0.51110450067469	-1596.760432844013	38149.32476383743	32761.530295829103	9448.967509033946	125.29698565133508	33.7180683811221	48	9	79	3	32	0.19780251358707615	0.29673939022259976	0.30930326190423135	0.19615483428609481	
5930000	-31829.238758695366	-30190.846818040933	-1638.3919406544346	-30190.846818040933	537.8553913406114	4.014273273396723	2.9626793190523002E-5	0.41641918277873247	2.8977246721799716E-5	1.9494674724244364E-10	0.4557363672473677	-1592.5388840361534	29471.378174648158	7764.371235541538	6736.840656933617	1227.9920955681605	30.470255149379625	57	25	50	8	31	0.20754597647918696	0.29673939022259976	0.30492759501430977	0.19078703828390559	
5940000	-31808.803150250813	-30188.785172560467	-1620.0179776903447	-30188.785172560467	455.65703905474516	4.0602836776260975	3.057451682448167E-5	0.491700040676433	3.0923400434244216E-5	2.3993177325940087E-10	0.502545302245764	-1574.9569392695334	22274.67328796196	22706.061541290608	5974.922418212065	247.2295317970521	35.62157446132264	39	25	74	1	32	0.20754597647918696	0.29673939022259976	0.30492759501430977	0.19078703828390559	
5950000	-31809.10462317099	-30188.077826443576	-1621.0267967274167	-30188.077826443576	448.36185509179853	4.118067309337702	3.1452381905345465E-5	0.5029188221294283	3.24946818578197E-5	3.119448385887119E-10	0.5430452168162276	-1574.5932039998615	27492.674356483174	16456.74496575791	7489.918241037246	873.9410470348927	21.688072977926875	37	23	77	4	30	0.19685784537395293	0.2981372321567795	0.30492759501430977	0.20007732745495985	
5960000	-31845.097151137583	-30223.24656949169	-1621.8505816458944	-30223.24656949169	455.3016122221739	4.031831377269353	2.9379816096744586E-5	0.44010225292572297	3.14481169570955E-5	2.0186762589454218E-10	0.4561656543169409	-1575.5095405827176	30641.823877188603	14013.69654892492	7777.900045318492	953.2001901344054	37.721506250848705	34	24	76	8	29	0.19557894821741034	0.2981372321567795	0.3157974419213305	0.19048637770448165	
5970000	-31853.467989431843	-30196.031759826583	-1657.4362296052611	-30196.031759826583	566.0811106749912	4.031831377269353	2.6168261913436496E-5	0.449389498472073	2.6572286233453042E-5	1.7445630919222405E-10	0.4890988929350892	-1611.5138859943777	26880.300080105655	10451.004295563333	7721.661688939466	929.3577021377564	57.365550119292365	38	29	66	11	27	0.20454657364434703	0.28916663579827806	0.30682981649439384	0.1994569740629831	
5980000	-31895.830459239303	-30194.755235535536	-1701.075223703768	-30194.755235535536	661.686722849332	4.031831377269353	2.091668184552007E-5	0.46925516722056376	2.099982627329018E-5	1.1476075765339227E-10	0.5191783976375824	-1654.2065137694528	32820.244659386226	18341.290811135346	11487.936403887346	507.7297371199818	101.69507428417826	44	10	78	12	27	0.20454657364434703	0.2977392071112139	0.29753014605880723	0.20018407318563386	
5990000	-31767.32899869477	-30201.96468696859	-1565.3643117261831	-30201.96468696859	334.3759735636398	4.396948167925713	4.843806017429584E-5	0.3887125271954577	4.774134597899487E-5	4.29339696243035E-10	0.432400973072432	-1522.8578644514741	16196.121467578669	10733.723401823256	4574.008321638629	155.4079066513038	28.643435277899137	53	18	62	12	26	0.20375670745830726	0.2977392071112139	0.29753014605880723	0.20097393937167363	
6000000	-31777.298677653635	-30189.28321460573	-1588.0154630479035	-30189.28321460573	389.82204164324077	4.181358868216611	4.205480857892714E-5	0.43018753556494893	4.111889313270583E-5	3.527783390898708E-10	0.4564988273392764	-1545.1812747717352	18671.80388390398	5243.684998860895	5146.6725055604875	227.9102502631477	38.508517083740585	60	20	54	8	29	0.20114701226348103	0.31171314825805835	0.2978468477285926	0.18929299174987002	
6010000	-31704.158797370554	-30190.101786108095	-1514.0570112624584	-30190.101786108095	263.3688182603406	4.188291307283769	5.704314956957767E-5	0.4036502065009206	5.572517562765472E-5	6.528541067757161E-10	0.45061911812819916	-1471.7357788580246	9607.195271212795	9920.846870686757	4150.5091386963895	335.4803719756836	15.892577176867679	43	14	77	7	30	0.20114701226348103	0.3040123772574197	0.30554761872923125	0.18929299174987002	
6020000	-31761.108867520896	-30184.765320653634	-1576.3435468672624	-30184.765320653634	427.13414483587184	4.141132151770268	4.0397763372864615E-5	0.4524056611749049	3.932630233607072E-5	3.731475447075842E-10	0.4839612649237948	-1532.729401248428	17341.598158325	12201.04534201771	4700.230765284638	324.64742988587705	22.358339240968945	33	39	63	5	31	0.19711888824671556	0.2946302466240989	0.3095757427459967	0.1986751223831908	
6030000	-31781.04092319287	-30180.94915193073	-1600.091771262142	-30180.94915193073	492.36202777988865	4.052724854281564	3.460138483299922E-5	0.459415286236355	3.4470534738802284E-5	2.990683750995821E-10	0.5075721431430756	-1556.304355315285	20033.362304214625	13071.371413174018	5815.191377403367	213.8156563473559	24.58343812694802	48	24	64	3	32	0.1920648334485849	0.2946302466240989	0.30830826265902883	0.2049966572682893	
6040000	-31751.21477931604	-30164.768178670984	-1586.446600645055	-30164.768178670984	385.0937317864978	3.919825635409992	3.714015034830566E-5	0.4621750040187288	3.6701881909458215E-5	3.3832478951323493E-10	0.48522009586421666	-1544.3692262779912	18158.238596345785	10636.760525538248	5121.5414267742135	30.381337318936104	29.723309340873435	44	23	71	5	28	0.2053785742963088	0.29391452087304176	0.3013457960614985	0.1993611087691529	
6050000	-31872.112048561146	-30219.78633230907	-1652.325716252074	-30219.78633230907	580.4137628628453	3.919825635409992	2.5339385741265138E-5	0.4270384169278255	2.5609226376639234E-5	1.2585918461533822E-10	0.4417114082063787	-1608.4287040242727	26506.68074727113	10185.944638826471	8229.643411383684	55.98048042439566	56.08539060002502	48	49	40	22	12	0.20583897073644827	0.2934541244329023	0.3013457960614985	0.1993611087691529	
6060000	-31903.41103432255	-30200.515147836857	-1702.8958864856936	-30200.515147836857	874.8105348948285	4.366519224099	1.885423644072403E-5	0.43159996265074063	1.827344145239589E-5	6.390471713565588E-11	0.4415819309630391	-1656.4305201309958	42100.74032204914	15546.623496428005	8215.816981101061	69.99166784670425	149.73794256160784	41	37	59	30	4	0.19932384765445582	0.2934541244329023	0.307860919143491	0.1993611087691529	
6070000	-31970.342754114787	-30200.91907092738	-1769.423683187407	-30200.91907092738	1205.3124490883174	3.961681763514255	1.3229532520236002E-5	0.4782001849049109	1.2759240338164344E-5	3.7391044106166617E-11	0.47049432508073946	-1720.3480078172015	71078.66433712425	26558.765533789297	14142.819208939592	51.4661614033413	148.3270074020875	36	38	64	16	17	0.19965265168047855	0.2934541244329023	0.307860919143491	0.19903230474313016	
6080000	-31908.221827531564	-30190.52899234071	-1717.6928351908527	-30190.52899234071	871.9074658666935	3.961681763514255	1.7858245421418157E-5	0.4947998496944265	1.7092939517313697E-5	8.163771845079404E-11	0.5268460364609857	-1669.9578398467656	58247.09733389795	25403.62097138169	9345.90043087371	441.0375764654123	110.02612014678694	24	43	68	2	34	0.19965265168047855	0.2934541244329023	0.3110369864508626	0.1958562374357586	
6090000	-32031.23927182191	-30206.37493262841	-1824.8643391935007	-30206.37493262841	1613.2702517743494	4.080687060342482	9.789581560569433E-6	0.4268397521407822	9.800447121637457E-6	2.0159732655033905E-11	0.4535292863721476	-1775.1396423280012	65860.58752249932	52306.70465545537	21904.06330277464	269.73147593203663	201.25247919542113	33	47	54	6	31	0.19427566304863636	0.2934541244329023	0.3090858358711099	0.20318437664735353	
6100000	-31879.364081588912	-30184.40395600002	-1694.9601255888924	-30184.40395600002	811.4707790125213	4.020225238879631	2.0608131340274773E-5	0.4590315033718302	1.908028359775337E-5	9.881960984420782E-11	0.4954611810745042	-1648.707301721553	40175.41409997518	23619.831354735546	11411.568351867058	149.29071247984658	51.28809465267629	28	44	62	8	29	0.20454641181966224	0.29771995419304775	0.29688369125215164	0.20084994273514048	
6110000	-31960.097875991745	-30194.78954027721	-1765.3083357145385	-30194.78954027721	1074.6925264345189	4.020225238879631	1.3949375036419917E-5	0.44748325578164183	1.303273999895005E-5	3.994864515241417E-11	0.473130731569962	-1716.2618762090613	61253.09914626695	46506.34390942312	18307.291665461373	349.2867073771933	86.4890426741809	54	9	70	6	32	0.2031020217624324	0.3146207243051339	0.2943908175581671	0.1878864363742688	
6120000	-31942.44131354723	-30180.588804356557	-1761.852509190673	-30180.588804356557	1294.7244473204994	3.972293403780806	1.5857184859841547E-5	0.49533793315750196	1.4593718273711892E-5	6.415283382035099E-11	0.5214307591723194	-1713.763380476	44783.451338512124	31100.112623170862	15573.763122938273	283.358204351679	139.2259902361216	52	23	58	20	18	0.1912303313960249	0.3146207243051339	0.30626250792457455	0.1878864363742688	
6130000	-31898.188903436196	-30196.62578922372	-1701.563114212476	-30196.62578922372	730.9312542608731	4.078395622000937	2.2349638020542193E-5	0.4436104384555336	2.0785121274005956E-5	9.817651538284285E-11	0.46104167481645913	-1655.2820351426858	48697.566650561486	20161.368974712277	10678.469709729123	128.73663375953427	67.76646224993692	44	24	66	26	11	0.2036765829011044	0.3014009502751564	0.2955772110180758	0.19934525580566548	
6140000	-31822.534606947964	-30195.98146831	-1626.5531386379619	-30195.98146831	550.357323869824	4.078395622000937	3.145079362370325E-5	0.3933648221288207	3.102679098717593E-5	1.6137064863304232E-10	0.408128687483187	-1583.2527018702872	26246.599869466812	9621.601510467417	5523.728976505401	124.55599746659956	48.986027957664966	39	41	55	9	27	0.2015404999715601	0.2988014606669974	0.29584067733418745	0.20381736202725717	
6150000	-31847.67952854984	-30201.2328720946	-1646.4466564552415	-30201.2328720946	538.5866962056193	3.987703942325285	2.979198519172018E-5	0.41563597007841235	2.8783706687232318E-5	1.410271720697869E-10	0.4116610010858993	-1603.3387741212284	19983.684906096565	15488.601607343697	5011.360247023148	87.26905879423178	44.9155171130115	45	42	50	11	23	0.2015404999715601	0.2977578973653029	0.3147040602417555	0.18599754242138364	
6160000	-31789.00110503878	-30170.443315063756	-1618.5577899750226	-30170.443315063756	490.1857808073585	3.9299130961389404	3.4817437669238635E-5	0.44334255612453766	3.5083747543207426E-5	2.883693246206991E-10	0.4760572898814698	-1573.4921597663808	19667.67517102387	10356.878996690722	5377.969529505555	1107.4019878989861	83.59135855302812	55	40	38	4	34	0.20478134560333458	0.2977578973653029	0.311463214609981	0.18599754242138364	
6170000	-31774.86404973636	-30185.435216699596	-1589.4288330367654	-30185.435216699596	459.72417473002315	4.267370006143363	3.5504372292092205E-5	0.5069002984732618	3.692859095879345E-5	3.653275099236939E-10	0.5267704453420374	-1544.003530247358	18393.646543780083	6432.513946642876	4332.277943162668	2112.0899093737576	52.56424747947181	45	60	25	5	36	0.19769109657843692	0.2955704284225537	0.3027248721293543	0.20401360286965717	
6180000	-31817.441066524767	-30191.602504629296	-1625.8385618954696	-30191.602504629296	512.1014711543968	4.267370006143363	2.917352855735195E-5	0.4567599890194458	3.0199144704009422E-5	2.191508010400424E-10	0.48640218773149035	-1580.5074141606551	25663.866431558457	9480.816961375305	4810.599052090415	1038.5011084792907	82.16345597379718	45	57	30	4	35	0.19210688319724228	0.30097676638346144	0.3083090855105489	0.19860726490874944	
6190000	-31803.542420691778	-30180.143700104323	-1623.3987205874548	-30180.143700104323	469.99150217944486	3.94486802719058	3.337826741542212E-5	0.47271955797466453	3.2746086259774776E-5	2.9610538916235236E-10	0.5118481464017386	-1583.5237563418073	21633.023172268757	6657.0836036605815	364.2810792439679	93.96209743820413	76.63032769674584	52	83	1	16	19	0.19210688319724228	0.3055252721118895	0.3082059956860976	0.19416184900477274	
6200000	-31731.730202818046	-30183.534111339606	-1548.1960914784383	-30183.534111339606	329.2251817784229	4.10733752051753	4.8339644498718885E-5	0.45117822735752366	4.733813880266687E-5	5.445718880956783E-10	0.49294622942399224	-1507.0346910459828	17841.57398371896	6967.619091935757	2840.4265553214836	75.56240266978854	32.40812992209789	40	37	59	19	16	0.19210688319724228	0.3055252721118895	0.31059306410363674	0.19177478058723357	
6210000	-31766.286899156403	-30168.65258335258	-1597.634315803821	-30168.65258335258	520.3470117504405	3.9860116670301204	3.595630422299147E-5	0.48945221922342763	3.521927215976805E-5	2.8780513083432924E-10	0.4859008523668936	-1552.7271458068703	24949.319719259034	15844.656788266126	4313.165913201031	28.818766477676537	87.59221366381522	40	43	54	33	1	0.19390238299095544	0.29140997019014303	0.3123258712343976	0.2023617755845061	
6220000	-31830.128408997665	-30194.236992611484	-1635.8914163861807	-30194.236992611484	615.363977407105	4.19174188613053	2.5372671642021676E-5	0.4725713560991173	2.5563018663919862E-5	1.3407233441496487E-10	0.45619587572659887	-1591.4646377705828	29790.170274586977	19142.467103025843	7079.075480905856	32.50519022562448	42.03990659593593	38	34	64	33	2	0.19328494199970864	0.29140997019014303	0.3123258712343976	0.2029792165757529	
6230000	-31813.70426346152	-30194.281175118187	-1619.4230883433331	-30194.281175118187	516.279758920449	3.9803193424160166	3.1557728293410506E-5	0.4760524311930658	3.063280497766334E-5	1.9903545004733E-10	0.4600643971759655	-1575.5011462882487	25856.47770399964	16123.58834360709	5730.018651800697	60.41132276034634	55.28989076113351	28	52	56	3	32	0.19212199791441806	0.29781974768384833	0.3070790378259829	0.2029792165757529	
6240000	-31788.743660163356	-30174.47549520563	-1614.268164957727	-30174.47549520563	438.234349963642	3.9803193424160166	3.424104010911962E-5	0.48083262359921763	3.2876743727357506E-5	2.460607607762678E-10	0.4774313011290983	-1571.0546004773119	22197.5197204546	11599.48354669523	4931.340415689754	64.10582347741143	60.5014914877746	28	50	57	4	32	0.19212199791441806	0.2990954607634861	0.3070790378259829	0.20170350349611516	
6250000	-31801.057167226227	-30211.129275721683	-1589.9278915045434	-30211.129275721683	435.7087783761444	3.9803193424160166	3.5271340715434295E-5	0.5176128731375995	3.4066159005538156E-5	3.3253189107676265E-10	0.5206507022506672	-1545.955278015632	40842.1757432677	9555.723662771288	5218.176243061148	54.123624908692115	44.91895637388765	20	60	53	10	28	0.19888018106966232	0.2990954607634861	0.3003208546707386	0.20170350349611516	
6260000	-31785.202936051115	-30184.15751693096	-1601.0454191201527	-30184.15751693096	425.6786816749142	3.9297396886200593	3.407849796541762E-5	0.4839212891703805	3.360782518155677E-5	2.633184727285139E-10	0.47162302548961554	-1553.9905325095745	20414.857283318386	14749.909771586805	6648.320411887724	2787.0915072848825	39.95580882604578	29	44	59	2	37	0.2025443138771187	0.2990954607634861	0.29665672186328224	0.20170350349611516	
6270000	-31853.80014771341	-30199.29051410437	-1654.5096336090378	-30199.29051410437	675.0274266305865	3.9297396886200593	2.380492070296061E-5	0.48005367933713355	2.3740229594837692E-5	1.2035004647808942E-10	0.45707819876606526	-1609.971240529318	30125.588865625083	17481.58234443899	7909.502421280663	71.92635977879858	42.98106679295008	53	28	52	16	22	0.2025443138771187	0.2990954607634861	0.29665672186328224	0.20170350349611516	
6280000	-31768.469054172212	-30176.258799093186	-1592.210255079027	-30176.258799093186	452.6749692508579	4.206471012885335	3.173236713147602E-5	0.4670360285101042	3.296285474906427E-5	2.2635357467323287E-10	0.45729189910484697	-1549.0030342995683	24116.479950930177	13987.454553437285	5121.160122442613	43.943917979386924	39.99094458087838	42	37	54	7	31	0.2025443138771187	0.29149118734581436	0.30426099528095396	0.20170350349611516	
6290000	-31780.0206344015	-30172.557445270726	-1607.4631891307743	-30172.557445270726	488.0533097785346	4.201190486367143	3.0883799872888473E-5	0.4850467901730415	3.268051784755194E-5	2.5821859933842444E-10	0.49505584509650596	-1559.6969713414733	19017.572498199574	4259.837945803945	7797.286483225166	5526.666999503671	37.21872953671387	81	13	39	3	35	0.2025443138771187	0.29149118734581436	0.3074047282029288	0.19855977057414034	
6300000	-31858.48311655644	-30206.18657817546	-1652.2965383809776	-30206.18657817546	580.0667210745072	4.154600902495702	2.615376984638187E-5	0.407353835760282	2.649060287971143E-5	1.2086756856332624E-10	0.41250943224438924	-1606.7461912145448	20344.6379819672	10308.164988176892	7219.539754366849	1229.3272359281123	44.57533755098568	71	17	46	5	32	0.19119933090927876	0.305620960633511	0.30597744848401476	0.19720225997319762	
6310000	-32019.30115119489	-30199.808369671024	-1819.4927815238646	-30199.808369671024	1516.6857322235564	4.154600902495702	9.098648892472342E-6	0.4462085852063959	9.154079237519777E-6	1.842733241276585E-11	0.46617815136558133	-1769.1489562775223	66115.8579729062	30473.056648874623	15328.553118868203	2499.8723511825538	81.44933507201036	69	14	51	4	33	0.1978241991235361	0.2989960924192537	0.30597744848401476	0.19720225997319762	
6320000	-31949.623502268594	-30191.628515864802	-1757.9949864037915	-30191.628515864802	1186.679966708003	4.154600902495702	1.2003846544492327E-5	0.4291686339268322	1.1935666090655941E-5	2.4361007610944576E-11	0.4161960057358281	-1708.2312116804533	65081.71983629054	35129.97406072577	17113.10358091767	1202.0707673604886	67.68706865946672	71	2	58	6	34	0.1909691860981491	0.2989960924192537	0.31283246150940175	0.19720225997319762	
6330000	-31910.593768862538	-30213.57039999558	-1697.0233688669564	-30213.57039999558	782.5263941073574	4.306790916309519	1.710471213415437E-5	0.4524424672960517	1.7379411913035467E-5	6.642564913274009E-11	0.4706684672382565	-1649.0207275480054	35117.80395469649	11614.393374261559	8432.799773055342	2911.8040884710504	65.53111049535089	70	12	51	3	35	0.1909691860981491	0.2989960924192537	0.30558774262356697	0.20444697885903243	
6340000	-31971.985710434143	-30204.55547384097	-1767.4302365931708	-30204.55547384097	1153.043093445672	4.102758474671002	1.2650882417354641E-5	0.36476068161448405	1.2497382143513237E-5	2.6072770954213993E-11	0.3979479403417926	-1716.2943362246672	57708.09862008315	18201.409697818977	10750.491505646574	10982.164829083567	89.47166253527779	76	20	6	33	36	0.189244505146019	0.2989960924192537	0.3103886308571599	0.20137077157756963	
6350000	-31875.39245144742	-30203.313841650102	-1672.0786097973182	-30203.313841650102	601.089827211525	3.9259652756979757	2.190883274332195E-5	0.4015486631329774	2.2807848587378023E-5	9.661419251523151E-11	0.4186887667623824	-1623.1313438144225	26201.725125646095	6144.768782567193	9700.172555246329	8446.290783909206	68.47270691028663	73	33	22	7	36	0.1963917805425535	0.3036517489691767	0.29858569891070247	0.20137077157756963	
6360000	-31926.11786231713	-30195.222596631007	-1730.8952656861204	-30195.222596631007	938.8659504813979	4.2106957946925	1.3400855263854098E-5	0.4328579157133991	1.407244623350192E-5	4.0797825062173915E-11	0.44876782039671687	-1679.87649043756	41521.500486231555	14795.59923570368	10040.039698119039	12769.581794320475	61.39903614440917	78	15	3	38	37	0.1963917805425535	0.29056193665953783	0.3116755112203413	0.20137077157756963	
6370000	-31940.689884054955	-30205.238792358592	-1735.4510916963613	-30205.238792358592	1102.731324866711	4.2106957946925	1.3402874843124025E-5	0.41614969819763326	1.3477686199723753E-5	3.703565623792078E-11	0.44214959773039875	-1684.2836592378997	46752.83324352985	8866.807077750103	8263.401440046286	14415.752494011233	60.11269686981957	78	7	14	35	37	0.1963917805425535	0.29828663839520336	0.3013468167370121	0.20397476432523334	
6380000	-31808.47286490693	-30192.24003124916	-1616.2328336577712	-30192.24003124916	530.8825530309138	4.2106957946925	2.68824316946785E-5	0.38794715603194346	2.7834107248804487E-5	1.406485184653154E-10	0.4263148200453176	-1566.9784364182444	21048.39976079507	22957.125181440133	3279.1362879450785	6960.60641953355	29.968709326020985	57	31	24	22	37	0.1963917805425535	0.3049601238675215	0.3013468167370121	0.1973012788529152	
6390000	-31902.162231700655	-30184.796888953133	-1717.3653427475201	-30184.796888953133	1009.5223051530004	4.2106957946925	1.546864945084188E-5	0.4337702876178561	1.561047466258543E-5	6.10535741429486E-11	0.4828415788349933	-1662.1063632121065	46098.330010480095	33494.63043642285	9956.28198254304	34855.35240208426	63.00708546935073	37	44	49	4	37	0.1963917805425535	0.29178330717387563	0.314523633430658	0.1973012788529152	
6400000	-31821.68152146605	-30199.82077821743	-1621.860743248619	-30199.82077821743	512.423346231705	4.245351201913537	2.8349842984975094E-5	0.4077079276245751	2.8477183376784662E-5	1.6004961165127778E-10	0.4445367724917517	-1572.996256272718	35966.73737474621	20466.728899949925	5429.927318387834	4983.839201760185	31.34962949521456	19	60	49	6	37	0.19664439901070746	0.3017304992237547	0.3075056136643289	0.19411948810121119	
6410000	-31757.471605119685	-30182.298617952445	-1575.1729871672385	-30182.298617952445	390.80508618874387	4.245351201913537	3.6864488187796555E-5	0.4267184942880212	3.64303038706292E-5	2.9065504219000827E-10	0.4598129236671323	-1530.5053805796326	23726.959315643213	12442.803324802073	4402.851946792099	644.2369169048346	33.143536556002914	40	39	57	1	34	0.19664439901070746	0.29939783306858536	0.3087485941073471	0.19520917381336234	
6420000	-31769.721376097885	-30196.1343970713	-1573.5869790265847	-30196.1343970713	388.61904315504904	4.150660987427152	3.727909391097795E-5	0.41197759327646605	3.691646798616123E-5	2.6124167497927673E-10	0.42603641606041454	-1528.5486474816717	22299.23662685285	13740.693296791023	3715.4647844386627	1085.7674577871187	26.298398607585597	34	51	50	1	35	0.19862651070561488	0.29741572137367794	0.3087485941073471	0.19520917381336234	
6430000	-31789.61723122281	-30189.242289538663	-1600.3749416841472	-30189.242289538663	437.30797658422557	4.212106963545136	3.556852287744418E-5	0.4460271030760414	3.468962677197995E-5	2.777054887745146E-10	0.46399340808385514	-1552.2373572876927	22033.52367356177	15862.622550863747	7323.345613908779	4879.564884004723	43.743231688997575	38	41	45	12	35	0.19862651070561488	0.3051740573325206	0.30099025814850444	0.19520917381336234	
6440000	-31818.14336830327	-30175.727037246874	-1642.416331056398	-30175.727037246874	596.9032840081765	3.9873733168325	2.3275068775945063E-5	0.3819453790232048	2.313786198695732E-5	9.302095815291782E-11	0.41757055601141035	-1595.445589471631	20896.098694379336	7222.028866140693	7905.82097496503	4156.944643441824	37.182980681129706	78	6	50	1	36	0.19862651070561488	0.3051740573325206	0.30099025814850444	0.19520917381336234	
6450000	-31864.80796878641	-30172.246736438807	-1692.5612323476007	-30172.246736438807	782.735629491187	4.125469912739223	1.9123494866776107E-5	0.412288762622136	1.9165209188004745E-5	7.58560822525402E-11	0.4477591475340254	-1641.116814408895	32096.425885338987	34871.30333809924	9943.018431227432	11928.620484856281	44.122911944795945	77	2	46	10	36	0.19862651070561488	0.3051740573325206	0.30099025814850444	0.19520917381336234	
6460000	-31917.6594950544	-30188.15356142631	-1729.505933628089	-30188.15356142631	884.140053379563	4.125469912739223	1.7161331181529446E-5	0.42029230010405366	1.665060951247726E-5	5.908978276654917E-11	0.4481361557515016	-1679.219440191829	40825.035747828406	34520.81270445931	13771.302537751455	4418.10714408603	81.46503078567731	36	37	61	1	36	0.20073964797759933	0.3051740573325206	0.30099025814850444	0.19309603654137789	
6470000	-31901.795385101883	-30195.79200028408	-1706.003384817803	-30195.79200028408	794.444623581918	4.125469912739223	2.114076170925595E-5	0.4488530046458867	1.986773739936558E-5	8.177420999363613E-11	0.4388003162650995	-1652.6281395393364	23349.361356183435	81867.50035599315	10450.744330406522	8429.664831993096	90.87841034532883	62	5	57	12	35	0.19065981962393228	0.30110209392313264	0.313034754180383	0.19520333227255435	
6480000	-31869.563126254245	-30168.490618467633	-1701.072507786611	-30168.490618467633	766.1961455483915	4.182898168285212	2.051763612724117E-5	0.4304204778922591	1.945877169596689E-5	7.538370226403222E-11	0.4280223263322616	-1654.0494377406994	37044.048197937635	33695.07999104928	8770.388292810725	349.43655651319295	91.72504220891362	55	19	60	3	34	0.19065981962393228	0.30110209392313264	0.313034754180383	0.19520333227255435	
6490000	-31859.277248368413	-30189.556413414844	-1669.7208349535674	-30189.556413414844	620.2560603484058	4.182898168285212	2.3327202718839133E-5	0.45402227967830716	2.2742117869907096E-5	1.342585727539927E-10	0.4879305863452707	-1624.2602186568306	24800.273741250752	26601.907807582607	9324.201869281973	74.6040463821803	68.18813189152569	54	26	54	2	35	0.19051481201143275	0.30124710153563217	0.313034754180383	0.19520333227255435	
6500000	-31878.232301860004	-30200.049082685477	-1678.1832191745261	-30200.049082685477	693.2266552332865	4.2990256865677265	2.357571381909403E-5	0.4112724637102234	2.2785977090042162E-5	1.0549230332320244E-10	0.4373134419134865	-1633.1091655313378	22426.716708947282	25825.658830285847	8279.346769795122	65.63295524058697	70.79154071152648	71	15	47	4	34	0.20111221361075501	0.29973372787346764	0.2992241694134069	0.19992988910237275	
6510000	-31896.29124572403	-30178.105475070617	-1718.1857706534138	-30178.105475070617	843.3885428669915	3.676664313065914	1.89609856167085E-5	0.4592369736957598	1.793729456112486E-5	7.360417429398152E-11	0.4650604634873885	-1672.6172012618556	32476.221430798927	11464.12121003956	10878.157196340266	220.87157043319192	73.81203642655105	83	22	28	10	28	0.19671802070376385	0.2960973673241064	0.3064200687549377	0.20076454321719436	
6520000	-31899.413420371937	-30183.352163929616	-1716.0612564423193	-30183.352163929616	862.9209177920723	4.089450596846271	1.935111474739781E-5	0.449599781016925	1.8703049653782815E-5	7.492240028931058E-11	0.45245398293817085	-1670.150100969998	37817.71690492508	20716.421263163094	9305.859154392698	138.4654880508161	85.61593119771788	81	12	41	3	34	0.19130455112068212	0.2960973673241064	0.3115732601674374	0.20102482138777636	
6530000	-31953.726480216385	-30167.524082237163	-1786.2023979792198	-30167.524082237163	1195.3375225512327	4.089450596846271	1.2656276321919924E-5	0.4419563567800068	1.2422726929453749E-5	3.431766006011949E-11	0.45852506591121855	-1737.946208973571	57604.30585740119	36137.249257933705	14980.5275906911	162.40613324853175	148.89308352433133	58	19	58	15	21	0.19843035731738565	0.28978535488501	0.3115732601674374	0.20021102763016918	
6540000	-32107.955947760045	-30183.516380031248	-1924.439567728798	-30183.516380031248	2617.8875312935056	4.089450596846271	5.755371401902139E-6	0.4256014301600074	5.553816057637628E-6	5.940795110320428E-12	0.42481393818757746	-1869.3307171004158	156070.41781959584	77107.0286186081	24603.560231902888	12132.392786551152	183.79267626965773	31	58	48	1	33	0.19843035731738565	0.2949454675040914	0.306413147548356	0.20021102763016918	
6550000	-32117.22468595136	-30195.045382852062	-1922.1793030993008	-30195.045382852062	2800.2067470533652	4.089450596846271	5.861741872640556E-6	0.414773903147642	5.703573526772232E-6	5.9879045690143165E-12	0.4288293938254008	-1868.7435311579309	122386.28815021417	113251.57123108898	26338.68176010343	2330.8075441434544	292.43226366960744	40	41	54	1	35	0.20577707193234981	0.2932708058321482	0.30074109460533505	0.20021102763016918	
6560000	-32181.63093631161	-30207.90815738137	-1973.722778930239	-30207.90815738137	3442.833899198068	4.089450596846271	4.602045062178742E-6	0.4156799491031437	4.548267002927271E-6	3.653133463377818E-12	0.4213274377943658	-1917.183685425167	219123.55198161022	95824.61727801828	56253.03292443557	10219.445282244029	317.81063315894784	9	61	65	1	35	0.20440188035846632	0.29618745746345304	0.3125858728129605	0.18682478936512237	
6570000	-32294.748951127058	-30181.135940269298	-2113.6130108577586	-30181.135940269298	7276.425776868471	4.089450596846271	1.977730437344083E-6	0.47956511956945364	1.914120531929481E-6	9.161177256763953E-13	0.4954719887683481	-2055.9708154294326	360267.3686419785	205100.69453118448	82148.06347925984	619.2788802603419	1114.1923855028153	28	58	50	1	34	0.20575073292190169	0.3002318321548305	0.29199797011535084	0.20201946480791927	
6580000	-32166.36812422986	-30219.1062040633	-1947.2619201665584	-30219.1062040633	3001.8846167822276	4.048728486965168	4.879077868484216E-6	0.4478358731591558	4.624342465163448E-6	4.478033529189691E-12	0.44070046205430374	-1894.3272513409433	202878.10949047143	75532.2029287401	43636.78760502839	377.3137988679845	193.58342776551092	29	66	42	4	30	0.20575073292190169	0.3002318321548305	0.29199797011535084	0.20201946480791927	
6590000	-32150.922498462474	-30221.72634732908	-1929.196151133392	-30221.72634732908	3160.0692706428053	4.048728486965168	4.764422041870256E-6	0.394978921797993	4.742322552854787E-6	3.222714254860961E-12	0.37553513152824397	-1877.1035175984205	160706.31513664924	84745.4535350451	42199.81132332928	205.60039950303974	161.8794739567557	27	53	55	19	17	0.20021244491924925	0.30802534266771797	0.30520562620370817	0.18655658620932694	
6600000	-31976.80086808365	-30194.922278069174	-1781.878590014475	-30194.922278069174	1304.9595875939349	4.048728486965168	1.1464126550030003E-5	0.48090004789383445	1.0968124515214775E-5	2.27970549437561E-11	0.433505513046247	-1732.2348365709436	104489.88128619012	41823.47769837256	12814.929834362518	507.4485544361784	82.34792711101576	28	53	55	1	34	0.20021244491924925	0.30802534266771797	0.2929608825468982	0.19880132986613688	
6610000	-32042.333194072595	-30198.0479281171	-1844.285265955494	-30198.0479281171	1897.0137453638351	3.9769700180369116	7.990890358061589E-6	0.4431857766265586	7.880949641297067E-6	1.0736546805071125E-11	0.4199648219771064	-1792.4248831130803	170581.8145019587	67617.7080172513	21837.158043274576	747.1843044352311	111.87484790372552	15	65	55	5	31	0.20021244491924925	0.2926341969304743	0.3138725973113111	0.19328076083896764	
6620000	-31918.522609250133	-30165.40632307911	-1753.1162861710213	-30165.40632307911	1104.2720360817145	4.294164001348103	1.2625816069728627E-5	0.4925842191007383	1.2747099666365269E-5	3.3743044763211224E-11	0.4644664805916488	-1704.6761003439794	59212.77665135471	52929.92212652943	13107.717110887226	188.757371781838	56.46903315352902	40	36	59	11	25	0.20385622575051676	0.2938228622731391	0.3090401511373788	0.19328076083896764	
6630000	-32065.204970536608	-30207.539980297282	-1857.664990239325	-30207.539980297282	2012.220236336809	3.8987273012135755	7.2867005479899575E-6	0.48092648936743226	7.0993460447647425E-6	1.05593459461613E-11	0.4518288978087253	-1807.4354843723604	115803.11982687518	51067.36765193327	23938.510399780076	213.12273671364764	98.00113921313934	51	32	52	13	23	0.20385622575051676	0.2974145705883067	0.3054484428222112	0.19328076083896764	
6640000	-32037.66795570897	-30194.40080115946	-1843.2671545495107	-30194.40080115946	1711.4609388663955	3.9779516834861446	8.387521233722077E-6	0.4167598987352976	8.390790289658285E-6	1.2151728019304433E-11	0.4191719073951065	-1792.1369306664465	90071.66223856219	43270.309295178704	26291.273036827606	1361.2284237021547	93.5333501767392	60	26	49	7	29	0.19462452604288386	0.2937112317080619	0.309151781702456	0.20251246054660055	
6650000	-32036.505617844366	-30194.55616657624	-1841.949451268127	-30194.55616657624	1689.5978752010135	4.304100905775049	8.482137319060036E-6	0.4209401106209355	8.212643952374748E-6	1.0449703144158934E-11	0.3909420842344596	-1790.8383432109138	73755.28311692583	71284.02487316215	21877.31855418551	1060.2005491229322	91.39077440213643	52	32	51	1	35	0.19627641719383548	0.29749086504790767	0.31280397331981136	0.1934287444384478	
6660000	-31966.22006226331	-30173.55938662341	-1792.6606756399	-30173.55938662341	1380.3052855789579	4.291023913169872	1.2030094814515753E-5	0.4808118659663918	1.1311390252396676E-5	2.8686778056427303E-11	0.4606763410560348	-1743.9382195592577	52960.49148373826	34650.13754173171	16660.379689272642	389.676415795112	118.44978458260198	54	30	50	3	34	0.1985746721354545	0.293562924076443	0.3054774221612289	0.20238498162687588	
6670000	-31919.751919087805	-30162.549122747307	-1757.2027963404985	-30162.549122747307	1086.3011791956205	4.062105685272949	1.3805989844173653E-5	0.44036134260920345	1.37183512108723E-5	3.214302142662626E-11	0.4108789740041718	-1709.6344933841144	69629.79136008259	30142.101316972534	13496.348173838678	87.57940491292437	81.70111266936523	42	39	56	8	26	0.1948037091496943	0.29797608146756616	0.30483522775586597	0.20238498162687588	
6680000	-31995.064347036667	-30191.20223900965	-1803.862108027018	-30191.20223900965	1415.224332978634	4.382632897414147	1.0848268773230494E-5	0.5164949538119255	9.890542891726054E-6	2.8827627142624997E-11	0.5209064264394463	-1754.4533860881763	94070.9430986175	49047.81752624614	15278.008184602502	45.1006540529051	85.94264940363327	14	67	56	6	28	0.1948037091496943	0.30437748068421666	0.3046397790517065	0.19617903111438487	
6690000	-31979.90264002742	-30164.38917670655	-1815.5134633208702	-30164.38917670655	1549.1439290474216	4.038588567308367	1.0367580722354394E-5	0.5124424489612209	9.676415805514621E-6	2.6527508974543414E-11	0.5184714721409144	-1766.23741498395	64298.7590746741	60465.3472036221	20035.328305435418	146.58789694234883	80.69137899851385	33	43	61	17	17	0.19345854627974005	0.30437748068421666	0.29907595521430247	0.20308801782174318	
6700000	-31924.722348965486	-30182.35424681952	-1742.3681021459658	-30182.35424681952	1044.1221074671132	4.186306403091964	1.535876822470279E-5	0.4677466482156952	1.4241864303981092E-5	4.896360904300452E-11	0.4738389603285708	-1695.3548232033613	46592.39899106366	34519.978800689074	13986.96356346108	111.82456853938666	40.378648556496096	36	43	58	9	25	0.19345854627974005	0.30437748068421666	0.30870626464207346	0.19345770839397217	
6710000	-31926.37515818329	-30179.7588881704	-1746.6162700128916	-30179.7588881704	1114.6323770962078	4.1039210286268375	1.4443548343809604E-5	0.4644162073218052	1.3376338660139437E-5	4.332771635853432E-11	0.4726764905677161	-1699.808203648064	57470.69461022988	42234.23994866996	9488.269130172695	80.91858155357785	37.9768276593634	42	38	56	21	14	0.19345854627974005	0.2995056244153316	0.30870626464207346	0.19832956466285726	
6720000	-31932.270181120006	-30172.59210041913	-1759.6780807008752	-30172.59210041913	1183.4120816030381	3.981317702228915	1.3071060607092588E-5	0.47535996655301127	1.2392041740102786E-5	3.828562772322035E-11	0.47583611422029926	-1711.538761090338	45382.96489704599	48202.98097938936	13857.948583650561	213.25317864321093	84.13399930743066	56	23	57	5	30	0.19345854627974005	0.2995056244153316	0.30870626464207346	0.19832956466285726	
6730000	-31961.39693569595	-30175.68881265061	-1785.708123045341	-30175.68881265061	1360.527377798451	4.199350842289116	1.1634897491954956E-5	0.4226270775088517	1.091524949333285E-5	2.706922660507777E-11	0.467862631019507	-1738.0415259092297	53989.40581239673	32181.317806958115	16566.746821642326	124.41450604318977	88.39317411266654	72	1	63	2	33	0.19345854627974005	0.2995056244153316	0.30870626464207346	0.19832956466285726	
6740000	-31944.209583913336	-30193.33975394377	-1750.8698299695689	-30193.33975394377	1115.087354080993	4.041642826966366	1.3538239224175691E-5	0.3944216380971748	1.290258355093918E-5	2.639781449766497E-11	0.39084971996734674	-1704.2106556311526	40595.467187233924	17454.690500803	12075.780465014719	31.51161828051401	85.7944293847327	75	20	41	19	16	0.19345854627974005	0.29807608212345277	0.31013580693395226	0.19832956466285726	
6750000	-31840.9602459341	-30185.00878000602	-1655.951465928081	-30185.00878000602	672.9679733267284	4.271931982733654	2.1110558995752372E-5	0.4284592695299459	2.0263011126399277E-5	8.137574239333351E-11	0.43727857474274995	-1611.0998081116425	31821.86006390525	17817.911374170937	8065.438000326051	18.454974479723678	41.191397253114054	44	44	48	20	15	0.19345854627974005	0.3052217759278831	0.30299011312952195	0.19832956466285726	
6760000	-31883.35637191009	-30193.70766000965	-1689.6487119004387	-30193.70766000965	975.7002251185619	4.112160269601662	1.7540311412417454E-5	0.4598775350919876	1.689157944782399E-5	6.00415610230151E-11	0.46311164336291316	-1642.992731402898	46810.51158585953	26613.469938713373	9774.988116094948	27.057940573078127	62.190437562473164	41	42	53	17	18	0.20246322332023603	0.2962170988873871	0.30299011312952195	0.19832956466285726	
6770000	-31795.29233750952	-30189.360112249884	-1605.9322252596348	-30189.360112249884	534.997059304955	3.9103447164400724	2.8218852369597745E-5	0.3992879251716984	2.7413167243568566E-5	1.229142096103819E-10	0.40310682502323975	-1562.7079570194858	23277.40821999217	7148.5139044709995	5553.026651216801	19.222361482170005	50.43230063134234	65	36	35	26	9	0.20204553585216964	0.2988161949649079	0.3089505987657619	0.19018767041716284	
6780000	-31807.12955139311	-30168.2002451549	-1638.9293062382083	-30168.2002451549	630.0111844634121	4.189004017981519	2.3869049355192986E-5	0.41005597594739357	2.3626352676046296E-5	9.293787512019462E-11	0.41157619701340337	-1594.229642986826	29267.176843068435	21827.243760582252	8773.739017644462	45.359576324884564	46.10610557973449	42	28	65	33	3	0.20204553585216964	0.2952337619842167	0.30705971726971804	0.1956609848938979	
6790000	-31854.365378685667	-30182.30445361009	-1672.0609250755767	-30182.30445361009	683.9319964659373	4.189004017981519	2.110000160447261E-5	0.4610794652506452	2.0017078097427503E-5	9.312205195001595E-11	0.462568399816255	-1627.0742448574708	37699.860634548306	22826.50032206577	8726.727094473652	41.171874868360305	34.065327292566415	43	29	63	34	2	0.20204553585216964	0.2952337619842167	0.30705971726971804	0.1956609848938979	
6800000	-31907.781417930393	-30196.617273630327	-1711.1641443000667	-30196.617273630327	911.1736752824713	4.138971423527659	1.6813155840943635E-5	0.40114372510723556	1.6599774408239698E-5	5.0865403878052275E-11	0.42991069456081643	-1663.7544046590597	52932.75197634067	25922.169990425846	12795.478726543011	75.96046177108636	128.29493985651885	25	46	63	36	1	0.19965502825240591	0.2966893526629251	0.30799463419077333	0.1956609848938979	
6810000	-31802.062544411787	-30179.97313314151	-1622.0894112702756	-30179.97313314151	545.3224473061719	4.34547818928298	2.9521052236497125E-5	0.4669708942566145	2.8948564713304715E-5	2.181385454866354E-10	0.49730190566953897	-1577.767513745157	17166.434282394213	19460.674254338745	9032.264971793606	101.41579032898161	27.85145448293635	9	54	71	1	36	0.20360799292351883	0.2966893526629251	0.3057032748015426	0.19399937961201577	
6820000	-31762.31955216729	-30197.44381251269	-1564.8757396545993	-30197.44381251269	423.13764036029266	4.12925566940255	3.794236968675488E-5	0.41960572400949403	3.824195848041447E-5	3.283092746296376E-10	0.4646901502008878	-1523.458822101855	18235.69998011158	9534.464051243915	4259.736559572308	17.0521654318375	23.378574841245268	35	52	47	9	28	0.20977423282531857	0.2930962692477454	0.3053604538680605	0.19176904405887785	
6830000	-31768.762888686928	-30216.455967176113	-1552.306921510817	-30216.455967176113	419.02439929217644	3.978562009071807	3.8444154309790104E-5	0.42566833069633836	3.8053732858041664E-5	3.6740776265193833E-10	0.49856872986150813	-1508.4578458114822	15310.264102734594	28938.12099059681	5349.493830549086	75.13106534659559	18.08303885718363	59	6	69	4	33	0.20980358515183628	0.29306691692122766	0.3053604538680605	0.19176904405887785	
6840000	-31809.04553442851	-30185.936529955732	-1623.10900447278	-30185.936529955732	547.4863060777043	4.219841258693742	2.6739565717544362E-5	0.4088055590141372	2.7640761413442217E-5	1.6287398045396375E-10	0.457276933424477	-1579.2463153508086	29738.33552490233	6052.4775901240055	7911.068445656979	96.4879947391564	39.01596619083549	64	6	64	4	33	0.19347270171941866	0.30709803734099117	0.3057310918886992	0.19369816905089327	
6850000	-31773.815980870168	-30225.68441866379	-1548.1315622063757	-30225.68441866379	356.02267443851207	3.87485512615525	4.25950534257613E-5	0.38474288731289497	4.371413014477204E-5	3.453760164781026E-10	0.42845199248597376	-1507.2391725311843	11752.973811157159	5959.34260455106	5517.613155593796	16.08679893511329	28.03658431667327	59	20	55	15	22	0.20111121026750803	0.29945952879290183	0.3057310918886992	0.19369816905089327	
6860000	-31734.939873828433	-30186.93016739826	-1548.0097064301722	-30186.93016739826	365.6374548419785	4.2168776456127075	4.381360239166076E-5	0.41742171372153336	4.438819962847662E-5	3.821303712824939E-10	0.4489175901682728	-1504.9112790819465	21211.884929333966	9487.299824105228	3905.994886997068	259.63646945271705	38.51548596533829	23	43	68	1	36	0.20111121026750803	0.29945952879290183	0.3073433874135941	0.19208587352599835	
6870000	-31727.948349719274	-30185.148479280233	-1542.7998704390404	-30185.148479280233	344.3391713650388	4.249860708349827	4.234308308167534E-5	0.410003034168691	4.372501109111073E-5	3.879296555298445E-10	0.4610398861133757	-1499.4129326431669	33627.30235414588	9549.390845152175	5411.751112020891	93.72443410565444	25.93893336292414	19	48	67	2	35	0.2040923833547803	0.29619930584036785	0.2963721578725722	0.20333615293228197	
6880000	-31714.7547337639	-30179.23441378072	-1535.5203199831826	-30179.23441378072	323.04994239661613	4.249860708349827	4.2062552481932E-5	0.3965181630867309	4.338529286074917E-5	3.6290928762974227E-10	0.44702744029365227	-1493.7282389310026	22216.962430435768	9839.864166063313	4106.381815142526	56.62617978806162	17.30063836478393	17	46	74	1	33	0.1965182972406849	0.31490329256675464	0.3053039484806367	0.18327446171192607	
6890000	-31737.500535259114	-30199.559105950637	-1537.9414293084785	-30199.559105950637	347.127911216722	4.122658917919873	4.4142727263070314E-5	0.3936060414970837	4.429470039031053E-5	3.4994311383372445E-10	0.42591875085655806	-1496.0533847050601	22193.217558456134	11324.313540180046	5706.925492468134	34.24351234387916	11.661638506158813	25	40	70	15	21	0.1965182972406849	0.31490329256675464	0.2950306530627537	0.193547757129809	
6900000	-31762.953172380334	-30217.992233191468	-1544.9609391888657	-30217.992233191468	356.13675565114266	4.385696319620014	4.1728037370951065E-5	0.37246384913409875	4.2119419081548694E-5	3.064476813688673E-10	0.4152564414880827	-1503.5933016314864	17214.089920726194	12396.624180088838	5159.872782049362	23.47370989637806	14.006284144664521	37	23	75	18	18	0.19401676697341524	0.30990406690124855	0.3000298787282598	0.19604928739707866	
6910000	-31741.577410153157	-30209.43254986574	-1532.1448602874145	-30209.43254986574	323.07937908615673	4.385696319620014	4.75288254629098E-5	0.4695111027857935	4.823535508716915E-5	7.232985779388702E-10	0.5437965783385738	-1490.3134999526233	19539.354484716663	5462.2521383216745	5110.330457984786	38.499651443398996	26.910689294954988	48	13	74	21	15	0.19401676697341524	0.3094151599786437	0.3000298787282598	0.19653819431968353	
6920000	-31709.742845214896	-30145.41121082835	-1564.331634386546	-30145.41121082835	445.862350403729	4.247515782568859	4.001429272937075E-5	0.4704960193210137	3.996689997133517E-5	4.154072599710563E-10	0.5057747176571162	-1520.4773532773231	25297.908738903785	11008.331573962323	4913.700911298664	19.909042307631733	51.3311474450436	52	15	68	31	5	0.19401676697341524	0.3122980721644271	0.2971469665424764	0.19653819431968353	
6930000	-31702.981950598314	-30181.48665652844	-1521.4952940698736	-30181.48665652844	329.78071512265365	4.090554097733232	5.357575192175988E-5	0.4788783200846876	5.330386362577573E-5	7.021419148869525E-10	0.48439308746626947	-1481.0483883639165	14378.198756532185	4151.7770392297525	3541.1954095164633	37.16442780226338	27.155296216743544	53	29	53	2	34	0.19401676697341524	0.3122980721644271	0.2971469665424764	0.19653819431968353	
6940000	-31674.33010418295	-30165.285248848148	-1509.0448553348035	-30165.285248848148	282.27854838951043	4.335972145174486	5.468878117306628E-5	0.4660211573540076	5.403797815638718E-5	6.505764601476838E-10	0.46726213266445554	-1468.3132624206858	13039.447456204069	10534.504659093382	2944.8961039133465	19.653302834814227	22.225645622304434	49	23	64	8	27	0.19401676697341524	0.3102944658181542	0.29915057288874936	0.19653819431968353	
6950000	-31679.059351817377	-30198.99808307287	-1480.0612687445073	-30198.99808307287	229.98324138871732	4.32950749908264	6.306203133211765E-5	0.46446333184169775	5.9677154584290306E-5	8.663309310761177E-10	0.4739818715154713	-1441.1232317159338	11294.170477395892	4586.578810141536	2860.45462797892	19.969715498089375	10.669663900812147	52	22	62	14	21	0.20606330860101213	0.2982479241905573	0.29915057288874936	0.19653819431968353	
6960000	-31680.650708676665	-30170.669982197007	-1509.9807264796593	-30170.669982197007	268.79759385576807	4.16726823426728	5.375763433777419E-5	0.47992797665614073	5.196608990776182E-5	7.201545134419146E-10	0.5028734309137846	-1468.7092584539132	13557.833883566442	9967.21987776112	4270.811431961661	5.764193466579162	14.025438058427415	59	13	64	1	34	0.18990152452987955	0.2960989013521811	0.32250031103681753	0.19149926308112417	
6970000	-31752.807209329017	-30209.20268231103	-1543.604527017988	-30209.20268231103	322.6843043205298	4.16726823426728	4.598388685858982E-5	0.40483577800733633	4.2342978564870034E-5	3.4344283068775265E-10	0.42751831678111096	-1503.0727476066766	17774.73131234931	4156.226037457545	3484.896944018152	54.53606854589432	18.256494009822394	66	36	35	11	23	0.2010433586716269	0.2960989013521811	0.3109727818535613	0.19188495812263304	
6980000	-31729.230800432102	-30187.88669665101	-1541.344103781091	-30187.88669665101	361.9712748035639	4.16726823426728	4.491783754507461E-5	0.3838906841128209	4.304577325510273E-5	3.260782349869407E-10	0.40662338709286	-1500.9381790337682	14069.129783065082	4553.501962170454	5022.561161042861	12.644878292722339	17.94801413834488	65	40	32	23	11	0.19998265004408297	0.30019788750835286	0.30793450432493347	0.19188495812263304	
6990000	-31812.18707493128	-30176.164423902283	-1636.0226510289979	-30176.164423902283	567.7891217362676	4.16726823426728	2.724900482097933E-5	0.4184731645467598	2.6317740252108223E-5	1.7589703144670915E-10	0.4859186339320232	-1592.0984599908586	22590.169960726562	8807.95015206445	6948.509688183431	252.94878899914121	23.78511738516558	63	24	51	1	32	0.19998265004408297	0.2983768222393591	0.30793450432493347	0.19370602339162685	
7000000	-31770.225262161817	-30169.26302705718	-1600.96223510464	-30169.26302705718	489.35262196772965	4.036510228842196	3.2918988690807087E-5	0.42515266842178173	3.233446476468155E-5	2.595111022405421E-10	0.4907905421568953	-1559.131260016613	22109.61283437683	6291.645995013407	4702.930977352716	49.08317987521247	29.374350490932645	55	57	24	3	32	0.19998265004408297	0.2983768222393591	0.31279719244670756	0.18884333526985278	
7010000	-31763.96877560222	-30161.843178660598	-1602.125596941624	-30161.843178660598	495.370626899451	4.062630939511979	3.153504874931255E-5	0.4581135755323204	3.0971517023641855E-5	2.774560229887126E-10	0.5285340945072924	-1559.1956915116657	31551.76717482378	6192.395168045711	4943.688252882755	69.51469795400281	35.39333213082317	50	74	12	3	32	0.1999324844900598	0.30351848733598885	0.307705692904101	0.18884333526985278	
7020000	-31835.13497002598	-30183.47830155452	-1651.6566684714585	-30183.47830155452	623.3836063048752	4.062630939511979	2.481209172365052E-5	0.3736906504431107	2.402607852958031E-5	1.0754669089038054E-10	0.4121444864204806	-1608.5622508270105	23611.696994354817	8189.79248091278	7258.4385478186805	71.2055225001348	46.02381683398139	57	59	19	19	17	0.20554246438815196	0.30351848733598885	0.3020957130060088	0.18884333526985278	
7030000	-31783.958186804466	-30186.665124672556	-1597.2930621319103	-30186.665124672556	453.1842653800633	4.191150277082434	3.32798252253596E-5	0.41445987731296613	3.170971997362173E-5	2.5441015947764805E-10	0.47232861702890994	-1556.392925247577	21297.627238660563	5131.792119345746	3465.3075956059197	34.52376894919103	24.579284747915622	61	67	8	34	1	0.20554246438815196	0.30351848733598885	0.3020957130060088	0.18884333526985278	
7040000	-31730.547108093302	-30173.679947798126	-1556.867160295176	-30173.679947798126	381.44987776104546	4.261012096820598	3.905573184952734E-5	0.43455598236762283	3.757876794099481E-5	3.545973276000532E-10	0.47450196404795725	-1516.7026667027287	15835.003695717416	5259.40055791427	3272.266488195208	22.509173166983835	20.23362914917418	57	56	21	33	4	0.19255408727867887	0.3116733124939278	0.3053374869293112	0.19043511329808446	
7050000	-31749.37374022404	-30185.396513895594	-1563.9772263284465	-30185.396513895594	393.5967074017642	4.0961914490499645	3.891876583771884E-5	0.45367398165338413	3.64382446936716E-5	3.3916438037550243E-10	0.4869889380186071	-1518.9757960312818	17366.845803988264	7069.805511397694	10284.940617424982	500.90602779309825	19.38648339289596	58	66	9	1	37	0.20139675640393354	0.296909674716204	0.3063005411183823	0.1953930277614825	
7060000	-31791.42928928523	-30185.454394226992	-1605.9748950582411	-30185.454394226992	579.5899827876776	3.9232622000386184	3.265239089509201E-5	0.40514028901357946	3.1312656725536136E-5	1.8215026727793681E-10	0.4272731201904942	-1560.7238656158995	19576.078556334633	4156.903802922137	5408.797026219848	2107.8548293878916	54.59416121539992	68	37	27	1	38	0.20139675640393354	0.296909674716204	0.30381832130926334	0.19787524757060146	
7070000	-31829.048801529392	-30204.60325531789	-1624.4455462115022	-30204.60325531789	538.9120501222112	3.9639470302770783	2.8621166430721468E-5	0.4385278517518254	2.674428643315547E-5	1.5464696235057408E-10	0.45651942746305707	-1579.314750488417	33233.522339385425	6175.65047508984	7229.573385595669	411.6547291038076	60.736520598367136	54	56	22	3	36	0.19518377871940712	0.30312265240073044	0.3026144787344434	0.19907909014542138	
7080000	-31839.192382901154	-30194.991431935545	-1644.20095096561	-30194.991431935545	596.2933579398734	4.17602142357852	2.728671161058111E-5	0.503163311571285	2.545361439439102E-5	2.0142925126654614E-10	0.5397716737303794	-1598.513648280003	23823.519185095643	35097.23995959373	7276.785851916167	85.04001163667505	53.22948169936697	54	6	72	15	24	0.20462981903217467	0.3046576922149494	0.2997241019550187	0.19098838679785954	
7090000	-31848.001861642053	-30209.307494240962	-1638.6943674010902	-30209.307494240962	498.2690513617747	4.290421004486003	2.7111732826191015E-5	0.44265342644551664	2.7057518251239136E-5	1.4587434877886852E-10	0.4480172544641037	-1594.857403135169	26358.500097658696	8280.225726947998	5652.094861839613	193.50420123830588	56.524105461675425	60	7	66	5	33	0.20462981903217467	0.3046576922149494	0.2997241019550187	0.19098838679785954	
7100000	-31790.50272891213	-30180.672403939745	-1609.8303249723851	-30180.672403939745	483.828127131641	3.9245116239052242	3.246526351428535E-5	0.49850945679107905	3.079417486318868E-5	2.906640203427191E-10	0.5331327790507201	-1565.1421105738982	21127.26116753415	20536.931142715584	6644.961917675131	162.63347483601532	50.73725541663711	51	16	67	2	35	0.20462981903217467	0.30062812448884096	0.30375366968112716	0.19098838679785954	
7110000	-31920.99312340001	-30209.75167405511	-1711.2414493449012	-30209.75167405511	801.2060270802907	3.9245116239052242	1.9673235615653103E-5	0.4936442143936494	1.8598585690844528E-5	9.544854045338135E-11	0.5104354208213052	-1664.0460282286717	33760.362097158024	12670.528028684592	9526.063349700202	1240.0062777324872	65.94067443303271	60	2	72	1	36	0.20462981903217467	0.29343959231257083	0.3109422018573973	0.19098838679785954	
7120000	-31842.140702724595	-30188.50490716133	-1653.6357955632684	-30188.50490716133	625.0697706394534	3.9245116239052242	2.5889929821727543E-5	0.5376671589539024	2.374568174781469E-5	1.7175882300200923E-10	0.5341848922184141	-1599.8716849505724	34925.95742819186	97356.05969134408	4680.780043637213	7733.341367462682	77.36983554155162	60	2	38	34	37	0.20462981903217467	0.29090701753470116	0.3109422018573973	0.19352096157572923	
7130000	-31817.67882928568	-30201.342522066123	-1616.3363072195584	-30201.342522066123	484.7459619214956	3.8982260024287254	3.150779887558391E-5	0.5711618273228926	2.8162623868870175E-5	3.2443119171733817E-10	0.6054970100587203	-1567.1057455397413	22367.485478252416	5028.050086766973	10436.416802307875	7135.582748273215	42.69919618890071	61	15	4	54	37	0.1976011899598212	0.29352378430257553	0.31289186163937066	0.195983164098235	
7140000	-31774.081929481647	-30204.767524922034	-1569.3144045596114	-30204.767524922034	397.6028012174382	4.376684823710405	4.0212379136237515E-5	0.5782066861944305	3.686459747660367E-5	5.696602556764316E-10	0.616975650525595	-1521.4710295537977	20938.11811089512	12318.541484651392	5251.402936914445	4347.873545331215	33.58347333003602	55	23	22	34	37	0.1998201686764487	0.28689470612197326	0.31289186163937066	0.20039326356220977	
7150000	-31796.295783961836	-30187.278383898803	-1609.0174000630318	-30187.278383898803	438.26111284020067	4.274691697270876	3.629535444826807E-5	0.5466400354426676	3.379291937102697E-5	4.037712887222266E-10	0.5722592850132763	-1560.5242358176909	22820.380348103103	7324.539957608185	5271.150256451551	7397.99895322039	55.54292559657866	63	14	46	11	37	0.1964940070477615	0.30643614083889664	0.2974779311698572	0.19959192094348702	
7160000	-31950.882157456334	-30186.69181940814	-1764.190338048194	-30186.69181940814	1061.7493754307623	4.292264956783034	1.567908502831452E-5	0.5496760962067008	1.4555031980330697E-5	7.863444768976281E-11	0.5877840138777354	-1712.7269302444367	38110.73174408903	13000.215310960946	11274.304079403188	13681.755149024522	131.6564827977213	67	10	35	21	38	0.20194308889718787	0.3092934326993988	0.29462063930935506	0.19414283909406063	
7170000	-31892.070733031123	-30202.83615315982	-1689.2345798713025	-30202.83615315982	607.1796031971703	4.222408824692662	2.3985174701255078E-5	0.5437554095249769	2.2422509249271658E-5	1.8451089243785998E-10	0.5884892376916875	-1640.4203020472605	31885.50271426801	11587.032634379682	4876.237185876886	5813.834725453685	76.89808407335225	61	23	9	42	36	0.20194308889718787	0.3092934326993988	0.29830120598109755	0.1904622724223181	
7180000	-31926.5338997881	-30190.170729370868	-1736.363170417232	-30190.170729370868	786.3549060870665	4.011950189391869	1.7686811334640496E-5	0.4932011010510847	1.7408117065984958E-5	9.094593932814464E-11	0.5340955579413689	-1681.6521989225294	50047.52813566731	117915.8377343186	16368.223386180165	10216.55106390282	131.90929458328347	48	11	37	38	37	0.20194308889718787	0.3092934326993988	0.2922916662475567	0.19647181215585893	
7190000	-31839.267280670538	-30179.867104772642	-1659.4001758978952	-30179.867104772642	695.97822446874	4.011950189391869	2.3242448502696267E-5	0.4973432045675689	2.3004894455059636E-5	1.269911941183043E-10	0.49697061804094017	-1608.465006089	41877.3714292143	28593.192085998537	10453.621850542735	7941.042053343408	56.072362319454456	50	17	35	30	39	0.20194308889718787	0.3092934326993988	0.309347184674534	0.17941629372888165	
7200000	-31921.795684161876	-30205.179708059095	-1716.6159761027807	-30205.179708059095	845.9091087117074	4.099199487881502	1.641634949013023E-5	0.5372928679105493	1.5956500109273324E-5	8.476346535344372E-11	0.5655466457027571	-1665.165133605968	51069.08543410697	11445.892307883665	4661.804707090396	11545.745816370198	85.64242507975541	62	11	9	51	38	0.18849123048902452	0.3092934326993988	0.3098729341104722	0.1923424027011068	
7210000	-31971.846364987196	-30216.020495612313	-1755.8258693748833	-30216.020495612313	1093.7046303423144	4.099199487881502	1.3467760828347084E-5	0.5497538629894317	1.3419037259823588E-5	6.146082699286508E-11	0.5852932411662565	-1701.9434159121263	86907.25585159332	44317.21594902506	13076.401142796152	13842.749591321694	144.03549081040632	28	28	28	49	38	0.2073450426005093	0.28872061668440074	0.30591070713945717	0.19802363357563507	
7220000	-32007.531001436288	-30186.36164885907	-1821.1693525772155	-30186.36164885907	1482.6429632989941	4.099199487881502	9.005383461431693E-6	0.48215330021343367	9.06737707896199E-6	2.0503167670816192E-11	0.5028670549177995	-1765.149004478753	89141.54944587931	138480.30517629583	19771.401194395978	15874.667725974925	153.0256260464968	58	6	40	29	38	0.20315197242542893	0.28872061668440074	0.30927130466401004	0.19885610622616254	
7230000	-32054.621315157394	-30203.04763227593	-1851.573682881462	-30203.04763227593	1907.787743150271	4.321613113666722	7.5166577847372834E-6	0.46675974486861543	7.775935632265682E-6	1.2441865468036166E-11	0.4616576347421431	-1795.512484770235	116037.08264049073	30131.885206673862	14967.699210726261	34198.90456835184	159.86211388870146	61	16	23	32	39	0.20315197242542893	0.2984716154239145	0.2995203059244963	0.19885610622616254	
7240000	-32165.776175227365	-30194.20202853976	-1971.5741466876066	-30194.20202853976	3639.6660503207363	4.034938501652323	3.750130589472995E-6	0.46307577375162956	3.829152588503754E-6	3.182525713344699E-12	0.46480725930694683	-1911.6104571009332	228939.11219345534	119747.0850225434	66373.86348484231	68918.00141859916	312.12194213282584	59	11	47	15	39	0.20315197242542893	0.3043611685616689	0.30071621378833246	0.19177064522457196	
7250000	-32217.860894027363	-30203.85521568753	-2014.0056783398315	-30203.85521568753	4571.459801430484	4.034938501652323	2.985550429126034E-6	0.5006872024381727	3.032597811221648E-6	2.419407488374747E-12	0.5083299425199685	-1955.396902135624	234301.21837826367	167400.36404530468	54002.286230928985	24289.250184499797	287.8986173419666	48	24	60	1	38	0.20315197242542893	0.3043611685616689	0.29477756485483275	0.19770929415807167	
7260000	-32051.565543096156	-30193.865394243843	-1857.700148852311	-30193.865394243843	1954.436717844728	3.7856742046511744	7.386456886303269E-6	0.5220175749243711	7.279481745206805E-6	1.6257535778093834E-11	0.5368938992513669	-1801.7733615028496	99088.5329472695	47406.147890380416	32835.215546654304	29995.55724029035	149.6171847254526	48	27	50	7	39	0.202055791123349	0.3041626889772435	0.30304098919439243	0.19074053070501729	
7270000	-32134.46371592509	-30183.828793298104	-1950.6349226269836	-30183.828793298104	3178.63261163489	4.338143437813831	4.563338687779658E-6	0.5133725176058375	4.494913114895486E-6	5.6376207911927035E-12	0.508526747276509	-1892.4918290056871	201737.9500839009	72744.41876153424	34885.25199072356	39493.27519312495	282.93353714583685	56	29	10	38	38	0.202055791123349	0.2997719492961152	0.30304098919439243	0.19513127038614556	
7280000	-31975.383813369488	-30191.47963997441	-1783.904173395079	-30191.47963997441	1332.2706971492512	4.071284449448004	1.1311537083275475E-5	0.46968824139634097	1.0880844852628242E-5	2.4531081318063672E-11	0.452877298129459	-1730.396011375978	72016.64563413773	24486.280039451543	21842.470523494918	17248.03471105126	84.93718285727569	54	23	37	19	38	0.19503537996345804	0.2997719492961152	0.304023299183896	0.20116937155653297	
7290000	-31868.296559663744	-30188.175278676903	-1680.121280986843	-30188.175278676903	708.2749876910946	4.071284449448004	2.010799379178701E-5	0.457025468039725	1.9662089793841663E-5	8.794649451282322E-11	0.4565347752260684	-1629.154896262	53133.2470465584	21631.856886330803	12681.229530466167	7719.753352467033	63.73529882586179	52	2	41	38	38	0.20221859039166978	0.303758462975162	0.304023299183896	0.18999964744927447	
7300000	-31902.238679610808	-30195.28774082957	-1706.9509387812345	-30195.28774082957	847.9937915640812	4.083353827778516	1.959180989718147E-5	0.45563353372313553	1.843569727438389E-5	8.437782042531929E-11	0.4798775476283696	-1655.3876917623043	37869.88492648706	35172.53802381256	12948.96147667968	10234.117483756801	98.59282099263287	49	18	52	13	39	0.20221859039166978	0.2913262002079674	0.304023299183896	0.20243191021646909	
7310000	-31963.867601749735	-30185.229613657848	-1778.6379880918878	-30185.229613657848	1332.7950013228592	4.155664351794335	1.2756285029926983E-5	0.46901411197215304	1.1909512842257673E-5	3.952405471677814E-11	0.50377214933915	-1724.3875456716255	55670.9272420131	71293.69013235679	25233.740556561574	14513.163270055486	147.3960442104671	47	5	41	39	39	0.19882971272180489	0.2950485225779827	0.31168053255736	0.19444123214285466	
7320000	-31990.585374701834	-30203.484315196758	-1787.1010595050755	-30203.484315196758	1452.7988791497899	4.105494615495906	1.0107035838085371E-5	0.45449474888905345	9.964366696571628E-6	2.4622278512635473E-11	0.48159184204377165	-1733.7057446417562	76974.66945553207	26276.04096520187	19630.445784881398	16232.449786728926	106.34577287043507	54	30	41	7	39	0.19277404353562	0.3011041917641676	0.31168053255736	0.19444123214285466	
7330000	-32030.898307759366	-30202.51171987185	-1828.386587887513	-30202.51171987185	1763.329359606633	4.133218722722429	8.31765423163512E-6	0.41577015821241303	8.246643769980124E-6	1.312633411545897E-11	0.43193550979339695	-1774.4865530369527	70728.45111730788	29867.264821589277	31313.881154750616	17755.274022605245	129.1449750934583	67	42	19	4	39	0.19277404353562	0.3011041917641676	0.31168053255736	0.19444123214285466	
7340000	-31842.061700514205	-30190.860366671594	-1651.2013338426116	-30190.860366671594	692.6611294957004	4.133218722722429	2.0615631690291094E-5	0.42466276727991253	2.013663094604257E-5	7.637848968119378E-11	0.42804086303693123	-1600.274530458483	36392.831984682365	7887.705145580964	13605.246363005266	12631.936945799183	39.70372362932565	67	52	3	10	39	0.19751139635646878	0.29603262652361134	0.30468865764668107	0.20176731947324103	
7350000	-31756.717680464222	-30187.970093612388	-1568.7475868518336	-30187.970093612388	423.7325402709178	4.1593246171633425	3.774381808682967E-5	0.4840085706004278	3.4942420667549153E-5	3.081864374084673E-10	0.4850964305235198	-1521.4316770464234	17594.56165038128	6290.086890336486	1764.692615660257	5277.123140144954	28.883216974700147	72	31	1	28	39	0.19506183038689	0.29848219249319013	0.3053460370755488	0.20110994004437333	
7360000	-31868.3632858049	-30198.104447689253	-1670.2588381156468	-30198.104447689253	795.6975345223537	3.867038946678487	2.068702038229388E-5	0.43011605867465735	1.949970558827829E-5	8.0479096575828E-11	0.44980282115828396	-1616.5518524572542	28598.521538179866	9113.29025561536	26427.65990596008	32427.729860514133	48.64308161601415	79	47	2	4	39	0.19445936035573574	0.29848219249319013	0.30863283348700526	0.19842561366407113	
7370000	-31965.16231045212	-30180.717534600622	-1784.4447758514993	-30180.717534600622	1356.2247600211401	4.04309342065612	1.1671786149502093E-5	0.4669979782663894	1.1136804919105965E-5	3.261423653092941E-11	0.5018351109832918	-1729.7418014493471	62909.743533715045	37860.83754426293	11836.440666477423	27338.35060695744	65.15132078708966	60	33	23	18	37	0.19911284279192829	0.29848219249319013	0.30863283348700526	0.1937721312278786	
7380000	-31931.29147106235	-30194.47359178608	-1736.8178792762692	-30194.47359178608	929.6534823768683	4.124963179055632	1.681055630667611E-5	0.4258266217980671	1.548607887177309E-5	4.46660913622505E-11	0.4158499020339748	-1682.206228331546	38527.531008272585	13935.492022178085	10830.098190445731	40977.7436352631	78.69409282337199	63	53	8	10	37	0.19911284279192829	0.2985351933138258	0.31219855893705123	0.19015340495719696	
7390000	-31890.99324568678	-30179.869443824256	-1711.123801862521	-30179.869443824256	880.103781912636	4.124963179055632	1.7159484634339427E-5	0.4517563070980268	1.5973425928137162E-5	5.549506815294985E-11	0.44746532451150933	-1659.1888186923704	46136.48732080518	19063.757684979144	4564.2373710074935	12946.814288158483	76.87803421519256	60	39	19	16	37	0.19558180930320615	0.2985351933138258	0.31572959242577336	0.19015340495719696	
7400000	-31978.69920760942	-30187.3850847196	-1791.3141228898191	-30187.3850847196	1428.5019001824564	4.124963179055632	1.0725980154129182E-5	0.4419545334684624	9.772130726808309E-6	2.2169016499610508E-11	0.44521958317508076	-1738.172245727097	74643.42102936625	18334.146514729808	11624.545982083406	18818.459504735845	135.73140683345653	63	37	21	12	38	0.19558180930320615	0.3025394696755871	0.3058705585032977	0.1960081625179113	
7410000	-31825.994209480414	-30191.402111412688	-1634.5920980677238	-30191.402111412688	588.127023127867	4.124963179055632	2.5006384827608193E-5	0.43217363613975407	2.3318009256402867E-5	9.805240931242402E-11	0.4105034045211667	-1583.9453235187686	34720.444712804456	9267.734702174954	5062.990831062955	13280.872432347034	38.1777211910145	62	33	25	13	38	0.20188748471983833	0.30340759044943777	0.29869676231281483	0.1960081625179113	
7420000	-31891.31347463429	-30182.016863381657	-1709.296611252633	-30182.016863381657	1008.3684573949607	4.124963179055632	1.5870221679929003E-5	0.4558644808495534	1.5306863093473938E-5	5.243816386682063E-11	0.46529769777899277	-1655.1804040106153	57803.746051590846	8169.80013143644	16707.81471897002	29305.283272368524	86.35378079110811	62	58	5	8	38	0.19178206482417487	0.30334406706248995	0.3087210563769509	0.19615281173638655	
7430000	-31795.271408340937	-30184.10307408505	-1611.1683342558874	-30184.10307408505	531.4969202178399	4.233428220591775	2.624949018511345E-5	0.4581774728819436	2.5234311691115967E-5	1.6707996510031246E-10	0.4882042219015175	-1561.310225632401	25002.62918056094	3619.99736297879	6978.474148042342	12468.412753343157	28.068261310008335	66	13	34	20	38	0.19178206482417487	0.30132936754699685	0.3087210563769509	0.19816751125187965	
7440000	-31757.84897870281	-30181.532453887452	-1576.316524815358	-30181.532453887452	509.93362086036814	4.00921134478247	3.2051047702247055E-5	0.47904207447837727	2.9678601544245594E-5	2.697434566157053E-10	0.5181372627427316	-1528.0667088079115	28231.018339180788	5161.48749645662	2289.8614562879675	6406.694508130081	33.276483545097385	62	5	27	39	38	0.20110840564055363	0.2980717445397104	0.3026523385678586	0.19816751125187965	
7450000	-31802.63597443394	-30188.14514760435	-1614.4908268295892	-30188.14514760435	540.263930234455	4.103199571021917	2.7454733345711354E-5	0.4240237521123844	2.6518685257110715E-5	1.3301214305327427E-10	0.4161913418015323	-1564.0705128011234	25499.804144422316	30329.51410642269	17847.306816277007	6441.443762657721	40.0013749239035	54	8	5	66	38	0.20110840564055363	0.2980717445397104	0.3026523385678586	0.19816751125187965	
7460000	-31702.04794819395	-30175.291978732246	-1526.7559694617064	-30175.291978732246	347.1265080727302	4.07415186091224	4.441054078314357E-5	0.46037807741351167	4.170147164351369E-5	5.396316126546427E-10	0.5162821693875649	-1478.0515227521237	15656.635940220594	10102.087973732405	19121.18309866106	4118.139890326382	20.39071807331896	12	27	27	67	38	0.18982458744664418	0.2994829634535578	0.31109824209719605	0.1995942070026043	
7470000	-31728.328537459915	-30187.940947441253	-1540.3875900186613	-30187.940947441253	378.70097044358704	4.280806917299532	4.0524576958156185E-5	0.48551897719011244	3.743539609348641E-5	4.2106878143773655E-10	0.5217442165638505	-1489.3879710790404	42011.29644863192	13983.997841509417	25504.727587215693	4078.303515289088	24.087436151858707	1	34	26	72	38	0.19433422960247138	0.2994829634535578	0.31109824209719605	0.1950845648467771	
7480000	-31731.67490098771	-30176.211659989272	-1555.4632409984365	-30176.211659989272	419.8336873684812	4.280806917299532	3.919496613779629E-5	0.47484453154661305	3.59698098535211E-5	4.0322130853254744E-10	0.5268488748973191	-1503.7910175896934	35403.67516053968	17122.43839651431	33706.80967059371	5381.353215266584	27.59307256022955	9	32	18	74	38	0.1948574412672486	0.3032206636203556	0.30683733026562104	0.1950845648467771	
7490000	-31788.25849045703	-30170.626985042247	-1617.6315054147817	-30170.626985042247	523.0011276588509	4.0890717622335515	2.7482022951980545E-5	0.5253453174568915	2.6918425507032745E-5	2.1621119355193069E-10	0.5356282452861474	-1567.832934247128	32208.713437305094	23277.17264488182	3988.7767408432655	6305.976486887068	36.46679622815083	12	52	12	57	38	0.19573163368214622	0.302346471205458	0.2985576049389283	0.20336429017346985	
7500000	-31807.722314257033	-30211.388188054716	-1596.334126202316	-30211.388188054716	489.6976535641866	4.0890717622335515	2.844151811944698E-5	0.46329914422171364	2.7924368621911423E-5	1.811189448464177E-10	0.46494380371257815	-1545.6480085824455	28941.024613788006	26666.33543162832	2835.4199410178057	7828.295103834454	24.22699622676146	37	32	8	56	38	0.20041566443879336	0.3068800102292902	0.2985576049389283	0.19414672039299055	
7510000	-31736.560771220942	-30184.9539041906	-1551.6068670303423	-30184.9539041906	402.7276766655162	4.366044249943567	3.664360251022316E-5	0.44190293488305743	3.531175449635132E-5	2.6669581721265234E-10	0.44776875057284343	-1502.3190229987513	34553.535933275605	17865.628116175794	2435.703332888652	5537.825309584396	24.044537590826287	5	59	20	49	38	0.19467239380659784	0.3122660539827427	0.29317156118547577	0.19988999102518606	
7520000	-31766.752592078938	-30191.503346677946	-1575.249245400991	-30191.503346677946	443.2136329592782	3.8673664272714365	3.2669193756152766E-5	0.47535331070141673	3.226964160221045E-5	2.3041227540839927E-10	0.472633924146509	-1526.4833666846405	21728.907926735097	18238.406880499988	3275.4108241346717	6247.269765863617	34.91431741321597	16	49	20	48	38	0.18763512580787392	0.31218830014494464	0.3012958432375052	0.19888073080967864	
7530000	-31746.01768135406	-30215.80821362203	-1530.2094677320295	-30215.80821362203	404.56412365357863	3.941387307465274	4.510290637550035E-5	0.411367111595883	4.369416372568406E-5	3.709722440451826E-10	0.42734309762716927	-1479.9586495542576	36785.148774166184	18092.48595731093	2879.8957558612665	8069.904937821733	17.848315783081624	2	62	40	29	38	0.18800113326766688	0.3124669798622437	0.3012958432375052	0.19823604363258662	
7540000	-31750.19502898042	-30180.755591354	-1569.4394376264163	-30180.755591354	474.8336347847167	4.094877024201686	3.506339534903412E-5	0.48842648506663383	3.5518346639954074E-5	3.388301823232682E-10	0.5121202725927633	-1521.0308313501241	18138.554982539816	16410.338678067466	4365.608545508755	6324.53492385996	28.539406665216113	37	30	42	24	38	0.19307874946412792	0.3073893636657826	0.3012958432375052	0.19823604363258662	
7550000	-31720.52242952821	-30217.12637265049	-1503.39605687772	-30217.12637265049	309.2254951667159	4.094877024201686	4.7966051974624665E-5	0.42145865629719476	4.841004757669025E-5	4.112156399989829E-10	0.41935686917740617	-1456.750142488475	14584.760962199003	8702.71173100618	1444.2313905179212	4215.563184457898	22.019962072283374	47	26	21	39	38	0.20708472991823315	0.30278425288141386	0.300159230219194	0.18997178698116138	
7560000	-31765.242594575473	-30199.908479303693	-1565.3341152717808	-30199.908479303693	401.1972945972385	4.094877024201686	3.67832317474674E-5	0.47042787618462467	3.676456319199174E-5	2.6887837717697865E-10	0.44469336107738067	-1516.7244423513398	17651.404724982436	17153.25970974476	2273.9067541456907	5762.925317668665	35.54942747725196	43	28	23	39	38	0.2051279081653369	0.29504220233383444	0.2977641304158754	0.20206575908495567	
7570000	-31791.972450247038	-30212.82441547736	-1579.148034769679	-30212.82441547736	442.45372647725645	4.094877024201686	3.985887333625476E-5	0.46701298553846393	3.8554584387286985E-5	2.8279957739136583E-10	0.42801703138092007	-1531.77029588806	15844.84374057689	14991.483312132417	5374.516316372425	4524.702368338235	50.17860226498936	40	29	37	27	38	0.19133089065028236	0.29504220233383444	0.3115611479309299	0.20206575908495567	
7580000	-31794.60744074722	-30194.527826683658	-1600.0796140635607	-30194.527826683658	457.0220230458548	4.094877024201686	3.2869493597383696E-5	0.5089031947634479	3.2246795960478635E-5	2.44368986445136E-10	0.4831751658509949	-1550.8343313192163	19850.48589222012	23687.682071122315	10181.880953860435	5368.1035318837185	40.0133376512823	27	30	11	66	37	0.19527289569253134	0.3014924867179103	0.30770004391313305	0.19553457367642768	
7590000	-31853.089357126424	-30180.740238392205	-1672.3491187342177	-30180.740238392205	826.1924688989751	4.094877024201686	2.221120427760267E-5	0.48688034355982535	2.1197856243578495E-5	1.0717828904291346E-10	0.47875728214682944	-1620.3283872567085	52767.00969486269	30987.12105347788	22455.49188798358	7537.933860981675	70.64311863392444	14	33	26	60	38	0.19527289569253134	0.29314758417635206	0.3187407975819903	0.19283872254912865	
7600000	-31981.42462185455	-30203.085835902966	-1778.3387859515815	-30203.085835902966	1192.695800997693	4.094877024201686	1.2116300470640673E-5	0.4638992908872729	1.1594670276807928E-5	2.7056868118885473E-11	0.44556407292021327	-1722.1662359419445	187776.09589217856	80530.38775393352	33280.76303835459	15183.293807481527	81.85222689290106	2	47	29	56	37	0.19527289569253134	0.2910886774280181	0.3207997043303243	0.19283872254912865	
7610000	-32011.292064568574	-30212.81753480941	-1798.4745297591637	-30212.81753480941	1329.1456840744179	4.412076067865102	1.1317357646884056E-5	0.48740384199655706	1.0698757313685903E-5	3.475236360288796E-11	0.5347850141455875	-1741.8752006177208	106709.62142817171	49359.45959490322	71655.55873603337	18913.957028273275	98.89884579967199	12	63	5	54	37	0.19527289569253134	0.2910886774280181	0.3207997043303243	0.19283872254912865	
7620000	-32044.538203793385	-30206.28117958056	-1838.2570242128231	-30206.28117958056	1932.1402441277855	4.412076067865102	8.029832692056438E-6	0.49986173931039174	7.4893168574298185E-6	1.5015524372872675E-11	0.4997714409333369	-1782.172923097616	97903.60985910584	94409.68546372822	42438.59434123409	16472.83876582789	127.51028011238894	37	15	40	41	38	0.19797090766102088	0.29642937417524623	0.31276099561460663	0.19283872254912865	
7630000	-32137.30119430159	-30199.275147744695	-1938.0260465568988	-30199.275147744695	3383.1872481497817	3.988930490971274	4.302049195390894E-6	0.4546264826091682	4.194121849835016E-6	4.098472466851724E-12	0.47673617787593875	-1877.7546164396451	299536.66061907413	142835.41070383455	119507.54646795026	41909.06996444446	172.3875694233413	15	66	1	51	38	0.19797090766102088	0.29642937417524623	0.31276099561460663	0.19283872254912865	
7640000	-32042.02695505653	-30178.081886610515	-1863.9450684460182	-30178.081886610515	2268.634228654423	4.2287578464591755	6.402138798925586E-6	0.44739120041482217	6.3754750130499056E-6	8.188833452119245E-12	0.4621199721898566	-1806.5758383241387	113812.1212139915	91597.15519938535	86293.34314232416	23093.770725255716	123.85058312080186	33	5	43	52	38	0.1995929937319661	0.29642937417524623	0.3111389095436614	0.19283872254912865	
7650000	-31898.307989789733	-30200.213250770772	-1698.0947390189601	-30200.213250770772	795.3444173380226	4.2287578464591755	1.7203972618438243E-5	0.42910987591511635	1.6980559271967625E-5	5.5034934944786426E-11	0.4223195817652048	-1646.251394376993	37380.30882673113	41129.30383722215	20542.51309034807	8528.737035243501	42.79418520781123	18	26	30	59	38	0.19457041884533047	0.3014519490618819	0.3111389095436614	0.19283872254912865	
7660000	-31737.96396314844	-30166.284833576177	-1571.6791295722621	-30166.284833576177	381.77737781969876	4.2287578464591755	3.368044578974224E-5	0.48175063332895723	3.393737353312284E-5	2.7345621199141533E-10	0.4846618706228977	-1522.7735316230753	25478.479473368174	20195.326145925013	8808.472185041472	4836.7509672014485	24.41992787880908	25	20	52	36	38	0.19457041884533047	0.30577869506435895	0.3111389095436614	0.18851197654665158	
7670000	-31733.99454017638	-30188.61225712479	-1545.3822830515894	-30188.61225712479	314.89738123713045	4.081609087623868	4.427831120508749E-5	0.4577470106602892	4.368592569752515E-5	4.65922682450638E-10	0.4837592005812881	-1497.0827546674743	25239.467789151146	12396.377347359528	4169.043960028799	6192.2896216207655	21.073230639067898	17	49	54	13	38	0.1934381592400732	0.3033637835275922	0.31022939679347494	0.19296866043886207	
7680000	-31771.39769340161	-30185.237844995445	-1586.1598484061665	-30185.237844995445	447.19805514254557	4.081609087623868	3.3532458945462306E-5	0.4837416785563638	3.3421611206467664E-5	2.8609257564054735E-10	0.4921444232066184	-1536.7842467146736	31658.822831542053	12303.514319382213	4062.7117809354245	7816.397673188307	24.956248272716945	38	60	25	10	38	0.1934381592400732	0.301500984609136	0.30306264848148606	0.20199820766930715	
7690000	-31761.547324572566	-30191.08107688496	-1570.4662476876076	-30191.08107688496	411.00402882008734	4.081609087623868	3.601061240054454E-5	0.4600510956887906	3.535838790841424E-5	3.0378961332629204E-10	0.47769164306116135	-1523.627147661917	27317.544644110694	10225.97429299152	5569.056484266781	2714.9316732257516	27.656354351650315	36	60	34	2	39	0.1954616463604994	0.301500984609136	0.3082373966651232	0.19479997236524382	
7700000	-31761.914593080037	-30184.568859059094	-1577.345734020942	-30184.568859059094	414.81450283011833	4.095279834213256	3.5419265138284646E-5	0.4450954516628173	3.4992603044653465E-5	2.484072205985904E-10	0.4453972604398188	-1527.6506889776554	34507.01816574927	11192.843672530977	6252.0416194396485	9467.740651356566	28.696643299730535	32	43	48	10	38	0.1954616463604994	0.301500984609136	0.3068111745949844	0.19622619443538256	
7710000	-31759.829502165747	-30180.416625817576	-1579.4128763481729	-30180.416625817576	479.64861021346644	4.202734545152823	3.3889319224799705E-5	0.4824474777293615	3.38322697351816E-5	2.5113709691346186E-10	0.4608251251280024	-1528.979065976661	31506.11431918047	11228.421354279762	2406.597974526531	8700.094593758919	30.301837974637337	27	71	24	10	39	0.1954616463604994	0.2958143602121487	0.30530806983372777	0.2034159235936265	
7720000	-31844.36733314985	-30208.093113334096	-1636.2742198157528	-30208.093113334096	647.8047090889909	4.062324780448117	2.72721499115782E-5	0.4267170917660721	2.7535515489143985E-5	1.4010484526519755E-10	0.432806184011382	-1585.8843969344173	47274.14435763244	14890.679813116185	4547.613826893938	9059.730045072345	68.14006405270557	24	49	45	15	38	0.19710792450715992	0.2924126098529722	0.3115912086768602	0.1988882569630101	
7730000	-31774.507869911547	-30184.433456231734	-1590.074413679813	-30184.433456231734	470.54568157720433	4.062324780448117	3.528260638227636E-5	0.4494621642496392	3.617677445070083E-5	2.6209458491062047E-10	0.45495305254181373	-1541.095221167841	23180.464253641603	12650.175060487536	3670.850209352391	8081.999845472167	41.85037357366332	28	52	46	7	38	0.19731811978495262	0.2905785806828888	0.31558434814097325	0.19651895139118775	
7740000	-31791.088447233007	-30172.60642823388	-1618.4820189991244	-30172.60642823388	539.8736600503344	4.062324780448117	3.0378967226026268E-5	0.4608911747566701	3.0307345064238352E-5	2.1154596637089514E-10	0.48177618953219975	-1568.9795266495064	37692.578355521386	16420.54551490292	3414.3724041534365	6560.375521234208	48.82802345199239	17	54	38	24	38	0.1883227238620972	0.3001068255243037	0.31142359966499317	0.20014685094860837	
7750000	-31849.36626366786	-30186.26077085874	-1663.1054928091232	-30186.26077085874	570.425716534499	4.062324780448117	2.5602988146552034E-5	0.4962731316355532	2.4573986525487603E-5	1.7233898112542457E-10	0.5179945096374546	-1614.1817552859156	31068.098042898284	11758.185609838443	10453.67577069763	4938.723403397331	61.90063682117585	54	32	29	20	36	0.19193326177637182	0.3001068255243037	0.31142359966499317	0.19653631303433375	
7760000	-31785.780181572616	-30180.048967155806	-1605.7312144168086	-30180.048967155806	456.59378335136364	4.082040622940777	3.511930105607847E-5	0.48997567516867113	3.290841181630389E-5	3.0270414485379444E-10	0.49482842602941757	-1560.1479537741825	22004.266931819056	10304.660778449666	4679.666617208815	1468.3438731292983	44.97315535790166	56	26	52	2	35	0.19573906535921193	0.29482755440631747	0.30511296713211733	0.2043204131023557	
7770000	-31759.454109217393	-30196.611777006525	-1562.8423322108674	-30196.611777006525	332.4013504318312	3.986797588297619	4.530829348641641E-5	0.4338360118644529	4.367586158277479E-5	4.725127742518191E-10	0.47048317209544394	-1519.5393677617444	15478.830138878022	10291.724309092418	4195.569012288282	422.6061068470031	44.49470448513438	32	45	56	3	35	0.205176713762607	0.2974190563139357	0.293083816821104	0.2043204131023557	
7780000	-31712.20139563219	-30173.897414347965	-1538.3039812842253	-30173.897414347965	330.8102672804454	3.930298717264621	5.2797205401176864E-5	0.4624831199712942	5.3340327729366466E-5	7.128717061822023E-10	0.4925492167084534	-1492.377952740949	12896.5005205443	5701.41565991969	3300.2514531078177	4990.966140364566	41.90497907645562	56	34	43	1	37	0.19870020055878654	0.2974190563139357	0.3048345585987241	0.19904618452855607	
7790000	-31718.670707169193	-30183.312357116858	-1535.358350052335	-30183.312357116858	311.4405511179344	4.190428332446392	4.949468964556448E-5	0.46339388784741975	4.98112766085676E-5	5.215947224972358E-10	0.4677636110947619	-1492.1242085040199	15294.733071019227	5638.484170889345	3569.1025079091432	742.9752269316125	39.018990017777476	60	30	42	4	35	0.19870020055878654	0.2974190563139357	0.3068058412812739	0.19707490184600626	
7800000	-31717.657046459874	-30195.07650373664	-1522.5805427232337	-30195.07650373664	273.7240239882035	4.190428332446392	5.341058388469723E-5	0.4920755710544428	5.359698671642183E-5	7.282777499535333E-10	0.4908268498453763	-1479.6364919076461	14228.437405773726	4365.399594338466	3988.544890758622	562.2862153833214	42.739005198096216	67	29	35	3	37	0.1944354070454477	0.3016838498272746	0.3068058412812739	0.19707490184600626	
7810000	-31739.39932754283	-30184.898191381875	-1554.5011361609543	-30184.898191381875	376.2658787795545	4.177440464555473	4.3883043329441624E-5	0.508390767735384	4.3490829233399725E-5	5.190988566226942E-10	0.5128415834805327	-1506.7762334694437	14964.430344579314	9028.25330246101	2469.777394583205	6242.896797861936	28.352972766294712	62	28	27	17	37	0.1952412856913761	0.31211751707415303	0.2963721740343955	0.19626902320007786	
7820000	-31733.534976011724	-30179.151545264656	-1554.3834307470668	-30179.151545264656	363.61016023198164	4.177440464555473	4.521410359943321E-5	0.4557793710002386	4.403182953316529E-5	4.772329308256371E-10	0.48407130683952415	-1509.1915415114192	16016.734517308294	7054.37934728875	1932.0843814887974	2851.114935087618	40.60973943297276	62	27	11	34	37	0.1952412856913761	0.31211751707415303	0.2963721740343955	0.19626902320007786	
7830000	-31936.31555637098	-30197.615015293864	-1738.7005410771174	-30197.615015293864	949.30061907837	4.282026820416058	1.6026664624622267E-5	0.4967305519785749	1.5298090142060884E-5	6.485390000970181E-11	0.5211826770080034	-1686.3156594658326	58801.86218808247	30118.014783917035	6429.574719559718	11682.138422035647	126.56624422314245	37	54	18	25	37	0.18750289460280264	0.29434553736771246	0.3179464256083959	0.2002051424210914	
7840000	-31805.97190731214	-30181.33439681272	-1624.6375104994213	-30181.33439681272	613.3062875782502	4.075850726913366	2.782072452277431E-5	0.4537034805553257	2.7994587057112747E-5	1.7141565582739472E-10	0.46968898620099064	-1575.8279432943118	31176.226387002593	14345.42249084902	4224.326818422307	6267.362784528975	66.84364879139885	45	44	30	13	39	0.1979904470810717	0.2990670245078581	0.30974748115843304	0.19319504725263956	
7850000	-31832.297311043036	-30189.86724693244	-1642.4300641105951	-30189.86724693244	603.0489466298231	4.123443381191841	2.8132577804316326E-5	0.47238112772409113	2.7052204922566574E-5	1.636750610504456E-10	0.46273974336884727	-1594.3988383181459	26926.429692243877	12316.11254501369	2528.8487831031416	4863.184320745706	72.92423663102191	40	53	29	12	37	0.20207402968817606	0.29498344190075376	0.31529780267042307	0.18764472574064953	
7860000	-31834.765943615617	-30176.02961981957	-1658.7363237960496	-30176.02961981957	628.2164043879935	4.132314886132096	2.7175568211704806E-5	0.43299914226371616	2.6047116638006965E-5	1.3578999635001553E-10	0.44509572525223806	-1610.4006238841525	27104.368595782664	18176.637617823733	5459.084166999784	4860.044529298362	64.45405429382012	33	57	30	15	36	0.19601549015070374	0.3029249759442985	0.2991479457612249	0.20191158814377527	
7870000	-31854.461585416208	-30187.981565885024	-1666.4800195311852	-30187.981565885024	628.0103407275177	4.132314886132096	2.475150771297739E-5	0.4199073042794794	2.4317602137567405E-5	1.2201368215022253E-10	0.44156645752421436	-1617.349476792894	41764.50433780848	13402.142421981569	4502.906495803364	6358.407391068371	80.35048263120535	37	57	26	17	34	0.19601549015070374	0.3029249759442985	0.2991479457612249	0.20191158814377527	
7880000	-31824.11963010513	-30187.314478169064	-1636.8051519360677	-30187.314478169064	531.4155760494	4.132314886132096	2.8657378546740578E-5	0.4647184946022477	2.816473358040902E-5	1.8731862953102248E-10	0.4760433259950294	-1588.6237384996516	24863.748484618824	12019.658937662869	2769.4235699540604	5559.352497513686	76.30716409300452	45	54	13	23	36	0.19117495063427964	0.3043764409932511	0.3088234099787025	0.19562519839376918	
7890000	-31905.04863801378	-30184.99976146389	-1720.0488765498924	-30184.99976146389	934.423406996335	3.96007800458479	1.7458623577387258E-5	0.5193119747261207	1.6893257889323143E-5	8.052501081203771E-11	0.5213797476356375	-1668.292595848413	66380.88086217814	25749.15143936786	19370.036733612462	5816.435798530165	73.01976484465709	37	57	5	35	37	0.19117495063427964	0.31266066807428783	0.29580117056782845	0.20036321072360655	
7900000	-31963.1839096518	-30201.400499758543	-1761.7834098932585	-30201.400499758543	1159.0746045217916	4.343751812141647	1.4989545624549775E-5	0.5528690382408511	1.4048755693159538E-5	5.784112743768677E-11	0.5352011606247159	-1710.085819511646	51982.95729181698	24499.52747765195	5765.623851307864	9695.279791125842	111.69685325101567	39	49	17	30	36	0.1953502507671564	0.30848536794141107	0.29580117056782845	0.20036321072360655	
7910000	-32006.358947714358	-30208.26697767987	-1798.0919700344896	-30208.26697767987	1259.281397596031	3.986092050950393	1.1830077229424147E-5	0.526480142195863	1.104452051621585E-5	3.809275501652466E-11	0.5364540096751725	-1744.9180525202419	71029.3944941443	40945.88082528323	21960.654516921717	9929.960078065506	127.4020531638523	49	38	2	46	36	0.19744280586260282	0.28802425513167673	0.3162622833775628	0.19827065562816013	
7920000	-31932.44888771313	-30178.975454882013	-1753.4734328311172	-30178.975454882013	1101.7943232473676	4.203092861814036	1.4785521015410331E-5	0.5895142661456051	1.3665508554840738E-5	7.470439329972137E-11	0.6194526939127113	-1699.1536771417123	56218.684989300185	18663.184784208974	40837.52314014681	12527.079577401637	168.6520240307863	37	26	26	43	39	0.19744280586260282	0.28802425513167673	0.3162622833775628	0.19827065562816013	
7930000	-31886.049182764673	-30189.923575802448	-1696.1256069622252	-30189.923575802448	863.4524663482529	4.254488154762694	2.1161111309266874E-5	0.5112553729293295	1.9864474583380483E-5	1.1165355219799318E-10	0.5197939817108366	-1644.582857133314	42092.36456635135	11337.288623800721	21036.286880984637	7911.640823419608	137.81959558753644	36	16	38	41	40	0.20273139651917513	0.29045159534092563	0.30854635251174156	0.19827065562816013	
7940000	-31839.044505922247	-30186.5708244144	-1652.473681507848	-30186.5708244144	570.5635900974901	4.254488154762694	2.5643365266696838E-5	0.4981139261836449	2.548486017138214E-5	1.486231235514938E-10	0.485564647101666	-1602.771439779106	35951.00559127158	11905.231647293731	5512.8550258658015	8200.543761919147	101.18998450558675	40	59	19	12	41	0.19658837877275495	0.29892885921544754	0.3099771272266394	0.19450563478516059	
7950000	-31930.513394832804	-30186.1846929954	-1744.3287018374028	-30186.1846929954	1022.1205124390174	4.254488154762694	1.608619328149161E-5	0.41791945690197085	1.6114889727161495E-5	4.2878828943620185E-11	0.4095799733105912	-1691.344159597731	51297.910177962876	21471.772154721282	4130.168621302963	14971.808218250642	259.4480035187501	54	51	13	12	41	0.19536961552123855	0.2968662396940044	0.3018000113386279	0.20596413344613165	
7960000	-32036.30690282549	-30172.441500546152	-1863.8654022793394	-30172.441500546152	1876.8896014226814	3.9612340579187646	8.58896152724094E-6	0.5211172289260572	8.396148045541291E-6	2.1583369682585426E-11	0.5407942343960576	-1808.2547499979935	84359.29438098602	35589.42710894514	27777.84406454994	33005.097938287145	350.6945407075979	45	79	1	6	40	0.20586916189734733	0.28806408475924183	0.3018000113386279	0.20426674200478542	
7970000	-32130.458817923816	-30190.17482955699	-1940.2839883668287	-30190.17482955699	3094.158669962442	3.9484496402090588	5.218260841369629E-6	0.5109009508417506	5.076410703664699E-6	6.4070835002626365E-12	0.48659749255358786	-1882.8504752579122	155274.25831756683	52078.92485728317	56194.679467933114	31804.81981983829	478.9248494534838	44	62	17	7	41	0.20586916189734733	0.28806408475924183	0.3018000113386279	0.20426674200478542	
7980000	-32109.245433927706	-30176.561814318262	-1932.6836196094443	-30176.561814318262	2771.1061441954434	4.137088717913678	5.4620804349891606E-6	0.550368526303569	5.397147475298371E-6	8.896088546206886E-12	0.556354136558867	-1875.4246783000588	172411.739765045	37608.88519044013	44806.94613322846	28747.392843349873	498.01641587854533	46	23	54	8	40	0.20586916189734733	0.2849123548464411	0.30340893561348503	0.205809547642729	
7990000	-32271.763629761113	-30199.575015254082	-2072.1886145070307	-30199.575015254082	6627.978849019316	4.049579906661979	2.5251584209902013E-6	0.45921867411365236	2.4209553462250573E-6	1.24752117528507E-12	0.45527373735509064	-2011.526861642893	331742.6685995394	107262.14010540525	106729.90136392982	58340.10138673486	1319.3212079738194	47	6	76	1	41	0.20586916189734733	0.2849123548464411	0.30340893561348503	0.205809547642729	
8000000	-32244.711784846448	-30204.170939469957	-2040.5408453764903	-30204.170939469957	5468.009560499697	4.049579906661979	2.9022633923704544E-6	0.4046410105995813	2.7866636665189932E-6	1.3961205466237808E-12	0.42049485136942294	-1984.9990426480933	213895.68837499962	130578.94207858847	73261.5223731423	1387.8966179925578	796.8470413416775	52	27	48	9	35	0.20583663037461697	0.28312127655983843	0.3052325454228181	0.205809547642729	
8010000	-32092.394622861797	-30201.0334330037	-1891.361189858098	-30201.0334330037	2224.9188083108147	4.177701384680217	7.446314305674303E-6	0.4125433400553257	7.354311569554988E-6	9.641652335123825E-12	0.4173836779568088	-1840.343751865147	124162.80842405875	32648.21547971544	29532.285056407592	346.0965788850431	264.2026569707959	48	70	11	24	18	0.20026413033750165	0.28928682211271073	0.3052325454228181	0.20521650212697204	
8020000	-32149.36129116816	-30204.0173428463	-1945.3439483218606	-30204.0173428463	2666.7435689457857	4.177701384680217	5.726215275433438E-6	0.46506802122951163	5.3985249594126445E-6	7.694968439933028E-12	0.49804522937252926	-1893.0169772765955	98301.62674014385	60727.63887821003	37166.85505847483	967.947824351586	379.13952839856734	44	70	15	25	17	0.19901954154557375	0.3001500960147516	0.2956138603127051	0.20521650212697204	
8030000	-32005.69344345033	-30214.22499817764	-1791.4684452726904	-30214.22499817764	1172.4038241261828	4.208413810654496	1.3136701484823993E-5	0.4268153176861031	1.2728691714560732E-5	3.417806644999569E-11	0.4594103713335247	-1742.3029646417892	69361.62840986054	16311.607081197435	21107.54951926237	529.3232409761106	128.83809645190337	49	70	12	23	17	0.19901954154557375	0.3004978170922068	0.2952661392352499	0.20521650212697204	
8040000	-31856.33929235012	-30202.126474609846	-1654.2128177402728	-30202.126474609846	590.7400406255196	4.1245080127213525	2.7686146971766658E-5	0.40014875208669715	2.6627908401535276E-5	1.1830372379365623E-10	0.404168466108349	-1607.8408695044764	26331.922845731588	8604.414318517713	14665.418777299867	437.1417950170617	87.65129420241237	48	72	10	13	28	0.19901954154557375	0.2954834217365188	0.30554704470135574	0.1999499920165542	
8050000	-31849.563288503767	-30200.17068427285	-1649.3926042309165	-30200.17068427285	553.237947705884	4.079000190892682	2.952815852975897E-5	0.45380968914121467	2.7666727040086167E-5	1.924456102620868E-10	0.48628042064391236	-1605.5254817270772	27361.979776595937	8781.595603520724	5016.0218244717325	244.81616812009284	45.723309434746525	51	59	22	12	27	0.19901954154557375	0.3023187471579363	0.30554704470135574	0.19311466659513676	
8060000	-31768.22335217409	-30181.374761327093	-1586.8485908469943	-30181.374761327093	432.38200919050496	4.079000190892682	3.6613710966028715E-5	0.4181095578845234	3.552931717954248E-5	2.56987771046219E-10	0.44278140391114057	-1544.6763883764074	24253.331361483855	7333.424286702603	3711.7768530587546	84.46184862683637	43.875980397060346	35	69	26	20	21	0.19901954154557375	0.29822125250245135	0.30554704470135574	0.19721216125062171	
8070000	-31798.765265045873	-30182.764874174474	-1616.0003908713988	-30182.764874174474	498.4229096293009	4.065380523309196	3.272275323112821E-5	0.41712260662998746	3.195192217039703E-5	1.906271221303221E-10	0.4331496428221129	-1574.5300764725553	23408.59151020578	10650.202252372013	795.5342041110493	196.8385026986554	53.45680441476989	40	88	2	15	26	0.20205742328520498	0.29518337076282014	0.30554704470135574	0.19721216125062171	
8080000	-31904.259098881204	-30220.03869607741	-1684.2204028037972	-30220.03869607741	760.4559383941121	4.065380523309196	2.0903681935741704E-5	0.47065489802375704	2.0312344836002477E-5	9.779903984208329E-11	0.4800557601882913	-1641.4872367515957	38728.52796676186	14899.949701296011	403.0364710511943	231.84086555273683	70.09484878917021	39	90	13	1	28	0.20205742328520498	0.29518337076282014	0.30554704470135574	0.19721216125062171	
8090000	-31906.789982576945	-30200.573519492336	-1706.216463084609	-30200.573519492336	756.642840409641	4.065380523309196	1.9081018653264726E-5	0.46334892840444597	1.82766808163065E-5	7.04506929136829E-11	0.4557536617097249	-1661.7456240836912	49516.9505835265	12457.20864276803	721.5610577989872	557.4559038689729	111.01830948601435	43	88	7	2	31	0.1939962635834921	0.3001757835721521	0.30554704470135574	0.2002809081430027	
8100000	-31993.85454800319	-30172.25527222487	-1821.5992757783213	-30172.25527222487	1633.3322097009545	4.065380523309196	9.933660829549494E-6	0.4604498409615	9.32326624543145E-6	2.1729539687813683E-11	0.4825676871548298	-1774.014368288907	107047.0997441551	21814.718666842327	5153.061401686414	143.63869651617858	176.07920497522028	37	92	8	9	25	0.1939962635834921	0.2985448023192727	0.30554704470135574	0.20191188939588206	
8110000	-31939.411613884677	-30186.961968719363	-1752.4496451653133	-30186.961968719363	1144.1366827447594	4.1997181966988855	1.3490775676855993E-5	0.5037454818793302	1.3002917237510592E-5	5.1974859465356506E-11	0.550314967474535	-1706.126177961269	62465.25951786536	16337.739778114448	5972.8418931032265	96.35364434069172	116.69601648079693	50	81	2	28	10	0.1939962635834921	0.2985448023192727	0.30554704470135574	0.20191188939588206	
8120000	-31932.82584033126	-30202.36744014014	-1730.458400191122	-30202.36744014014	1051.7054348119077	4.2568365460024	1.4311427627753829E-5	0.49194295031777086	1.4396267518740329E-5	5.321370134236706E-11	0.5012578885279048	-1681.1372755331247	64736.335051064496	13278.61753488327	19122.825472144606	61.01755839193431	162.13642302222874	54	77	2	26	12	0.1939962635834921	0.29700018581745535	0.3134951231834415	0.1955084274156136	
8130000	-31898.51443430765	-30193.00794047824	-1705.5064938294086	-30193.00794047824	854.0675429720209	4.2691896646691765	1.6257599708428954E-5	0.4815567192506747	1.657540985396184E-5	6.482909839039789E-11	0.48140127680704353	-1661.760315684566	66159.1211052804	13829.662946013017	820.1654819860098	79.9334635619148	95.37170482414055	50	83	1	23	14	0.20430120919334968	0.2951483093730467	0.3101637920115915	0.19038668942201473	
8140000	-31863.93062793235	-30167.65806177777	-1696.2725661545812	-30167.65806177777	750.0158662772967	4.32933432232877	1.8908924105412813E-5	0.5539123416689876	1.952577693646309E-5	1.0785420082814783E-10	0.5368709302134932	-1654.1439061429803	43019.363686810066	8245.978220939707	425.7744484455432	129.08179493548954	87.41329471879254	56	76	11	14	14	0.19420843644004146	0.2951483093730467	0.3093380795283313	0.20130517465858314	
8150000	-32008.473080124088	-30173.792961915176	-1834.680118208912	-30173.792961915176	1483.8385885269997	4.248055397168714	9.76397426463139E-6	0.555023297680949	9.538532560845769E-6	3.209547821299072E-11	0.6011006072766917	-1789.1926737435367	84983.90038161352	17586.339339576673	826.7730283763033	58.97678166905644	134.37812221794866	54	80	25	4	8	0.19420843644004146	0.2922154587696549	0.31648101084306496	0.19709509394724128	
8160000	-31973.018187145823	-30187.32995293116	-1785.6882342146641	-30187.32995293116	1391.0358978214515	4.073484211207184	1.1800427630679745E-5	0.4693253778293182	1.201558174575661E-5	2.8327610073050983E-11	0.46355246344531803	-1741.570019513913	69336.22041090683	16320.877191551408	737.8896190937712	214.60223155104805	69.0756191190693	53	81	15	2	20	0.19420843644004146	0.2922154587696549	0.3074625247410845	0.20611358004922178	
8170000	-32073.3345277968	-30223.291603068858	-1850.042924727941	-30223.291603068858	1657.7969043703672	4.233237533412273	8.55832720300105E-6	0.47438385827877494	8.445606704205868E-6	1.8261051446032177E-11	0.5013441231250877	-1803.6588929741	90929.36968784216	23095.20411241039	743.9484985261713	65.80850102300381	197.54601187279235	53	80	19	12	7	0.19420843644004146	0.2922154587696549	0.3074625247410845	0.20611358004922178	
8180000	-31948.62813009242	-30200.706916608437	-1747.921213483982	-30200.706916608437	952.425795283637	3.9918891353293104	1.4602188139765774E-5	0.4615929804240804	1.5010243980827827E-5	4.8808084844234895E-11	0.47826213235494586	-1704.5328211993215	52059.657858738356	12863.185077578635	846.4292644317006	80.77928484767067	117.8943979189355	54	81	9	20	7	0.19720844942993782	0.2906286665177788	0.3044625117511881	0.20770037230109786	
8190000	-31993.299242161076	-30173.43285091382	-1819.866391247255	-30173.43285091382	1410.7779916022205	3.9918891353293104	9.396525418963152E-6	0.5113461465785266	9.916364415673083E-6	2.7329171759705574E-11	0.5305123877733571	-1774.7302634051005	79480.38898944456	21586.018314097655	900.0928977189191	203.30371881380827	111.93719054679083	53	81	14	3	20	0.1978898101843545	0.2909473833931403	0.3041437948758266	0.20701901154668118	
8200000	-32137.68612993391	-30195.31037889185	-1942.3757510420614	-30195.31037889185	2870.586736204065	3.9918891353293104	5.042257902772442E-6	0.48026735320553887	5.305318691700371E-6	6.975570786633431E-12	0.4937531078294531	-1889.8268761659085	170511.44759188386	42494.94737948739	1904.8342833516149	171.06032301972266	931.9371938329358	60	72	15	18	6	0.19027793392415263	0.30181933305300085	0.3072090252551032	0.20069370776774592	
8210000	-32259.04087516883	-30206.281158641767	-2052.759716527064	-30206.281158641767	5986.745483692953	4.155811254039529	2.647022743531174E-6	0.4728282273479703	2.8557244669340246E-6	1.8070416840957767E-12	0.47530671424925075	-1999.3632567603147	278719.7951316104	61125.97704004415	4566.834957261975	511.3433208709367	1500.0989529400015	66	67	10	26	2	0.1897954940771075	0.30230177290004595	0.3072090252551032	0.20069370776774592	
8220000	-32134.1179235826	-30219.07636400607	-1915.0415595765296	-30219.07636400607	2431.7607875255794	4.141453112751634	5.7942593182036765E-6	0.42783470765132675	6.043667659415196E-6	6.656334106850494E-12	0.4283509209994061	-1866.0369522431777	121170.42225712589	32534.51559449289	4874.112380708114	745.739674461281	297.4875627042373	64	70	9	6	22	0.20160473625955264	0.2904925307176008	0.3072090252551032	0.20069370776774592	
8230000	-32069.286317422368	-30211.41953736734	-1857.8667800550268	-30211.41953736734	1911.9166160105053	4.13272091569689	7.568714456588278E-6	0.4255224383835506	7.658601727670444E-6	1.1822305443843442E-11	0.4489925551390213	-1812.1159458618981	106892.49679937074	26304.07979291215	695.3431225808199	184.21852635391724	184.05422039352607	63	71	8	28	1	0.20635074778912424	0.2904925307176008	0.30502875376175625	0.19812796773152125	
8240000	-32029.875791842427	-30196.020661277773	-1833.8551305646533	-30196.020661277773	1714.151744970427	4.13272091569689	8.721897028232811E-6	0.4256433743343526	8.638357673976609E-6	1.7852825617835886E-11	0.48837711113995724	-1787.7594784578093	105594.70388318517	28511.880114800817	1113.7004299684788	217.90560456067794	148.40443658171768	45	88	3	10	25	0.20635074778912424	0.2904925307176008	0.31063016519144987	0.1925265563018276	
8250000	-32024.13447844393	-30201.20728037358	-1822.927198070354	-30201.20728037358	1641.053784071795	4.114125202657822	8.846083102116486E-6	0.4659604608321004	8.836394938465904E-6	2.330334436486939E-11	0.5393243320303989	-1777.2903965220908	83695.96420519895	24894.68287258808	1219.2943617686233	89.42442219584078	140.05943586597218	54	75	9	7	26	0.20635074778912424	0.29043009785363944	0.30864816783802396	0.19457098651921487	
8260000	-32064.77938566793	-30215.457488940137	-1849.321896727795	-30215.457488940137	1807.776192755804	4.114125202657822	8.605562114559079E-6	0.4469122328456631	8.459780927092946E-6	1.7590080161936233E-11	0.48777323559593505	-1804.306571535423	68603.42506731725	26254.129140389337	516.6860056490381	249.14905582858844	181.25424439612016	55	75	13	11	17	0.1979574434458612	0.2956232676279098	0.30864816783802396	0.19777112108820757	
8270000	-32012.90030997324	-30176.183445832623	-1836.7168641406186	-30176.183445832623	1738.7362429944899	4.2871065596826625	9.209396746658082E-6	0.4866747663257447	9.416819986917345E-6	2.6688565126593274E-11	0.5575606310929275	-1791.1662530013032	86745.02527203763	21458.6614701463	814.1558560529741	280.1621334822102	135.12699669146696	60	70	14	10	17	0.1996678933806726	0.2956232676279098	0.3027297087830132	0.20197913020840697	
8280000	-32178.25402231205	-30200.025420320442	-1978.2286019916055	-30200.025420320442	3364.3926025991636	3.8186875932743054	4.093834909497353E-6	0.5123667231335909	4.17820657640232E-6	5.41031920818465E-12	0.5588610620001404	-1926.371964487223	160736.65152754658	55706.45985742647	15180.32297084276	1113.4812266192532	319.02491777655484	59	71	1	18	22	0.20062674680454484	0.2956232676279098	0.30177085535914094	0.20197913020840697	
8290000	-32133.384485863327	-30195.62840591736	-1937.7560799459695	-30195.62840591736	2908.8125749310684	4.02181837582903	4.883556269097746E-6	0.499189155458926	4.983641251937829E-6	6.771133192590746E-12	0.5129957964665689	-1890.2722187800396	121124.16160927388	36798.777007935765	577.5568573047717	354.7012160239203	371.9068471247102	68	62	15	18	8	0.20062674680454484	0.29669630734701324	0.30177085535914094	0.20090609048930355	
8300000	-32089.507642532473	-30208.752908162893	-1880.7547343695815	-30208.752908162893	1989.7433590817473	4.098816601265563	7.179752061656535E-6	0.4834849539877801	7.374063287572606E-6	1.2710122956734913E-11	0.48766407787231675	-1833.9083805000525	97521.6766906052	28080.68625166056	765.9318509409095	401.55722203625044	335.1651301301562	64	67	4	8	28	0.20062674680454484	0.29714353512702385	0.30177085535914094	0.20045886270929292	
8310000	-32251.54324437483	-30217.515863121054	-2034.027381253773	-30217.515863121054	4412.9595059629355	4.098816601265563	3.1330651491646715E-6	0.4416812422308336	3.087499383220615E-6	2.0700676284513725E-12	0.4557162988212096	-1983.1587098236514	260965.84589148653	67070.70439844388	1517.352038160617	661.1357396986114	734.3153173070366	68	63	6	3	31	0.1993752538124629	0.2934723359557377	0.3157492440312608	0.19140316620054112	
8320000	-32231.658899513714	-30216.323517171568	-2015.3353823421448	-30216.323517171568	4352.981845968244	3.960444647125524	3.3121825878763922E-6	0.5254774697935964	3.290544294660297E-6	4.140577382188666E-12	0.5869621566964904	-1964.0076202432977	273998.47728476126	67411.80141445545	2872.743735505556	733.5323072428599	469.44659551428475	57	73	14	3	24	0.194368373584951	0.2951329378201719	0.31909552239433847	0.19140316620054112	
8330000	-32238.438277904406	-30184.49303953599	-2053.9452383684143	-30184.49303953599	6102.846117568561	4.209576753069895	2.6164090889410087E-6	0.43410693231592257	2.5886406346538987E-6	1.3544805856047923E-12	0.4416941757842438	-2001.7854921109938	265416.68357922323	91273.2015978143	5745.178167736459	1134.6797675621592	332.6916424703789	54	76	4	16	21	0.2022938803076448	0.2951329378201719	0.30355045041454987	0.19902273145763594	
8340000	-32147.41598518272	-30205.147793156633	-1942.268192026086	-30205.147793156633	3138.1816768727126	4.082648978701623	4.991421074088463E-6	0.4675848825372779	4.881356001663316E-6	5.4021896369201745E-12	0.47074525511879867	-1894.058504839975	139220.52458830277	38021.00317308882	1301.2668717769036	480.4338509661607	335.6358702723787	67	65	2	7	30	0.20078720029808786	0.28800744180479243	0.3176372817956384	0.19356807610148385	
8350000	-32251.97739327025	-30202.73186832477	-2049.245524945481	-30202.73186832477	5932.947977619371	4.082648978701623	2.5857719590762447E-6	0.4649420319411691	2.5032052933728106E-6	1.5521224035904782E-12	0.48660317847094253	-1997.1799972875806	223954.72447063198	115878.22164876387	3175.4132028015338	1160.7678901055779	569.6142104057358	46	85	3	14	23	0.20213061084771122	0.30553333835299634	0.2992505929286483	0.1930854578706466	
8360000	-32143.35412188103	-30216.371327909572	-1926.9827939714582	-30216.371327909572	2675.1104621813465	4.076748342330165	5.503074153744449E-6	0.4525238647792118	5.327434352756509E-6	6.3397553985949475E-12	0.45819413191809866	-1875.2003027012368	225605.63619003736	50595.885433110845	15979.641746021425	570.2873840465436	283.930864495508	46	85	1	16	23	0.20213061084771122	0.2920761648296839	0.31270776645196074	0.1930854578706466	
8370000	-32024.76908352741	-30184.84941795005	-1839.9196655773624	-30184.84941795005	1745.4683149884165	4.076748342330165	8.793395568538417E-6	0.48155752648764377	8.607455373872293E-6	1.8428691234689236E-11	0.49767496638772646	-1791.7327899773659	61156.01937474817	34281.987526532524	6967.386892559242	592.5225243155553	187.43800911694603	53	76	2	4	36	0.18829841159493757	0.3059083640824576	0.31270776645196074	0.1930854578706466	
8380000	-32177.627888909796	-30207.31929254973	-1970.308596360063	-30207.31929254973	3612.0959704874017	4.076748342330165	3.682873630189245E-6	0.47907103515211447	3.746953707187383E-6	3.2496620274760586E-12	0.48834057296040945	-1915.9233187890907	210027.33752088083	92133.41060186193	40733.897860155135	1816.1100993534703	190.6630239162878	42	70	17	9	33	0.19660167474913193	0.3059083640824576	0.30440450329776636	0.1930854578706466	
8390000	-32130.13911514763	-30213.931524235002	-1916.2075909126288	-30213.931524235002	2738.768622048225	4.19368765792556	5.714176604229584E-6	0.4608019479953137	5.588002594733948E-6	7.531520815028474E-12	0.4918140094388651	-1863.2212633598658	148359.80437118234	65850.50711971549	48204.94680601574	536.9617318070295	298.2360054227515	36	71	22	11	31	0.19412158371557633	0.30298292792851933	0.30440450329776636	0.19849098505814045	
8400000	-32130.937162411486	-30199.655033116574	-1931.2821292949127	-30199.655033116574	2939.0931218785477	4.046230074268947	4.854682034538297E-6	0.4723081091769358	4.7448177097779825E-6	4.815831268356933E-12	0.45820919691532075	-1877.3458037500109	183602.3222122293	81169.05680532556	65438.21713933671	408.70699985851917	316.1826998329761	32	71	26	11	31	0.20080651890527149	0.2948461687574408	0.3046232639132595	0.1997240484240307	
8410000	-32008.562520446954	-30221.989367267586	-1786.5731531793672	-30221.989367267586	1398.9342946815198	4.046230074268947	1.0569981557751477E-5	0.4075216508283166	1.0637353720900655E-5	1.806266754283998E-11	0.3898914732348704	-1736.3243848638886	77032.85456116115	43141.287524471976	25013.20252655547	726.9941626663624	119.35777814683578	35	36	59	2	39	0.20080651890527149	0.29802425861413256	0.30144517405656773	0.1997240484240307	
8420000	-31954.438203706217	-30173.68959406234	-1780.7486096438752	-30173.68959406234	1253.6804615900548	4.144692928254509	1.0797157841084834E-5	0.4586919051570119	1.0859224655915465E-5	2.6882078707667712E-11	0.4617000854925918	-1730.9801709133428	66074.11400998672	40537.634771117984	23705.52810314623	486.27409387669474	116.77660450839028	60	14	57	7	33	0.20080651890527149	0.3019876490780989	0.30144517405656773	0.19576065796006437	
8430000	-32073.92238098982	-30195.06066641891	-1878.8617145709102	-30195.06066641891	2486.3797425088155	4.144692928254509	5.965203705813735E-6	0.4277189975151647	5.847965311908173E-6	7.042454202412905E-12	0.4457506351370832	-1827.918694780285	128088.79655575643	48655.195211297636	30855.718253160252	349.5112579108091	98.4480975856512	60	25	46	7	33	0.20080651890527149	0.3019876490780989	0.30486774674484896	0.19233808527178314	
8440000	-32073.921444977117	-30186.774931274736	-1887.1465137023813	-30186.774931274736	2487.9922730807825	3.97308765302614	5.516829138839798E-6	0.48672221858945236	5.51276349035854E-6	8.018688642230064E-12	0.49577386333513895	-1834.788883447488	169143.04268897878	71359.77816827605	46194.07548447932	182.4821068361025	145.0598549129854	40	32	58	13	28	0.20080651890527149	0.3019876490780989	0.30486774674484896	0.19233808527178314	
8450000	-32081.495532286703	-30177.40666142386	-1904.088870862842	-30177.40666142386	2975.2598734824396	4.152089230290542	5.306646709505669E-6	0.5108170712237234	5.1837199497512E-6	6.412625660584548E-12	0.4912333546699501	-1852.887780306574	112219.71046159237	72080.30005058435	30469.111235508582	122.86965895161264	138.10189593171603	58	34	40	3	36	0.20398993123834722	0.30124161963241175	0.30486774674484896	0.18990070238439458	
8460000	-31988.217008398977	-30188.91283792855	-1799.3041704704283	-30188.91283792855	1464.1443461962924	4.152089230290542	9.136527651818855E-6	0.46947579070231776	8.973100809606458E-6	1.711371616707977E-11	0.4672797442390719	-1753.5163924634683	81234.5171711979	33690.70167216773	2576.491989926695	80.5369770346989	56.68541978885781	73	57	3	13	25	0.205170902601942	0.30006064826881695	0.30486774674484896	0.18990070238439458	
8470000	-32004.00102188994	-30197.49049733765	-1806.5105245522884	-30197.49049733765	1656.7613221228148	3.9113947211515208	8.769133587416638E-6	0.4975432147643871	8.688128030803526E-6	1.9328386601721536E-11	0.502905643255151	-1759.2377604768142	80602.81988435399	29425.263120752552	8532.33637542416	65.33136952035895	77.47898418644778	55	67	10	30	9	0.19493711449531628	0.3056655744625295	0.3054455656825666	0.19395174535959014	
8480000	-32027.114851287883	-30177.759759020202	-1849.3550922676811	-30177.759759020202	1859.1953354547022	4.263748513104055	7.18275118229895E-6	0.4206327184131738	7.003468046367439E-6	1.0732411915502863E-11	0.4571728443009273	-1801.7899293901635	89020.1956955805	33293.85587235736	4495.181723789611	106.94323642028324	171.54185644937846	71	57	6	23	14	0.19957853875527762	0.3048984347101871	0.30157128117494764	0.19395174535959014	
8490000	-31908.48634892659	-30189.402209036427	-1719.0841398901662	-30189.402209036427	782.5310993757633	3.6832924584216475	1.9038057628784546E-5	0.5455000942544737	1.8052371499254064E-5	1.1143717138363861E-10	0.5593164497224192	-1674.4257105723236	32504.31930181185	18513.52234430843	5636.562667408467	74.71503920916146	60.672104139011715	100	18	17	8	28	0.19265942361135657	0.2987758044080992	0.3072055599105147	0.2013592120700321	
8500000	-31867.884417729278	-30182.486979176952	-1685.3974385523245	-30182.486979176952	640.9487735350415	4.384995626983181	2.1346474619149255E-5	0.5399544422278277	2.0729968469008203E-5	1.432580239314436E-10	0.5544309320093487	-1642.893797830038	22351.46502455176	4433.5003421771835	3866.5126126597256	92.65648001159045	54.787398123916795	113	13	9	7	29	0.1994978306284255	0.2987758044080992	0.3003671528934458	0.2013592120700321	
8510000	-31895.081376241873	-30194.848782315537	-1700.232593926335	-30194.848782315537	702.2110257088682	4.113604950398781	2.063107759413231E-5	0.45580445560295885	2.046590627670001E-5	9.201573861669722E-11	0.453584897926604	-1655.0756197707656	31494.67734618931	12871.107201247756	10120.985217872692	80.11882821279225	75.96047858042277	105	7	21	12	26	0.20228145100221703	0.2987758044080992	0.2975835325196542	0.2013592120700321	
8520000	-31774.294880147183	-30171.598841296316	-1602.696038850866	-30171.598841296316	449.48063401581186	4.113604950398781	3.42441790996253E-5	0.5027765329104571	3.339418425878794E-5	3.154793612410705E-10	0.5151973773089518	-1564.972619190437	14845.873380889132	4446.570913439168	226.6107960280139	73.61405100968331	23.91291547705565	102	30	3	19	17	0.20228145100221703	0.2987758044080992	0.2975835325196542	0.2013592120700321	
8530000	-31826.83613748763	-30210.834046842785	-1616.0020906448428	-30210.834046842785	440.25751709708607	4.129529525260544	3.277358747197117E-5	0.448006710047182	3.2570224017024164E-5	2.459813496796264E-10	0.47725069816592514	-1577.7561911890002	14387.279595143444	4412.992753648581	540.4846110440247	61.24153850693745	34.10361653582305	100	33	1	19	18	0.19582668631044123	0.30395130685422334	0.3004481072941646	0.1997738995411734	
8540000	-31892.79463362484	-30176.88818998195	-1715.9064436428905	-30176.88818998195	789.6346348048761	4.081161362540025	1.8096148144861773E-5	0.48155105666162235	1.8803004121899483E-5	8.748355092207777E-11	0.49192427113530907	-1673.5045136833637	28762.54223483381	10437.16284393118	310.5674394543018	343.7446981602521	79.91458651129358	86	47	4	5	29	0.20102267227522533	0.30127922711840216	0.3004481072941646	0.19724999331221046	
8550000	-31992.480928878307	-30218.673911938542	-1773.8070169397638	-30218.673911938542	1050.1219856104517	4.081161362540025	1.5170021619958631E-5	0.41572703232589586	1.5385657784080188E-5	4.661913692142019E-11	0.4352072946359378	-1730.8414573706232	35114.014463525404	12554.818571577725	1117.7786813608625	154.90416745229976	136.788397195583	88	46	11	8	18	0.1965166450569075	0.30127922711840216	0.30340461780639083	0.19879951001830204	
8560000	-32085.420695127093	-30210.672432870233	-1874.748262256862	-30210.672432870233	1850.0199633221525	4.081161362540025	8.829598809391935E-6	0.40974821221609237	8.807658793576917E-6	1.5023662231516326E-11	0.44389727143221913	-1827.210071761843	66213.62490789515	24479.77803026633	8549.169586081294	316.5705326974312	196.79561988252019	88	39	13	25	6	0.19980958949430205	0.30127922711840216	0.30011167336899625	0.19879951001830204	
8570000	-32180.354717859384	-30198.781926676842	-1981.57279118254	-30198.781926676842	3105.658898591075	4.081161362540025	4.623789050947573E-6	0.46191219960286956	4.542202470582121E-6	4.754995258742298E-12	0.4736879735558865	-1932.2221163958018	120676.48053432097	29651.152179765842	2891.538040063562	1239.8317127613038	685.7402635850943	91	41	7	7	25	0.19927254358105015	0.2931611376705547	0.3082297628168437	0.19933655593155394	
8580000	-32198.017515275402	-30218.93627788883	-1979.081237386572	-30218.93627788883	3396.8479397316355	4.081161362540025	4.4507621202285825E-6	0.446763172025465	4.330649275417212E-6	3.873978418400795E-12	0.4491861725195383	-1926.1404488134776	120314.74759334669	47238.52068435602	42475.22123767738	1480.4194458603313	472.847580868753	96	34	1	8	32	0.19927254358105015	0.2910255848616904	0.3139200574254877	0.19578181413177428	
8590000	-32147.10835443985	-30200.265359426136	-1946.8429950137147	-30200.265359426136	3142.373829407567	4.081161362540025	5.292183406190035E-6	0.512436000752194	5.136211648828728E-6	5.799753968577564E-12	0.4683112628591225	-1893.6219960296958	110985.91646407316	48514.48871785169	45108.92840428449	1720.5619413986728	361.93450295445484	94	27	10	9	31	0.19964419569022007	0.2987936720199373	0.30578031815807083	0.19578181413177428	
8600000	-31950.941314762502	-30213.151037123265	-1737.7902776392361	-30213.151037123265	804.4434353098068	3.9088107028680734	1.8093305268075057E-5	0.44349448102391903	1.737678342082392E-5	5.448125392158797E-11	0.41890581933741644	-1692.827223266221	23830.75406788281	10893.875231637901	9278.04146945532	155.37291879575508	138.1682924321686	94	8	30	15	24	0.1966276336279278	0.3003898493803314	0.30788035200959263	0.19510216498215066	
8610000	-31973.769807582343	-30233.091193416738	-1740.6786141656066	-30233.091193416738	912.5653210345981	4.005964767547603	1.712560111604171E-5	0.42992494415797095	1.5969355289267783E-5	4.9875306679260664E-11	0.41905792409196013	-1694.5153768978744	41006.748782648814	6807.132166069751	9260.37543863983	420.53318056563995	106.60962270260774	95	20	17	17	22	0.19180227330839558	0.3058695724219441	0.30372152500437843	0.19860662926528433	
8620000	-31940.723675348614	-30202.03865809701	-1738.6850172516029	-30202.03865809701	956.4520814776533	4.005964767547603	1.624354506046147E-5	0.5097448494955857	1.528281494033855E-5	6.560589621258555E-11	0.5110607001115952	-1691.0519446685714	33757.9341712225	8115.407250072935	17466.29397584883	396.20344233468643	91.41662485925332	91	25	14	18	23	0.18328850943293104	0.3058695724219441	0.312235288879843	0.19860662926528433	
8630000	-31975.829285026717	-30203.670880284957	-1772.158404741761	-30203.670880284957	1127.9954299138078	4.005964767547603	1.3911451915771184E-5	0.5504925710890496	1.3257117790508033E-5	5.4540553804059023E-11	0.5288317834010473	-1723.196606453426	47536.11056608102	8459.480401883438	17162.58894259094	845.8099728919344	92.81754570995557	100	25	4	14	28	0.2020093557292688	0.2874170866518123	0.31610787764567355	0.1944656799732478	
8640000	-31889.14904060236	-30194.63835870564	-1694.5106818967176	-30194.63835870564	725.0374046996908	4.005964767547603	1.8704728083884845E-5	0.5194461660217881	1.9019580368211445E-5	9.787237036187453E-11	0.5077017534620196	-1646.0638273140485	26845.418022349666	6017.740089724529	20652.95559500471	471.52295671375725	76.58287543663796	97	29	2	14	29	0.2020093557292688	0.3007438436281731	0.3020277108088288	0.1952190898337318	
8650000	-31919.540719771157	-30199.67831686401	-1719.8624029071484	-30199.67831686401	761.973230722448	3.856462776701818	1.822915412304818E-5	0.4384750219963369	1.8505740308422654E-5	5.870855750731577E-11	0.41755475532219	-1672.5071533997598	34676.62601731667	4381.770282713705	12780.876595798833	522.4233582660946	96.91886656277958	94	22	15	13	27	0.19240678097202019	0.3099382318921602	0.3079400213011225	0.18971496583469957	
8660000	-31792.39777609495	-30223.94087568129	-1568.4569004136567	-30223.94087568129	379.7886750161654	4.3040809657567065	4.055298091306176E-5	0.42838773164798394	3.900945063557797E-5	2.922636155004877E-10	0.4224582501633896	-1524.1890525531983	13942.530620235786	2130.271485756186	8021.833331949924	171.5336950067188	45.31494656928496	97	22	10	9	33	0.2043076982078246	0.2985840120264121	0.3079400213011225	0.18916826846464327	
8670000	-31801.68788761101	-30223.095461788143	-1578.5924258228658	-30223.095461788143	416.3527641921805	4.087067762736041	4.1271834449464494E-5	0.4585643152314188	3.920483449044895E-5	3.3796408209107585E-10	0.4589031618565072	-1541.6536073537418	12914.968021211864	5087.699566779866	189.09539656069407	19.65343969226015	29.33064474894216	93	37	8	10	23	0.20340266030410226	0.2974099095817864	0.30428982461415305	0.19489760549996074	
8680000	-31786.471739506465	-30208.25030191047	-1578.2214375959963	-30208.25030191047	464.313552515282	3.819120298270932	3.973805179129359E-5	0.4209658920988763	3.746946287841242E-5	2.521371811501549E-10	0.4070171107188864	-1539.3021532731964	16808.22218235716	4297.223089969049	697.202363017011	33.44055116778655	52.483363018109635	86	44	6	24	11	0.20340266030410226	0.2980312773872597	0.30366845680867977	0.19489760549996074	
8690000	-31823.05633954761	-30193.212009145558	-1629.84433040205	-30193.212009145558	568.383099844921	4.270371804914463	2.9910564432057496E-5	0.42911885813004563	2.8403855487516207E-5	1.6509325980616355E-10	0.4373200918758633	-1590.128376319419	19610.034297118767	5348.623558798095	1059.5871041510823	43.0462694655989	40.98335497221405	88	45	3	18	17	0.19410440253331743	0.30511506936378174	0.30588292260294253	0.19489760549996074	
8700000	-31808.34728516709	-30170.853809306656	-1637.4934758604338	-30170.853809306656	526.6872531201999	4.174423515055594	2.7979046768466725E-5	0.45406605850647824	2.685594114734634E-5	1.4739491091439833E-10	0.44814690344101094	-1594.5938252886758	22539.172155278484	6320.3012388996485	6287.412161469845	44.874686949392796	46.448464234303444	80	47	8	17	19	0.19410440253331743	0.29237540686401936	0.3186225851027049	0.19489760549996074	
8710000	-31796.641333654385	-30213.358128324537	-1583.2832053298466	-30213.358128324537	389.34326126468983	4.190946195312827	3.655147393930919E-5	0.4345252078359376	3.518170993515688E-5	2.3689914295362113E-10	0.4327663041019487	-1546.6845789657336	15660.65730314868	4164.4800803712	59.116409743507084	50.95620342432743	31.887385726466764	82	51	30	6	2	0.19512138971701598	0.2979792606484914	0.3186225851027049	0.18827676453179018	
8720000	-31815.922288566097	-30202.141232413258	-1613.781056152839	-30202.141232413258	516.9571719477041	4.202687341377517	2.7999906663020934E-5	0.5092832445932327	2.7358633113327306E-5	1.8346412681960842E-10	0.4794126529670717	-1574.7417851026632	20154.236406393775	6169.128632234393	65.27314848981617	32.13164112619335	83.27581553707813	77	55	20	16	3	0.19229671928406836	0.2979792606484914	0.31163624373056475	0.198087776336878	
8730000	-31779.407793010112	-30172.77062563705	-1606.6371673730623	-30172.77062563705	568.6174867049173	4.092972815956732	2.9361794403588635E-5	0.5064901435729933	2.8488471393396704E-5	1.9733277719768836E-10	0.47755681150995877	-1567.2678840428575	26603.76029868856	7361.603498794571	150.89589876157063	29.308107401708828	52.890729721470024	81	51	7	23	9	0.1884592481121338	0.29730743841210605	0.31614553713888466	0.198087776336878	
8740000	-31787.357832493355	-30208.10065659241	-1579.2571759009456	-30208.10065659241	450.6603200809079	4.441554889640918	3.109450727149263E-5	0.4786834602751692	3.117829653206304E-5	2.2646725625598842E-10	0.4794090690472939	-1542.5452458004615	18149.549444477714	5849.873405118466	39.79011601263201	27.292165109033526	27.73282389806896	79	53	16	8	15	0.19653461854110799	0.2878538779801902	0.315846529493001	0.19976497398570328	
8750000	-31787.277573920688	-30208.33653367002	-1578.9410402506694	-30208.33653367002	465.1532602496523	4.420642324702085	2.89372754147083E-5	0.4879287046143546	2.9725038554399705E-5	2.0509696103122156E-10	0.48219276601245664	-1541.7684132575616	23261.78402594269	4797.429807124457	39.24838865069184	27.157363310288606	34.74394094246767	75	57	13	21	5	0.19653461854110799	0.2878538779801902	0.315846529493001	0.19976497398570328	
8760000	-31915.41845830705	-30189.58723528357	-1725.8312230234808	-30189.58723528357	1037.6815643506236	4.0393083090181765	1.376857076137875E-5	0.4327644268998372	1.3838627683380643E-5	3.711741601049909E-11	0.4374406128763731	-1683.8659958076964	47279.131500481	11259.6692894117	103.96344782362692	88.39451637932595	156.46646358065502	76	56	12	24	3	0.19653461854110799	0.2918790014782834	0.3118214059949078	0.19976497398570328	
8770000	-31832.429053064207	-30187.893554579266	-1644.5354984849398	-30187.893554579266	643.808080896547	4.16321235868566	2.37564410680818E-5	0.47831741233361386	2.3684437733703145E-5	1.489073194956119E-10	0.5002382681149597	-1605.7294557737152	30230.56172019838	6296.575999346669	29.180532417930078	44.947878744384425	52.78040203628718	77	56	4	18	16	0.19653461854110799	0.2918790014782834	0.3118214059949078	0.19976497398570328	
8780000	-31760.16478907823	-30187.086158049195	-1573.0786310290357	-30187.086158049195	437.9039476996955	4.16321235868566	3.29633219926919E-5	0.38740477127199446	3.3453241228609895E-5	1.9928928821869492E-10	0.4236727525870597	-1535.5744798421213	20456.05148126875	6035.357080044925	38.2087964678804	17.586049788701004	47.33202074787791	79	54	27	7	4	0.19280098993449624	0.29241867343687905	0.31501536264292385	0.19976497398570328	
8790000	-31769.883745164992	-30193.963359640034	-1575.9203855249564	-30193.963359640034	551.6462678632141	3.9990058827912764	3.0383531499179653E-5	0.43608857963384007	2.9528985567450364E-5	2.002905119528757E-10	0.47418569942828953	-1539.4103815779529	21024.187916433413	4177.509381529601	11.30426327810846	22.935806914221004	31.255234882730786	81	52	5	3	30	0.19853503244750048	0.2930929661443378	0.3126595722093833	0.19571242919878085	
8800000	-31759.79835844699	-30195.817961472607	-1563.980396974383	-30195.817961472607	437.7497376684924	4.021613257772994	3.42920670267974E-5	0.44816723667841857	3.396344842437909E-5	2.681867463746078E-10	0.4769202049490583	-1525.6337488252066	16434.686583320014	3348.651845058463	2.759423288786548	16.496447878335633	27.204435844365594	88	45	6	2	30	0.20527551284134213	0.28635248575049616	0.3143848103774253	0.1939871910307388	
8810000	-31810.258333455706	-30184.235770141175	-1626.0225633145326	-30184.235770141175	677.3443403049757	4.021613257772994	2.2684947821203537E-5	0.44347342607684864	2.3185208496261328E-5	1.1971799456426606E-10	0.4751484002308702	-1586.8450717115024	29075.269436601535	7907.475462799906	59.99416690056296	12.165445311010137	41.6379889132782	87	46	2	6	30	0.19585005208253342	0.2957779465093049	0.3143848103774253	0.1939871910307388	
8820000	-31841.04631801737	-30180.61109700077	-1660.4352210166012	-30180.61109700077	769.3781385984155	4.021613257772994	1.6702011233067174E-5	0.47885218760949105	1.6988958926728473E-5	8.217903305090038E-11	0.5240499701715078	-1621.1525417258406	42783.695193308704	10654.562707771947	25.966436642059612	12.77824863961139	36.49708408654368	81	52	3	7	28	0.19585005208253342	0.30037327993303986	0.3143848103774253	0.1893918576070038	
8830000	-31774.34407395056	-30187.39701104738	-1586.947062903183	-30187.39701104738	479.0860759271299	4.021613257772994	2.6466052740608454E-5	0.4499572061019335	2.6087311324612594E-5	1.8590706234630922E-10	0.506328241246192	-1551.1739581082354	20180.85126812669	4885.540807248296	16.763333556865753	8.331542742510589	21.660663285025084	84	49	2	10	26	0.20600375752354405	0.30037327993303986	0.3042311049364147	0.1893918576070038	
8840000	-31723.810931237615	-30181.798969076	-1542.0119621616134	-30181.798969076	401.3251432710757	4.0814367636129205	3.460305151222042E-5	0.43575600585792373	3.458420961845923E-5	2.447244229834266E-10	0.44948582217373684	-1505.6713999512897	15119.594836264414	4467.316628448377	5.624815026351577	11.023091450932595	34.89721308532375	89	44	8	14	16	0.19686949428574227	0.3045188257123013	0.3042311049364147	0.19438057506554415	
8850000	-31709.160973672737	-30185.490140475846	-1523.670833196892	-30185.490140475846	343.08388059094693	4.2901187049812455	4.1940161291413454E-5	0.46615125083705644	4.1766694448463754E-5	3.646449787074944E-10	0.45258342824823283	-1488.1172628400197	16474.85068367428	3425.999073558698	57.694816163461084	11.020676737059862	19.960183514179736	87	46	5	22	11	0.19686949428574227	0.3037124743774664	0.29934787274203684	0.20007015859475694	
8860000	-31720.16872242769	-30182.62468576417	-1537.5440366635205	-30182.62468576417	381.60042172422544	3.9650684377366803	3.477930341322865E-5	0.43760103135810396	3.553319142238303E-5	2.770549414807055E-10	0.45978322390429816	-1502.3953532550631	14449.476925952857	4008.050378772878	17.35973564804543	20.362083866031682	25.73041022885363	85	48	22	5	11	0.2038181687115882	0.3037124743774664	0.29938219296979807	0.1930871639411498	
8870000	-31757.037170428775	-30173.805304683174	-1583.2318657456	-30173.805304683174	498.7283728940678	3.9650684377366803	2.856420764667327E-5	0.405254784213407	2.913872471873809E-5	1.5216852010112219E-10	0.4119153276993595	-1546.588269790749	17682.904286092806	5872.184584282752	35.38495111469515	21.974732974495943	39.55432926046264	91	42	2	19	17	0.2038181687115882	0.3037124743774664	0.29938219296979807	0.1930871639411498	
8880000	-31806.640199198664	-30191.29331664471	-1615.3468825539535	-30191.29331664471	604.1343907450947	4.224926088918499	2.627987116359982E-5	0.3817322611455619	2.6054974826474515E-5	1.2253642660186588E-10	0.4126490314796874	-1577.7747882320195	25207.565167932724	6794.534779652589	33.090262772867796	32.544442989033065	40.94310629892705	84	49	11	5	22	0.20256456163853614	0.30496608145051846	0.29938219296979807	0.1930871639411498	
8890000	-31884.32775177809	-30197.466970092253	-1686.8607816858396	-30197.466970092253	867.4755421424874	4.426523855679821	1.7412180588746118E-5	0.39236202604387693	1.675664091460753E-5	4.6835218243809446E-11	0.4010596785074468	-1646.632342692131	36813.58251096666	8135.623383847016	39.47246884596742	88.61217484533904	42.979003606540736	81	52	26	1	11	0.20045187294419212	0.3028600799129605	0.29938219296979807	0.1973058541730518	
8900000	-31858.337808723903	-30193.263516087543	-1665.0742926363591	-30193.263516087543	905.6364549565321	4.073803131963639	1.927551910902677E-5	0.4481628479367703	1.854085614925875E-5	7.309269106051397E-11	0.45408255056204344	-1624.8884303467967	34428.15222480576	12300.235718527443	30.87426226996148	20.579279529424642	66.11228276470096	76	57	19	11	8	0.20045187294419212	0.3028600799129605	0.29938219296979807	0.1973058541730518	
8910000	-31974.65740563372	-30206.52348989627	-1768.1339157374498	-30206.52348989627	1234.0533733368522	3.908302915572167	1.2125469957663485E-5	0.45411540225495667	1.1845150251668359E-5	3.083037723555325E-11	0.4576268671519075	-1726.952675971902	67763.06769497225	15624.464566620938	85.29058598166738	55.61321019757214	42.95662577435991	75	58	34	1	3	0.19085966855214925	0.30053194432875063	0.30993280895372927	0.19867557816537326	
8920000	-31970.150213147623	-30193.925726660327	-1776.224486487297	-30193.925726660327	1264.1968334291494	4.2345294592335705	1.2268972855774816E-5	0.44121779074615525	1.1980093806869147E-5	2.857228943453564E-11	0.43769816257836225	-1732.8828985926707	51920.395585678976	15032.921315829919	124.07728050746321	202.17862026688212	150.7063284507288	83	50	26	3	9	0.19821588057526818	0.30053194432875063	0.3093074365893684	0.19194473850661523	
8930000	-32073.34739872061	-30205.16526638119	-1868.182132339419	-30205.16526638119	2169.94672679618	4.154758609869203	7.269037818473885E-6	0.4881915751292962	7.007971626230862E-6	1.25561147369043E-11	0.4964086706912048	-1823.481905067849	90886.86169340252	21387.408972607085	136.1006326504406	121.07130851533093	206.1455470785804	81	53	11	14	12	0.19671091631772888	0.3020369085862899	0.3067065685111468	0.19454560658483683	
8940000	-32005.77261979697	-30195.9315246579	-1809.8410951390708	-30195.9315246579	1693.0616426032727	4.154758609869203	1.0081976454661239E-5	0.45686795899494687	9.696961863399425E-6	2.0266997001262184E-11	0.46412385721860155	-1766.4296274342626	58155.26264733253	20935.273679241287	152.63509972585055	140.45161952256285	143.47020066048339	75	59	14	6	17	0.19671091631772888	0.2986790713477349	0.30727718732633585	0.1973328250082028	
8950000	-32001.054731180062	-30182.857376793752	-1818.1973543863114	-30182.857376793752	1843.5394509264481	4.154758609869203	1.012819300446945E-5	0.46281576287234044	9.699302894298178E-6	2.5149063140951813E-11	0.4976672727585587	-1775.1751235156642	56583.11171743461	19392.933076831672	204.23223983754028	136.8860546605773	101.36658394054689	77	57	2	22	13	0.2047712091414858	0.29591441999079565	0.30727718732633585	0.19203718354138513
[truncated: 6,539,697 more chars]
