# Supplementary material for: Dissemination of Mycobacterium abscessus via global transmission networks
Source: Nat Microbiol. 2021 Sep 20;6(10):1279–88. doi: 10.1038/s41564-021-00963-3 (PMC8478660; doi:10.1038/s41564-021-00963-3)
Supplement: Source Data Extended Data Fig. 8 — Ancestor data and substitution rate distributions for Extended Data Fig. 8. [file 41564_2021_963_MOESM14_ESM.zip › figureS8/DCC1_date_randomisation6.log]

#
#model:
#
#<?xml version="1.0" encoding="UTF-8" standalone="no"?><input id="posterior" spec="beast.core.util.CompoundDistribution">
#    <distribution id="prior" spec="beast.core.util.CompoundDistribution">
#        <distribution id="BayesianSkyline.t:dcc1" spec="beast.evolution.tree.coalescent.BayesianSkyline">
#            <parameter dimension="5" id="bPopSizes.t:dcc1" lower="0.0" name="popSizes" upper="380000.0">380.0</parameter>
#            <groupSizes dimension="5" id="bGroupSizes.t:dcc1" spec="beast.core.parameter.IntegerParameter">1</groupSizes>
#            <treeIntervals id="BSPTreeIntervals.t:dcc1" spec="beast.evolution.tree.coalescent.TreeIntervals">
#                <tree id="Tree.t:dcc1">
#                    <trait id="dateTrait.t:dcc1" spec="beast.evolution.tree.TraitSet" traitname="date">
#                10465_1#62_NorthAmerica_USA_2009.726027=2014.068493,
#10702_1#18_NorthAmerica_USA_2005.627397=2015.323288,
#10250_1#81_Europe_UK_2011.013699=2016.142077,
#ERR3198406_Europe_UK_2007.460274=2016.907104,
#ERR3198368_Europe_Spain_2013.347945=2007.871233,
#10208_3#68_Europe_UK_2012.836066=2009.128767,
#SRR7800556_NorthAmerica_USA_2016.191257=2009.40274,
#10702_1#42_NorthAmerica_USA_2007.180822=2011.849315,
#SRR7800618_NorthAmerica_USA_2016.221311=2012.590164,
#10625_5#25_Europe_UK_2012.407104=2012.814208,
#10665_4#78_Europe_UK_2007.871233=2015.309589,
#ERR3198380_Europe_Spain_2012.021858=2013.676712,
#NQRY01_Asia_China_2014.6=2016.453552,
#NQRF01_Asia_China_2013.832877=2009.709589,
#SRR6871405_Oceania_Australia_2015.5=2016.95082,
#ERR3198409_Europe_UK_2009.128767=2014.6,
#SRR7800626_NorthAmerica_USA_2016.259563=2011.852055,
#10702_1#53_NorthAmerica_USA_2008.005464=2015.150685,
#NQRZ01_Asia_China_2012.666667=2016.20765,
#12163_2#20_Europe_UK_2012.308743=2011.452055,
#10208_3#79_Europe_UK_2012.81694=2016.319672,
#10702_1#55_NorthAmerica_USA_2008.497268=2014.808219,
#10208_3#44_Europe_UK_2012.830601=2008.508197,
#SRR7800603_NorthAmerica_USA_2016.297814=2007.117808,
#SRR7800415_NorthAmerica_USA_2014.090411=2016.23224,
#SRR7800439_NorthAmerica_USA_2016.046448=2012.587432,
#SRR7800621_NorthAmerica_USA_2016.04918=2012.836066,
#11861_7#42_Oceania_Australia_2002.5=2005.838356,
#11861_7#66_Oceania_Australia_2002.5=2016.385246,
#10250_1#13_Europe_UK_2008.508197=2015.613699,
#11893_6#11_Oceania_Australia_2013.5=2015.654795,
#10625_5#18_Europe_UK_2011.427397=2008.095628,
#SRR7800516_NorthAmerica_USA_2016.057377=2012.021858,
#ERR3198421_Europe_UK_2012.374317=2016.084699,
#SRR7800628_NorthAmerica_USA_2015.605479=2012.415301,
#11861_7#10_Oceania_Australia_2003.5=2012.97541,
#10702_1#83_NorthAmerica_USA_2011.452055=2006.010959,
#10702_1#26_NorthAmerica_USA_2006.010959=2016.04918,
#10465_1#49_NorthAmerica_USA_2005.331507=2005.912329,
#10660_1#19_NorthAmerica_USA_2012.740437=2008.748634,
#ERR3198374_Europe_Spain_2009.709589=2016.371585,
#12163_1#30_Europe_UK_2010.131507=2008.352459,
#12045_8#34_Europe_UK_2013.671233=2008.5,
#SRR7800701_NorthAmerica_USA_2016.295082=2016.39071,
#10702_1#34_NorthAmerica_USA_2006.589041=2014.432877,
#12082_5#87_Europe_UK_2013.676712=2005.838356,
#ERR3198363_Europe_Spain_2013.994521=2015.991781,
#11893_6#50_Oceania_Australia_2007.5=2009.726027,
#ERR3198403_Europe_UK_2007.449315=2011.20274,
#10625_4#54_Europe_UK_2011.20274=2014.690411,
#SRR7800715_NorthAmerica_USA_2015.654795=2013.958904,
#12045_8#35_Europe_UK_2013.517808=2002.5,
#NQRX01_Asia_China_2015.323288=2016.191257,
#NQRR01_Asia_China_2013.936986=2007.180822,
#11861_7#47_Europe_Holland_2009.915068=2013.517808,
#SRR7800624_NorthAmerica_USA_2016.180328=2012.775956,
#SRR7800405_NorthAmerica_USA_2016.907104=2009.915068,
#NQRT01_Asia_China_2015.035616=2016.180328,
#SRR7800429_NorthAmerica_USA_2016.297814=2013.956164,
#NQSB01_Asia_China_2012.598361=2012.5,
#NQQZ01_Asia_China_2012.953552=2011.5,
#10702_1#23_NorthAmerica_USA_2005.838356=2006.589041,
#10702_1#31_NorthAmerica_USA_2006.106849=2008.5,
#SRR7800697_NorthAmerica_USA_2016.39071=2008.043716,
#SRR7800675_NorthAmerica_USA_2016.453552=2009.50137,
#ERR3198370_Europe_Spain_2008.830601=2015.605479,
#10660_1#4_Europe_UK_2013.027397=2016.295082,
#10465_1#66_NorthAmerica_USA_2010.591781=2013.19726,
#NQRN01_Asia_China_2013.772603=2006.106849,
#SRR6871407_Oceania_Australia_2017.043836=2014.090411,
#11861_7#13_Oceania_Australia_2010.5=2013.994521,
#10208_3#36_Europe_UK_2011.849315=2010.591781,
#NQRP01_Asia_China_2013.956164=2013.671233,
#11861_7#45_Oceania_Australia_2005.5=2012.308743,
#11861_8#32_Europe_UK_2008.478142=2012.830601,
#ERR3198373_Europe_Spain_2015.309589=2009.342466,
#SRR7800476_NorthAmerica_USA_2015.994521=2013.027397,
#10625_5#34_Europe_UK_2012.357923=2012.874317,
#12082_5#71_Oceania_Australia_2008.5=2012.407104,
#NQRG01_Asia_China_2013.860274=2002.5,
#10702_1#24_NorthAmerica_USA_2005.879452=2014.027397,
#SRR7800708_NorthAmerica_USA_2015.945205=2014.580822,
#10465_1#58_NorthAmerica_USA_2008.674863=2016.297814,
#NQSA01_Asia_China_2012.677596=2008.830601,
#10208_3#83_Europe_UK_2013.027397=2017.043836,
#NQRB01_Asia_China_2014.169863=2013.5,
#12045_8#47_Europe_UK_2013.783562=2016.038251,
#SRR7800519_NorthAmerica_USA_2016.371585=2005.372603,
#ERR3198366_Europe_Spain_2014.690411=2016.18306,
#12163_1#93_Europe_UK_2012.043716=2015.068493,
#SRR7800409_NorthAmerica_USA_2016.915301=2016.915301,
#11893_6#23_Oceania_Australia_2011.5=2016.057377,
#10208_3#77_Europe_UK_2012.874317=2016.47541,
#10660_1#27_NorthAmerica_USA_2005.838356=2011.158904,
#12082_5#86_Europe_UK_2012.775956=2005.627397,
#ERR3198364_Europe_Spain_2013.350685=2011.339726,
#ERR3198382_Europe_Spain_2013.534247=2008.674863,
#11893_6#18_Oceania_Australia_2008.5=2007.835616,
#10465_1#61_NorthAmerica_USA_2009.536986=2012.319672,
#11893_6#65_Europe_UK_2008.095628=2012.128415,
#10465_1#74_NorthAmerica_USA_2012.814208=2007.5,
#SRR7800666_NorthAmerica_USA_2016.20765=2014.043836,
#10660_1#6_NorthAmerica_USA_2005.372603=2013.936986,
#SRR7800676_NorthAmerica_USA_2016.038251=2006.084932,
#SRR7800406_NorthAmerica_USA_2016.95082=2012.740437,
#NQRK01_Asia_China_2012.590164=2012.814208,
#12082_5#80_Europe_UK_2013.19726=2007.778082,
#SRR7800703_NorthAmerica_USA_2016.437158=2012.81694,
#10660_1#22_Europe_UK_2012.319672=2016.221311,
#10665_2#93_NorthAmerica_USA_2011.158904=2016.161202,
#10702_1#60_NorthAmerica_USA_2008.789617=2012.598361,
#ERR3198365_Europe_Spain_2014.580822=2006.942466,
#10465_1#50_NorthAmerica_USA_2005.723288=2007.772603,
#10250_1#35_Europe_UK_2009.490411=2016.39071,
#SRR7800514_NorthAmerica_USA_2016.128415=2005.331507,
#SRR7800644_NorthAmerica_USA_2014.808219=2007.449315,
#10465_1#71_NorthAmerica_USA_2011.630137=2016.297814,
#SRR7800596_NorthAmerica_USA_2016.385246=2011.013699,
#10465_1#57_NorthAmerica_USA_2008.352459=2016.128415,
#SRR7800602_NorthAmerica_USA_2016.084699=2013.860274,
#10465_1#55_NorthAmerica_USA_2006.942466=2016.437158,
#NQRC01_Asia_China_2014.068493=2016.046448,
#NQRS01_Asia_China_2012.587432=2015.945205,
#SRR7800655_NorthAmerica_USA_2016.31694=2012.666667,
#ERR3198381_Europe_Spain_2009.342466=2013.632877,
#10625_5#57_Europe_UK_2012.415301=2005.879452,
#ERR3198439_Europe_UK_2015.969863=2003.5,
#10208_3#31_Europe_UK_2011.841096=2016.071038,
#12163_2#53_Europe_UK_2012.814208=2012.953552,
#10702_1#28_NorthAmerica_USA_2005.912329=2013.783562,
#7396_6#52_Europe_UK_2007.835616=2015.994521,
#11861_7#79_Oceania_Australia_2010.5=2010.131507,
#SRR7800619_NorthAmerica_USA_2015.991781=2015.035616,
#10702_1#95_NorthAmerica_USA_2012.693989=2014.169863,
#12163_2#83_Europe_UK_2008.781421=2012.043716,
#10665_4#36_Europe_UK_2006.084932=2008.478142,
#SRR7800668_NorthAmerica_USA_2015.613699=2011.630137,
#SRR7800551_NorthAmerica_USA_2015.950685=2015.5,
#10208_3#39_Europe_UK_2011.852055=2013.347945,
#SRR7800593_NorthAmerica_USA_2016.319672=2011.427397,
#NQRU01_Asia_China_2015.068493=2013.027397,
#11893_6#70_Europe_UK_2008.748634=2008.789617,
#11861_7#83_Oceania_Australia_2008.5=2012.677596,
#11861_7#76_Oceania_Australia_2012.5=2000.5,
#ERR3198384_Europe_Spain_2014.120548=2013.350685,
#NQRH01_Asia_China_2013.632877=2013.832877,
#SRR7800699_NorthAmerica_USA_2016.964481=2012.693989,
#SRR7800659_NorthAmerica_USA_2015.150685=2016.964481,
#SRR7800679_NorthAmerica_USA_2016.18306=2015.950685,
#ERR3198499_Europe_UK_2014.432877=2008.497268,
#SRR7800706_NorthAmerica_USA_2016.161202=2012.357923,
#10702_1#49_NorthAmerica_USA_2007.772603=2014.120548,
#NQRQ01_Asia_China_2013.958904=2013.772603,
#SRR7800700_NorthAmerica_USA_2016.47541=2013.534247,
#10625_4#64_Europe_UK_2011.339726=2010.5,
#10660_1#52_NorthAmerica_USA_2012.128415=2016.489071,
#SRR7800479_NorthAmerica_USA_2016.39071=2016.259563,
#SRR7800526_NorthAmerica_USA_2016.071038=2015.969863,
#SRR7800480_NorthAmerica_USA_2016.23224=2012.5,
#ERR3198437_Europe_UK_2014.027397=2008.005464,
#10702_1#54_NorthAmerica_USA_2008.043716=2010.5,
#SRR7800672_NorthAmerica_USA_2016.489071=2012.374317,
#SRR6871393_Oceania_Australia_2014.043836=2005.5,
#10702_1#41_NorthAmerica_USA_2007.117808=2009.490411,
#10702_1#64_NorthAmerica_USA_2009.40274=2008.5,
#ERR3198415_Europe_UK_2009.50137=2007.460274,
#SRR7800665_NorthAmerica_USA_2016.142077=2011.841096,
#7396_7#29_Europe_UK_2007.778082=2008.781421,
#NQSC01_Asia_China_2014.619178=2009.536986,
#11861_7#37_Oceania_Australia_2000.5=2016.31694,
#11893_6#3_Oceania_Australia_2012.5=2014.619178,
#NQQY01_Asia_China_2012.97541=2005.723288                
#                                    <taxa id="TaxonSet.dcc1" spec="beast.evolution.alignment.TaxonSet">
#                        </taxa>
#                    </trait>
#                    <taxonset idref="TaxonSet.dcc1"/>
#                </tree>
#            </treeIntervals>
#        </distribution>
#        <distribution id="MarkovChainedPopSizes.t:dcc1" jeffreys="true" parameter="@bPopSizes.t:dcc1" spec="beast.math.distributions.MarkovChainDistribution"/>
#        <prior id="KappaPrior.s:dcc1" name="distribution">
#            <parameter id="kappa.s:dcc1" lower="0.0" name="x">2.0</parameter>
#            <LogNormal id="LogNormalDistributionModel.0" name="distr">
#                <parameter estimate="false" id="RealParameter.1" name="M">1.0</parameter>
#                <parameter estimate="false" id="RealParameter.2" name="S">1.25</parameter>
#            </LogNormal>
#        </prior>
#        <prior id="MeanRatePrior.c:dcc1" name="distribution">
#            <parameter id="ucldMean.c:dcc1" name="x">1.5E-4</parameter>
#            <Uniform id="Uniform.4" lower="1.5E-6" name="distr" upper="0.015"/>
#        </prior>
#        <prior id="ucldStdevPrior.c:dcc1" name="distribution">
#            <parameter id="ucldStdev.c:dcc1" lower="0.0" name="x">0.1</parameter>
#            <Gamma id="Gamma.0" name="distr">
#                <parameter estimate="false" id="RealParameter.4" name="alpha">0.5396</parameter>
#                <parameter estimate="false" id="RealParameter.5" name="beta">0.3819</parameter>
#            </Gamma>
#        </prior>
#    </distribution>
#    <distribution id="likelihood" spec="beast.core.util.CompoundDistribution" useThreads="true">
#        <distribution data="@dcc1" id="treeLikelihood.dcc1" spec="beast.evolution.likelihood.ThreadedTreeLikelihood" tree="@Tree.t:dcc1">
#            <siteModel id="SiteModel.s:dcc1" spec="beast.evolution.sitemodel.SiteModel">
#                <parameter estimate="false" id="mutationRate.s:dcc1" name="mutationRate">1.0</parameter>
#                <parameter estimate="false" id="gammaShape.s:dcc1" name="shape">1.0</parameter>
#                <parameter estimate="false" id="proportionInvariant.s:dcc1" lower="0.0" name="proportionInvariant" upper="1.0">0.0</parameter>
#                <substModel id="hky.s:dcc1" kappa="@kappa.s:dcc1" spec="beast.evolution.substitutionmodel.HKY">
#                    <frequencies id="estimatedFreqs.s:dcc1" spec="beast.evolution.substitutionmodel.Frequencies">
#                        <parameter dimension="4" id="freqParameter.s:dcc1" lower="0.0" name="frequencies" upper="1.0">0.25</parameter>
#                    </frequencies>
#                </substModel>
#            </siteModel>
#            <branchRateModel clock.rate="@ucldMean.c:dcc1" id="RelaxedClock.c:dcc1" spec="beast.evolution.branchratemodel.UCRelaxedClockModel" tree="@Tree.t:dcc1">
#                <LogNormal S="@ucldStdev.c:dcc1" id="LogNormalDistributionModel.c:dcc1" meanInRealSpace="true" name="distr">
#                    <parameter estimate="false" id="RealParameter.3" lower="0.0" name="M" upper="1.0">1.0</parameter>
#                </LogNormal>
#                <rateCategories dimension="342" id="rateCategories.c:dcc1" spec="beast.core.parameter.IntegerParameter">1</rateCategories>
#            </branchRateModel>
#        </distribution>
#    </distribution>
#</input>
#
Sample	posterior	likelihood	prior	treeLikelihood	TreeHeight	kappa	ucldMean	ucldStdev	rate.mean	rate.variance	rate.coefficientOfVariation	BayesianSkyline	bPopSizes.1	bPopSizes.2	bPopSizes.3	bPopSizes.4	bPopSizes.5	bGroupSizes.1	bGroupSizes.2	bGroupSizes.3	bGroupSizes.4	bGroupSizes.5	freqParameter.1	freqParameter.2	freqParameter.3	freqParameter.4	
0	-31994.291091262367	-30189.70028518657	-1804.5908060757988	-30189.70028518657	1532.6882465759438	4.100000011578345	9.63196250034168E-6	0.5219579666610575	9.686675934256119E-6	2.5370548428003956E-11	0.5151926349375288	-1754.2520045636556	63271.88236724982	34933.664716986816	30309.49395990955	547.2366074282301	137.73135250670106	37	47	31	53	3	0.19635788197527043	0.29944930469865616	0.31391442152774596	0.19027839179832895	
10000	-32095.568872765198	-30196.41590509202	-1899.1529676731768	-30196.41590509202	2440.7017075702056	4.100000011578345	5.588863768745958E-6	0.4422389500279224	5.516187887215024E-6	7.583928831610829E-12	0.4846632219844362	-1845.0075482243778	195434.43987476788	95479.40040313306	39409.84670940849	662.1095236219554	760.7086962962521	28	75	12	53	3	0.19635788197527043	0.2913065460068623	0.31391442152774596	0.19842115049012282	
20000	-32106.01895488172	-30228.252386216296	-1877.7665686654252	-30228.252386216296	2172.0853855704295	4.08542763933977	6.3221722063951286E-6	0.4490892527577311	6.388363228381633E-6	9.301062352863687E-12	0.46794496207655795	-1824.2845960944378	115046.17211368885	82576.16024887476	54639.37611005981	609.1234524908215	581.1655590109821	33	45	38	47	8	0.19795605549696155	0.2913065460068623	0.31449183708618883	0.19624556140998883	
30000	-32007.17877082178	-30191.178403989437	-1816.0003668323427	-30191.178403989437	1543.8730072850228	4.08542763933977	1.0220344766522182E-5	0.42302229328922264	1.0229423117821977E-5	2.3772587283469267E-11	0.4698336889847763	-1764.310842630995	72377.73356103415	41589.7296503421	21268.267265328715	597.3354398961825	1260.23850137288	33	60	25	51	2	0.20240834675314248	0.2940592307860995	0.3072868610507707	0.19624556140998883	
40000	-32083.949046337213	-30206.082297778074	-1877.866748559139	-30206.082297778074	1895.7761606206732	4.189382017177975	7.148039798868014E-6	0.4663805044413189	7.218966273855615E-6	1.4173808561348924E-11	0.5066407692874103	-1827.326827224224	128880.40752586166	43264.29005113731	11351.248717384553	575.3470506147088	406.83531883141285	25	90	8	38	10	0.19414175778922385	0.30187593886761865	0.3077979821342863	0.19618432120887278	
50000	-32137.218437996726	-30203.195409549586	-1934.0230284471402	-30203.195409549586	2705.8113576091455	4.219161215268634	5.3525985613258895E-6	0.49147529178079297	5.444748316314214E-6	9.385392634085742E-12	0.5596050198649124	-1881.1612353879627	176752.34547585613	66146.69288867543	15973.123443996226	1021.7058387571911	947.1660352264729	25	82	20	23	21	0.19414175778922385	0.30187593886761865	0.3077979821342863	0.19618432120887278	
60000	-32234.58558644605	-30214.652114876913	-2019.9334715691355	-30214.652114876913	4473.475795677197	4.1282342546045925	3.2728981835302506E-6	0.44487767521272	3.2941307264407576E-6	2.671354013282083E-12	0.4962845746050595	-1964.11777743438	285771.3083827186	101344.10642826546	29909.28875859434	817.8427934518004	1870.3462823783013	28	84	15	28	16	0.19414175778922385	0.30187593886761865	0.3077979821342863	0.19618432120887278	
70000	-32267.21549423936	-30194.82450513578	-2072.3909891035796	-30194.82450513578	7084.83552746153	4.1282342546045925	2.2874901299802956E-6	0.46125382708170026	2.2996611975584056E-6	1.3164525389555684E-12	0.4957041428212347	-2016.1692356540223	362826.9110968802	177754.48047092737	21980.36418699517	1936.6759471281766	1966.688572824149	34	79	11	30	17	0.20474050399896426	0.2912771926578782	0.3077979821342863	0.19618432120887278	
80000	-32104.12239272066	-30169.83280178334	-1934.289590937317	-30169.83280178334	3125.7403375269396	4.1282342546045925	5.164902628184809E-6	0.5083456544345659	4.957359944036183E-6	9.036365205064445E-12	0.5781277920706004	-1883.6233993665476	126773.62937304958	91289.94124067973	3550.6398156055816	664.0882854477245	471.67744142387767	51	63	11	17	29	0.20474050399896426	0.29939904054519334	0.29967613424697115	0.19618432120887278	
90000	-32122.442434163448	-30200.02639629345	-1922.4160378699962	-30200.02639629345	3148.2886246155713	4.196148801590946	5.60782070843215E-6	0.48364215938170313	5.280870265493535E-6	8.268711730432293E-12	0.5334079684063228	-1871.0841614768788	191529.34495485018	62472.57110496989	3975.7784866808524	719.5866213606809	848.179885921688	36	79	12	26	18	0.1944708087475905	0.29942250437253226	0.309922365671006	0.19618432120887278	
100000	-32032.215445976803	-30206.70976164882	-1825.5056843279804	-30206.70976164882	1762.0548838159634	4.196148801590946	8.436229355548263E-6	0.45439978667176556	8.179944749748718E-6	1.785112436638829E-11	0.5014516669825653	-1777.6793685809293	80583.54327630973	39378.25312338735	1353.1805559660004	197.52499987917207	443.21104468082063	29	86	18	23	15	0.19834348794464945	0.29280029345306996	0.30840432944466784	0.20045188915761428	
110000	-32025.403324327155	-30189.43234088021	-1835.9709834469459	-30189.43234088021	1799.4676784750066	4.250831688985314	9.058120558824278E-6	0.4428950352075597	8.680670557376378E-6	1.8350180185612273E-11	0.48025475217170494	-1787.5040948340584	79237.83505325372	46074.10865849054	1226.9517188064863	924.4212152437262	599.4570700841973	37	76	11	10	37	0.1966716142927958	0.2944721671049236	0.30840432944466784	0.20045188915761428	
120000	-32095.988842191917	-30193.006443497085	-1902.982398694832	-30193.006443497085	2476.1903446639253	3.981448738252283	6.6179085030126655E-6	0.5271858558344173	6.454912710609815E-6	1.669729285939216E-11	0.6015008284564378	-1853.2004332898262	93640.56447349765	63646.60883901293	2683.3876170090816	1070.6035059257363	427.89658325721166	33	81	28	8	21	0.19835432531261035	0.30645094093319947	0.2991658281439409	0.1960289056102508	
130000	-32120.582904848052	-30201.771436113017	-1918.8114687350342	-30201.771436113017	2658.719061472138	3.940882547827572	5.7088919316721665E-6	0.5212340730700429	5.461831995724383E-6	1.0131370288337098E-11	0.5673315289723331	-1868.1827001181937	130033.2934358829	61446.01162654544	3977.2199395391185	1057.4827095013911	629.2413514396903	32	82	19	10	28	0.19835432531261035	0.30148989584400265	0.2991658281439409	0.20098995069944764	
140000	-32216.294163897837	-30205.95483674242	-2010.3393271554162	-30205.95483674242	4396.870298076432	4.176515629320253	3.4121947167472305E-6	0.5111542288456824	3.216445410171545E-6	3.263199020355717E-12	0.5382194143690814	-1956.3531509945988	316338.26119155734	102054.4168464292	10469.896240879067	1487.7692788489653	827.2374637691083	24	91	12	17	27	0.19752046126095715	0.30148989584400265	0.299009215989369	0.20198042690567267	
150000	-32145.69871358864	-30206.212451886182	-1939.4862617024594	-30206.212451886182	3278.309338392608	3.724270414178764	5.09832045136083E-6	0.5292476848522779	4.901776415009132E-6	7.985734480800233E-12	0.569156581258218	-1887.3097528451078	216057.60278700956	72055.594057666	3756.5807129947034	2003.7188505452614	623.1921740268854	28	88	9	11	35	0.19752046126095715	0.30148989584400265	0.3037585566285512	0.19723108626649047	
160000	-32036.568598284382	-30197.801184311782	-1838.7674139726012	-30197.801184311782	1604.9810149389784	4.450132575534748	9.324737240700023E-6	0.5598458430189809	8.998539309893389E-6	3.253098335946374E-11	0.6185763642309441	-1787.7538764228236	110738.70502006183	47356.4243572798	7938.015681385266	1592.7052805189683	285.04829600165823	36	75	9	21	30	0.19752046126095715	0.30148989584400265	0.3037585566285512	0.19723108626649047	
170000	-32105.062051759545	-30174.728262272034	-1930.3337894875117	-30174.728262272034	2616.911430206505	4.080657988897017	5.386036058397719E-6	0.502594093140539	5.203623336678693E-6	9.774103414983276E-12	0.5777460053322988	-1878.3248881398183	138694.79906204386	84609.29401625537	4449.439566340667	2494.4865617286973	393.8061025555998	23	94	2	21	31	0.19752046126095715	0.30053597746191413	0.30471247501063975	0.19723108626649047	
180000	-31956.413145174636	-30176.820682548187	-1779.5924626264514	-30176.820682548187	1152.4641179326666	4.080657988897017	1.2295399254131622E-5	0.5027547455502575	1.1486043311765043E-5	5.2449955660370676E-11	0.6029117579005434	-1731.6321508204321	68173.94392537561	29459.913109503297	2374.414137134579	1219.578656462078	152.02681474060702	27	88	10	11	35	0.19752046126095715	0.2890678114310038	0.3161806410415501	0.19723108626649047	
190000	-31817.60920144767	-30188.32559717124	-1629.2836042764318	-30188.32559717124	515.8168471204287	4.204610140962854	3.0041583673031364E-5	0.47605726901088996	2.737277703361105E-5	2.457346997488746E-10	0.5470243489167532	-1581.703837352933	33117.43631930901	15594.917269056796	15158.544114049993	710.53752178386	74.06304610776738	32	66	19	15	39	0.19187420981108563	0.30215350286209575	0.3029151349493069	0.2030571523775132	
200000	-31846.11024266364	-30186.477631643767	-1659.6326110198713	-30186.477631643767	585.1797920804438	4.204610140962854	2.563709150615455E-5	0.505620507113141	2.3461183845493904E-5	1.9185143940742388E-10	0.563732591629262	-1614.2195879604724	29356.67797693851	15784.34054991755	1294.5074307558818	1115.4596491431653	88.34298987248502	36	80	7	11	37	0.19187420981108563	0.30215350286209575	0.3029151349493069	0.2030571523775132	
210000	-31883.985303546877	-30192.30524246549	-1691.6800610813882	-30192.30524246549	837.4895423828146	4.2964501403727064	1.7283440104280385E-5	0.5032125039806434	1.6166824127672095E-5	9.19235657957244E-11	0.5581247121171127	-1646.2217085937134	60754.927171229756	20354.6731665418	2490.671016120406	96.33508612644474	113.32508687836865	27	85	15	22	22	0.19187420981108563	0.29739303306312526	0.3116110689797904	0.19912168814600023	
220000	-31845.01473220235	-30206.41546090921	-1638.5992712931409	-30206.41546090921	732.0672092000206	4.239391363460108	2.137563944702947E-5	0.48569054780444376	2.0575906602001464E-5	1.181228651285813E-10	0.5202885408680207	-1594.3627604035944	44317.42001779022	17533.231135696427	1813.613933787996	136.49416932340478	96.17747607574981	28	88	6	10	39	0.19187420981108563	0.30475476856826933	0.3116110689797904	0.19175995264085613	
230000	-31925.4571874578	-30202.089797642206	-1723.3673898155942	-30202.089797642206	1043.3429642465214	4.211095261008664	1.3492510950892028E-5	0.46767338726148405	1.3297590027449123E-5	4.791396947834223E-11	0.5093976767212423	-1676.441301860937	65684.94525095765	24640.6145664628	2274.195859289181	738.6442443095073	153.16372087970532	34	80	10	2	45	0.20435843501706252	0.2892222034822901	0.3116110689797904	0.19480829252085843	
240000	-32019.9988438987	-30188.539967619065	-1831.4588762796336	-30188.539967619065	2067.7064734661153	4.039174001315271	6.86106042137185E-6	0.461629562653075	6.982283991544842E-6	1.2911254107708673E-11	0.514436748020737	-1782.5874506121193	127232.93308399047	47631.120246798164	3709.6551178406753	341.4230872709967	265.02829264737966	30	86	6	10	39	0.19606120500371926	0.29751943349563337	0.3116110689797904	0.19480829252085843	
250000	-31877.12685596069	-30180.86573506712	-1696.2611208935705	-30180.86573506712	902.5219113188593	4.217785337699733	1.6188445101610424E-5	0.4409460587183298	1.6214880339871457E-5	6.336561295213566E-11	0.48727797910230436	-1651.7110126648056	47939.44702982076	22677.00615294158	1802.8305611994394	159.0061827052509	88.87828546479876	35	84	5	20	27	0.20417394052875631	0.29751943349563337	0.30349833345475336	0.19480829252085843	
260000	-31908.54631125846	-30201.570989819134	-1706.9753214393245	-30201.570989819134	976.425819207504	4.048948106648615	1.4703739065142422E-5	0.5063318318488476	1.4474236336333556E-5	6.348093370865788E-11	0.5468973313166409	-1662.8688430576499	60535.03677308548	20931.413007207735	192.19935886882178	218.35771338275828	134.6970078801066	37	83	9	3	39	0.2004078035535755	0.3040009499767046	0.3007829539488629	0.19480829252085843	
270000	-32028.074297137067	-30197.98898767969	-1830.0853094573754	-30197.98898767969	1772.4554809427566	4.048948106648615	7.712590811019697E-6	0.5513187263011764	7.331466587124367E-6	2.00643882478181E-11	0.5866709254154221	-1782.110708203807	122341.10675229535	52299.099549787694	778.6215441967374	419.8607087012343	193.87315841950553	24	95	4	3	45	0.20092803033214562	0.29694068561144166	0.3068341068415035	0.1952971772149107	
280000	-32153.138354090683	-30191.245187713565	-1961.89316637712	-30191.245187713565	3413.7075715521246	4.166661868479914	3.7961079553371214E-6	0.5151122020678224	3.71587129119587E-6	4.2442403040846856E-12	0.5359284991535807	-1909.1711418086225	223975.51745868978	90734.77534816616	8016.735459482855	1403.9026130238806	439.1359793453794	28	91	4	10	38	0.20092803033214562	0.29694068561144166	0.3068341068415035	0.1952971772149107	
290000	-31963.34781872311	-30202.061680975075	-1761.286137748033	-30202.061680975075	1192.5329281093245	3.7550755513748335	1.10164928808915E-5	0.4813719929842937	1.0715825900034513E-5	3.4667770369101276E-11	0.5152908741656019	-1714.6233575250653	106668.46944347116	35562.00274506394	741.6165662627649	361.6309867882697	175.72008590927942	23	96	11	1	40	0.20037163496572152	0.29694068561144166	0.30487374318545196	0.1978139362373863	
300000	-31957.3010284299	-30199.204321248944	-1758.096707180956	-30199.204321248944	1263.9772420621446	4.115093048717271	1.2286226310194015E-5	0.5299704310034733	1.1932694484816702E-5	5.566275162057868E-11	0.5944216019529523	-1712.8623504354825	69242.93921713301	26710.90466132186	227.22649674247683	145.6098802942656	265.3836983557482	26	93	26	7	19	0.20178087483149476	0.29694068561144166	0.3034645033196787	0.1978139362373863	
310000	-32057.31029569123	-30221.453424195097	-1835.8568714961334	-30221.453424195097	1873.1318364127073	4.115093048717271	7.903468894519141E-6	0.47906020161228147	7.773512748123737E-6	2.020617574219497E-11	0.554223721168674	-1787.7604154881853	142567.515831766	53776.51857968854	381.99809527489333	354.8533869614148	366.176280681891	28	92	9	16	26	0.20178087483149476	0.29694068561144166	0.3003735154082614	0.20090492414880362	
320000	-32031.52685875231	-30205.62313347086	-1825.9037252814471	-30205.62313347086	1694.3144799255713	4.115093048717271	8.54440855968646E-6	0.5246913722620177	8.385587101112838E-6	2.2320604879236914E-11	0.5603279082582564	-1777.2915748241107	164646.66160302915	42647.1214837804	665.518267778795	269.3335270316916	453.7347554095496	25	94	11	13	28	0.20041090818067597	0.29831065226226045	0.3052261706852391	0.19605226887182592	
330000	-31948.278835670888	-30210.88384512214	-1737.3949905487468	-30210.88384512214	995.209246546352	4.115093048717271	1.5927663163880708E-5	0.505409955325784	1.51850859761446E-5	7.917503299996998E-11	0.5614239534467359	-1692.8289710808322	47677.61256672368	24931.27560011759	280.79543294328124	292.0632621717137	177.781320909557	33	86	1	40	11	0.1975525923450329	0.2987817182823442	0.30473103017479203	0.19893465919783235	
340000	-31931.960107635583	-30180.890588473718	-1751.069519161864	-30180.890588473718	1088.1466789982605	4.115093048717271	1.4169460146845997E-5	0.5138385224281545	1.365144540954184E-5	6.81302768054855E-11	0.5832336782538717	-1701.1166947142265	75224.49057070457	36507.424732491934	17842.358160090374	607.9816732206314	215.05030806909525	26	80	12	14	39	0.1975525923450329	0.29427122933456124	0.30924151912257497	0.19893465919783235	
350000	-31933.380916646754	-30210.48802911697	-1722.892887529788	-30210.48802911697	964.3638361063379	4.108061436520295	1.6395491034900713E-5	0.5055499645986129	1.518853034730428E-5	8.701490285101447E-11	0.5798070114677149	-1672.4306071878439	65301.65842054137	27230.02118154124	13397.639959538312	2934.3744833759247	185.22079731214322	33	74	10	1	53	0.19178025753476943	0.3000435641448247	0.30924151912257497	0.19893465919783235	
360000	-31853.0103668005	-30205.357335987977	-1647.6530308125225	-30205.357335987977	700.2250914389625	4.108061436520295	2.34404436540654E-5	0.4932833071823746	2.2373034848129818E-5	1.7127429008330125E-10	0.5656030149514126	-1603.0958846220049	50095.89559113978	14226.554379351679	649.0995250455978	487.14501563635224	122.58479888809082	24	96	2	2	47	0.19178025753476943	0.3000435641448247	0.30924151912257497	0.19893465919783235	
370000	-31902.704061189943	-30196.20479081926	-1706.49927037068	-30196.20479081926	1066.8133148556603	4.109766609156345	1.6087280586599853E-5	0.48000246314628575	1.489771999792065E-5	7.063624792154759E-11	0.5405474257065188	-1656.7703111081514	61986.49091376274	23132.678282725417	14342.657277292112	1855.233361091675	154.19891790466517	24	90	6	2	49	0.1960351472920557	0.2957886743875384	0.30924151912257497	0.19893465919783235	
380000	-32088.6960733934	-30192.511141540093	-1896.1849318533048	-30192.511141540093	2682.535776565109	4.109766609156345	5.4780208745775825E-6	0.4291219994443865	5.379552429211059E-6	5.334717328588296E-12	0.434557596939696	-1841.66876706005	190172.15370722994	60093.658065143885	36485.72647609845	4625.895155751	387.36548299134705	32	81	6	4	48	0.1960351472920557	0.30305227362325354	0.3017900069284362	0.19912257215625595	
390000	-32159.542924518606	-30199.474513265563	-1960.0684112530441	-30199.474513265563	3588.8511990869115	4.109766609156345	3.8420698472123414E-6	0.503689447110371	3.799990439711702E-6	4.286921533055718E-12	0.5426903697691029	-1900.2179189339922	226400.80849789394	88836.55873445053	131980.83298361197	34691.39662040356	620.1091304514221	24	73	14	9	51	0.1960351472920557	0.29884597203952074	0.3017900069284362	0.20332887373998873	
400000	-32077.793425925916	-30220.542840011334	-1857.250585914581	-30220.542840011334	2015.2694240170892	4.109766609156345	6.688610730874037E-6	0.44407791836471505	6.75064178440816E-6	1.0103207713824543E-11	0.48024169132821853	-1800.3011955126096	119939.54091208294	60780.63491105655	55135.4163047984	33408.14546941353	423.10403412235974	23	74	14	8	52	0.1960351472920557	0.31330113937657056	0.3017900069284362	0.18887370640293888	
410000	-32059.30143864063	-30211.61303973489	-1847.6883989057371	-30211.61303973489	2070.3618878870193	4.34654357450245	6.549127163217559E-6	0.4689291408281721	6.507868739908142E-6	1.1987126328984288E-11	0.5033048473909155	-1790.6422821383628	163801.8530811088	59777.07688284173	25701.19191991012	33690.90521289224	323.5427853467189	18	70	21	9	53	0.1960351472920557	0.31330113937657056	0.29436180037467924	0.19630191295669586	
420000	-32167.549357877404	-30211.098247637463	-1956.4511102399422	-30211.098247637463	4247.739999775999	4.34654357450245	3.4404487848545644E-6	0.47324180833535484	3.4770752538889366E-6	2.633861486537634E-12	0.4607269002259586	-1896.2605840183078	161263.66078476846	156018.2232038066	97617.53255087894	67281.10985103618	510.4724605018669	10	60	24	23	54	0.191201774519677	0.31330113937657056	0.2957890601855226	0.19970802591823122	
430000	-31949.358352365827	-30193.885074333113	-1755.4732780327156	-30193.885074333113	1251.697572631201	4.020429432807759	1.1436730159885028E-5	0.516154665360979	1.1123505880077478E-5	3.910699677222755E-11	0.5429440030089392	-1698.3366728964259	220539.97493663678	57217.02872878548	45855.951293568956	20309.533158830833	199.1239358756172	1	50	35	32	53	0.19994508049107543	0.2967214012119182	0.3036254923787765	0.19970802591823122	
440000	-31999.80874184718	-30192.38023716186	-1807.4285046853229	-30192.38023716186	1646.253046018225	4.020429432807759	7.999473860394609E-6	0.5080299612422454	7.912717713491741E-6	1.7172095625420286E-11	0.5077014353273289	-1749.3775438614355	170872.95735558	91649.03877966541	50116.83580882447	36576.789971017046	201.9664023603303	5	43	39	32	52	0.19800697565959977	0.29865950604339386	0.3036238683745894	0.19970964992241835	
450000	-31791.557837151293	-30191.60088095198	-1599.9569561993135	-30191.60088095198	531.7694250296249	4.020429432807759	2.7545135193516468E-5	0.548504410281011	2.7672753486677784E-5	2.349870685902498E-10	0.5482383239357377	-1548.634284845424	33869.58469555303	29568.91013168307	6186.502514574682	9996.711251502533	80.35684189725846	13	27	5	74	52	0.19332662875383072	0.30102730775338216	0.3036238683745894	0.2020221951181991	
460000	-31779.885794847763	-30193.499237376465	-1586.3865574712986	-30193.499237376465	516.4032116218441	4.009959562988652	3.129769531434327E-5	0.5326276848372006	3.191101312760182E-5	2.9859280029818973E-10	0.5338917495101032	-1534.0745383498615	32939.22771016056	32155.409030927352	21742.597427943714	12600.471689428783	68.53371967807358	17	10	2	90	52	0.20783160273751852	0.30008855645993954	0.2945893603936351	0.19749048040890824	
470000	-31758.410122259054	-30196.64898121112	-1561.761141047933	-30196.64898121112	443.17518294259645	4.009959562988652	3.4919522231537456E-5	0.5611110618139239	3.449456583213249E-5	3.5870508626756823E-10	0.5466865876213016	-1510.6831018998193	12442.318548611422	27807.147637321345	16448.32802312438	10428.0314824732	53.23845425089156	4	20	11	84	52	0.20021607609653747	0.29521279748314816	0.30150993000226745	0.2030611964180483	
480000	-31821.55939267739	-30203.736927644855	-1617.8224650325355	-30203.736927644855	652.9155730448333	4.077855328568082	2.750860099811785E-5	0.5369288150867176	2.7166767916630624E-5	2.319529566588432E-10	0.5689949018940099	-1565.922004643918	29058.20812018885	30761.717643353197	4980.224910356557	11889.542076019343	104.63876429612809	15	39	4	61	52	0.20021607609653747	0.29521279748314816	0.30150993000226745	0.2030611964180483	
490000	-31854.33047217807	-30231.11812075507	-1623.2123514229993	-30231.11812075507	617.4059634776766	4.11737471588512	2.5740818163745995E-5	0.43781260984700326	2.448090703763517E-5	1.1597182720247085E-10	0.4349669549172896	-1571.6522122161305	31063.711792763654	14602.082837943264	16545.443565499303	17303.746659114753	76.20585816866256	27	51	6	35	52	0.19885808864713672	0.2964401647792347	0.3016405501555817	0.2030611964180483	
500000	-31793.4054514919	-30207.933544046326	-1585.4719074455743	-30207.933544046326	499.490973403267	4.11737471588512	3.0075528896608387E-5	0.48431322941585175	2.815623063858061E-5	2.2020014241507178E-10	0.49490314327363216	-1535.1999963677713	27501.255529397593	11326.136620647016	8885.315985193613	12670.1542776278	71.96568018477288	38	36	17	26	54	0.20817750767467233	0.2954884115199071	0.3016405501555817	0.1946935306498403	
510000	-31748.262931663212	-30208.49574177375	-1539.7671898894637	-30208.49574177375	392.1197732966977	4.044935583100348	3.632730964053506E-5	0.5503547572983123	3.295614968528646E-5	4.698400196076897E-10	0.6044733880998014	-1489.9055073945299	19535.952762946436	2219.51560815926	6336.334417454156	11374.427460458975	51.66859003266707	53	1	18	45	54	0.2024601569165269	0.3086052286255221	0.3016405501555817	0.18729406430237072	
520000	-31804.464583163393	-30186.626024442063	-1617.8385587213306	-30186.626024442063	678.4864626698483	4.074881942235814	2.275928647061048E-5	0.4661648323341869	2.1474319302133834E-5	1.151304032566794E-10	0.47785028697645027	-1566.8538283210166	37367.84904938923	14883.597530477917	8254.157000593219	13242.762441696877	65.21618746699974	52	39	4	22	54	0.2024601569165269	0.29245499527723506	0.31779078350386875	0.18729406430237072	
530000	-31836.746355894516	-30207.21615268783	-1629.5302032066877	-30207.21615268783	758.2375188821354	4.31442246316426	2.025477206260315E-5	0.49530361177188953	1.9230181395849076E-5	9.56553797741711E-11	0.4852469038912712	-1576.1874420074032	48025.60744326857	16802.059029778924	28676.951969781767	16680.79239368881	91.24367697703224	36	58	3	20	54	0.18718805563969737	0.3077270965540646	0.31779078350386875	0.18729406430237072	
540000	-31942.100816951104	-30197.849340992027	-1744.2514759590758	-30197.849340992027	1212.0756791683734	4.327510656167006	1.2378550609261761E-5	0.4903050883600541	1.1523092342731583E-5	3.6160230867552136E-11	0.4893512418101607	-1689.380066235725	64726.86080607018	24778.76033641077	27652.826188998613	30894.096727828462	151.51309970011164	36	39	10	33	53	0.19866965369298312	0.29013422118574467	0.32053001664203046	0.1906661084792432	
550000	-31942.05762791333	-30230.13445001661	-1711.9231778967242	-30230.13445001661	1046.7878985241587	4.327510656167006	1.492631236768102E-5	0.48869820856197377	1.4125305111968181E-5	4.7907160219044E-11	0.47918343532473534	-1657.5573117451952	50532.20473936215	30775.085777654134	23422.402105460624	29209.67290737994	129.37918850771197	34	23	31	30	53	0.19866965369298312	0.2804386707871912	0.32053001664203046	0.20036165887779667	
560000	-31877.91045934699	-30198.021931661533	-1679.888527685458	-30198.021931661533	733.2853805961383	4.327510656167006	1.845354162782958E-5	0.4916472495870885	1.7633329151600658E-5	8.199659734424374E-11	0.4941009538842896	-1626.4215124888246	61309.28288328143	25001.822914369397	18085.8388857021	19328.3476906682	96.61330729440832	30	39	25	25	52	0.20527876563226496	0.2863072059435662	0.3139209047027486	0.1944931237214217	
570000	-31786.10656541431	-30212.251173651843	-1573.8553917624665	-30212.251173651843	459.2215467800808	4.214374307943171	3.223500075408973E-5	0.48748207467600113	3.1430428448925856E-5	2.6992630127981263E-10	0.5010333223229761	-1522.2078760005147	20328.681653094252	36628.62515681277	9910.904939204209	12272.06173154854	65.94088666724629	12	19	57	31	52	0.20527876563226496	0.3012144806834589	0.29416426891585346	0.1993424847684241	
580000	-31818.13958071554	-30210.888258675186	-1607.2513220403525	-30210.888258675186	566.8475809303532	4.236220889316309	2.8084225961485963E-5	0.4544236069234462	2.7184401817594415E-5	1.7870661440209931E-10	0.46928505560150896	-1555.77075507452	31707.878794891883	26494.03656913456	16268.297711034813	12198.508477578573	87.38755281306327	14	2	39	64	52	0.19685059126622562	0.3079555752979633	0.3084757405051002	0.1867180929307123	
590000	-31739.96713507825	-30218.060881479516	-1521.9062535987314	-30218.060881479516	423.6598431711345	3.921515342514147	4.1934582623655696E-5	0.4778743868151157	4.223688396368482E-5	5.315201150619813E-10	0.5357049435330572	-1471.2830999607063	43663.05625861789	24095.82472748346	7731.739191222378	8268.802105332048	60.69231925117577	1	30	22	65	53	0.18916644370658253	0.3079555752979633	0.3084757405051002	0.19440224049035537	
600000	-31761.752224195625	-30189.033847403884	-1572.7183767917418	-30189.033847403884	478.49624522170234	3.921515342514147	3.0783291240577865E-5	0.43330644984564465	3.085665049180559E-5	2.2346392400041627E-10	0.4752125099184717	-1522.1696202203025	24001.92241809204	3893.448042696394	10797.047950130116	13753.203720031508	62.33657391132162	31	7	11	69	53	0.19586981179314109	0.3079555752979633	0.30003614325186245	0.19613846965703452	
610000	-31754.667392332416	-30193.416083721087	-1561.2513086113279	-30193.416083721087	472.0667570945419	4.216125916151458	3.5119496885049565E-5	0.47341138900409707	3.490584307603272E-5	3.3504376182597325E-10	0.5222993921921819	-1510.8951206053682	30739.280849621227	5773.486969256131	11780.608776831976	10232.824389660651	71.79696114702654	26	25	16	52	52	0.1958431494846903	0.304595936156574	0.3034224447017026	0.19613846965703452	
620000	-31800.98791097255	-30213.644744507867	-1587.3431664646848	-30213.644744507867	565.46314559403	4.304848760734988	2.9023904212039783E-5	0.4793816617134024	2.9029162739398844E-5	2.4709797311446524E-10	0.5414721955924979	-1536.019012701714	46193.491888271856	9807.652660361991	10545.631558663741	13146.361110440423	68.45478438731247	28	38	21	34	50	0.20136198736471095	0.2990770982765533	0.3028297205342196	0.19673119382451756	
630000	-31830.660710180506	-30201.32074497072	-1629.3399652097862	-30201.32074497072	648.270578977943	3.817693865539454	2.147798231544826E-5	0.45804699727538695	2.1767023969140763E-5	1.0808689387921095E-10	0.47864764551773836	-1578.0786551916915	39794.93635541709	22213.805800275375	12785.422795143537	12034.031628582417	67.91161964222765	32	3	29	57	50	0.20136198736471095	0.2990770982765533	0.3028297205342196	0.19673119382451756	
640000	-31798.667778120423	-30189.245411363958	-1609.4223667564654	-30189.245411363958	609.0107891893044	4.336414075278143	2.482900068273132E-5	0.49068468693746115	2.4769568870770697E-5	1.793066189789818E-10	0.538692320800153	-1559.0154177754246	26659.302492482035	2742.9566429089427	6081.413928702254	13183.47591964162	75.72559304097118	44	9	3	64	51	0.19453112903328093	0.2949951016437769	0.3096605788656496	0.20081319045729398	
650000	-31795.28507094492	-30204.968474579735	-1590.3165963651857	-30204.968474579735	512.327476743815	4.238780514273745	2.6814570341471782E-5	0.46055970097066	2.6458163974984005E-5	1.857445970254678E-10	0.5046802177635222	-1539.6910646376	50212.153105106016	13398.45857919874	7663.626187448493	9540.129637442828	55.41228454513305	28	34	17	42	50	0.19453112903328093	0.3071749866671336	0.3101793181717994	0.18811456612778749	
660000	-31838.02460004318	-30182.16035929807	-1655.864240745111	-30182.16035929807	862.929911638872	3.9956467160463855	1.8666720465450846E-5	0.47719606874588466	1.905051214259479E-5	9.418302876202693E-11	0.5110376939430527	-1601.9058110071173	45191.91586353473	11347.89818252699	35566.99495520513	15145.94703063272	85.91354901878799	33	32	2	53	51	0.1967934586673501	0.30606512797703067	0.3101793181717994	0.18696209518382131	
670000	-32071.234779857543	-30183.29579526371	-1887.9389845938304	-30183.29579526371	2492.4361213722223	4.1457515708757136	5.609623525133404E-6	0.4832498707317653	5.651058493949745E-6	9.294980876272716E-12	0.5385529349109905	-1827.2366760027908	172618.03158048866	64720.908549756	155407.55513337543	62259.76484422073	393.80651232376664	30	39	1	50	51	0.1967934586673501	0.30606512797703067	0.304218175813792	0.19292323754182866	
680000	-32041.91272989336	-30190.277576803142	-1851.6351530902157	-30190.277576803142	2306.967796244432	4.181034756762553	6.239215831655151E-6	0.5489370743554776	6.181843772082603E-6	1.327553999838559E-11	0.5779872130427555	-1791.8349900990763	178183.66744770418	104570.68485868131	19604.534678791333	56513.30140021202	358.33773127344887	31	8	17	64	51	0.1967934586673501	0.30606512797703067	0.304218175813792	0.19292323754182866	
690000	-32124.81535392067	-30167.03623497162	-1957.7791189490497	-30167.03623497162	4077.1068064581154	4.208794492714188	4.184983992533335E-6	0.583472273387922	4.091638671752386E-6	6.0737838215957864E-12	0.5851388449835758	-1896.639001601715	195519.17498239953	159053.7261234287	53574.383369195944	88791.40194913656	574.1992478802949	21	18	12	70	50	0.19646291172560384	0.3032208039081205	0.30739304682444846	0.19292323754182866	
700000	-32095.273130008296	-30163.367245511552	-1931.9058844967437	-30163.367245511552	3442.661111723747	4.208794492714188	4.127114831935457E-6	0.543660533239762	4.139725790303433E-6	6.2499471527278046E-12	0.5828127822832027	-1870.2107048727814	184645.19780984565	239700.13353051397	26155.940794953305	71441.45710307905	431.4764678739947	41	3	5	72	50	0.19763497604721386	0.3032208039081205	0.3062209825028384	0.19292323754182866	
710000	-32100.740761397876	-30192.47793445179	-1908.2628269460868	-30192.47793445179	2821.021273187174	3.9624673092022165	5.1550946971869915E-6	0.5256064682294612	5.1255775256673554E-6	8.149342104541254E-12	0.5340294357114328	-1849.3576262384154	160030.94525419496	73608.22351042283	41254.68972935982	64921.74779063556	404.1447105286734	33	2	12	75	49	0.19170511449654384	0.3032208039081205	0.31215084405350846	0.19292323754182866	
720000	-32117.805584256766	-30194.03675640913	-1923.768827847638	-30194.03675640913	3383.113580570913	4.017438612408982	4.556063731946896E-6	0.5086838584628129	4.787546338779959E-6	6.318297049686864E-12	0.5231242351116722	-1863.7340620283626	151309.90472069464	172070.77495504345	68028.93043474753	66209.58653512286	623.0670924365874	21	6	47	47	50	0.19170511449654384	0.3022261192230726	0.3073704555825938	0.19869831069779129	
730000	-31872.95976032774	-30215.757713065526	-1657.2020472622144	-30215.757713065526	771.4749459026781	4.0810321394047415	1.9351087752303547E-5	0.5339008414345338	1.989253843960341E-5	1.123580689293492E-10	0.5317089529389357	-1604.3368166439116	47820.080539224975	31831.050721887415	17787.855748321173	14848.856492022096	88.95840635172723	29	4	63	24	51	0.19170511449654384	0.3022261192230726	0.3073704555825938	0.19869831069779129	
740000	-31762.75826684117	-30162.095406253266	-1600.6628605879057	-30162.095406253266	560.3045427835636	4.158103423745584	2.9904961351239636E-5	0.5989149552373593	2.9768407839401394E-5	3.0875952262362066E-10	0.6024314376694027	-1549.7682949830337	29814.583766627507	26496.858285761286	12152.287267823687	7806.161912274824	80.71526366491752	17	27	68	8	51	0.19170511449654384	0.3022261192230726	0.3073704555825938	0.19869831069779129	
750000	-31820.32740295065	-30179.77765849455	-1640.549744456101	-30179.77765849455	708.0154121313541	4.133312163490138	2.1557313199337058E-5	0.5831899439950143	2.1702815440596086E-5	1.9207265582724622E-10	0.6202426095080147	-1586.9904335937354	22809.403815199985	37534.95168912174	9226.567438664757	21170.726428682992	105.93911702770234	8	38	45	28	52	0.1928522219055902	0.3022261192230726	0.3073704555825938	0.19755120328874493	
760000	-31836.903736193402	-30166.837047940793	-1670.0666882526093	-30166.837047940793	833.0320578861272	4.133312163490138	1.694012150693579E-5	0.5723260316638807	1.7411099941821075E-5	1.1884254522380686E-10	0.6159288588739331	-1616.2474442848538	69706.06350789819	27220.414268383724	12732.320027528867	19045.06102963454	90.66403665097982	30	31	23	34	53	0.19591917116976676	0.2992429914184872	0.3063330368048266	0.19850480060692097	
770000	-31926.428589508578	-30176.856491862647	-1749.5720976459322	-30176.856491862647	1287.615474624259	4.133312163490138	1.0854661152871159E-5	0.5140421206360851	1.0954686131252533E-5	3.764996900724097E-11	0.540853301222802	-1693.3064441562672	126350.17745763622	60818.612009996534	25852.475608515375	26985.818242048223	183.28906268091035	26	26	19	46	54	0.20461203152147345	0.2992429914184872	0.3063330368048266	0.18981194025521428	
780000	-31982.294572721163	-30195.087895482695	-1787.2066772384683	-30195.087895482695	1575.6053467121521	4.133312163490138	1.022601547867854E-5	0.49112289804903975	9.994343655025841E-6	2.997178194327257E-11	0.5287270487216166	-1729.8969783531818	77126.20071796121	100062.28153272637	52382.25318293472	37356.46608334799	226.29918945629325	7	17	45	49	53	0.20461203152147345	0.2876445790864184	0.31003534878777966	0.19770804060433006	
790000	-32139.448804762826	-30183.71204362105	-1955.736761141774	-30183.71204362105	3138.8481224932966	4.133312163490138	4.374147916568341E-6	0.5367009998877709	4.294123714534409E-6	7.167433906594751E-12	0.6005778049458036	-1894.4195546946464	260211.48028811006	286505.0153018513	77103.55351180509	55980.89640640621	897.2097581664792	8	22	70	19	52	0.20461203152147345	0.2876445790864184	0.3062030102143678	0.2015403791777419	
800000	-32205.868696220416	-30206.14133819634	-1999.7273580240744	-30206.14133819634	5279.225376054596	4.133312163490138	3.0869261022450323E-6	0.5238542064438554	3.0185248583581744E-6	3.2422729270701836E-12	0.5674578129366148	-1937.1931577603443	209618.23793991221	308003.4390860203	117649.02347712975	101135.18118572938	922.3217191230389	1	29	54	35	52	0.20461203152147345	0.3016055791687424	0.3062030102143678	0.18757937909541786	
810000	-32047.997748876973	-30188.604056946173	-1859.3936919308014	-30188.604056946173	2209.4668183327763	4.133312163490138	6.707105472776152E-6	0.4930229589593832	6.714066780141187E-6	1.1789422750669902E-11	0.5068362553851516	-1799.6165808649798	83143.7443862782	212075.28766776022	58922.10342083045	50136.41474744562	402.0248471341001	11	18	30	60	52	0.19894435708834574	0.29928931136155457	0.3062030102143678	0.19556332133573343	
820000	-31945.651859959442	-30184.373989337797	-1761.2778706216452	-30184.373989337797	1513.9963312736008	4.133312163490138	1.2173876359685278E-5	0.5776491516507276	1.2372848073888221E-5	6.90162088159442E-11	0.6653131734425007	-1706.032119376995	88850.74734218813	32422.76967421073	30223.652913314323	22786.96376299976	273.3289384059425	30	17	26	45	53	0.19894435708834574	0.30260358257667613	0.3062030102143678	0.19224905012061186	
830000	-31963.21189790795	-30197.621947599284	-1765.5899503086666	-30197.621947599284	1269.7233040857052	4.18295210090543	1.1044813589735116E-5	0.5608888913231922	1.135815736987169E-5	4.856148298645234E-11	0.6082258206790917	-1710.8729338904632	99855.23723548163	39580.68368802583	17354.34528288154	18432.741708129342	247.13239049912647	27	68	3	21	52	0.19894435708834574	0.291819356797267	0.31698723599377693	0.19224905012061186	
840000	-31899.57844561505	-30188.527873261446	-1711.050572353603	-30188.527873261446	992.7968456940991	4.2205509553074805	1.7291010645080362E-5	0.6275240524465572	1.716926734596756E-5	1.7422953575367776E-10	0.751973504086301	-1656.5774946018817	54988.81513019385	31287.67380197833	16275.500946660708	24832.30609629507	208.1082102466423	23	44	29	23	52	0.19436208260823587	0.29016909425280063	0.31440819775082735	0.20106062538813768	
850000	-32020.784830825796	-30206.936204985246	-1813.8486258405483	-30206.936204985246	1849.4911082559718	4.2205509553074805	8.922539511711763E-6	0.5444686515216548	8.7096171811585E-6	3.396756806073064E-11	0.6302005054855297	-1757.8368653856935	106272.38213336849	64789.70535123661	33116.689472961116	22104.77924861875	372.4004100032961	27	30	61	1	52	0.19365859709733352	0.30399125459083065	0.31440819775082735	0.18794195056100998	
860000	-32059.599030117726	-30213.160298757815	-1846.438731359911	-30213.160298757815	2288.1003886630133	4.05750449732934	7.0811037929324E-6	0.5193440311952324	6.907602768656141E-6	1.875641159238302E-11	0.5983795629729413	-1788.7291438818756	116791.81170792437	63025.96113992021	50069.87794892762	47765.81887348996	351.3012905295074	32	4	28	52	55	0.20655442916788555	0.30399125459083065	0.3013551831216548	0.18809913311963047	
870000	-32006.91967480152	-30194.416511368967	-1812.5031634325528	-30194.416511368967	1580.9478252471608	4.05750449732934	8.71289857067733E-6	0.5063147664026064	8.80277684082694E-6	2.69686273650279E-11	0.5569214215393258	-1755.6523956277865	96963.13503303612	31483.81657411986	54348.81778667813	36585.282558491795	335.32304235559894	50	14	26	26	55	0.20170894713724458	0.30265167154894784	0.3013551831216548	0.1942841981921542	
880000	-32012.64491949401	-30177.333091782875	-1835.311827711136	-30177.333091782875	1990.2172129375288	4.07698244952903	7.400519095515047E-6	0.5444112756546785	7.388350798147082E-6	2.2626489381309673E-11	0.6239715447181762	-1777.6743502072168	102013.44248199357	69075.2863613248	43188.53036419767	48674.313577783956	413.32939859166447	57	7	16	36	55	0.20308049850805932	0.3012801201781331	0.3013551831216548	0.1942841981921542	
890000	-31949.529234529622	-30198.738083499316	-1750.7911510303065	-30198.738083499316	1194.5147900245313	4.07698244952903	1.1177262252890257E-5	0.5035967374180297	1.124079902798774E-5	3.981700248398291E-11	0.5497694373660317	-1695.0415442522642	67096.38432045806	54621.03336040597	34975.90669432402	32343.01266689699	194.59527536788863	51	12	3	50	55	0.19754606678511422	0.29620859531595084	0.3011758152243694	0.20506952267456693	
900000	-32100.342963813313	-30208.311178749216	-1892.0317850640954	-30208.311178749216	2834.6595406499487	4.07698244952903	5.307006593427001E-6	0.5065664672474149	5.19477296964277E-6	8.033051206693125E-12	0.5346268027184875	-1832.1412553792122	132513.66329449406	76233.92957869028	121210.70768504895	72592.38085995411	405.3670920340864	48	10	2	56	55	0.2008199337942505	0.3000535974791578	0.3018286297907814	0.19729783893581174	
910000	-32095.095252950803	-30200.524134276326	-1894.5711186744786	-30200.524134276326	2782.038727616035	4.021440031445358	5.373165995418514E-6	0.45839998047964536	5.103034848816466E-6	7.454515271062215E-12	0.5117875009298014	-1835.5049134830801	183670.31498203945	132105.8077692459	51372.66231758468	51898.7487913087	398.3974531390458	41	23	27	25	55	0.1897378895686435	0.29201048556407005	0.3106729437579326	0.20757868110935532	
920000	-32088.99713214319	-30183.685266543114	-1905.3118656000786	-30183.685266543114	2875.506512578712	4.189768012607982	5.119260076263235E-6	0.5101428607408981	4.935895256888249E-6	8.468047862991523E-12	0.5692094608052591	-1845.237378458103	132044.9038952507	193883.34143430987	49488.52788997281	63380.8497691239	465.55360878783	58	4	31	24	54	0.19738074512640696	0.28415174930804266	0.3108888244561965	0.20757868110935532	
930000	-32147.50525239093	-30181.16437910312	-1966.340873287809	-30181.16437910312	5169.068314275515	3.983698398891612	3.215628680069272E-6	0.5182158977879351	3.1582183397051298E-6	3.2879233466992253E-12	0.5594923738684785	-1905.8542662399195	221218.86019269718	171554.4742125099	43676.71234704961	68236.85120485451	545.5161051773928	51	20	18	30	52	0.19738074512640696	0.2948697275295353	0.31704216695967374	0.19070736038438543	
940000	-32141.606556324085	-30202.067566024216	-1939.5389902998695	-30202.067566024216	3551.741394321699	4.1649548211263765	4.260102802105718E-6	0.46763652945492606	4.329183190636068E-6	4.810507632471628E-12	0.5010854945746012	-1879.9888992144297	213763.44405280607	115405.49219134274	67990.77876614043	57436.005490276344	493.0793467972831	24	46	26	25	50	0.19738074512640696	0.2948697275295353	0.312163396908121	0.1955861304359382	
950000	-32237.484923325275	-30196.378728508156	-2041.106194817118	-30196.378728508156	6132.659338526126	3.9277541369356417	2.549346519643469E-6	0.43145383881100685	2.575691626972885E-6	1.5001506024066888E-12	0.4665300854186666	-1979.4129762677985	368907.7125563529	156078.30589938464	68017.86345748667	101608.49202630162	1425.3842742656598	15	62	2	39	53	0.19738074512640696	0.2948697275295353	0.312163396908121	0.1955861304359382	
960000	-32143.485331658314	-30193.223334097023	-1950.261997561292	-30193.223334097023	4030.425518301238	3.9277541369356417	3.9958623863884E-6	0.5124771104416987	4.0463930462247215E-6	5.287647562382138E-12	0.5553324157785087	-1889.584237543927	260864.25521944006	130794.15236020804	112403.5782334422	61794.59853454354	876.1443660362497	27	60	1	30	53	0.20273184648690806	0.2948697275295353	0.312163396908121	0.1902350290754371	
970000	-32117.202767202125	-30227.57646257155	-1889.6263046305744	-30227.57646257155	3044.2775942503526	4.186478496706778	4.957825044275617E-6	0.4859616102413179	5.040423238265227E-6	7.007726566290683E-12	0.5078800311319737	-1833.121601443262	303483.92876433133	76390.77464990404	44769.323062075535	7312.522042018493	396.5303998775627	20	69	28	1	53	0.20164548627369563	0.30151040075771673	0.3021072177601348	0.19473689520845427	
980000	-32056.454873115385	-30209.323933047108	-1847.130940068275	-30209.323933047108	1874.1663472564746	4.097944188625952	7.532418786838703E-6	0.5164940667029726	7.634331339425225E-6	1.7231711299727025E-11	0.5433806822729593	-1791.1141419336743	95419.33406708535	56770.740720943	23596.976096005965	30442.934626597777	331.8738948373405	31	70	17	3	50	0.2013330958586231	0.30151040075771673	0.30241960817520736	0.19473689520845427	
990000	-32174.327485852846	-30193.641832193567	-1980.68565365928	-30193.641832193567	4473.943000878112	4.097944188625952	3.1871928605794913E-6	0.4847457603135814	3.2844233063793004E-6	3.29512389974853E-12	0.5344307277077095	-1921.3505461169714	336664.49270344654	124751.98653933089	75896.98000099127	27620.79519326836	539.5337140394381	16	74	14	17	50	0.2013330958586231	0.3006053055567376	0.3033247033761865	0.19473689520845427	
1000000	-32159.987108210913	-30210.98445477632	-1949.0026534345932	-30210.98445477632	3700.6607257449114	4.457577564189246	3.6148524194453273E-6	0.5229542520628226	3.6002301485839144E-6	4.856225362348126E-12	0.585855890275536	-1888.071572552313	298940.617840558	107986.58725799018	30148.21198355145	72557.69864778969	524.7518580963434	31	64	17	8	51	0.2012539535168344	0.3106827768197873	0.29994163841696897	0.18812163124641082	
1010000	-32130.791187615578	-30189.33191362273	-1941.4592739928485	-30189.33191362273	3429.7622332254414	4.142914645044218	3.84078634712363E-6	0.49273793921661946	4.0293698634465485E-6	4.451079188769525E-12	0.532523617357955	-1880.9022844978924	278781.3738895011	100470.11626563667	29835.914063271717	72718.79477553167	492.64944639354485	31	65	17	8	50	0.2012539535168344	0.2940282307028367	0.3044381315303766	0.20027968424995382	
1020000	-32231.14287932336	-30200.7896355497	-2030.3532437736606	-30200.7896355497	5233.313955970616	4.142914645044218	2.4873056450078905E-6	0.4849363965701265	2.568363982940975E-6	1.7199446730616033E-12	0.5209056660670609	-1973.4615692400587	347521.2166659148	169606.00055588532	46539.46882323722	3473.5621139906325	900.4110285292514	38	58	26	7	42	0.19898545345713298	0.2962967307625381	0.301305475945367	0.20341233983496343	
1030000	-32002.23128291875	-30192.75307239064	-1809.4782105281133	-30192.75307239064	1712.6378001732057	4.19617567597711	8.468283421907753E-6	0.49663514075205467	8.59043512473671E-6	2.4713437166458115E-11	0.5724831154343495	-1758.4564333910882	109815.39578708989	47578.14569110176	16835.25031941559	875.7014609269245	262.0942375761891	42	50	30	9	40	0.20442076184017924	0.29163885166929904	0.31054931262110763	0.19339107386941556	
1040000	-31965.589989731678	-30220.773107871504	-1744.8168818601728	-30220.773107871504	1187.2815055746219	3.904389248788217	1.1001962472324484E-5	0.4650293200564728	1.1218998109276803E-5	3.268263763228741E-11	0.502998716866648	-1695.1207078915672	80761.54214685745	35154.39219917234	18216.720923585042	639.7113227557156	115.18056943008565	47	43	30	13	38	0.19709447786295936	0.30481771444882066	0.3046967338188059	0.19339107386941556	
1050000	-32063.702190900418	-30199.332569663504	-1864.3696212369148	-30199.332569663504	1995.501697507821	4.141217015002986	5.619103499240252E-6	0.49665041339155114	5.657349278475002E-6	1.1664770652036932E-11	0.5762504316039149	-1812.4670372320722	141406.92836928566	71139.3756840414	32045.877617159476	291.13957037733263	181.3514183671914	39	46	36	25	25	0.1962170283615241	0.30481771444882066	0.3046967338188059	0.19426852337085082	
1060000	-32059.17571661029	-30206.84569136362	-1852.3300252466734	-30206.84569136362	2201.2619662477946	4.141217015002986	6.243900740769115E-6	0.452312504939679	6.290725207291469E-6	1.0667183034969026E-11	0.49868376994711255	-1800.2065110679575	148256.28890501775	97967.14869008031	27264.125376155374	271.264789873225	226.31217568481907	28	58	35	20	30	0.1962170283615241	0.30481771444882066	0.3046967338188059	0.19426852337085082	
1070000	-32155.55962643415	-30205.949619240717	-1949.6100071934345	-30205.949619240717	3389.231879499908	4.141217015002986	3.5316771694402078E-6	0.49151961168458974	3.6324839822587983E-6	4.103746516966152E-12	0.54868545739097	-1893.7731365230104	346543.49995430995	122671.35189865403	68897.92342273632	896.6333721480557	342.0565838961519	19	73	28	22	29	0.20070908684083413	0.3003256559695106	0.3046967338188059	0.19426852337085082	
1080000	-32202.39687333247	-30189.990041817884	-2012.4068315145837	-30189.990041817884	5465.187527993435	4.045226169537457	2.494743114021724E-6	0.4978218534977192	2.648680690725648E-6	2.118457745831301E-12	0.5509296353178967	-1955.8629598835428	263050.9977510212	187968.28331751452	80173.65695186715	1175.1293530175915	671.1282449887736	22	75	22	31	21	0.20054661933187182	0.29599090882779083	0.3048592013277682	0.19860327051257057	
1090000	-31979.472579472284	-30195.83573253667	-1783.6368469356116	-30195.83573253667	1692.3465972444228	4.045226169537457	7.673799973550664E-6	0.5022322839633281	8.369697300994637E-6	2.633826212955973E-11	0.58392429322984	-1732.0059981917775	127759.86417318953	61456.79900811179	34860.46827265234	187.26693243654643	182.8401363399445	26	53	38	15	39	0.20054661933187182	0.29599090882779083	0.3111706342279378	0.19229183761240104	
1100000	-32026.597125861088	-30176.900783578134	-1849.6963422829558	-30176.900783578134	2318.5393105134463	4.045226169537457	5.659548632799137E-6	0.512021189225217	6.148777869719251E-6	1.2745555710371896E-11	0.5705173746064863	-1796.9527846072026	196976.77062521703	57338.82002948935	31708.4737095866	567.0603431379658	247.54481552058164	28	59	31	15	38	0.19340878916393783	0.29599090882779083	0.3111706342279378	0.19942966778033502	
1110000	-31869.668740635527	-30185.213851176766	-1684.4548894587588	-30185.213851176766	889.1316399023467	4.26494998119109	1.3744090597723631E-5	0.5484214821210346	1.431303679888995E-5	8.254014712471471E-11	0.6190734856680681	-1636.2245111175653	73456.44991660168	31818.068027427707	12356.886166012677	129.05780310896046	95.95544505762847	32	58	28	9	44	0.19340878916393783	0.29599090882779083	0.3111706342279378	0.19942966778033502	
1120000	-31970.58943863042	-30195.932273428654	-1774.6571652017678	-30195.932273428654	1444.6398839282863	4.055585546493931	9.725058430827726E-6	0.4910097247450188	9.554740401681419E-6	2.6095434690488968E-11	0.5269436327241738	-1723.892001454913	59809.706349568034	61640.31853185822	19269.625384624484	1014.0973355032799	226.79345969392017	47	47	24	1	52	0.19340878916393783	0.30177697386202157	0.30538456919370705	0.19942966778033502	
1130000	-31826.463524223294	-30188.444940322814	-1638.018583900482	-30188.444940322814	634.311598215235	4.055585546493931	2.19126156070838E-5	0.514275673696755	2.0690402965681538E-5	1.6233154696215263E-10	0.5710590877822996	-1591.8249209024918	29672.20461113176	30760.17538387771	9655.70186982312	116.15977427231411	64.80919864041905	36	48	35	21	31	0.19340878916393783	0.3026019802316541	0.30538456919370705	0.19860466141070254	
1140000	-31835.114496062622	-30190.028093656605	-1645.086402406017	-30190.028093656605	651.3770103837558	4.055585546493931	2.3892788043113624E-5	0.45756446895450403	2.2770570557660566E-5	1.431674227075606E-10	0.5019101994223006	-1598.2798409549287	50522.280334801915	26025.023910807973	7811.502995963264	267.45328858811706	98.13843568748462	18	74	31	5	43	0.19326007537706866	0.30575275166959026	0.30538456919370705	0.1956026037596355	
1150000	-31883.834807623054	-30202.24977477836	-1681.5850328446927	-30202.24977477836	736.429385270108	4.116528820018046	1.8376716609290223E-5	0.4835958870033774	1.823435221328203E-5	1.057474966048165E-10	0.5446655764798651	-1633.3805260259667	76564.37930898441	41272.137104991	12784.778785286058	79.17668488015174	85.43000006945385	5	81	37	9	39	0.19484756896013022	0.30575275166959026	0.3028390599533407	0.19656061941694025	
1160000	-31903.59043615923	-30196.125442525954	-1707.4649936332767	-30196.125442525954	959.9242579288873	3.978543968174468	1.6146480795585695E-5	0.47076926934548224	1.5797526572335944E-5	7.88554227137284E-11	0.5381484699028347	-1659.3616423921053	58869.299799580105	39160.86589685022	12288.857845961576	213.8177461806641	117.47359246956454	5	76	41	10	39	0.19484756896013022	0.3097399131223785	0.3028390599533407	0.19257345796415207	
1170000	-31957.347090996216	-30201.78500612943	-1755.5620848667843	-30201.78500612943	1266.0177532900211	3.984824075491852	1.1858041569122572E-5	0.4889331734046896	1.128082631333173E-5	4.3310715041582986E-11	0.5510576398459724	-1705.6823676607064	134598.52012160057	46740.64518436981	15850.732493634148	122.06229328536311	126.4982116682655	6	79	37	13	36	0.19210073276478803	0.31544240673836776	0.3028390599533407	0.189617800543505	
1180000	-32067.845511394393	-30175.091812130326	-1892.7536992640664	-30175.091812130326	2316.3127457980127	4.108821886268245	5.958658640049383E-6	0.5505378639859362	5.940168936531859E-6	1.4690391087371837E-11	0.6420511505628419	-1838.3660120419772	254780.69929211712	71795.84865357702	32398.687086205307	381.8038415042735	640.8413382560302	9	91	25	30	16	0.19304344450261063	0.31544240673836776	0.3018963482155181	0.189617800543505	
1190000	-32124.922947991243	-30194.845744688817	-1930.077203302425	-30194.845744688817	2679.3187378243865	4.101842398100544	5.329781956241279E-6	0.5482435085997927	5.248760152588198E-6	9.730156155147354E-12	0.5799443307078919	-1876.2037383202567	175923.42064534748	117203.61624193002	26338.471529998515	667.076341294245	602.1005852719451	20	81	23	36	11	0.19337498511669343	0.31116328688457134	0.3015648076014353	0.19389692039730141	
1200000	-32123.54334318383	-30186.28686843217	-1937.2564747516597	-30186.28686843217	2870.018439270404	4.15396900168103	4.9803599112913825E-6	0.5292189413852884	4.692397786696249E-6	7.627469111065901E-12	0.5517257822168317	-1883.4404746108214	250169.48264449328	83295.64109167368	35919.000643527856	763.5001229923298	166.54203928324569	27	71	25	46	2	0.20583714665457845	0.2987011253466863	0.3015648076014353	0.19389692039730141	
1210000	-32065.465966011438	-30197.47781621593	-1867.9881497955075	-30197.47781621593	1828.0376579988574	4.201468307664384	8.022047512639597E-6	0.48679415466952514	7.555048032836069E-6	1.6713290153529535E-11	0.5194667992572645	-1816.4468038640703	111565.11966513607	82206.31995092623	21755.471067096732	474.1894369205709	211.78225035343152	27	70	28	34	12	0.20583714665457845	0.2987011253466863	0.29946659759774213	0.19599513040099456	
1220000	-32134.71930394183	-30186.237811269333	-1948.4814926724976	-30186.237811269333	3242.348285305717	4.148927239447922	4.60884706689027E-6	0.5378336477501218	4.3513674666778E-6	6.896336208558546E-12	0.5773562005694437	-1893.927755677899	165451.03938178925	110142.98760029036	61665.64110281531	824.1764578704456	333.3945752703375	40	53	27	45	6	0.1947280317920791	0.2987011253466863	0.29946659759774213	0.2071042452634939	
1230000	-32076.33717816459	-30163.563498176674	-1912.773679987915	-30163.563498176674	2740.526871368132	4.148927239447922	5.909906362476773E-6	0.5672726853451003	5.450911764203097E-6	1.0706549353734035E-11	0.571320922400546	-1858.4499200067066	135662.38141966242	77248.35074055186	33081.78190823956	918.0159634467196	1425.7980410068913	31	63	24	52	1	0.19365289198884011	0.2997762651499253	0.3126915942745216	0.19387924858671446	
1240000	-32185.03039432221	-30196.911283293364	-1988.1191110288448	-30196.911283293364	4162.057929211627	4.148927239447922	3.797600553141275E-6	0.596974981831179	3.5300323086185686E-6	5.021953566330242E-12	0.5926379481814397	-1931.824080702687	253606.44859187398	133177.32810576874	63902.04186200914	999.7954262496926	888.1697555920904	38	58	24	43	8	0.20090582626089298	0.29936796503251945	0.2998674258252408	0.1998587828813482	
1250000	-31970.791820241277	-30208.83448132292	-1761.957338918356	-30208.83448132292	1184.3813280476747	3.9411855458856904	1.4297715525592819E-5	0.4867130106960523	1.34280113879776E-5	4.6140782120997945E-11	0.48952407893995104	-1713.2835609549325	62754.146710915404	24376.47514720641	16172.216350983048	318.4524276930348	214.19382816757545	41	55	23	37	15	0.19686834134702552	0.2953248711258979	0.3079480046457298	0.1998587828813482	
1260000	-31955.278872628078	-30197.10426976109	-1758.1746028669882	-30197.10426976109	1064.176706437669	4.11687079054642	1.4188047461847366E-5	0.45390725982144864	1.339745737352758E-5	4.0738618369962316E-11	0.46384896047063345	-1709.3042841614206	72411.58236658876	27511.469688881614	15387.771613833002	430.79545429035784	162.49763192682516	29	64	28	31	19	0.19686834134702552	0.2935486132043906	0.3079480046457298	0.20163504080285555	
1270000	-31894.325434382565	-30179.177393989117	-1715.1480403934484	-30179.177393989117	963.3236333021475	4.196862174342099	1.7374393927302396E-5	0.5861506142107699	1.6073718076668917E-5	1.1067769979908733E-10	0.6363766659879682	-1667.1736016464129	46600.25732239079	24414.695718335006	12184.581139549024	279.5971858940447	162.38900264274918	40	60	20	21	30	0.19686834134702552	0.2935486132043906	0.3079480046457298	0.20163504080285555	
1280000	-31830.808212295105	-30179.493412350246	-1651.3147999448597	-30179.493412350246	755.899811324418	4.185313891612147	2.4687100434894663E-5	0.5437070717982908	2.2548639585735148E-5	1.6869220514547792E-10	0.5547783379501546	-1603.7829509699507	40818.256700703554	18592.09771923479	14768.549521311674	291.96903546367	106.73720123255171	31	66	22	14	38	0.20254437265171077	0.2943825080185309	0.3071141098315895	0.1959590094981703	
1290000	-31949.213029694198	-30202.29464010467	-1746.9183895895276	-30202.29464010467	1095.6856853139657	4.185313891612147	1.4658982959492008E-5	0.5786548770914464	1.3425684571111332E-5	7.280047212454761E-11	0.609984787191366	-1698.2999811018087	51391.13855241118	28536.947343595206	9967.3175881817	653.3206795984553	215.6380591209847	29	77	12	14	39	0.20254437265171077	0.2943825080185309	0.3071141098315895	0.1959590094981703	
1300000	-31842.61877689218	-30173.72927177909	-1668.889505113088	-30173.72927177909	641.6227616027402	4.23273606186046	2.249585717660714E-5	0.5963303031466184	2.1421256391262923E-5	1.9078487550023506E-10	0.6082311936438499	-1620.8485146346009	39292.15199072428	17785.184864777548	18165.48327225402	227.66158683682104	142.37074918843365	40	68	10	23	30	0.19744418483269602	0.2994826958375456	0.3077859976311754	0.19528712169858436	
1310000	-31845.631163289774	-30183.078993425584	-1662.5521698641896	-30183.078993425584	801.7663532482868	4.016591506563984	2.1933551895206695E-5	0.660736442776057	2.074863053557982E-5	2.176413317415684E-10	0.6887693121914304	-1614.5027692622275	50329.41730812272	19478.821100369605	14418.317638025525	147.46466129219618	134.57584872314905	34	59	26	25	27	0.19744418483269602	0.2994826958375456	0.3077859976311754	0.19528712169858436	
1320000	-31892.69709312559	-30189.106229876146	-1703.5908632494438	-30189.106229876146	938.7201388013909	4.214993308277853	1.7276887482693026E-5	0.6133186510432189	1.68109180706037E-5	1.0637153598934004E-10	0.6051935813677467	-1655.7322989559634	43580.14706091141	25526.161844113725	14051.61386846362	181.5221104699366	116.73869565196256	53	24	42	21	31	0.19626999339647583	0.29593103155033734	0.3089601890673956	0.19883878598579263	
1330000	-31846.73269993629	-30194.32215540271	-1652.4105445335756	-30194.32215540271	713.9337183864699	4.062770007285126	2.217216812761282E-5	0.5919406373934513	2.172622704161354E-5	1.9522782682231064E-10	0.6230104898410196	-1606.1895320690996	29430.236303078185	21952.655310491562	8564.29454900396	156.9593987164362	109.21206351994762	54	25	40	40	12	0.19626999339647583	0.30621058830522496	0.30762326815489854	0.18989615014340203	
1340000	-31831.370353552964	-30212.0857776683	-1619.2845758846622	-30212.0857776683	657.3493727251246	4.062770007285126	2.651294882517551E-5	0.5399521285917709	2.7162222864670795E-5	2.0926780211867545E-10	0.5427047926387883	-1572.9422096674475	24255.667512211206	21480.230156383557	9480.501136453699	66.48746520655328	131.76953428327818	73	19	27	15	37	0.19626999339647583	0.29482042217214505	0.30762326815489854	0.20128631627648194	
1350000	-31900.450436461917	-30187.186539521615	-1713.2638969403013	-30187.186539521615	951.1031919841724	4.395852279295674	1.5830819414432282E-5	0.565445872732406	1.6040476939916193E-5	7.620996294388838E-11	0.5484230142811032	-1665.8026295425693	46975.004729260014	22962.527067018873	8356.223837428493	299.4216978141241	176.61134480100492	61	42	17	7	44	0.20261590045798578	0.29482042217214505	0.3040062912095308	0.1985573861603397	
1360000	-31873.079222518194	-30192.205651344255	-1680.8735711739403	-30192.205651344255	808.5787120828775	4.34556498846485	2.0296593647787842E-5	0.5520231446633498	1.9785788558659235E-5	1.1376130034982986E-10	0.541743859795459	-1633.8882817240603	31524.502735409475	18027.919696095556	10478.519937006036	55.359437892023436	133.22660124252508	78	25	20	5	43	0.19804038524973744	0.29482042217214505	0.30858180641777916	0.1985573861603397	
1370000	-31824.432076202407	-30183.86273121077	-1640.5693449916346	-30183.86273121077	639.3796805813998	4.354551959845094	2.2530220226481195E-5	0.5463124287568912	2.132800457900675E-5	1.5846030765575887E-10	0.5638948348579229	-1595.825846693835	32615.086296238238	17583.77223703849	3966.776091088864	108.54705755453374	87.17455885779879	86	18	18	13	36	0.19804038524973744	0.29482042217214505	0.30858180641777916	0.1985573861603397	
1380000	-31816.756662803647	-30182.337111356293	-1634.419551447354	-30182.337111356293	584.2634944110534	4.280960204883254	2.4575806213071876E-5	0.5779159225282486	2.2542157277660403E-5	2.258429508689977E-10	0.6167358511417477	-1588.9719610108655	31396.775746685955	11827.270185109786	5220.12648961813	426.27470431601654	61.06082537963615	76	31	14	1	49	0.19130785420517885	0.29482042217214505	0.3198705149347224	0.19400120868795506	
1390000	-31882.095048921816	-30186.235493463177	-1695.8595554586377	-30186.235493463177	937.1949651342618	4.012271624221139	1.6967092981794402E-5	0.6290831245793197	1.5082925770811455E-5	9.758648029567612E-11	0.6302095786139965	-1647.9922508661941	43850.69453050955	30139.135556693447	14422.65150795299	71.6824545350535	97.7831599108212	54	40	26	2	49	0.20913154449344784	0.28651370059254533	0.3103535462260531	0.19400120868795506	
1400000	-31880.861378920403	-30209.719827345758	-1671.1415515746448	-30209.719827345758	890.7750803325124	3.7016522360615527	1.8383694668182993E-5	0.635319398778701	1.7075622134041774E-5	1.497052351172036E-10	0.6716403896329354	-1623.295823274599	54952.3435549324	32810.147206757625	12578.292746902278	90.97358492130734	87.84789850708903	44	49	27	21	30	0.21021745606207193	0.2933545328704842	0.29752808004136205	0.19889993102608322	
1410000	-31902.155157940815	-30196.375695691026	-1705.77946224979	-30196.375695691026	1007.767107209539	4.030121189384051	1.3481351235531213E-5	0.6366821215934798	1.214224076089222E-5	6.440122702077316E-11	0.643913119653696	-1657.6870011912624	66648.18464319337	30044.179708646207	11139.138241621256	66.81114980947777	93.27914645170306	37	66	18	7	43	0.20543979870386403	0.2933545328704842	0.3023057373995699	0.19889993102608322	
1420000	-31701.61144517235	-30183.601564989505	-1518.0098801828447	-30183.601564989505	348.3654648808256	3.86156871684922	4.48334637487655E-5	0.5685086063004959	3.9910626657007E-5	5.885761781629923E-10	0.5743514914357535	-1475.1631789531796	17617.441354632643	10067.42188457138	6891.969340195859	44.08062652075759	28.629517209991167	34	55	34	10	38	0.20262049401497492	0.2968806178505818	0.30512504208845903	0.19537384604598565	
1430000	-31789.132107918664	-30182.904654840422	-1606.2274530782402	-30182.904654840422	577.3361882579619	3.9609356872372135	2.684123477744593E-5	0.6124260278794411	2.3190677043836305E-5	2.254090295453022E-10	0.6032874979504003	-1561.7749186077206	31118.66048355278	16337.935709930249	5504.812421603608	20.72554853100318	37.902990887327476	58	35	30	3	45	0.20262049401497492	0.29328972663105807	0.3015280923555728	0.20256168699839555	
1440000	-31724.67099275558	-30200.880594716593	-1523.7903980389872	-30200.880594716593	385.95710042155787	4.073410205289007	4.0990136977015585E-5	0.5956831874504035	3.5451072855127655E-5	6.068846967754247E-10	0.6257252119296874	-1477.9139098822852	28002.92317636333	11255.137275456824	4062.9930125020423	1097.6601133515799	27.22484931182889	40	60	18	5	48	0.19244197569690585	0.29806256727873015	0.3069337700259698	0.20256168699839555	
1450000	-31815.71173690061	-30195.47746296582	-1620.234273934786	-30195.47746296582	609.332715347609	4.328472277559091	2.600947983685153E-5	0.5937763705870047	2.306073205714276E-5	2.1413468546200058E-10	0.5991639690658305	-1570.664373321181	47743.33342987248	19932.479618535664	11464.858516787359	2391.070780114468	58.28843916268665	31	53	33	6	48	0.19244197569690585	0.29806256727873015	0.3069337700259698	0.20256168699839555	
1460000	-31779.26697135299	-30168.56951526535	-1610.6974560876388	-30168.56951526535	584.1181642633928	4.082457360999933	2.7163024079199122E-5	0.639421749337298	2.3704083004077667E-5	2.444496100413509E-10	0.6163435956993959	-1564.6783251584695	31101.509387552996	17607.879007270545	5837.28653736003	357.82453845594335	68.97099056180159	43	54	23	2	49	0.20010943680281482	0.2982102986952146	0.30412696222645996	0.19755330227551196	
1470000	-31876.556164436224	-30184.44609725604	-1692.1100671801848	-30184.44609725604	894.4905219454384	4.242823095346873	1.760204685172188E-5	0.5852683885109703	1.543829900353732E-5	1.0684055264514502E-10	0.6171405373537134	-1643.7520633498057	60027.5957096332	28957.27496387255	12676.116681190786	98.95423104117475	137.89199761242128	38	54	31	27	21	0.20010943680281482	0.2969232987819837	0.30412696222645996	0.19884030218874285	
1480000	-31935.930361484396	-30178.55718547715	-1757.3731760072446	-30178.55718547715	1304.4634874028184	4.000312769933641	1.0546556163128249E-5	0.525625578305962	9.712535118813713E-6	3.3379189643496584E-11	0.5682657508560722	-1708.2638918077046	91641.64071581155	38690.17661636004	12617.799709334562	108.83507112602699	149.04708631017675	40	55	28	34	14	0.19515442619023843	0.2965401230843091	0.3086799724618763	0.19962547826357752	
1490000	-32015.601847474725	-30185.48625429076	-1830.1155931839628	-30185.48625429076	1908.3137938891964	4.000312769933641	7.908699928799333E-6	0.48545233139138566	7.312899040855106E-6	1.4803781994122422E-11	0.5027381865904285	-1779.7593882191602	109542.40688968543	54039.04772812571	16391.377114223094	179.95900617026953	225.30871839174034	44	50	29	36	12	0.19872097726809668	0.29461830314932647	0.31149997992557465	0.1951607396570035	
1500000	-32004.21144076784	-30215.300295673635	-1788.911145094203	-30215.300295673635	1448.1230261348453	3.885318107473185	1.0123941408818562E-5	0.5169134055531385	9.252884695476356E-6	2.7123519984368414E-11	0.5354729803497208	-1739.682961584425	79498.8374886032	43497.55734860895	13581.83126616647	147.77750519024158	181.66718472412882	40	56	30	18	27	0.19872097726809668	0.3015911324670762	0.3057662387423539	0.19392165152247448	
1510000	-31943.219011903453	-30194.358842606314	-1748.8601692971383	-30194.358842606314	1037.2674912979226	4.322505182739624	1.4063155987493902E-5	0.5210278701971149	1.2933766652723198E-5	5.754271804011983E-11	0.5564509385809423	-1701.5495329910816	60990.442794237395	25976.795534510988	8563.25840518603	160.18684232825052	109.70907137300571	44	62	22	36	7	0.20553475709949148	0.29469060681434217	0.3057662387423539	0.19400839734381373	
1520000	-32005.792772380122	-30191.654767779215	-1814.1380046009056	-30191.654767779215	1473.8786341439834	3.936413382365875	9.842492413039307E-6	0.47852349425988383	9.502862612966737E-6	2.334330822784919E-11	0.5032062705383248	-1764.8186599708263	92610.73831825699	41382.42610348735	13213.68645346634	375.37590393246967	133.60853082268758	32	69	26	31	13	0.20553475709949148	0.29469060681434217	0.3020284254997499	0.19774621058641775	
1530000	-31968.677056851535	-30169.0349504931	-1799.6421063584364	-30169.0349504931	1554.160521524609	3.9631296618517644	1.0353096032407E-5	0.5331491289607619	9.544694284166424E-6	3.329062602485119E-11	0.5641226049273728	-1749.6291587468259	74453.7885958901	46364.282765643344	19275.91817058932	263.9784794700763	234.40622876130797	32	66	26	36	11	0.1946010221971764	0.29781526143270143	0.3094492705236807	0.19813444584644277	
1540000	-32022.167318700813	-30191.27721672395	-1830.890101976863	-30191.27721672395	2228.6970132545357	4.032394132093837	7.909579472890997E-6	0.5165577730482384	7.347242501352015E-6	1.7113938993727585E-11	0.52756001570932	-1780.1054284951442	110813.63206239924	50663.61629525875	15559.562716205388	201.06495642441075	316.3620853124376	35	69	20	38	9	0.19087072671269925	0.3046848873961945	0.3094492705236807	0.1949951153674269	
1550000	-32128.201565830655	-30197.650540851093	-1930.5510249795632	-30197.650540851093	3128.7895109096867	4.020191041600997	4.710265725655948E-6	0.5406639922060116	4.393313719379093E-6	6.225060833637073E-12	0.5372313021797639	-1877.252433270801	284194.6068858424	112564.91569896789	21012.59585496737	381.4986530052728	213.82192986571485	23	77	25	44	2	0.20508419874305472	0.29109822501243243	0.311300518827565	0.19251705741694916	
1560000	-31984.488688090023	-30207.317048835015	-1777.171639255008	-30207.317048835015	1329.7748960896056	4.299607839164901	1.0671963470422994E-5	0.5046668007709838	9.799706099608552E-6	3.046359212842207E-11	0.5351338114528169	-1727.2498798167614	93584.4028673126	55751.58806998057	18853.795106869955	79.7756465241921	118.4220356060069	20	78	27	28	18	0.1901489444599394	0.30603347929554775	0.311300518827565	0.19251705741694916	
1570000	-31821.342546411583	-30198.769119244233	-1622.5734271673484	-30198.769119244233	548.6085222370245	3.9197174154473693	2.5162681337059513E-5	0.5184716022398321	2.3239062464690337E-5	1.6450741748012958E-10	0.5314693672252228	-1573.7862362820417	67838.6327970599	19681.350777673775	8459.120705244355	1469.6398810318856	51.887037356684274	12	86	23	4	46	0.1926267363269842	0.30603347929554775	0.311300518827565	0.19003926554990436	
1580000	-31804.257368031565	-30211.38076449821	-1592.8766035333533	-30211.38076449821	561.4134056103151	3.9946104493590977	3.054523278663699E-5	0.4820555703558511	2.7711685437274555E-5	2.0878667581468513E-10	0.4996359230141538	-1543.4401665154307	44780.6304412795	14903.740795952282	9888.100819072835	4677.795874596069	42.75697626080135	12	97	2	13	47	0.19078368829746611	0.30603347929554775	0.31314356685708306	0.19003926554990436	
1590000	-31729.515117507988	-30179.638124366455	-1549.8769931415345	-30179.638124366455	414.1089383835431	4.412134157736906	3.5540905432406516E-5	0.46018284771328527	3.352654509076423E-5	2.696667272964038E-10	0.47993032322443174	-1499.5409777227355	49920.86265762834	16367.200621994363	6875.204079923292	7745.5917962744115	25.234698080059076	3	104	9	6	49	0.19264346238975497	0.29514929610152574	0.31697487486849557	0.19523236664022497	
1600000	-31722.553270778586	-30197.399408930414	-1525.1538618481707	-30197.399408930414	336.2017099018609	4.412134157736906	4.14565374291694E-5	0.4603704134579079	3.860919130969755E-5	3.8902969411577684E-10	0.49077887878978804	-1478.031768754955	26093.95718552976	12474.10843786205	6257.92656123679	2617.6934664473024	34.43732248008048	9	86	19	7	50	0.19264346238975497	0.3101580839746776	0.3019660869953437	0.19523236664022497	
1610000	-31666.241527732775	-30207.92919851479	-1458.3123292179853	-30207.92919851479	254.45812061431533	4.256332495929068	5.6645453653058414E-5	0.49805102133501294	5.208906658267839E-5	7.45981274970137E-10	0.4991230710943041	-1416.8057953077669	14800.010543088385	9093.94841759809	4643.786710809438	44.484436778457365	17.622788595246863	16	87	19	2	47	0.19057564005975267	0.2965917165472443	0.31734427448430985	0.1954883689086944	
1620000	-31668.194891603653	-30192.670152086706	-1475.524739516945	-30192.670152086706	238.08362921820049	4.099450665725151	5.4871133813474336E-5	0.4705477129875522	5.30456137249433E-5	7.81519625779634E-10	0.5005951742908185	-1431.0176784690004	18983.822248738183	13219.72254853247	5952.051860510606	433.03498985351644	26.91275801717993	9	70	42	4	46	0.19679603968928075	0.30743300776977456	0.3002825836322515	0.1954883689086944	
1630000	-31671.85330476776	-30197.482318130853	-1474.3709866369056	-30197.482318130853	264.93701274940724	4.383632527766763	5.0969158404843156E-5	0.4490916634794543	5.101449307472657E-5	5.635020043770328E-10	0.4640753337309702	-1431.8192842352591	15355.20810563647	9744.218638680608	3427.4523599466597	251.6047946563583	20.67588224104938	37	53	32	4	45	0.19679603968928075	0.30743300776977456	0.3002825836322515	0.1954883689086944	
1640000	-31729.821250487006	-30182.976530974058	-1546.8447195129477	-30182.976530974058	451.9234604734814	3.772136796815177	3.454444281963838E-5	0.5008911928673833	3.319634970650186E-5	3.2889871062757316E-10	0.525587721741098	-1501.5044315965072	39181.79951590826	14637.217640549432	5527.991504101221	332.002117855911	28.742180734372205	30	57	36	1	47	0.19744469299619208	0.30177230843527975	0.2949680719604741	0.20581492660805528	
1650000	-31651.89340904052	-30188.317145739245	-1463.5762633012744	-30188.317145739245	244.08022612194222	4.144191145316062	5.46714098761634E-5	0.48648976794585447	5.094311527200477E-5	7.147766260740391E-10	0.4965627331654933	-1416.8542539925406	18268.509834993154	10700.227504055343	3369.6425974458753	3940.7419064476207	17.32944770405207	24	77	19	3	48	0.1971177503258994	0.30177230843527975	0.29529501463076674	0.20581492660805528	
1660000	-31813.80988628391	-30189.834037688124	-1623.9758485957852	-30189.834037688124	622.0050791381947	4.144191145316062	2.293250431792941E-5	0.5500653843451523	2.0504329820820563E-5	1.6748092082676714E-10	0.5863711793929669	-1576.0406372957987	35188.081812329336	21808.244583303782	9613.643572894496	1147.2827180197148	54.250022546364335	40	50	31	2	48	0.19385587183408926	0.30177230843527975	0.2985568931225769	0.20581492660805528	
1670000	-31923.338778966674	-30191.9289278839	-1731.4098510827757	-30191.9289278839	1137.6147092582771	4.144191145316062	1.282551838289812E-5	0.5094975209412316	1.1837873944185095E-5	3.960534933930645E-11	0.502028117802121	-1680.3806449239273	49235.03893321081	30672.10503121982	24308.829791852797	2990.692557313251	76.37900302217442	52	24	45	2	48	0.19746069513939415	0.29057517803207694	0.3144546536884329	0.1975094731400972	
1680000	-32199.46674354714	-30171.43432607403	-2028.0324174731054	-30171.43432607403	6419.338689641203	4.082475393176381	2.5273091522019323E-6	0.5837975428497794	2.2964823516893717E-6	1.8890660388795695E-12	0.5735390808528513	-1967.158813167644	327270.90436049836	76031.69458463755	116176.45114765989	46060.47347729525	854.8127144411343	47	13	58	4	49	0.19188910708626755	0.2968763738582952	0.31068780739359736	0.20054671166184104	
1690000	-32147.365628820833	-30172.47814459529	-1974.887484225543	-30172.47814459529	4070.981215137431	3.9140736517853574	3.687933663765955E-6	0.5490613731693142	3.6440692748067816E-6	4.071424903193842E-12	0.5557934512917245	-1914.9815394578964	217699.73010239747	33017.17406168254	91312.56723920043	40905.682565420175	946.4497657366285	42	24	48	9	48	0.20229606462325697	0.2968763738582952	0.30028084985660797	0.20054671166184104	
1700000	-32042.25732732485	-30181.31648497927	-1860.9408423455789	-30181.31648497927	2221.748151593455	4.088059089393783	6.6112339490271835E-6	0.5136588585197899	6.3314137188683435E-6	1.2247047167758684E-11	0.542287868371871	-1806.2615248679933	118169.78133760356	28895.35515042137	43746.101869549944	7807.910586016319	322.43550732474904	47	33	37	9	45	0.19989201901158002	0.29669770172813636	0.30787514611734823	0.19553513314293655	
1710000	-32039.160258950506	-30203.91325339626	-1835.2470055542453	-30203.91325339626	1816.340717068621	4.088059089393783	7.823896187324517E-6	0.4577311198881283	7.668461084590683E-6	1.655758926527467E-11	0.5150779110829127	-1782.9636613422465	117415.93419303102	32395.883639171192	29191.303065020522	2280.6228507730307	137.64325636663725	47	49	26	7	42	0.19989201901158002	0.30620931506367793	0.2939375008824376	0.19996116504230563	
1720000	-32003.190418570528	-30192.266638800116	-1810.9237797704109	-30192.266638800116	1686.7431706482867	4.088059089393783	8.142475638524993E-6	0.5098552421004493	7.963021693463354E-6	2.045343896797743E-11	0.5459088727231909	-1756.587540041955	89403.67450967852	42505.160221848804	46181.37915324834	7921.666682828393	146.0888868419531	52	27	37	8	47	0.18655256090060365	0.3017939631246892	0.3148608755150468	0.19679260045966146	
1730000	-31940.410567103623	-30205.649301692567	-1734.7612654110546	-30205.649301692567	1096.0357943293275	4.296461047129635	1.3734219117696494E-5	0.49798219344198974	1.340290962939952E-5	5.177515198462017E-11	0.5228576457859883	-1683.4475304520004	61732.305638146674	19123.899941803415	22549.413918454993	3805.8593419654508	150.19172576036044	56	36	24	7	48	0.19283634097417734	0.30870593710708344	0.3079489015326526	0.19050882038608777	
1740000	-31892.18172661349	-30189.582529901534	-1702.5991967119535	-30189.582529901534	1001.6865026481195	3.8352673156305257	1.6915590551130448E-5	0.5009248015482373	1.6460098380771735E-5	9.43941939480831E-11	0.5602665788595799	-1655.0333344683302	51406.533938287255	17767.964260758552	14567.430226631777	246.57069964780823	126.32288998147251	52	35	34	1	49	0.19283634097417734	0.30870593710708344	0.2969512915851273	0.20150643033361307	
1750000	-31880.104417252165	-30191.658608127695	-1688.4458091244692	-30191.658608127695	762.4829677709962	4.401878519012122	1.850927853267079E-5	0.5094423636941494	1.771446196239295E-5	1.0095648112485761E-10	0.5552332485964065	-1641.1048417960055	47731.293222921784	20412.167128358982	10052.810546782279	349.2489656981926	119.83002569711132	54	32	34	3	48	0.1980018064995818	0.30427590530643456	0.2969512915851273	0.2007709966088575	
1760000	-31871.28093635764	-30179.21079676381	-1692.0701395938295	-30179.21079676381	736.7146481414275	4.034709622137595	1.851092841635467E-5	0.5370089060330362	1.805680289992369E-5	1.2482110774988561E-10	0.5982038001461346	-1640.4129202671024	41777.68628666137	25066.801243427515	11586.498831831601	11410.487520609184	169.34072627669562	57	38	22	4	50	0.19695320420946366	0.2949894852330585	0.30595633222406077	0.20210097833341822	
1770000	-32086.962280579974	-30204.85809187601	-1882.1041887039637	-30204.85809187601	2162.1873574285746	4.034709622137595	6.3072149418124785E-6	0.5134388054760562	6.160734408459358E-6	1.0719521814106334E-11	0.5309218303804357	-1825.682280682184	112840.32024932127	75996.01123623112	41844.476230838976	23562.318185076576	380.91783394059155	45	29	29	19	49	0.19695320420946366	0.2949894852330585	0.30595633222406077	0.20210097833341822	
1780000	-32007.83200404385	-30194.19560771327	-1813.636396330578	-30194.19560771327	1724.028484452642	3.7828254505261247	8.555031978780127E-6	0.49351191635944586	8.320553615088238E-6	1.8346138115156692E-11	0.5125840895029332	-1762.3864703880736	97310.57342890133	62735.64119946456	26944.082780756715	260.52244450544845	294.4288727675297	34	48	39	1	49	0.20705077676009734	0.2949894852330585	0.30595633222406077	0.19200340578278455	
1790000	-31890.743366716797	-30157.831408512277	-1732.911958204519	-30157.831408512277	926.6560076186436	4.007337610184148	1.6762225548771036E-5	0.52160980256577	1.5938967292585947E-5	7.50893838656862E-11	0.530336415549947	-1681.1816636914377	45890.386361822544	33283.60079634313	14414.683221035408	8632.842178853845	251.78936447262717	35	46	30	13	47	0.2046674418291861	0.3022853030435193	0.2985372790758178	0.194509976051478	
1800000	-31856.23899762687	-30162.15255819816	-1694.0864394287137	-30162.15255819816	742.9719227100865	4.007337610184148	2.1485004642570537E-5	0.5222148339952709	2.0373477024632197E-5	1.2223239838600262E-10	0.5344152516659919	-1641.9126148961993	60066.92634512594	28605.54787635396	23240.440512869627	6783.145255561048	161.73667005636963	22	38	43	22	46	0.2039442713816934	0.3022853030435193	0.30542280171234676	0.18834762386244164	
1810000	-31947.531852230495	-30208.663641520983	-1738.8682107095128	-30208.663641520983	1217.7263056135703	3.863914878479508	1.587600653895626E-5	0.49122616392279395	1.5366344853788963E-5	5.802815463589416E-11	0.4918166167297697	-1685.6099350328104	59920.18659425278	35281.48286639577	35346.255379531074	9529.189020456419	180.069510916862	20	19	55	32	45	0.19112231923732628	0.3031119683774412	0.30542280171234676	0.20034291067288687	
1820000	-31924.464873389185	-30173.62876705861	-1750.8361063305745	-30173.62876705861	989.0273893167164	4.413578387422644	1.4832631180737511E-5	0.5657584681597853	1.4543684844584045E-5	7.505051527663113E-11	0.5774888035258094	-1698.012343792115	43860.86667378208	15385.169088769428	33530.9909075791	7418.24924324829	159.1436284798294	48	13	53	12	45	0.19112231923732628	0.3031119683774412	0.30542280171234676	0.20034291067288687	
1830000	-31834.76906832055	-30185.0912379884	-1649.6778303321532	-30185.0912379884	610.18079052244	4.076716935180658	2.7087327844629282E-5	0.5688745684830191	2.543501616007672E-5	2.5432698022759945E-10	0.6007553303139123	-1599.1077599820208	33518.456742372095	8277.913025988475	15540.521725902261	7021.715787895979	112.31086764965664	39	9	56	22	45	0.19112231923732628	0.293210767038488	0.3165037513381582	0.19916316238602863	
1840000	-31753.103028157464	-30174.388138371956	-1578.7148897855077	-30174.388138371956	432.3626422034966	4.13129734549157	3.547628816962166E-5	0.5130250179836487	3.3356177246785226E-5	3.221625140461506E-10	0.523482581732418	-1531.3662365552595	18466.91746321902	6003.351811544997	11351.963580625132	2388.4427154608857	65.0645283931629	44	12	49	20	46	0.1995534708688814	0.29226816019620505	0.3165037513381582	0.1916746175967564	
1850000	-31799.378114511324	-30164.31821114679	-1635.0599033645324	-30164.31821114679	568.120763905707	4.13129734549157	2.5092431080375467E-5	0.5209200891529479	2.4303009322273728E-5	1.673060729103072E-10	0.5247537688100726	-1586.3516393767813	22279.02193277443	9096.715899729978	15538.410791562103	3325.555429692842	64.05930785748124	88	12	13	13	45	0.20309604279568919	0.29226816019620505	0.3134975124576871	0.19113828455041976	
1860000	-31958.75271492841	-30193.244979983927	-1765.5077349444825	-30193.244979983927	1220.862563584238	3.9707939634182248	1.2518928802233083E-5	0.5235381451048912	1.1816077020019274E-5	3.7684348208946684E-11	0.49672714287836844	-1713.626720053775	47662.7041097869	29224.293022451533	24954.8635224667	6404.6399891005685	141.63177091944607	83	3	28	14	43	0.19800350536469455	0.29226816019620505	0.3185900498886817	0.19113828455041976	
1870000	-31910.447935053817	-30198.06545222121	-1712.3824828326055	-30198.06545222121	851.9541008133485	3.9707939634182248	1.6953771438975615E-5	0.5569107150869759	1.5550061871682028E-5	7.996884692666207E-11	0.5410689858795119	-1663.8669746284297	29582.01291764947	14748.750099125546	8673.950185759542	3606.916036841046	110.65600159132866	101	11	11	5	43	0.2066829666091515	0.29226816019620505	0.30991058864422477	0.19113828455041976	
1880000	-31813.73136200422	-30191.60419217708	-1622.1271698271364	-30191.60419217708	518.6517751561597	4.183609588039831	2.6737261528829966E-5	0.5731663164208144	2.4827416208573287E-5	2.2394982022583402E-10	0.5629234488298613	-1575.334441137774	20962.709356445703	12616.80666445924	7253.354582441508	1727.8805618249953	58.17713925571098	88	27	9	3	44	0.19369212192650173	0.3052590048788548	0.30991058864422477	0.19113828455041976	
1890000	-31960.976778606666	-30191.437662005275	-1769.5391166013903	-30191.437662005275	1254.4349139375936	4.183609588039831	1.0589687526164467E-5	0.5503472278930283	1.0099987383734847E-5	3.1644959302250645E-11	0.545487523276754	-1721.3456348791851	47792.31501428108	22528.82448572907	8138.013954527361	1090.1659632339158	85.8655415387536	102	14	8	1	46	0.20204766564544768	0.29690346115990884	0.30991058864422477	0.19113828455041976	
1900000	-32138.103049468304	-30205.583611092992	-1932.5194383753114	-30205.583611092992	3170.1692332459143	4.2298870229769685	4.292322601142375E-6	0.5079625183422447	4.0594050977146135E-6	4.336190581683218E-12	0.4889407818606122	-1878.1533687751264	134378.8035697646	66411.7190030129	26892.017211363334	6642.48996379561	361.83255389100515	99	12	5	10	45	0.20204766564544768	0.29690346115990884	0.30991058864422477	0.19113828455041976	
1910000	-32239.172629898036	-30185.495485986106	-2053.677143911929	-30185.495485986106	6014.220404959513	4.410920739630753	2.470079585906507E-6	0.5751595006049044	2.212819705501433E-6	2.169331903429324E-12	0.6136725121267426	-1993.415117173467	230202.267811353	180996.7795356669	204239.16816512597	13137.078738289969	545.1300489832046	92	20	2	15	42	0.19033496187436574	0.29690346115990884	0.32162329241530674	0.19113828455041976	
1920000	-32145.709894565334	-30166.346796707563	-1979.36309785777	-30166.346796707563	4270.036113336907	4.152975069718879	3.863137476323383E-6	0.5318545506063304	3.4167388102778656E-6	4.317426849308665E-12	0.547581353885215	-1924.1794368940832	147855.0907291349	74909.00993113693	25796.133757562104	10049.38264519102	335.56131317350827	90	23	6	11	41	0.19647103059179397	0.290102785085985	0.31470159926222346	0.1987245850599986	
1930000	-32206.5244958372	-30179.966008394862	-2026.558487442337	-30179.966008394862	5300.300639470063	4.152975069718879	2.683923837370266E-6	0.5249773936417698	2.4350485424998745E-6	2.405326001309935E-12	0.5953262125230045	-1968.536081507771	230108.60728399706	192422.98865902284	54741.48324821726	12019.217200723318	444.4983519002464	66	37	16	10	42	0.19840491173263988	0.2981265708029374	0.3048943278716435	0.19857418959278023	
1940000	-32207.396886948984	-30224.135258400616	-1983.2616285483687	-30224.135258400616	4223.796048593021	4.152975069718879	3.547392591196519E-6	0.45333882688687943	3.4063615057209645E-6	2.9251377182222227E-12	0.47897943623535144	-1926.2068121646537	191682.72173633872	318947.331043177	60406.90140370966	2297.657423668155	435.7753607243736	91	1	27	11	41	0.1934681585529282	0.2981265708029374	0.3098310810513552	0.19857418959278023	
1950000	-32151.35812057198	-30212.19782853053	-1939.1602920414493	-30212.19782853053	3566.3644368048335	4.152975069718879	4.346832670746792E-6	0.5022611572679843	4.081440673409724E-6	5.232929417403812E-12	0.5306448181709401	-1883.3438292944793	151473.49390682112	103376.14918057903	58493.35535595766	5659.2745882692725	286.55174644890155	42	55	22	9	43	0.20039058802130627	0.2981265708029374	0.30290865158297714	0.19857418959278023	
1960000	-32231.35094221545	-30215.0495569773	-2016.3013852381496	-30215.0495569773	6077.69586325443	4.227221705119444	2.679862572524068E-6	0.45845941679329366	2.6701617147399626E-6	1.649728354918072E-12	0.47923432994828946	-1958.7923949416686	258082.63305347264	198195.4761814558	69474.25879666016	5714.821200326712	703.5907428216009	40	58	20	11	42	0.19819239477600448	0.3003247640482392	0.2985507823779558	0.2029320587978016	
1970000	-32198.585258190513	-30216.707897876528	-1981.8773603139834	-30216.707897876528	4840.160781185423	4.227221705119444	3.1296511475009156E-6	0.47356462250601655	3.118114499012413E-6	2.1995567870445435E-12	0.47420467143016054	-1925.9336025446767	265869.64819438866	146310.09716447446	39224.68419090386	3425.875409541742	431.11649132268417	31	78	9	15	38	0.19819239477600448	0.3003247640482392	0.2985507823779558	0.2029320587978016	
1980000	-32153.65575354705	-30192.962168568465	-1960.6935849785843	-30192.962168568465	3642.7094968777114	4.227221705119444	3.974884621565011E-6	0.48877223564531136	3.825653790220353E-6	3.963196872743445E-12	0.4895217447225181	-1905.8257141148047	213533.2444414852	101783.2497446065	36542.615446357675	2316.0254185454123	615.8263262387391	44	60	14	14	39	0.19819239477600448	0.3003247640482392	0.2985507823779558	0.2029320587978016	
1990000	-32194.676983965037	-30177.811733129936	-2016.8652508351017	-30177.811733129936	5456.408808794556	4.20331005463725	3.0256615603018554E-6	0.5149119744001979	2.9157847715293943E-6	2.345655176661955E-12	0.5217950378321221	-1955.3738176597483	296324.579788655	142945.5094482576	170211.20335901805	54624.53874989645	828.2778771414538	37	58	8	18	50	0.19819239477600448	0.3003247640482392	0.2985507823779558	0.2029320587978016	
2000000	-32142.65347232207	-30203.07345877881	-1939.5800135432569	-30203.07345877881	3330.3622366895424	4.035364776985641	4.725454912762045E-6	0.45826446724740066	4.49450434326804E-6	4.794528987482097E-12	0.46688413559649544	-1881.1219375474475	270517.95543366414	103424.86238300751	87753.46032621592	18600.88422881816	601.6185241330147	34	48	25	17	47	0.19819239477600448	0.2931112198591748	0.3057643265670202	0.2029320587978016	
2010000	-32083.90067266483	-30183.60023802077	-1900.3004346440614	-30183.60023802077	2582.2766014846184	4.035364776985641	6.370497021326872E-6	0.47611739972700307	6.026993504983361E-6	8.951517118670375E-12	0.4883963082698747	-1844.09950866386	125164.07613498624	74423.46711364333	63519.66709145146	12978.396399588231	711.2386321682529	27	49	35	13	47	0.19819239477600448	0.2931112198591748	0.3057643265670202	0.2029320587978016	
2020000	-32083.885883380684	-30180.161206711775	-1903.7246766689104	-30180.161206711775	3011.1250105403374	4.409859754024778	5.901482041535431E-6	0.4515728793398518	5.613143638063586E-6	8.264942594543486E-12	0.48827973015699355	-1847.9015938479229	148343.71404975932	74456.149205003	82721.90808729062	4145.684655572377	738.3078944275464	32	49	31	11	48	0.19126497408473483	0.29637411795939517	0.3057643265670202	0.20659658138885093	
2030000	-32127.22614200767	-30206.05948322879	-1921.16665877888	-30206.05948322879	2822.0702076694297	4.311404399548842	5.2174593561631995E-6	0.47670914310106555	4.9973646975729415E-6	7.1562337067538164E-12	0.513104030416131	-1864.8691529800064	127029.70612274682	65384.02558744883	80998.66683463583	9072.497491239	605.1368755675309	38	41	33	12	47	0.19126497408473483	0.2980873601143957	0.3099408182071115	0.2007068475937591	
2040000	-32224.41067674381	-30199.569243279646	-2024.8414334641625	-30199.569243279646	4953.926245468413	4.101430335068736	2.909305056068082E-6	0.4411093918265679	2.9148341536794747E-6	2.153659422851825E-12	0.5042498715749529	-1965.8853086222207	217373.24209513655	145957.5564549117	137690.65748997874	16044.124768830663	1190.9860911014764	53	31	29	13	45	0.19126497408473483	0.30089368273785455	0.3099408182071115	0.19790052497030022	
2050000	-32223.28520736187	-30190.88746433996	-2032.3977430219077	-30190.88746433996	5588.327823018281	4.101430335068736	2.7910490858495953E-6	0.4320875312001914	2.7710591972657262E-6	1.9421472653514893E-12	0.48885558862317713	-1974.4149591206722	209565.55636104968	146034.54831898972	115860.67886309406	8713.50293536557	1356.3852118576533	29	36	49	7	50	0.20214795530365243	0.2923923186398133	0.30755920108623513	0.19790052497030022	
2060000	-32085.255426302887	-30183.653456511754	-1901.6019697911331	-30183.653456511754	3355.5405228720674	4.101430335068736	5.968877982413564E-6	0.4432504626040045	5.676151607827123E-6	8.224538379028115E-12	0.483260940798691	-1846.589638860173	142108.70902406506	104325.98521638924	74672.92462306916	1941.993253088272	558.1465748339022	26	11	75	23	36	0.20214795530365243	0.2923923186398133	0.30755920108623513	0.19790052497030022	
2070000	-32106.3670994906	-30214.08707801485	-1892.280021475747	-30214.08707801485	2759.934878932445	4.201987180590568	6.675386519824434E-6	0.49790535785554096	6.485350759560266E-6	1.2484524756744262E-11	0.5266143001400936	-1835.72025091816	213540.41729609555	153026.2167713802	75625.8760887724	2907.9116861039756	640.0048109498715	22	1	90	13	45	0.19803313414324794	0.2923923186398133	0.3116740222466396	0.19790052497030022	
2080000	-32168.78078037233	-30179.910188616755	-1988.8705917555756	-30179.910188616755	4465.181348772354	4.20966585777601	3.4956687785610254E-6	0.46036029317058136	3.4475338455028317E-6	3.101223550749246E-12	0.5167133789291973	-1930.0036659129698	337927.1786002187	249693.05515182897	109503.16320695529	5961.060991888709	1079.5541314122463	8	20	83	12	48	0.19693706052789686	0.2923923186398133	0.3116740222466396	0.1989965985856513	
2090000	-32206.185322528436	-30182.928792541366	-2023.256529987068	-30182.928792541366	5409.80070225867	4.1561178127744824	2.8781534847034876E-6	0.5190166657997546	2.821931103325061E-6	2.750706153785266E-12	0.5643130361367056	-1963.117503082202	286899.0972199053	225947.40510106803	160910.34331592554	13641.661099919871	1673.612117986658	28	17	67	5	54	0.19794861172762948	0.2913807674400807	0.3116740222466396	0.1989965985856513	
2100000	-32094.950428532502	-30173.431907938153	-1921.5185205943505	-30173.431907938153	3535.1067855694128	4.4117130733434315	5.259485956656997E-6	0.4853155616040482	5.086448093451892E-6	8.40572171900306E-12	0.55270764593574	-1864.373381959908	291812.61497891025	77713.89357169253	93177.30795535652	3342.4273372455086	803.2318035644349	11	14	86	8	52	0.19489123204243206	0.2913807674400807	0.3116740222466396	0.20205397827084873	
2110000	-32126.54010293085	-30189.687276424873	-1936.852826505976	-30189.687276424873	3739.5862469801536	4.266609218028994	4.625811076072737E-6	0.5004098420049057	4.56565537192044E-6	7.129658725116122E-12	0.5667856653877783	-1880.2259818822686	262539.4016071725	44775.117197901054	81979.00097030132	1348.375557536279	1339.9502190491785	16	6	89	4	56	0.19489123204243206	0.30519327003741215	0.30618050387622203	0.19373499404393485	
2120000	-32071.066653469436	-30178.15485823608	-1892.9117952333545	-30178.15485823608	3139.3274802246074	4.266609218028994	5.398933006215679E-6	0.4413504787229297	5.493727301825205E-6	6.678751904406266E-12	0.46865897626284925	-1837.0310747700905	173280.30995390096	110580.2131969076	78107.13433438132	361.99848798847506	875.7293858118932	13	17	81	16	44	0.19489123204243206	0.3054090446698923	0.30596472924374185	0.19373499404393485	
2130000	-32172.567892837065	-30167.37436416697	-2005.193528670095	-30167.37436416697	5282.616480410626	4.261032504922688	2.9706851879051127E-6	0.5159810597878987	3.039491601707076E-6	2.8963186713847033E-12	0.5653484290830847	-1947.2103844948676	283124.03662639833	123503.82026676463	117363.18942957628	4297.858901931591	894.0505788525486	17	15	81	15	43	0.19489123204243206	0.3054090446698923	0.30596472924374185	0.19373499404393485	
2140000	-32123.42390074461	-30185.07098835105	-1938.3529123935596	-30185.07098835105	3799.7855217205815	4.1222602666884045	4.102065025820247E-6	0.4838614416745157	4.152080419373021E-6	4.9482764374061275E-12	0.5319708045875917	-1882.1816877105214	222364.000989421	90371.3913494625	94375.57715051508	1479.3856471417532	871.016782981663	22	23	67	20	39	0.19489123204243206	0.3054090446698923	0.30596472924374185	0.19373499404393485	
2150000	-32080.86508602886	-30194.521046740938	-1886.344039287924	-30194.521046740938	2811.2453594500917	4.240803501633496	5.43087298362764E-6	0.49097524724558267	5.636534544183801E-6	9.020448730961437E-12	0.527473005294182	-1830.8893545111603	161894.55532418226	158800.4943592751	65297.755966939505	664.0067084602153	740.5651495547381	10	21	81	28	31	0.19489123204243206	0.30244543379246464	0.30892834012116954	0.19373499404393485	
2160000	-32138.78543237452	-30182.255855302294	-1956.529577072227	-30182.255855302294	3707.298745794661	4.240803501633496	4.193098868834046E-6	0.5004331341663952	4.342880348453573E-6	6.601129857469758E-12	0.5753583052994098	-1899.0697263341212	121740.02816213672	196369.3397319673	105918.94401047388	730.4270626133781	1540.1586814415919	7	31	76	28	29	0.19489123204243206	0.2978646028248645	0.30892834012116954	0.198315825011535	
2170000	-32128.56116257638	-30212.260838512284	-1916.300324064098	-30212.260838512284	2729.9427353139636	3.979081474583537	4.9545638658226906E-6	0.4707687118716911	5.151871748803333E-6	7.562996152476868E-12	0.5300995593580963	-1860.5498834301477	173228.61253512802	168097.88437650478	92219.78341873272	892.9967484856011	539.0909472142586	9	13	91	50	8	0.1982852890311878	0.2978646028248645	0.30892834012116954	0.19492176802277925	
2180000	-32023.778411915595	-30188.006564327894	-1835.7718475877023	-30188.006564327894	1836.409051912755	4.550811060713888	8.465945639938746E-6	0.4312607918729912	8.377302540637958E-6	1.9149279368429447E-11	0.5146605674806226	-1783.567318783641	110621.7728352678	56437.81060064364	46307.40610069868	581.2135217882266	186.5611157324084	23	7	83	51	7	0.1982852890311878	0.2978646028248645	0.30892834012116954	0.19492176802277925	
2190000	-31967.101763020404	-30197.867094217105	-1769.2346688033	-30197.867094217105	1144.468996515595	4.125204114447382	1.2243982887069473E-5	0.47099088102388503	1.246747977664559E-5	4.239626873288091E-11	0.5126476229325475	-1717.3266431846046	125021.35422309545	73524.22345899459	32783.825403262745	492.742546069235	149.24079706358944	1	24	86	49	11	0.20546664363260442	0.3057125193990481	0.29389906894556933	0.19492176802277925	
2200000	-31915.524446497842	-30203.370518488715	-1712.1539280091272	-30203.370518488715	843.2767095691491	3.9122900467091557	1.7090017442939746E-5	0.5030290167529295	1.6900626679749856E-5	1.0413310825907812E-10	0.5896051316618706	-1661.979043545436	32975.80307433487	61619.9132967488	24072.519534913772	338.15892802713165	278.9266871272204	7	13	92	55	4	0.20470895297019223	0.3057125193990481	0.2946567596079815	0.19492176802277925	
2210000	-31817.039215206565	-30188.292661711865	-1628.7465534947016	-30188.292661711865	564.6282187581614	3.9122900467091557	2.7803067724177257E-5	0.4791065229631421	2.7063654125625483E-5	2.359870877963287E-10	0.5550604221113082	-1580.4144803680622	21278.73030769908	48821.95444141148	14658.969892413908	316.02932110594594	125.42350741970196	5	13	94	43	16	0.20470895297019223	0.3001482305085556	0.3004790910951722	0.194663725426081	
2220000	-31765.65731104727	-30197.37944459007	-1568.2778664571993	-30197.37944459007	404.8654294491539	4.191912308670904	3.9906908737239E-5	0.5429027410003934	3.9424330836031456E-5	7.107103078222181E-10	0.6422833556535545	-1521.061493388639	34027.33812924159	35937.9917742431	9696.809448511136	213.0766322476249	88.02271948278876	9	4	99	47	12	0.1946096053321408	0.31024757814660703	0.3004790910951722	0.194663725426081	
2230000	-31699.324381035065	-30182.444395138173	-1516.8799858968916	-30182.444395138173	334.2349578432414	4.0606797976403906	4.880872807624857E-5	0.5616063443312862	4.711621301028227E-5	1.115121425803113E-9	0.6593924572664956	-1469.4851877689982	13380.427934550064	43904.364142513325	9336.292067068805	157.69477285435875	64.62770501297726	11	2	97	30	31	0.1946096053321408	0.3034326752525461	0.30040820493724996	0.20154951447806416	
2240000	-31755.699362107593	-30211.53273481679	-1544.1666272908026	-30211.53273481679	394.10731669571913	3.8943808745038084	3.755646556826817E-5	0.5397801462339071	3.750600548337281E-5	6.149584457997832E-10	0.6297783963573486	-1495.4778729574311	25779.098884486288	61735.60064603034	10314.751808616333	375.7632890339963	46.33405422966698	10	6	94	29	32	0.19586926386963865	0.312410978275941	0.2991485463997521	0.1925712114546692	
2250000	-31794.438939294738	-30200.933966264423	-1593.5049730303153	-30200.933966264423	415.82423098821033	4.166542313060174	3.175428501134098E-5	0.5143593191522907	3.169240155927692E-5	3.058390044881609E-10	0.5501101361887671	-1546.4797255841715	45316.85815402497	18644.82349144685	14379.13883979247	158.22405478611205	74.44060036543877	6	23	86	30	26	0.1979716926710864	0.3099533028386946	0.3030863237132234	0.18898868077699651	
2260000	-31824.303863377427	-30215.521391871353	-1608.7824715060742	-30215.521391871353	501.2849715934404	4.166542313060174	2.9389017782554664E-5	0.5079965294956167	2.965647228058706E-5	2.7509881993363124E-10	0.5482292904124874	-1560.3832447273192	74469.99750274295	30361.55615229801	13758.206716860579	261.35165244955755	63.22045972061282	7	22	84	31	27	0.1946211191868139	0.3099533028386946	0.31079252736995533	0.1846330506045371	
2270000	-31835.06057485542	-30180.742696235826	-1654.3178786195922	-30180.742696235826	607.8152093044912	4.166542313060174	1.975665493240104E-5	0.5860780045959731	2.032075071732833E-5	1.465389397613513E-10	0.5853109161785056	-1604.6256225525183	80800.01929749067	26303.58962072718	20019.741922048473	430.0128764391759	61.76914093328871	9	40	65	24	33	0.1946211191868139	0.30315448034192005	0.3175913498667299	0.1846330506045371	
2280000	-31860.066138947754	-30200.603753990068	-1659.4623849576865	-30200.603753990068	619.5528087327311	3.9804306815781807	2.1472546801175695E-5	0.5476386513615746	2.1720655543730494E-5	1.6039700429814343E-10	0.5702119934365121	-1611.0120920475156	39002.485364329856	39802.59607001116	21444.233901254505	206.4975744914888	69.70644741215285	16	30	69	36	20	0.1946211191868139	0.30315448034192005	0.3175913498667299	0.1846330506045371	
2290000	-31918.50992972759	-30211.674808473552	-1706.835121254038	-30211.674808473552	872.4911568712795	3.7173951442169924	1.616765101460903E-5	0.4442843695119465	1.6406036487066944E-5	6.462940481499275E-11	0.48078202151438765	-1656.4109102264856	159550.33697010388	45289.86700135244	22681.412709194858	210.64028356021623	108.3431305648335	8	18	91	40	14	0.1946211191868139	0.2981924044630555	0.3175913498667299	0.18959512648340165	
2300000	-31959.150520446365	-30211.53268737855	-1747.6178330678163	-30211.53268737855	1415.6877176333314	4.163848774717031	1.2439136045413654E-5	0.44978851377683376	1.2244850404348157E-5	3.6088750769784667E-11	0.4793101468063635	-1696.0452314713	81841.68722087659	105722.78787584505	30529.066342222268	259.50313480936387	178.78585420787851	10	17	89	31	24	0.1924573932806728	0.3003561303691966	0.3018120860407648	0.20537439030936672	
2310000	-32000.4189387965	-30199.822251129077	-1800.5966876674258	-30199.822251129077	1752.7187575269534	4.064382269199575	8.767153868964373E-6	0.4880966252056764	8.569439198942284E-6	2.1176693953617013E-11	0.5218980620145155	-1747.7839246056271	124750.45571127269	85628.10351097306	51860.68844362152	189.30030381869273	240.1147976072186	14	9	94	19	35	0.20437587527585102	0.2956137427434234	0.3018120860407648	0.19819829593996166	
2320000	-31947.561852590396	-30196.881108249294	-1750.680744341101	-30196.881108249294	1428.351106286264	4.064382269199575	1.1093427657411281E-5	0.5147209951517584	1.0923772352177165E-5	4.772527148654407E-11	0.6003380923419208	-1699.6143509618564	98754.60552802509	56222.11901453936	30498.364158951215	354.20075834032474	139.06653730158618	25	2	90	5	49	0.19996479503879405	0.3000248229804804	0.3021596301507711	0.1978507518299554	
2330000	-32005.51345655576	-30184.6401478555	-1820.8733087002565	-30184.6401478555	1946.0999012690706	4.249950235767857	7.638629235656707E-6	0.4460915788291966	7.694333628724605E-6	1.5968705819626217E-11	0.504703586061648	-1768.1818202337813	114116.36330866278	55773.08648125815	62537.89465767819	378.3008940801295	245.4290921399987	27	13	78	10	43	0.1995498270452503	0.30932442038489605	0.3021596301507711	0.1889661224190835	
2340000	-32072.68335790506	-30214.37282429856	-1858.3105336065012	-30214.37282429856	2257.6159606551028	4.010003589058297	6.083997009672471E-6	0.45722060137906634	6.049931933108123E-6	9.498813456771063E-12	0.5023096942608506	-1804.2716311046204	120960.6258919167	54700.1760684728	61134.41214245598	2348.3657909722915	321.7726514097918	47	4	64	3	53	0.1995498270452503	0.3079448738547779	0.3035391766808892	0.1889661224190835	
2350000	-32090.91448749114	-30176.216672525665	-1914.6978149654744	-30176.216672525665	3405.5711547675746	4.288951907173431	4.168873489056361E-6	0.516127963003268	4.039240510154263E-6	5.061143926557653E-12	0.5447717940213491	-1856.72481941021	228892.39067991095	78876.58758377444	106867.65831892716	9117.648938908076	387.5317420108365	33	4	75	5	54	0.1995498270452503	0.3079448738547779	0.2962531827891506	0.19625211631082215	
2360000	-32057.743392567256	-30184.76917257807	-1872.974219989184	-30184.76917257807	2942.7705477976992	4.012291463545892	5.419740918557821E-6	0.5126241974756024	5.1606889074676885E-6	8.093914981634541E-12	0.5320216775677212	-1814.3896513995167	160479.00773463777	74867.5650232353	79973.0295920894	41821.920623487735	303.68460451116533	26	6	68	17	54	0.20116753303626145	0.30632716786376674	0.29521838746487555	0.19728691163509715	
2370000	-31981.785951935304	-30191.57311995675	-1790.2128319785543	-30191.57311995675	1482.0877457687457	4.111861973799788	1.0024443074421204E-5	0.5251095933271652	9.913795137691282E-6	3.1947089226696534E-11	0.5602906434339402	-1731.8264170600332	124478.73667844577	314701.4718589464	47219.61827517079	9241.883750718462	249.31689985852034	11	4	93	10	53	0.20116753303626145	0.30632716786376674	0.29521838746487555	0.19728691163509715	
2380000	-31815.09053348594	-30184.63015874769	-1630.4603747382532	-30184.63015874769	591.9764822368894	4.099696891191062	2.478829618293975E-5	0.5575567093915649	2.486860014588559E-5	2.6594683241881403E-10	0.632326848834382	-1580.3333458105622	30441.17691063747	10658.31923365364	18707.96544062711	4517.489568973198	133.05497157449835	20	15	76	7	53	0.20116753303626145	0.30632716786376674	0.29521838746487555	0.19728691163509715	
2390000	-31985.458090849734	-30196.107278124247	-1789.3508127254865	-30196.107278124247	1414.1333302698954	4.16252618475708	1.157842088410607E-5	0.5035780244070062	1.1409149906906357E-5	4.0269757848760904E-11	0.5513750368775829	-1735.7947556284955	69862.81987667209	100107.324832945	38672.621477116605	2349.0586101621093	283.4966191516572	1	13	100	4	53	0.20116753303626145	0.30632716786376674	0.29521838746487555	0.19728691163509715	
2400000	-31980.409002632063	-30191.320615379358	-1789.0883872527033	-30191.320615379358	1308.4047539879107	4.16252618475708	1.1279903012111231E-5	0.5313979267525757	1.1344574276910426E-5	4.167366961584881E-11	0.5601380182191	-1732.8350335827513	121071.3483193359	64964.795389967476	28270.37745278317	25099.19941100506	451.07895438649456	20	2	87	8	54	0.20147305840433474	0.3022745595335931	0.3038609616025001	0.19239142045957297	
2410000	-32028.865623385755	-30160.196987736956	-1868.6686356487994	-30160.196987736956	2125.78160991455	4.2387958959277645	6.698227525785016E-6	0.5651782830326333	6.692430928833607E-6	1.915600766632768E-11	0.6203739851390583	-1811.3337496931274	160904.92088438824	168689.59431757705	72288.48928706911	7012.855170121323	408.6556548563046	21	8	82	10	50	0.20481864088777776	0.2955460598347336	0.3065623161266499	0.19307298315083962	
2420000	-32107.285543862705	-30220.108360169135	-1887.1771836935695	-30220.108360169135	2712.7841439355348	4.063949122096668	5.8338458112549275E-6	0.47718840081073927	5.6281016080337215E-6	9.845648147765044E-12	0.5359408750543136	-1830.615971905372	175857.20861387806	98124.51534181825	76331.21411915436	7337.544895156496	387.3454693287405	22	7	80	12	50	0.19957666283127548	0.2928125934985437	0.30693497610003223	0.20067576757014943	
2430000	-32053.501216484325	-30195.64416766004	-1857.8570488242824	-30195.64416766004	2219.550945246026	4.2357310986350525	6.934126400418511E-6	0.4968752650984263	6.6746742844491995E-6	1.206770873960151E-11	0.5054184831564098	-1801.5960147280568	81883.94422533669	154888.3738390227	65359.84226522324	6100.525749841545	409.0336300667361	18	16	77	12	48	0.19957666283127548	0.2928125934985437	0.30693497610003223	0.20067576757014943	
2440000	-32039.12331866493	-30217.8549656906	-1821.268352974329	-30217.8549656906	1695.4854760765088	4.2357310986350525	9.372171881035496E-6	0.4480593425262872	9.211644377887289E-6	2.2767441924165903E-11	0.5017916149996704	-1767.3695381379184	77077.54085414043	63344.07814356106	40194.44178278272	6812.39118155634	355.6667855834881	22	16	77	11	45	0.19360277966815198	0.30837258368480436	0.3023884152762397	0.19563622137080477	
2450000	-32040.80092308062	-30234.085373873815	-1806.7155492068036	-30234.085373873815	1434.37791428263	4.2357310986350525	1.107086605451178E-5	0.4949589928131846	1.0587959044880033E-5	3.131006168762429E-11	0.5126057258935617	-1753.8322604850193	65825.67873187314	63049.218704340485	36728.44656633764	2963.39425996333	342.887866191125	23	20	64	20	44	0.19360277966815198	0.30837258368480436	0.3023884152762397	0.19563622137080477	
2460000	-32069.021829072135	-30171.70928935063	-1897.3125397215042	-30171.70928935063	2410.469490889064	4.2357310986350525	6.43557703192767E-6	0.5304780030673618	6.225884137766356E-6	1.0922415912547158E-11	0.5297258110921451	-1841.702950842527	205493.8251633721	60620.60685675176	51714.09541823528	4556.089000817804	419.6950045681408	29	25	61	20	36	0.1976364534422729	0.3064069347497512	0.2983547415021188	0.1976018703058579	
2470000	-32037.305316441787	-30198.264840485266	-1839.04047595652	-30198.264840485266	1612.4723565217603	4.0782506149871915	8.602155571350043E-6	0.5292200693678352	8.755002653372627E-6	1.9797557789473582E-11	0.5007322465480117	-1785.6245209062076	122941.24911501427	38162.688371337536	44166.84732769184	1721.1670256469472	519.6760773528125	32	29	51	25	34	0.19689299935659732	0.30445604604899495	0.3030230726009705	0.19562788199343806	
2480000	-32043.447918222682	-30171.73680861172	-1871.7111096109625	-30171.73680861172	1976.8953689674584	4.0782506149871915	6.981773545540672E-6	0.517780569472723	7.053980283892728E-6	1.3593681172943601E-11	0.5124131720678932	-1816.6462718458183	135816.86678391896	158387.50679223685	51195.99391443777	1663.6108936026585	398.55139451277796	30	5	77	34	25	0.19689299935659732	0.30445604604899495	0.3030230726009705	0.19562788199343806	
2490000	-32135.293024259867	-30197.252094058993	-1938.0409302008736	-30197.252094058993	3045.6256351129455	4.0782506149871915	4.732290978554241E-6	0.5920300903834723	4.794351416858839E-6	9.419762315609691E-12	0.6124593534916816	-1881.960408226212	167187.23882159943	132153.30852594317	67873.37777422291	2298.12277085088	789.4650542145611	11	18	81	38	23	0.19689299935659732	0.30445604604899495	0.29241689045608593	0.20623406413832263	
2500000	-31975.469051386644	-30177.778416368168	-1797.6906350184765	-30177.778416368168	1485.8277035859246	4.147500108864054	1.1173184051347686E-5	0.5676907243411802	1.0860397442143845E-5	4.106279808363909E-11	0.5819814402057605	-1744.4557946452594	93383.87970614935	102231.39698513475	38111.37050436373	928.7138532593831	288.17698978098315	16	11	84	37	23	0.19689299935659732	0.29173685504023883	0.3079948399413419	0.20337530566182277	
2510000	-32015.101862557418	-30196.37887462273	-1818.72298793469	-30196.37887462273	1529.6746770148131	4.0186162734756845	9.381129504287914E-6	0.5494721201459839	8.976895474772241E-6	2.5512510130751062E-11	0.5230432132884101	-1764.789561759005	70238.32987645459	152787.32103245793	37776.13798338287	887.9603903345726	336.3819373317391	27	7	75	38	24	0.2019241922719738	0.2917639198716942	0.30926101062675226	0.19705087722958053	
2520000	-31912.5439536071	-30183.333300501436	-1729.2106531056622	-30183.333300501436	824.1041389526663	4.0186162734756845	1.6375068197723546E-5	0.5986687623340349	1.5635879126368442E-5	9.218202764236039E-11	0.5937563287577303	-1678.7353800339688	45378.216487404854	49395.92869471323	22500.10013690436	800.4219099377323	195.0032334096157	34	2	75	30	30	0.2019241922719738	0.2942814899192233	0.30665557689016487	0.19713874091863878	
2530000	-31913.35258491015	-30211.00954790556	-1702.3430370045885	-30211.00954790556	735.4522612403648	3.9079223481475744	2.0012891174660648E-5	0.5684436016336323	1.9295343199952155E-5	1.3126120086257956E-10	0.5795121780282398	-1652.051592763498	47681.47896616564	50743.64849054432	18259.65818803425	1025.5171052600472	135.2937730884473	19	6	85	30	31	0.1904641187127566	0.2942814899192233	0.3081440880284583	0.20711030333956262	
2540000	-31889.429337394882	-30181.809418203615	-1707.6199191912656	-30181.809418203615	870.524018857039	3.9079223481475744	1.7498861767132583E-5	0.5537459511143995	1.6971346266387834E-5	9.503878480725923E-11	0.5637762345687093	-1657.6526167550921	49269.12033756364	18045.29466527036	22289.625123638638	1428.9807668953677	157.45176538225786	25	14	72	26	34	0.1904641187127566	0.303057337909448	0.3081440880284583	0.19833445534933794	
2550000	-31899.143960363217	-30202.956087550614	-1696.187872812604	-30202.956087550614	812.9870313429929	3.9079223481475744	1.8562901150442786E-5	0.6010418760543877	1.8346633597529535E-5	1.304616967918743E-10	0.6020439670983363	-1645.258074321836	46155.45884101329	58970.396659930775	20143.30386845577	1237.1117222203636	108.71267579633955	3	21	91	21	35	0.1904641187127566	0.29916159250251284	0.3081440880284583	0.20223020075627304	
2560000	-32062.70690664361	-30181.838085233267	-1880.8688214103431	-30181.838085233267	2552.194082535504	3.9079223481475744	6.13579883498503E-6	0.5605450759392667	6.124189616369074E-6	1.3402403998366117E-11	0.5870577097611066	-1824.3457229763114	173008.34410877465	190180.77204985422	63457.719544806205	3249.765246762861	289.0471162134027	17	5	93	18	38	0.1904641187127566	0.29916159250251284	0.3135068302259369	0.19686745855879442	
2570000	-32067.015829528325	-30188.280571648254	-1878.7352578800717	-30188.280571648254	2217.1415346287667	4.3627306931274905	6.088861879421758E-6	0.5462573764448507	6.404252753520948E-6	1.3222868924435354E-11	0.5629025019074337	-1824.0680299108194	141984.33258120602	59553.65325127678	49020.01471373195	3416.2977936541815	270.65747176121675	25	28	64	16	38	0.1937272772858382	0.29875768680688597	0.30822898883939887	0.19928604706787775	
2580000	-32143.86775041857	-30185.02750504212	-1958.840245376449	-30185.02750504212	3807.9682372497705	4.4080929634896435	3.895830540374727E-6	0.5339275640454731	4.148105804598874E-6	5.1884208139683654E-12	0.5413714799401376	-1901.6064669026016	280547.37639805395	110365.32566607332	87556.67226832033	3734.216785458759	410.5039361187466	20	11	89	14	37	0.1937272772858382	0.29875768680688597	0.30822898883939887	0.19928604706787775	
2590000	-32124.90563663282	-30192.79225679794	-1932.1133798348787	-30192.79225679794	2642.6513097765833	3.8721875733857862	4.66457601176594E-6	0.5065894662523525	5.005945681435225E-6	5.831033638692478E-12	0.49125836182719596	-1875.0289934981063	296724.29271067976	39230.52737172217	82683.70384885918	3845.7221536147513	437.44691288731434	26	24	70	12	39	0.19977064985675194	0.3061815026804694	0.29455894474796246	0.199488902714817	
2600000	-32204.004738271793	-30180.096017246164	-2023.9087210256305	-30180.096017246164	5146.357396855448	3.86241911340864	2.6492781405844312E-6	0.5936653378366066	2.862098315188425E-6	2.271122038620886E-12	0.5466259038387911	-1965.8936051110918	316246.32860475517	152083.2629299619	81037.02801253779	5256.524186641362	943.4753237136596	25	76	18	11	41	0.20395282639620657	0.3061815026804694	0.29455894474796246	0.19530672617536238	
2610000	-32154.03805702862	-30190.379002616566	-1963.6590544120565	-30190.379002616566	3498.824265044313	4.206301870947536	4.267401051443184E-6	0.5643291098549558	4.319802810617277E-6	5.578788386559625E-12	0.553024376950117	-1906.9210949764083	196994.93746149115	86955.66743230182	80659.99324142314	4484.195766011335	981.9761882769811	20	47	50	10	44	0.20395282639620657	0.30543914083292784	0.295301306595504	0.19530672617536238	
2620000	-32037.73523671469	-30187.53927526131	-1850.1959614533778	-30187.53927526131	1855.0017847435977	4.388032563942996	8.440468575027792E-6	0.593854438988782	8.512359472155499E-6	2.579464291400691E-11	0.6006610357604003	-1797.6369791295958	102700.02891859162	44821.59699884654	38613.34141658514	562.4247468373457	435.7599790659932	35	40	44	25	27	0.20167543450174735	0.29980150889031365	0.3032163304325774	0.19530672617536238	
2630000	-32039.492191721234	-30202.357536926273	-1837.134654794962	-30202.357536926273	1878.7811633108288	3.939689578426946	9.71941349943998E-6	0.5018387567328836	9.42359750895936E-6	2.175264502653759E-11	0.49055007191491484	-1784.9900213478525	104949.51637721017	57352.88320090388	30823.37097864174	853.3042672924097	456.9224173918008	14	43	62	23	29	0.1899313525224087	0.3131224851000426	0.30359231572427176	0.19335384665327773	
2640000	-31908.615175650495	-30206.566340727582	-1702.0488349229136	-30206.566340727582	845.2910385893902	3.9776725969268996	2.017282674765803E-5	0.5260890973746973	1.9787597741493413E-5	1.2307807908591417E-10	0.5549826702665169	-1652.1793782728298	51801.3691963773	62309.42479554211	15193.518709541735	324.3064818332903	262.94633023723503	25	12	79	15	40	0.20687106570351035	0.2940635391267034	0.29901669660351743	0.2000486985662696	
2650000	-31942.554435142796	-30200.55792447385	-1741.9965106689465	-30200.55792447385	1052.8048240735118	4.048647527709968	1.6831750253509965E-5	0.5145814484330217	1.614319019727412E-5	6.953264261034741E-11	0.5020764473269307	-1691.435528347933	67956.56833078308	19127.31151482985	26114.237927494094	943.0255940091635	315.7186819096629	22	13	78	21	37	0.19488288423449587	0.2879363737746947	0.3171320434245406	0.2000486985662696	
2660000	-32103.326612187408	-30195.278457481585	-1908.048154705822	-30195.278457481585	2597.96960593813	4.071221652566369	5.500528206384365E-6	0.5261853940734654	5.50434723391593E-6	9.782974035415106E-12	0.5637067980237089	-1852.9852736832713	107194.15555584105	131568.85523965216	52622.08002422662	2486.3361344557297	714.1539529435644	17	16	81	15	42	0.19488288423449587	0.2879363737746947	0.3171320434245406	0.2000486985662696	
2670000	-32020.982627769332	-30181.8969800996	-1839.085647669735	-30181.8969800996	1791.8828316902022	4.190482575022198	8.036816923072409E-6	0.4903912647204405	7.87959400657381E-6	1.828215798924214E-11	0.5302288112632023	-1785.1425710736414	75054.82818860865	128060.57386097405	45186.35352941981	1434.1039944528777	406.20685963455696	16	17	80	16	42	0.19488288423449587	0.2874948996306403	0.3171320434245406	0.20049017271032404	
2680000	-32038.03104262482	-30193.12292391541	-1844.9081187094116	-30193.12292391541	2054.8182386382127	4.3400308648788615	7.146148259891856E-6	0.48754877825190623	6.906656752225134E-6	1.3956398703798425E-11	0.5231174800741452	-1790.0242706496267	127685.4758451646	118368.50601044488	54406.111905474805	2498.4265401428256	305.78633486164046	2	29	83	12	45	0.19847927802221174	0.30369301979610414	0.2956339598127979	0.202193742368887	
2690000	-31997.72240889308	-30191.49333617939	-1806.229072713692	-30191.49333617939	1537.6210598984235	4.3363855127856175	9.277759244620548E-6	0.43643432553696915	8.836547628822087E-6	1.6867382762588715E-11	0.4482966631474045	-1752.5198645928378	84779.19131290693	130551.51385574526	44862.376894037065	1341.3902049709257	253.162615941526	11	21	84	8	47	0.1933052332466868	0.3054283476560661	0.30658965643381464	0.19467676266343328	
2700000	-31955.35243804092	-30201.464415680075	-1753.8880223608476	-30201.464415680075	1193.9380233317388	4.4076318617480945	1.3150640269867453E-5	0.4252876485204941	1.2679138538031363E-5	3.319009190227244E-11	0.4346408724992977	-1702.8375029698404	55576.91675252311	16412.209615361644	33493.757719595415	1637.6940651359564	146.2575296737019	33	18	66	12	42	0.19618437157014262	0.3009900011874271	0.3081488645789978	0.19467676266343328	
2710000	-31953.00353912966	-30188.671781101893	-1764.3317580277642	-30188.671781101893	1158.3517345674877	4.09398173647644	1.3223645457736665E-5	0.5033381067272479	1.292303752965499E-5	5.235800843447192E-11	0.5413338034700325	-1714.0170407825499	77066.23624342702	19103.55022004235	30499.198538998084	427.7045264969912	138.42639192814056	25	2	94	19	31	0.19180772808959362	0.3053666446679761	0.3081488645789978	0.19467676266343328	
2720000	-31976.134545058223	-30181.259694455173	-1794.8748506030504	-30181.259694455173	1361.3183225526052	4.00147683063435	1.139308956200094E-5	0.515887692141012	1.1098752595781286E-5	3.758630054099995E-11	0.5319335976803762	-1741.7348870926996	139114.6594800855	88790.99654890374	33212.70355507483	1092.7315770143257	224.74856096897233	17	1	104	15	34	0.19180772808959362	0.3053666446679761	0.3081488645789978	0.19467676266343328	
2730000	-32059.79885485012	-30191.185769430213	-1868.6130854199084	-30191.185769430213	2122.7851947548406	4.00147683063435	6.6738213203083266E-6	0.4812827963933045	6.732342404402638E-6	1.3071594593280984E-11	0.5206619764627971	-1814.8584256129814	100940.81665107138	129444.61891714267	47811.26530674711	1132.4639465663452	200.73782883939586	12	5	101	26	27	0.19506122431639686	0.3026596562448969	0.3164309058755418	0.18584821356316533	
2740000	-32008.36258905066	-30191.800557951396	-1816.5620310992624	-30191.800557951396	1354.9744713563173	4.036725221949069	1.010097946752718E-5	0.49696868133445893	9.973208046284843E-6	3.225461272232784E-11	0.55264272999831	-1764.3429477658253	79309.06521924186	81549.3754510432	33073.725075347684	1009.0945112815824	216.19716661438534	14	4	101	23	29	0.19723951921332122	0.2958169879199516	0.31878090570013917	0.18816258716658887	
2750000	-31884.44520453732	-30195.97035413805	-1688.4748503992655	-30195.97035413805	755.1674205634494	3.945173259426357	2.1003042396438223E-5	0.4971208364504006	2.0240449916851194E-5	1.2698087298691978E-10	0.5416691545062887	-1640.2603943517702	51533.55559046992	28719.545590382364	17342.292453640526	247.3564154207922	119.72378719184618	13	3	103	40	12	0.19886793802769548	0.2941885691055774	0.3175069369552327	0.18943655591149533	
2760000	-31826.175520533645	-30193.99753200611	-1632.1779885275357	-30193.99753200611	465.10795782509797	4.235863623062619	2.997760283410487E-5	0.5248144243896502	2.912558181974293E-5	3.255147974416092E-10	0.6003637068455473	-1584.0068906264569	49662.40516352244	39469.88308849852	11860.456187599999	146.2317875622335	143.73560675662299	10	5	106	45	5	0.18945496617361698	0.295105706221244	0.3165897998395661	0.19884952776557382	
2770000	-31805.59410266725	-30195.92858355593	-1609.66551911132	-30195.92858355593	441.9435754142132	3.98765349023937	3.1208639468780706E-5	0.502661654013375	3.078815297692368E-5	3.1489159435344457E-10	0.5560138694214105	-1561.8912913553206	28475.5651572739	66970.53237222039	13238.050853860737	89.94681715330555	22.605757293968118	8	2	112	40	9	0.18945496617361698	0.3005401990690991	0.3092113989190423	0.20079343583824247	
2780000	-31854.677830376466	-30220.688712737436	-1633.98911763903	-30220.688712737436	551.1554613736203	3.98765349023937	2.7272806234492947E-5	0.5062402040567627	2.678154419407722E-5	2.2318191033173414E-10	0.54835577523621	-1585.4696283479022	69547.61430307035	5186.089423762564	14955.605597616772	193.25982475226454	87.84113381556409	11	10	101	33	16	0.18945496617361698	0.3005401990690991	0.3092113989190423	0.20079343583824247	
2790000	-31853.338739318577	-30195.489659244777	-1657.8490800737989	-30195.489659244777	600.0312354091731	4.436581329385586	2.5447010920228838E-5	0.53795502273811	2.5053266108400054E-5	2.2206195690176438E-10	0.5891332248413003	-1610.29107524979	29935.55103898791	31877.423034766656	17685.727690884618	162.64415612463026	75.26477252760755	9	12	101	28	21	0.19486491739296558	0.30894621691059915	0.3092113989190423	0.18697746677739385	
2800000	-32006.264838088122	-30184.417809114475	-1821.8470289736488	-30184.417809114475	1666.7153880014582	4.412929112158961	1.002887752626594E-5	0.5303367911023944	9.904882395724984E-6	3.559871366011237E-11	0.5984502582218828	-1768.6270786293937	131056.89187352765	124521.21318761341	27650.6078713665	374.5647428211829	376.2610822509289	4	17	102	33	15	0.19215600293055826	0.3116551313730065	0.3092113989190423	0.18697746677739385	
2810000	-32029.593200897067	-30194.258631449284	-1835.334569447782	-30194.258631449284	1820.9973613849863	4.073519030352866	9.610723914520039E-6	0.5950862113205433	9.625947193904841E-6	3.618741156222994E-11	0.6056052000901818	-1782.2405527958326	118111.16150259342	86450.78213223814	36922.093889611046	663.7597877601329	318.02773891129226	7	21	94	20	29	0.1899306495509571	0.31388048475260766	0.29280499643077296	0.2033838692656632	
2820000	-32027.713453791457	-30215.332623891896	-1812.3808298995593	-30215.332623891896	1514.8945563745292	4.228642304678519	1.0336827052662416E-5	0.6073635484491566	1.0541453319191244E-5	3.8004482717698884E-11	0.5833250918262488	-1758.9808221424146	158461.77140378585	62801.32564041805	31465.543588453238	1191.4014306992378	291.4722775923515	9	6	105	27	24	0.18255645033482407	0.3268370779029937	0.29280499643077296	0.19780147533141018	
2830000	-31953.138470815364	-30193.179595065543	-1759.9588757498188	-30193.179595065543	1112.3883901614743	4.31402148188721	1.2851512306325701E-5	0.6438916001726428	1.3160725850221192E-5	6.573067283444917E-11	0.6297108533918198	-1708.1217045398935	105382.31016193076	56638.781345959236	26644.613811912754	353.0493644775536	264.5328671348559	12	3	106	22	28	0.20644564249064956	0.28790288237216527	0.30784999980577593	0.19780147533141018	
2840000	-31920.04272667726	-30198.53374177526	-1721.5089849019987	-30198.53374177526	1080.3568152423231	4.425150431416036	1.6986963578553197E-5	0.5799309913949847	1.745437042741888E-5	9.905611256003251E-11	0.5613182259879491	-1670.4320143917987	55444.67672584026	51014.22899937817	19130.960775251468	1419.3039060575272	216.28501388935751	9	14	98	5	45	0.19785134235889987	0.3008041564773418	0.30354302583234904	0.19780147533141018	
2850000	-31944.636990911593	-30185.1232927836	-1759.5136981279934	-30185.1232927836	1341.5219182662167	4.425150431416036	1.2083903870836572E-5	0.5707020508748022	1.2201528507461421E-5	4.5887143682814384E-11	0.5473716097206909	-1707.2412153245286	137386.71582729687	66309.15586074471	35832.13307285912	320.43413806468743	160.35599029040924	11	1	109	5	45	0.19785134235889987	0.3062882134728896	0.2980589688368013	0.19780147533141018	
2860000	-32003.073870354056	-30186.707796411767	-1816.3660739422883	-30186.707796411767	2034.9886553175481	4.297294535267325	9.765387932267217E-6	0.5974215038395775	9.44123253785202E-6	3.25419205629692E-11	0.5853647946286025	-1760.0859488490812	120338.56043037541	74176.9670795612	41941.78640979789	15855.543059825373	335.4016992578391	1	15	95	9	51	0.19785134235889987	0.3062882134728896	0.2980589688368013	0.19780147533141018	
2870000	-31980.190545415313	-30201.10566858051	-1779.0848768348026	-30201.10566858051	1366.8253095521106	4.297294535267325	1.2068285176510243E-5	0.5462104751441618	1.1491404896798426E-5	4.098551846866979E-11	0.5282195513302392	-1722.7560203118728	83192.04610416395	81829.78456179218	29661.380317716365	26893.4989083964	282.9589913475318	25	6	89	1	50	0.20465480270203978	0.29948475312974965	0.2980589688368013	0.19780147533141018	
2880000	-31984.603893143514	-30202.07939875324	-1782.5244943902715	-30202.07939875324	1483.3506370479022	4.065069919040636	1.0919568687318888E-5	0.5200136345307605	1.0381021634720627E-5	2.9455843452151494E-11	0.5055086913897863	-1727.8438979251648	77222.84710638029	39552.081628972905	34934.549371089444	17610.75468064522	233.51555311056543	28	18	74	1	50	0.20465480270203978	0.30186541527470395	0.2943099241484784	0.19916985787477876	
2890000	-32003.064706021116	-30202.6316248288	-1800.4330811923185	-30202.6316248288	1543.340817290793	4.065069919040636	9.683262982548997E-6	0.6239654876418942	9.07279609422571E-6	3.356063601837511E-11	0.6114791807441262	-1744.5959622458217	133122.07889556244	46960.29375491061	33990.686079032035	16124.455188809836	274.17364631130226	19	48	51	3	50	0.20465480270203978	0.30186541527470395	0.2943099241484784	0.19916985787477876	
2900000	-32007.90992671481	-30177.370030163176	-1830.5398965516313	-30177.370030163176	1841.097789568489	4.148799804371214	8.074144559067019E-6	0.5679441620124164	7.661821272122457E-6	1.9307548972908348E-11	0.5515626821595724	-1777.0005438427745	181115.78242662162	62830.68887793266	39846.13821992033	94.4767491759155	238.54246619862792	13	72	37	1	48	0.20179359453827211	0.3047266234384716	0.2948158076502731	0.19866397437298405	
2910000	-32164.639397843555	-30192.689132368007	-1971.950265475549	-30192.689132368007	4916.11956062051	4.086794927357009	3.4633217820374316E-6	0.5502809707448036	3.2422291009087467E-6	3.821783704825259E-12	0.5680098374323019	-1915.4154599225662	282278.9638225518	117412.6799150959	67791.5063305753	219.7685913914522	593.0861150424303	20	90	13	10	38	0.20576737605708567	0.30256459784765505	0.2948158076502731	0.19685221844498704	
2920000	-32159.087879175528	-30225.367273083473	-1933.7206060920548	-30225.367273083473	3846.218643133282	3.804081656305532	4.608542709900004E-6	0.5150781689520691	4.3063363722043585E-6	6.4953651529275554E-12	0.5568161727296149	-1880.1678268943263	152371.03510081445	97442.08748819436	43764.11691604782	648.1238338679037	386.8337567939761	29	83	11	2	46	0.20576737605708567	0.29880350465754346	0.2985769008403847	0.19685221844498704	
2930000	-32085.646605457743	-30183.76572050927	-1901.880884948475	-30183.76572050927	2718.234686018658	3.964510990020245	5.705666411704465E-6	0.5528974158398804	5.306388117102501E-6	1.2407432466188259E-11	0.6200219996926322	-1847.9678496035096	168330.3015355085	71184.92430921188	39221.308918506256	1582.8550882808204	309.27130595986586	12	104	7	7	41	0.20576737605708567	0.296343569424643	0.30103683607328513	0.19685221844498704	
2940000	-32164.043939241525	-30183.87276238431	-1980.171176857212	-30183.87276238431	4188.995765701188	3.964510990020245	4.0852192919927625E-6	0.5687696794269121	3.6382951826001797E-6	5.337115489027101E-12	0.6006905102319017	-1925.8088745163452	238035.61894813128	125039.35880879415	16764.405778985216	1872.3739482476751	484.72481314487396	29	88	9	9	36	0.20576737605708567	0.296343569424643	0.30103683607328513	0.19685221844498704	
2950000	-32201.762185621665	-30162.366385562036	-2039.3958000596283	-30162.366385562036	5920.946944296415	4.2282799614540725	2.6296240252882025E-6	0.5369039645355141	2.4789152750430218E-6	2.2064305545172376E-12	0.5695208472254868	-1983.3522778667614	361245.0946691759	181061.27213794796	9076.356747354615	4801.894270507105	608.6427780208355	26	89	15	6	35	0.19386150126734134	0.2986908146592806	0.3071845865705122	0.20026309750286675	
2960000	-32231.825025838552	-30180.127413366357	-2051.697612472197	-30180.127413366357	6463.268212678861	4.19192959833725	2.228401267805161E-6	0.5286617184860491	2.1094419585300394E-6	1.804101989638188E-12	0.5914231949550836	-1997.317476390467	350665.3423285195	182747.9477533667	10306.336593177817	633.3930022679187	565.8002957125104	33	81	16	2	39	0.19386150126734134	0.2986908146592806	0.3071845865705122	0.20026309750286675	
2970000	-32134.76491773137	-30190.98752030551	-1943.7773974258585	-30190.98752030551	3545.080551559	4.032259219768126	3.738193227511639E-6	0.5556092993282132	3.6155392964654414E-6	5.762293828941509E-12	0.6194610339277626	-1892.2113962271908	218651.53253959655	114247.02185588224	4136.264186150297	530.8236990317847	260.55345851136474	45	68	21	9	28	0.19386150126734134	0.2986908146592806	0.3063622516770285	0.2010854323963504	
2980000	-32093.59593371555	-30209.45287470823	-1884.1430590073212	-30209.45287470823	2388.9338270197186	4.358060762200431	5.221402561873022E-6	0.5077486808454095	5.044335358316526E-6	8.763097749234493E-12	0.5576422419839591	-1832.5631631838166	152472.61183960905	86525.04619517579	8166.708615017683	953.1939274938752	203.99843462699835	15	99	9	11	37	0.1923812495413683	0.30328646463392706	0.31199412961550854	0.19233815620919698	
2990000	-32042.313894896575	-30188.985152262132	-1853.328742634442	-30188.985152262132	2166.618597792528	4.358060762200431	6.04688870919852E-6	0.5644567668645869	5.78575927790997E-6	1.5250197714193334E-11	0.6303577368862459	-1802.779669312539	117953.66630010406	76002.75461221705	2598.9900076216472	1248.8566026888457	153.9986634505426	20	95	8	12	36	0.19577558379017576	0.2975149294999585	0.30870881079328943	0.1980006759165772	
3000000	-32129.667903291655	-30212.665014699338	-1917.0028885923177	-30212.665014699338	3337.261731791336	3.9922010346273966	4.550619755851442E-6	0.5648259596495941	4.207835153139363E-6	6.834491992871611E-12	0.5994250638058929	-1864.2210363021024	194765.27322799517	88119.1554093313	2752.1391805129997	2825.4294790388117	256.2048530349432	12	108	6	3	42	0.19577558379017576	0.3042703456445235	0.30195339464872445	0.1980006759165772	
3010000	-32157.93967681738	-30192.8608739005	-1965.0788029168812	-30192.8608739005	3982.0146339475477	3.9922010346273966	3.8639987998639865E-6	0.5369348922368984	3.5701726957032308E-6	4.89943489893543E-12	0.5793347387644692	-1910.3439377020845	217192.83183945576	109489.13593105516	6784.927482663668	6108.969552587863	460.28986846507763	30	90	2	7	42	0.19577558379017576	0.3118124830978383	0.30058157280265807	0.19183036030932873	
3020000	-32102.043366938815	-30180.876754323486	-1921.1666126153302	-30180.876754323486	2814.841735531726	3.9922010346273966	5.237112738241335E-6	0.6119088856201405	4.735161662415321E-6	1.0676443109299689E-11	0.6544195191453208	-1864.2201271106962	220608.43641452497	98362.20647777541	49146.81438062434	9336.038226833274	309.6891464334466	28	63	30	6	44	0.1955294043216013	0.28878960001925236	0.314932152323367	0.20074884333578022	
3030000	-32179.7051578762	-30209.160231698876	-1970.5449261773251	-30209.160231698876	4055.4387950141004	4.028596849503595	4.156539426658539E-6	0.5561095697094776	3.7756945209793528E-6	4.971902089631479E-12	0.555890300324868	-1913.5478216017957	240043.43456345558	96511.67247769154	81175.00426688901	4813.024549384233	512.690431909727	33	66	22	9	41	0.18975395335975392	0.3080134804451864	0.30115334960599555	0.20107921658906497	
3040000	-32151.282905583812	-30185.759900306388	-1965.5230052774248	-30185.759900306388	3967.1271909273787	4.0098340985147125	3.843863067009413E-6	0.6050225572860082	3.386462178640585E-6	4.529947748461903E-12	0.5841585097002787	-1908.7737354269632	305064.40759048413	135877.20137473437	65269.453474414855	2311.912492519068	390.0951906308357	38	59	23	12	39	0.18975395335975392	0.30641240886844656	0.3133312923396508	0.19050234543214956	
3050000	-32185.244842050128	-30209.738702440045	-1975.5061396100818	-30209.738702440045	4130.943273773427	4.0200523844326455	3.6886798127582634E-6	0.5409153232043388	3.4011929491346256E-6	3.669718081124342E-12	0.5354251415619614	-1919.9029424107202	249853.97194944663	103303.64950823324	51185.64775313246	2038.4435663819813	598.5868728928738	35	71	14	15	36	0.1996477702992627	0.29681704009338694	0.29775012870178574	0.20578506090556542	
3060000	-31935.74615560217	-30208.132392140316	-1727.6137634618528	-30208.132392140316	929.7126593082276	4.023483080941875	1.5097176111640382E-5	0.519606037120711	1.3614632059059183E-5	6.188797203698889E-11	0.5442648364502547	-1677.1724984776313	64026.52832371903	45788.1797570043	27347.35752336128	640.5318698872757	89.15144281528687	38	47	33	16	37	0.200650714316272	0.29581409607637765	0.31169700647123927	0.1918381831361119	
3070000	-31873.33025204191	-30192.77652762688	-1680.5537244150307	-30192.77652762688	812.5967651780138	4.023483080941875	1.7889116577185115E-5	0.5046701634486616	1.6400904628700784E-5	8.837289477537607E-11	0.5364426941594009	-1631.7869760269436	65304.261950115935	26058.481112369955	18060.05599015329	390.26844387016547	67.85697942984876	35	58	27	13	38	0.200650714316272	0.29581409607637765	0.31169700647123927	0.1918381831361119	
3080000	-31933.405446235804	-30212.005421983627	-1721.4000242521759	-30212.005421983627	1027.31332097379	4.023483080941875	1.4784238840650751E-5	0.5891418759233498	1.3183124212604318E-5	7.125409472976869E-11	0.5892553789450213	-1671.5702035142153	77156.7515226645	29663.53499118861	26202.097680189596	278.1568263020157	78.77253882540533	28	44	47	19	33	0.200650714316272	0.28932256138991713	0.3061133551006747	0.20391336919313693	
3090000	-31879.59619135438	-30196.596832311774	-1682.999359042605	-30196.596832311774	903.8751648021589	3.8149901208772996	1.848089691466152E-5	0.4867390490094749	1.708202156795307E-5	8.18408341133275E-11	0.5141474319913686	-1634.9980601887885	65877.4039352521	25193.07307766567	14577.322243889956	218.91531036638366	105.95664089135344	28	55	36	13	39	0.1971772298822091	0.287779666839842	0.30958683953473765	0.20545626374321202	
3100000	-31787.74562197204	-30185.789960569702	-1601.9556614023381	-30185.789960569702	485.9395868431849	3.909624552085853	3.0176758966935015E-5	0.4815451868522174	2.8319943581321382E-5	2.187968870575637E-10	0.5035463178219709	-1555.554593043361	55438.47617630479	13067.424530951877	10029.759285631855	169.00456006021784	78.1528915461521	28	58	33	17	35	0.1971772298822091	0.30598991245836693	0.30958683953473765	0.18724601812468708	
3110000	-31789.69359670083	-30175.999330117345	-1613.6942665834829	-30175.999330117345	555.5098530413611	4.25579384065161	2.7583592327482574E-5	0.480314044081962	2.672067488336511E-5	1.8695911168011687E-10	0.5133721081645656	-1567.8903038020678	37356.24202883109	20243.0255191642	9517.528045545896	79.00145336032045	73.2608413971364	24	53	43	1	50	0.1971772298822091	0.30598991245836693	0.30761266353294453	0.18922019412648017	
3120000	-31853.311905632854	-30180.155466561067	-1673.1564390717883	-30180.155466561067	727.4355069439747	4.147399797996487	2.0705843540848082E-5	0.5033776550663133	1.9044022264160597E-5	1.1547369274788952E-10	0.5376572923736673	-1625.7925811165562	46255.26894886266	20132.886177592627	10687.092506219004	365.83465870669573	141.8570799057495	32	48	41	3	47	0.2008508522387183	0.303661985226318	0.30393904117643533	0.1915481213585291	
3130000	-31895.329164137256	-30204.479612419782	-1690.8495517174724	-30204.479612419782	724.8704750286005	4.047823710394397	2.0167982262048448E-5	0.4672574747618682	1.91386043185983E-5	9.799185774473574E-11	0.5055799890633697	-1643.6779913622527	38285.92811220872	23341.825227928563	14320.517577064013	134.33955173622851	142.69669566876124	28	57	37	21	28	0.19525512673373993	0.303661985226318	0.30393904117643533	0.19714384686350747	
3140000	-31837.30988386407	-30208.443767499386	-1628.8661163646823	-30208.443767499386	578.3519909872973	4.193289659385624	2.4871538435987466E-5	0.4695749803799415	2.392796993586464E-5	1.3962961332056422E-10	0.4928230646778325	-1582.0134096057554	38940.74303385688	21743.161246637665	15285.39430538959	141.46898089633538	80.97257170090963	20	61	37	7	46	0.19525512673373993	0.303661985226318	0.30393904117643533	0.19714384686350747	
3150000	-31788.557062338485	-30201.65485239419	-1586.9022099442957	-30201.65485239419	532.3771656144967	4.2367832215568635	2.9357820764419666E-5	0.47990001359234635	2.881206869224103E-5	2.1149456653159754E-10	0.5026299484505171	-1541.5908098631146	33723.37196212487	14755.225627472946	8478.266372917988	111.24782548043999	81.3530070781547	41	46	30	5	49	0.19055985955003923	0.30835725241001866	0.30393904117643533	0.19714384686350747	
3160000	-31837.944606125806	-30200.98714924361	-1636.9574568821968	-30200.98714924361	579.4568891947258	4.2147303864366705	2.4344482706998307E-5	0.49662831076775477	2.4163800242834467E-5	1.447856383234548E-10	0.5028233178804423	-1590.933026137932	28334.781258356084	14579.640052452045	8873.488170408626	358.8388906540054	142.3020926046087	37	59	23	10	42	0.19055985955003923	0.30835725241001866	0.2997215812442506	0.20136130679569222	
3170000	-31857.933256038214	-30173.486806600446	-1684.446449437769	-30173.486806600446	704.8600128890822	4.2147303864366705	1.9372578429189986E-5	0.5048969367890851	1.8332613461420707E-5	8.556739104743443E-11	0.49305489324399165	-1637.3990904366933	47371.27618278193	19725.63362442613	9863.385671407466	208.90598612567527	150.6874111303714	47	46	26	13	39	0.1930720291485137	0.3058450828115442	0.3053222336691693	0.19576065437077353	
3180000	-31933.300644137325	-30174.935233744134	-1758.3654103931924	-30174.935233744134	1118.427611887127	4.25340693202501	1.2605404049819638E-5	0.4514381203758955	1.201104099639489E-5	3.183641165687646E-11	0.45368280567260777	-1708.127934464829	64610.31115944779	30152.530736891014	27176.395586921288	799.3126231810728	184.6286018274275	31	22	65	12	41	0.1930720291485137	0.3058450828115442	0.3053222336691693	0.19576065437077353	
3190000	-31961.036442076114	-30168.34059720821	-1792.6958448679038	-30168.34059720821	1340.0967970472893	4.028999394986894	1.056328053844039E-5	0.5548036073306972	1.00187686073031E-5	3.00034527475569E-11	0.5272624177250198	-1741.437901563063	78293.86535748267	19667.05578486402	35491.20800192578	584.8421984334464	215.44656887717423	47	7	64	14	39	0.19420455163348727	0.30990855660568467	0.3012587598750288	0.19462813188579997	
3200000	-31989.934017735195	-30192.74964594232	-1797.1843717928755	-30192.74964594232	1534.3956818660354	4.028999394986894	9.001272375826115E-6	0.5228469905788908	8.756908357020678E-6	1.961820815717656E-11	0.4982174981155901	-1746.6738212625812	88825.32935800136	24927.80293658183	27245.74621288983	465.0051968418034	194.28094306656521	47	15	57	10	42	0.19420455163348727	0.2951952343851132	0.3159720820956003	0.19462813188579997	
3210000	-32035.497521043355	-30191.3282954152	-1844.169225628156	-30191.3282954152	1873.2453723586284	4.177690655698418	7.578691973811629E-6	0.5811959746861718	7.29316367200729E-6	1.8827602428942135E-11	0.5734407272472654	-1790.2775394570208	125719.10904633	13066.720478467827	43190.272398070316	916.2014186269917	296.92892263344993	49	11	58	24	29	0.20157514266565105	0.2951952343851132	0.3054597710304924	0.1977698519187441	
3220000	-31914.702828729096	-30182.445404765105	-1732.257423963991	-30182.445404765105	1117.782006868863	4.177690655698418	1.4990421121570418E-5	0.5686886578160193	1.3934884383390862E-5	7.35466886571332E-11	0.5934012212761017	-1682.4629775316896	69861.53062250455	46988.200067604615	22787.36443610754	192.41703013159525	121.09867198241709	52	7	59	28	25	0.2034364351435828	0.29625458183134756	0.3054597710304924	0.19484921199457794	
3230000	-31956.821883412784	-30187.148525575336	-1769.6733578374478	-30187.148525575336	1425.235549235395	4.177690655698418	1.1715030650591044E-5	0.5350369797407827	1.0842786282714648E-5	4.241187349938258E-11	0.5678799302066562	-1718.9876284962447	84445.57208950151	21898.019453439003	31087.825499328625	221.73378019857054	232.51309342881706	58	20	41	18	34	0.19968787180254893	0.2944755002180118	0.310987415984862	0.19484921199457794	
3240000	-31947.951544838576	-30188.392489734855	-1759.5590551037187	-30188.392489734855	1208.6447341673768	4.177690655698418	1.366804401444191E-5	0.5376489912790626	1.2464225708077221E-5	6.205035378708854E-11	0.5830010189105085	-1708.6191916834755	49073.22778837414	71135.51598269038	22534.211201196988	697.1519074191067	185.53652882376386	52	15	53	10	41	0.1997605355490055	0.29528418376788285	0.3109147522384054	0.1940405284447069	
3250000	-32134.234337727095	-30192.328131085378	-1941.9062066417168	-30192.328131085378	3187.253180457431	4.177690655698418	5.039660784706955E-6	0.4884213091961271	4.670679303969264E-6	6.715411067217285E-12	0.5236854074190082	-1886.6556372228276	145094.75879547177	158891.6536574567	68492.4486372834	1103.0466588195254	510.3712031076098	56	10	54	18	33	0.1997605355490055	0.29528418376788285	0.3109147522384054	0.1940405284447069	
3260000	-32146.491437426535	-30196.892807272623	-1949.5986301539112	-30196.892807272623	3274.982241800613	4.183071480006843	4.444705148326803E-6	0.43763629333930915	4.3021906080609465E-6	4.4539109944703636E-12	0.4759622379874284	-1894.8048699475275	171548.55697127586	131704.97976774944	54405.819438641505	923.7670694665699	732.1221740928488	59	9	52	4	47	0.19548490734362328	0.30570615077177615	0.2981998501746165	0.2006090917099848	
3270000	-31950.74544663045	-30171.80816836915	-1778.9372782613027	-30171.80816836915	1459.1544090860748	4.183071480006843	1.1086608735171383E-5	0.532987816900355	1.0903348944057674E-5	3.561719963571862E-11	0.5551532623271234	-1728.7300377616143	58259.65866781099	53879.78119716348	20833.792428693374	310.27087876752813	261.13899943153746	34	39	46	24	28	0.2032751055936526	0.30570615077177615	0.2981998501746165	0.19281889345995548	
3280000	-32145.55538973962	-30198.434459888416	-1947.1209298512028	-30198.434459888416	4067.6290242642945	4.183071480006843	4.209077257884583E-6	0.4559392845437171	4.048036945316812E-6	4.037801904158011E-12	0.4859517993036522	-1891.3812187106785	207506.9512685498	87586.00769288484	105290.12376873232	1242.5492360406847	377.89113813334717	31	22	66	18	34	0.2032751055936526	0.30838865383450126	0.2959773323026777	0.19235890826916918	
3290000	-32168.630639455572	-30202.689065046598	-1965.9415744089733	-30202.689065046598	3830.9568927552627	4.251718893193429	3.8864276449930314E-6	0.5024435136205123	3.670574317013407E-6	3.915457475066853E-12	0.5221202482904981	-1908.8165634118645	278363.279983488	109369.3822584912	88821.72295727336	3918.7322580219115	395.0597307276977	41	12	63	17	38	0.20030246315378686	0.30838865383450126	0.2959773323026777	0.19533155070903493	
3300000	-32081.59351866784	-30187.74403834787	-1893.8494803199665	-30187.74403834787	2379.236122086136	3.781216742571324	6.1568899162374425E-6	0.5762270711108987	5.721353634824813E-6	1.1798558398690609E-11	0.5646680291078289	-1838.4754830753047	108601.14453481606	196855.32770543534	52015.57511543317	1323.3832353153825	399.9395489244611	50	5	63	23	30	0.2045750645962799	0.30838865383450126	0.2959773323026777	0.1910589492665419	
3310000	-32088.20635188708	-30191.005008601875	-1897.201343285203	-30191.005008601875	2473.2268074929784	4.3587312352208105	5.929694605033764E-6	0.49150231204687717	5.783215598216791E-6	8.557554913590928E-12	0.4982071179311105	-1842.6190386607514	133811.00717547204	100546.55408791102	59954.572812019396	1894.711441135773	195.9591125334717	34	22	63	21	31	0.2045750645962799	0.3029403219364126	0.3007577478919912	0.191726865575317	
3320000	-32213.601750663755	-30187.074349317096	-2026.5274013466599	-30187.074349317096	4814.875613661993	3.868039821574669	2.992796706174756E-6	0.5009720706393159	2.9190390559608774E-6	2.258524522983815E-12	0.5067205540441334	-1968.5809581347	209561.15941472535	333957.4037149722	99616.17935264505	2175.637911540196	667.7984192230373	42	9	71	19	30	0.2045750645962799	0.2985716133499114	0.29753704038702883	0.19931628166678064	
3330000	-32196.177682399804	-30198.385719982274	-1997.7919624175295	-30198.385719982274	3908.2258293350824	4.284431824345969	3.590604403352535E-6	0.5459077283391044	3.4654503580665334E-6	3.721755011113469E-12	0.5540557838590592	-1941.7067527565434	241802.67308217727	127561.3289081589	82004.52995512931	1306.2237421691775	350.28426413902287	40	18	64	33	16	0.19501065265763204	0.30351910780157193	0.3071014523256767	0.19436878721512008	
3340000	-32263.007381573763	-30200.51359308312	-2062.4937884906435	-30200.51359308312	5687.045643717165	4.290415097780254	2.511142186181094E-6	0.5192907884206315	2.409191581553689E-6	1.5134363623746242E-12	0.49822967149937447	-2004.189316105367	303386.6230265866	255605.8052169833	139770.87435910848	1789.872212456158	654.1794825737932	52	8	62	18	31	0.19593245477882032	0.30351910780157193	0.30617965020448845	0.19436878721512008	
3350000	-32154.322504094052	-30221.615933909474	-1932.7065701845793	-30221.615933909474	2930.7542079582017	4.290415097780254	5.1112693135503415E-6	0.4832227992053161	4.9587053976817375E-6	5.4023233896152635E-12	0.4751661731234051	-1876.8539734259064	137072.28525576784	244849.24866499967	59205.299087527375	940.1399557905931	502.2532356872186	45	3	73	15	35	0.19593245477882032	0.30351910780157193	0.30924399101569927	0.19130444640390926	
3360000	-32042.485294033333	-30217.92662729694	-1824.5586667363923	-30217.92662729694	1749.0177540597729	4.290415097780254	9.231549009462334E-6	0.4707566631916086	9.360063369660144E-6	1.8851718128811862E-11	0.48095421125580173	-1774.2138908084864	68980.6348543071	33739.41296969151	22537.151838707723	839.4042780556729	298.18557174179716	49	29	42	18	33	0.19214601377253004	0.2997492010612251	0.31054463107375724	0.1975601540924884	
3370000	-32074.992209054784	-30192.652995306045	-1882.33921374874	-30192.652995306045	2295.195196843988	4.234545967982298	6.549770483419115E-6	0.5595146281490861	6.426033515657841E-6	1.4871801818319177E-11	0.5976580575240555	-1829.6468909524701	102176.46114121079	29616.86118431705	41789.347458383185	900.4456351857805	483.1394137054406	52	5	66	1	47	0.19214601377253004	0.30284486965792784	0.31054463107375724	0.19446448549578566	
3380000	-32261.7127115103	-30203.585468808342	-2058.1272427019585	-30203.585468808342	5523.857184540427	4.584269552972271	2.4235512172119E-6	0.488394010079971	2.3931573867889515E-6	1.4058119161925188E-12	0.49009034251118594	-1997.652976682154	303075.96627996734	229896.45198011468	94788.60513724318	32521.692324072865	1374.3597714162752	55	11	54	4	47	0.19518381649930258	0.30284486965792784	0.31054463107375724	0.19142668276901312	
3390000	-32123.64435118761	-30186.860504223965	-1936.7838469636436	-30186.860504223965	3057.592817106409	4.355084175175006	5.2744576103325395E-6	0.4691897629876279	5.079008429237363E-6	5.454935375674566E-12	0.4634327946619367	-1880.3527615381413	138300.5538346615	56063.25740899885	49836.956071743254	20483.329521516793	604.4493892386836	51	9	64	2	45	0.19200375558303254	0.30171731881012004	0.31720052134994026	0.18907840425690794	
3400000	-32033.66279244074	-30179.544722652176	-1854.1180697885638	-30179.544722652176	1872.2468737372208	4.075018098577068	7.824583040526755E-6	0.49775397265127463	7.732287824173486E-6	1.5026512183187132E-11	0.49814691462951605	-1797.4923198320523	87665.60494282834	66193.4855852935	32548.65621549812	38743.82304246536	380.92481369660993	50	19	45	9	48	0.20323817837442787	0.30171731881012004	0.3059660985585449	0.18907840425690794	
3410000	-32177.765851007407	-30199.79084529817	-1977.9750057092372	-30199.79084529817	4783.011613433058	4.141871112484635	3.4024869375849224E-6	0.500291066095769	3.3876546474934544E-6	3.092298384778129E-12	0.5179027245090573	-1921.8145335920537	249696.48087363556	70648.41153504894	77422.44267456826	682.7408778537499	1077.35453320889	56	21	43	21	30	0.20323817837442787	0.2966864481121699	0.3059660985585449	0.19410927495485814	
3420000	-32216.137168720183	-30199.506063257308	-2016.6311054628745	-30199.506063257308	5689.313129491677	4.090971605123318	2.79792197039739E-6	0.4773988783043523	2.742521078703523E-6	1.9722299920802884E-12	0.517017385892587	-1958.9428268358326	286097.4373907078	73610.47351528615	150823.79570185978	1084.183675095651	904.8752371332525	61	41	18	36	15	0.20323817837442787	0.2966864481121699	0.30700214707387974	0.1930732264395233	
3430000	-32113.208526138664	-30189.308133336155	-1923.9003928025102	-30189.308133336155	3456.329752048346	4.090971605123318	4.884095988701398E-6	0.4527082211592574	4.8439489542022535E-6	6.4919217960285196E-12	0.5142139629576135	-1870.2684539694046	136091.84588740056	45977.247792935006	53579.262105425376	330.13926360334773	611.457558378927	64	26	29	4	48	0.19314155901332444	0.3067830674732733	0.30968528318738403	0.190390090326019	
3440000	-32117.890267730178	-30195.331829469622	-1922.558438260554	-30195.331829469622	3209.487817390592	4.340929678579275	4.6611061433567865E-6	0.4812863265727372	4.585245578311238E-6	5.806314415190665E-12	0.5131096535258944	-1868.8940178373243	198658.17604438844	43462.95731798799	47778.355241365156	365.47534055853146	439.26289171103963	60	40	21	13	37	0.19314155901332444	0.30808632519141094	0.30838202546924637	0.190390090326019	
3450000	-32242.96205991054	-30187.355825333016	-2055.6062345775244	-30187.355825333016	6632.0421754222	4.340929678579275	2.3277865204828153E-6	0.47387862392137553	2.223396775767288E-6	1.363501848247218E-12	0.5135471389311155	-1997.724879078406	319726.25644816627	114308.1054936324	145219.6145142742	1358.1671670929836	1073.8766305181161	61	22	38	2	48	0.19314155901332444	0.30445967002260166	0.301425820850483	0.2009729501135917	
3460000	-32256.957418553044	-30185.120639341818	-2071.836779211226	-30185.120639341818	7647.504354817216	4.4836816290501575	2.1113150889589392E-6	0.48559734767411844	2.0690816247164553E-6	1.3427375042435397E-12	0.5538416956964326	-2012.7701212839634	293422.91436859244	66217.82808280158	155163.71473750134	5125.9618324740395	1282.7826027597887	64	10	45	7	45	0.20165735043084682	0.3004932764421893	0.29687642301337297	0.2009729501135917	
3470000	-32214.34530989435	-30170.422841801363	-2043.9224680929865	-30170.422841801363	6434.566233903439	4.160042044965638	2.382929320870413E-6	0.5030473172012557	2.3263441258937586E-6	1.6507400820727767E-12	0.5468077136171902	-1985.7087982122525	341104.3273634054	116166.6816069935	110640.82345253658	4957.707442043967	1015.9297892369655	56	43	19	10	43	0.20165735043084682	0.3004932764421893	0.29911974695761884	0.19872962616934584	
3480000	-32227.195241310746	-30187.729891042218	-2039.4653502685278	-30187.729891042218	5227.344495038023	3.9980649141293503	2.594943956601851E-6	0.4589924828062366	2.5535874025811686E-6	1.6086702035857179E-12	0.48972138488088685	-1984.4447523546391	304973.3418850576	104631.77611696147	12479.898160234534	5063.28606372334	905.0966830675884	62	56	5	7	41	0.20165735043084682	0.3004932764421893	0.29911974695761884	0.19872962616934584	
3490000	-32172.142203151372	-30187.535808045635	-1984.6063951057365	-30187.535808045635	5045.674397932263	3.974022906156155	3.141486280287681E-6	0.49242385775072245	3.1900734331783778E-6	2.8992083388802094E-12	0.5276441979274188	-1933.4913746770067	199571.47445308405	79978.43742755897	4139.639444070462	653.0257118223321	448.66403172593436	58	59	10	5	39	0.19773168952307274	0.30410609003191286	0.29911974695761884	0.1990424734873964	
3500000	-32058.204012666865	-30193.87419358964	-1864.3298190772246	-30193.87419358964	2472.7899169103066	3.9942064026134814	6.6897310549055535E-6	0.4637193242207012	6.519275775719584E-6	1.1816615740778132E-11	0.5063202579188482	-1814.401881778077	106385.420783531	50698.65638382071	8273.969758567246	622.7488632229042	349.2069649664784	63	53	11	7	37	0.19773168952307274	0.30410609003191286	0.29911974695761884	0.1990424734873964	
3510000	-32044.45856663206	-30206.3228637208	-1838.1357029112578	-30206.3228637208	1933.3725231071603	4.122670968703977	7.816733844683172E-6	0.4570747756764894	7.862293862454256E-6	1.7514881383394895E-11	0.5079393822856162	-1786.1396559287627	81118.9748481478	53283.52016995813	3962.980181583992	6006.899083670783	260.33723121295526	49	67	10	1	44	0.19773168952307274	0.2958125884484529	0.3074132485410788	0.1990424734873964	
3520000	-32053.857261464374	-30183.203244138418	-1870.6540173259548	-30183.203244138418	2124.8397063990606	4.063889420527499	6.248165825789883E-6	0.5454653121710664	6.440080368708631E-6	1.2785236840750838E-11	0.5351854166763939	-1815.2271751879896	104319.52635630153	40241.376121877016	56920.825001988385	10209.577478581083	299.7798941688651	49	57	6	15	44	0.19534018576950202	0.2958125884484529	0.3079822895384422	0.20086493624360377	
3530000	-32119.040639696726	-30203.30518463166	-1915.7354550650687	-30203.30518463166	2949.6250768404475	4.063889420527499	4.600224094381193E-6	0.5115198857550449	4.710126597005855E-6	5.949067933353664E-12	0.5010440466760997	-1857.2661759830328	206305.23746312482	51799.70032840671	117398.27712019143	12170.69231226337	399.5054423121637	51	48	10	19	43	0.19534018576950202	0.2974209387142028	0.3091260592186838	0.1981128162976123	
3540000	-32183.519577112143	-30194.63666747642	-1988.8829096357215	-30194.63666747642	4356.78412591277	4.0254310282492485	3.4834161601184564E-6	0.5207327362607928	3.4295618749390022E-6	3.23414780631036E-12	0.51124757874619	-1930.7255861516137	275695.10344104085	56406.34325760537	102428.63602289782	8326.63023700456	588.728378797257	48	37	30	16	40	0.1903072053592466	0.3024539191244582	0.3091260592186838	0.1981128162976123	
3550000	-31946.88218931656	-30182.343706851534	-1764.538482465026	-30182.343706851534	1229.0598828492382	4.097316816964521	1.2143650155800411E-5	0.48894921208888076	1.2208485478704423E-5	3.557880397011161E-11	0.4837022004733271	-1712.9258537518392	49954.349224219084	16698.019595414407	30805.608955443524	3714.633198069509	224.2654400842255	57	35	21	13	45	0.20202325873156762	0.29614194577510583	0.30372197919571514	0.1981128162976123	
3560000	-32000.992404594	-30184.151489567994	-1816.840915026004	-30184.151489567994	1485.9636782547245	4.290662580671639	9.418381994454789E-6	0.5402578289067467	9.772533973151568E-6	3.291967141879219E-11	0.5743828446043775	-1761.8403962507077	63391.571159173676	20802.600219952095	67392.57369696653	5013.0411353848585	440.079869031224	63	40	9	15	44	0.1972302367141275	0.29614194577510583	0.30372197919571514	0.2029058383150524	
3570000	-31956.226118118884	-30189.78224593087	-1766.443872188015	-30189.78224593087	1242.2429371317662	4.0611435429514735	1.3878933579509912E-5	0.4977240727292466	1.4085720214807323E-5	6.222766840661078E-11	0.5515537646295492	-1715.9821008934332	50252.512080174994	17926.859806177483	28172.33538229736	1372.5670009126952	294.1496390257846	68	16	29	19	39	0.1972302367141275	0.29614194577510583	0.30372197919571514	0.2029058383150524	
3580000	-32015.14484664472	-30194.37967699839	-1820.7651696463272	-30194.37967699839	1829.8201015161133	4.051591117592194	9.83978627437723E-6	0.46501557767286494	9.652562360360138E-6	2.3698067062615836E-11	0.49012595221303407	-1767.4233445122632	87096.44571385114	23251.402131454433	43426.070971154404	3862.684889527895	541.8223257480744	55	40	16	19	41	0.20052780964393688	0.29614194577510583	0.30372197919571514	0.19960826538524304	
3590000	-31947.139865218214	-30170.874183947097	-1776.2656812711175	-30170.874183947097	1415.7386882830936	3.8523097577395533	1.2134297701590358E-5	0.5268672086006106	1.182695202108506E-5	4.0373178767271686E-11	0.5195877948975605	-1721.9265769406036	67242.6779098803	23516.87972549593	69180.95609515281	3103.703625803527	394.1740148750604	53	55	3	12	48	0.20198654339108582	0.2946832120279569	0.30372197919571514	0.19960826538524304	
3600000	-31967.169222785546	-30195.05844689306	-1772.1107758924827	-30195.05844689306	1435.181182571638	4.376836109076746	1.1986109442244796E-5	0.517447481409612	1.1821634864754313E-5	3.757399392183452E-11	0.5149910924321064	-1718.3782417233808	73715.2184364001	26162.052808317276	50712.54197808494	4069.339669245621	423.7159482577605	45	60	6	15	45	0.20198654339108582	0.2946832120279569	0.30372197919571514	0.19960826538524304	
3610000	-32012.52748263202	-30193.53604343094	-1818.991439201078	-30193.53604343094	1665.1819228170368	4.324475791770001	9.048668689251708E-6	0.45635049131312666	8.993216640226478E-6	1.7081784830432017E-11	0.45667858610020684	-1764.1968956295896	90920.05161900874	28530.876419174132	84009.83507288227	2064.9327511215697	325.5774138772145	45	62	4	18	42	0.20198654339108582	0.2946832120279569	0.30372197919571514	0.19960826538524304	
3620000	-31946.975340284873	-30185.476599533613	-1761.4987407512594	-30185.476599533613	1222.0938308146117	4.124808641824844	1.3474849927571922E-5	0.48923566816988695	1.3182159678459964E-5	4.996065245539747E-11	0.5250496520964184	-1709.8364728527113	60127.465570641165	26224.77838367872	38898.512774302064	1759.3471894008123	224.39289250043348	46	63	4	18	40	0.20198654339108582	0.2946832120279569	0.30372197919571514	0.19960826538524304	
3630000	-32050.49939338557	-30203.414896564962	-1847.084496820609	-30203.414896564962	2016.728198905727	4.124808641824844	8.698303574135699E-6	0.4989198480797441	8.407681842165666E-6	2.1606556295477683E-11	0.53180547534307	-1793.5411330722711	105846.56400019629	43143.61751144474	46136.38008714354	2935.2642933181764	255.19283565064788	32	74	9	18	38	0.20198654339108582	0.30076964917508087	0.296911574286045	0.20033223314778925	
3640000	-32083.672010155668	-30209.062522759486	-1874.6094873961824	-30209.062522759486	1997.831946805738	4.090908897885265	6.9694876586570145E-6	0.4690780410688569	6.850122812339102E-6	1.3894464735554081E-11	0.5267175797309634	-1820.1818759350886	146857.75076522966	50780.114438854645	39146.20786286875	5716.937103588368	261.7291421315122	29	87	1	15	39	0.19973542352949797	0.2982535245288842	0.2966268523338686	0.20538419960775012	
3650000	-32203.14526437624	-30200.310930777447	-2002.834333598791	-30200.310930777447	4294.622581401339	3.8868102884253637	3.673539645416083E-6	0.5380049839056044	3.473004461947889E-6	3.935449143693312E-12	0.5456038575155038	-1948.2562789681492	187160.09468981586	90225.4698087446	24992.229427392995	3862.839455677735	565.483173757749	40	76	2	26	27	0.19973542352949797	0.2982535245288842	0.2966268523338686	0.20538419960775012	
3660000	-32227.034073241473	-30210.93211978602	-2016.1019534554541	-30210.93211978602	4375.008314232509	4.075989626721221	3.3303078294695163E-6	0.4701079768837604	3.284553563347457E-6	2.3196469761209626E-12	0.4735599925986467	-1960.7472901080496	297075.61388834484	123815.58285229233	31830.83528457986	2241.40223701854	750.9436208792271	31	81	7	26	26	0.20457747176379923	0.2982535245288842	0.2966268523338686	0.20054215137344886	
3670000	-32225.74848486093	-30200.33736968173	-2025.4111151792029	-30200.33736968173	5464.680523389024	4.075989626721221	3.2000625948819046E-6	0.5498641483179659	3.0474597786036427E-6	2.458085319888838E-12	0.5009544336130881	-1972.225566578482	269875.1772085842	84833.37832422476	6493.450394740337	1782.2120137582126	628.9528145780477	42	75	6	37	11	0.1904737655482417	0.30705618924035194	0.3019278938379584	0.20054215137344886	
3680000	-32129.950370820436	-30216.874932069342	-1913.075438751092	-30216.874932069342	2513.8781621316184	4.1756802956865595	6.179860650808627E-6	0.4842728160860927	5.906286732944839E-6	7.88731712974781E-12	0.4599284229659609	-1862.0100743138146	150819.5077832862	74315.57009481678	3713.8432942487707	1263.0240267039947	522.9876043175117	36	81	6	27	21	0.19953742820442008	0.3038463363740142	0.2960740840481178	0.20054215137344886	
3690000	-32025.128397648074	-30188.442353208233	-1836.6860444398421	-30188.442353208233	1833.7924058356364	4.156981688168722	8.828885118522627E-6	0.5097387041000904	8.607124380929663E-6	1.8973864889727814E-11	0.5087837856863457	-1787.603177052134	95370.9256391312	44695.35898805675	4967.840828718824	457.32762474060536	323.780213444101	35	79	12	18	27	0.2028427315935026	0.3015188749464103	0.2960740840481178	0.1995643094119703	
3700000	-32013.293984814984	-30190.08687321745	-1823.2071115975352	-30190.08687321745	1452.3759872215378	4.141482880074765	1.0340308120527398E-5	0.4750789334215387	1.0085442239228196E-5	2.6803918356276393E-11	0.49983836061399645	-1775.1466198381013	84570.96481538765	44117.051763177704	1699.979227972434	739.1141207890461	248.4319142768028	29	88	9	32	13	0.20108489275440036	0.3015188749464103	0.29783192288722005	0.1995643094119703	
3710000	-31984.052956318348	-30200.55841338426	-1783.4945429340887	-30200.55841338426	1338.6223815539759	4.141482880074765	1.1178276510630502E-5	0.39980492006529933	1.1326852138934254E-5	2.248558710229769E-11	0.41531527595439194	-1736.7058669684134	75340.70854909248	33861.850613893155	2455.441531319654	267.6284840173115	227.13689122673586	29	84	23	16	19	0.20108489275440036	0.3015188749464103	0.29783192288722005	0.1995643094119703	
3720000	-32040.31392584783	-30195.375859907006	-1844.938065940823	-30195.375859907006	2040.860659097949	3.9481812833890406	8.391399365997586E-6	0.4798428207373657	8.281780018488011E-6	1.531286790805529E-11	0.47448503513404733	-1796.3452856042245	102529.96451551853	47117.963614140994	2651.737384448915	295.59351728315505	384.23835072825335	24	90	22	13	22	0.19913175736830036	0.3015188749464103	0.2997850582733201	0.1995643094119703	
3730000	-31973.13293980459	-30172.323786151625	-1800.8091536529648	-30172.323786151625	1507.986706107546	4.108177846307491	1.051931826572343E-5	0.5005561077404025	1.0408346798627199E-5	3.2173654228246725E-11	0.5369756879956781	-1753.461972492247	86244.1368616483	36153.792349500436	1275.3049694138135	258.01231874364214	356.1119386302833	24	89	20	13	25	0.19602333295089264	0.3020673565207112	0.30268394394098547	0.1992253665874117	
3740000	-31922.318161251715	-30230.7528671007	-1691.5652941510148	-30230.7528671007	907.0686005180683	4.07188598904547	1.812418052767595E-5	0.5059010793674018	1.7468019790014153E-5	9.063277605906658E-11	0.5217400304856294	-1646.4361063125916	54543.84455171861	21208.485777914386	1440.7074563259423	52.05332476894357	116.9611396516983	22	93	17	13	26	0.19602333295089264	0.3020673565207112	0.30268394394098547	0.1992253665874117	
3750000	-31896.52739284499	-30181.364995861568	-1715.1623969834204	-30181.364995861568	1033.4961014483447	4.07188598904547	1.682793351078757E-5	0.5002442825413616	1.6246279592387094E-5	7.39543127597858E-11	0.5260402382585807	-1669.4089377292244	64654.84986230244	23861.6084605461	1715.7104818882758	238.43925265637907	154.89994861143035	19	96	15	4	37	0.19602333295089264	0.3039886016343839	0.30076269882731277	0.1992253665874117	
3760000	-31965.39791840635	-30187.281288459457	-1778.116629946892	-30187.281288459457	1350.8959407929426	4.1072906911209355	1.0983111380344948E-5	0.4982208879815201	1.1081452151291695E-5	3.751708723937047E-11	0.5333828380804462	-1728.585263153939	96687.64650530915	28410.80775648685	2633.684332357171	2276.249943340477	202.21174368611364	24	91	2	16	38	0.19378882365432193	0.3031524170734931	0.30076269882731277	0.20229606044487317	
3770000	-31953.07127061632	-30183.764233725542	-1769.3070368907797	-30183.764233725542	1375.7272382466244	3.863352328554255	1.2397796212291216E-5	0.5300661286952577	1.2087108188936574E-5	5.512927259953915E-11	0.5672775856816639	-1720.729013097447	72206.10046052505	35656.243433628064	1614.8155581601118	1542.0520470869253	141.73605143566388	27	86	1	23	34	0.19254910564757433	0.3063337014482924	0.30995253489768004	0.19116465800645419	
3780000	-31890.757770695272	-30170.683107725345	-1720.0746629699288	-30170.683107725345	923.9429210322495	3.872955770553706	1.6908363161909122E-5	0.48682472093950024	1.711425951307385E-5	8.227692341123895E-11	0.5151428125937726	-1669.1337930274276	107216.6806973314	28277.14533662009	24350.727068046715	910.5923041576098	173.49867815854748	10	91	13	21	36	0.20457126587850363	0.2963589937906057	0.3063789214105984	0.19269081892029324	
3790000	-31936.224821191736	-30173.39593866157	-1762.8288825301631	-30173.39593866157	1158.768055517338	4.075754583576179	1.30719706452281E-5	0.47397609657253925	1.2877034009447111E-5	4.829002280659314E-11	0.5159135236822612	-1714.9017923605825	74833.23032169674	30616.086010114515	5404.841260808153	313.06540081925965	278.8254283733926	22	89	13	12	35	0.20680151318172094	0.2963589937906057	0.3041486741073811	0.19269081892029324	
3800000	-31910.424028572503	-30159.745772624712	-1750.6782559477915	-30159.745772624712	1079.1718420625346	4.2756679732716645	1.4050920975623856E-5	0.42812450339492325	1.3793780389747952E-5	5.190726405438576E-11	0.4998576410258893	-1699.8113334046618	56325.838436735554	28688.876225659616	19638.0929768989	3742.3514362679925	215.16743948639174	25	87	7	2	50	0.19720048808235519	0.30164317368789334	0.3003198502001671	0.2008364880295854	
3810000	-31975.697054259406	-30192.35688674	-1783.3401675194077	-30192.35688674	1486.9905696499466	4.2756679732716645	1.176014331127229E-5	0.48952629700966055	1.163281067275951E-5	3.8886632734970914E-11	0.530607377832609	-1729.127057166966	76415.87034807706	33637.12381991049	22895.733023527897	19527.63852942205	333.587953153728	23	83	1	13	51	0.19720048808235519	0.30164317368789334	0.3003198502001671	0.2008364880295854	
3820000	-32155.770727109393	-30212.67110682788	-1943.0996202815143	-30212.67110682788	3529.894370469963	4.171066148646206	5.125564033312667E-6	0.45870699205906146	5.0542177197031545E-6	5.9784053016038655E-12	0.48779005319535995	-1886.0720702805074	148781.2673809919	76271.49451154492	61350.61731829334	21536.064046020674	965.2386477209892	28	82	3	9	49	0.20019510240867494	0.296284724268058	0.3003198502001671	0.203200323123101	
3830000	-32108.963013546447	-30201.54424411511	-1907.4187694313373	-30201.54424411511	2856.2300898853105	4.103315001046796	5.701003588921046E-6	0.512910228671431	5.714503962251005E-6	9.78047625240957E-12	0.5393784590229349	-1853.2736719641462	188422.8974492969	69920.53127682423	39039.96715532242	1615.8827824649757	554.8964135921003	26	82	12	8	43	0.20019510240867494	0.2941105573086965	0.3003198502001671	0.2053744900824625	
3840000	-31971.03729620024	-30188.17115057918	-1782.8661456210602	-30188.17115057918	1375.4690356389476	4.103315001046796	1.1791898823448234E-5	0.4837941731980967	1.1978109120822722E-5	3.78887270141015E-11	0.5160239555122	-1736.9960362692213	53554.59796103086	30200.77441624278	1451.303896698625	336.98628810482586	173.00516806350993	37	82	8	21	23	0.20019510240867494	0.2941105573086965	0.3003220957338588	0.2053722445487708	
3850000	-32005.859691795074	-30196.121381148998	-1809.738310646075	-30196.121381148998	1795.0507622327425	4.001611019199149	8.994583481987836E-6	0.519591496367696	9.12720174796394E-6	3.2227596710876954E-11	0.6073060634464242	-1762.0853356992611	138985.3559268213	36154.59538003901	740.140746217162	398.34861212957276	257.0755624872366	24	95	5	36	11	0.19923663951128412	0.29506902020608733	0.3003220957338588	0.2053722445487708	
3860000	-31977.615382202905	-30179.636380075834	-1797.9790021270721	-30179.636380075834	1572.5763810931244	3.965989420600037	9.32091224459374E-6	0.5079832776116218	9.522571439289288E-6	3.264032189494632E-11	0.5927204160283069	-1747.1647884204456	143042.85028994	37561.88213081698	20699.959717392085	273.7216172017928	218.6645872169753	19	97	3	34	18	0.19923663951128412	0.29506902020608733	0.3003220957338588	0.2053722445487708	
3870000	-31972.608984372055	-30204.69520306411	-1767.913781307944	-30204.69520306411	1573.391516443977	4.086749260781228	1.0824978273293802E-5	0.494859915376394	1.0633037217162337E-5	3.914932681087414E-11	0.5673078895795917	-1718.2704382013821	84261.89673398146	35488.98185176392	18261.030238044033	291.3199236856252	201.108950645096	19	75	27	34	16	0.1949209281278278	0.3114216213452867	0.3005989050935823	0.19305854543330417	
3880000	-31925.694403337726	-30178.491730331294	-1747.2026730064322	-30178.491730331294	1004.7423533150729	4.086749260781228	1.3342813398821481E-5	0.5316674470349989	1.3397443283474456E-5	6.830185253789192E-11	0.6033971557860955	-1698.576259220516	51755.51822229463	22661.40976820367	18556.49261897983	310.7597946079974	175.5566168868729	24	66	31	37	13	0.18899927220093785	0.30492853784718177	0.30652056102047226	0.19955162893140915	
3890000	-32013.047975649704	-30203.84800122293	-1809.1999744267744	-30203.84800122293	1456.2316838726128	4.086749260781228	8.869795183593665E-6	0.5220304707326664	8.768470427067182E-6	2.8227896787646342E-11	0.5851184596234971	-1759.6730560049823	95277.3931238111	43270.298516604555	12691.97582084882	270.90230387985173	177.0401539118358	30	90	1	49	1	0.19668034312436083	0.29606857342938014	0.30142443535386404	0.20582664809239606	
3900000	-31985.46303193661	-30185.356777639718	-1800.1062542968937	-30185.356777639718	1481.8350119469437	3.847799627105497	9.285588629382192E-6	0.5170961597430479	8.940225829922565E-6	2.628067165654037E-11	0.5669711796886777	-1746.7839289247063	123091.76736586643	55360.27280465575	39532.25900975276	228.65739412197325	552.1928769672904	33	81	7	46	4	0.18906602822494684	0.29557816562428346	0.3095291580583747	0.20582664809239606	
3910000	-31975.8899951251	-30209.87390937176	-1766.016085753341	-30209.87390937176	1300.4837856115635	4.020079407725364	1.0562655395159682E-5	0.510031126196054	9.982309887097593E-6	3.146230716991092E-11	0.5354945034691524	-1716.634782841852	93586.56590834478	30488.507178953478	16491.992807598886	145.5093396676669	175.99544959555502	39	78	4	30	20	0.18906602822494684	0.3008765641482363	0.31571466615602206	0.1943427414707959	
3920000	-32022.154592281135	-30206.662132436177	-1815.4924598449586	-30206.662132436177	1975.0518876167764	4.351722987498296	6.991791849623218E-6	0.5158153093831288	6.725199283009353E-6	1.4218595303750652E-11	0.5417391706870897	-1763.8886266140794	132662.66255483258	49935.73768597755	32137.83912593904	117.0831157960605	178.13322943707846	40	71	11	28	21	0.19111588542499414	0.3008765641482363	0.31366480895597476	0.1943427414707959	
3930000	-31952.8545187171	-30200.719739354176	-1752.1347793629259	-30200.719739354176	1430.7436196217275	4.211889522018334	1.0971880606199333E-5	0.5208456650107492	1.0642955463075368E-5	3.812000646962319E-11	0.5547831052700839	-1699.6492240881753	117224.84387702472	38756.850269480514	24519.820136579074	97.41679034924714	335.0503833889725	23	65	34	40	9	0.19587914070126244	0.3008765641482363	0.3085123345356285	0.19473196061487386	
3940000	-31963.742149792215	-30220.770277948865	-1742.9718718433494	-30220.770277948865	1135.310216458157	4.007681529866439	1.1581639762121394E-5	0.5087129637850311	1.1591019927888395E-5	4.073084996422912E-11	0.5327144412296687	-1692.9840575453186	92384.57301243668	32311.85115192052	21507.802778857607	103.98297446185383	178.65050501390337	24	66	32	33	16	0.19587914070126244	0.3008765641482363	0.3085123345356285	0.19473196061487386	
3950000	-31944.330449805682	-30193.248126658007	-1751.0823231476745	-30193.248126658007	1298.7911519507963	4.171874965470038	1.1713431984711409E-5	0.5184977896994335	1.1454242605106618E-5	3.769293385253957E-11	0.521882276799079	-1699.544829585532	85044.83830855704	53785.60311152919	24916.105735220382	115.69553892720211	289.7900099105957	25	50	47	44	5	0.19587914070126244	0.3008765641482363	0.3085123345356285	0.19473196061487386	
3960000	-31973.110152611393	-30184.49347433266	-1788.6166782787327	-30184.49347433266	1786.6696471206978	4.034695401668729	8.045481609051732E-6	0.537655667466071	7.828478577570558E-6	2.1570341115380105E-11	0.5913319729061548	-1735.6358541302557	168250.42036197663	55732.814958425	39252.78886856582	160.4806899459053	289.23846926531587	13	69	39	47	3	0.19687769486615586	0.2992507497103697	0.30913959480860176	0.19473196061487386	
3970000	-31926.25759697317	-30184.249376966178	-1742.0082200069924	-30184.249376966178	1365.0647840699269	4.034695401668729	1.0888209686474401E-5	0.5756478993844307	1.068748271467611E-5	4.428734160283059E-11	0.6018202596882882	-1690.8522585613352	84019.49234063485	42629.77914586486	22041.02246256554	93.31950898669093	245.76870335326115	14	71	36	38	12	0.19687769486615586	0.2992507497103697	0.30913959480860176	0.19473196061487386	
3980000	-31944.995986122838	-30192.858193685268	-1752.137792437571	-30192.858193685268	1166.142643453463	4.351228252570422	1.074601658252874E-5	0.4686962323251443	1.0836370708330473E-5	2.8528172377211932E-11	0.4876003896318324	-1701.5291456545588	124638.62096778362	49367.94162635908	23649.940811928685	109.79400871084421	147.66121456525102	14	73	34	34	16	0.19687769486615586	0.296096708635816	0.31229363588315545	0.19473196061487386	
3990000	-32087.85530704562	-30186.04223634759	-1901.8130706980319	-30186.04223634759	3092.758763442475	4.247544634738196	4.69339117118587E-6	0.48916447929893336	4.629700084512804E-6	6.0354760993241016E-12	0.5311452662231361	-1846.7609619543907	252307.8645161912	98221.85234711338	52192.58474149101	353.57983003811194	579.567520648426	10	80	32	38	11	0.19687769486615586	0.2960502077155183	0.31234013680345313	0.19473196061487386	
4000000	-32093.030984042547	-30220.82348162214	-1872.2075024204048	-30220.82348162214	2632.833451910981	4.328110294952985	5.503598876680343E-6	0.5050517182652385	5.401757874169278E-6	1.0175995328331877E-11	0.5686632473869346	-1819.2480937947792	163237.17419534246	68599.51871504732	37923.827693191626	247.2748102243291	326.5285404330478	19	85	17	49	1	0.19687769486615586	0.3003590915266266	0.311201539285002	0.19156167432221674	
4010000	-32032.947753650093	-30179.85626810646	-1853.0914855436308	-30179.85626810646	2495.853679026994	4.0891082532305765	5.75317818008145E-6	0.537411745928698	5.858877209861767E-6	1.1878335159720158E-11	0.5818189966968333	-1798.9599639554021	207353.79879180033	64824.57494247706	48309.26006181938	292.9111259552519	449.4404784756115	15	84	20	49	3	0.20047840079225887	0.29675106472530144	0.311201539285002	0.19156899519743886	
4020000	-32014.417714717827	-30199.80230235722	-1814.6154123606048	-30199.80230235722	1991.9079148665244	4.0891082532305765	7.347804755654184E-6	0.5355899427325644	7.467314378218025E-6	1.8316646839944814E-11	0.5703141417084728	-1762.82225698695	119894.17201931338	40441.927705836424	35297.98192720104	173.08097476826086	252.4587952485651	28	78	13	38	14	0.19484386944714965	0.30761888078381916	0.30596825457159343	0.19156899519743886	
4030000	-31789.571401051337	-30185.702528866645	-1603.868872184691	-30185.702528866645	642.2919216428834	4.0891082532305765	2.1503587439818544E-5	0.522396013452383	2.2648747756845054E-5	1.527577139783809E-10	0.5416302022733936	-1556.5904382578874	57759.222509149	20583.50852170479	14374.805471549176	79.0090934142076	76.10919586939487	10	73	36	13	39	0.19925431179363276	0.3047941534396841	0.3092411921415638	0.18671034262512046	
4040000	-31863.68253879113	-30192.85140374212	-1670.8311350490105	-30192.85140374212	994.759292667937	4.0891082532305765	1.525844580811563E-5	0.4617097771937446	1.5850686661064494E-5	6.253633142046771E-11	0.49517521914796964	-1621.7365135499908	92772.91385398716	35922.69878699297	17246.442899479563	51.36902786366682	99.08888472651488	13	62	44	16	36	0.19242108159377166	0.31082049594990757	0.2985497858964131	0.19820863655990875	
4050000	-31912.63992316125	-30163.82142725701	-1748.818495904237	-30163.82142725701	1288.9218408280933	3.975787607774263	1.0553486883089217E-5	0.4739022671504377	1.079464922552321E-5	2.884410419260552E-11	0.5003482159530743	-1697.0208808802038	115119.18917131898	34409.445674620314	50340.376167580056	97.36337072007066	158.75004938649525	12	105	3	19	32	0.19242108159377166	0.31082049594990757	0.2985497858964131	0.19820863655990875	
4060000	-31905.595082608	-30179.33434953726	-1726.26073307074	-30179.33434953726	1248.3078653967993	4.22808006642567	1.2821393641968903E-5	0.5223105911927223	1.2429685437991604E-5	5.1990722075223834E-11	0.565532805753034	-1677.128669917627	60999.42857842345	37813.39914226849	24710.466356781682	135.16483457811276	102.7349173006149	19	88	15	21	28	0.19242108159377166	0.31082049594990757	0.2985497858964131	0.19820863655990875	
4070000	-31990.03824406896	-30181.85691595624	-1808.1813281127202	-30181.85691595624	1723.3474645915444	4.22808006642567	8.589748108473021E-6	0.560457030255912	8.316810606616432E-6	2.2813005969249128E-11	0.5501159655583396	-1756.661313760489	85612.47924194863	60199.577329089945	34875.50500648231	138.26632545994477	207.10855832232937	36	40	46	7	42	0.2015777349184534	0.29944053402511756	0.30992974782120314	0.189051983235227	
4080000	-32010.136419159757	-30209.198039530693	-1800.9383796290624	-30209.198039530693	1718.4943302806287	4.110800181473096	8.437596676102724E-6	0.5303148537860218	8.660566574738631E-6	1.8649680610082196E-11	0.5019914098807564	-1749.7424017864707	93099.18931007595	45273.446195591096	33564.02525758598	455.8020023148034	146.77804333111274	52	40	30	4	45	0.2015777349184534	0.29944053402511756	0.30992974782120314	0.189051983235227	
4090000	-31968.007532076725	-30182.370287057383	-1785.6372450193414	-30182.370287057383	1639.3616146865115	4.110800181473096	8.188933842331998E-6	0.5627979048527119	8.294240875267919E-6	2.439587733691375E-11	0.5742972641617251	-1730.7355135963683	118592.24718381936	45116.90080857146	42873.62633540403	8254.363611054854	95.01647512181006	31	50	41	1	48	0.2015777349184534	0.29290750084119227	0.31026575826128044	0.195249005979075	
4100000	-31835.13551837916	-30179.253490334722	-1655.8820280444368	-30179.253490334722	806.5310182183986	4.110800181473096	1.71642095996316E-5	0.5522033280669536	1.7378034261670068E-5	1.0835439868510267E-10	0.574218213874169	-1602.7751994062905	44917.52161576362	25971.506181627716	11413.74774030307	19537.389422833552	53.89466739788179	30	67	7	17	50	0.20212137697857085	0.29308979005515823	0.309722116201163	0.19506671676510903	
4110000	-31916.168733655577	-30196.020072903382	-1720.1486607521954	-30196.020072903382	1291.4950947164095	4.110800181473096	1.1670360746763335E-5	0.5263006819257491	1.1708479452668679E-5	4.7608372697283744E-11	0.5783543445097242	-1664.511492160312	63556.367692660504	33906.85245000135	62374.187312456525	19563.087563665198	103.49952902281244	32	41	6	41	51	0.19751805724416024	0.30504662956914874	0.30236859642158315	0.19506671676510903	
4120000	-31808.98445591818	-30174.607858046184	-1634.376597871996	-30174.607858046184	726.1501723099709	4.122147359445937	1.881616880311362E-5	0.5781650597016051	1.9146721999411825E-5	1.4183794669876427E-10	0.6089368080685726	-1581.2356606402006	43725.999196000084	25957.904020178226	17968.58419320491	18597.781531102617	47.489552194776465	47	18	19	35	52	0.19751805724416024	0.3005375964547429	0.29956581135425503	0.20237853494684302	
4130000	-31805.923079677148	-30168.647274325398	-1637.2758053517487	-30168.647274325398	809.7487378822769	4.103304064878187	1.8508942062288794E-5	0.5180777359581141	1.8803907282653977E-5	1.2216364270429243E-10	0.5683057589375011	-1583.6989359623135	38088.57653836275	38924.18859717385	23488.795365812603	20257.199906667818	56.09837446831989	40	9	11	59	52	0.1867767730671672	0.304292659387145	0.3115673207716932	0.19736324677399575	
4140000	-31774.83417546321	-30198.616841684445	-1576.2173337787633	-30198.616841684445	524.2964797081383	4.0873060519914395	2.855642605876157E-5	0.57636229697913	2.7896710827508175E-5	3.3578957184494424E-10	0.6120311891477789	-1524.0478281523847	29895.555980836616	23195.212094219445	12835.620582893818	17086.81185674957	43.986183695530606	30	2	76	11	52	0.20089966676528037	0.3055142446982969	0.2962228417624281	0.19736324677399575	
4150000	-31762.100701003244	-30188.963789040765	-1573.1369119624808	-30188.963789040765	607.3685447431967	4.103437918063713	2.7280323500376074E-5	0.5581731352384488	2.6893055647172605E-5	3.258390374292707E-10	0.6366593739972625	-1521.619922341693	33360.54610074369	36533.90111652698	13400.41364759867	8236.597789175623	36.19839020725287	1	25	89	4	52	0.19988307013897388	0.3065308413246034	0.2962228417624281	0.19736324677399575	
4160000	-31870.434050371547	-30193.03495609941	-1677.3990942721357	-30193.03495609941	875.638158202561	4.103437918063713	1.5908081537943197E-5	0.5416318642230472	1.5150906928023702E-5	8.72446275875036E-11	0.5900293986715914	-1623.6140845858688	31005.927866602924	60947.82183167157	22577.413572036567	14239.877388902927	68.39424718115028	9	19	87	5	51	0.19300472384216408	0.30102221808234	0.30860981130150134	0.19736324677399575	
4170000	-31860.138221816185	-30211.63241422704	-1648.5058075891475	-30211.63241422704	853.3894115687755	4.263829811441795	1.88744352031996E-5	0.5058723000143377	1.749861747487017E-5	1.0564873781303047E-10	0.5580292854365783	-1595.328043373154	37640.059745011014	59707.67335956913	20572.295542344455	10665.69903688401	64.74469375384125	6	27	77	9	52	0.20270627197535246	0.2946060913211611	0.30272716821280243	0.19996046849068508	
4180000	-31931.756810667335	-30171.72253836761	-1760.0342722997284	-30171.72253836761	1388.5708618778863	4.179838331306565	1.1220009518458801E-5	0.5300882603427087	1.0084325890663902E-5	4.020432315123668E-11	0.5905016593105971	-1704.6676845834077	149664.31121842773	48012.32529829788	47454.42586336587	8020.038049502686	105.60782941286877	1	50	66	4	50	0.20003036725341103	0.2946060913211611	0.30272716821280243	0.2026363732126265	
4190000	-32012.29013577934	-30170.53886511763	-1841.751270661713	-30170.53886511763	2195.819840945379	4.179838331306565	6.8502320636033645E-6	0.5771143265499945	6.404318756570201E-6	1.856798012956045E-11	0.6242865152775043	-1786.8442153546816	118726.32610018655	75289.89591533008	44037.355401996385	5202.96499694778	276.0546429796815	23	49	47	2	50	0.20003036725341103	0.2946060913211611	0.30272716821280243	0.2026363732126265	
4200000	-32173.26716579897	-30182.92927602545	-1990.3378897735204	-30182.92927602545	4985.40981369967	3.9709612693555916	2.8065270032900287E-6	0.5526124736609693	2.5526809235022982E-6	2.7304935030000997E-12	0.6118994186778424	-1934.3809020283575	263725.1620054633	139950.06249340862	94444.7543618003	480.0131762839818	375.53681765191885	55	29	37	4	46	0.20003036725341103	0.2946060913211611	0.306701532697107	0.19866200872832201	
4210000	-32147.142235985746	-30220.97603378343	-1926.1662022023174	-30220.97603378343	3724.218313437765	3.9709612693555916	3.776318580360932E-6	0.506623777890994	3.478391472984194E-6	3.5748553813674063E-12	0.5145302316569521	-1868.9446532613783	286407.16389020154	148495.0802905068	66720.66071998043	5536.136023674764	249.93684969297084	28	54	36	4	49	0.19761725852337922	0.30188274867692405	0.306701532697107	0.19379846010259094	
4220000	-32295.63849126172	-30202.240107244306	-2093.3983840174164	-30202.240107244306	8362.393626279745	4.127232178075969	1.8076453735744944E-6	0.429780971816195	1.7254275880968827E-6	6.731284543799574E-13	0.45453026359321347	-2030.3044215240882	334954.42559867346	234616.67204108147	117232.23168624869	155080.75130718987	1086.5067217933984	48	39	34	3	47	0.19761725852337922	0.30188274867692405	0.306701532697107	0.19379846010259094	
4230000	-32172.42328507508	-30200.39861862039	-1972.0246664546903	-30200.39861862039	4257.489272589729	4.31735302108056	3.462655947376914E-6	0.47610899335001894	3.296059540670192E-6	3.0070950416605E-12	0.5196466409312303	-1913.4461904965483	247611.39383193597	136825.7420182843	80983.95757173205	18998.391900256873	423.35776736932286	41	41	36	7	46	0.19761725852337922	0.30188274867692405	0.306701532697107	0.19379846010259094	
4240000	-32170.130537772016	-30200.018173234526	-1970.1123645374917	-30200.018173234526	4931.538262795587	4.117186265626494	3.645708006887043E-6	0.4691116885717896	3.5221556880910007E-6	3.28564648867454E-12	0.5111942124264313	-1913.2669186376957	225747.06498948988	86098.5668777939	40570.15396339686	15903.548291143916	426.0499418116164	37	76	9	4	45	0.1916769867383144	0.30188274867692405	0.306701532697107	0.19973873188765576	
4250000	-32123.807061224135	-30189.70671068944	-1934.100350534695	-30189.70671068944	3383.444933783098	4.117186265626494	4.605024199941487E-6	0.43576955612486246	4.483282008041332E-6	4.615602410375923E-12	0.4637683057652131	-1877.6053826074901	182161.89296832323	85115.6806304338	71887.38011674755	8994.054516232316	392.52617300719845	39	61	17	10	44	0.1934517527578161	0.30188274867692405	0.30492676667760527	0.19973873188765576	
4260000	-32039.876792789237	-30205.863444265713	-1834.0133485235235	-30205.863444265713	1911.6031393571218	4.068842881713191	9.006864378845999E-6	0.43557290197751747	8.667775242796922E-6	1.6958883943735337E-11	0.46429665449719254	-1780.0082977614659	109433.23121911641	52870.9114520145	37254.6958563527	6952.451668555994	292.1980761355777	24	88	5	10	44	0.20362793792200137	0.29366585209502505	0.30492676667760527	0.1977794433053695	
4270000	-32071.131959418526	-30205.137988681865	-1865.9939707366595	-30205.137988681865	1976.3966249557338	4.068842881713191	6.892164517272434E-6	0.47911304307486197	6.839518267468346E-6	1.1940899261724592E-11	0.5012474946775634	-1813.1632405238868	125058.40745630687	59485.48761908101	38239.80172508092	1276.9407991876133	275.8726134811177	35	77	11	2	46	0.19474151250006053	0.3025522775169659	0.30386335650525115	0.19884285347772362	
4280000	-31958.09543448132	-30194.647650168296	-1763.4477843130262	-30194.647650168296	1423.8936390434576	4.068842881713191	1.0254577387755614E-5	0.4967388363512965	1.0552116480098988E-5	2.940702080905532E-11	0.5123848814375437	-1713.1242124010228	96440.08009578602	29970.26714676348	1477.2713362686952	2945.508330737211	197.83144290643327	31	87	3	1	49	0.1916706031602336	0.2982877392259861	0.3111988041360578	0.19884285347772362	
4290000	-32067.78371410628	-30193.385434015832	-1874.3982800904485	-30193.385434015832	2456.494825628804	4.23708131671815	5.5067588592950295E-6	0.5006504293826916	5.7038816097894595E-6	9.574912551950125E-12	0.5400424204550085	-1824.8722178389414	113113.07331089322	68835.22320275752	3041.9530272153415	581.9463874304568	269.501507327884	39	80	2	12	38	0.1916706031602336	0.2982877392259861	0.3114997478720806	0.1985419097417008	
4300000	-32092.827820556482	-30210.28955232584	-1882.538268230641	-30210.28955232584	3122.2577057454027	4.28189332963747	4.66914438989031E-6	0.4783578025941233	4.76795490728034E-6	6.597404694261884E-12	0.5303142806459376	-1832.7831843949543	288471.42095236114	77520.01928814255	473.84649232515414	389.85676996465975	301.40626342038667	23	95	17	11	25	0.1916706031602336	0.30813632944133806	0.3016511576567287	0.1985419097417008	
4310000	-32079.35083963796	-30217.16650940829	-1862.1843302296702	-30217.16650940829	2403.891566374581	4.28189332963747	5.297373866041179E-6	0.48923351577532326	5.418675934502115E-6	8.396494629050894E-12	0.5260811190394509	-1813.7220885982013	188818.26301943033	61178.74451428099	317.4140352405622	364.61539345545265	223.54825483755837	25	93	38	3	12	0.1916706031602336	0.29163038907847594	0.31716043664699645	0.19953857111429515	
4320000	-31905.039305178263	-30203.68513990841	-1701.3541652698514	-30203.68513990841	948.6454692032875	3.9869896662188697	1.5048586393925725E-5	0.4757811871193519	1.5387661089165076E-5	6.065844252057584E-11	0.5081845003735261	-1655.8735828805839	50657.52992080768	25075.90549864726	140.23819542442058	370.00859848983805	160.70624531331717	28	90	49	1	3	0.1916706031602336	0.2970383090027471	0.31716043664699645	0.19413065119002396	
4330000	-31777.801584955596	-30206.617747543212	-1571.1838374123847	-30206.617747543212	481.656714338986	4.152766743301972	2.8742917151011753E-5	0.4915336008732055	2.8762673464095445E-5	2.4991023259007203E-10	0.5258353561841836	-1531.8918077112396	40764.13877570274	12093.983745069585	93.1714355190078	28.424051001502182	22.932865750068487	21	97	42	9	2	0.1935766705766194	0.2971101369930679	0.3151825412402898	0.19413065119002396	
4340000	-31709.74987523675	-30221.438397998914	-1488.3114772378372	-30221.438397998914	312.6048394007558	4.152766743301972	4.8482154257571785E-5	0.4263484060670581	4.7331302676811354E-5	4.590274787575536E-10	0.4470545547353998	-1450.4811877733	20678.68503392247	8685.655921903508	46.05101093562374	31.023624349033007	43.34994529490139	26	92	35	8	10	0.20558222017225908	0.2924557170725534	0.3078314115651646	0.19413065119002396	
4350000	-31743.963319971415	-30198.039034229598	-1545.9242857418176	-30198.039034229598	371.22276233155776	4.152766743301972	3.915200008850235E-5	0.4761706795137043	3.7403427521420935E-5	4.042498121190971E-10	0.506778451201418	-1506.9710892325893	28365.30244313063	11276.086545811353	72.05747570507712	49.101890427260614	27.131135901967937	27	91	45	3	5	0.20558222017225908	0.2902526605234462	0.3078314115651646	0.1963337077391311	
4360000	-31854.365848309797	-30199.04748599223	-1655.31836231757	-30199.04748599223	630.0745477500946	4.230147315695339	2.3725820859117272E-5	0.5151941744262566	2.1891166776793284E-5	1.9722980976239933E-10	0.5955299391691928	-1612.6773789225808	51086.96297358033	16433.70524673295	158.20513522899475	139.5173446259162	79.01952506378446	10	109	41	7	4	0.20309452383977916	0.29076186670178855	0.3078314115651646	0.1983121978932687	
4370000	-31854.217441432487	-30196.631622706518	-1657.5858187259678	-30196.631622706518	711.5428478880906	4.230147315695339	2.2847897317453783E-5	0.45543314805496177	2.2033270534569028E-5	1.2087106245204167E-10	0.4962728317302368	-1615.0097806748859	47615.776347697734	17174.15530005743	205.79196805362128	164.46093869194252	69.93551037979785	16	103	42	8	2	0.20309452383977916	0.29201889410257764	0.3078314115651646	0.1970551704924796	
4380000	-31854.97597650819	-30194.076938817925	-1660.8990376902657	-30194.076938817925	752.0785328482326	4.163290656086734	2.180111059263097E-5	0.5145721426067049	1.9860051801015452E-5	1.4003631381572054E-10	0.568324063955968	-1617.3418743979196	53935.87966491276	17039.749715099504	120.67481038617244	198.1744079662611	104.66501658045249	16	104	10	24	17	0.19409617630925483	0.29201889410257764	0.3078314115651646	0.20605351802300392	
4390000	-31795.876574447717	-30215.768674313742	-1580.1079001339756	-30215.768674313742	494.1454067388149	4.023497579419077	4.075454440662039E-5	0.47999584110188104	3.715383020278704E-5	4.3980590349209556E-10	0.5431605164521782	-1538.8710141160407	29364.10124973667	12148.691149698048	83.63694965870913	136.32984241367822	79.50550516649719	21	101	13	16	20	0.19409617630925483	0.2950338628379547	0.3078314115651646	0.20303854928762685	
4400000	-31776.965036341462	-30174.09099478476	-1602.8740415567008	-30174.09099478476	497.10697002384507	4.023497579419077	3.395785215155478E-5	0.49496577452595863	3.0947445991512025E-5	2.958614070999278E-10	0.5357841931809434	-1561.5373851290603	35771.4306914341	11198.650686558887	45.223766753222534	83.56548372662715	109.16236602979973	31	89	5	7	39	0.20629024896579082	0.2950338628379547	0.2956373389086286	0.20303854928762685	
4410000	-31827.213286621507	-30194.930351471176	-1632.28293515033	-30194.930351471176	597.1778473162501	4.053399481195921	2.7310180354882878E-5	0.5213773433693395	2.5624040001004483E-5	2.0267679935071614E-10	0.5414936324360721	-1589.9606894834803	38935.81599556427	13388.546152542214	226.62824009588786	134.19884651635354	129.90289007351606	27	94	9	37	4	0.1927674726179454	0.2911126736370178	0.31308130445741084	0.20303854928762685	
4420000	-31971.324138005817	-30204.327862004833	-1766.9962760009853	-30204.327862004833	1378.0473922581257	4.267533426365033	1.107682647165682E-5	0.5381975990725807	1.015426016585863E-5	3.089552388109126E-11	0.528010877599719	-1720.6704706201945	134767.50626769572	28330.786960253205	228.3645296901343	248.21758517403626	158.78038964742873	25	96	10	29	11	0.18804761464891598	0.2958325316060472	0.31308130445741084	0.20303854928762685	
4430000	-32097.15450246215	-30198.986848696964	-1898.1676537651826	-30198.986848696964	3272.256755999339	4.164385800978614	5.195871281490132E-6	0.5249496739875434	4.893188854836078E-6	8.364735902319711E-12	0.5774628210778456	-1843.732965686057	285723.24364764354	64892.889063120645	41083.53221123391	758.1783789075768	463.8892980327791	17	91	13	17	33	0.1866816680274507	0.2958325316060472	0.3144472510788761	0.20303854928762685	
4440000	-32005.07448309508	-30197.629178475763	-1807.4453046193173	-30197.629178475763	1571.6086688561584	4.394476360481343	8.747086955961311E-6	0.5022695436916064	8.516519429206044E-6	1.723312423438982E-11	0.49035915611011716	-1755.7577043937129	121686.97860187608	36694.35014920796	29005.306207713944	356.7210806272509	366.9992302221854	28	87	5	26	25	0.1943735360966547	0.2980483493306701	0.31459522442870264	0.19298289014397346	
4450000	-31947.37830594995	-30193.483008498635	-1753.8952974513159	-30193.483008498635	1261.7278244555637	4.096989201290144	1.2333296898574057E-5	0.4862156046632138	1.1791569409205177E-5	4.083847869759896E-11	0.5270026550470774	-1707.8637134789374	75620.4204650941	30045.857379165474	1476.5706412049683	195.65580797312887	151.61221305870802	27	92	4	34	14	0.1970411675889327	0.2980483493306701	0.31459522442870264	0.19031525865169546	
4460000	-31920.38162056736	-30178.78468616107	-1741.596934406291	-30178.78468616107	1170.8074287272145	4.096989201290144	1.4246359831393964E-5	0.47282995255660276	1.4022280324094704E-5	4.54065298369287E-11	0.47112990163618323	-1696.6544520156287	75687.21748887465	26898.62271593827	289.6181395130152	201.7993396214783	193.0441328236019	19	100	5	30	17	0.2013229345789189	0.2937665823406839	0.31278037266523806	0.19213011041516	
4470000	-31939.373138834264	-30199.09659523481	-1740.2765435994534	-30199.09659523481	1094.587730501229	4.322753725102032	1.3976596383021573E-5	0.5124528781591658	1.3760331196099758E-5	5.2952506088985636E-11	0.5211529534242513	-1694.3826995947416	67012.65978864756	26876.11654258063	764.2214032782905	165.21838329912316	262.6612668587507	20	98	12	25	16	0.18943876674003685	0.30430282204072656	0.3067761563689787	0.19948225485025883	
4480000	-31921.140041824183	-30200.66245168586	-1720.477590138322	-30200.66245168586	1297.504554686959	3.962391684244057	1.452938354318058E-5	0.4707075907160745	1.3796193571570854E-5	4.2887628704990624E-11	0.46569074254412784	-1675.111179551264	61681.49856839574	31880.001130067234	376.496956153615	111.88692284682998	249.94121351098056	26	92	19	23	11	0.18943876674003685	0.30430282204072656	0.3067761563689787	0.19948225485025883	
4490000	-32041.67777527666	-30209.015474924345	-1832.6623003523157	-30209.015474924345	1807.5965848224007	4.291212805380107	8.60056961380551E-6	0.44855707253752664	8.223850507769258E-6	1.543774886860883E-11	0.46231459344741255	-1785.1773963393575	110771.90519270088	45244.08362086461	777.8471310674244	223.50893409603893	336.55549568729487	26	96	15	14	20	0.20192895594112828	0.30430282204072656	0.2898552559738109	0.20391296604433518	
4500000	-31981.645579071635	-30192.47053875786	-1789.1750403137737	-30192.47053875786	1652.2323002908827	4.160110806768806	9.782159508029219E-6	0.5255107657421358	9.255585228330518E-6	2.923232805573793E-11	0.5402978508565505	-1742.8534717158473	99214.65963910383	37946.49587861069	557.4604700909606	180.3032371426575	188.31484766959173	29	88	16	13	25	0.19348982882561494	0.30086049489735217	0.30477096470129583	0.20087871157573797	
4510000	-31946.728005157056	-30206.52138556778	-1740.206619589278	-30206.52138556778	1177.414490802249	4.113226057250301	1.2218511630444266E-5	0.4968075269294861	1.15795514068771E-5	4.2802452136076585E-11	0.5199571096612912	-1696.2799139649617	67580.2357772725	35201.161911800096	245.56427994215233	104.86294272284194	77.13078319597105	22	95	30	17	7	0.20107704281839014	0.30013325792756257	0.3055987276286763	0.19319097162537194	
4520000	-31991.277313556006	-30189.471204012683	-1801.8061095433231	-30189.471204012683	1659.7869623255979	4.113226057250301	9.171210454127176E-6	0.48021387655969	8.753267455447814E-6	2.18272244289207E-11	0.49918302752373755	-1756.3761925723527	85063.5191646969	38030.2311485629	319.665860332147	214.77385128980282	130.42195611162893	39	79	23	14	16	0.19929098891113792	0.30013325792756257	0.3055987276286763	0.19497702553262417	
4530000	-31883.59831919753	-30180.645361478742	-1702.9529577187852	-30180.645361478742	894.229541787041	3.889744564103542	1.473459063828961E-5	0.5502805330694306	1.4662083767184922E-5	9.334456498611485E-11	0.6285903677671693	-1660.0059745308254	43361.56404426621	24362.005713137096	182.92528563950273	98.91879835589411	107.97613667667396	38	80	16	21	16	0.19442718026461261	0.3004172929810936	0.30381621628385386	0.20133931047044087	
4540000	-31831.04248018795	-30190.740065408776	-1640.302414779173	-30190.740065408776	641.7657293032792	3.889744564103542	2.087680443243356E-5	0.4582373743905851	2.0622930206385298E-5	1.1681234281046746E-10	0.5029951350744897	-1598.5926097394845	38213.15219508983	19152.553593771794	189.01935285649762	118.54791493078466	51.10780550158815	24	95	3	22	27	0.19442718026461261	0.2989714244096663	0.30526208485528117	0.20133931047044087	
4550000	-31854.8985064214	-30203.31404882525	-1651.58445759615	-30203.31404882525	671.5689134762706	4.300427160564232	2.0721366471511696E-5	0.5040517873299838	2.038280511173036E-5	1.3757011277351317E-10	0.5613251605368561	-1606.6506808650518	67752.1721802006	17255.11324272281	437.25065852907403	406.258045737289	74.09665417804379	32	86	3	13	37	0.19587141142792164	0.2989714244096663	0.3038178536919722	0.20133931047044087	
4560000	-31920.313494163085	-30187.10177410342	-1733.2117200596651	-30187.10177410342	1225.263732436321	4.289679977389501	1.2272935664169098E-5	0.5629678913485594	1.2358687029139375E-5	7.51506627692442E-11	0.6687020017188978	-1686.7915495168406	58794.85051353399	27781.864878065768	1267.677426233483	492.1295443313323	157.85880227163761	32	84	2	22	31	0.19587141142792164	0.2961094664324859	0.31497195808949313	0.19304716405010028	
4570000	-31947.944869858777	-30203.634581771334	-1744.3102880874433	-30203.634581771334	1203.835630782776	4.034579070564521	1.1596982072852187E-5	0.5287731347710912	1.1514893566672389E-5	5.1400831651045884E-11	0.5997012974735327	-1696.4563991371804	75665.22742345835	39521.40950836483	1275.3218415910637	919.16642558251	86.58620002577577	32	84	2	17	36	0.19609049351034144	0.29589038435006615	0.30886970480392795	0.1991494173356655	
4580000	-31935.547148193735	-30190.232548698525	-1745.3145994952094	-30190.232548698525	1172.754456443022	4.034579070564521	1.2279483373413613E-5	0.5257278398402057	1.173941362493768E-5	5.3036833383016146E-11	0.5941099162436513	-1698.8489497920057	71094.24365340685	32052.11466357387	2082.3683713303753	99.8046946964274	148.93140024570178	29	87	12	11	32	0.19609049351034144	0.29996179942639695	0.30254478559187176	0.20140292147139086	
4590000	-31883.998630473212	-30177.050266111364	-1706.9483643618482	-30177.050266111364	1013.4870237945913	4.352883017090072	1.3836928652533613E-5	0.5498966590967885	1.3806017277601172E-5	7.028159699604047E-11	0.5987719112321226	-1661.199093194094	100546.39309355833	25210.30647815528	898.3830505870249	179.5269450698625	84.89300899148593	29	85	12	5	40	0.19609049351034144	0.30277672512171777	0.30787984586845774	0.19325293549948402	
4600000	-31884.971872345603	-30191.54295387434	-1693.4289184712613	-30191.54295387434	921.7836982063056	4.345989182818265	1.4968475575870815E-5	0.5279883710879306	1.4853647015116285E-5	8.317329252090299E-11	0.5955043960234206	-1648.927100963218	45305.40326388448	25905.891564508634	871.9991804623023	227.8149040409378	64.20090801530354	33	85	3	10	40	0.19609049351034144	0.30277672512171777	0.30787984586845774	0.19325293549948402	
4610000	-31926.57405510962	-30192.840612162807	-1733.7334429468124	-30192.840612162807	1168.8040184561637	4.225625107630324	1.2631965762815676E-5	0.5813959942189919	1.2804309019309913E-5	6.168911102756404E-11	0.6023560044184617	-1686.7869869527644	74230.63052054685	33411.238608834945	2787.742202971103	110.67159001724129	131.68124925261904	35	83	6	35	12	0.19826323595294848	0.30910481924613675	0.3053578424670205	0.18727410233389524	
4620000	-32134.361160310462	-30183.79601098907	-1950.5651493213904	-30183.79601098907	3914.739196291455	4.191266826491748	3.6417322875624097E-6	0.5236464752082788	3.577819564149956E-6	4.550111845130609E-12	0.5684045815707117	-1897.810756575716	234508.36597914863	110337.05935823944	3648.6008765534	294.06287650342153	721.9416561058061	34	83	7	22	25	0.19898387259426875	0.3094299624207881	0.30463720582570025	0.18694895915924395	
4630000	-32138.861088968875	-30183.814070113218	-1955.0470188556571	-30183.814070113218	4092.1802821286965	4.122888071980177	3.621670344557886E-6	0.554741202190813	3.522228677061182E-6	3.793133950318476E-12	0.5467624869057668	-1901.0818940730774	287186.09494593914	118408.96746135272	4873.569495994799	373.85565508084295	982.2238933561875	35	81	7	26	22	0.19898387259426875	0.2988107550087006	0.3088076030316317	0.19339776936539999	
4640000	-32237.07730771385	-30183.049512264442	-2054.027795449409	-30183.049512264442	6513.382396504581	4.122888071980177	2.397014980619999E-6	0.5287587833579449	2.3749136726543943E-6	1.455700432344657E-12	0.5048064771829501	-1997.151331169364	341223.9941576265	152206.55907156135	5958.31698636657	1065.6688244302122	3890.219283590711	31	86	10	41	3	0.199412724494478	0.29691103507286226	0.3088076030316317	0.19486863740102905	
4650000	-32166.666895083108	-30184.752732912682	-1981.9141621704239	-30184.752732912682	3935.8054817440466	4.122888071980177	3.7704599483485436E-6	0.4863379499981272	3.780865033491995E-6	3.202742322353519E-12	0.4782820035372265	-1928.757642151839	281226.222725894	95878.23739549636	5571.49314677043	813.4685725797552	1126.8514655947204	35	82	12	10	32	0.20049999596826543	0.2958237635990748	0.3088076030316317	0.19486863740102905	
4660000	-32061.69172173503	-30194.79712329278	-1866.8945984422494	-30194.79712329278	2025.569523324402	4.122888071980177	7.085259117617479E-6	0.5157944344041824	6.954667022425076E-6	1.30818667345335E-11	0.5103493387119769	-1817.2375859837637	130826.34913118753	56615.165667271736	1745.9602341627112	821.9231545152246	492.84678197952263	31	85	21	5	29	0.20049999596826543	0.3018293006472256	0.3028020659834809	0.19486863740102905	
4670000	-32025.835492611517	-30188.85274174309	-1836.9827508684289	-30188.85274174309	1759.7131311581059	4.122888071980177	7.988298224399313E-6	0.5020772996544808	7.993062026800982E-6	1.4286958757305673E-11	0.47376558191476914	-1787.036109980785	122503.50779939679	40274.95344027671	1109.0157848200613	1691.8800836158634	328.14179598314325	38	81	8	7	37	0.20049999596826543	0.3018293006472256	0.3028020659834809	0.19486863740102905	
4680000	-31932.244345480107	-30177.898631529562	-1754.3457139505433	-30177.898631529562	1059.63665082042	4.122888071980177	1.5378963023146675E-5	0.5934308569857505	1.3823706876125774E-5	7.574381054112989E-11	0.5838894716392342	-1708.15832686418	72121.4467530438	26400.31856448576	694.155871776719	441.5944254032662	117.26741978249036	42	77	13	7	32	0.1964477680513365	0.2983314645525926	0.30210774296578935	0.20311302443028253	
4690000	-31898.058087116395	-30178.0672294466	-1719.9908576697947	-30178.0672294466	1050.6762354651933	4.043788628253512	1.61374703535944E-5	0.5250682494951079	1.5057260049987244E-5	6.317371656769402E-11	0.5126185818826081	-1674.5532017900543	53572.11100480306	20250.6982968643	1734.1990887213685	255.68662810793683	174.80983296910966	40	77	5	13	36	0.19883484420212796	0.2983314645525926	0.3121335305958863	0.19070016064939413	
4700000	-31854.09865890804	-30182.875695341067	-1671.2229635669728	-30182.875695341067	711.6337348391487	4.248355774280255	2.1401037611633108E-5	0.5431782943271845	2.034224245957593E-5	1.44593281884686E-10	0.5651146872009378	-1627.1006834649259	45530.43830654203	16164.768679907587	305.83728341705404	354.5101398706362	99.15762323781051	40	77	7	20	27	0.198705066105266	0.3022095434954644	0.30564500090432467	0.19344038949494588	
4710000	-31832.621956602703	-30172.86054547518	-1659.761411127523	-30172.86054547518	670.733799504408	4.248355774280255	2.3027303281005668E-5	0.5261284346338828	2.2409926728596113E-5	1.6664329041438285E-10	0.5630817819979813	-1616.5979852391606	43596.358935912736	15423.778930686532	740.5970152102653	119.96434446425984	81.85972267029796	38	83	8	14	28	0.19408479264788098	0.3026771505440566	0.30096074277580964	0.20227731403225377	
4720000	-31871.661348019905	-30172.51847074088	-1699.1428772790257	-30172.51847074088	832.5956042809826	4.484267837150154	1.7530690346055914E-5	0.5263934874214645	1.7142864020324745E-5	8.208531983373385E-11	0.5226314299556997	-1655.4160226173155	48189.87769355766	18129.8630406699	376.5125523323259	241.95624479924183	75.38538217870324	31	93	2	11	34	0.19653371780373347	0.3026771505440566	0.29851181761995715	0.20227731403225377	
4730000	-31851.754891921562	-30211.218524896867	-1640.5363670246938	-30211.218524896867	653.7130502517009	4.3676035085628815	2.561194101071453E-5	0.5389991713024074	2.469027438599476E-5	1.945882376127829E-10	0.569332378405371	-1597.8770542838336	41237.854157764305	10705.618575658025	213.2540462593457	57.68316585881556	147.95342793677005	32	88	15	25	11	0.19653371780373347	0.3079162599272279	0.302628476590314	0.1929215456787256	
4740000	-31893.112787777864	-30208.592131826463	-1684.5206559514017	-30208.592131826463	868.0668009618104	4.018864847192975	1.7604410359451233E-5	0.5183004049147174	1.7539226567363686E-5	8.507914960118931E-11	0.5285275516278715	-1640.1765250563765	53100.629215176756	22436.27805989119	566.2204733534137	114.43566106870641	162.64325326429636	18	101	9	15	28	0.19653371780373347	0.3079162599272279	0.302628476590314	0.1929215456787256	
4750000	-31882.819571113687	-30193.473017059838	-1689.3465540538505	-30193.473017059838	918.601727897274	4.41583441728846	1.633917896569932E-5	0.49212922042339613	1.6646963362181067E-5	8.078633081019791E-11	0.5217883566719276	-1645.5216399847718	44623.0395379099	20722.354284899367	396.82431028872907	169.44888588280807	170.03056976205747	31	87	7	12	34	0.19578304882423608	0.3030542877446704	0.30749044877287146	0.19367221465822299	
4760000	-31865.37190761304	-30185.897440050972	-1679.4744675620664	-30185.897440050972	734.7093394163963	4.27751244067321	1.9564063783222852E-5	0.5035870279034811	1.9279375137161968E-5	1.1425350395234682E-10	0.5459229043889785	-1635.9715722106362	38656.904382400346	25363.49420469585	405.8711334512263	187.92502773754475	78.27632742124558	19	103	9	14	26	0.1924225982446942	0.3030542877446704	0.299434980780459	0.2050881332301773	
4770000	-31915.10196496365	-30181.834488798322	-1733.2674761653284	-30181.834488798322	987.2834713237864	4.170679341994478	1.3466316563690795E-5	0.5382904597395255	1.4373673828005156E-5	7.657321138858404E-11	0.6028100736026555	-1686.5729717157005	89230.62294203462	23395.92521865822	1250.7962161472153	486.9510653743817	136.01010688382297	15	107	1	6	42	0.1924225982446942	0.3030542877446704	0.299434980780459	0.2050881332301773	
4780000	-31870.885731179038	-30194.039197809314	-1676.8465333697256	-30194.039197809314	760.1951372075468	4.138115101239176	1.90805328315173E-5	0.4367222014570878	1.9888544633382945E-5	9.909625707627645E-11	0.49909878226238485	-1629.329702977939	49788.48716649745	20666.510097781826	11708.163714884786	421.9268578286861	151.42991898901457	14	84	22	7	44	0.20926514196953752	0.29497370617912244	0.3005499603059498	0.19521119154539113	
4790000	-31853.64320296548	-30204.89715795048	-1648.7460450150004	-30204.89715795048	643.0097806027268	3.851649612960994	2.103486303114385E-5	0.4553810929410949	2.1771756955337318E-5	1.1517153741825379E-10	0.4996686362863671	-1603.4413886841398	58585.28815194106	18357.26824011123	2392.2037338464966	288.87903177417377	110.1248532705174	23	95	1	7	45	0.20926514196953752	0.29497370617912244	0.3005499603059498	0.19521119154539113	
4800000	-31806.828169547538	-30208.742214221234	-1598.0859553263049	-30208.742214221234	475.35517453762577	4.212940898868145	2.965372526592625E-5	0.4710036747608235	3.0593122440660336E-5	2.533976295857694E-10	0.5084497735193911	-1552.5112293726202	23420.650536499677	15091.07929546803	2213.8931462240253	1501.0874902228345	55.73233025949733	12	103	7	1	48	0.19374232522847495	0.2910846590444086	0.31996182418172625	0.19521119154539113	
4810000	-31735.0923555258	-30207.023909870415	-1528.0684456553859	-30207.023909870415	313.94210320869666	4.226308580411585	4.143909115333957E-5	0.4783800750994112	4.2478645173510024E-5	5.065994322481484E-10	0.5226557636588425	-1483.884467772536	26458.43599764263	11974.877083390582	8009.388112409173	107.78193807633876	30.75956240468129	20	71	31	2	47	0.1888317375907269	0.2959952466821567	0.31996182418172625	0.19521119154539113	
4820000	-31793.575588951644	-30202.72952771944	-1590.8460612322053	-30202.72952771944	451.5178573864485	3.954046322152919	3.048210314854746E-5	0.4644972151541163	3.0113719990730946E-5	2.5718698795686885E-10	0.5206453281816991	-1546.6730666519543	26938.222666003054	17363.418032429017	6538.032155293484	79.7339222314331	48.38153641853391	15	80	30	16	30	0.1978416944964493	0.2959952466821567	0.31406462041071836	0.1920984384106766	
4830000	-32082.645161691653	-30204.5499392022	-1878.0952224894531	-30204.5499392022	2557.4727687419468	3.954046322152919	5.935707911122733E-6	0.518572764126034	5.796775122375233E-6	1.1591854655337932E-11	0.5629951050758653	-1825.7071479059252	130437.1274988751	76954.49009537754	23785.672520091393	941.4536616875486	301.74725340726	16	78	31	5	41	0.1978416944964493	0.2998146228476986	0.310883801662235	0.191459880993618	
4840000	-31926.080986552362	-30201.494618237954	-1724.586368314408	-30201.494618237954	922.9310274483427	4.308115029983126	1.4172775233059778E-5	0.4344288482593545	1.4499249811782583E-5	4.103038698060519E-11	0.43519032180628386	-1676.4264271891184	64989.36299848857	35391.439264600245	10931.367842996173	140.66224341540135	169.70331790049127	11	89	26	10	35	0.1978416944964493	0.2998146228476986	0.310883801662235	0.191459880993618	
4850000	-31944.419983996104	-30194.404163883148	-1750.0158201129561	-30194.404163883148	1055.1893645267928	3.8770786041126057	1.335579568116612E-5	0.4376841143926249	1.350697400895215E-5	3.913868250011179E-11	0.4554393966411616	-1701.4814214350345	88776.03974456034	38882.46877284952	12095.60543082235	144.85169072080234	138.87562276435875	29	70	27	43	2	0.1998997221795681	0.2998146228476986	0.3088257739791162	0.191459880993618	
4860000	-31963.757061204986	-30188.553386310297	-1775.203674894688	-30188.553386310297	1302.470733613979	4.292428295440879	1.1201808914577776E-5	0.4756066090401052	1.1303552127576782E-5	3.172300040625298E-11	0.49038481743305445	-1725.5456165229195	92197.56354343558	43260.02623722828	10645.954235757841	210.84860769451734	297.81954142738437	32	62	32	35	10	0.1998997221795681	0.2998146228476986	0.3088257739791162	0.191459880993618	
4870000	-31817.102659446846	-30205.35470518261	-1611.747954264237	-30205.35470518261	540.6722105830371	3.8511230222280846	2.778038483372614E-5	0.4702602259654076	2.7495233395394835E-5	1.9632973582032733E-10	0.49447207582603603	-1566.2150945639014	50539.464679803124	20303.363330596665	6264.94676258208	92.70298062151394	70.79626080672458	22	65	37	16	31	0.1998997221795681	0.2998146228476986	0.3088257739791162	0.191459880993618	
4880000	-31705.483026675236	-30162.596764774866	-1542.8862619003712	-30162.596764774866	379.30265722711835	4.2512950444798765	4.401233215253845E-5	0.5467017943211167	4.272965059889582E-5	6.552310557104098E-10	0.5630786410297417	-1499.168982937025	21390.419159938687	12764.267997644387	3823.6477798366705	186.751775508744	58.20858760179181	21	68	33	7	42	0.19735792897212254	0.2926462831973687	0.3088257739791162	0.20117001385139346	
4890000	-31775.0470121588	-30194.366627096213	-1580.6803850625874	-30194.366627096213	448.5860647283192	4.276412551375048	3.538941129679937E-5	0.6035304929716554	3.347943980277966E-5	5.094158226136452E-10	0.6535210302648282	-1535.4139773500192	17617.263154666172	16512.026349055977	4213.217790948833	621.0469927984175	59.76599206933834	6	82	33	8	42	0.18991691431371283	0.3000872978557784	0.3088257739791162	0.20117001385139346	
4900000	-31769.379164012706	-30213.534736126476	-1555.844427886229	-30213.534736126476	442.1387444272874	3.9330798574230057	4.1557321926162596E-5	0.5844870978782026	3.9866601485533324E-5	5.776478741645421E-10	0.5997622959039618	-1512.2176397748528	20523.379687404184	13067.946355620385	4647.548949613788	97.9848531059056	61.766095722297734	9	82	31	4	45	0.19582769429348948	0.294457709357271	0.30854458249784694	0.20117001385139346	
4910000	-31723.676294647616	-30198.907470586993	-1524.7688240606224	-30198.907470586993	309.72778259574596	4.160034058108284	5.066485927179825E-5	0.5688995150601367	4.937804961616331E-5	9.075528445226265E-10	0.5808369681238433	-1481.9507302275472	13213.470655462292	9177.126429856613	4125.10338041879	194.95269154279592	56.954250420824835	26	69	27	12	37	0.19362486615921098	0.3057017404998327	0.30653402173290023	0.19413937160805703	
4920000	-31822.47057064425	-30191.970637124203	-1630.4999335200475	-30191.970637124203	710.4405128535337	4.231359124047335	2.864548808203379E-5	0.6069828137610401	2.7236675660176623E-5	3.757480503267257E-10	0.6579252951005741	-1584.6103678188178	35927.74039023661	20964.652132719966	5240.838588930002	141.63568723031023	112.81756277166465	20	72	33	14	32	0.19631924735126707	0.3030073593077766	0.30653402173290023	0.19413937160805703	
4930000	-31747.161999632095	-30174.73691045201	-1572.4250891800855	-30174.73691045201	424.0217630642311	4.231359124047335	3.8627952895341695E-5	0.601081745736851	3.7213096837135225E-5	5.094441480174972E-10	0.5842122236732787	-1529.028850883507	20144.110970382433	13243.705600196725	4130.031552576881	104.48513971397337	36.36224370720839	3	99	23	22	24	0.19631924735126707	0.29859526697852296	0.3109548926579995	0.1941305930122114	
4940000	-31850.06212607731	-30205.748294880348	-1644.3138311969624	-30205.748294880348	555.1066015899675	3.8772358725727334	2.8457940480790233E-5	0.5634161597000996	2.7585919992751066E-5	2.6751994017429767E-10	0.5746332086482716	-1597.0365284779157	67805.46912241583	27705.42954304739	7115.725915197591	216.4841743403132	70.98099172370169	10	82	34	14	31	0.19912726627551444	0.2957872480542756	0.3109548926579995	0.1941305930122114	
4950000	-31658.961456091114	-30164.01977506214	-1494.9416810289713	-30164.01977506214	239.788310968918	4.163396999555011	6.363754995822653E-5	0.58843998724119	6.110994438611824E-5	1.593852944484207E-9	0.6363467660886987	-1452.442284298805	10529.847509781432	8840.310761737277	1589.109092159737	587.236145903847	29.85089031337125	18	79	32	6	36	0.19912726627551444	0.2957872480542756	0.3109548926579995	0.1941305930122114	
4960000	-31816.11431674192	-30188.875584580746	-1627.2387321611736	-30188.875584580746	567.153014788826	4.163396999555011	3.0763926929271325E-5	0.626627475442779	2.7894615744700278E-5	3.893569793811485E-10	0.6587979323204072	-1582.7439215540885	22517.72689654237	13583.209514072434	5715.046219503169	122.92657850853143	73.12808746144223	42	54	33	3	39	0.19912726627551444	0.2957872480542756	0.3065583200893693	0.1985271655808416	
4970000	-31854.265975660182	-30191.15660011681	-1663.1093755433726	-30191.15660011681	618.3223858106318	4.163396999555011	2.4133439493880783E-5	0.5848676252619233	2.313456763151188E-5	1.947147058841089E-10	0.5789723085083419	-1616.3794872385247	51545.00787217977	19887.387969423275	6796.591767315707	272.35356126029046	66.04708697358203	8	80	37	12	34	0.2022972583105679	0.2985081952234804	0.3065583200893693	0.19263622637658337	
4980000	-31722.03820622362	-30185.27451738251	-1536.7636888411105	-30185.27451738251	359.73419895574347	4.163396999555011	4.195501640549011E-5	0.5416531716284955	3.995003085957741E-5	4.756015847043906E-10	0.5384111333042063	-1493.1293223435805	25202.17178545292	12839.50935943432	3957.5057611847687	133.37678656593047	44.691802764260295	10	77	37	4	43	0.20005312386516408	0.2995549781192916	0.3065583200893693	0.193833577926176	
4990000	-31733.970877232783	-30192.126203791646	-1541.844673441138	-30192.126203791646	323.27148926094003	4.163396999555011	4.312612952692075E-5	0.5426208597655163	4.017565481646672E-5	5.342813123352407E-10	0.5456299257584017	-1497.8216627644376	15233.987526847988	15169.763606834698	5010.492553893597	247.95948267243395	44.68480895537165	10	72	42	6	41	0.19726041722045864	0.3091409856022771	0.2997650192510892	0.193833577926176	
5000000	-31829.91839173503	-30179.327100409693	-1650.5912913253394	-30179.327100409693	680.2709378569922	4.163396999555011	2.324881766746174E-5	0.5362898750662183	2.1544659237665883E-5	1.5031063181204657E-10	0.5417094455674325	-1601.7965033346995	43535.87298364122	28163.10416419918	11061.908315258775	1263.2163984807326	71.64980356354454	19	62	35	10	45	0.19726041722045864	0.29011990362473117	0.31878610122863515	0.193833577926176	
5010000	-31931.729174243814	-30192.526174566563	-1739.202999677251	-30192.526174566563	1038.5432173556715	3.996073817238429	1.4629924505372863E-5	0.5479292017011603	1.3562759277112629E-5	5.1170858931311285E-11	0.5297821652067657	-1688.943478005451	46523.29079845494	38376.247720002495	19134.413808211026	1531.8493603490551	153.3931702900963	25	49	38	15	44	0.19962410405114006	0.2996249987912553	0.3105412309219059	0.19020966623569968	
5020000	-31994.377905765126	-30212.886997589856	-1781.4909081752696	-30212.886997589856	1407.5387116489935	3.9638825134095477	1.2343618764854962E-5	0.51647648558898	1.0956128152594632E-5	3.60590456574371E-11	0.5071083701914872	-1730.1291907345815	84745.75625809678	58419.70899822708	16876.493260089672	1560.7040550632905	221.7465329147773	21	59	41	7	43	0.19962410405114006	0.2996249987912553	0.2984003862916404	0.2023505108659652	
5030000	-31814.207403398847	-30193.368409854378	-1620.8389935444693	-30193.368409854378	500.3205530147815	3.9638825134095477	3.121976401001475E-5	0.5709482762635547	2.863023143887407E-5	2.8240814635059136E-10	0.5780963605265103	-1573.0142057933992	28736.47180328018	18687.043418658483	7797.2133248059545	1923.548670787674	74.53620942962894	20	74	18	17	42	0.19962410405114006	0.28645046982383615	0.31157491525905956	0.2023505108659652	
5040000	-31816.26967317934	-30197.292554000356	-1618.9771191789853	-30197.292554000356	528.7867322401005	4.310125056882721	2.760662166191489E-5	0.5286328580312671	2.63430224253514E-5	2.1843690160036483E-10	0.5480641391838879	-1568.0752065380955	37648.68165353788	16764.42116315358	22860.918977760903	4874.358321997944	52.81075050563269	22	80	11	13	45	0.20302823802386233	0.2830463358511139	0.31157491525905956	0.2023505108659652	
5050000	-31784.061170003188	-30200.714492333835	-1583.346677669354	-30200.714492333835	484.8979588645446	4.310125056882721	2.7950295846309593E-5	0.48517544290303105	2.7929376278729823E-5	2.0271911654195434E-10	0.5032364628801433	-1538.5997102248973	36075.882821168874	16700.623946978936	5708.685070144806	124.11009473018393	43.68873160554707	18	72	34	1	46	0.182928377913011	0.30449276117268864	0.3102283500483361	0.2023505108659652	
5060000	-31829.234420671986	-30184.127495578596	-1645.1069250933906	-30184.127495578596	754.48967214104	4.407510758157447	2.013033752323642E-5	0.4855969325225209	1.9542511887019365E-5	1.0447415936255064E-10	0.5283231179420185	-1596.3814242800784	61750.91381441886	26312.299034694348	10109.681191722708	964.6756272531129	66.57890600580052	18	71	34	1	47	0.20221862757706793	0.30449276117268864	0.3050265587974945	0.18826205245274985	
5070000	-31924.639472654624	-30196.226748383953	-1728.412724270671	-30196.226748383953	1250.2458824830042	4.0770059598536115	1.2622736173494013E-5	0.5236973446124142	1.180035656909882E-5	4.646694566406572E-11	0.5655399140061601	-1679.1342086288857	100190.29679936892	36336.74827180234	15305.777646992567	215.38275019614926	105.38623996899315	23	74	25	2	47	0.1994819551347237	0.3053279866571388	0.3019688861809886	0.19322117202714986	
5080000	-31923.298966958075	-30188.634962498425	-1734.6640044596481	-30188.634962498425	1152.5282535410126	4.0770059598536115	1.2601680140920655E-5	0.5182811016218233	1.202534443105574E-5	5.080607741937737E-11	0.5785389312205051	-1682.6132039275826	88699.88123583041	31509.865442376096	24287.92270101853	3207.0436785347356	141.5924546146168	15	89	17	1	49	0.1994819551347237	0.2949225372249957	0.3019688861809886	0.20362662145929297	
5090000	-31911.846671515512	-30200.19746896466	-1711.6492025508512	-30200.19746896466	952.020773134729	4.071549916000972	1.4513227000401152E-5	0.585929979085004	1.3717562325951136E-5	8.151124723704837E-11	0.6508553443361343	-1659.7933975025105	117134.32409071868	33341.65474793586	16701.960781509584	2322.0684900490583	82.22875421765343	20	83	15	5	48	0.1994819551347237	0.2992344211057199	0.3019688861809886	0.1993147375785687	
5100000	-31931.117052264643	-30201.403717346504	-1729.7133349181374	-30201.403717346504	1129.862566067455	4.071549916000972	1.261307413193104E-5	0.536186902452068	1.2094623429240635E-5	4.833407831272258E-11	0.5555871033006364	-1675.627437573214	64309.94589840402	32736.62242989089	60557.919173235685	5300.819188273496	99.81185554832815	39	74	3	6	49	0.1994819551347237	0.2915619826210131	0.3096413246656954	0.1993147375785687	
5110000	-31875.328176710642	-30178.012568295846	-1697.3156084147975	-30178.012568295846	866.4548655118184	4.233219807952755	1.7581111002736188E-5	0.6031293555460295	1.602924320162992E-5	1.1738563431965968E-10	0.6377927244150838	-1645.8620278722376	58264.17017523601	28786.035966394575	16201.279285394306	4529.6064603389095	87.55343468772821	38	48	32	5	48	0.1994819551347237	0.3030074831501035	0.30502757081190546	0.1924829909032683	
5120000	-31900.949237317505	-30175.325066936293	-1725.6241703812113	-30175.325066936293	979.3837400362158	3.6843504532321742	1.4613912853828425E-5	0.6111425277509616	1.3771463253815333E-5	8.276289493873885E-11	0.6173993582116815	-1674.2449239487187	45513.74865968805	21676.628862588106	17517.433116957443	6936.198080586995	135.18289902432855	39	45	35	3	49	0.1994819551347237	0.3030074831501035	0.30502757081190546	0.1924829909032683	
5130000	-31873.41279714261	-30182.896763584842	-1690.516033557769	-30182.896763584842	850.545711467986	3.8623736865381013	1.69981746157643E-5	0.5819878545875253	1.6183247436295724E-5	1.0962997481917174E-10	0.6174880751882088	-1641.91471963775	41048.45914736242	22831.828699438753	12829.334447306963	1056.77411247447	117.06101298164033	60	42	15	5	49	0.20280175389056143	0.29611888423937	0.30453009848371315	0.19654926338635634	
5140000	-31974.13988144544	-30183.818929713987	-1790.320951731453	-30183.818929713987	1714.80662768231	3.862066252038507	9.160727103483481E-6	0.5565338430367556	8.99651046898556E-6	3.1467878650040174E-11	0.6111462805117868	-1738.2422607948547	109193.90009372683	53015.475244460824	23746.086186726603	1493.285742975806	177.7858409706585	31	62	26	6	46	0.19543192041438098	0.30348871771555047	0.30453009848371315	0.19654926338635634	
5150000	-31977.596012296413	-30189.22437462854	-1788.371637667874	-30189.22437462854	1450.964461698463	4.116526005665611	9.976971903837242E-6	0.5185925146881916	9.742350625074384E-6	3.138429850956952E-11	0.5530436890928893	-1735.4141043149439	113860.72842621217	54818.8663969763	29581.15771098538	2592.297879277166	128.24759055888956	4	77	38	7	45	0.19543192041438098	0.30326712320133187	0.30453009848371315	0.19677085790057497	
5160000	-31944.540712743415	-30194.80241730119	-1749.7382954422246	-30194.80241730119	1123.9910837685063	4.116526005665611	1.1033291418774643E-5	0.5276258103095934	1.1056683389786137E-5	4.306077867419289E-11	0.576139911244861	-1698.357308465158	79344.59480507513	48482.46967778958	18117.913777163445	1967.1830237826719	133.91691793269314	24	68	29	5	45	0.19273915584331447	0.30326712320133187	0.30871028588992305	0.19528343506543155	
5170000	-31900.973194329974	-30189.505714481587	-1711.4674798483877	-30189.505714481587	1003.8459929830924	4.116526005665611	1.3649922130968934E-5	0.48770960787134604	1.3690209639895756E-5	5.988702931247543E-11	0.551890342684321	-1662.677723227895	49642.11941138295	36291.94991446889	16791.49372187479	523.6019640486498	59.24416698617591	37	57	27	6	44	0.19273915584331447	0.2941537660583124	0.3178236430329425	0.19528343506543155	
5180000	-31810.54923698167	-30187.949953634772	-1622.5992833469002	-30187.949953634772	515.1891907129865	4.116526005665611	2.5564051312377132E-5	0.5387387649768876	2.591432328761902E-5	2.417477262586408E-10	0.5798375426555122	-1575.8541846593591	29664.277830034607	16156.566167441955	9366.754086585386	666.7555082832383	66.33173925994248	41	42	39	10	39	0.1994688207013027	0.2931680488113817	0.31207969542188496	0.19528343506543155	
5190000	-31842.16799300458	-30170.150420114966	-1672.0175728896136	-30170.150420114966	754.9708771413532	4.116526005665611	2.106477290724598E-5	0.5092841384518243	2.14156927270116E-5	1.5601797010180742E-10	0.571928269204562	-1624.8780880029767	41375.9881543547	21298.925043213014	9289.754188136521	413.93817822490905	140.77818810912547	43	53	27	6	42	0.1994688207013027	0.3007457138434801	0.30450203038978657	0.19528343506543155	
5200000	-31879.501238924437	-30192.01449301838	-1687.4867459060563	-30192.01449301838	775.4746483415762	4.172475696442552	1.685395080404454E-5	0.48379949911254033	1.773362601955007E-5	7.976705628413033E-11	0.5054742343271499	-1639.8421852293982	68003.92932815792	23923.66919230588	10577.29016466033	139.1680604709152	133.19650243470235	33	60	31	34	13	0.1994688207013027	0.3007457138434801	0.30450203038978657	0.19528343506543155	
5210000	-31914.313722985255	-30199.69572086896	-1714.6180021162943	-30199.69572086896	796.9722112855444	3.8640560082540003	1.616248539978531E-5	0.4918431789318968	1.6691108548181724E-5	7.328249845966993E-11	0.5089609179127741	-1667.4689782970913	45307.43035892703	22332.801493622803	7338.312339651889	148.12827652240267	248.62746921747274	60	33	31	28	19	0.1994688207013027	0.2862503783296998	0.30423421080179835	0.21004659016720006	
5220000	-32008.90514577358	-30203.948677659555	-1804.956468114025	-30203.948677659555	1502.9249435265624	4.19448252207601	1.0423526894499847E-5	0.48089163318073236	1.0639677478386661E-5	2.4885342743553474E-11	0.4737750619255023	-1754.4257649342842	56778.61868356073	30615.88980921449	5972.0255952759235	335.37377494119437	1230.7473813484055	64	54	7	45	1	0.18479999511849673	0.30091920391250576	0.3174066390558428	0.1968741619131556	
5230000	-31972.40068585708	-30208.787932407107	-1763.6127534499733	-30208.787932407107	1060.444306726072	4.1955492761539634	1.3240837662338948E-5	0.49741257710606046	1.2963619692784827E-5	4.183092360336337E-11	0.49561420684353685	-1718.1662491343895	41546.057487581755	16494.082164376825	2957.8246565019217	208.2589123789463	227.51521217119938	74	48	3	28	18	0.18695545858361745	0.30026732183393334	0.3159030576692946	0.1968741619131556	
5240000	-31962.418343644735	-30222.276448037614	-1740.1418956071211	-30222.276448037614	880.5090445278186	4.22901750363219	1.5350358735379547E-5	0.49615858045847644	1.593839251273378E-5	6.171645815720873E-11	0.49767510461399067	-1693.5561334939523	46480.82626655687	18333.625773260013	8359.677589194978	157.62012657292297	143.89011816707	65	37	25	27	17	0.18695545858361745	0.30026732183393334	0.3159030576692946	0.1968741619131556	
5250000	-31849.039997245935	-30192.381675895285	-1656.6583213506483	-30192.381675895285	572.2631654327222	3.7948185462644717	2.366558501387335E-5	0.5314616179393196	2.5076093494140823E-5	1.8053081653132608E-10	0.5443389515435861	-1611.466616420754	18870.359389853136	20319.525492047404	8213.036684891378	168.80836078279364	92.31448329070155	81	8	36	22	24	0.20988967053009755	0.30026732183393334	0.29138442971548084	0.19845857792048927	
5260000	-31879.42331719125	-30188.88563194602	-1690.5376852452298	-30188.88563194602	710.4933339231362	3.961551599513513	1.8243645047833545E-5	0.5423608279098281	1.986926013885715E-5	1.316875551600275E-10	0.5801598259629821	-1642.0160556483486	31642.629177938743	64508.40621306439	9171.903094875912	302.4894788988584	57.808804565297805	73	2	54	14	28	0.20282312165383498	0.28518437127751534	0.31467250957661225	0.1973199974920385	
5270000	-31905.78397304216	-30207.54744990852	-1698.2365231336369	-30207.54744990852	760.7355408568914	4.237921949143612	1.7753161831712796E-5	0.555542483485332	1.8745429331938213E-5	1.1283721782145436E-10	0.5647554368234302	-1651.656870665302	38517.547722295014	14906.928335580807	10633.692172244664	153.602911625009	125.79685000910943	68	13	48	14	28	0.19694268815117646	0.28518437127751534	0.31010566084276286	0.20776727972854642	
5280000	-31901.003453389912	-30174.434594778228	-1726.5688586116835	-30174.434594778228	980.0595143525381	4.152882617210253	1.457145003473121E-5	0.603975487682633	1.495472658345387E-5	9.312421144076394E-11	0.6267872768159178	-1679.0475067937432	43651.95926352065	20232.776158350138	11696.929476959978	226.648409239714	143.92118048495317	78	9	38	10	36	0.19981556817417487	0.2919497738209978	0.30877990347138895	0.19945475453343944	
5290000	-32142.90975605467	-30201.2437938749	-1941.6659621797683	-30201.2437938749	3388.164243618879	4.152882617210253	4.4673896486769745E-6	0.5824808421715533	4.481205306463008E-6	7.815777943999082E-12	0.6126137240301138	-1887.786697578452	143676.0809944246	107796.21211576469	32772.776059250005	756.6741841767613	573.6485399403591	62	15	48	12	34	0.20750790107260395	0.2919497738209978	0.30714970347380494	0.19339262163259438	
5300000	-31869.822679614135	-30174.837884024804	-1694.9847955893313	-30174.837884024804	872.105222084879	4.089985822907244	1.869626185960623E-5	0.6643608692334355	1.8987519704880032E-5	1.8889301184416107E-10	0.7156357540275259	-1644.363248464224	41644.07143226046	18658.14041712345	12659.371895020817	5220.624865137193	176.24690027562355	62	6	51	4	48	0.20750790107260395	0.28771869371691966	0.31138078357788307	0.19339262163259438	
5310000	-31860.47452964461	-30169.89386879101	-1690.5806608535997	-30169.89386879101	918.6897840517877	4.089985822907244	2.0274312731912635E-5	0.6070372079944251	2.0735001949549145E-5	1.7802777292186651E-10	0.6257401474795362	-1642.6779189849972	37366.02037331336	25043.571600225376	12874.846860454069	217.34487220499952	201.86727814461275	38	34	51	6	42	0.19254222690373063	0.302684367885793	0.31138078357788307	0.19339262163259438	
5320000	-31920.576448478903	-30199.39155061703	-1721.1848978618723	-30199.39155061703	919.712124684481	4.089985822907244	1.8885393458037865E-5	0.5056613698857337	1.9255645132880464E-5	9.224265864821273E-11	0.4900196493837881	-1670.0941101067594	31815.07197901934	21226.760792279816	10683.071276592133	12085.783380615887	255.5981227198303	30	41	37	13	50	0.19958893954309492	0.2956376552464287	0.31138078357788307	0.19339262163259438	
5330000	-31906.00286818887	-30185.905124784444	-1720.0977434044253	-30185.905124784444	877.7053872536595	4.056180244386547	1.932628447167163E-5	0.5004741690242047	1.9403031056898563E-5	1.0120934670029528E-10	0.5117601558244955	-1667.737198268476	63976.64455667744	30134.925572395045	8666.240426742139	11632.073256927835	238.83529062260678	29	46	31	18	47	0.19746290276560605	0.2954267412662153	0.30434250502565635	0.2027678509425234	
5340000	-31921.657513924252	-30178.516630524256	-1743.1408833999956	-30178.516630524256	1021.5935490343597	4.072301002319942	1.5541709440694216E-5	0.4542670078472149	1.5891900820744347E-5	5.541569445068261E-11	0.4766200686794612	-1692.5630659834387	88413.259460462	43228.16881756177	13074.239148903906	1468.6253694788259	361.21490230795297	29	40	52	1	49	0.19746290276560605	0.2954267412662153	0.30434250502565635	0.2027678509425234	
5350000	-31975.433761597138	-30209.46882856615	-1765.9649330309894	-30209.46882856615	1152.9211108327802	4.072301002319942	1.3300354896797439E-5	0.47953892144270077	1.350894628913635E-5	4.8468082418096624E-11	0.5175040316504479	-1715.2019989803825	58359.56093965668	61582.44096522334	17839.970170990902	902.8346449909953	452.15275038226946	28	39	51	4	49	0.1968435356483855	0.2984203809802449	0.30434250502565635	0.20039357834571436	
5360000	-32024.944224940664	-30193.35110128298	-1831.593123657685	-30193.35110128298	1679.098150622962	4.072301002319942	8.912180914373542E-6	0.5495160171829692	8.851009803521078E-6	2.3927716143649508E-11	0.5603189854189539	-1778.5136469493111	104933.25768861231	52158.94101436949	26470.47919662792	3349.7843155156647	411.35707394951527	31	36	53	2	49	0.2028768275547832	0.29333066768295696	0.3094322183229443	0.19436028643931666	
5370000	-31977.324019091207	-30194.547363572234	-1782.7766555189733	-30194.547363572234	1459.906811325883	4.072301002319942	1.0619338989940935E-5	0.49813496282127523	1.071431208873486E-5	3.067531213281008E-11	0.5230849931807263	-1731.1319971375476	126767.77360261901	42247.76667640859	24339.284620814575	960.7092796753926	207.1097667827643	23	65	30	15	38	0.19324738592170249	0.3029601093160377	0.31400187967690396	0.18979062508535702	
5380000	-31857.069689096897	-30184.957398828086	-1672.1122902688126	-30184.957398828086	628.3649198373531	4.072301002319942	1.9737629723682983E-5	0.5067393674160623	1.982361247666503E-5	1.2058690690162465E-10	0.5537138634844916	-1624.1003411587815	43604.53032976388	17875.03771993109	15264.510961419954	610.9257713914296	67.92571234332455	23	50	46	13	39	0.19280334173885683	0.29378481740483825	0.3144459238597496	0.19896591699655644	
5390000	-31910.999835489878	-30179.806985364834	-1731.1928501250436	-30179.806985364834	978.7998702467189	4.012743763060367	1.2735543985857244E-5	0.5009327053197873	1.3117249995603891E-5	5.0613509021912884E-11	0.5439509449309404	-1680.8159079602988	101412.45784989529	32837.248157682785	22842.855888790156	495.53614891171594	142.68807032949346	19	47	55	8	42	0.19280334173885683	0.2957289626203933	0.31129841285115556	0.20016928278959545	
5400000	-31903.806360435658	-30190.41879308287	-1713.3875673527866	-30190.41879308287	1030.441722711216	4.005692967825889	1.356941126483719E-5	0.5103820766749323	1.3831017517986846E-5	5.89012295722929E-11	0.55146593710937	-1663.1970943238125	79155.64144268278	27411.911652377734	20248.681401226	959.4403775643461	110.406062443589	27	43	47	12	42	0.19280334173885683	0.30753239444778724	0.2971852765305683	0.2024789872827887	
5410000	-31946.304320643103	-30182.935747652566	-1763.3685729905387	-30182.935747652566	1328.741878012663	4.005692967825889	1.0345510844347587E-5	0.543218184091429	1.0504795124119893E-5	4.003074519603028E-11	0.592735553598163	-1711.8407131825463	121194.41350568864	43192.919835612425	27112.710563059292	667.8888972402794	150.31410591863803	30	38	47	19	37	0.20137031613098927	0.30753239444778724	0.29445714827211067	0.1966401411491139	
5420000	-32056.49757295638	-30190.234023787354	-1866.2635491690257	-30190.234023787354	2044.3681292176195	4.005692967825889	6.506194471387089E-6	0.4706510052280544	6.599810884582559E-6	1.2410233305792081E-11	0.5197709689012502	-1812.4524284921306	180402.82351047546	97905.54625941366	45506.82158811445	812.2847716153346	341.3444142330061	17	49	53	22	30	0.20137031613098927	0.30753239444778724	0.29445714827211067	0.1966401411491139	
5430000	-32030.185695367014	-30204.67821625091	-1825.5074791161028	-30204.67821625091	1712.875159917922	4.005692967825889	8.072362946788643E-6	0.5197349701426864	8.01502085046306E-6	2.353996782325499E-11	0.5858008686754932	-1773.187169720815	132425.32316189926	69153.62705488421	32580.695907678484	525.0034674248943	266.5581514002916	28	40	50	34	19	0.20017924698933737	0.2952486132545932	0.30356535976390575	0.2010067799921648	
5440000	-31875.865406778852	-30172.567465965345	-1703.2979408135068	-30172.567465965345	1014.9235250175726	4.005692967825889	1.5098803955654382E-5	0.5363758375663331	1.4847183338157419E-5	7.50401490087823E-11	0.5689081819374311	-1654.9472029414999	60116.06429507616	18650.822911348074	20363.524342693967	174.41939628873115	94.31330157699209	55	28	36	24	28	0.20567227026866322	0.2952486132545932	0.30356535976390575	0.19551375671283894	
5450000	-31784.963951004705	-30187.10367729946	-1597.8602737052454	-30187.10367729946	462.57641636321284	4.005692967825889	3.4495212057675606E-5	0.5536953306727536	3.164655689833503E-5	3.810381901995406E-10	0.5810634503018671	-1552.603675644037	23616.854780488018	6923.861858682739	11352.202008511205	124.07612713102654	79.16264566386796	55	47	18	10	41	0.20567227026866322	0.2952486132545932	0.30356535976390575	0.19551375671283894	
5460000	-31854.456345464117	-30204.35966486115	-1650.0966806029676	-30204.35966486115	629.8264847762333	4.005692967825889	2.447386835200503E-5	0.5364126497895364	2.2981929638360086E-5	1.6987858915938397E-10	0.5357354192043285	-1608.2308756085706	22671.015845733524	10099.722243455428	893.7872293141922	125.86840174204782	101.64077773698615	83	34	5	29	20	0.2043459670793833	0.2952486132545932	0.3029208982525291	0.1974845214134955	
5470000	-31902.705587935656	-30218.770902582786	-1683.9346853528689	-30218.770902582786	706.0860619721607	4.005692967825889	2.0446967238061065E-5	0.5196204566406558	1.928026159930787E-5	1.202199001404568E-10	0.5333321895701759	-1639.7331204386765	27186.82141262121	19573.527252328917	1326.998274623895	388.6878276063323	96.5221669067561	73	45	7	3	43	0.19451468948821166	0.29059095058263307	0.31165419372437747	0.2032401662047789	
5480000	-31988.404602113387	-30224.2049028041	-1764.199699309286	-30224.2049028041	1371.3711118694216	4.2842014162632855	1.2134113600067886E-5	0.5002427478588157	1.1812524919975687E-5	3.9259688891908455E-11	0.514853725492322	-1719.0898232560257	46223.019907104324	25349.600197560994	1170.8925347660438	227.95949223080885	175.43517303463403	76	44	10	6	35	0.20178539656360808	0.29238187063550924	0.304742082641123	0.20109065015976074	
5490000	-32012.98574937675	-30219.48806920156	-1793.497680175188	-30219.48806920156	1491.2861020000685	4.298499570846556	9.740394771220977E-6	0.5055073827226563	9.577169538294699E-6	3.196707575121938E-11	0.5693574616026018	-1746.8032888854952	76162.63774263074	37608.50522766479	486.7936353867304	159.98064327285502	339.7440173897659	70	50	21	22	8	0.20328961476170232	0.29238187063550924	0.30997832397230773	0.1943501906304818	
5500000	-31948.437015908723	-30200.229513896764	-1748.20750201196	-30200.229513896764	1275.8202892446718	4.178977666709092	1.1442285784294892E-5	0.512265861959034	1.1373863058703346E-5	4.1234062888123715E-11	0.5455754594943836	-1703.7149017742775	59956.0474459921	23548.522605401686	424.5631232772654	57.30536926871097	133.75094721533682	74	48	21	17	11	0.18934451185188717	0.30678942984415924	0.30997832397230773	0.19388773433164697	
5510000	-31958.714289230902	-30213.283085860807	-1745.4312033700962	-30213.283085860807	1008.2089807487009	4.178977666709092	1.1839268302700474E-5	0.49804723265013867	1.1757242771356284E-5	4.561650742968838E-11	0.5486171342990556	-1701.456312911234	58407.59956190204	27742.754104157524	431.9929403718314	108.06693085454602	98.15194263636535	54	68	20	19	10	0.19112620316921	0.30216002097649997	0.30819663265498487	0.19851714319930627	
5520000	-32178.72323258477	-30202.20944951412	-1976.5137830706492	-30202.20944951412	4124.219756494493	4.092994127177332	3.494354407480802E-6	0.5076123783778672	3.330749791566677E-6	3.715770560812993E-12	0.5466148054364434	-1926.2145335362268	264222.0023566649	69082.33304171372	1506.530768175286	350.66406297130254	383.1441295260068	66	57	16	17	15	0.1998708083621236	0.3034246018603362	0.3059935393419219	0.19071105043561937	
5530000	-32238.961796115476	-30186.350238656192	-2052.6115574592836	-30186.350238656192	6031.121884098336	4.092994127177332	2.3380762289043985E-6	0.5155325406979825	2.2057228470163463E-6	1.7197242488155082E-12	0.5583626693781464	-2001.2903745419978	295811.50687752274	115096.4548686789	1797.4839861517796	471.4957484224697	342.63927835084604	69	54	18	23	7	0.1998708083621236	0.29572446435439664	0.3086880374992263	0.19571668978425455	
5540000	-32247.297277483554	-30185.301293857337	-2061.995983626216	-30185.301293857337	6609.415977519023	4.092994127177332	2.0343640646424296E-6	0.5105013893627336	1.987693500309562E-6	1.2230615987548104E-12	0.5461967314600339	-2008.766304992598	320511.98249495245	135378.9291202249	9800.691036628461	724.1231066449038	219.71652267060034	68	52	10	40	1	0.1998708083621236	0.3035137196721716	0.293958029987384	0.20265744197832186	
5550000	-32083.960221221187	-30226.099501301218	-1857.8607199199687	-30226.099501301218	2088.970503795553	4.092994127177332	6.422842752500935E-6	0.4890326288997676	6.361986724900006E-6	9.92509856689646E-12	0.4880169590332416	-1811.4258735871717	89404.35307155825	41438.15173952505	553.9754214312828	214.35121869405813	239.48773839348817	65	55	20	18	13	0.19475251139076538	0.3061022774534378	0.2990763269587422	0.20006888419705568	
5560000	-31974.840674418396	-30214.51364453596	-1760.3270298824339	-30214.51364453596	1298.5241762439316	4.096258753979713	1.0506128361888956E-5	0.4286677402598652	1.0420457405300763E-5	2.3864580388513463E-11	0.45784080144358175	-1714.162385339987	67016.58489268275	26770.123549078253	366.976416679269	83.24080817110526	304.6327393029103	55	65	19	25	7	0.19475251139076538	0.29018818556589016	0.31433040209120233	0.2007289009521432	
5570000	-31943.226286302513	-30188.048391260105	-1755.1778950424082	-30188.048391260105	1260.9058194756271	4.096258753979713	1.1600662513232045E-5	0.474183621358568	1.1205965485949968E-5	3.0107840725477735E-11	0.4891517675228459	-1710.6353640468367	60345.01055346804	19088.355973520756	441.4029856451285	117.4159282587183	226.1110913864386	56	64	21	22	8	0.19996718129861704	0.3084145094060771	0.2908894083431637	0.2007289009521432	
5580000	-31970.04441596364	-30191.06292392699	-1778.9814920366475	-30191.06292392699	1548.8035047287062	4.166717002430409	1.1124206898770244E-5	0.46656019103112445	1.0476796305018245E-5	2.7238494682695932E-11	0.4833346531880354	-1734.3835441859326	87334.81199742985	22431.976198983783	337.496440714949	110.11063634088269	157.03234412833962	59	64	19	15	14	0.2056110802782588	0.3027706104264354	0.2908894083431637	0.2007289009521432	
5590000	-31895.499772608266	-30198.94490758263	-1696.5548650256349	-30198.94490758263	936.0279036240324	3.9639367573274407	1.5847779969098388E-5	0.46434220745266913	1.5003631668117044E-5	5.271474670663373E-11	0.4685719584428451	-1653.8000390717077	55715.549704922174	17087.20383791438	256.48829496244394	38.74981670381041	87.9268643222604	59	62	20	8	22	0.20341795396309892	0.2834743161835997	0.30828324609869157	0.2048244837546109	
5600000	-31999.708524414604	-30187.318457647863	-1812.3900667667394	-30187.318457647863	1935.3990338656545	3.9683194393247527	7.2234106583111665E-6	0.5002138879765503	6.906039944064526E-6	1.3286467816177838E-11	0.5023965019937858	-1764.8857000371243	106508.78941142303	38268.5803027361	493.54131975690836	129.83306748724405	358.4303638840272	40	80	18	25	8	0.20341795396309892	0.2834743161835997	0.30828324609869157	0.2048244837546109	
5610000	-31897.08917224622	-30204.75253081517	-1692.3366414310472	-30204.75253081517	872.3734107517055	3.9683194393247527	1.6268417448680543E-5	0.5021189405768852	1.5279971215611078E-5	6.905298571966315E-11	0.5148260597887849	-1649.4765463387275	62390.51005076801	16577.608318620933	207.17320878951702	161.4614601801259	39.337246105250955	42	78	18	23	10	0.20829437609056115	0.3021185702738077	0.28936072168886146	0.20022633194677078	
5620000	-31870.18320698812	-30179.741292770923	-1690.4419142171969	-30179.741292770923	936.9311897982918	3.9683194393247527	1.57292594239018E-5	0.5616878977357637	1.500165707727642E-5	8.830395724761653E-11	0.5916654127315093	-1646.9670322637382	55722.03347710678	24184.76397083689	147.92140114836252	157.20627989189558	65.62723761623432	41	79	13	19	19	0.20829437609056115	0.3021185702738077	0.29704617839896164	0.19254087523667057	
5630000	-31871.002306093113	-30188.628893225083	-1682.3734128680292	-30188.628893225083	892.7462409843233	4.175974971993006	1.549590483817454E-5	0.5632131515043134	1.4627191954077471E-5	6.672170844208785E-11	0.5364850041919283	-1639.6772727370253	52119.15441329784	18159.07737643053	90.99080812843914	113.34741788182046	80.06098563487565	51	69	7	21	23	0.19128053953006713	0.3021185702738077	0.31593769365498153	0.19066319654114464	
5640000	-31875.83793959676	-30196.72096784535	-1679.1169717514088	-30196.72096784535	878.0766944892039	4.4197241265270035	1.6687426023157332E-5	0.5518190250608346	1.587289982060344E-5	9.226065692991517E-11	0.5717046588874494	-1636.0825284583093	54584.07804742563	17441.761735521573	186.70402795371126	121.6269755834375	95.67062988114509	36	84	22	22	7	0.20065152436050127	0.3061563212095718	0.30363196099259127	0.18956019343733663	
5650000	-31882.70847260005	-30196.499401501493	-1686.2090710985574	-30196.499401501493	896.9738100614959	3.8624001678511197	1.6013410280880237E-5	0.563736010326544	1.550018518859233E-5	8.908856639806321E-11	0.6055222484677376	-1643.0782703449042	85102.95978143529	18130.262441250998	147.65780348320072	106.20292311447731	52.819546614245816	35	86	25	18	7	0.19330514079160768	0.2979624704376208	0.3191721953334359	0.18956019343733663	
5660000	-31935.553503130017	-30188.65161757528	-1746.9018855547354	-30188.65161757528	1250.1346917971316	3.950293663523065	1.0539492287253847E-5	0.4821281635260081	1.0671137448959691E-5	3.342959604076203E-11	0.5278591823472014	-1703.0573342157534	84179.05974079997	24396.066545532034	154.95021911810684	119.10357278815611	108.00502537586597	42	80	14	26	9	0.19562693696100505	0.3095577193483331	0.30261131292542337	0.19220403076523954	
5670000	-32127.320864774898	-30184.974732373026	-1942.3461324018724	-30184.974732373026	3377.3078634591834	3.950293663523065	4.054326983964979E-6	0.532071470507125	4.140139276720478E-6	5.889229474499524E-12	0.5720172734193324	-1892.6464090079266	191086.77661789014	95996.10594714788	851.8591800868255	427.77925359770387	275.85661644532416	35	88	15	19	14	0.19562693696100505	0.3103913184119042	0.30177771386185226	0.19220403076523954	
5680000	-32055.82736092286	-30186.364129401	-1869.463231521858	-30186.364129401	2275.0863165504034	3.950293663523065	6.023957296366656E-6	0.4772172095722505	6.123139826249234E-6	1.021528393445229E-11	0.5245001252217251	-1817.983327007223	141299.04007702498	48828.53314591405	18001.679065609438	985.0989817373303	254.13276910800363	25	95	1	24	26	0.19562693696100505	0.30472494460215244	0.30177771386185226	0.19787040457499133	
5690000	-31990.957127222508	-30197.06995228375	-1793.88717493876	-30197.06995228375	1638.3041519110086	3.8897143517801944	9.33338503411783E-6	0.48414682246567087	9.695020178538586E-6	2.6335759000536237E-11	0.5362525189620616	-1744.3040710801463	108916.27984990849	40977.42423974308	7141.472569601627	879.3316274537946	162.5107719428817	22	96	1	25	27	0.19562693696100505	0.30472494460215244	0.30177771386185226	0.19787040457499133	
5700000	-31994.156528542644	-30211.14423258185	-1783.0122959607934	-30211.14423258185	1415.6809041644974	4.252935370356109	9.871199999131815E-6	0.4586959885162123	9.962593581867643E-6	2.707680632987172E-11	0.5171869059786682	-1729.8108173681294	117873.8518676636	44458.767717093644	68541.96479643839	742.1210780710261	144.59791182959978	23	87	7	26	28	0.19854562526788957	0.3018062562952679	0.30177771386185226	0.19787040457499133	
5710000	-31911.36346401581	-30199.09244210243	-1712.2710219133796	-30199.09244210243	883.908396660577	4.252935370356109	1.4466367502818494E-5	0.5185172814909473	1.4674548208717568E-5	7.620361956140481E-11	0.5792500392631175	-1661.1631767146155	67026.81131217553	19895.159596207854	31042.46278009867	1285.9320557860583	121.8687175314645	31	70	17	9	44	0.19854562526788957	0.30815858324631223	0.30177771386185226	0.19151807762394701	
5720000	-31891.95053333017	-30191.06531890999	-1700.8852144201808	-30191.06531890999	906.7021900960526	4.23480621011337	1.4514252166784036E-5	0.4855605660972395	1.4471369603328138E-5	5.041882699454652E-11	0.5015484624330684	-1650.2120118797231	86280.95182198103	25757.122310742747	22278.064544509725	1202.196848405557	119.1398285228433	19	74	24	8	46	0.19854562526788957	0.30815858324631223	0.30177771386185226	0.19151807762394701	
5730000	-31847.011013775875	-30201.33285997493	-1645.6781538009445	-30201.33285997493	711.6139570123958	3.9910220142769126	1.951555158600383E-5	0.5024029064283979	1.992542390966957E-5	1.0564023896580895E-10	0.5195072456471918	-1597.586976140601	51920.602841199274	21280.914166044673	15616.729252196063	396.94626532275004	99.4765357737688	20	57	39	10	45	0.19854562526788957	0.30815858324631223	0.30177771386185226	0.19151807762394701	
5740000	-31856.273343381104	-30219.829151857368	-1636.444191523738	-30219.829151857368	647.5509908884711	3.9910220142769126	2.0032107508107635E-5	0.4593199102408746	2.0351048678605057E-5	9.66208215350816E-11	0.4694494923142423	-1587.35125678381	85416.0877792501	26415.522497769354	15236.249731381226	543.2661295270495	83.10027940723762	10	56	50	10	45	0.1897681290535201	0.30815858324631223	0.30609741629940074	0.195975871400768	
5750000	-31916.289037802642	-30216.91537805318	-1699.373659749461	-30216.91537805318	857.7296353107789	3.9910220142769126	1.542804260049934E-5	0.5110871554768162	1.4916038165419288E-5	7.175696931253717E-11	0.5416707729181462	-1648.7159792236635	122869.27995323841	40026.92878434547	20195.961234475813	496.7714870852103	131.47562170215642	9	45	62	15	40	0.2028726642441831	0.2950540480556493	0.3078857360002299	0.19418755169993887	
5760000	-31936.424542721285	-30208.247466897163	-1728.177075824122	-30208.247466897163	933.2414609205734	4.113029387131794	1.4363549867706328E-5	0.47874902337437614	1.3816787320230097E-5	4.9551063814974845E-11	0.4922709819812961	-1679.535517923069	56631.75829635466	26073.221893026057	16028.491966073994	515.6112944245307	126.19579390788257	51	11	53	16	40	0.2028726642441831	0.2950540480556493	0.3078857360002299	0.19418755169993887	
5770000	-31864.117028694447	-30162.720948693823	-1701.3960800006232	-30162.720948693823	878.6324147231019	3.93092826100084	1.663482222980121E-5	0.5271461180311258	1.6119079577450524E-5	9.536725357159486E-11	0.5868914242293142	-1652.6964088114942	48982.930935064884	33347.99327733778	17004.600277059883	363.0616329545983	152.2846864823213	51	17	48	17	38	0.19833448787665686	0.2992730615167881	0.30374005249422154	0.1986523981123346	
5780000	-31938.105205840333	-30193.997295869554	-1744.1079099707792	-30193.997295869554	1023.5201781504709	4.059439402891208	1.3868595916240971E-5	0.5514912591388681	1.3320507690936208E-5	6.551681286874546E-11	0.5765602509349183	-1694.37430911234	58407.367879000725	34137.36823026035	20480.749926501205	500.6432753030461	224.93697792665898	54	4	58	25	30	0.19833448787665686	0.2992730615167881	0.30374005249422154	0.1986523981123346	
5790000	-32063.5046359585	-30191.250737394643	-1872.2538985638562	-30191.250737394643	1893.8513451400165	4.239640629950107	6.829239814198297E-6	0.5412907966850851	6.440999764576802E-6	1.2143240656639993E-11	0.539222448517857	-1819.4531189033455	101482.93409244793	22898.46295689564	44392.07345612842	1082.0966941355885	288.79583213209935	74	4	40	23	30	0.1963223210218907	0.3062221658935228	0.30832443154062283	0.18913108154396474	
5800000	-32059.779562573785	-30188.45318953304	-1871.326373040745	-30188.45318953304	1983.4162054936542	4.239640629950107	6.73004727128247E-6	0.5809886394453087	6.42931821045815E-6	1.7503869786804197E-11	0.6250567085392473	-1817.2996326775974	136088.29619226666	12914.2499951074	40001.89116633818	1260.5187306799503	325.83389948771884	61	15	43	24	28	0.1942304531211243	0.3055389979227458	0.3075095113386678	0.19272103761746323	
5810000	-31990.147961319755	-30199.280870522605	-1790.8670907971514	-30199.280870522605	1271.3117002739755	4.239640629950107	1.1279795046575416E-5	0.6163547152813631	1.0227071060895817E-5	4.599711724683393E-11	0.6435820608996338	-1739.4959154897642	57829.038648889305	23038.857237561933	40021.73609127053	640.7580769688547	233.4806326350498	70	5	40	22	34	0.1942304531211243	0.3055389979227458	0.30886274822379484	0.19136780073233617	
5820000	-32009.02035203494	-30188.81797219293	-1820.2023798420096	-30188.81797219293	1639.2651619644168	4.239640629950107	8.802737865191014E-6	0.5692252177504151	8.092046637645346E-6	2.415579647938062E-11	0.5823286842079703	-1767.3912983744872	102520.54365800902	52444.60018164576	30201.406960932614	2018.8060793486695	258.00706009169676	60	3	52	11	45	0.1942304531211243	0.29401249802145146	0.31192649402127126	0.1998305548361541	
5830000	-32024.541802738666	-30179.105133605244	-1845.4366691334205	-30179.105133605244	2265.3079889211904	4.164651946536753	7.864324113295352E-6	0.5877272696594285	7.020768069149526E-6	2.0040362830201804E-11	0.6003368438359432	-1790.2104095787531	94116.7037010281	174068.82100427154	57936.20355074666	1171.00268362803	373.4360650820955	47	1	66	11	46	0.1942304531211243	0.2954467980961694	0.31639421939769957	0.19392852938500785	
5840000	-31973.7097072771	-30169.60574980259	-1804.1039574745091	-30169.60574980259	1578.8789049753318	4.164651946536753	9.794125047483161E-6	0.5849710084249572	9.105325369249105E-6	3.121623292773776E-11	0.5928005618555543	-1750.8017044107141	98534.15305172699	54461.416559479265	36235.10471736888	2459.56147771709	290.98936911779685	38	14	62	9	48	0.19538753048112656	0.3107298869278844	0.29995405320598234	0.19392852938500785	
5850000	-31893.5691518773	-30188.715977811335	-1704.8531740659648	-30188.715977811335	901.2254830819895	4.164651946536753	1.5679930338226596E-5	0.5704470850364336	1.509961886241057E-5	7.980556725285097E-11	0.568652861220097	-1654.5991561364408	48021.364550226644	11310.959255229394	23418.522268039593	1365.184782386019	103.44833535216964	47	15	54	9	46	0.19707692584169428	0.3067410307123938	0.29879218824385223	0.19738985520206082	
5860000	-31826.250932716357	-30192.777829860534	-1633.4731028558233	-30192.777829860534	601.0082648904037	4.164651946536753	2.5880524265285216E-5	0.6147871035910707	2.4285261403258423E-5	2.5232073660748054E-10	0.6161905412631764	-1585.7542999641444	28720.403952541565	15151.685913744419	12981.507085242196	887.1244954354879	51.79818894040504	52	17	47	8	47	0.1960839163478209	0.30773404020626716	0.30506912685950766	0.19111291658640536	
5870000	-31863.4920818822	-30166.60569033814	-1696.8863915440586	-30166.60569033814	1000.3857093173159	4.062548581992423	1.7991198706055297E-5	0.5506444210523406	1.696459482857639E-5	1.0328516376773289E-10	0.5742985867258656	-1648.5317400378024	43918.5500380229	13612.612563226568	18990.319325316003	437.9307996226106	110.40460167990798	62	7	51	8	43	0.1960839163478209	0.3038879083775676	0.30891525868820724	0.19111291658640536	
5880000	-31718.322870547418	-30177.08620139358	-1541.236669153837	-30177.08620139358	434.3677248237972	4.311889972957588	3.977007772956882E-5	0.5519756174598375	3.6768855768569924E-5	4.868512172574434E-10	0.5750432081649535	-1497.1248010925055	20215.376149627195	8654.681135448998	9433.413213134043	69.5950947178212	46.97754708157542	54	24	39	10	44	0.1960839163478209	0.3032301753587526	0.30891525868820724	0.19177064960522042	
5890000	-31831.150387567035	-30192.724123552176	-1638.4262640148581	-30192.724123552176	634.755712984164	4.167240948863396	2.3058643518735216E-5	0.53132124502145	2.1576344257413705E-5	1.3799008855216237E-10	0.5300365957243044	-1589.8112414366753	27057.175537686697	11594.926255181837	13590.46409827494	2925.5350157170246	70.43724351408763	52	22	42	3	52	0.1960839163478209	0.3032301753587526	0.30891525868820724	0.19177064960522042	
5900000	-31787.09829494831	-30191.996941250283	-1595.101353698028	-30191.996941250283	545.8691243307804	4.02750925450633	2.8499346016828982E-5	0.5657279763896842	2.81109100676463E-5	2.6991887250271003E-10	0.5718948923671066	-1547.4276367905793	23440.669520089534	11405.57588747862	9184.06965537378	2664.019947073987	79.51296762280678	51	19	45	4	52	0.19963038879939538	0.2996837029071781	0.30222923160250975	0.1984566766909179	
5910000	-31838.341759828694	-30226.358781838706	-1611.9829779899899	-30226.358781838706	654.8654702386698	3.8958984824606984	2.7580036183430645E-5	0.527513678175108	2.676466046349047E-5	2.2478159312913913E-10	0.556337346602845	-1560.3641651704056	28644.536063399482	12741.927109079697	22766.72172290243	12305.801153790164	102.89747877124341	50	41	10	17	53	0.19963038879939538	0.2996837029071781	0.30222923160250975	0.1984566766909179	
5920000	-31765.026217717084	-30188.766685602553	-1576.2595321145302	-30188.766685602553	552.626346365073	3.8958984824606984	3.274999557629861E-5	0.5814151081168274	3.132188244288715E-5	3.673545229636642E-10	0.5933143410736801	-1526.304375570894	32158.984539224115	8673.088277003273	8555.1297685765	9263.74683079829	73.1678762603892	49	6	60	2	54	0.19963038879939538	0.2996837029071781	0.30222923160250975	0.1984566766909179	
5930000	-31809.634603818246	-30181.873200565504	-1627.761403252742	-30181.873200565504	616.0970488851483	4.084788007733354	2.3529649270379178E-5	0.5690273094430691	2.2806836207985252E-5	1.8519101288870982E-10	0.5676239426057031	-1574.477886179245	32977.37443701026	51248.35331313163	13654.133063227451	14692.005412402115	97.74909056965288	35	6	70	6	54	0.1994114677027807	0.2996837029071781	0.30222923160250975	0.19867559778753258	
5940000	-31890.41855371729	-30211.122816122635	-1679.2957375946535	-30211.122816122635	790.3334574443932	4.084788007733354	2.0039636237304848E-5	0.5493650198159107	1.836397961727503E-5	1.0314506078861346E-10	0.5283562988623051	-1626.2835969678777	40321.12659594739	26989.06422560349	13713.42311963709	19866.76498105353	125.83967496439432	23	43	42	10	53	0.1994114677027807	0.2996837029071781	0.30222923160250975	0.19867559778753258	
5950000	-31817.233046783193	-30181.854905789147	-1635.3781409940473	-30181.854905789147	559.0096541822406	4.084788007733354	2.595441288151973E-5	0.6072280213538566	2.371512033837036E-5	1.97352128678287E-10	0.5608694664825437	-1586.7069969188553	43659.71696021125	13565.372505369078	15796.167824529592	820.4939936685677	115.77992302622445	37	44	36	3	51	0.1994114677027807	0.2996837029071781	0.30222923160250975	0.19867559778753258	
5960000	-31809.34465312822	-30187.454020809408	-1621.890632318814	-30187.454020809408	687.3114342658546	4.303401885704485	2.5837811468606394E-5	0.5985749409386019	2.4363214061376067E-5	1.838115046350477E-10	0.544663911587284	-1575.2123823074596	43730.851160305974	17390.952847964323	12049.405137418315	39.45044111696413	63.04579989065551	28	51	40	4	48	0.1994114677027807	0.2914666241239746	0.31044631038571324	0.19867559778753258	
5970000	-31912.513914839063	-30175.470187927025	-1737.0437269120375	-30175.470187927025	1086.0592479121867	4.216470867213885	1.435258044737973E-5	0.6420307006058205	1.3743441386997819E-5	6.85326576946094E-11	0.6059589600363088	-1684.089106043465	68566.58252594917	31861.934135643496	22536.712911859486	7185.529256732573	156.50433471713225	20	42	52	8	49	0.20128013699624725	0.30015343719451254	0.31044631038571324	0.1881201154235281	
5980000	-31889.308021830326	-30201.4157403482	-1687.892281482126	-30201.4157403482	988.4018378304069	4.214482765101298	1.6049733454193862E-5	0.5291598210141766	1.554863734461959E-5	5.725371066305305E-11	0.488978676412768	-1639.1397655415537	57012.218703399914	35249.82056469909	19485.31320728504	97.03299438955187	120.12099349265345	23	39	57	9	43	0.20232185915048587	0.2989733471841353	0.3006684022859844	0.1980363913793956	
5990000	-31980.982444072266	-30200.493258054896	-1780.4891860173716	-30200.493258054896	1630.4405426365927	4.303600227220617	1.0459655310318175E-5	0.5911630348633768	9.693147267690539E-6	3.411062484707191E-11	0.5837120803329692	-1727.3981199695306	214067.00334592504	60286.43140872138	34685.99194490869	256.92921294933956	235.01945648571748	14	44	61	13	39	0.20225499018047638	0.2887095447281851	0.3056582849939089	0.2033771800974308	
6000000	-31952.16384163611	-30182.39352245893	-1769.7703191771814	-30182.39352245893	1479.3605932981354	4.303600227220617	1.0741825053286222E-5	0.5723023086939334	1.0040118244363366E-5	3.2533827505889E-11	0.5485612200940511	-1718.703356329831	115002.59600077692	46145.75774825295	33167.534255624996	171.39555003249785	112.0413795201336	15	24	81	43	8	0.19514091140592132	0.3032126210101867	0.3055035369041532	0.19614293067973995	
6010000	-31935.28608703948	-30170.661926454828	-1764.6241605846517	-30170.661926454828	1373.111165102996	3.9624914325429486	1.1041172224480692E-5	0.6024049128754289	1.0212579959328376E-5	3.740530495761138E-11	0.5855738753167343	-1713.5454291479505	109252.62236046199	57954.516367996264	29012.940599767273	130.33725735030686	135.51720366604783	27	15	78	21	30	0.1946886600349593	0.3032126210101867	0.3055035369041532	0.19659518205070198	
6020000	-32047.323880036576	-30216.161490338778	-1831.162389697798	-30216.161490338778	1906.7296840251292	3.9624914325429486	7.608775888416801E-6	0.544244290507077	6.880461486287525E-6	1.4484518927084788E-11	0.5238004661972305	-1777.74786483837	157008.35673912195	97117.17029953064	52373.327806617744	214.09339477291923	239.73226724787736	24	12	84	16	35	0.1946886600349593	0.30521122303421777	0.3055035369041532	0.19459658002667088	
6030000	-31952.286890937772	-30203.100132491374	-1749.1867584463976	-30203.100132491374	1110.167757200652	4.248269034892739	1.1039589883204385E-5	0.4933765595769222	1.0583310989626392E-5	3.028045104347501E-11	0.501517726501226	-1696.7669186448118	97511.80235398137	76003.674050765	29411.303644297088	1362.7365697112402	120.74392599824418	18	25	76	2	50	0.19672085991010296	0.2983125779162178	0.31036998214700956	0.19459658002667088	
6040000	-31985.55062217182	-30197.12578582091	-1788.4248363509118	-30197.12578582091	1513.2502401421882	4.248269034892739	9.655655183671322E-6	0.48949802812268867	9.449073291140872E-6	2.056205186443763E-11	0.47096705907853464	-1732.6270226639258	180399.5699131313	110617.07142703472	28585.397403208	9103.68165771951	242.51822665349624	8	26	81	4	52	0.19672085991010296	0.2983125779162178	0.31036998214700956	0.19459658002667088	
6050000	-31786.359657779416	-30187.95721734727	-1598.4024404321478	-30187.95721734727	501.5392375280251	4.172186467874188	2.9325869295612403E-5	0.5508884984848064	2.9328756310451737E-5	2.702210179418073E-10	0.5564849922841126	-1549.9436124345493	35270.88095657561	13349.233616542813	13629.310826073319	1547.7908522598818	99.14678307683128	39	11	67	2	52	0.19672085991010296	0.29541676202529726	0.3132657980379301	0.19459658002667088	
6060000	-31906.21166184859	-30206.270201433406	-1699.9414604151812	-30206.270201433406	918.1616454290066	4.172186467874188	1.5817085142378002E-5	0.4788961211778901	1.57995574649793E-5	5.094357954953853E-11	0.4574679531185807	-1648.022639929564	48034.40556560684	11996.054901920303	18967.525503974448	11426.585384028656	186.11362986883748	41	9	66	2	53	0.19015817199203638	0.30197944994336384	0.3132657980379301	0.19459658002667088	
6070000	-31883.71131366467	-30195.633842643554	-1688.077471021115	-30195.633842643554	864.2711877163839	4.172186467874188	1.7952142230540087E-5	0.506141968144101	1.660721107369861E-5	9.057379574587401E-11	0.5337418210166615	-1632.8150113916734	42357.85722315121	109933.91900585387	20067.12504483625	13900.85105066185	134.42633489499775	27	10	73	7	54	0.19015817199203638	0.30197944994336384	0.3132657980379301	0.19459658002667088	
6080000	-31930.900770583576	-30174.19438503885	-1756.706385544725	-30174.19438503885	1433.5396711177252	4.172186467874188	1.0893919416806595E-5	0.5042612374326023	1.0272371444253544E-5	2.8826122977274166E-11	0.5040312904457772	-1701.2856681976698	70874.37545924443	29176.913919638406	32198.364059935247	33963.24344071549	202.8784420877848	43	12	57	5	54	0.19592243669943452	0.29621518523596574	0.3132657980379301	0.19459658002667088	
6090000	-31935.79394904936	-30193.383419220307	-1742.4105298290515	-30193.383419220307	1384.4382968779892	4.172186467874188	1.1216163709810359E-5	0.494993872469969	1.0604181491950971E-5	2.7854424795053878E-11	0.49060387747727346	-1686.6683060788087	100540.64103091205	16501.06181824389	31412.52815785379	28810.845759383523	151.01107795545147	35	18	36	28	54	0.19189754513222967	0.3056846309141913	0.30826273336978666	0.19415509058379363	
6100000	-31867.585921524096	-30186.122088188753	-1681.463833335343	-30186.122088188753	936.9957900849566	4.172186467874188	1.775136289162143E-5	0.5749218851593161	1.630916805741989E-5	7.45226275220129E-11	0.5294830862290374	-1627.3628155251758	39176.57720780796	52044.23251777503	13118.968637980364	19485.696554486112	106.74250897278296	39	7	30	42	53	0.19189754513222967	0.3056846309141913	0.30826273336978666	0.19415509058379363	
6110000	-32028.840757152688	-30188.02269115313	-1840.818065999557	-30188.02269115313	1939.5035433481435	4.1462500655516585	8.154181868373443E-6	0.5729997304701859	7.522571958810307E-6	1.889711940097206E-11	0.5406689705485456	-1782.989630345878	123529.6966593364	42134.545695184395	30944.509714154974	54498.26602738777	237.77258444454378	40	14	18	47	52	0.19469116724193455	0.3056846309141913	0.3054691112600818	0.19415509058379363	
6120000	-32014.856892321506	-30187.08597787778	-1827.770914443725	-30187.08597787778	1684.6367888168645	4.130084604537334	9.177786695146606E-6	0.6124122418456457	8.306589744082331E-6	2.6034214337977583E-11	0.5851117227971507	-1769.1662140432302	121429.69177954998	57900.26254278298	39673.74939737149	64386.78083690577	302.43224976023185	26	8	52	33	52	0.19257646343338114	0.3062065918710572	0.30381986416497925	0.1973970805305837	
6130000	-32167.921559679475	-30183.46071333211	-1984.4608463473617	-30183.46071333211	4839.511156509844	4.130084604537334	3.4969903025656252E-6	0.582904493136462	3.199295465983852E-6	4.417256169492862E-12	0.6058779163561039	-1922.9860947503462	226347.83401526057	106578.17116168134	81730.88900158413	112700.04355651344	546.6636834309426	24	8	39	48	52	0.19404629381943825	0.2939148236075484	0.3061508378200098	0.20588804475300487	
6140000	-32105.391133308618	-30185.452932200744	-1919.9382011078758	-30185.452932200744	2906.1168782569953	4.130084604537334	5.007494876493532E-6	0.5663139959872917	4.5398746358172885E-6	7.811552494878703E-12	0.5768077426535128	-1859.4604145318522	233800.2045664688	100027.61114077127	60422.29928412516	78725.49753267723	466.9069683395572	17	37	7	59	51	0.19699227490578933	0.2909688425211973	0.3061508378200098	0.20588804475300487	
6150000	-32122.568367853295	-30171.636418668597	-1950.9319491846973	-30171.636418668597	3706.571696068524	3.9197159699026547	4.052195925388086E-6	0.5909122628027051	3.739704853640806E-6	5.860308370340918E-12	0.6165649148693557	-1889.2555095045266	357199.10545237846	138083.29709480295	60998.800818337084	86307.21144414652	524.4888739259383	9	40	1	68	53	0.1938269264906564	0.29408474275849356	0.3061508378200098	0.20593749293084154	
6160000	-32162.114281392696	-30186.868711984895	-1975.2455694078005	-30186.868711984895	5252.266007113392	3.9197159699026547	3.5319847089821405E-6	0.6214525335223803	3.1013892753779413E-6	3.5451332676146485E-12	0.5779030175216134	-1912.0458086796057	249869.33340538354	239773.70737893615	186217.8208574815	120045.74144646667	650.0864285103257	6	29	1	82	53	0.1938269264906564	0.29408474275849356	0.31371118571825124	0.19837714503260007	
6170000	-32234.13698762935	-30200.405724446602	-2033.7312631827485	-30200.405724446602	7907.4222261569275	4.290854165534415	2.294714950716342E-6	0.5962338640973905	2.074709139630302E-6	1.6362747186431434E-12	0.5797705506188242	-1968.6127962589032	364041.5551757571	234567.67939609228	368357.53480884706	151346.65791184202	864.896289988751	6	2	27	84	52	0.1938269264906564	0.2995387310759077	0.306739424914969	0.19989491751846813	
6180000	-31994.458950254204	-30208.75811267199	-1785.7008375822147	-30208.75811267199	1595.7456109928762	4.106419805776745	9.623840184038076E-6	0.6031193004009141	8.562427005326336E-6	2.7636698385265595E-11	0.5885267539821093	-1727.1745523856448	149969.01723429165	111608.76619894705	41186.94778593589	40432.57153378028	174.51521665332686	16	3	13	87	52	0.1938269264906564	0.308184805035825	0.306739424914969	0.19124884355855085	
6190000	-31889.100223761034	-30185.322279512213	-1703.7779442488215	-30185.322279512213	1005.1394788834771	4.060213476317289	1.700361586402713E-5	0.6917337239244434	1.4754609888598972E-5	1.0827247690162331E-10	0.6594008600690063	-1648.5824537699787	40290.660126799325	32817.951586463736	43428.941849354436	25822.388381352783	81.1606774300904	10	19	9	81	52	0.19323724391373348	0.308184805035825	0.3073291074918919	0.19124884355855085	
6200000	-31930.278359275868	-30185.970144718653	-1744.3082145572141	-30185.970144718653	1223.2856240951692	4.136574982652336	1.2714799558328413E-5	0.6139438389441845	1.1432310559104828E-5	6.161025875843832E-11	0.626593498733803	-1685.800710550154	109908.17361411524	156895.18922569434	39968.11807356826	33660.21341353526	154.0471645317047	6	13	22	78	52	0.19725462203454497	0.2976396044725111	0.30289398707975074	0.20221178641319448	
6210000	-31885.82813649594	-30206.945596595648	-1678.882539900291	-30206.945596595648	891.6679290785673	4.200468637781443	1.6897181443041328E-5	0.5890868414682768	1.5866070616054332E-5	1.0282983374775922E-10	0.5929669552155582	-1623.5305390083577	79038.0591839205	68972.42298606312	12554.158777029934	19576.143723475485	106.42792857665201	2	24	1	92	52	0.2021127783675749	0.2976396044725111	0.30289398707975074	0.19735363008016454	
6220000	-31895.663516904562	-30197.511968591578	-1698.1515483129838	-30197.511968591578	1070.1512826899784	4.200468637781443	1.4628349100342167E-5	0.5306717817556443	1.3778510134745479E-5	6.415307426777183E-11	0.5487022373949655	-1641.476720379833	39250.87299761304	100887.10722569934	37712.897601111785	28254.071760152252	77.03911229621501	3	21	1	93	53	0.20457947476997904	0.29283194354012293	0.30505152621961884	0.19753705547028047	
6230000	-31876.220982862644	-30205.09662461297	-1671.124358249675	-30205.09662461297	934.1154626248695	4.200468637781443	1.6687364812741127E-5	0.5452616101977003	1.606685326591797E-5	9.458935750776286E-11	0.5810613287432842	-1616.277126904723	65241.536567532705	35871.97664556043	35206.35206508736	21924.41134412336	86.62671937377979	20	20	3	74	54	0.20457947476997904	0.30117086432828094	0.3034753035784283	0.19077435732331302	
6240000	-31870.60668671735	-30176.411389563338	-1694.1952971540136	-30176.411389563338	1123.4754586365577	4.191438649234366	1.5474349499179998E-5	0.5755498424949034	1.4371644342478523E-5	9.320853303555936E-11	0.6331041163442721	-1638.4589042282491	84176.03175052778	55646.40401425101	12415.403175297106	25044.15362897962	122.06327090862708	22	21	16	58	54	0.20457947476997904	0.3089497191879056	0.29569644871880363	0.19077435732331302	
6250000	-31752.612128045264	-30197.868248614523	-1554.7438794307423	-30197.868248614523	417.4796415128236	4.038116935977668	3.4429894240462E-5	0.59131790457267	3.206501300257755E-5	4.4206261363213954E-10	0.6261798624956757	-1503.7390695826832	30596.133811246847	21745.544966832764	9281.958795974124	10588.83095538748	53.94170427360675	23	14	31	49	54	0.2045414126261906	0.308987781331694	0.29569644871880363	0.19077435732331302	
6260000	-31978.830094862664	-30215.120466572167	-1763.7096282904959	-30215.120466572167	1239.2254552192016	4.2582450941835255	1.0980742349756348E-5	0.5621608723118884	1.0510142721691156E-5	3.299700083456085E-11	0.5304724530616747	-1708.1500610952658	77823.29740906703	33512.00153119716	27666.791706183365	31335.767973772927	152.48440947064304	31	32	31	24	53	0.20356919236232202	0.3018461549168272	0.29803233333791534	0.19655231938293674	
6270000	-31847.863116631463	-30204.229237778327	-1643.6338788531357	-30204.229237778327	753.1792415687968	3.9963412370938247	2.045976046035144E-5	0.5409703937839188	1.947435543834754E-5	1.2691078159261544E-10	0.5618517896133499	-1590.6608244533234	35598.96935333943	27040.565642113113	12706.63154583289	21251.875584166322	84.982963223374	32	4	13	68	54	0.2000361485272944	0.29854072394941755	0.29803233333791534	0.20339079418537395	
6280000	-31796.991819080366	-30184.45345482285	-1612.538364257513	-30184.45345482285	595.3976365036135	3.977609401404963	2.3211160377401218E-5	0.554664839322855	2.2551468539982116E-5	1.5459054134227072E-10	0.539796920493264	-1559.7636916807955	35010.78330549537	21870.558492019278	6474.349512979009	18229.50703645563	53.5098725404952	33	12	3	69	54	0.2000361485272944	0.3081146087740213	0.29803233333791534	0.1938169093607702	
6290000	-31910.633912585556	-30210.969940009807	-1699.6639725757498	-30210.969940009807	1035.389495721371	4.1404310656186745	1.4422382515474843E-5	0.47061272288415296	1.3961808065451563E-5	4.3583559306040554E-11	0.4630705207217074	-1644.2433771959763	48202.18975030426	68379.41121120179	24364.355762608735	30229.108772989963	135.32269971779215	13	21	47	36	54	0.19166417391923837	0.3081146087740213	0.3038025520387178	0.19641866526802373	
6300000	-31840.001019677984	-30201.173728703703	-1638.82729097428	-30201.173728703703	736.4237569366144	4.1404310656186745	1.993757883241618E-5	0.4602713023430217	1.894346620559554E-5	7.81138990482872E-11	0.45779107586702306	-1584.9358109542327	34473.751655406624	55812.74752048972	19065.727270457635	20464.185782864428	65.14512244795142	23	5	87	2	54	0.19905835545440803	0.3050523377359048	0.29947064154166464	0.19641866526802373	
6310000	-31921.304731745007	-30219.62093350206	-1701.683798242946	-30219.62093350206	1111.5050880815054	4.1404310656186745	1.3599841972396572E-5	0.5165598115290106	1.3561108410966276E-5	5.699467380237881E-11	0.5401862041184644	-1647.7754110987025	76682.49772763535	13115.697845027804	23453.931943381736	16890.108510006055	137.76608554962795	28	4	58	28	53	0.19796546348418606	0.3062296470882017	0.30136131913827696	0.19444357028933648	
6320000	-31918.065650804634	-30199.174348496676	-1718.8913023079579	-30199.174348496676	1172.9937170764954	3.9762770773519907	1.1871933370805812E-5	0.5237424274221435	1.1895099404139224E-5	4.187569045317904E-11	0.5277321187458316	-1663.8949088281133	91420.51292276922	30636.443006602316	23351.702274227355	25502.076388526584	106.51263372104462	18	55	27	18	53	0.2003209556210165	0.3117435198112607	0.29349195427838753	0.19444357028933648	
6330000	-31832.17660830221	-30188.28167283134	-1643.894935470869	-30188.28167283134	902.7699572297334	3.9182851260859137	1.9262615212601186E-5	0.4819676772681376	1.958611961412327E-5	1.2202903060160628E-10	0.5504677876429908	-1588.2008849044341	54036.62143659015	17832.408231966867	21746.49046679421	53022.598527626935	76.67652545184251	20	83	13	1	54	0.2003209556210165	0.30814622158006744	0.2970892525095808	0.19444357028933648	
6340000	-31689.536401841055	-30201.0213663025	-1488.5150355385547	-30201.0213663025	345.13967500036944	4.137498337219536	4.146793077937582E-5	0.6012754371461848	4.1908681740904946E-5	8.091252626108274E-10	0.6527067477090381	-1438.326236370604	26922.185177714247	8061.3507973849255	8319.177981677549	11316.649092988639	28.463481591406662	25	66	18	8	54	0.2003209556210165	0.30814622158006744	0.2970892525095808	0.19444357028933648	
6350000	-31694.211163827604	-30181.855836183655	-1512.3553276439488	-30181.855836183655	382.969544021997	4.118703335839281	3.483262113806084E-5	0.5587200245629106	3.515230427641237E-5	4.889147806839317E-10	0.6193429274648694	-1462.2865137210115	35535.85225953454	10222.899082746553	10657.190532382863	7759.928908206558	29.85603853224448	17	62	31	7	54	0.2003209556210165	0.30814622158006744	0.2970892525095808	0.19444357028933648	
6360000	-31662.549384218677	-30193.61627247818	-1468.9331117404997	-30193.61627247818	346.6341226379511	4.218979747426309	4.946673853254E-5	0.5994935578076198	4.8278289349557925E-5	1.1883413237903276E-9	0.6649169787298825	-1420.7807080707098	19729.324891435972	5085.2528471577	7857.042922566371	5476.54321077849	24.912522123239533	26	33	52	6	54	0.20488042375236365	0.30358675344872027	0.2938625885732461	0.19767023422567115	
6370000	-31816.292928307106	-30190.13834627455	-1626.1545820325541	-30190.13834627455	778.26306593441	4.007664469824906	2.1166898726466064E-5	0.488488047602967	2.1379558912986022E-5	1.2379921977085235E-10	0.5179903615358795	-1575.2805647698185	56420.60775703233	14016.014224352426	12563.733861418092	7611.218722131297	87.2357958472519	24	20	69	5	53	0.19463850329747087	0.30358675344872027	0.30359786022533036	0.19817688302847963	
6380000	-31805.107768328064	-30198.544624471528	-1606.5631438565365	-30198.544624471528	618.8703025324494	4.33769496590078	2.2988852678337677E-5	0.5221441378144708	2.379517469444288E-5	1.687765315683459E-10	0.5446340115002444	-1553.74017469099	55670.57640076864	12039.500066807828	13052.005938126196	18668.441133205022	78.09832845907084	23	21	47	27	53	0.19463850329747087	0.29924504021729686	0.30315011162950034	0.2029663448557331	
6390000	-31728.417016135903	-30209.85832174834	-1518.5586943875642	-30209.85832174834	393.06449401729066	4.3100549255072504	3.954967865102654E-5	0.4830128235710823	4.088040322832523E-5	4.2327113944044446E-10	0.5079555789218488	-1469.7703750626454	24485.095453221544	5439.905846787177	8626.215198804333	7211.326810431881	39.46840232359423	26	21	44	27	53	0.19683064203168987	0.2915102002473293	0.3108849515994679	0.2007742061215141	
6400000	-31846.29421878859	-30215.187490148248	-1631.1067286403415	-30215.187490148248	739.3158964399328	4.0747222167748856	2.2643186151415178E-5	0.48378715080232493	2.2717189382724356E-5	1.232235110150424E-10	0.4781789095828208	-1578.7359373532408	61279.08392163871	19506.012314510623	8670.646630020337	14729.025899930564	120.77822132963587	22	35	2	59	53	0.19683064203168987	0.29334629761886366	0.30904885422793354	0.2007742061215141	
6410000	-31876.9181574069	-30192.656450831546	-1684.2617065753566	-30192.656450831546	1032.1010600144307	4.0385894512473675	1.5385432505139446E-5	0.5104650746741692	1.5109220593194958E-5	6.291074693689277E-11	0.5225159858424454	-1629.9985111786002	73125.93564404687	18782.823809326903	13849.684953707732	26463.421638184536	101.27757388458922	20	36	2	60	53	0.2035038908198058	0.29682018494045315	0.30904885422793354	0.19062707001180867	
6420000	-31916.9954787702	-30199.680578440904	-1717.3149003292951	-30199.680578440904	1059.4093377797547	4.218546678975252	1.3317951390664124E-5	0.5781664594939844	1.2785765511538065E-5	6.545046982405765E-11	0.6123117348724919	-1661.2640316971656	94922.3084381437	52454.662442629546	12856.399084634648	27072.996642878174	162.4743468709989	14	33	25	46	53	0.2035038908198058	0.29150563640649024	0.30904885422793354	0.19594161854577158	
6430000	-31799.291765922997	-30190.895337212445	-1608.3964287105525	-30190.895337212445	648.0429074615273	4.218546678975252	2.6259046389750088E-5	0.6063370215170184	2.4849877151566234E-5	2.4594579328584695E-10	0.6020187957454369	-1555.2490796764569	62666.18489522711	26075.17623209685	13767.873844310909	14447.674810046683	83.53993275936348	10	33	38	37	53	0.2035038908198058	0.29312788439359655	0.2994148620490308	0.20395336273756803	
6440000	-31909.65600329616	-30210.625945145977	-1699.0300581501838	-30210.625945145977	1068.8004048741577	4.218546678975252	1.5779090543545195E-5	0.5674791625346663	1.4988926253721009E-5	7.543717211751705E-11	0.5586819960584433	-1644.5919827061293	66684.15903833671	34603.83603638584	15306.22775067456	22785.68660597145	80.51906113113368	24	49	2	46	50	0.19102794128299486	0.30390765058861474	0.3011110453908235	0.20395336273756803	
6450000	-31943.680877153474	-30216.684034360816	-1726.9968427926583	-30216.684034360816	1229.2451309124153	4.218546678975252	1.2108388811693162E-5	0.5416365819744006	1.1747332806589734E-5	4.0425712833353715E-11	0.5230252425510189	-1670.6057164118567	92293.79403539594	23909.739370789855	51863.91285538261	24794.615939108728	102.43882417848734	25	34	4	58	50	0.20022515196261798	0.2932000415831692	0.3087834843228926	0.19779132213132136	
6460000	-31872.26182973359	-30188.700482297434	-1683.5613474361558	-30188.700482297434	945.1866668103572	4.2643498241026405	1.506487073972039E-5	0.5720257713893083	1.468282033190436E-5	6.78675848418024E-11	0.5615138607076116	-1629.0098740058318	76988.47784881694	18281.836596599165	28011.3834301587	19157.490913160076	68.43122044071573	20	37	24	42	48	0.20022515196261798	0.29527535637127955	0.30670816953478225	0.19779132213132136	
6470000	-31834.52234346998	-30200.44819423676	-1634.07414923322	-30200.44819423676	669.4148437332927	3.955467940554529	2.1000361444789286E-5	0.5966308949120515	2.0931563788806727E-5	1.5450698005375522E-10	0.573618892042283	-1579.489695227118	57135.26362458808	6860.713707266568	24044.304569639797	17140.856601143798	73.17234754066357	27	11	36	48	49	0.20022515196261798	0.2925908566543283	0.30529674154972225	0.2018872498333326	
6480000	-31856.528685944806	-30188.25607162894	-1668.272614315865	-30188.25607162894	779.0201448949405	3.955467940554529	1.7676022232578132E-5	0.5806717856337629	1.82401560171987E-5	1.1102091711931182E-10	0.5649738027988503	-1614.730092884325	65248.22902828824	18141.588310577386	27691.976218811444	12755.76156775066	68.74967769295175	28	22	20	52	49	0.20022515196261798	0.2925908566543283	0.30529674154972225	0.2018872498333326	
6490000	-31829.730585719146	-30198.464671728994	-1631.265913990151	-30198.464671728994	573.0446526146858	4.322512377838864	2.2034258143511774E-5	0.5468343137498385	2.2311397226414766E-5	1.4857450854362163E-10	0.548462588643307	-1577.9662113791862	88619.21639819014	11776.069376197762	18788.265682579615	11456.415566174634	96.6132856215654	20	30	13	58	50	0.20022515196261798	0.2973695468980274	0.30051805130602316	0.2018872498333326	
6500000	-31735.586799241606	-30182.547173568655	-1553.0396256729507	-30182.547173568655	373.2020035600634	4.322512377838864	3.55343190149447E-5	0.5581584682387333	3.641236382451225E-5	4.03353744759531E-10	0.5541977028954777	-1504.1231812719238	16028.131991906708	12030.920778897667	12312.300695878614	6514.546869806825	44.4813548851029	55	3	24	40	49	0.19663142823229568	0.2906135193422885	0.31086780259208435	0.2018872498333326	
6510000	-31817.06652829026	-30200.578083561515	-1616.4884447287434	-30200.578083561515	522.921540026128	4.322512377838864	2.4960000322243698E-5	0.5375588852574597	2.516457172683567E-5	2.1461792782547864E-10	0.5749219033889157	-1565.8113518847456	32708.704309457327	11328.033431312318	13410.655089967704	9872.790613777777	77.83474819386825	29	22	44	27	49	0.20023131349785503	0.2889629230100291	0.307267917326525	0.20353784616559198	
6520000	-31795.513068710276	-30200.01104624749	-1595.502022462784	-30200.01104624749	479.86615003471303	4.322512377838864	2.9115596658147102E-5	0.47381999024000515	2.9027055085622866E-5	2.4258360596265246E-10	0.5208390719036929	-1544.178932215297	39367.66976223706	20894.12967048838	16948.303032100757	9861.343557011085	56.794166343618	16	24	45	37	49	0.1987974733444316	0.2889629230100291	0.307267917326525	0.2049716863190154	
6530000	-31987.02247860457	-30190.60161948431	-1796.420859120259	-30190.60161948431	1746.423378707422	4.297265184617337	8.696940457367076E-6	0.5214752297230136	8.829979170128446E-6	2.919229451887334E-11	0.6114708679709363	-1738.7944306199581	147629.25241020578	47094.227251973105	65834.20469309477	29305.74872453394	208.45703991272936	15	17	58	29	52	0.1987974733444316	0.29699619642021874	0.31885928081236353	0.18534704942298727	
6540000	-31835.386053115755	-30200.76804330418	-1634.6180098115776	-30200.76804330418	690.7149569273732	4.175688132431094	2.133157673632069E-5	0.5154560463069098	2.236606105361321E-5	1.6001356174901668E-10	0.5575990481793164	-1580.4510286942584	51837.434718732766	20774.62782432769	42207.63587035799	14975.46818857632	118.93362481600629	18	49	2	48	54	0.1987974733444316	0.299120437741538	0.3152207861708873	0.18686130274314425	
6550000	-31995.19115352491	-30213.35858098134	-1781.8325725435664	-30213.35858098134	1640.8916602953998	4.175688132431094	8.910882945840415E-6	0.5444527632631666	9.07441076333864E-6	3.0147476629799684E-11	0.5953595100305032	-1724.1626826619297	140303.27965982902	29988.626128689277	31071.800560005722	51463.30265230321	217.55120822256836	24	66	7	20	54	0.20576362340542742	0.28884826445266487	0.31200734025715815	0.19338077188475072	
6560000	-32066.00378926364	-30222.820490643706	-1843.1832986199324	-30222.820490643706	2116.6397312034073	4.097019469228911	6.333506795246099E-6	0.5507950063799827	6.4047799906203615E-6	1.480776945342266E-11	0.5711934108988973	-1785.231464429514	190810.13661354498	49945.97183715004	77915.84768771162	20044.16035191618	280.86773799870184	21	79	14	4	53	0.1949538883402644	0.29410670614969114	0.31200734025715815	0.19893206525288748	
6570000	-31956.294057956125	-30226.42848429601	-1729.8655736601143	-30226.42848429601	1122.766159152477	3.9243976849705215	1.3197421601309383E-5	0.5591952876086709	1.2963564990433713E-5	5.8070902396305834E-11	0.5691398267021566	-1674.4549926533296	78618.05178012443	17901.282970228327	39816.08918403289	21189.37916603764	163.20021525878005	27	30	33	28	53	0.20045562047113485	0.29410670614969114	0.3100278771939495	0.19540979618522572	
6580000	-31951.02687018651	-30202.132843851672	-1748.894026334836	-30202.132843851672	1242.0275566775013	4.079143324016037	1.2583220277348377E-5	0.5112446637288914	1.2846135566360831E-5	4.7588273715182315E-11	0.5319120154416904	-1696.4174039475179	48099.30102138229	22281.454697815676	30029.336366102914	8635.151700164042	185.09510383696346	27	27	62	2	53	0.20045562047113485	0.2937568688023296	0.310377714541311	0.19540979618522572	
6590000	-32037.96792910991	-30219.69172481752	-1818.27620429239	-30219.69172481752	1593.0329812766686	4.191943887422496	7.99880287008209E-6	0.4963045516848336	8.147048723490591E-6	1.8936795615125534E-11	0.526925183883952	-1761.3979798842572	175726.11099031768	188543.65174339217	40016.49954756566	8500.929932582781	372.1228260918749	23	2	91	1	54	0.1896483387079642	0.3051560182786601	0.30978584682815113	0.19540979618522572	
6600000	-31992.891936941305	-30191.154437395628	-1801.737499545679	-30191.154437395628	1691.4182603195407	4.191943887422496	8.837103922637079E-6	0.5789508278208285	8.999412593405032E-6	2.5444634393583826E-11	0.5551588257130815	-1744.4866948282045	96003.19457715352	67969.31205423853	47873.4975856117	37300.59709411507	239.78648204272133	28	14	62	13	54	0.1896483387079642	0.3051560182786601	0.30978584682815113	0.19540979618522572	
6610000	-31924.894234596955	-30193.122075317755	-1731.7721592791993	-30193.122075317755	1047.1873901120593	4.085922580264831	1.2430532668053952E-5	0.5822878815411757	1.2645058630054316E-5	5.886310611019121E-11	0.5991887432585425	-1676.5285141060785	70623.23595595288	17129.198277649415	39218.43544069565	19683.819992700875	173.30776600726702	40	20	32	26	53	0.19166395828840016	0.29996220374556626	0.30978584682815113	0.19858799113788364	
6620000	-31803.737609926007	-30178.504053420267	-1625.2335565057401	-30178.504053420267	575.1812898050337	4.085922580264831	2.4742978558841093E-5	0.645061608007058	2.4805225266304454E-5	2.2988563911357876E-10	0.6199688138805907	-1571.740675075353	32897.57297793913	15636.194230476727	37988.617292154115	11994.229069762052	75.92988521953761	29	54	12	23	53	0.1972284280110262	0.30474405732391674	0.2994395235271746	0.19858799113788364	
6630000	-31930.741623271886	-30165.422189720648	-1765.319433551237	-30165.422189720648	1375.9442020131341	4.265424596733617	1.1079855989209802E-5	0.6491599747302361	1.08317086673526E-5	4.523987361319353E-11	0.6174162319712609	-1708.09583025488	145137.6867511504	35095.68173396414	39857.66055784645	30171.25590828954	215.64923981163375	23	52	25	18	53	0.1972284280110262	0.310269862235343	0.29537395728966714	0.19712775246396488	
6640000	-32016.866217278304	-30196.451774172976	-1820.4144431053292	-30196.451774172976	2101.849992849641	4.137836521220415	7.763497084597424E-6	0.6147309823718033	7.644126147915374E-6	2.4378456376095393E-11	0.6307429332482616	-1761.2825150343208	255896.83412509933	25839.772996223885	37350.740960560266	50990.915629347655	232.23511534982742	24	22	23	50	52	0.19693050024816175	0.29130036475221244	0.3146413825356621	0.19712775246396488	
6650000	-31963.210107298586	-30176.377802261686	-1786.8323050369004	-30176.377802261686	1793.1234718876922	4.137836521220415	1.030825242722552E-5	0.5810144361890779	9.600248768500675E-6	3.5332627531278204E-11	0.5991883990383676	-1729.6504890893837	91394.30837177129	17329.41190152569	38333.42193866295	46199.89075103444	224.92453808244395	27	13	1	78	52	0.19693050024816175	0.29033275031569594	0.3064509893008089	0.20628576013533456	
6660000	-32028.19179817832	-30196.183014817725	-1832.0087833605944	-30196.183014817725	1984.666330678044	4.137836521220415	7.976877575739938E-6	0.515881310924331	7.81209860057496E-6	1.7279502172062826E-11	0.5363638005553685	-1774.247991012226	130063.6527470003	72052.18712131449	34908.76904628276	46412.74685392841	292.88909129312157	22	20	29	49	51	0.1976759860401607	0.31403458936181017	0.3065643401684621	0.18172508442956814	
6670000	-32082.362118617155	-30184.867636085397	-1897.4944825317582	-30184.867636085397	2469.217936178185	4.195424643419955	5.641227998724101E-6	0.5948498781093438	5.611992129639749E-6	1.3438977396501768E-11	0.6359115405003031	-1838.045170048746	218052.90729033318	83383.44329350803	47215.05810763824	55001.13652924614	445.64717549082803	29	31	17	43	51	0.18787321657866204	0.3101974831044257	0.3065643401684621	0.19536496014845128	
6680000	-32074.781473704297	-30189.128742008976	-1885.6527316953202	-30189.128742008976	2879.66931256397	4.226342483083967	5.759523705016417E-6	0.5449564168467425	5.8826732837694585E-6	1.0624672004131464E-11	0.5674592507383044	-1827.1256967564061	259246.20530352512	32766.588313441614	49542.88126767101	34914.85065589444	422.48376668980364	22	18	56	26	49	0.1971232787928826	0.29392208467042363	0.3120827660904133	0.19687187044628157	
6690000	-32137.677178866154	-30221.780343103073	-1915.8968357630797	-30221.780343103073	2919.952004623071	4.199228032360636	5.0244186533694685E-6	0.5851575343966959	5.110388510360077E-6	9.148209722764779E-12	0.5878316014956505	-1855.5433780836177	219748.86420242878	62189.37262442341	76390.68682663015	76671.2104447559	536.6256299011549	21	17	64	21	48	0.19047075612350323	0.29392208467042363	0.31220165883882756	0.2034055003672467	
6700000	-32161.307749565087	-30194.628879333963	-1966.6788702311242	-30194.628879333963	4375.365003779469	4.199228032360636	3.7909123767830476E-6	0.6042863644959258	3.8520965797230285E-6	5.595343976491299E-12	0.6250320620579395	-1907.3044170449593	308829.45345453935	73997.20286410004	77608.07490276365	26842.449770731764	620.9187496848361	27	23	68	8	45	0.19437894405869213	0.29601477818808875	0.32615414206117976	0.18345213569204047	
6710000	-32024.754964334	-30197.437800721505	-1827.3171636124932	-30197.437800721505	1559.442570661481	4.125653685499838	8.35026387375992E-6	0.5566704976433331	8.637441254795959E-6	2.267173490524667E-11	0.5551522093917496	-1771.7704596149172	117515.8344554063	47611.932982856866	39621.08376603054	15083.569296212368	281.62695454374517	18	13	83	12	45	0.20156472398840408	0.3029143013371546	0.3050766477518918	0.19044432692255067	
6720000	-32098.68171928748	-30187.780295472472	-1910.9014238150085	-30187.780295472472	2800.756629001005	4.125653685499838	4.836673671459379E-6	0.58278527663959	4.958607493144532E-6	9.112103785498837E-12	0.6018588064269316	-1850.489067939493	367094.9113951742	46010.28575928171	67561.41364195861	52749.38040571528	467.1752967369197	21	40	39	26	45	0.20697282715487456	0.29663229930778223	0.30595054661479365	0.19044432692255067	
6730000	-32044.182872638547	-30199.072834510163	-1845.1100381283818	-30199.072834510163	1812.696464221489	4.169134867409678	7.121716098831071E-6	0.5607193974645637	7.497375859049472E-6	1.6761298867136818E-11	0.5662280122938107	-1787.877046359672	180290.85288913743	25468.29413810909	41620.141649863275	27041.714785600994	194.41202116426206	24	23	45	35	44	0.1942987962323659	0.30930633023029086	0.30595054661479365	0.19044432692255067	
6740000	-32089.357308217815	-30193.084419097464	-1896.272889120352	-30193.084419097464	2456.505176502855	4.169134867409678	5.300579059628986E-6	0.5121571419996297	5.4708058771454595E-6	7.426177268309666E-12	0.5043026049122965	-1837.1139703847198	274952.7030558502	77520.63770539465	66061.90039790409	39208.07285392064	347.369648850691	16	52	34	25	44	0.2020038526821917	0.3005617587442833	0.3038938922567183	0.1935404963168078	
6750000	-32015.284711020333	-30195.291899271368	-1819.9928117489642	-30195.291899271368	1821.1814511992989	4.169134867409678	7.824105033561392E-6	0.5914251383451911	7.808475079044782E-6	2.142519637405341E-11	0.5843167674636895	-1762.812661378954	198919.98648639343	42781.14263555532	46092.81270313835	20336.22563035316	172.50556322742705	22	65	30	8	46	0.2023172502415073	0.3002483611849677	0.3038938922567183	0.1935404963168078	
6760000	-32042.773388379304	-30160.89200616072	-1881.8813822185843	-30160.89200616072	2564.2639624962926	4.151157518701253	5.570462702029582E-6	0.629992388754072	5.521125396563208E-6	1.2407025895099744E-11	0.6246872623089528	-1824.1928814039932	132748.74232383966	47726.13245389423	53434.06137990505	34850.10512287794	267.41283961868083	26	42	35	20	48	0.19501165835550474	0.3075539530709703	0.3038938922567183	0.1935404963168078	
6770000	-32091.129673561507	-30172.107249151126	-1919.0224244103802	-30172.107249151126	3149.0383466470184	4.155482177328983	4.429947828195361E-6	0.5821873744684974	4.554453031289735E-6	5.816229997218947E-12	0.5402391046277933	-1861.2706718951454	208161.26213414074	94502.70574677274	77897.31877032555	12044.954245131008	387.191366278998	24	65	26	9	47	0.19501165835550474	0.3075539530709703	0.3038938922567183	0.1935404963168078	
6780000	-32080.380527584468	-30196.189168429326	-1884.1913591551436	-30196.189168429326	2472.2459605332097	3.97518322558219	5.712990103481791E-6	0.5626722276808106	5.823314286016937E-6	9.777516760496782E-12	0.5368419979074561	-1826.4623118575792	207354.29472463985	76967.58555620881	52493.717336213114	23343.365374100766	304.8139053879715	14	71	33	6	47	0.19501165835550474	0.29119222169197845	0.3126730154897203	0.20112310446279758	
6790000	-32030.056454887068	-30168.390287728504	-1861.6661671585637	-30168.390287728504	2089.723773871472	4.0343946217577225	6.360595306752113E-6	0.5780544809575746	6.44893864696581E-6	1.2366304576410771E-11	0.5400659766028778	-1804.850930510157	163268.59119394058	64385.70085919758	40319.62591106328	20942.803806293305	312.8192968250676	28	67	23	5	48	0.19161503009311567	0.293962481299999	0.3126730154897203	0.20174947311716604	
6800000	-32149.578626141505	-30194.17719829248	-1955.4014278490245	-30194.17719829248	3255.845835730452	3.8052312715629877	3.991214077900381E-6	0.6322720044616756	3.918470768512163E-6	6.2337681758822186E-12	0.6141311873942497	-1898.6804696035358	270051.18222913664	100762.25493665515	50193.81251443088	5004.422225903539	684.2274759869067	26	83	11	7	44	0.20348744761478413	0.2932198778428326	0.31703388895213036	0.1862587855902539	
6810000	-32142.858824836298	-30190.11036152205	-1952.748463314247	-30190.11036152205	3540.447371687369	4.068840562850275	3.861490299592047E-6	0.5341993516439092	3.814819893482036E-6	3.991103658583557E-12	0.5114893931956023	-1896.0931441412847	322373.1098590519	96868.79423214574	77826.20164583734	2314.031444304701	411.74269984213544	20	86	10	18	37	0.20727270345329332	0.2847615289531409	0.31324863311362117	0.1947171344799456	
6820000	-32058.501688702898	-30204.326916254027	-1854.1747724488691	-30204.326916254027	2004.56118161048	4.068840562850275	7.468385985398687E-6	0.5986621097754072	7.103128894075646E-6	1.7305516635012245E-11	0.5802357202272699	-1800.6529419640424	107928.62507989223	75679.58894870747	50124.32574929168	966.6947263074888	311.45908143471877	17	72	27	24	31	0.21139909881726604	0.28511325648170754	0.3091222377496485	0.19436540695137894	
6830000	-32046.337204962798	-30206.23402515263	-1840.1031798101676	-30206.23402515263	2148.4372551780275	4.142417509014508	7.911391067274927E-6	0.5926623717148132	7.2724345798102414E-6	1.8822976981357212E-11	0.5705153698614576	-1789.2003683910486	100372.97191325476	44171.863499220075	13678.812337033096	963.0879736202218	240.2816188659761	37	79	2	21	32	0.20544431490719436	0.29300424630467475	0.30123124792668127	0.20032019086145061	
6840000	-31877.4159671994	-30186.4327662316	-1690.9832009678005	-30186.4327662316	784.2395102078189	4.035596940837586	1.8933742082591536E-5	0.6606057133535894	1.6860989666787924E-5	1.4323141047391274E-10	0.6615962389323587	-1642.7059228057014	48512.54674890651	26859.20202256086	13993.902516345634	254.8649625777485	105.65920647853369	29	77	10	25	30	0.20009907152139214	0.2954486694237296	0.3035210078969549	0.2009312511579244	
6850000	-31991.02890358109	-30194.197050145413	-1796.8318534356774	-30194.197050145413	1793.4049647203296	4.168355763093376	9.959770644637798E-6	0.6466672067274006	9.14205425128832E-6	3.747882688886927E-11	0.6249161320425882	-1746.0676005438183	140472.99612277045	37402.475093872185	1470.5521652967134	1995.849492253303	148.56767164420455	24	93	13	5	36	0.20009907152139214	0.30595834998234783	0.3035210078969549	0.19042157059930614	
6860000	-31960.05053617921	-30183.412189722087	-1776.6383464571227	-30183.412189722087	1373.9828996438673	4.168355763093376	1.0546431600856922E-5	0.6051358581013386	1.0034169960705023E-5	3.5444364541371786E-11	0.574596029464465	-1727.9377805266388	135895.3193324236	33559.56255594916	1511.8527926085214	742.6142257465158	122.73951684290354	29	89	9	5	39	0.19434017046184857	0.301913140362646	0.3196355236603782	0.1841111655151283	
6870000	-31959.99143165222	-30179.940508994303	-1780.0509226579172	-30179.940508994303	1407.4311290465857	4.166658957840797	9.867159356690752E-6	0.6433205605862139	9.535637832158573E-6	3.203966365125435E-11	0.5887447567987671	-1732.2849835517377	132805.8560169704	42090.65770606888	1019.9659319082367	69.10792004762541	142.69761522652945	21	96	12	7	35	0.20169860653882093	0.314056388019287	0.29671575601077055	0.18752924943112256	
6880000	-32009.616796800095	-30205.04222659231	-1804.5745702077836	-30205.04222659231	1848.098860084422	3.986897048028378	9.347972704361983E-6	0.6440885749060574	9.003441422218975E-6	3.054701777748815E-11	0.6069014664673925	-1754.1420653441153	155312.67364559736	41203.2468635474	4352.448515118103	91.625944672203	254.40178521763065	26	90	12	22	21	0.20169860653882093	0.2919157114675719	0.31150647039950646	0.1948792115941017	
6890000	-32076.446403139555	-30208.134135070526	-1868.3122680690299	-30208.134135070526	2973.4419877318614	4.159737217665156	6.1605037060311905E-6	0.6040517266690065	6.061285263874681E-6	1.4348066762600988E-11	0.6105866699955048	-1816.8535627079232	204629.13293941176	47778.7177000534	5888.05605840698	154.17623942563168	365.49147770755195	25	94	9	15	28	0.1985475269681322	0.29506679103826067	0.31150647039950646	0.1948792115941017	
6900000	-32041.508152551578	-30187.92961101716	-1853.5785415344183	-30187.92961101716	2725.7939351773625	4.159737217665156	6.7157812176079165E-6	0.6005885994355243	6.332319446983217E-6	1.4460190194334502E-11	0.5933682778240074	-1802.6068279883464	180303.53958459548	43705.01705852438	3484.5676149704263	124.7461361888365	374.10690352196247	25	95	7	15	29	0.2012363743597522	0.29506679103826067	0.30976798136435846	0.19392885323762973	
6910000	-31914.115104192813	-30198.617445500953	-1715.4976586918585	-30198.617445500953	927.9622313957632	4.029963768446282	1.544871996730081E-5	0.5702159324407756	1.450763484011295E-5	8.173806656720736E-11	0.6042124072102887	-1670.027580404639	67626.92179674622	24290.820073080326	843.31688563504	48.49678376914369	119.2741715090879	24	96	7	6	38	0.2012363743597522	0.29506679103826067	0.30976798136435846	0.19392885323762973	
6920000	-31940.578165354833	-30195.335718212864	-1745.2424471419688	-30195.335718212864	1120.908234763243	4.290932481750508	1.387139950420743E-5	0.63767404689063	1.2339395260080493E-5	7.24396083323223E-11	0.662499448114795	-1699.2030339058444	87182.57748715364	27010.052802096136	608.1833741492209	218.6231708058673	150.27014468240492	23	97	12	16	23	0.19609584097007868	0.29506679103826067	0.3110888450305677	0.19774852296109396	
6930000	-31971.469761488854	-30213.367046472686	-1758.1027150161697	-30213.367046472686	1314.7374184323035	4.290932481750508	1.2942722710226927E-5	0.6801718583798226	1.0950113329110382E-5	7.263922566808127E-11	0.7226174060135524	-1710.910252041124	153115.6163379888	33416.74772540477	487.55278130882436	185.4478140505113	152.890237815695	18	100	20	31	2	0.19609584097007868	0.29506679103826067	0.3128571985405765	0.1959801694510852	
6940000	-31987.82172325094	-30207.33170773967	-1780.4900155112682	-30207.33170773967	1492.4440506510496	4.103703246132495	1.0604470982601515E-5	0.5752019013020898	9.365180508342297E-6	3.331191654604009E-11	0.5942256454869178	-1733.4130208087777	165660.96361088284	40540.9209302602	192.12292853530218	100.61380754980453	216.3251794848462	19	101	39	1	11	0.18914168824804584	0.30202094376029354	0.3042916249969414	0.20454574299472028	
6950000	-32022.1215244077	-30226.175856654463	-1795.9456677532378	-30226.175856654463	1660.222845479084	4.220306312412284	9.162618878190358E-6	0.49253686503618777	8.392082805872123E-6	1.882970590708941E-11	0.5143883024092148	-1748.8711337022487	189546.16297234662	40278.00594431327	351.2087673278627	238.8510813016256	129.222334871929	15	103	26	25	2	0.19796515602312215	0.3040797220169858	0.30699906199560856	0.1909560599642846	
6960000	-32148.837006796133	-30211.99751532903	-1936.8394914671042	-30211.99751532903	3653.853260767324	4.3664652438407305	4.104097472483018E-6	0.5250029183473729	3.7202040657257817E-6	4.607777580597752E-12	0.5550739492818333	-1885.8969399132118	354171.94039643207	90910.14026185707	698.5234051637746	506.6181844226888	333.56816539931634	15	102	31	12	11	0.19309110787604317	0.29715520980171706	0.31187311014268754	0.19788057217955338	
6970000	-32221.443102436435	-30210.10258740485	-2011.3405150315864	-30210.10258740485	5581.953696289542	4.19644592034437	2.647710455627281E-6	0.48394981993909486	2.5332814946576986E-6	1.5173319607396202E-12	0.47832995811027423	-1959.0555120299855	344496.8937637898	151772.87094855122	879.4921881133072	832.3002246079286	507.8042430080877	30	87	37	5	12	0.19862327079658415	0.29715520980171706	0.3034872262726816	0.20073429312901833	
6980000	-32076.85157964911	-30193.603137465285	-1883.2484421838228	-30193.603137465285	2970.335724554961	4.19644592034437	5.975060838798689E-6	0.5138623663517642	5.689200678153548E-6	8.181700177876788E-12	0.4931366820984477	-1832.1415300074677	260403.5895796818	72422.10531278532	637.3632379663951	708.5529187566242	781.346469072088	24	92	41	8	6	0.20426927842085996	0.30210955498627695	0.3034872262726816	0.19013394032018263	
6990000	-32109.316392419358	-30183.590960188198	-1925.7254322311587	-30183.590960188198	3604.023231450233	3.882046627126409	4.708858282471372E-6	0.5656375177533784	4.4350040015259095E-6	6.011819160327354E-12	0.5405089573392197	-1874.5992889152494	228248.98439333882	91048.27078948214	898.8579354360241	581.1027797175631	739.3644070366744	27	88	47	1	8	0.20087900366373937	0.2943819714885507	0.3034872262726816	0.2012517985750294	
7000000	-31958.163398980374	-30206.91956154116	-1751.2438374392145	-30206.91956154116	1407.8679990074577	4.2548712429507445	1.111498166904132E-5	0.5927889348407359	1.0334028257516029E-5	3.702169580508725E-11	0.5741107945681104	-1704.4842865917558	105241.68520268842	44975.73444776936	269.3770595711495	236.74002498799263	188.78551412055663	23	90	28	26	4	0.19619761231975402	0.2990633628325361	0.3034872262726816	0.2012517985750294	
7010000	-31964.351722784573	-30201.577899396896	-1762.7738233876776	-30201.577899396896	1550.2239428219877	4.215049433025555	1.0242383074445764E-5	0.5135871891191564	1.0082498042788655E-5	2.6992641871974153E-11	0.5204200213902053	-1715.2446470294246	96150.8702897606	45729.329416102264	324.37862297555273	238.4242449877721	457.3471536481731	26	88	6	31	20	0.2024631290910449	0.3007725834976891	0.3034872262726816	0.1932770611385855	
7020000	-31963.128355717734	-30190.353451764047	-1772.7749039536864	-30190.353451764047	1604.4753816390057	4.215049433025555	9.830959591937504E-6	0.5676534846028392	9.255056319481092E-6	2.7769952960829867E-11	0.5643075626850598	-1725.8363648968436	100167.26360910878	39947.35841272369	358.02741436089565	284.4121295413896	265.56497473899805	34	80	3	38	16	0.2024631290910449	0.3049079658076845	0.2993518439626862	0.1932770611385855	
7030000	-31877.163328823488	-30183.90045516773	-1693.2628736557574	-30183.90045516773	1147.1545367499564	3.973437873040035	1.61806901992888E-5	0.6546092115716252	1.4577266840874596E-5	9.187189921814904E-11	0.646544046787131	-1647.6288246386807	48432.45983219511	25775.262256934206	146.9249961407856	122.41695593369484	350.92755717035413	54	60	42	4	11	0.2024631290910449	0.3040695515105235	0.3035988956082869	0.1898684237901458	
7040000	-31870.48926679854	-30181.16434406595	-1689.3249227325916	-30181.16434406595	1064.6177321281593	3.7611055601180112	1.64953794423856E-5	0.5983291848647754	1.4613090660254373E-5	8.380138786541305E-11	0.5925894875443709	-1644.1304451061355	64194.858796069486	25890.98702016864	150.40833535541537	242.87285969507994	183.08180675276668	41	73	52	2	3	0.19723186517526065	0.2989110106973664	0.3165552243215551	0.18730189980581888	
7050000	-31819.9704988232	-30195.810912208817	-1624.159586614384	-30195.810912208817	714.9373495728917	4.186087132734719	2.326079734998076E-5	0.5914902009083726	2.1312713031688853E-5	1.86250752300472E-10	0.6083053975473022	-1581.2016156576328	45473.61322670693	14303.218142697704	153.4523099210274	50.781015800942605	132.19355774526608	39	74	53	2	3	0.20590648036106385	0.2989110106973664	0.2964125826088789	0.19876992633269178	
7060000	-31888.735372365816	-30178.663268095246	-1710.0721042705688	-30178.663268095246	1198.9864001893181	4.186087132734719	1.3146476820637818E-5	0.5860899334795343	1.2514935925937277E-5	5.915502107146746E-11	0.5850002212033327	-1665.1208002009316	65917.29354825462	24968.040336403465	180.5969804263661	231.27797357529386	144.74042680914934	40	73	37	8	13	0.20020962202620982	0.3027787709468261	0.2964125826088789	0.20059902441808614	
7070000	-31871.94717980425	-30176.620429532617	-1695.3267502716346	-30176.620429532617	1092.9665135078274	4.186087132734719	1.4274802636882187E-5	0.6606091677352003	1.3159381936348248E-5	7.828882949693543E-11	0.6423118549047694	-1650.4991330976454	56994.42805900354	25711.331080232576	182.38888657846934	120.90148880668309	205.2653911954453	41	73	26	28	3	0.20020962202620982	0.2962829445552092	0.3025786636370954	0.20092876978148652	
7080000	-31784.447519930647	-30226.11690988194	-1558.3306100487057	-30226.11690988194	476.97270774776626	3.9334648695370533	2.9327766862591365E-5	0.5402239124205739	2.8262872237050637E-5	2.53518123658982E-10	0.5371591418846703	-1517.746721678461	33681.838876145564	14535.74273481002	95.73281743592746	38.869004627622715	62.91791286112129	35	79	25	15	17	0.1917899189664053	0.2962829445552092	0.3145382291179994	0.19738890736038706	
7090000	-31851.563636051393	-30205.058424999068	-1646.5052110523231	-30205.058424999068	811.1191022738232	4.138323472117633	1.819834596315619E-5	0.5250698953256324	1.7910577596579167E-5	8.897092347018763E-11	0.5162347975382535	-1602.0553461984086	76304.271010844	24688.54076679554	153.72492415741058	192.87636599461294	95.05781437444149	28	87	8	5	43	0.1917899189664053	0.2954057230162756	0.31613590942576075	0.19666844859155927	
7100000	-31796.247844437996	-30212.069311461742	-1584.178532976254	-30212.069311461742	586.9697798744214	4.138323472117633	2.6903153648671965E-5	0.5442393898668806	2.5873559837005748E-5	2.439211943987535E-10	0.5737300173176306	-1541.1728063342023	32714.619724125434	13143.631949760189	1693.6256150812503	89.43155449662785	60.48877382727964	41	73	1	38	18	0.1917899189664053	0.2954057230162756	0.31613590942576075	0.19666844859155927	
7110000	-31760.35872238517	-30183.319738990063	-1577.0389833951056	-30183.319738990063	505.1483384385538	4.127588721588197	3.143456457400941E-5	0.5599236383159268	2.9170879786718406E-5	2.9865606152159254E-10	0.5514827745419526	-1534.41686941991	27066.016619664777	14826.110831187565	389.4227968446443	85.53425201530392	154.3716668562815	40	74	3	53	1	0.1917899189664053	0.2954057230162756	0.31613590942576075	0.19666844859155927	
7120000	-31822.106023199955	-30199.406022327283	-1622.7000008726702	-30199.406022327283	650.6535739821835	4.2145855572832005	2.732608810878034E-5	0.5244525449009262	2.5518273292439964E-5	1.8422512947673223E-10	0.505596613539693	-1577.9985506771025	28845.305047769412	12741.417358842527	4297.472001685539	166.5408359844804	152.0945699875057	46	70	2	39	14	0.20689745291549866	0.2869670729332293	0.3114854372171072	0.19465003693416577	
7130000	-31881.74846733744	-30190.420374353216	-1691.3280929842235	-30190.420374353216	932.0237447826129	4.2442171602071985	1.787487510644025E-5	0.515209073987184	1.657203876115187E-5	7.357715919941462E-11	0.4904917251509921	-1645.1719213748893	49590.62805234627	24409.304643412746	3857.6394361722137	128.33227382967013	148.91470152244156	50	65	3	38	15	0.20077522133265183	0.3049726391660747	0.2934798709842618	0.2007722685170126	
7140000	-31840.57391641991	-30200.990258682086	-1639.5836577378257	-30200.990258682086	770.3579742014612	3.9047311373533518	2.0665108427118412E-5	0.5077857180970513	2.0258098841672895E-5	1.0681810825517946E-10	0.4921582226015874	-1595.2012481958602	32358.8568456175	19146.672986882113	1053.6325177256685	89.0354996701459	198.55040601414257	47	67	3	33	21	0.20077522133265183	0.30627246476122993	0.2934798709842618	0.19947244292185737	
7150000	-31859.456636981475	-30201.136718656508	-1658.319918324967	-30201.136718656508	719.7268336058294	4.237777121966585	1.9520245642351606E-5	0.5555557363704264	1.8901626863041236E-5	1.0124773700691487E-10	0.5199974117548801	-1615.0668691121557	36154.86210811816	18248.109226127253	882.5061483099977	129.51850262799448	63.62711963989934	48	65	5	44	9	0.2021874396078488	0.2983011116241467	0.2990953549738013	0.20041609379420416	
7160000	-31824.047357363877	-30193.447946905264	-1630.5994104586139	-30193.447946905264	695.0848011018138	3.973512702963797	2.3049811842217617E-5	0.507927571572211	2.2171908424378593E-5	1.4627552423746108E-10	0.5258473127034905	-1586.5677833925597	38334.89275779016	19188.043839734277	766.050048203424	127.30902123514458	191.1890617991264	30	83	6	51	1	0.20050945203316073	0.30066621248794784	0.30442375920905196	0.19440057626984042	
7170000	-31861.332577514917	-30200.80957983911	-1660.5229976758055	-30200.80957983911	758.2325253088786	3.862978963172049	2.0741500843428295E-5	0.47126457120964943	1.9928561086569875E-5	1.0334441458669815E-10	0.4901566715819414	-1617.8720245134168	54423.654788085616	16545.984324836747	181.88814174055867	146.40283230221837	90.55469770515744	32	83	30	19	7	0.19792363868470728	0.3009006459385462	0.30677513910690707	0.19440057626984042	
7180000	-32013.460274520414	-30212.128807964124	-1801.331466556291	-30212.128807964124	1967.639991755929	4.053211391796094	9.176680361924847E-6	0.47353960606276024	9.19714266107495E-6	2.1098863894181567E-11	0.49132674025550804	-1754.0428730493038	62388.11694500875	37868.83080938561	621.3989150902953	815.9894308676282	264.3572246005668	37	78	24	8	24	0.19792363868470728	0.29591680036182605	0.3117589846836272	0.19440057626984042	
7190000	-32030.71867643637	-30180.1359016855	-1850.582774750869	-30180.1359016855	2097.286513268152	4.144269654544076	7.158615116411682E-6	0.5179075500687109	7.155274104266919E-6	1.7209065166307678E-11	0.5598190271505619	-1800.7756389894869	168786.25074807293	43547.84164775604	2401.337886088113	502.07198273467577	539.7105034814588	38	78	5	33	17	0.20204016647450304	0.2962814775289932	0.30096130652684183	0.20071704946966293	
7200000	-32003.053999084113	-30187.586024658227	-1815.4679744258872	-30187.586024658227	1611.0290353903072	3.918997177420318	8.650055735707221E-6	0.48484258930645424	8.489916812057138E-6	1.9856471331060327E-11	0.504284245467553	-1768.4926636159782	92847.18542799486	53524.5549998942	1002.7214654624858	178.37450954040983	192.00913311297103	41	75	23	22	10	0.19630346995234518	0.2953415379925306	0.3059384531590649	0.2024165388960603	
7210000	-31931.236689652425	-30208.573276657633	-1722.663412994793	-30208.573276657633	1119.2018119835543	4.338161067294193	1.2972203835292334E-5	0.5206474061249945	1.2813658423028406E-5	4.422583112393395E-11	0.5061295120856678	-1676.1476661607096	54869.721932617416	30017.44793266446	1741.3873179007594	506.77451826363307	138.25620646527076	30	83	4	18	36	0.19630346995234518	0.29270436981292136	0.30857562133867417	0.2024165388960603	
7220000	-31842.412168119696	-30192.861815165303	-1649.5503529543944	-30192.861815165303	805.1160928500187	3.882904052382598	2.0484187747758074E-5	0.581013320377078	1.9560797776301745E-5	1.8932536481690937E-10	0.6644359868684185	-1604.8961267897112	48856.98452445978	17479.134741515696	970.570081027819	306.9159925146803	113.05435756121908	29	85	2	15	40	0.19630346995234518	0.29270436981292136	0.30857562133867417	0.2024165388960603	
7230000	-32040.628061138214	-30193.241626321484	-1847.3864348167301	-30193.241626321484	2188.050808888455	4.201656613033702	7.649756609879427E-6	0.5571835119197573	7.363959457245837E-6	2.1140756338012837E-11	0.5827211063340086	-1795.6699274753134	108026.16696878533	60921.68112535213	6285.025784919636	620.0267648353272	1221.7014283345595	33	79	4	53	2	0.19630346995234518	0.29270436981292136	0.31073427350676214	0.20025788672797235	
7240000	-32104.08442966027	-30198.026214467212	-1906.058215193059	-30198.026214467212	2913.946950716418	4.55918070989372	5.05888300201874E-6	0.5264485189569211	4.898851842281503E-6	8.509273761739043E-12	0.5650990564687329	-1856.3548681480445	150907.16420560196	67505.4135123417	1407.9346376267617	696.9848946035908	256.261025760466	35	77	8	49	2	0.19038131898431404	0.29677709207961095	0.3125837022081037	0.20025788672797235	
7250000	-32075.819308433795	-30195.768354667478	-1880.0509537663158	-30195.768354667478	2624.0213097683168	3.998926331085766	5.693319463305436E-6	0.536678310963929	5.53972064773514E-6	1.0416242093076783E-11	0.5562880433645062	-1830.319841306412	126161.58955741793	65033.32519903596	2452.2386484373274	698.9019203826358	343.66804748737644	29	83	12	26	21	0.19038131898431404	0.2977782996009119	0.3131928633622526	0.19864751805252254	
7260000	-31942.715676813656	-30193.01739455904	-1749.6982822546147	-30193.01739455904	1465.2881893343429	3.766280042749175	1.325717100224587E-5	0.5222845880986839	1.2356266119401902E-5	4.965872812694209E-11	0.5200228606993301	-1703.3194943316337	81132.8451963911	31892.775785606475	921.6641913301046	388.92974537909305	162.40699816276523	28	85	4	34	20	0.20478257535448324	0.2977782996009119	0.2987916069920834	0.19864751805252254	
7270000	-32025.988102262178	-30173.66742679941	-1852.3206754627683	-30173.66742679941	1881.715143904734	3.9630511005668123	7.893694818293608E-6	0.5259166089067575	7.819428403871369E-6	1.7164633637035036E-11	0.519967526141423	-1802.1464640490049	116112.54247852312	54459.855873431574	3576.1638635024387	1387.8089052415683	248.62598640367278	18	96	3	35	19	0.20478257535448324	0.2977782996009119	0.2987916069920834	0.19864751805252254	
7280000	-32096.240516498383	-30195.628287489853	-1900.612229008528	-30195.628287489853	2880.03182562504	4.165959207686385	5.781247025782764E-6	0.55028416897557	5.582187742362844E-6	1.1823659735030233E-11	0.583263690256821	-1849.160166249227	154434.11262094567	75900.8153124296	7575.429940568265	637.9478540288561	434.4799952406498	18	96	4	45	8	0.2047992340852473	0.29776164087014784	0.2987916069920834	0.19864751805252254	
7290000	-32168.624863140667	-30198.61182027446	-1970.0130428662071	-30198.61182027446	4340.552305384597	4.21038500415634	3.863424952304159E-6	0.5654389250253357	3.633821812454068E-6	5.381011488142639E-12	0.5968058201123561	-1915.535427458144	204944.95357205142	104543.29713336787	20333.82312989086	2309.0763299860737	781.3177540022978	46	66	3	9	47	0.1909059172451584	0.31165495771023677	0.2987916069920834	0.19864751805252254	
7300000	-32196.40444354159	-30198.012001916883	-1998.3924416247078	-30198.012001916883	5092.829096328323	4.21038500415634	3.3599894836069725E-6	0.5095100382196661	3.1267055937857793E-6	2.9627994422766735E-12	0.5316403031968531	-1938.7271916823165	198615.67021157296	104663.32642359825	227472.4619647449	8861.95267880561	896.839615484406	39	70	2	8	52	0.19705158767342293	0.3092366792626848	0.30895030224262654	0.18476143082126686	
7310000	-32113.984219136342	-30166.736573391463	-1947.247645744879	-30166.736573391463	3819.945762153616	4.130085653788714	3.9820376992823565E-6	0.5208680208827039	3.854798271332894E-6	4.844114900737052E-12	0.5422709312194053	-1894.0563003920265	244285.60123082128	105402.29013909103	7119.344812348617	1222.4447190467297	861.4158776055922	38	76	3	15	39	0.19246368042504786	0.3092366792626848	0.30895030224262654	0.18934933806964194	
7320000	-32087.208372642865	-30197.42471558581	-1889.7836570570553	-30197.42471558581	2576.9046201253545	4.2519119780546255	5.385479575702814E-6	0.5295389287175085	5.398332858851105E-6	9.853171046500351E-12	0.5688966792255274	-1838.9035071503056	178899.286627258	84939.34232834581	1986.4618974106172	532.281184888285	626.7127238967304	36	76	6	2	51	0.19246368042504786	0.29508977961737326	0.32309720188793806	0.18934933806964194	
7330000	-32149.787891330117	-30183.234781992433	-1966.5531093376865	-30183.234781992433	3904.3751604147487	4.114401656171816	3.3955352691021423E-6	0.553869251510307	3.4876129407789537E-6	4.3771148936509725E-12	0.57807762249145	-1913.0433368991598	320287.3844376594	107373.20601985329	5233.84077408469	1292.196913710438	833.407150948317	28	85	2	16	40	0.19503744666406542	0.29508977961737326	0.32309720188793806	0.18677557183062438	
7340000	-32148.430758918243	-30182.734005477916	-1965.6967534403266	-30182.734005477916	3957.778315614881	4.190877992610384	3.7037535293305617E-6	0.4951373135124497	3.8611793125813915E-6	4.331723130429489E-12	0.5267570562977206	-1910.141538206354	257727.5297167237	114922.03810583298	45263.54161688863	1507.3072111038362	1033.3212974301105	31	83	1	5	51	0.19787526590405474	0.3042904845639978	0.30519813644923094	0.19263611308271764	
7350000	-32072.268548453623	-30187.119290404044	-1885.149258049581	-30187.119290404044	2531.5904084690146	4.190877992610384	5.5579982429807635E-6	0.4809836201957946	5.683909722163712E-6	9.878506792314906E-12	0.5306254101870719	-1834.6674182741358	168775.78630380277	68120.19684981296	2627.8563601581936	827.5356930128479	491.6837844804539	30	85	1	16	39	0.19787526590405474	0.30055282185056054	0.3089357991626682	0.19263611308271764	
7360000	-32151.10841095396	-30212.381172945476	-1938.7272380084821	-30212.381172945476	3077.668211062684	4.190877992610384	4.462040382835645E-6	0.4824212176456228	4.427128868370937E-6	6.1756023544567E-12	0.527590344059555	-1886.7716580527292	263018.93199414323	81262.00543053004	3336.9309082039317	1047.7024610161202	646.810142801731	27	86	8	10	40	0.19787526590405474	0.30055282185056054	0.3089357991626682	0.19263611308271764	
7370000	-31949.74958999202	-30205.139653669696	-1744.609936322327	-30205.139653669696	1102.0679073641547	4.190877992610384	1.2139839319541084E-5	0.4792426310674897	1.1994908742168489E-5	4.5552593012728375E-11	0.5355295519522494	-1698.6061449385393	68614.14241254184	36347.989145927066	992.4333905816486	276.79825156246073	149.66015163781546	33	80	8	23	27	0.20098475353239315	0.29744333422222213	0.3089357991626682	0.19263611308271764	
7380000	-32058.33466652075	-30211.914488539045	-1846.4201779817054	-30211.914488539045	2266.1819380406973	4.190877992610384	7.361807708843472E-6	0.42795969560927183	7.179325657541517E-6	1.2738243373841542E-11	0.4821266085599412	-1798.5416962767415	139663.93240681128	41247.82361822092	956.1230641091001	329.08540941184435	359.1383325444973	33	81	15	20	22	0.20098475353239315	0.3041895520047647	0.30073503741374374	0.19409065704909956	
7390000	-32073.942947556723	-30209.254097732817	-1864.688849823905	-30209.254097732817	2220.4862343213313	3.92963155572502	6.961094899784596E-6	0.4581978109053235	6.754724799106319E-6	1.2726711303146252E-11	0.5129034654462147	-1814.685307702654	130588.38953092055	60222.62007171282	3302.393907889969	615.608653253288	638.4183907498884	29	85	11	26	20	0.20098475353239315	0.3041895520047647	0.30073503741374374	0.19409065704909956	
7400000	-32060.346505793135	-30236.145518196932	-1824.2009875962033	-30236.145518196932	1971.1601309213029	3.8936221167539022	8.665643130171034E-6	0.4310324584103469	8.293762927607428E-6	1.7254063419943304E-11	0.4956163092090561	-1774.8500065365347	134243.2347441815	48108.32657731765	3257.1311654810042	315.11385176934516	481.3594514377118	33	83	6	6	43	0.20313675318164875	0.29890179527349076	0.3060227941450177	0.19193865739984395	
7410000	-31927.5445527069	-30211.659231672624	-1715.8853210342745	-30211.659231672624	955.1167591664424	3.857897817646678	1.494896486227566E-5	0.4663806861119716	1.4315653694590805E-5	5.6658395834714204E-11	0.5043773142074155	-1670.7905389042478	65048.09758565151	29843.887567723916	716.2668143441775	166.36187481194415	173.25587814910202	31	85	6	11	38	0.20278329356224326	0.2976774462819527	0.2988688944280034	0.20067036572780178	
7420000	-32018.569619176655	-30216.76248532423	-1801.8071338524253	-30216.76248532423	1623.5790697178531	3.889738500280927	8.637588728844869E-6	0.49506899229033363	8.082583338224994E-6	2.4302045294487727E-11	0.5723212782554277	-1755.8846075462814	81971.02064415705	47680.075578711745	293.5042102528872	166.60763794433296	212.55061931936328	40	76	35	6	14	0.20278329356224326	0.2976774462819527	0.30142847374865406	0.19811078640715113	
7430000	-31917.926944116323	-30198.34354701074	-1719.583397105584	-30198.34354701074	1031.4994715646073	3.889738500280927	1.3516399684722228E-5	0.5017657932862873	1.3068072829455704E-5	5.232841379419388E-11	0.5431811725300651	-1676.0813889392527	56041.58316510283	24140.023695761236	282.4868028175225	137.40867038446444	100.3413787786365	34	83	16	34	4	0.18990626929122725	0.29752442040773974	0.314458523893883	0.19811078640715113	
7440000	-31910.34102876486	-30210.05394735658	-1700.2870814082776	-30210.05394735658	836.1582042849421	4.281455179429945	1.694886667336868E-5	0.5170684821640993	1.6707808442007872E-5	7.754903930685188E-11	0.5167147536321522	-1656.2815753846064	38420.611677613764	21390.43373835617	590.3363055794158	178.73442316570245	174.55740094565613	44	73	9	34	11	0.18990626929122725	0.29974506196274275	0.314458523893883	0.1958901448521481	
7450000	-32023.23047736303	-30185.864908418058	-1837.3655689449736	-30185.864908418058	2127.920873361618	4.2249204102942	8.147961241284712E-6	0.5227720332968468	7.964567165150057E-6	2.0093473491491372E-11	0.5485719260591578	-1790.0979854140617	84244.48519275393	44122.74734914646	1218.4243513945128	462.3799379399153	102.96460019647685	43	73	9	45	1	0.1926158830095885	0.29974506196274275	0.31174891017552175	0.1958901448521481	
7460000	-31984.334841246797	-30203.281266969145	-1781.0535742776538	-30203.281266969145	1400.1991133238005	4.2249204102942	1.1216891661316028E-5	0.45094438743370324	1.1173436521254344E-5	2.6898553085962704E-11	0.45910418262264946	-1735.4765590351033	58689.093398624966	29265.790619390802	767.1716869118721	237.329049419374	272.43081160746885	33	84	12	26	16	0.1926158830095885	0.3035504485826921	0.309891649554261	0.1939420188534595	
7470000	-32043.979844618698	-30193.41460680329	-1850.565237815409	-30193.41460680329	1998.1138396058352	4.2249204102942	7.966384966663195E-6	0.5300888964939102	7.778958259062164E-6	2.1631495951202833E-11	0.5727481608651627	-1801.2729518770916	198149.3489432202	35803.5179224268	2146.423196568919	661.2950420656123	117.85843903012068	29	87	2	52	1	0.1926158830095885	0.3061746545735021	0.307267443563451	0.1939420188534595	
7480000	-31967.58240627751	-30192.721114331172	-1774.8612919463383	-30192.721114331172	1428.568079101066	4.211307499698402	1.0799432741847935E-5	0.52192430207	1.0402324399252037E-5	3.845105223355225E-11	0.5839916479248883	-1725.1424780103307	80095.01677508744	32929.59998143569	16950.397426587002	386.6145129104495	233.13965883801788	29	84	3	50	5	0.19778631315271122	0.3062708091580007	0.30200085883582967	0.1939420188534595	
7490000	-31943.622476795914	-30178.777831252315	-1764.8446455435974	-30178.777831252315	1305.402606716653	4.211307499698402	1.1341308954349057E-5	0.48948184355018415	1.103440144917066E-5	3.371300879852785E-11	0.5123809741493174	-1713.4597944438706	95531.21185095744	31238.646785199282	38893.892963009275	234.61629479766648	263.5511783859968	30	74	13	42	12	0.19778631315271122	0.30363550057892763	0.29892121961569657	0.19965696665266566	
7500000	-32005.301112661447	-30176.577208217044	-1828.7239044444018	-30176.577208217044	2207.4573062995723	4.097159021190988	6.765617975718435E-6	0.4993737794567586	6.910822498795648E-6	1.2785466118364138E-11	0.508842875765228	-1775.8054132595435	181952.32607336322	50762.96346957244	46804.788145011	290.7076610313998	248.27691242423754	27	76	15	4	49	0.1977590321483471	0.2965170253213739	0.3060396948732503	0.19968424765702977	
7510000	-31872.689834578716	-30190.98046840004	-1681.7093661786762	-30190.98046840004	824.8822125387959	4.327317464978799	1.6874428488342648E-5	0.5053062288199357	1.695211015123102E-5	8.295911004147453E-11	0.5380454552072806	-1626.6122893919087	163250.10829463953	20791.761897310033	18817.567939142282	18437.99854869473	139.4098014332484	13	76	17	12	53	0.1977590321483471	0.2965170253213739	0.3060396948732503	0.19968424765702977	
7520000	-31747.811594882332	-30190.562157622255	-1557.249437260077	-30190.562157622255	401.43111668008606	3.9284530054422153	3.646602847237312E-5	0.50611071308001	3.6084217007871175E-5	3.6242347400557437E-10	0.521969004888724	-1507.4375348987228	24917.349372056367	18606.036868655017	7076.679151821594	9050.191972885472	76.6211450891936	13	54	29	22	53	0.202193720584754	0.295125545292524	0.313342051687703	0.18933868243502008	
7530000	-31900.036156656864	-30203.91912030388	-1696.117036352987	-30203.91912030388	941.502305448694	4.093016079461945	1.6456328639161945E-5	0.5330827978236123	1.6385891085426563E-5	8.1765864517665E-11	0.5377281658514936	-1643.296218268435	56813.23201805862	23091.28003464086	15392.26352037723	15587.945937919789	103.56883431287045	25	50	20	24	52	0.202193720584754	0.295125545292524	0.30339693693322667	0.1992837971894964	
7540000	-31845.278368418847	-30205.361378104004	-1639.9169903148443	-30205.361378104004	683.4252996644012	3.828852811561187	2.2397579721878374E-5	0.5224101522612357	2.3076814932552156E-5	1.6664255669349867E-10	0.5514097601202332	-1588.5272809663225	37201.192512711066	20303.61815541491	14064.908290688636	12048.080631752497	114.13497558075598	23	51	20	24	53	0.202193720584754	0.295125545292524	0.30339693693322667	0.1992837971894964	
7550000	-31925.438837667974	-30212.79955503962	-1712.6392826283547	-30212.79955503962	1131.207192796558	4.214761002259817	1.584212814412688E-5	0.5494116230186491	1.5835848907456435E-5	8.685367990890482E-11	0.5685312525320139	-1661.7432552080782	73632.16164016588	31687.570403144822	20327.19131631247	1570.6721618804759	167.0865245844746	28	34	55	2	52	0.19239149676913442	0.29065938218157844	0.3148339521329525	0.20211516891633569	
7560000	-31957.76189185549	-30181.98411819711	-1775.7777736583798	-30181.98411819711	1397.5428306970734	4.031836946221168	1.0913152433602899E-5	0.4958266760560948	1.1051280084382128E-5	3.414409944336642E-11	0.52376450957071	-1725.2115452768724	70234.91484929109	25701.648051365595	30751.55225284408	491.8441215591643	315.7565277613688	30	44	44	12	41	0.19785001213232623	0.3015246212685476	0.2985101976827915	0.20211516891633569	
7570000	-31884.458477045053	-30190.34372299545	-1694.1147540496006	-30190.34372299545	874.348896951742	4.0382807036492645	1.718965761346762E-5	0.45108706593742204	1.7801183477042815E-5	7.700143911215102E-11	0.48364743297101737	-1644.7110585916741	59633.68285455018	20347.693627083154	20597.726573219792	887.5273298061703	169.77118554311045	20	23	77	4	47	0.19785001213232623	0.3015246212685476	0.2985101976827915	0.20211516891633569	
7580000	-31857.887678773706	-30199.105922008133	-1658.781756765573	-30199.105922008133	566.0017102904128	4.00597615068086	2.357739284997133E-5	0.4970421389645916	2.4009474880748084E-5	1.793014921418838E-10	0.5553343685336801	-1604.7180661100533	41400.50675668741	41402.00599539768	15006.692244393766	25533.95938772237	147.19626153597343	23	4	90	6	48	0.19785001213232623	0.3015246212685476	0.2985101976827915	0.20211516891633569	
7590000	-31781.318650349614	-30175.927578261148	-1605.3910720884674	-30175.927578261148	560.8524378360294	3.9048407434927404	2.8185900509908082E-5	0.5425396385908416	2.890284679423301E-5	2.8968744065014895E-10	0.5858349148612858	-1556.2427898625972	36901.94904929548	16581.104813060272	13615.25716380166	2738.5089122952077	82.25727499175531	25	40	55	1	50	0.19785001213232623	0.3015246212685476	0.2985101976827915	0.20211516891633569	
7600000	-31765.329088164483	-30204.20393495704	-1561.1251532074425	-30204.20393495704	467.1792070454605	3.9048407434927404	3.4340527868667024E-5	0.4913400460199548	3.534126108183346E-5	3.514237515651708E-10	0.5308384057231454	-1513.47034313559	34923.09137085898	9564.775536578432	9775.135400495212	1934.430148804578	64.71428989148926	21	52	46	1	51	0.19785001213232623	0.3015246212685476	0.2985101976827915	0.20211516891633569	
7610000	-31764.19195253752	-30198.194697921383	-1565.997254616137	-30198.194697921383	400.85915685261506	4.128637477469597	3.4821146474574675E-5	0.46276969575878224	3.4509625686302293E-5	2.93180063855428E-10	0.4937728330580276	-1516.145178359178	55801.3272212942	15539.780977197091	11023.182520548227	4365.692117036533	72.53774815922117	16	5	94	6	50	0.19785001213232623	0.3015246212685476	0.2977298425114792	0.20289552408764802	
7620000	-31923.587763661595	-30188.158108540356	-1735.4296551212387	-30188.158108540356	1093.5251548292838	4.006033956825627	1.533451691907207E-5	0.45609132261507285	1.5036043059675278E-5	5.507753089088697E-11	0.47896224394064085	-1679.5658009820481	108872.74286559515	114665.66884121245	30579.852263110097	15619.967498465412	206.0410475509405	3	18	89	11	50	0.19787026763552534	0.2946936862832376	0.3045405219935901	0.20289552408764802	
7630000	-31858.36687833116	-30175.938589611957	-1682.4282887192016	-30175.938589611957	928.2647157591919	4.006033956825627	1.7540339732570375E-5	0.5370623235008101	1.7507735177501908E-5	1.0561511551269648E-10	0.5705556581807025	-1628.267458272138	76048.66918866956	90326.78745572694	23251.814732631752	7690.895291424447	125.59848777086307	10	4	98	9	50	0.19485984516194163	0.2946936862832376	0.3075509444671738	0.20289552408764802	
7640000	-32027.4724097101	-30232.33241912076	-1795.139990589339	-30232.33241912076	1658.90121129506	4.006033956825627	8.352255706993942E-6	0.45729159931772817	8.661379627837523E-6	1.6875506369696485E-11	0.4646691041026968	-1736.6818733918562	114674.47437975694	176758.94770988298	36679.02305351099	38666.93643609127	223.69147643984388	5	18	76	21	51	0.19485984516194163	0.300302126498231	0.3120374689934601	0.19280055934636836	
7650000	-31987.433464100955	-30195.363221215626	-1792.0702428853294	-30195.363221215626	1688.4639281107195	4.006033956825627	8.463789837938544E-6	0.49818901305529506	8.744532854069938E-6	2.1094948603385623E-11	0.5220489794059829	-1739.4817985769032	108100.56397061942	110266.23693429926	40844.94328534016	333.61004183219165	209.91291037723553	16	7	97	7	44	0.19485984516194163	0.300302126498231	0.3110590826205878	0.1937789457192406	
7660000	-31992.783316902365	-30179.583215975457	-1813.200100926908	-30179.583215975457	1822.7798288123672	4.309011353684942	8.048382727762975E-6	0.5078889342482295	8.13400806913138E-6	2.0762339106417313E-11	0.5607009918118017	-1758.9962466729419	174119.89468483478	204632.55683671785	36103.900752770285	160.08191927404505	231.50243968934458	15	3	103	2	48	0.19485984516194163	0.300302126498231	0.3110590826205878	0.1937789457192406	
7670000	-31819.483025350553	-30182.43707647593	-1637.045948874625	-30182.43707647593	627.8427399086811	4.025582555457073	2.26903204420298E-5	0.5114377595181975	2.2638695566068876E-5	1.4827930478188636E-10	0.544041637282831	-1588.2416207521294	74756.39432059402	38602.162727714014	16480.397359302373	197.35480132674215	89.877630930592	7	12	103	4	45	0.19485984516194163	0.3029254823467108	0.308435726772108	0.1937789457192406	
7680000	-31837.42323001624	-30180.526929523894	-1656.8963004923462	-30180.526929523894	714.8326975783818	4.343000541157289	2.097781773147602E-5	0.5241848186924095	2.1168760246432703E-5	1.3675447442902193E-10	0.5603130820384263	-1604.6058977395703	20637.905914718176	72307.54152096527	16393.460346424916	3042.8054280986275	169.26746664036224	5	11	101	5	49	0.19605760350787238	0.30047300056376225	0.308435726772108	0.19503366915625842	
7690000	-31835.119811713088	-30205.585984577978	-1629.53382713511	-30205.585984577978	573.7145256125131	4.33793193127895	2.4225683544461077E-5	0.5753972068669251	2.4795344585898985E-5	2.3900146939687355E-10	0.6126587286988707	-1577.9690367248004	42980.90688523137	16791.392815245476	12129.359237393712	11298.444300207995	91.86400828468422	26	5	88	3	49	0.1996846679485185	0.295410189039739	0.308435726772108	0.19646941623963557	
7700000	-31779.35775256375	-30205.81167223869	-1573.5460803250576	-30205.81167223869	501.0603759479946	4.165975825021877	3.3158278003890304E-5	0.5581000091155915	3.3122865816373775E-5	5.072110297345162E-10	0.6458246139339984	-1525.406884687921	25766.726214148915	44241.4903613301	10592.003469643663	447.9280575972969	70.58774227273261	17	8	95	1	50	0.19284970466372092	0.297469394695499	0.3166465543807048	0.19303434626007626	
7710000	-31794.30905412938	-30191.31818856996	-1602.9908655594181	-30191.31818856996	480.01575620116137	3.8613958940954687	2.7845131208826514E-5	0.48834103689616126	2.8663946587336004E-5	2.5178720190226984E-10	0.559576911291786	-1551.6331077921704	41372.01365569304	17423.40679720764	11810.956179913	13089.625181251038	97.77274549304116	22	27	69	2	51	0.20600830415204932	0.2917443826272805	0.3079497371325178	0.1942975760881534	
7720000	-31734.466378949164	-30194.785555389393	-1539.6808235597719	-30194.785555389393	378.09601944957757	4.186743764725946	3.7548780982769036E-5	0.47244612071786374	4.002553396376394E-5	4.532870956283404E-10	0.5377961726453592	-1490.1030880065066	23382.24062915777	11966.221412424704	7901.993257335399	10605.570624536027	58.26231335777321	15	30	61	14	51	0.20760282940890246	0.2917443826272805	0.30519517335433544	0.1954576146094826	
7730000	-31747.515237267777	-30167.31600753764	-1580.1992297301356	-30167.31600753764	428.3729259959063	4.134480783472696	3.1934903312923325E-5	0.5028044413442547	3.355508353971598E-5	3.588971175683522E-10	0.568010656609385	-1531.9991186861005	25576.90060680036	8917.988891403049	11280.945421607972	3434.3043509464496	61.9313695945448	26	31	56	11	47	0.20760282940890246	0.2917443826272805	0.30519517335433544	0.1954576146094826	
7740000	-31810.345080690837	-30201.020874613474	-1609.3242060773619	-30201.020874613474	470.41176138560246	3.8742460625875186	3.064862985055857E-5	0.49075806658434357	3.1352726101221E-5	3.1310493505319433E-10	0.5601074604529419	-1560.664878471137	29564.6113783494	11839.493225631935	8846.371573640057	5264.299146401651	101.23456930691819	26	65	26	7	47	0.19319255874217806	0.2917443826272805	0.31118822427907006	0.20387483435147236	
7750000	-31938.09856469376	-30201.677852144774	-1736.420712548986	-30201.677852144774	904.880503120821	4.290298866911976	1.59742987233169E-5	0.5243794061434591	1.6295188177117185E-5	9.8875354470503E-11	0.6138095281085624	-1685.6292460077684	60967.72433859556	22904.968432751502	12882.988964332315	4506.080694405483	141.26356186306472	35	79	4	10	43	0.19689009208094033	0.29884309205819004	0.31118822427907006	0.19307859158180052	
7760000	-32026.68885592143	-30184.769425064896	-1841.9194308565336	-30184.769425064896	1867.7406616216078	3.9545882742336356	7.847033618356374E-6	0.5449703860392997	7.830925360342915E-6	2.4280500487482586E-11	0.6269354701349836	-1787.130936528833	126070.37785362564	57860.52442361213	45272.73789357962	6065.089874435307	235.5345512919175	35	77	5	8	46	0.19689009208094033	0.29884309205819004	0.31118822427907006	0.19307859158180052	
7770000	-32190.56554791129	-30217.597066552575	-1972.968481358716	-30217.597066552575	3921.673080268083	3.9877265587783848	3.6259388455978478E-6	0.5097958210612318	3.6756893054811527E-6	4.336314108291273E-12	0.5700099198369188	-1916.9596724692879	301292.0187542074	96207.01869054245	29337.081407363403	6081.948312907049	581.0489902619419	37	80	4	5	45	0.19689009208094033	0.29884309205819004	0.31118822427907006	0.19307859158180052	
7780000	-32140.475025469143	-30175.39617719314	-1965.078848276005	-30175.39617719314	3992.6310532028774	3.9877265587783848	3.7964340069827616E-6	0.48732662652645065	3.821741322985843E-6	4.780520665320974E-12	0.5580965810157434	-1907.516247161607	180983.1930334355	103287.95289274691	161526.01117825412	3660.715022891946	561.7648342813228	38	75	2	14	42	0.19756759834242218	0.3036314983216354	0.30572231175414283	0.19307859158180052	
7790000	-32110.68400824904	-30189.799020996237	-1920.8849872528028	-30189.799020996237	3117.0701967422187	3.9877265587783848	4.38685435834053E-6	0.49296622920232824	4.495575728126728E-6	6.91292223234145E-12	0.5774150594024515	-1864.7118844750573	208601.74136245542	87676.26188495992	73007.37472268852	4323.341338913701	416.98274225023215	25	78	15	9	44	0.19756759834242218	0.3036314983216354	0.30572231175414283	0.19307859158180052	
7800000	-31875.029352591617	-30185.300010242583	-1689.729342349035	-30185.300010242583	876.9236426222293	4.217422220617071	1.573263673187909E-5	0.49759349952174314	1.6084798115664992E-5	9.129573353125494E-11	0.5820342669428351	-1639.9794142228864	58128.41856332736	21166.998797510125	19204.3293692742	1263.4909466410143	130.7032356814582	27	78	11	8	47	0.19499485409850628	0.3036314983216354	0.30572231175414283	0.19565133582571642	
7810000	-31890.614256929843	-30171.839009688785	-1718.7752472410566	-30171.839009688785	1054.0745085654157	4.217422220617071	1.3930480491162678E-5	0.5251040633130631	1.3883836941744103E-5	7.74589067171081E-11	0.6212528486691142	-1668.5618153967475	74131.53350484183	27458.810044760074	28535.77480332998	381.6359083853334	167.49048389431678	27	90	3	12	39	0.19557113247631505	0.30304548395272524	0.30572231175414283	0.19566107181681777	
7820000	-31901.450697117438	-30178.26684216385	-1723.1838549535898	-30178.26684216385	1153.4168520196383	4.233757791591238	1.2865342728446236E-5	0.4838653966541118	1.3181308583066031E-5	5.0383301223781524E-11	0.5296393505615214	-1673.984431807913	62943.98783283926	31101.999191289487	18174.799246399947	500.98867114884945	132.31818453789052	31	69	20	4	47	0.1987712230029755	0.3056631893838186	0.30229347569658255	0.19327211191662427	
7830000	-32058.887396950115	-30175.90717254362	-1882.9802244064954	-30175.90717254362	2916.165470272251	4.233757791591238	5.318143376419466E-6	0.4841081127302616	5.411938277436041E-6	8.59360466978855E-12	0.5435722824204573	-1827.8200773220829	213261.54662110846	71998.88605834884	47895.694520484576	3267.090585487416	440.9995403208289	29	65	26	2	49	0.1987712230029755	0.3056631893838186	0.30229347569658255	0.19327211191662427	
7840000	-32072.392057297606	-30193.24377424178	-1879.1482830558282	-30193.24377424178	2532.3622381407245	4.307277098555013	5.717299024528057E-6	0.5467060230282319	5.876346630283588E-6	1.1739161342280665E-11	0.5894334375042349	-1823.1182288897323	189277.2179233464	61706.315252363725	52827.01590815701	7052.8464203825315	307.32528886565495	35	35	51	1	49	0.1987712230029755	0.30072768701952396	0.30229347569658255	0.19820761428091888	
7850000	-32017.137784335777	-30205.758558212423	-1811.3792261233557	-30205.758558212423	1700.9375545940422	4.307277098555013	7.995381227786351E-6	0.5811089290655439	8.006518273144767E-6	2.5844390419574818E-11	0.6357549554533622	-1758.189005526228	136519.95030263276	30041.210699862877	30739.271771696454	2373.937544021806	200.19714084953378	35	53	35	1	47	0.1987712230029755	0.2956410778770627	0.30738008483904383	0.19820761428091888	
7860000	-32001.06024571446	-30224.09923655886	-1776.9610091555992	-30224.09923655886	1347.2672321162527	4.0138959847115645	1.0181692836025894E-5	0.5398381207869885	1.0610478390249798E-5	4.139329122243381E-11	0.6104462471731358	-1725.7083049539012	109561.96789831683	15590.376806259133	26520.109871107317	638.6776025116776	247.82665570388744	37	3	84	2	45	0.20217539101835874	0.29561570079926425	0.30740546191684226	0.19480344626553564	
7870000	-31996.92096378073	-30206.460348717188	-1790.4606150635423	-30206.460348717188	1481.2621573683118	4.1917651692953966	9.081230535885115E-6	0.5105248905423089	9.357567697655593E-6	2.5587606482556655E-11	0.5390272174411898	-1738.1367771789546	95852.46273983699	103111.34726634432	34634.724018933084	288.60926326130766	248.1758420503902	28	7	86	7	43	0.20217539101835874	0.2914216045102662	0.3115995582058403	0.19480344626553564	
7880000	-32005.601738723002	-30209.904896182892	-1795.6968425401114	-30209.904896182892	1563.7476235536258	4.1917651692953966	9.220529653816035E-6	0.5655635646816624	9.309340183571932E-6	3.378525277288733E-11	0.610269813809888	-1741.795603255906	90939.77578553774	172067.45220108802	33662.06369899545	155.7727727476216	282.25290700764054	31	7	82	6	45	0.19203644775924628	0.3015605477693787	0.3115995582058403	0.19480344626553564	
7890000	-32006.7872185202	-30188.08527625901	-1818.7019422611866	-30188.08527625901	1667.1935449689113	4.1917651692953966	8.559425852359626E-6	0.5821506231577052	8.757367502027009E-6	2.9304281252243016E-11	0.6220500494168775	-1764.7782671330297	87967.37572220447	59208.689985028745	44230.86561820359	3648.9061684371654	269.47395540719117	31	5	82	5	48	0.19961014672779204	0.30107195484925103	0.3040258592372945	0.1952920391856633	
7900000	-31975.850441699706	-30204.584867037393	-1771.2655746623134	-30204.584867037393	1280.0344412285738	4.1917651692953966	1.0970749715637057E-5	0.5702993355616671	1.1244310411926141E-5	4.8956129556503664E-11	0.6131528533161268	-1720.1487063410186	72772.13765951994	39332.80165847432	28469.51310794659	673.5166208030236	296.83541176675146	49	6	61	6	49	0.19961014672779204	0.29791787991725427	0.3040258592372945	0.19844611411766006	
7910000	-31939.021190391355	-30206.882182241945	-1732.13900814941	-30206.882182241945	976.7482394808683	4.1917651692953966	1.4384696308721255E-5	0.5424289370738641	1.455170057441083E-5	6.705644261989676E-11	0.5551648596570201	-1682.7664438563115	48983.15098601491	22030.655543047276	18817.254668811365	929.0823989731743	177.33100738854327	34	24	59	9	45	0.19961014672779204	0.29791787991725427	0.3040258592372945	0.19844611411766006	
7920000	-31894.806601055698	-30205.867657246574	-1688.9389438091223	-30205.867657246574	796.9107180543446	4.201511297087861	1.6384230924008737E-5	0.4570684341932412	1.741482444424739E-5	6.53591430752723E-11	0.47398308762006797	-1639.053765065224	53986.004994625735	38962.647223926906	17438.53619814667	1226.2105831633896	184.506988048249	40	2	74	4	51	0.19608934873586972	0.3009072388675337	0.30858490098908914	0.19441851140750838	
7930000	-31796.685715474876	-30204.13061214909	-1592.5551033257875	-30204.13061214909	522.7952671663969	4.199431337267499	2.7972946890847004E-5	0.5544971653974253	2.816901395718548E-5	2.533382305391582E-10	0.5535188708888037	-1544.7574242290873	41832.03589168425	9579.335452146252	10421.018184275126	1103.0882879974706	77.44717512699297	29	19	69	4	50	0.19682175989384978	0.3009072388675337	0.3078524898311091	0.19441851140750838	
7940000	-31754.114587787215	-30183.420837307236	-1570.6937504799803	-30183.420837307236	470.5990436719412	4.173492816332289	3.0613915800580416E-5	0.5176696118451352	3.160450139095261E-5	2.922392509714021E-10	0.5380814468333956	-1523.2845541358088	30480.9946993696	37309.94279241372	11144.090248671477	283.6074484645443	72.8592408108835	8	27	83	1	52	0.19682175989384978	0.3009072388675337	0.3078524898311091	0.19441851140750838	
7950000	-31866.13790969803	-30184.410271660334	-1681.7276380376961	-30184.410271660334	904.6088184136854	4.152363025215614	1.5720537974430732E-5	0.5353137080474722	1.6810991053794792E-5	9.092450196278151E-11	0.5717428606964339	-1631.5240280029143	81710.30066609457	42910.8000810889	17581.931895681195	631.313231751508	129.63069779836974	9	41	67	4	50	0.19682175989384978	0.30229539646700854	0.3078524898311091	0.19303035380803354	
7960000	-31820.998729366496	-30210.29746200083	-1610.7012673656632	-30210.29746200083	686.683313578756	4.152363025215614	2.2993353627491224E-5	0.4403036994510179	2.3909495321704775E-5	1.1829691763234023E-10	0.4478605458317403	-1564.3452759084996	18358.159389052624	30846.6057946324	13234.696563480182	144.94540437770635	89.68765312776351	2	49	65	10	45	0.19463462124670333	0.2929006721301734	0.3080459760470384	0.2044187305760858	
7970000	-31928.610393394876	-30197.73984832205	-1730.8705450728273	-30197.73984832205	1093.3750495606207	4.152363025215614	1.2623613449093653E-5	0.5126515628505356	1.31639087776028E-5	4.924933607692375E-11	0.5497310722201904	-1678.7220559883	57019.07671091188	68912.44132391368	25777.189067178224	2386.0602777271456	140.10787278019657	7	29	80	3	52	0.20167928252960676	0.29226257810450573	0.30705162468807506	0.19900651467781336	
7980000	-31894.306402557904	-30211.75770380123	-1682.5486987566744	-30211.75770380123	869.7465734405696	3.9741935115503204	1.5040579217664395E-5	0.50947848160508	1.5671678627191344E-5	7.263836391336761E-11	0.5462445601462732	-1630.3967144584803	52320.6001020529	82433.14205716754	19121.351756248925	2653.3954436806935	113.51949791387824	33	10	72	5	51	0.20520693756421762	0.29226257810450573	0.30705162468807506	0.1954788596432025	
7990000	-31828.7978353675	-30171.737774617788	-1657.06006074971	-30171.737774617788	775.9977182512033	4.1972744297802445	1.9612910744458962E-5	0.554688412035905	1.998504007078117E-5	1.464337159884191E-10	0.6039841989606985	-1604.198550138502	37158.70253963588	10958.231693120197	12721.707300780203	24277.1061882435	100.48782011030166	52	8	49	10	52	0.20520693756421762	0.2887668314508836	0.30654831425556145	0.19947791672933823	
8000000	-31683.584044137227	-30165.507288089808	-1518.0767560474183	-30165.507288089808	324.4180725813597	4.057088989746626	4.374497865588834E-5	0.49896688748474655	4.375888208489434E-5	5.514350823167296E-10	0.5382348887999745	-1472.7184655144058	22952.55137127713	12573.823238643163	8951.978469031714	395.6043271595523	36.839163857208554	31	17	71	1	51	0.20520693756421762	0.2887668314508836	0.3030627452241942	0.2029634857607055	
8010000	-31678.10531741414	-30178.766942732265	-1499.3383746818772	-30178.766942732265	370.4761634306779	4.102437795659098	4.489389549828194E-5	0.5017580515634076	4.491026549461674E-5	6.373152689488447E-10	0.5631049434752374	-1454.1299789257982	23955.4994734931	6265.714770653813	7515.983075069607	594.6154150919498	36.52552938768693	40	5	73	2	51	0.19850781808619256	0.3018370379301345	0.3097618647022192	0.1898932792814546	
8020000	-31722.99167183533	-30183.19678797162	-1539.794883863709	-30183.19678797162	362.5903338664851	3.9434062403504915	3.7314550205261996E-5	0.5137744978879709	3.7468408031634035E-5	4.033986834400898E-10	0.5351666060519921	-1493.979694797261	25192.68748991617	10162.475583100717	9080.138781243002	578.9224584526751	62.66558943600623	46	8	64	3	50	0.19850781808619256	0.3018370379301345	0.3097618647022192	0.1898932792814546	
8030000	-31724.29097069287	-30195.783319550585	-1528.5076511422853	-30195.783319550585	359.40053016619066	4.08802082121874	4.238490301025624E-5	0.5057645648528885	4.183471974356794E-5	4.829109081634762E-10	0.5296261371123275	-1484.256142484703	24003.722054516096	14562.057351694279	8186.021581461156	82.80923476900236	40.969963007987644	40	8	72	12	39	0.19850781808619256	0.3018370379301345	0.3097618647022192	0.1898932792814546	
8040000	-31841.725476668104	-30184.135452937713	-1657.5900237303917	-30184.135452937713	715.4294718343424	4.116212169928174	2.0951243060460288E-5	0.5615057902116863	2.0224367167339394E-5	1.6032051750720299E-10	0.6112329875796982	-1609.867655171259	35377.084775649404	24447.977843959583	16344.496729038341	270.26731057531043	107.41439310251027	36	26	57	1	51	0.19471332463545676	0.29412053795108173	0.3137556629298695	0.1974104744835929	
8050000	-31866.717068090995	-30223.065736002638	-1643.6513320883566	-30223.065736002638	854.3624616362132	4.116212169928174	2.398500552884827E-5	0.450299112057689	2.3776596612823822E-5	1.3719283585874366E-10	0.5003032712499959	-1596.323715831102	45615.10113035133	19487.57353451332	15868.122165294415	134.5253730626736	130.1309962572124	26	52	40	7	46	0.19471332463545676	0.29412053795108173	0.30939008210783603	0.20177605530562637	
8060000	-31931.243416070767	-30230.47638804843	-1700.767028022337	-30230.47638804843	885.4913521673494	4.163642206307846	1.9298148559717832E-5	0.4643523206741172	1.85300021583548E-5	8.384985331518612E-11	0.47765419810196386	-1653.2784346922444	36613.07649067261	19551.82587291414	15551.100673948698	248.11755478542807	201.43364492295294	26	67	26	16	36	0.19471332463545676	0.30214925460624	0.3063725648832354	0.19676485587506876	
8070000	-31904.033102965815	-30197.332634113696	-1706.7004688521206	-30197.332634113696	975.2927620817884	4.1120727227822265	1.503268109028328E-5	0.45502409284338236	1.4937946459750186E-5	4.944344135697454E-11	0.4638757876070597	-1658.0590803113105	83817.18589262464	28756.33104952819	9984.640120182432	501.8937921895846	158.27156193838965	17	97	4	8	45	0.20452858503420746	0.30214925460624	0.29943414786707523	0.1938880124924782	
8080000	-31838.47650440545	-30183.666910253476	-1654.8095941519732	-30183.666910253476	790.260631479461	4.1120727227822265	2.0458996979966827E-5	0.4971706469425393	2.0056721063438876E-5	1.3543735806434712E-10	0.5553440195759746	-1611.3056005001133	52005.086113012774	24404.537955520515	214.52200049894887	146.2417606892085	116.96473770813125	18	97	10	19	27	0.20544714106934223	0.30214925460624	0.2995170354713446	0.1928865688530741	
8090000	-31978.59613716773	-30215.910227349097	-1762.6859098186324	-30215.910227349097	1524.6729605470239	4.118984650094827	1.0034782300454575E-5	0.46551305547328126	9.83481114627197E-6	2.3529568658627898E-11	0.4772362304448407	-1716.3784344264673	113621.11194821377	38166.49756312252	721.1820196025838	217.55635142917828	130.03905410686772	23	92	10	29	17	0.20544714106934223	0.29335503873406027	0.30831125134352433	0.1928865688530741	
8100000	-32053.449013808196	-30187.41546835111	-1866.0335454570866	-30187.41546835111	2417.4670090721506	4.08388871502083	5.185264210041659E-6	0.5566675446351927	5.323581383404926E-6	9.117623353413992E-12	0.567429109997479	-1815.3953563717598	209030.70018623437	60205.20257271738	4334.739499644942	342.83245705809765	312.7520032202682	29	86	7	23	26	0.20544714106934223	0.30634033197254124	0.29532595810504336	0.1928865688530741	
8110000	-31955.96554017048	-30179.037723106412	-1776.9278170640669	-30179.037723106412	1561.2469231340783	4.249313800235128	8.957054980509268E-6	0.5740226369514636	8.770191283353204E-6	2.904389355480084E-11	0.5874442261551732	-1730.0762898889693	90439.52167488179	30456.64992270899	1215.2258852948796	299.54783308516824	178.2807883277491	32	82	10	19	28	0.20544714106934223	0.30634033197254124	0.29532595810504336	0.1928865688530741	
8120000	-31943.3679786916	-30200.021653850403	-1743.3463248411979	-30200.021653850403	1303.4538249924167	4.249313800235128	1.060693237954935E-5	0.5990674321661732	1.0272171770176304E-5	4.103447551015429E-11	0.5980516396378452	-1697.924614419035	80504.18799991194	30705.191944871272	452.8152997817066	113.46886233102144	140.5977779396611	27	88	19	11	26	0.19676102650313565	0.30634033197254124	0.3040120726712499	0.1928865688530741	
8130000	-31925.333606772732	-30211.625148610772	-1713.7084581619617	-30211.625148610772	1160.1566673054167	4.179341838261332	1.3735604684384278E-5	0.5418966501902552	1.3001644677251354E-5	5.745606876002305E-11	0.5488649915666849	-1666.8160895683488	63537.17219277959	31536.63359947797	2032.3109166232734	465.67649561907575	147.59352893793204	21	94	2	17	37	0.20417522548919345	0.30634033197254124	0.29659787368519214	0.1928865688530741	
8140000	-31976.01885788899	-30191.871049162495	-1784.1478087264943	-30191.871049162495	1532.6280130757925	4.179341838261332	1.0009403772872025E-5	0.5074070992443475	9.32215717657021E-6	2.4697370865593542E-11	0.5027107907868984	-1730.8277369950054	96671.82843727074	40382.07779293455	88783.30291626729	361.365251871529	153.48435988457683	32	83	1	31	24	0.19551620607737574	0.30634033197254124	0.3052568930970098	0.1928865688530741	
8150000	-31954.860484665893	-30191.048967247134	-1763.8115174187583	-30191.048967247134	1451.3952696607373	4.145173767787884	1.060018913680945E-5	0.5182519329309315	9.996701565056362E-6	2.9841751905846374E-11	0.5338656599087778	-1716.0557709247023	65354.292966687906	40250.27408423666	3264.270243685982	497.38076714673224	185.87764285130208	21	93	2	8	47	0.19049788260762704	0.3097266502865152	0.3052568930970098	0.19451857400884878	
8160000	-31982.770655682532	-30184.45919275486	-1798.3114629276722	-30184.45919275486	1999.2036443066354	4.1188944415359465	9.153890663437216E-6	0.5040298254257921	8.940738408718135E-6	2.200234121478282E-11	0.5176405581820538	-1744.8077024630538	139827.65462868463	41077.83637666491	45409.65182710255	1759.9092486757988	269.8461277745932	21	91	4	7	48	0.19049788260762704	0.3097266502865152	0.3052568930970098	0.19451857400884878	
8170000	-31957.164794999888	-30204.084106866878	-1753.0806881330088	-30204.084106866878	1411.1488221447305	4.032769207785914	1.2733880799637961E-5	0.4641131512686965	1.2290984638838885E-5	3.883191407091477E-11	0.47939130207851804	-1701.580505714715	80286.92287811919	24766.723634038073	45486.90028646097	399.3247801286738	279.5677139216266	27	83	6	17	38	0.20026726616015866	0.3024481333540261	0.29548750954447817	0.2017970909413379	
8180000	-32039.867724031184	-30186.5351268962	-1853.3325971349836	-30186.5351268962	2126.7910235971913	4.065964478821912	7.142463703336998E-6	0.5019107375589827	6.880026083848671E-6	1.597418245193932E-11	0.5415938386164172	-1800.4303830608487	143961.89860652733	56527.17047845443	43991.54585841689	415.60683879662923	386.81146205000096	26	54	40	15	36	0.1986159169733654	0.3059857095616067	0.29755461889388085	0.19784375457114795	
8190000	-32134.17179360914	-30193.532157367907	-1940.6396362412343	-30193.532157367907	3262.3707876274866	4.065964478821912	4.56196051887497E-6	0.49045163382997237	4.2782510931878225E-6	4.542578343354307E-12	0.4848362705132417	-1884.758318246962	227025.03957339036	80696.12346379794	112862.77142205466	768.4580795924927	419.66130715480296	18	82	19	23	29	0.19069916399710093	0.3059857095616067	0.3054713718701453	0.19784375457114795	
8200000	-32079.238437205062	-30191.763327490386	-1887.4751097146748	-30191.763327490386	2467.9818578141435	4.065964478821912	6.698243131521269E-6	0.49385413296491054	6.2720766623925895E-6	8.516468420275189E-12	0.4697884598768068	-1832.8169765700075	179046.81740947676	88108.63284473322	58310.70344938507	1447.893159730959	444.25026026551177	19	71	27	24	30	0.20350078104610167	0.2943268978848349	0.3127479587101251	0.18942436235893914	
8210000	-32126.21079131925	-30159.730108759788	-1966.4806825594592	-30159.730108759788	3739.3223470380685	3.9475507513923924	4.005698291904868E-6	0.5664783965183495	3.7768193892311793E-6	4.366863845383155E-12	0.5533014493816426	-1910.060027449907	197877.2155725692	100109.30849275793	99344.70128734193	2066.615657740963	612.2486511014506	24	58	35	13	41	0.19371225630907402	0.30363937235817007	0.31322400897381764	0.18942436235893914	
8220000	-32089.84693603773	-30178.563044952964	-1911.283891084767	-30178.563044952964	2854.0490253164285	3.9475507513923924	5.7241011572076135E-6	0.5354113800784868	5.387358791068589E-6	8.878919459532054E-12	0.5457474588623606	-1856.1301929983144	284102.5989433	83341.37751382407	55116.5207117761	1078.367222707283	410.8565053160296	18	62	38	23	30	0.20003257101410438	0.3013906760471315	0.3064714189038697	0.19210533403489535	
8230000	-31978.624716733982	-30183.15532868353	-1795.4693880504526	-30183.15532868353	1534.7495374267805	4.179057853067659	1.0731675207996099E-5	0.6124083436302908	1.0095205854290984E-5	4.0539206994161744E-11	0.6107006963073237	-1743.6872472971936	83077.10534112324	40401.81897816339	35273.79449450888	620.4916203449246	281.57717764556446	27	64	27	23	30	0.19843974881391013	0.3044096287857752	0.29672983271123365	0.20042078968908192	
8240000	-31883.670842440726	-30185.11735219654	-1698.553490244186	-30185.11735219654	891.9958281407121	3.9771659762918143	1.8090830888935506E-5	0.5014790542139559	1.7166787765486504E-5	7.787568606332688E-11	0.5092128191404499	-1649.285677583528	61371.551032641466	15326.04090546252	23379.886155688557	374.93381722259375	172.47532701962675	25	46	47	17	36	0.19843974881391013	0.303169015844263	0.2979704456527459	0.20042078968908192	
8250000	-31820.060629100502	-30190.55349251533	-1629.5071365851718	-30190.55349251533	646.9939808332043	3.9357473345157183	2.6966883307490935E-5	0.5222781118772604	2.5927677840645607E-5	1.8993890615157696E-10	0.5236094600289658	-1581.265475293998	86860.9146505699	19633.68811434943	11621.25410409287	170.31964158325076	149.54724251307945	8	46	64	8	45	0.19808701889735517	0.2970902395251001	0.30440195188846375	0.20042078968908192	
8260000	-31965.410658657474	-30198.038778150563	-1767.3718805069116	-30198.038778150563	1324.609810038194	4.005195481937848	1.2616097270164973E-5	0.4820371459436596	1.1758672198890802E-5	3.334162920255401E-11	0.47337241688385656	-1715.80814505423	104187.4756183431	24770.742485210092	39552.92657357982	448.95084774142884	232.1857933594283	22	16	81	1	51	0.19808701889735517	0.2970902395251001	0.30440195188846375	0.20042078968908192	
8270000	-31971.26808286857	-30171.028590768703	-1800.2394920998674	-30171.028590768703	1683.984305749016	4.063528362053128	9.742336688140603E-6	0.5160393064833018	9.015762795216137E-6	2.6369791448242286E-11	0.5410570721359198	-1743.0157037877677	133401.0038607225	97637.33721422958	51652.964692019836	24643.698828250752	204.9963310329561	9	21	73	17	51	0.19863321629687722	0.2970902395251001	0.30440195188846375	0.19987459228955987	
8280000	-31973.602037712204	-30172.993095699225	-1800.6089420129783	-30172.993095699225	1650.0556808942772	4.209172974430165	9.488592958588185E-6	0.5229581001946344	9.129964332536138E-6	2.3192680702407563E-11	0.5225467954260004	-1742.8633741867407	114256.00198045622	103315.48761153058	44490.191665275124	37451.88684409595	247.04149951341006	11	14	77	18	51	0.19863321629687722	0.2970902395251001	0.30440195188846375	0.19987459228955987	
8290000	-31979.016727762057	-30200.906371503006	-1778.1103562590524	-30200.906371503006	1435.023486386768	4.209172974430165	1.088621951831562E-5	0.46646987853971295	1.076088350983271E-5	2.9447350747839633E-11	0.4993599037907629	-1720.4251134454478	284171.4919564298	82348.19422159414	34344.951967767025	24234.21641006754	234.6176489363799	2	22	91	5	51	0.19863321629687722	0.2970902395251001	0.30440195188846375	0.19987459228955987	
8300000	-31935.737873248374	-30194.30202677196	-1741.4358464764164	-30194.30202677196	1341.8363636349522	4.308586010618426	1.300926290543856E-5	0.5419425173970335	1.2863173615516888E-5	5.118630559974155E-11	0.5471023079703339	-1680.8944920585282	146696.07270742737	112411.74698970992	30336.487477454768	85485.55574928338	188.7071339487317	3	14	100	2	52	0.19799439217532452	0.2970902395251001	0.30504077601001645	0.19987459228955987	
8310000	-31958.465707859443	-30176.77984690148	-1781.685860957961	-30176.77984690148	1360.094354897718	4.308586010618426	9.832441217833177E-6	0.5445889442645614	9.922398568296896E-6	3.0248095068061537E-11	0.5440296754009815	-1723.1598266409396	71948.34036059813	178469.68381315027	40226.29620901822	31771.43872350156	198.14610670984078	7	25	81	6	52	0.19799439217532452	0.2970902395251001	0.30504077601001645	0.19987459228955987	
8320000	-32136.871247666317	-30195.11660843254	-1941.7546392337742	-30195.11660843254	3847.9556026965447	4.128321171050887	4.18632873043809E-6	0.5171327529263839	4.1101105612526245E-6	5.389550125748359E-12	0.551114350103775	-1881.3715864980245	222794.55397306813	97148.44478399066	82206.51137860591	78212.53308778752	610.2480729339993	26	9	79	5	52	0.19799439217532452	0.29765277502164955	0.304478240513467	0.19987459228955987	
8330000	-32182.187053016194	-30192.95397798888	-1989.2330750273156	-30192.95397798888	4389.378808900059	4.07392852703709	3.2759075686799483E-6	0.5177804572535718	3.1335026571006452E-6	3.1853621815919333E-12	0.5543254843912256	-1929.2278111908815	310586.2039449474	191642.85336307535	96549.4964145757	26902.892398169737	1109.2115776347832	23	27	64	5	52	0.19790219113503707	0.29765277502164955	0.304478240513467	0.19996679332984732	
8340000	-32011.426053586696	-30179.578587364325	-1831.8474662223723	-30179.578587364325	1835.888426387889	4.07392852703709	8.946000744741232E-6	0.5293403476844134	8.466506734642531E-6	2.423765404447775E-11	0.5638940051927596	-1774.6538209277953	177876.1409894275	85402.92013941784	41767.11617819577	22570.418444945102	352.63564382289826	13	22	73	14	49	0.19790219113503707	0.30546234486667234	0.3018918510114314	0.19474361298686013	
8350000	-32008.69859690853	-30187.38411481945	-1821.3144820890782	-30187.38411481945	1733.8133894288512	4.07392852703709	9.336594501857084E-6	0.5275374855738486	9.013721612237426E-6	2.7957812013601628E-11	0.5844245016384895	-1764.2093696684024	68310.967818821	88984.3354882127	49148.22503640966	37899.32215564034	333.5626039037314	11	16	69	26	49	0.19790219113503707	0.30546234486667234	0.3018918510114314	0.19474361298686013	
8360000	-31985.752426529092	-30179.5982130513	-1806.1542134777937	-30179.5982130513	1683.0787033817967	4.319815116622932	9.217989100586447E-6	0.5514740607736858	8.629352084210738E-6	2.7715635801231704E-11	0.5882467261052595	-1749.2436441556424	142687.9638146377	10634.7007601736	31935.429509346402	23726.173627378852	298.30565115726074	33	6	77	6	49	0.19790219113503707	0.2914729911340715	0.3138730906234093	0.19675172710748307	
8370000	-32070.185325199498	-30213.984228947305	-1856.2010962521913	-30213.984228947305	2127.820361968538	4.345672559608425	6.630998731614631E-6	0.5672869392884394	6.109659628294014E-6	1.2710615103323116E-11	0.567594074810209	-1798.4801816200807	208506.0697652138	14392.859501227176	46885.83970729841	14082.243631398336	431.6067930600046	29	15	74	2	51	0.19886648999380316	0.2914729911340715	0.3129087917646432	0.19675172710748307	
8380000	-31959.196283768684	-30189.74237176432	-1769.4539120043637	-30189.74237176432	1596.9497667852286	4.208829850874124	1.0859526201733547E-5	0.4918650735347295	9.925304491248713E-6	2.6191076130970563E-11	0.4994489887020481	-1712.3065102820715	101007.66598018473	13146.078214031095	27104.391227188684	53008.11202444317	187.9683087857151	31	21	57	9	53	0.19886648999380316	0.2914729911340715	0.3129087917646432	0.19675172710748307	
8390000	-31820.204474443173	-30185.766888706694	-1634.4375857364787	-30185.766888706694	646.9757270806098	3.950880832357799	2.4681159642727656E-5	0.538643625244915	2.1441683979278655E-5	1.5099189746982932E-10	0.5619221512750776	-1582.2710616246247	38729.21472292083	11159.401140294629	20061.669387127047	14060.21128240459	111.80311665706398	35	21	53	9	53	0.19886648999380316	0.29544792098749617	0.30781710932739015	0.19786847969131147	
8400000	-31855.53464078439	-30163.263493284365	-1692.2711475000258	-30163.263493284365	961.9236171039142	4.277337886576757	1.8902002880745267E-5	0.5881272469464079	1.644965998812543E-5	1.4282801481125833E-10	0.6839071019888933	-1638.831886078286	86493.65597705999	20149.291572086422	19354.42550630686	11759.444224179528	148.38299837648128	29	54	18	18	52	0.19886648999380316	0.30014899590828065	0.30311603440660567	0.19786847969131147	
8410000	-31908.459209708297	-30167.934049846644	-1740.5251598616512	-30167.934049846644	1101.5293246102622	4.079324115853143	1.4209532654108677E-5	0.5014850025432218	1.2720979872329791E-5	5.76199419050495E-11	0.5724843327038887	-1684.545042488727	111832.45689747261	19978.04415075839	8764.712588753737	30133.554079986865	172.03730344089124	32	39	4	44	52	0.195897995930904	0.30014899590828065	0.30812641032750465	0.1958265978333116	
8420000	-31886.814364076417	-30171.544150229867	-1715.2702138465484	-30171.544150229867	906.1493174637237	4.3217266760607735	1.6995236505442566E-5	0.5239944951561948	1.4676026935853558E-5	8.879080220848349E-11	0.6018631010354079	-1660.5372326225768	116403.18502808898	26715.685635849462	9874.280589445678	19672.71927597817	119.66779859476733	32	76	1	10	52	0.195897995930904	0.3008892389372897	0.30812641032750465	0.19508635480430256	
8430000	-31955.952305337865	-30180.299370436405	-1775.6529349014602	-30180.299370436405	1344.1589663555967	4.151434415307424	1.2261422221638711E-5	0.5240449343828694	1.0933716742736451E-5	4.614488472469458E-11	0.5827557965687863	-1720.8559406995255	92666.51772598476	33881.09493621541	27050.331519902233	19886.739336764986	272.27851909511173	37	72	2	8	52	0.19462729961646444	0.30626716637887724	0.30086886616313463	0.19823666784152463	
8440000	-32114.85044301154	-30166.34795623548	-1948.502486776057	-30166.34795623548	3603.6247927812806	4.040203604276235	5.0006909650950765E-6	0.5028632095345038	4.43478936832336E-6	6.100589611367572E-12	0.5302168936208831	-1892.3327813800347	277151.13323037367	91044.69741286343	26853.032388281117	8816.219908938654	738.3718116442133	35	74	12	3	47	0.19462729961646444	0.30626716637887724	0.30086886616313463	0.19823666784152463	
8450000	-32111.95561833572	-30177.112698125966	-1934.8429202097532	-30177.112698125966	3653.452228095586	4.3276824510644705	5.503819611505414E-6	0.5177456941933297	4.7121416730563235E-6	7.57996817287781E-12	0.5416597542148665	-1878.0736607413012	222339.41937277815	72515.24527455175	31351.4651073117	17132.204714722528	669.163310418451	29	83	10	1	48	0.19462729961646444	0.30287079552367363	0.31356898640830116	0.18893291845156168	
8460000	-32194.834823158853	-30214.877714013695	-1979.957109145158	-30214.877714013695	3881.1831549228937	4.149196181504573	4.1307027609164456E-6	0.5323408711367092	3.720858047224336E-6	4.890232865362097E-12	0.5642970901246072	-1922.0601840366926	332653.96044822084	104550.91617049543	51625.99929528915	12693.855451476753	636.9953548423161	32	81	2	11	45	0.19831966443628754	0.2983281598888925	0.3144192572232592	0.18893291845156168	
8470000	-32076.10739688631	-30215.52049074982	-1860.586906136489	-30215.52049074982	2403.4801321866	4.149196181504573	7.2784352888494256E-6	0.5245440308560119	6.899664138335449E-6	1.6863281826055974E-11	0.5738655059468439	-1806.5810540924783	155886.3622819084	43190.32456300606	35948.635510650536	3505.5646249130837	287.73542720334217	28	85	1	16	41	0.19831966443628754	0.2983281598888925	0.29937004539014733	0.20398213028467355	
8480000	-32000.56867554185	-30187.301973336504	-1813.2667022053474	-30187.301973336504	1798.1550928514616	4.149196181504573	8.49324493405627E-6	0.4874503308458521	8.224035812964576E-6	1.5947557514171203E-11	0.4784679437497346	-1760.5321743285645	116218.72418115434	42022.83711187777	34051.96818617215	2092.8525896129077	209.143457074166	30	55	31	14	41	0.19831966443628754	0.2901198232645053	0.3075783820145345	0.20398213028467355	
8490000	-31916.33968567831	-30166.532126606344	-1749.8075590719673	-30166.532126606344	1245.719065548454	4.149196181504573	1.214729909091469E-5	0.5688474810902872	1.1646873988244208E-5	4.6952233856074425E-11	0.5674153021861409	-1697.0956522486551	113588.40738166301	20416.560205534788	32496.15778296188	1987.8563715595985	118.7958008180295	22	33	59	14	43	0.20118407390713552	0.2901198232645053	0.3075783820145345	0.20111772081382556	
8500000	-32027.217846351723	-30180.858044712226	-1846.3598016394956	-30180.858044712226	2098.8579863296286	4.135087245099171	6.952128203646886E-6	0.5709995295859087	6.707296656358588E-6	1.586690488991938E-11	0.5813138689766535	-1789.2859260871107	247267.7138990635	25557.704522897428	67389.60162591057	4687.57000445558	346.73611911340873	21	22	68	16	44	0.19530568391288552	0.2901198232645053	0.3134567720087845	0.20111772081382556	
8510000	-32031.329245811925	-30194.97628895959	-1836.352956852335	-30194.97628895959	2181.88059443512	4.135087245099171	8.102584005929965E-6	0.6100992854898684	7.68661185211357E-6	2.1421203153802737E-11	0.5948066245989849	-1779.8728391572313	229160.10950097078	35114.01086724495	50990.3894525946	7537.15364290704	318.05805943724016	23	16	72	15	45	0.20195163304126132	0.30085624015167506	0.296074405993239	0.20111772081382556	
8520000	-32132.9061502845	-30210.276602155827	-1922.6295481286716	-30210.276602155827	2973.4631599766726	4.287626494524198	5.363816443381745E-6	0.5519269659972803	5.27962221438468E-6	7.962231628830498E-12	0.5444353444655636	-1866.5147318329234	177202.57200112572	44587.72019777907	71571.46087371378	4211.0909182544365	778.9950048916826	27	25	64	18	37	0.19083990521245098	0.30085624015167506	0.30718613382204935	0.20111772081382556	
8530000	-32069.404405022316	-30168.88710325916	-1900.517301763156	-30168.88710325916	2528.342989656189	4.240614714669288	6.445145607454514E-6	0.5419586232241375	6.1453555329497405E-6	1.2912196360119267E-11	0.5679716192935947	-1845.892509629814	136277.7587795901	68341.42964655241	49718.14977132334	2917.0856808460385	587.0495923345464	30	11	76	16	38	0.19083990521245098	0.3026946480396084	0.3085081562411051	0.1979572905068365	
8540000	-31938.68430917222	-30189.147580635356	-1749.5367285368613	-30189.147580635356	1042.670895963848	4.034056602491903	1.3839116326543732E-5	0.49257918216918944	1.3468809969151622E-5	5.6684527132766354E-11	0.5461901364682185	-1694.5607340889317	56509.23520892915	195232.46213811944	27068.2734941838	1962.5286799872122	247.23232463588303	18	4	92	20	37	0.19490142464747312	0.3026946480396084	0.30444663680608297	0.1979572905068365	
8550000	-31865.989031775865	-30212.41838059409	-1653.570651181777	-30212.41838059409	693.181463705562	4.034056602491903	2.4348024718750587E-5	0.5192847220831251	2.421380021573418E-5	1.8063879015856253E-10	0.5620893034170039	-1603.6248746556948	49010.89198620315	57935.61840619814	15306.93369937481	789.9049190640953	117.97736438290279	10	10	97	16	38	0.19576226272542865	0.3018338099616529	0.31012186704243916	0.1922820602704803	
8560000	-31909.154792253335	-30189.312498131014	-1719.842294122322	-30189.312498131014	1001.0665344067074	4.034056602491903	1.7051497340456483E-5	0.5474732947531492	1.6666948751649007E-5	8.491196293054421E-11	0.5584241312227439	-1667.6978963294812	63324.275282446135	99337.41307231745	19353.26748187274	1264.154091141273	205.34814707675474	3	15	99	20	34	0.19249075001694452	0.3018338099616529	0.31133769412793183	0.1943377458934718	
8570000	-31944.51288453517	-30200.333574468357	-1744.179310066812	-30200.333574468357	1178.4100955867275	3.964296749504068	1.5090325450971017E-5	0.5367183038107334	1.4666455467116786E-5	6.85487425448979E-11	0.5614183926812665	-1692.9165043575952	43131.60136545567	78472.29919398778	19997.827108606303	1012.2266050884268	240.1163653650978	1	17	99	22	32	0.2049641032492462	0.2933783453961027	0.3073198054611803	0.1943377458934718	
8580000	-31833.92399614887	-30188.187513588513	-1645.7364825603586	-30188.187513588513	514.564314638495	3.964296749504068	2.5975980691614696E-5	0.5732613542773556	2.6274813508795758E-5	2.759829383520019E-10	0.6336194672296578	-1595.6146190360016	60302.21821459984	59199.013816303246	11342.887696055397	911.2964949944103	114.02192548714442	18	5	94	21	33	0.19134283354071305	0.29956876016533124	0.3116884388176436	0.19739996747631314	
8590000	-31764.720620410637	-30177.69087825488	-1587.0297421557552	-30177.69087825488	381.7024070319071	4.112489406410152	3.790625667137964E-5	0.5170515044728654	3.7155267205383016E-5	4.646738858808344E-10	0.5608695952537628	-1538.1095681387646	32758.21943914874	69772.87964916682	7139.853935154813	469.4594003570051	98.60748324327729	6	13	99	21	32	0.19134283354071305	0.3075416049194306	0.31257611726746976	0.18853944427238756	
8600000	-31752.028040610163	-30174.1051211928	-1577.922919417363	-30174.1051211928	368.8719986947596	4.0673121321058225	4.060840220822939E-5	0.4989307681020568	4.0085684012453706E-5	5.367017532121335E-10	0.5593006074224693	-1531.9229635867252	21938.39864743167	25330.96471280094	7344.52378642748	278.6593653162604	136.96245767963313	3	25	90	35	18	0.19134283354071305	0.3075416049194306	0.30954464357967126	0.19157091796018602	
8610000	-31788.022293663198	-30199.2272854281	-1588.7950082350994	-30199.2272854281	391.86885211139247	4.467644128423229	4.0625096401975613E-5	0.4558729287724085	3.992345839523205E-5	4.4915228956202406E-10	0.5170771688552906	-1540.492309648261	44248.37461123641	64816.92175066597	7362.456391264689	176.12706472745066	144.67993581750494	5	17	94	34	21	0.19134283354071305	0.31119273375983775	0.30178666890716654	0.19567776379228358	
8620000	-31800.701867934582	-30178.47687297372	-1622.2249949608636	-30178.47687297372	476.4066996438076	4.047108221842497	3.1057259220224385E-5	0.5141858344362649	3.107661650051268E-5	3.013837022418312E-10	0.5426800995186281	-1574.5307253700666	23051.03275677322	47287.17903020039	9819.853541967217	276.34591751614835	90.72411107618493	4	16	97	24	30	0.19134283354071305	0.31119273375983775	0.30178666890716654	0.19567776379228358	
8630000	-31801.683652620166	-30190.891800256635	-1610.7918523635317	-30190.891800256635	554.7470741946172	4.17574643046404	3.3369993833279804E-5	0.5678867830019915	3.232134979613949E-5	4.1659952856118355E-10	0.6033825012564017	-1563.6247590317175	23618.1185481952	20445.664042428052	10719.757724501816	677.0319234513147	145.82692687566313	17	5	92	22	35	0.20066946112001327	0.30226127905300243	0.2990527700124341	0.19801648981455117	
8640000	-31884.439391060263	-30197.30787904887	-1687.1315120113954	-30197.30787904887	768.6531977849596	4.04751094224711	2.130144341886861E-5	0.6212492386239358	2.109096601134653E-5	1.8545509447562425E-10	0.6473175897074968	-1638.08453173532	40286.05277996601	20503.406563628032	20419.349620944693	584.9962474496879	177.96200149833473	25	18	73	20	35	0.20066946112001327	0.30226127905300243	0.2990527700124341	0.19801648981455117	
8650000	-32171.463358150242	-30181.849048244174	-1989.6143099060673	-30181.849048244174	4295.496888741046	3.960065892613651	3.941022315417862E-6	0.5621557746708081	3.848239035972275E-6	4.985642946578113E-12	0.5596428502109575	-1931.7985209427547	245320.70230627834	190193.54359161886	98986.06621935609	3601.524454538412	957.3816711508143	29	15	72	23	32	0.20154089831579103	0.3022555967937113	0.3033387390383307	0.19286476585216797	
8660000	-32129.965607281596	-30179.971492915844	-1949.994114365751	-30179.971492915844	3635.0712573108804	3.993815197811222	4.877401729770379E-6	0.5326947690854672	4.680859615975182E-6	7.600252855628239E-12	0.5769222988330382	-1894.414440603373	156659.05197109075	59330.956847122885	70371.44716968741	3908.907765827421	602.1215634127855	36	6	73	25	31	0.20154089831579103	0.3022555967937113	0.3032474650173548	0.19295603987314391	
8670000	-31922.729585576017	-30206.62494386022	-1716.1046417157954	-30206.62494386022	937.2310430239928	3.993815197811222	1.6730735753227526E-5	0.5123219981609813	1.5769324523959667E-5	7.74172375727148E-11	0.5435327685183716	-1666.0934647931592	75275.88697777773	7748.6355517764405	19623.979000325548	652.5256986971029	115.54506070274216	31	16	71	26	27	0.20067231938135363	0.3022555967937113	0.3041160439517922	0.19295603987314391	
8680000	-32033.745464879474	-30170.262798385484	-1863.4826664939897	-30170.262798385484	2038.3392502882014	4.287139590924291	6.683149276247377E-6	0.5494744722320901	6.351278118488328E-6	1.3439793865918616E-11	0.5714730934473282	-1808.8365947681314	142128.6510410897	99774.49183476451	53504.236720832036	1836.1256478618786	228.7788322611468	32	6	79	17	37	0.203673025558172	0.3043902311623456	0.29768070900188065	0.19425603427760277	
8690000	-32057.84617566341	-30191.447636131117	-1866.3985395322927	-30191.447636131117	2053.575866376798	3.9337498750086977	6.700904774850605E-6	0.5290304198011555	6.516601377519392E-6	1.1401874191308568E-11	0.5176090167106964	-1812.223040634027	163519.44616495384	58961.192362953545	43607.74578894518	2562.654486707732	164.42151880482743	28	7	83	17	36	0.20316303006861128	0.2929947852824871	0.3095861503712998	0.19425603427760277	
8700000	-32116.106945020274	-30204.51534393738	-1911.591601082894	-30204.51534393738	2580.9969578368214	3.9337498750086977	5.3410832418517205E-6	0.547884503723159	5.016198175634286E-6	9.426688473475532E-12	0.5950969667160347	-1856.7864763543325	151708.62343224385	47003.621781412076	69963.75367632721	1842.955580132934	361.43620386015584	28	1	91	19	32	0.20596689629155415	0.2929947852824871	0.3067822841483569	0.19425603427760277	
8710000	-31999.900743987215	-30201.593226628698	-1798.307517358515	-30201.593226628698	1445.853325156912	4.186230772072862	9.200882218643279E-6	0.4800426316961815	8.67619558906985E-6	1.9870025351415014E-11	0.5061092409762975	-1745.3395873085706	83780.43023109497	98853.68140752302	42974.977826658025	1158.6179315199613	113.44543584843818	3	24	90	21	33	0.19931304334661937	0.2929947852824871	0.31343613709329166	0.19425603427760277	
8720000	-31925.138029627866	-30198.000893632354	-1727.1371359955126	-30198.000893632354	866.6504294425606	3.9632825263206186	1.5749887761055184E-5	0.5092176069853643	1.482679414322802E-5	6.756482551343956E-11	0.5331529016981243	-1676.903308020195	76102.1496445052	50534.721351484346	26768.368336565745	284.67190636324193	144.22880941695038	7	21	89	25	29	0.19931304334661937	0.294031869622522	0.3132355246079146	0.19341956242294497	
8730000	-32064.057001868492	-30227.284611204297	-1836.7723906641934	-30227.284611204297	1567.2106219128598	4.173642533601195	8.740830179136094E-6	0.4938915370483267	8.10124157650951E-6	2.0883189414079305E-11	0.5390740813089513	-1783.3488726809994	158811.10369379065	91462.73700196239	46661.65900445569	738.9330644238482	157.99312294264573	17	19	83	22	30	0.19128612429243289	0.3030330031326311	0.31627091332575985	0.1894099592491771	
8740000	-32048.463489482212	-30197.97548792699	-1850.4880015552226	-30197.97548792699	1922.019629258494	4.205133438092736	7.676921559452533E-6	0.5346758257534939	7.407410381841322E-6	2.1949725276118878E-11	0.6076084308990176	-1797.2013067992707	121589.15530227718	82326.83305930375	40609.02163573793	1084.7668070024013	242.24768340962828	14	26	81	14	36	0.2146396260939641	0.2908252286103405	0.29133918747577486	0.20319595781992147	
8750000	-31915.300868737955	-30191.085892420735	-1724.214976317221	-30191.085892420735	1059.227501987706	4.2411574208256875	1.5034913407952007E-5	0.5133214724902369	1.484148540940454E-5	7.005361996870786E-11	0.5645555213241712	-1674.6981891088574	31751.286327224636	44321.51075898128	21270.636798819218	710.0638801387597	127.89181506536927	12	29	78	16	36	0.19120326815256594	0.3010281532834681	0.3099397036665377	0.19782887489742917	
8760000	-31867.95721158408	-30206.574333762317	-1661.3828778217617	-30206.574333762317	684.4630857250205	3.863490353932901	2.0292157384694403E-5	0.461544373826813	2.0529564778480408E-5	1.0722048982865826E-10	0.5136928790640072	-1611.369058256621	121131.1349746455	31692.700364881282	17315.028782563546	573.771761028022	70.66859486577232	3	41	74	18	35	0.19120326815256594	0.3010281532834681	0.3099397036665377	0.19782887489742917	
8770000	-31966.901615494648	-30204.058458025112	-1762.8431574695344	-30204.058458025112	1186.85304698267	3.9231262386178467	1.2402213379686246E-5	0.4629272953280705	1.2658234857364277E-5	4.502092856104364E-11	0.5187614414689825	-1712.2116878279787	79250.44535355107	52805.13396225776	20183.26728208194	944.2761696343318	140.9940204294156	33	34	51	21	32	0.20135942580982868	0.3010281532834681	0.2989215374317304	0.19869088347497382	
8780000	-32078.604966049534	-30178.022265434283	-1900.582700615251	-30178.022265434283	2247.540990007934	3.9231262386178467	5.636815408233582E-6	0.5122790540806123	5.823872104344379E-6	9.324923062640368E-12	0.5267408810855522	-1846.3931734723496	156072.84076532762	80156.50811954231	57047.19919165375	1387.9784418422666	250.12252443671974	20	46	55	22	28	0.19460351536251275	0.29390377636073106	0.310541659377107	0.20095104889965026	
8790000	-31985.940976573023	-30191.147810498987	-1794.7931660740353	-30191.147810498987	1280.0623082590146	4.086265945313275	1.0292321881956897E-5	0.6050591916091117	1.0810745258824291E-5	4.1082817492721686E-11	0.5967897610362888	-1743.2833478197533	93987.17854018885	47540.78872891896	30736.778317100237	519.6683632473083	180.83328664903593	19	45	57	16	34	0.1966157272358375	0.29390377636073106	0.3080820230704094	0.2013984733330231	
8800000	-32083.464701564284	-30198.34405937243	-1885.1206421918537	-30198.34405937243	2296.7140679822583	4.086265945313275	6.313125984673189E-6	0.5234952950722566	6.287394560283582E-6	1.0158217752865102E-11	0.507776328420101	-1829.2267438046356	287356.3553920649	77725.15744210937	59559.43299847024	2216.5855717446348	595.843594439751	12	39	68	11	41	0.19826259706707278	0.29390377636073106	0.3080820230704094	0.19975160350178783	
8810000	-31988.676315772333	-30189.11765577856	-1799.558659993774	-30189.11765577856	1478.6918429390691	4.216685610454261	1.0428321682206487E-5	0.5657367845816363	1.0438684108118975E-5	3.19339799226152E-11	0.5391753868728006	-1746.6342641250062	138407.19853117657	56089.805637351026	37532.594654735156	820.4464956850729	273.7600924779818	20	16	83	11	41	0.19826259706707278	0.3000744970393997	0.30492022580752765	0.19674268008600093	
8820000	-31960.117908583732	-30201.470602662605	-1758.6473059211269	-30201.470602662605	1116.13739778013	4.216685610454261	1.2465375320012113E-5	0.6184512228889829	1.2896174263559197E-5	7.014679939347495E-11	0.6404860839534996	-1708.5023309053167	54226.65635467349	31989.697964807216	20865.079442509646	740.2418917262842	236.4469604620342	33	54	32	10	42	0.19826259706707278	0.3000744970393997	0.30492022580752765	0.19674268008600093	
8830000	-31998.249754442626	-30196.272804091775	-1801.9769503508498	-30196.272804091775	1602.1401913337158	4.413119924933233	8.914439627991005E-6	0.6482080725624377	8.65425537851578E-6	3.489097873454453E-11	0.6556737804686177	-1748.7721332902145	104253.8863105622	35367.17683631111	44548.90024787201	1201.6037578511832	266.64718963902004	28	49	43	8	43	0.19826259706707278	0.3011528679360437	0.3035965646968084	0.1969879703000762	
8840000	-31990.374829835157	-30170.593042585806	-1819.78178724935	-30170.593042585806	1817.9280972580507	4.413119924933233	7.5991289987553494E-6	0.5336412429396697	7.504718615178333E-6	1.8032802061707722E-11	0.5523508565259257	-1767.3024805438613	116985.51725247652	53383.07991100623	42314.79901732228	550.8977287673409	241.79774475397585	26	46	47	16	36	0.19345851943307377	0.3007956134745154	0.30875789679233573	0.1969879703000762	
8850000	-32080.783409873493	-30195.879507920574	-1884.9039019529207	-30195.879507920574	3111.0748856989744	3.9579298464927475	5.655067938959984E-6	0.5522060959682458	5.455644014770841E-6	1.0682554073359548E-11	0.5725624817445835	-1829.5402186873075	205642.53802088354	68486.21164078309	66252.37054951787	2082.7028353486394	359.04196978914143	26	20	72	14	39	0.19345851943307377	0.30345484985692617	0.30875789679233573	0.19432873391766545	
8860000	-32168.021792139065	-30186.356903260094	-1981.664888878973	-30186.356903260094	4402.412345214641	3.9443710436157304	3.4359846911393723E-6	0.5166856521539259	3.308350379283784E-6	3.5592129368275884E-12	0.5528072927253385	-1924.3910089584783	334077.6021509959	105771.91522582891	96912.53776764857	2418.8231423040343	845.2213406882453	26	16	79	8	42	0.2085263562906473	0.29388789077773386	0.30325701901395447	0.19432873391766545	
8870000	-32172.954891748646	-30192.118986971607	-1980.835904777038	-30192.118986971607	4310.640916178909	3.9587931028246532	3.728317930941626E-6	0.49322988609194557	3.718562543189705E-6	4.121286766483355E-12	0.539156753748062	-1922.645190145384	230790.060448553	226643.449269085	105255.45823497645	5741.823393794366	757.5089188350025	20	5	97	3	46	0.2079450757967184	0.29388789077773386	0.30325701901395447	0.19491001441159436	
8880000	-32023.04244535773	-30212.555195001827	-1810.4872503559013	-30212.555195001827	1450.4574303323936	3.8139218456963326	9.340478681592338E-6	0.4686782455022338	9.568841950821466E-6	2.5978889169889597E-11	0.5310093168039174	-1757.0864899659387	127103.14873255245	47504.5309938973	34272.95435075013	3725.9541410274073	308.13936944297797	34	2	84	5	46	0.2079450757967184	0.30051441115023847	0.29663049864144986	0.19491001441159436	
8890000	-31919.607814333336	-30205.55804218176	-1714.0497721515762	-30205.55804218176	1010.7698965744693	4.374565016969568	1.5934598109057805E-5	0.4758010031693075	1.584309133317376E-5	6.809434739768058E-11	0.5233878228196246	-1662.2746619462162	91151.28140688254	65222.56490175958	22468.24251715144	1395.584444402557	129.21555967445266	18	11	91	3	48	0.2079450757967184	0.30051441115023847	0.29663049864144986	0.19491001441159436	
8900000	-31944.02324209208	-30187.930641732684	-1756.092600359394	-30187.930641732684	1227.1539272686985	4.306610331027727	1.3100758337707139E-5	0.4744415192547918	1.2616513346640445E-5	4.314411342785465E-11	0.5113766958561735	-1704.0451905185248	88187.54390146905	65771.68987617135	30282.132267490768	1203.0253504543252	209.37481591432515	6	25	89	5	46	0.20015309518620367	0.29978964516340567	0.30185290707707024	0.19820435257332147	
8910000	-32061.90407843153	-30177.881194693207	-1884.0228837383204	-30177.881194693207	2266.178760905382	4.281546669306245	6.704362184395659E-6	0.4698617381593932	6.4133491649158435E-6	1.0804889439712028E-11	0.5005502431219594	-1829.507364309228	138087.42106010465	123334.23014090127	51569.04028020172	1200.292464724388	626.442421900766	7	26	87	6	45	0.19478245170421604	0.29978964516340567	0.30295732621342225	0.2024705769189571	
8920000	-32096.662753842254	-30194.10293383612	-1902.5598200061368	-30194.10293383612	2618.685517780036	4.252046481604817	6.223298064755215E-6	0.4786100050828585	5.840597901816923E-6	8.453641158886425E-12	0.49369619279678445	-1845.4382375495406	141456.00196583694	140639.3210683017	70962.3596365889	11266.447831590667	501.14085760285604	9	21	85	8	48	0.20118702137021902	0.29978964516340567	0.30295732621342225	0.19606600725295412	
8930000	-32069.27235535532	-30193.243054003	-1876.0293013523178	-30193.243054003	2223.061322808357	4.252046481604817	6.773603716556421E-6	0.5087555040585685	6.391707430408594E-6	1.0401150326790484E-11	0.5010734787720622	-1818.5553923791658	98310.87730088318	162107.53540352886	59366.633503597404	16654.09530064906	414.2686921288077	4	22	87	9	49	0.20118702137021902	0.29978964516340567	0.30295732621342225	0.19606600725295412	
8940000	-31991.49893432384	-30216.60061340012	-1774.89832092372	-30216.60061340012	1393.1661492832477	4.252046481604817	1.1592968921775048E-5	0.49933021875979783	1.1082410966926756E-5	3.328594223811852E-11	0.5139094537024207	-1720.0906106629945	96284.6181542708	93294.61567651498	34881.62503535413	7656.550222312844	216.85690790767134	6	21	83	14	47	0.20118702137021902	0.29978964516340567	0.30295732621342225	0.19606600725295412	
8950000	-31925.209527514206	-30218.288662744206	-1706.9208647700016	-30218.288662744206	855.3269200469664	4.252046481604817	1.956173532120751E-5	0.4689732924744406	1.8464061973231873E-5	7.652421912557055E-11	0.4647902270344436	-1655.947195146188	41581.0193347098	30321.978529866003	19590.09707448339	5069.289518101195	118.79921726106897	29	27	57	12	46	0.20118702137021902	0.29978964516340567	0.30295732621342225	0.19606600725295412	
8960000	-31934.283345686188	-30206.965826235366	-1727.317519450823	-30206.965826235366	889.1760992635855	4.0060457415500625	1.6125417802914734E-5	0.4630796781272887	1.5535860915961397E-5	4.8083261440371615E-11	0.4487847869284238	-1675.983327801832	64784.11970050223	35647.00385194339	23603.975369551514	3010.9297176914924	182.98138725105153	35	3	75	14	44	0.1949200378706076	0.29978964516340567	0.30922430971303366	0.19606600725295412
[truncated: 11,295,594 more chars]
