# Supplementary material for: Dissemination of Mycobacterium abscessus via global transmission networks
Source: Nat Microbiol. 2021 Sep 20;6(10):1279–88. doi: 10.1038/s41564-021-00963-3 (PMC8478660; doi:10.1038/s41564-021-00963-3)
Supplement: Source Data Extended Data Fig. 8 — Ancestor data and substitution rate distributions for Extended Data Fig. 8. [file 41564_2021_963_MOESM14_ESM.zip › figureS8/DCC1_date_randomisation7.log]

#
#model:
#
#<?xml version="1.0" encoding="UTF-8" standalone="no"?><input id="posterior" spec="beast.core.util.CompoundDistribution">
#    <distribution id="prior" spec="beast.core.util.CompoundDistribution">
#        <distribution id="BayesianSkyline.t:dcc1" spec="beast.evolution.tree.coalescent.BayesianSkyline">
#            <parameter dimension="5" id="bPopSizes.t:dcc1" lower="0.0" name="popSizes" upper="380000.0">380.0</parameter>
#            <groupSizes dimension="5" id="bGroupSizes.t:dcc1" spec="beast.core.parameter.IntegerParameter">1</groupSizes>
#            <treeIntervals id="BSPTreeIntervals.t:dcc1" spec="beast.evolution.tree.coalescent.TreeIntervals">
#                <tree id="Tree.t:dcc1">
#                    <trait id="dateTrait.t:dcc1" spec="beast.evolution.tree.TraitSet" traitname="date">
#                10465_1#62_NorthAmerica_USA_2009.726027=2011.452055,
#10702_1#18_NorthAmerica_USA_2005.627397=2013.027397,
#10250_1#81_Europe_UK_2011.013699=2000.5,
#ERR3198406_Europe_UK_2007.460274=2016.23224,
#ERR3198368_Europe_Spain_2013.347945=2016.915301,
#10208_3#68_Europe_UK_2012.836066=2005.331507,
#SRR7800556_NorthAmerica_USA_2016.191257=2015.945205,
#10702_1#42_NorthAmerica_USA_2007.180822=2015.969863,
#SRR7800618_NorthAmerica_USA_2016.221311=2011.841096,
#10625_5#25_Europe_UK_2012.407104=2008.830601,
#10665_4#78_Europe_UK_2007.871233=2016.295082,
#ERR3198380_Europe_Spain_2012.021858=2010.591781,
#NQRY01_Asia_China_2014.6=2016.128415,
#NQRF01_Asia_China_2013.832877=2012.830601,
#SRR6871405_Oceania_Australia_2015.5=2005.912329,
#ERR3198409_Europe_UK_2009.128767=2016.437158,
#SRR7800626_NorthAmerica_USA_2016.259563=2011.852055,
#10702_1#53_NorthAmerica_USA_2008.005464=2016.142077,
#NQRZ01_Asia_China_2012.666667=2014.169863,
#12163_2#20_Europe_UK_2012.308743=2014.043836,
#10208_3#79_Europe_UK_2012.81694=2009.490411,
#10702_1#55_NorthAmerica_USA_2008.497268=2013.671233,
#10208_3#44_Europe_UK_2012.830601=2005.838356,
#SRR7800603_NorthAmerica_USA_2016.297814=2012.814208,
#SRR7800415_NorthAmerica_USA_2014.090411=2014.690411,
#SRR7800439_NorthAmerica_USA_2016.046448=2007.180822,
#SRR7800621_NorthAmerica_USA_2016.04918=2013.860274,
#11861_7#42_Oceania_Australia_2002.5=2012.598361,
#11861_7#66_Oceania_Australia_2002.5=2012.5,
#10250_1#13_Europe_UK_2008.508197=2012.5,
#11893_6#11_Oceania_Australia_2013.5=2012.677596,
#10625_5#18_Europe_UK_2011.427397=2012.308743,
#SRR7800516_NorthAmerica_USA_2016.057377=2016.18306,
#ERR3198421_Europe_UK_2012.374317=2016.385246,
#SRR7800628_NorthAmerica_USA_2015.605479=2013.783562,
#11861_7#10_Oceania_Australia_2003.5=2015.150685,
#10702_1#83_NorthAmerica_USA_2011.452055=2016.20765,
#10702_1#26_NorthAmerica_USA_2006.010959=2014.120548,
#10465_1#49_NorthAmerica_USA_2005.331507=2014.027397,
#10660_1#19_NorthAmerica_USA_2012.740437=2013.19726,
#ERR3198374_Europe_Spain_2009.709589=2015.950685,
#12163_1#30_Europe_UK_2010.131507=2006.106849,
#12045_8#34_Europe_UK_2013.671233=2009.915068,
#SRR7800701_NorthAmerica_USA_2016.295082=2013.347945,
#10702_1#34_NorthAmerica_USA_2006.589041=2008.005464,
#12082_5#87_Europe_UK_2013.676712=2006.010959,
#ERR3198363_Europe_Spain_2013.994521=2002.5,
#11893_6#50_Oceania_Australia_2007.5=2009.342466,
#ERR3198403_Europe_UK_2007.449315=2013.956164,
#10625_4#54_Europe_UK_2011.20274=2014.090411,
#SRR7800715_NorthAmerica_USA_2015.654795=2008.674863,
#12045_8#35_Europe_UK_2013.517808=2016.297814,
#NQRX01_Asia_China_2015.323288=2008.5,
#NQRR01_Asia_China_2013.936986=2007.835616,
#11861_7#47_Europe_Holland_2009.915068=2005.723288,
#SRR7800624_NorthAmerica_USA_2016.180328=2016.161202,
#SRR7800405_NorthAmerica_USA_2016.907104=2012.319672,
#NQRT01_Asia_China_2015.035616=2016.191257,
#SRR7800429_NorthAmerica_USA_2016.297814=2005.838356,
#NQSB01_Asia_China_2012.598361=2016.371585,
#NQQZ01_Asia_China_2012.953552=2008.352459,
#10702_1#23_NorthAmerica_USA_2005.838356=2007.460274,
#10702_1#31_NorthAmerica_USA_2006.106849=2012.407104,
#SRR7800697_NorthAmerica_USA_2016.39071=2013.676712,
#SRR7800675_NorthAmerica_USA_2016.453552=2016.907104,
#ERR3198370_Europe_Spain_2008.830601=2013.958904,
#10660_1#4_Europe_UK_2013.027397=2011.5,
#10465_1#66_NorthAmerica_USA_2010.591781=2003.5,
#NQRN01_Asia_China_2013.772603=2016.319672,
#SRR6871407_Oceania_Australia_2017.043836=2016.04918,
#11861_7#13_Oceania_Australia_2010.5=2009.40274,
#10208_3#36_Europe_UK_2011.849315=2011.630137,
#NQRP01_Asia_China_2013.956164=2008.781421,
#11861_7#45_Oceania_Australia_2005.5=2016.071038,
#11861_8#32_Europe_UK_2008.478142=2014.619178,
#ERR3198373_Europe_Spain_2015.309589=2012.775956,
#SRR7800476_NorthAmerica_USA_2015.994521=2011.013699,
#10625_5#34_Europe_UK_2012.357923=2012.043716,
#12082_5#71_Oceania_Australia_2008.5=2008.789617,
#NQRG01_Asia_China_2013.860274=2005.879452,
#10702_1#24_NorthAmerica_USA_2005.879452=2013.027397,
#SRR7800708_NorthAmerica_USA_2015.945205=2010.5,
#10465_1#58_NorthAmerica_USA_2008.674863=2011.20274,
#NQSA01_Asia_China_2012.677596=2014.580822,
#10208_3#83_Europe_UK_2013.027397=2016.259563,
#NQRB01_Asia_China_2014.169863=2013.832877,
#12045_8#47_Europe_UK_2013.783562=2013.772603,
#SRR7800519_NorthAmerica_USA_2016.371585=2006.942466,
#ERR3198366_Europe_Spain_2014.690411=2014.808219,
#12163_1#93_Europe_UK_2012.043716=2012.021858,
#SRR7800409_NorthAmerica_USA_2016.915301=2009.128767,
#11893_6#23_Oceania_Australia_2011.5=2013.994521,
#10208_3#77_Europe_UK_2012.874317=2011.427397,
#10660_1#27_NorthAmerica_USA_2005.838356=2016.489071,
#12082_5#86_Europe_UK_2012.775956=2005.627397,
#ERR3198364_Europe_Spain_2013.350685=2013.632877,
#ERR3198382_Europe_Spain_2013.534247=2014.068493,
#11893_6#18_Oceania_Australia_2008.5=2015.654795,
#10465_1#61_NorthAmerica_USA_2009.536986=2012.590164,
#11893_6#65_Europe_UK_2008.095628=2008.095628,
#10465_1#74_NorthAmerica_USA_2012.814208=2012.81694,
#SRR7800666_NorthAmerica_USA_2016.20765=2016.39071,
#10660_1#6_NorthAmerica_USA_2005.372603=2015.323288,
#SRR7800676_NorthAmerica_USA_2016.038251=2012.874317,
#SRR7800406_NorthAmerica_USA_2016.95082=2012.693989,
#NQRK01_Asia_China_2012.590164=2016.47541,
#12082_5#80_Europe_UK_2013.19726=2015.035616,
#SRR7800703_NorthAmerica_USA_2016.437158=2014.432877,
#10660_1#22_Europe_UK_2012.319672=2016.297814,
#10665_2#93_NorthAmerica_USA_2011.158904=2012.740437,
#10702_1#60_NorthAmerica_USA_2008.789617=2016.39071,
#ERR3198365_Europe_Spain_2014.580822=2013.350685,
#10465_1#50_NorthAmerica_USA_2005.723288=2011.339726,
#10250_1#35_Europe_UK_2009.490411=2012.128415,
#SRR7800514_NorthAmerica_USA_2016.128415=2006.084932,
#SRR7800644_NorthAmerica_USA_2014.808219=2009.726027,
#10465_1#71_NorthAmerica_USA_2011.630137=2016.046448,
#SRR7800596_NorthAmerica_USA_2016.385246=2015.5,
#10465_1#57_NorthAmerica_USA_2008.352459=2008.043716,
#SRR7800602_NorthAmerica_USA_2016.084699=2008.497268,
#10465_1#55_NorthAmerica_USA_2006.942466=2013.534247,
#NQRC01_Asia_China_2014.068493=2016.221311,
#NQRS01_Asia_China_2012.587432=2012.953552,
#SRR7800655_NorthAmerica_USA_2016.31694=2016.964481,
#ERR3198381_Europe_Spain_2009.342466=2015.068493,
#10625_5#57_Europe_UK_2012.415301=2013.5,
#ERR3198439_Europe_UK_2015.969863=2016.453552,
#10208_3#31_Europe_UK_2011.841096=2006.589041,
#12163_2#53_Europe_UK_2012.814208=2012.97541,
#10702_1#28_NorthAmerica_USA_2005.912329=2012.415301,
#7396_6#52_Europe_UK_2007.835616=2007.449315,
#11861_7#79_Oceania_Australia_2010.5=2015.605479,
#SRR7800619_NorthAmerica_USA_2015.991781=2009.50137,
#10702_1#95_NorthAmerica_USA_2012.693989=2008.5,
#12163_2#83_Europe_UK_2008.781421=2008.508197,
#10665_4#36_Europe_UK_2006.084932=2015.994521,
#SRR7800668_NorthAmerica_USA_2015.613699=2012.587432,
#SRR7800551_NorthAmerica_USA_2015.950685=2007.5,
#10208_3#39_Europe_UK_2011.852055=2016.057377,
#SRR7800593_NorthAmerica_USA_2016.319672=2015.991781,
#NQRU01_Asia_China_2015.068493=2002.5,
#11893_6#70_Europe_UK_2008.748634=2016.180328,
#11861_7#83_Oceania_Australia_2008.5=2016.95082,
#11861_7#76_Oceania_Australia_2012.5=2008.748634,
#ERR3198384_Europe_Spain_2014.120548=2011.849315,
#NQRH01_Asia_China_2013.632877=2012.374317,
#SRR7800699_NorthAmerica_USA_2016.964481=2015.309589,
#SRR7800659_NorthAmerica_USA_2015.150685=2015.613699,
#SRR7800679_NorthAmerica_USA_2016.18306=2008.478142,
#ERR3198499_Europe_UK_2014.432877=2016.31694,
#SRR7800706_NorthAmerica_USA_2016.161202=2007.117808,
#10702_1#49_NorthAmerica_USA_2007.772603=2013.936986,
#NQRQ01_Asia_China_2013.958904=2005.5,
#SRR7800700_NorthAmerica_USA_2016.47541=2009.709589,
#10625_4#64_Europe_UK_2011.339726=2014.6,
#10660_1#52_NorthAmerica_USA_2012.128415=2005.372603,
#SRR7800479_NorthAmerica_USA_2016.39071=2012.666667,
#SRR7800526_NorthAmerica_USA_2016.071038=2012.357923,
#SRR7800480_NorthAmerica_USA_2016.23224=2017.043836,
#ERR3198437_Europe_UK_2014.027397=2007.772603,
#10702_1#54_NorthAmerica_USA_2008.043716=2010.5,
#SRR7800672_NorthAmerica_USA_2016.489071=2012.814208,
#SRR6871393_Oceania_Australia_2014.043836=2009.536986,
#10702_1#41_NorthAmerica_USA_2007.117808=2010.131507,
#10702_1#64_NorthAmerica_USA_2009.40274=2007.778082,
#ERR3198415_Europe_UK_2009.50137=2011.158904,
#SRR7800665_NorthAmerica_USA_2016.142077=2008.5,
#7396_7#29_Europe_UK_2007.778082=2013.517808,
#NQSC01_Asia_China_2014.619178=2012.836066,
#11861_7#37_Oceania_Australia_2000.5=2016.038251,
#11893_6#3_Oceania_Australia_2012.5=2016.084699,
#NQQY01_Asia_China_2012.97541=2007.871233                
#                                    <taxa id="TaxonSet.dcc1" spec="beast.evolution.alignment.TaxonSet">
#                        </taxa>
#                    </trait>
#                    <taxonset idref="TaxonSet.dcc1"/>
#                </tree>
#            </treeIntervals>
#        </distribution>
#        <distribution id="MarkovChainedPopSizes.t:dcc1" jeffreys="true" parameter="@bPopSizes.t:dcc1" spec="beast.math.distributions.MarkovChainDistribution"/>
#        <prior id="KappaPrior.s:dcc1" name="distribution">
#            <parameter id="kappa.s:dcc1" lower="0.0" name="x">2.0</parameter>
#            <LogNormal id="LogNormalDistributionModel.0" name="distr">
#                <parameter estimate="false" id="RealParameter.1" name="M">1.0</parameter>
#                <parameter estimate="false" id="RealParameter.2" name="S">1.25</parameter>
#            </LogNormal>
#        </prior>
#        <prior id="MeanRatePrior.c:dcc1" name="distribution">
#            <parameter id="ucldMean.c:dcc1" name="x">1.5E-4</parameter>
#            <Uniform id="Uniform.4" lower="1.5E-6" name="distr" upper="0.015"/>
#        </prior>
#        <prior id="ucldStdevPrior.c:dcc1" name="distribution">
#            <parameter id="ucldStdev.c:dcc1" lower="0.0" name="x">0.1</parameter>
#            <Gamma id="Gamma.0" name="distr">
#                <parameter estimate="false" id="RealParameter.4" name="alpha">0.5396</parameter>
#                <parameter estimate="false" id="RealParameter.5" name="beta">0.3819</parameter>
#            </Gamma>
#        </prior>
#    </distribution>
#    <distribution id="likelihood" spec="beast.core.util.CompoundDistribution" useThreads="true">
#        <distribution data="@dcc1" id="treeLikelihood.dcc1" spec="beast.evolution.likelihood.ThreadedTreeLikelihood" tree="@Tree.t:dcc1">
#            <siteModel id="SiteModel.s:dcc1" spec="beast.evolution.sitemodel.SiteModel">
#                <parameter estimate="false" id="mutationRate.s:dcc1" name="mutationRate">1.0</parameter>
#                <parameter estimate="false" id="gammaShape.s:dcc1" name="shape">1.0</parameter>
#                <parameter estimate="false" id="proportionInvariant.s:dcc1" lower="0.0" name="proportionInvariant" upper="1.0">0.0</parameter>
#                <substModel id="hky.s:dcc1" kappa="@kappa.s:dcc1" spec="beast.evolution.substitutionmodel.HKY">
#                    <frequencies id="estimatedFreqs.s:dcc1" spec="beast.evolution.substitutionmodel.Frequencies">
#                        <parameter dimension="4" id="freqParameter.s:dcc1" lower="0.0" name="frequencies" upper="1.0">0.25</parameter>
#                    </frequencies>
#                </substModel>
#            </siteModel>
#            <branchRateModel clock.rate="@ucldMean.c:dcc1" id="RelaxedClock.c:dcc1" spec="beast.evolution.branchratemodel.UCRelaxedClockModel" tree="@Tree.t:dcc1">
#                <LogNormal S="@ucldStdev.c:dcc1" id="LogNormalDistributionModel.c:dcc1" meanInRealSpace="true" name="distr">
#                    <parameter estimate="false" id="RealParameter.3" lower="0.0" name="M" upper="1.0">1.0</parameter>
#                </LogNormal>
#                <rateCategories dimension="342" id="rateCategories.c:dcc1" spec="beast.core.parameter.IntegerParameter">1</rateCategories>
#            </branchRateModel>
#        </distribution>
#    </distribution>
#</input>
#
Sample	posterior	likelihood	prior	treeLikelihood	TreeHeight	kappa	ucldMean	ucldStdev	rate.mean	rate.variance	rate.coefficientOfVariation	BayesianSkyline	bPopSizes.1	bPopSizes.2	bPopSizes.3	bPopSizes.4	bPopSizes.5	bGroupSizes.1	bGroupSizes.2	bGroupSizes.3	bGroupSizes.4	bGroupSizes.5	freqParameter.1	freqParameter.2	freqParameter.3	freqParameter.4	
0	-95914.28579609892	-94867.48152045772	-1046.804275641198	-94867.48152045772	17.405723344520975	2.0	1.5E-4	0.1	1.521461039768111E-4	2.4019961464340693E-10	0.1026067406769333	-1016.2572285716226	380.0	380.0	380.0	380.0	380.0	35	34	34	34	34	0.25	0.25	0.25	0.25	
10000	-49102.05171060582	-47818.24430064151	-1283.8074099643043	-47818.24430064151	73.32845238877945	4.511514599884843	7.144169288760316E-4	0.5712180667414702	5.669915489682487E-4	1.962281897001765E-7	0.6367150735852675	-1247.1867775655944	764.2975833803504	1512.9942977592073	680.5605639442766	582.7805893764239	56.27779248940875	29	40	44	27	31	0.24211973580055385	0.26910778812920794	0.2533009321480343	0.23547154392220393	
20000	-45325.47283234046	-44079.45775153749	-1246.0150808029728	-44079.45775153749	65.7897055975044	3.9721263433302822	7.72015929830547E-4	0.6722446804513268	6.176010244888974E-4	3.928431883267457E-7	0.8041345359824021	-1210.9536728229093	433.28886722607996	1139.5611666688626	570.9696365503663	326.01100906367986	39.104185837698836	40	28	51	29	23	0.22362363734357618	0.2834819669884049	0.2725188559165804	0.22037553975143861	
30000	-43364.62204540847	-42142.98966737952	-1221.632378028949	-42142.98966737952	80.608512397811	3.9721263433302822	8.1436013292101E-4	0.7177488066256027	6.684701906894842E-4	6.175147817465828E-7	0.9329162578429385	-1186.8535160238932	350.07489071016124	924.849112747817	508.98565899117875	363.47870227004324	45.515870554809695	36	48	38	21	28	0.2167324332359426	0.2871852445644312	0.28599471493474343	0.21008760726488282	
40000	-41711.083229153475	-40461.24681451305	-1249.8364146404294	-40461.24681451305	92.53370926045392	3.9721263433302822	6.507547570885943E-4	0.7402852620905286	5.426394556050456E-4	3.1475111063055757E-7	0.8537341043316347	-1212.2901451067446	724.7394766074897	1361.71895977692	467.40835858218526	863.613132444912	28.93436037694477	39	34	45	27	26	0.21207912891308456	0.2871852445644312	0.2989189532696959	0.20181667325278838	
50000	-40665.6606040755	-39420.35598554698	-1245.30461852852	-39420.35598554698	88.70041586169395	4.002544145551862	6.750545802064105E-4	0.8319801906750292	5.568231557288399E-4	4.5574155006944547E-7	1.0201019757700875	-1210.1074542780823	688.8580820338118	895.7623871554006	330.80576595237903	417.23016124223756	47.34831301947357	35	39	2	72	23	0.21071082810471892	0.2900810620313866	0.2962576286469115	0.202950481216983	
60000	-39879.33177681651	-38648.49290287405	-1230.8388739424545	-38648.49290287405	96.48338939526481	4.002544145551862	6.567760458784059E-4	0.8015060602789422	5.650073506128758E-4	3.2893688767721927E-7	0.9054431928257863	-1195.6301863349104	647.7413876225235	1152.5672682157804	477.38876744271795	305.64183339382254	41.120868425123476	25	56	9	59	22	0.2032526457613252	0.30020565974810887	0.2962576286469115	0.2002840658436544	
70000	-38891.16169960861	-37652.80743091362	-1238.354268694985	-37652.80743091362	93.09444755045476	4.114587471932638	6.44629152021372E-4	0.7996199315336985	5.491240850215301E-4	3.597755885309035E-7	0.9552216811512456	-1202.2668502152062	848.4719796131617	1015.9734712153873	1092.4617431410772	256.0142478664936	63.217615664859636	21	59	3	61	27	0.20663337895729833	0.2945887202622163	0.2962576286469115	0.20252027213357393	
80000	-38377.09991860804	-37142.01165091971	-1235.0882676883261	-37142.01165091971	99.69026564714622	4.114587471932638	6.620142922778347E-4	0.8793436272098718	5.521541156293145E-4	4.200088740902401E-7	1.010091123017161	-1197.4278924123414	1288.2850385160302	1031.4041101804817	1701.2688260131363	275.70085892207504	26.17433121998023	17	58	5	74	17	0.20663337895729833	0.2941576167795918	0.296688732129536	0.20252027213357393	
90000	-37996.78841034517	-36735.080967392125	-1261.7074429530453	-36735.080967392125	94.90288117135945	4.114587471932638	5.71965496241198E-4	0.9408927843176249	4.6502097861952316E-4	3.2181680616701707E-7	1.0465021063004074	-1223.900085574728	927.9582489286443	1049.738498633706	1803.7788192210173	307.044660328014	35.1006991286664	4	60	12	78	17	0.19720234245832272	0.2941576167795918	0.30611976862851165	0.20252027213357393	
100000	-37230.495036732485	-35946.72360136648	-1283.771435366007	-35946.72360136648	107.14315705187937	4.114587471932638	4.24532690740524E-4	0.9126448418439876	3.614889195985948E-4	1.4941541920831487E-7	0.9832225332252178	-1245.6470121005445	2449.449759806504	1874.0442510192308	892.1662960529626	329.4884919390074	13.609918779650734	5	60	14	77	15	0.19720234245832272	0.30040277679397825	0.30611976862851165	0.19627511211918744	
110000	-36148.30190628045	-34858.16990142083	-1290.1320048596215	-34858.16990142083	87.709835526698	4.114587471932638	4.1597408190419577E-4	0.8489677464605495	3.605183482473483E-4	1.5241386439685374E-7	0.9775502910001639	-1253.0843167884836	897.8394489832906	1516.8713253765566	1153.407736482951	317.00952008228705	16.123809678563813	9	64	10	72	16	0.2050748052485421	0.29730189279031194	0.30360034460752056	0.19402295735362546	
120000	-35919.87035001117	-34616.60950008039	-1303.2608499307796	-34616.60950008039	91.79593887036263	4.114587471932638	3.8020080420302473E-4	0.9504447808527965	3.2161204046739645E-4	1.8707058944901408E-7	1.139529257359448	-1266.1676528797566	2232.2829797478385	1827.2614227195656	317.82364234522396	272.9442849226579	22.649385377252873	21	62	7	66	15	0.2050748052485421	0.29730189279031194	0.30360034460752056	0.19402295735362546	
130000	-35377.87787715306	-34108.271699514924	-1269.6061776381387	-34108.271699514924	74.50551341523665	4.050364003403964	3.962690226436666E-4	0.879447578821215	3.4249875504274333E-4	1.4588014440344455E-7	1.0242841745614428	-1232.3766626676538	2301.7069446902024	2077.3499644507733	200.4112331740983	295.82688425563805	8.299272861780686	6	73	19	58	15	0.2050748052485421	0.2946736515203236	0.2991339148234313	0.20111762840770303	
140000	-35060.41902696102	-33789.18036891485	-1271.2386580461682	-33789.18036891485	91.71994931656398	4.050364003403964	3.908530907892077E-4	0.8774509542493429	3.3992270844676473E-4	1.3161394176566665E-7	0.975746991987301	-1233.272424559601	2268.207848325837	1749.7981388232984	1255.999866917362	264.6883500775886	6.084087527658884	16	53	15	72	15	0.206667923658411	0.29308053311045473	0.29969370706390425	0.20055783616723008	
150000	-34907.68485491001	-33609.123776113665	-1298.5610787963487	-33609.123776113665	92.63644007057914	4.050364003403964	3.413874398324863E-4	0.9349786761177553	2.907762122501155E-4	1.0237481731693006E-7	1.0231120231647368	-1258.9382282287188	934.8145555165898	2948.9675276020794	1612.7687669639618	336.1763635550811	17.315565737526224	2	35	38	81	15	0.19098829125504793	0.3070306069864381	0.29969370706390425	0.2022873946946098	
160000	-34618.43931588689	-33295.698027746635	-1322.7412881402531	-33295.698027746635	113.44486123054344	4.08414302753646	2.5032356282746947E-4	0.8313516648556049	2.2423599700207273E-4	4.8299627329035453E-8	0.9421330379400338	-1281.6425286767194	4092.4095836362367	3209.929672046463	3289.898712115737	352.8065131416305	12.96968797870943	3	12	58	83	15	0.19098829125504793	0.3070306069864381	0.29969370706390425	0.2022873946946098	
170000	-34506.67894373535	-33157.29925389727	-1349.3796898380829	-33157.29925389727	152.61628814607548	3.944201380597632	2.3216256827726756E-4	0.8665832335661396	2.0293830796067346E-4	4.60892745041781E-8	0.9907464261667165	-1307.5740902293194	3753.2497381800495	5537.936679918362	3041.415092040185	381.1612712721636	27.127760879230667	12	14	47	83	15	0.19501527519937814	0.3040992721153181	0.29969370706390425	0.20119174562139958	
180000	-34233.28587220929	-32901.44865424944	-1331.8372179598523	-32901.44865424944	128.19589648487514	3.944201380597632	2.4830601488792683E-4	0.8420932049977209	2.1952426932805868E-4	5.749057860036306E-8	1.0116840986527156	-1291.1788160471917	2481.2412283717654	2842.4268060261566	3428.9353592952307	389.5822513083357	15.08105103278075	11	16	39	90	15	0.19950476136410464	0.30248086362404186	0.3006070339506551	0.19740734106119856	
190000	-33951.82088388424	-32569.519875569502	-1382.3010083147353	-32569.519875569502	161.40454157513759	4.012587667798242	1.8646432097502115E-4	0.8192740876227049	1.6588385651348242E-4	3.0134240769570534E-8	0.9497050197884062	-1339.2078291603807	8967.59982594032	6880.003236271946	3464.2052890089303	432.90154429823195	10.820198346498216	10	7	63	75	16	0.2043731200346588	0.2983615831257999	0.30531584099965364	0.19194945583988776	
200000	-33839.971016232324	-32389.492844908444	-1450.478171323878	-32389.492844908444	178.0367217436158	3.855028819844391	1.1522695765888334E-4	0.767083638112988	1.0696995968680031E-4	1.0727307383837597E-8	0.9231127844095707	-1405.5367270700244	6240.8209463453095	10683.582488824904	7115.883624664487	735.7816206040111	28.512328611995347	4	18	50	83	16	0.2043731200346588	0.2983615831257999	0.3020168708430989	0.1952484259964425	
210000	-33511.59892763597	-32086.094395670956	-1425.5045319650148	-32086.094395670956	163.69022692145134	4.125774466003162	1.2820498186568615E-4	0.7946583490386444	1.177501500144942E-4	1.341673144480831E-8	0.9475935631012876	-1380.876003725778	10550.02057896563	11329.60400988497	4396.511727260122	556.5039516698406	54.368279522048276	28	11	30	88	14	0.2043731200346588	0.2983615831257999	0.3020168708430989	0.1952484259964425	
220000	-33574.969505825095	-32078.55919691622	-1496.410308908875	-32078.55919691622	219.46121185792285	4.125774466003162	8.102909920211421E-5	0.8110218933788211	7.704326913074879E-5	5.86109641334783E-9	0.9324753977688192	-1449.749131096395	12836.129587065601	14352.182004680177	9022.49603965147	860.9238512755222	34.83947196914617	14	10	47	85	15	0.2043731200346588	0.2983615831257999	0.3020168708430989	0.1952484259964425	
230000	-33379.1236581202	-31921.220041037788	-1457.9036170824156	-31921.220041037788	184.81288762491005	4.197929189146688	1.1236481658057702E-4	0.8135491519872988	1.0102184016007577E-4	1.186234949382781E-8	0.97835724894416	-1412.5903723376505	7939.5731307169835	10791.882539374428	8261.926554676756	569.6916469213193	32.87928024416164	16	28	27	87	13	0.2043731200346588	0.28929114932134437	0.3061844042678753	0.20015132637612168	
240000	-33403.80523031288	-31932.662550451507	-1471.1426798613684	-31932.662550451507	240.52244494706338	4.038461774835249	9.573687768368371E-5	0.7827080785394617	8.686824311071579E-5	7.1902891926456585E-9	0.9198029358377597	-1422.762455430784	57677.95529822961	4908.032767745687	8710.234185712367	727.5208434901712	34.361629255010605	2	18	49	88	14	0.19943214564954515	0.28929114932134437	0.3084610281261949	0.20281567690291574	
250000	-33252.73207630483	-31760.51638574757	-1492.2156905572547	-31760.51638574757	242.19268680940723	4.038461774835249	8.370728926838257E-5	0.7922306541634863	7.474640118909729E-5	6.229396246140009E-9	0.9711492871403102	-1446.131059013986	10145.046677588143	7651.8595159225615	11709.803955664927	744.4291734149028	21.66609756644478	9	30	27	93	12	0.19943214564954515	0.3042734065819258	0.29347877086561347	0.20281567690291574	
260000	-33232.91227554548	-31731.767469063296	-1501.144806482182	-31731.767469063296	267.3120069984379	4.003001077145542	6.824756113773647E-5	0.7473157293370567	6.419935841552664E-5	2.3641936242531694E-9	0.7380045041945381	-1454.1167744450402	12791.420647509676	16426.546700191677	13980.023508001232	652.150517275117	14.262103154122535	4	35	27	94	11	0.20360231771662737	0.29364177506053935	0.29994023031991773	0.20281567690291574	
270000	-33047.00951598863	-31571.195613174896	-1475.8139028137387	-31571.195613174896	288.8016899610807	4.003001077145542	8.333204494574594E-5	0.7574180619551902	7.729015050717424E-5	4.148013713220726E-9	0.8063517877215907	-1429.2179498832534	19132.473749392644	9549.239563369596	11437.02531293849	582.4074427446083	24.704796700883158	7	20	42	90	12	0.2058433932608182	0.2978737537530382	0.29994023031991773	0.19634262266622604	
280000	-32881.971752407226	-31432.923026211454	-1449.0487261957721	-31432.923026211454	213.960909449499	4.003001077145542	9.045769618275293E-5	0.7269383417238285	8.424530017072336E-5	4.463496541372998E-9	0.7889001468789913	-1402.8942478343135	16920.963145537546	11357.095498963741	11184.6938638896	491.06665207704	6.219653548936978	5	16	47	94	9	0.19535966753474324	0.30647659772820496	0.30182111207082596	0.19634262266622604	
290000	-32631.394324265893	-31213.082800604527	-1418.3115236613673	-31213.082800604527	178.14801946783018	4.003001077145542	1.1172611230020713E-4	0.6684878721422501	1.0786901071749435E-4	4.793993740388741E-9	0.6422008473601212	-1373.0290061688836	8973.149449736953	16578.116837604288	6675.641585285157	536.1129480140946	10.966412399601124	11	4	57	88	11	0.19535966753474324	0.3067145565149195	0.3015831532841114	0.19634262266622604	
300000	-32588.42482038043	-31167.52970811964	-1420.8951122607893	-31167.52970811964	198.3537576776885	4.003001077145542	1.0470266309813908E-4	0.7471344373667743	9.613022868575782E-5	4.752530014749346E-9	0.7111202172910048	-1375.68459060916	10931.998713975161	5885.9722876643455	10119.792912094175	474.36209304560555	30.440631809900072	21	24	24	89	13	0.2088541896849031	0.28950240200415783	0.3015831532841114	0.20006025502682787	
310000	-32567.07418020759	-31158.211183614712	-1408.8629965928776	-31158.211183614712	187.12713586342144	4.175003756950396	1.2327210863930313E-4	0.717829184651613	1.1479657298241163E-4	6.31491838972107E-9	0.6825220735769009	-1364.9045983640663	9663.514638722998	4902.221757695201	7183.239401503318	417.6176969209299	11.575320434613717	6	59	5	87	14	0.2052009838557758	0.29315560783328515	0.3015831532841114	0.20006025502682787	
320000	-32380.965536547577	-30968.966312829845	-1411.9992237177312	-30968.966312829845	155.1385339276232	4.175003756950396	1.156916399734314E-4	0.7216922109785027	1.1029316666509543E-4	5.404852930865191E-9	0.6777054073721106	-1366.129578597795	8647.73889204507	5888.58316358452	14342.800110667551	468.43484975169633	18.868165035600413	19	43	7	89	13	0.2090899222678461	0.2957253527297995	0.30246688067652394	0.19271784432583067	
330000	-32184.24246282348	-30721.837074456547	-1462.4053883669321	-30721.837074456547	185.17549611206087	4.175003756950396	9.32866480378864E-5	0.6913518697268739	8.949149567984697E-5	3.4648551233323452E-9	0.6693216669007892	-1417.843683542092	8149.939708884797	5959.429430985133	8328.396364798264	665.9065051315708	47.01213021452745	26	22	28	81	14	0.2090899222678461	0.29468811856168925	0.3035041148446342	0.19271784432583067	
340000	-32071.67068654556	-30613.03144414493	-1458.63924240063	-30613.03144414493	186.30198943122056	4.175003756950396	9.463382511208907E-5	0.6754577565652022	9.145325571578323E-5	3.40608342576466E-9	0.6509150087935982	-1413.8214925450488	7702.8721514630215	2805.691900381003	8160.1846380961815	727.7980430200791	17.093755284257686	32	14	27	87	11	0.1951057033595086	0.2900962558185124	0.3094533770158829	0.20534466380609626	
350000	-32052.65025045859	-30595.947614214787	-1456.7026362438048	-30595.947614214787	190.31356031133717	4.02483575345174	9.4092489528465E-5	0.6599448591921685	9.053511089818117E-5	3.7378372346966784E-9	0.659389667098353	-1411.3198603546557	19021.356849662476	7867.942149414086	8316.61767259849	506.9507782850354	10.076680530885753	11	38	28	84	10	0.1951057033595086	0.2986700395965441	0.3008795932378512	0.20534466380609626	
360000	-32083.351309643796	-30587.08677402175	-1496.2645356220455	-30587.08677402175	223.98016778320084	4.050906786538087	7.411545206811843E-5	0.6404165274733494	7.018140172634431E-5	1.7468374976550544E-9	0.611684780812431	-1451.140637180399	11212.059790427034	9768.504522844312	8172.021350900946	751.567030069791	10.729063054205694	35	27	15	83	11	0.1951057033595086	0.2986700395965441	0.3008795932378512	0.20534466380609626	
370000	-32079.17056248284	-30554.822904632885	-1524.3476578499544	-30554.822904632885	265.1267476825868	4.298282030034229	6.584831785254166E-5	0.5810408127914909	6.236066760581283E-5	1.435731105754809E-9	0.602894700873052	-1476.885403038106	12637.645101078468	24653.94547158976	14630.563368641944	696.8684724543618	9.245602677631553	51	1	22	87	10	0.19843591863958182	0.2986700395965441	0.29754937795777797	0.20534466380609626	
380000	-32035.492743914478	-30532.664659798254	-1502.828084116222	-30532.664659798254	242.963241535197	4.35499439858842	8.08646692114915E-5	0.6259263537752398	7.320773638384282E-5	2.0467982657386554E-9	0.5875511209266981	-1457.197591410779	10144.730481592016	15743.182201176498	6944.653238325063	774.4154529485584	21.471987263617773	57	10	8	85	11	0.19843591863958182	0.2986700395965441	0.3074277013219236	0.19546634044195066	
390000	-32081.14869586053	-30540.435761080298	-1540.712934780232	-30540.435761080298	278.7727121231627	4.040765598966661	6.912599731200005E-5	0.6937759250571537	6.333717379807509E-5	1.6143494809603109E-9	0.6237279616062582	-1493.9082385834167	10993.041777128054	9909.834865637726	14753.176253160276	892.6809320198848	118.7303975116329	32	25	17	83	14	0.20534428916661202	0.2986700395965441	0.30010800290852807	0.195877668328316	
400000	-32072.85241561643	-30517.266932533574	-1555.5854830828562	-30517.266932533574	311.80380320618735	3.981346912759	6.290086950903535E-5	0.6565873236201133	5.753578851422827E-5	1.215453585059268E-9	0.5942942186823591	-1506.4935121994072	15690.739771140063	38654.149139830224	13078.63770112135	987.3147369931249	80.83264923000733	59	1	14	83	14	0.20534428916661202	0.2986700395965441	0.30010800290852807	0.195877668328316	
410000	-32057.770857661955	-30530.97148535272	-1526.7993723092359	-30530.97148535272	260.1571862380448	3.985241748527798	6.762117630321784E-5	0.6826950245514046	6.254599605725547E-5	1.81065125223698E-9	0.6526654304140094	-1480.0720445785228	14181.991960465355	6967.702272178381	13488.731386325337	855.9402577150396	37.541326116189815	44	10	22	80	15	0.20591828613116464	0.2986700395965441	0.2995340059439755	0.195877668328316	
420000	-32063.02747852413	-30520.924686048158	-1542.1027924759742	-30520.924686048158	267.9017179215067	3.985241748527798	5.991002534577617E-5	0.7072420795499408	5.585217923821715E-5	1.149215076927657E-9	0.603672705161871	-1493.6967056346753	21380.443770203685	7594.491904224333	17525.088335345383	1072.3758048357813	15.417167093539895	16	25	32	85	13	0.1952611720077545	0.29409441840161593	0.30963798198183096	0.20100642760879886	
430000	-32047.825615524464	-30493.082216276456	-1554.743399248009	-30493.082216276456	310.5762274699105	4.115416809084996	5.383136305418405E-5	0.6826671878855709	4.991051645877082E-5	1.1281158654453988E-9	0.6612788163231409	-1507.1130461419307	14947.53793060218	11074.382453057578	17583.115049282875	999.7174246579383	22.96161324837271	21	37	14	86	13	0.19454410084568566	0.29409441840161593	0.3160329655469512	0.19532851520574743	
440000	-32114.34544149953	-30519.15682184827	-1595.1886196512585	-30519.15682184827	373.6523959183295	3.8069543235396908	4.0775503480633794E-5	0.6414017352152739	3.9224067818780766E-5	6.220670060704983E-10	0.634898341907956	-1547.08088730121	16286.37569012377	17659.657508117194	15729.295794185346	1581.2523818139225	92.32086512492593	15	46	10	85	15	0.19545733367947632	0.2929143076859559	0.31629984342882056	0.19532851520574743	
450000	-32134.590809080713	-30513.488561372327	-1621.1022477083848	-30513.488561372327	475.0783989153632	3.9350046290930996	3.275784022877103E-5	0.5974366386276087	3.317314293974141E-5	3.9203065491589735E-10	0.6109059531728847	-1574.6256116278212	27557.35658283887	19730.258388484	1442.25605386876	1529.3320350922545	31.4817106109853	4	67	10	77	13	0.19545733367947632	0.2929143076859559	0.31629984342882056	0.19532851520574743	
460000	-32060.129916165006	-30525.604314781067	-1534.5256013839391	-30525.604314781067	291.99157767249244	4.028475148555962	5.114359101809997E-5	0.5987331240887304	5.282642321978939E-5	9.88810973908193E-10	0.6169780437226283	-1485.0265822328467	87775.7835024725	9383.470717976194	12077.944281702614	1096.5177185570556	8.399071396953326	2	58	14	84	13	0.19112003332779529	0.31002756424657424	0.2991865868682022	0.19966581555742846	
470000	-31999.270228419216	-30506.518787011737	-1492.7514414074803	-30506.518787011737	223.5697565188742	4.028475148555962	6.966858259249424E-5	0.6304220652817805	7.017775055360365E-5	2.3930368268323433E-9	0.707863181143801	-1445.72251471336	9909.745728530743	11136.27879797515	19870.347333170197	776.550206117124	5.44113102718616	21	52	1	84	13	0.1932449151408745	0.31210164768883525	0.2940212644229269	0.20063217274736359	
480000	-31931.522188995936	-30485.961663752	-1445.5605252439354	-30485.961663752	190.70406515511758	3.8694480527949753	8.117710152143739E-5	0.6411201874743175	7.88989005559411E-5	3.020883268812356E-9	0.7003095893831776	-1399.1503927675321	13371.528946422382	4753.79535823051	13907.381077520997	535.2028855979095	5.903125581055256	17	37	21	83	13	0.19402174883532075	0.31370360965400845	0.2887835390530489	0.20349110245762211	
490000	-31934.573645760644	-30438.609083127492	-1495.9645626331499	-30438.609083127492	228.55656013269115	4.145441788232923	7.171853190966335E-5	0.6452016685881292	6.884750935575953E-5	2.317307152068231E-9	0.7024304118487743	-1448.3932130498565	23836.669942309138	9438.289819745021	16710.505448081032	612.1992700880446	17.773946580357688	5	62	9	82	13	0.19402174883532075	0.29575181819857643	0.3067353305084809	0.20349110245762211	
500000	-32083.967549983045	-30466.032012392872	-1617.9355375901732	-30466.032012392872	409.6888125151204	3.981202998351139	3.7783281672609764E-5	0.6762302179117161	3.6900627806660414E-5	7.740559879770286E-10	0.7263578403327414	-1569.5381711623932	26126.97567456248	17477.690247722217	13322.196493196532	1471.451246063643	21.292825463979373	13	61	7	78	12	0.2011807880774592	0.288592778956438	0.3067353305084809	0.20349110245762211	
510000	-32070.846849818503	-30457.825014349528	-1613.021835468974	-30457.825014349528	439.6281814279516	3.981202998351139	3.766878050083581E-5	0.6876720223761067	3.609686800870472E-5	8.304566308181798E-10	0.7671436352837514	-1566.7545744507172	15606.764136665111	18887.287096322445	3232.393040315229	1378.473102339019	20.639815254794165	9	73	1	76	12	0.2004120107719616	0.2868209868288078	0.3067353305084809	0.2060316718907499	
520000	-32002.845863490835	-30445.15213569904	-1557.693727791792	-30445.15213569904	312.2362927486277	4.249939119372357	5.332480252072225E-5	0.6528991589521985	5.091973224540341E-5	1.5475892344446285E-9	0.728557238742035	-1513.3722547010766	14123.386241288837	12977.581422543504	1059.3281991422518	975.131395492018	24.40227716335309	12	69	9	69	12	0.2004120107719616	0.2868209868288078	0.3067353305084809	0.2060316718907499	
530000	-32084.157642845053	-30450.342277494587	-1633.8153653504683	-30450.342277494587	444.63118690618995	3.9286977820664397	3.5887969912761086E-5	0.7025307533602365	3.408311176996139E-5	7.156223985437536E-10	0.7612313810195198	-1587.2933553236019	11914.668866447697	19856.69516465643	3737.8826185609096	1531.410324503393	30.65676780389251	3	78	11	67	12	0.2004120107719616	0.2893603762243508	0.3041959411129379	0.2060316718907499	
540000	-32049.509553765824	-30438.729459329363	-1610.7800944364612	-30438.729459329363	421.37769101269976	3.9286977820664397	3.8094241620592354E-5	0.6492306690507481	3.759387907809838E-5	7.111364039554983E-10	0.7015671092299216	-1564.864704514101	10533.408197530556	19558.461619166035	1641.771975693291	1570.5525376318992	24.37241391933419	2	75	2	82	10	0.19957849287658636	0.290193894119726	0.3041959411129379	0.2060316718907499	
550000	-32098.785478320402	-30447.13332002232	-1651.6521582980836	-30447.13332002232	528.0409112038651	3.9286977820664397	2.8960357598166275E-5	0.6659371626598615	2.7880028873537425E-5	4.532582163045212E-10	0.7438984171791011	-1604.8282671250824	27477.361053540222	21685.72626491523	1889.8478806137523	1470.0126152313587	23.95337558907201	14	64	24	58	11	0.19957849287658636	0.290193894119726	0.3041959411129379	0.2060316718907499	
560000	-32161.2852965565	-30484.15868065105	-1677.1266159054494	-30484.15868065105	576.9282520298854	3.9286977820664397	2.7604228064949093E-5	0.6290703265113926	2.6382001626944052E-5	3.388376894521396E-10	0.672578755523221	-1629.2224995022273	41482.61121230116	22140.42588697619	4856.400764327518	1479.5179130797826	30.987093574308798	16	63	17	64	11	0.1972772690545165	0.29249511794179583	0.3041959411129379	0.2060316718907499	
570000	-32143.266594404413	-30459.887355874384	-1683.3792385300305	-30459.887355874384	597.9554122151577	3.8309070120769344	2.793285575388591E-5	0.5938225125567852	2.750278868107688E-5	2.9456955631841886E-10	0.6115841081045771	-1635.5522718799193	25325.72393824413	21705.479808807268	8391.62133778133	1723.9857007308665	15.673184362940654	31	52	19	58	11	0.1972772690545165	0.29249511794179583	0.3152269343155304	0.19500067868815738	
580000	-32188.965106268588	-30476.963237155338	-1712.0018691132518	-30476.963237155338	708.3533493093469	3.8309070120769344	2.448147457658508E-5	0.6039194312166961	2.3159101207465395E-5	2.3480892183631665E-10	0.6396859142232297	-1664.9523547334331	39587.2700377437	15594.068710089436	2741.8799770221494	1708.540955438661	31.71382368506157	36	56	16	52	11	0.19313986356768004	0.30166663295477253	0.312062607370836	0.19313089610671147	
590000	-32376.587033795182	-30480.158245068727	-1896.4287887264547	-30480.158245068727	2227.0063489796494	3.8725829627250326	8.464755399127196E-6	0.4893133567890519	8.226252938435847E-6	1.7814851632063172E-11	0.5212625095544868	-1844.7276558021822	77083.04787224683	52315.379169999396	10353.955232533872	4740.208865734481	95.10112409914858	49	49	10	52	11	0.1931887641086017	0.30166663295477253	0.3100347044638473	0.19510989847277854	
600000	-32297.291523024312	-30403.870011135354	-1893.421511888959	-30403.870011135354	2042.7572792322617	4.272716213672282	8.73256207426318E-6	0.5158625899044246	8.403333551702837E-6	2.2411459227532315E-11	0.5563959276415482	-1841.6863569031686	84643.47811840325	40039.89174288054	13181.58535072176	4142.899714520642	115.73056435316462	43	54	5	59	10	0.2066980279505657	0.2825972885812402	0.3100347044638473	0.20066997900434685	
610000	-32123.04543475112	-30366.0977544081	-1756.947680343018	-30366.0977544081	897.7390536247899	4.260693625268858	1.9232240654800258E-5	0.5642897952275417	1.842116335547024E-5	1.3225724210333625E-10	0.6093988507998604	-1707.5112624077706	32869.884436282286	12553.943055026131	16996.291149130164	2671.7121644774506	65.19577895533804	54	3	46	57	11	0.201158831819752	0.2881364847120539	0.3100347044638473	0.20066997900434685	
620000	-32040.32078376705	-30365.45790802168	-1674.8628757453716	-30365.45790802168	631.1676048822504	4.0058069751802945	3.082068204500271E-5	0.533069428825135	2.996158956298302E-5	3.5695661784826196E-10	0.622157464568305	-1627.3711541817484	20319.37423634704	14006.314173923847	13800.592879660297	1479.5665146839158	42.56651634857192	68	2	31	58	12	0.201158831819752	0.28323900632719473	0.3128517236909326	0.20275043816212068	
630000	-32114.290353263543	-30346.026575396798	-1768.2637778667445	-30346.026575396798	990.5222028583639	4.100184673929299	1.7444625553952365E-5	0.5471685400589253	1.666453605761201E-5	9.467353836911501E-11	0.581669344779454	-1719.901156565891	46117.51963508659	18294.603018235255	5753.650651544999	2294.933894392049	52.441514892096585	54	53	3	50	11	0.20368908302366256	0.29131643285530884	0.3128517236909326	0.19214276043009598	
640000	-32078.13370433624	-30355.099367903058	-1723.0343364331832	-30355.099367903058	765.7658575685217	4.444424168910234	2.3526714568225935E-5	0.6200576005888321	2.244030814152164E-5	2.1823430316148847E-10	0.6627440042445462	-1676.7254507411913	35231.36856164846	11760.896119587027	2128.9420959164054	1388.1581512532487	51.6824654356245	52	55	28	26	10	0.19816600221607575	0.29001928853672304	0.30852080319823844	0.20329390604896277	
650000	-32145.99123474399	-30357.604739278446	-1788.3864954655435	-30357.604739278446	1071.2021067804792	4.1900611608615534	1.5784914389078354E-5	0.5171541982300575	1.607403761073156E-5	7.219617955106092E-11	0.5565473007167551	-1741.8729940265198	54980.71728325452	18227.646279321067	3174.937074884568	616.9011889463849	136.45290789171372	53	57	49	3	9	0.19816600221607575	0.29001928853672304	0.30852080319823844	0.20329390604896277	
660000	-32148.464368423713	-30343.99403322824	-1804.4703351954731	-30343.99403322824	1177.130166808531	4.1900611608615534	1.3405835879470447E-5	0.48612508679982197	1.3701375214167623E-5	4.9593014571088586E-11	0.5236987870851979	-1754.8749652582246	59465.930761346644	22126.361915396148	2629.992286843423	4089.6232967251563	53.18028220770402	56	51	39	14	11	0.1927942948098605	0.2980987648079402	0.30852080319823844	0.2005861371839609	
670000	-32206.38452882081	-30356.877596460898	-1849.506932359912	-30356.877596460898	1503.920650239315	3.9763085758944263	1.0261481498888917E-5	0.5468243451856423	1.0596386418213697E-5	3.7641912145874126E-11	0.5840804225469843	-1799.0955045913147	76709.7482221686	22959.123712826557	3477.575240108679	4589.200557552294	76.41394986907052	58	48	48	7	10	0.19233870035724818	0.3006819869103668	0.3020577645634205	0.20492154816896457	
680000	-32262.928007414335	-30377.87609465505	-1885.0519127592866	-30377.87609465505	1897.0918850037565	4.016241651057773	8.707801850237035E-6	0.5579503394372388	8.913209014273741E-6	2.6054247243582016E-11	0.5913355750485844	-1834.3311518471082	84561.8523523803	24046.88671321609	4457.553596441101	4691.595423219265	55.20706251654476	69	44	39	8	11	0.19233870035724818	0.3002845290020789	0.30730494554539334	0.20007182509527963	
690000	-32280.206728666744	-30355.351075412495	-1924.8556532542493	-30355.351075412495	2523.6847720276896	4.105133411706685	6.5731977273224035E-6	0.5340381609237517	6.653603231056013E-6	1.1908352223960032E-11	0.5450834634379481	-1874.3283588016213	115660.07869337923	43351.80019252783	2992.323699153674	2217.7867224198326	316.99543936067766	51	63	46	1	10	0.19233870035724818	0.29703687578653887	0.3105525987609334	0.20007182509527963	
700000	-32110.705735533178	-30364.098336260893	-1746.607399272285	-30364.098336260893	881.0232065793974	3.9432559098758375	1.8854348038569992E-5	0.6254742190545362	1.948709139317868E-5	1.208006798928392E-10	0.5907867012157754	-1700.1768081928938	42313.37710576531	14148.365835154284	1088.3996062783622	1280.7065011019965	93.08360647690596	66	46	46	4	9	0.1935797337402544	0.29703687578653887	0.3105525987609334	0.1988307917122734	
710000	-32069.12431957528	-30351.262977104558	-1717.861342470721	-30351.262977104558	720.1416940297714	3.9184282331219737	2.1253970227166814E-5	0.5726967654171926	2.2171981881631402E-5	1.3584540912298315E-10	0.5507481423519538	-1670.946224097466	37094.406036539236	15604.20956646959	870.5923625761652	1653.380014414529	147.8120603905406	38	72	47	8	6	0.1935797337402544	0.29703687578653887	0.3105525987609334	0.1988307917122734	
720000	-32043.162194966448	-30331.162826458763	-1711.9993685076854	-30331.162826458763	792.3245808614683	3.844903250894865	2.3925139265297345E-5	0.5490385615705891	2.4888452878509016E-5	1.5867690035176223E-10	0.513688631772557	-1666.7108514214256	26973.439275859568	13647.430438521982	939.0976928279839	1211.7704760659028	101.92634582405331	50	61	37	16	7	0.1935797337402544	0.29635091965653687	0.3112385548909354	0.1988307917122734	
730000	-32059.38962726488	-30336.190948986838	-1723.1986782780427	-30336.190948986838	901.5267798333407	3.936239976884532	2.066013559661347E-5	0.5346428267689636	2.1858194909250665E-5	1.2237005368573072E-10	0.5184212842665691	-1677.2981481128395	32894.80602077032	12838.134125572466	960.2832086967471	1198.9316280336297	624.9663889694928	62	49	25	5	30	0.1935797337402544	0.301115697940877	0.3112385548909354	0.19406601342793328	
740000	-32029.904742589693	-30349.11268825272	-1680.7920543369735	-30349.11268825272	633.1342598361917	3.936239976884532	2.7831133109245307E-5	0.5977477396551845	2.9147745342342642E-5	2.798406858529988E-10	0.5908121645465473	-1634.2883850196354	28524.952155090738	8712.429916146524	5726.269836713207	1149.4383554651545	445.16577759993186	58	43	7	49	14	0.19544601241476547	0.2992494192663659	0.3112385548909354	0.19406601342793328	
750000	-31935.924175483575	-30326.634882331997	-1609.2892931515798	-30326.634882331997	417.91436886863727	4.13629953893978	3.862461018829698E-5	0.5251656712737114	4.003687249039908E-5	3.7640152726062245E-10	0.5076879962403765	-1565.223590403906	20031.767548282038	12819.974972256938	542.748161901269	840.9829609606918	48.587894880655504	56	45	1	61	8	0.19544601241476547	0.2992494192663659	0.3112385548909354	0.19406601342793328	
760000	-31960.767229025427	-30368.814762367732	-1591.9524666576956	-30368.814762367732	364.62085957464757	4.13629953893978	4.298769047957215E-5	0.5158558640297487	4.4910731583460426E-5	4.76500853790466E-10	0.5098531690355034	-1548.5684063424833	23417.909719843377	11339.182682301442	577.5261028091124	635.3210802178104	21.63150932192013	36	62	8	57	8	0.1977812918751797	0.29880002188921706	0.3009773977994502	0.20244128843615303	
770000	-31759.630531712366	-30222.24886839625	-1537.3816633161164	-30222.24886839625	279.81516186687304	4.010189210125092	5.7124306586429045E-5	0.5242562464794589	5.950024152335331E-5	9.54468679030193E-10	0.5313151751968639	-1496.1609237003138	13321.166000033561	7305.602652046761	343.50669535792497	442.5837479863364	35.663572044593764	27	75	1	59	9	0.19282665703486376	0.30178747139368983	0.3157471050639798	0.1896387665074666	
780000	-31770.629897108938	-30217.4501291607	-1553.1797679482386	-30217.4501291607	282.45549895933516	4.284430561467452	5.795138557963364E-5	0.5485089111072662	5.655072653825906E-5	1.0986052601238188E-9	0.5777604241236076	-1509.2978881009403	4755.737107937796	11702.18884909414	5673.721688372666	509.87413021622365	33.05986404602436	4	62	41	52	12	0.1931848496115218	0.3119478979326131	0.30522848594839846	0.1896387665074666	
790000	-31694.20299472991	-30204.224515640304	-1489.9784790896038	-30204.224515640304	232.89204133865252	4.284430561467452	7.625782873976701E-5	0.492805431019821	7.72859403680139E-5	1.442606066803304E-9	0.49870576848698095	-1449.0507543332928	12694.157002676951	7540.610553752298	1089.1588195492677	281.3972905228144	18.321056991387103	3	96	12	50	10	0.19846831752225724	0.3043315956962377	0.30673238598870006	0.190467700792805	
800000	-31727.922780553698	-30206.620032908955	-1521.3027476447417	-30206.620032908955	218.2426128122308	4.155799972312656	7.265743912044948E-5	0.5363517479207566	7.434504267708351E-5	1.7660608338798598E-9	0.5555743924096983	-1479.282282524264	18438.09800060943	6392.903195071062	1377.0819769804534	304.3816541620175	110.5035142333594	6	91	25	35	14	0.19846831752225724	0.3043315956962377	0.2984677031231857	0.19873238365831936	
810000	-31673.12146640817	-30199.142253384653	-1473.9792130235173	-30199.142253384653	186.1821493645076	4.009640392309883	9.029390252681522E-5	0.5340343649207964	9.1306508563323E-5	2.467566772800278E-9	0.5516313492518403	-1433.6240272363236	10912.324594602984	5264.020616064966	1425.1573785807866	228.36956292967153	26.739220187167437	11	87	24	42	7	0.19846831752225724	0.3073400287322273	0.2984677031231857	0.19572395062232972	
820000	-31606.247254684557	-30191.57540630542	-1414.671848379136	-30191.57540630542	125.62451193132529	3.907454009796726	1.262597875737746E-4	0.5733865416429139	1.271658819823749E-4	5.622400484555336E-9	0.5937519456728	-1376.4320374283845	6350.820129963205	3553.685486203782	969.2163911252807	143.10760059126994	22.87187508121409	21	84	23	34	9	0.19846831752225724	0.30314068627688784	0.2984677031231857	0.19992329307766923	
830000	-31703.77311175195	-30211.298468167235	-1492.4746435847148	-30211.298468167235	192.1861236494406	4.297176901930255	8.137536278250257E-5	0.4800049947602444	8.159673323501393E-5	1.8648939970406387E-9	0.53307466635441	-1451.4136682612038	24322.15738731471	5135.625299330287	931.0134650340087	207.2972318858348	34.82491039379204	16	89	19	43	4	0.19846831752225724	0.3034714350715731	0.29813695432850046	0.19992329307766923	
840000	-31683.25434230814	-30224.547332590493	-1458.7070097176477	-30224.547332590493	208.56819844013367	4.25267680483358	1.0066884647742139E-4	0.4401835579049368	1.0136423527574691E-4	2.2288623775901217E-9	0.4582342400711622	-1419.8336268652915	9537.602197497146	4413.605729625284	577.0240253760327	232.06615547026448	34.047491759551455	22	86	8	48	7	0.19444294583944138	0.30749680675438895	0.29813695432850046	0.19992329307766923	
850000	-31679.283428775285	-30224.291082679323	-1454.992346095961	-30224.291082679323	185.43282700422904	4.163344120650422	9.321946765956993E-5	0.4767999776820187	9.4787685908443E-5	2.064432931274029E-9	0.49563954129830384	-1415.257323545155	15339.846899524318	5197.427425006511	419.84769729759097	234.52730562321796	26.706612979073896	14	92	1	57	7	0.19444294583944138	0.30027548115719394	0.3053582799256955	0.19992329307766923	
860000	-31682.01877898517	-30192.775825311714	-1489.2429536734548	-30192.775825311714	223.32046302994752	4.163344120650422	7.440223295714622E-5	0.48955303073262135	7.55113477443385E-5	1.4261170556289448E-9	0.5129394981111838	-1450.2873876234303	9924.54245808658	3967.4256571037995	454.9157720529637	221.748753818141	84.69435464797183	21	85	5	48	12	0.19444294583944138	0.30027548115719394	0.3053582799256955	0.19992329307766923	
870000	-31732.83727353624	-30225.496864248613	-1507.3404092876253	-30225.496864248613	254.15060226958326	4.163344120650422	7.00759352694624E-5	0.5048385675945003	7.336987155579927E-5	1.3619373218141403E-9	0.5119974744768877	-1466.8896171336462	13301.369747657136	4741.830413121432	582.3504230522075	310.0058917360127	144.8323803474502	30	75	21	28	17	0.19444294583944138	0.30027548115719394	0.3053582799256955	0.19992329307766923	
880000	-31658.163542947987	-30201.6211428244	-1456.5424001235876	-30201.6211428244	209.4199119769398	4.059284915574233	9.423806847258576E-5	0.544850234302304	9.554379252215752E-5	3.0414587301615536E-9	0.5757852860825416	-1417.2214300288786	11753.339535758121	4273.261744933825	311.36379096087256	228.26274738762834	81.10121495551361	22	85	18	36	10	0.1918329880751272	0.30233970481361594	0.3053582799256955	0.20046902718556137	
890000	-31658.986522236708	-30192.294580755362	-1466.6919414813472	-30192.294580755362	192.25123914290282	4.059284915574233	8.513082440052326E-5	0.5367354707222929	8.612425450825195E-5	2.0319827633849187E-9	0.545554438622668	-1427.725362800128	11495.750513835874	4452.60126613895	313.9066084324738	194.7871037297135	53.35718483345408	25	85	11	47	3	0.1918329880751272	0.2971719236886203	0.31052606105069114	0.20046902718556137	
900000	-31709.819407232408	-30190.57142733988	-1519.2479798925256	-30190.57142733988	317.59336267316854	4.059284915574233	6.518481980815199E-5	0.5855603138860584	6.606203569856634E-5	1.4427865343415544E-9	0.6007108524374304	-1477.7385880984891	17159.701859631885	6096.7820564784515	798.5653211018823	237.6190744584315	165.23911059001924	34	74	7	35	21	0.19895304968239416	0.2971719236886203	0.3005921161234718	0.2032829105055137	
910000	-31744.299603149128	-30190.53188479233	-1553.767718356797	-30190.53188479233	387.4937460323412	3.962346189752385	4.796239528567114E-5	0.5751400345856839	4.863352923807131E-5	6.933665400334579E-10	0.5669182466765843	-1510.0013737667605	26849.865628523006	5152.18950233684	692.9093665987746	924.184208955112	183.35029765338922	32	81	4	6	48	0.19808814943451009	0.2971719236886203	0.3014570163713559	0.2032829105055137	
920000	-31801.016294734218	-30197.996096501884	-1603.0201982323342	-30197.996096501884	461.827692161095	4.108917097811467	4.1550579782204946E-5	0.6049776385409392	4.061408546239328E-5	7.039197063336417E-10	0.6339363533528749	-1558.3930697520218	32848.86190787018	7435.321056089515	1926.0323576690591	416.5612817703967	364.55985567994543	30	77	14	2	48	0.19808814943451009	0.2971719236886203	0.3014570163713559	0.2032829105055137	
930000	-31824.827468712123	-30202.627999184522	-1622.1994695276003	-30202.627999184522	551.8499288240272	4.08756370986325	3.606666961354258E-5	0.6249846028896805	3.317015121452213E-5	4.948253039311496E-10	0.6764210733348031	-1577.2662420676781	49529.59827804924	10768.315901071837	1344.8862959498551	255.75348437772757	241.67947529156586	23	88	12	26	22	0.19321695277226236	0.302043120350868	0.31080864359300053	0.19393128328386905	
940000	-31771.096654535308	-30189.39272737691	-1581.7039271583944	-30189.39272737691	391.61208900190655	4.212839753043517	4.3034515645920475E-5	0.5789944555060849	4.0966378269984394E-5	5.192953594581025E-10	0.5829004668147799	-1538.4243678225955	31761.997909045953	7716.082420211295	942.5999452848088	167.12583781330017	234.21366701585157	28	83	17	26	17	0.20495521488410973	0.30399128573883993	0.2933818151122146	0.19767168426483567	
950000	-31809.658121078737	-30205.041346777314	-1604.6167743014241	-30205.041346777314	471.9777079245455	4.03436921659264	3.5565871221840645E-5	0.597407614575343	3.413546845039555E-5	4.805781258429258E-10	0.6458150707311948	-1561.3617943300776	40483.980510789326	9019.264393352012	599.5880908877451	218.75888790787084	174.82593599789365	25	90	11	12	33	0.20221041991193334	0.30399128573883993	0.296126610084391	0.19767168426483567	
960000	-31729.703836588076	-30181.971096402212	-1547.7327401858636	-30181.971096402212	320.18378007784116	4.324895670039174	4.883354881726598E-5	0.5965098831601513	4.641170791325994E-5	8.055843923017218E-10	0.6012606504963031	-1504.0279174044526	26699.397496854217	7355.872948926074	3002.8206130587114	198.91783186250316	116.95368202454729	27	79	12	18	35	0.19337776019895392	0.30475820409117643	0.30796930802103273	0.1938947276888369	
970000	-31757.77335781127	-30189.18587940982	-1568.5874784014527	-30189.18587940982	368.0296076496561	3.965077529009198	4.437084666884034E-5	0.599937386100064	4.199762368508795E-5	7.233506665358188E-10	0.6413757918400305	-1520.99789139698	28624.888193050705	6759.838197580836	9788.019535116473	1735.7680000868506	99.2698276554008	33	61	18	15	44	0.19337776019895392	0.30475820409117643	0.30796930802103273	0.1938947276888369	
980000	-31701.02158921274	-30181.14155505207	-1519.8800341606743	-30181.14155505207	265.690293216258	4.233425136761843	6.261599236373635E-5	0.6196101421017469	5.824323235505386E-5	1.550256654746866E-9	0.6498896706620553	-1476.1295226183554	13881.53576486185	5781.859993191403	4819.660342194126	477.35323075560524	88.06834040920673	40	40	31	16	44	0.2015996769936064	0.30475820409117643	0.2949044624675157	0.1987376564477014	
990000	-31653.696467272006	-30195.78990661418	-1457.9065606578245	-30195.78990661418	205.8614225829636	4.233425136761843	8.772382882547189E-5	0.6255934678195655	8.07235225133805E-5	3.0738054173240914E-9	0.6683511248296156	-1414.2784670835497	17040.841546028627	6265.711248987939	3097.641439056647	581.5918637149664	55.47204804906471	28	67	15	19	42	0.193621306942147	0.30709940550085396	0.3005416311092976	0.1987376564477014	
1000000	-31684.410779987138	-30213.949033990444	-1470.4617459966955	-30213.949033990444	222.24338789274378	3.919212592348091	7.08862821621197E-5	0.6168089673465297	6.757914312851621E-5	2.177395172432177E-9	0.685673972781844	-1426.7522360336902	15884.325339111268	4999.282463023265	3959.695607628038	655.0508031760082	54.295813796294965	23	61	26	15	46	0.2062409558129961	0.2991838610351037	0.30409231051883	0.19048287263307012	
1010000	-31611.027551191128	-30180.834429405666	-1430.1931217854617	-30180.834429405666	172.20325514498566	4.065866857887243	8.537241690958262E-5	0.5836118232567825	8.247669115458016E-5	2.7867063722948074E-9	0.6373223854016455	-1385.8544997246127	11325.088472772844	4844.307179546616	4251.281556995252	1711.692453923055	33.229181576754826	23	64	13	24	47	0.19588269557063562	0.2991838610351037	0.3144505707611905	0.19048287263307012	
1020000	-31579.32816594885	-30167.023557347664	-1412.3046086011836	-30167.023557347664	151.19659843891614	4.283258476074159	9.96778192287359E-5	0.5796269278593577	9.676050821406727E-5	3.3123701613837914E-9	0.5907749869269114	-1370.8815816452372	10804.356688998449	5915.663959683501	2371.716370109472	234.8206520252797	41.30529553990682	17	90	12	2	50	0.19588269557063562	0.2991838610351037	0.3151176603651073	0.18981578302915333	
1030000	-31635.435410395272	-30197.776171169706	-1437.6592392255673	-30197.776171169706	173.08033280127296	4.283258476074159	8.197364132182522E-5	0.543890485896215	8.074867769598361E-5	2.5252706425659526E-9	0.6055953326658372	-1398.2932794643916	10021.822332110909	6495.054877862154	543.6269431527845	146.9268763299062	42.025091458219755	21	83	24	1	42	0.1941153837903394	0.2856296439150066	0.3168849721454035	0.20337000014925044	
1040000	-31587.85203258173	-30179.2177308941	-1408.63430168763	-30179.2177308941	161.31998715388306	4.358620606449633	9.083066461728305E-5	0.5549505193197491	8.884143786696572E-5	2.6197890889020497E-9	0.5890711329320841	-1371.2447831322897	6850.10345988553	4494.315162800048	484.45420417396986	23.998504575497947	35.84880814596372	27	75	24	16	29	0.19494130915160518	0.30244105047507513	0.3075916664015698	0.19502597397174984	
1050000	-31628.01789254783	-30184.005866595173	-1444.0120259526566	-30184.005866595173	193.85605377154783	4.314203372195042	7.416796152305634E-5	0.5963115324446762	7.36938340190588E-5	2.0188690208620333E-9	0.6110171443117968	-1404.109437748032	9432.592426665777	4303.422304442757	1015.7427015987213	26.032850457661183	66.54443283074916	43	59	20	14	35	0.19871992635893315	0.30755742100722816	0.2986966786620888	0.19502597397174984	
1060000	-31648.494726669982	-30189.167542516934	-1459.3271841530466	-30189.167542516934	208.50485007106926	4.274994144888747	6.995481585458872E-5	0.5427058667257186	6.885617452054537E-5	1.562583311882046E-9	0.5699663312386116	-1419.9403781918465	13197.834186841292	4340.444947925654	901.7153458548479	29.77288009080687	50.27692701918623	34	76	14	23	24	0.19871992635893315	0.2902805576549745	0.31016361236507406	0.20083590362101825	
1070000	-31656.116278847294	-30228.143869504707	-1427.972409342587	-30228.143869504707	216.83286316297014	3.899831496520039	7.915674947790678E-5	0.5933860148088308	8.186011171245876E-5	2.6552883544230982E-9	0.6329779415205478	-1388.8293282139732	9482.422272035228	2820.6172204002337	709.8003720230225	17.720915406615543	57.28992973312898	43	72	8	17	31	0.19871992635893315	0.2902805576549745	0.31016361236507406	0.20083590362101825	
1080000	-31609.501704104732	-30179.391564393394	-1430.1101397113387	-30179.391564393394	187.01764227381994	3.9247505974134342	8.274283492767058E-5	0.547314441348199	8.298080663503773E-5	2.20133265507219E-9	0.5751901602219771	-1392.3094415787411	10170.158446598263	4272.390501102113	282.0918621150543	29.040971070816006	55.15025723878834	40	77	6	12	36	0.19469992982658155	0.29401143749233694	0.3095787120466474	0.2017099206344341	
1090000	-31666.933472226054	-30204.103615494343	-1462.8298567317102	-30204.103615494343	235.73796386257482	3.9315605197373795	6.790628419596053E-5	0.6223364392488351	6.849205370681843E-5	1.831825926208463E-9	0.6408606441275875	-1421.2679675845725	19307.530096796618	4150.8664334947425	1022.6029993698281	32.118877499934186	91.76350317786769	39	75	9	24	24	0.19636462892960901	0.30164174498124774	0.30534895498629133	0.19664467110285191	
1100000	-31661.314589367186	-30184.603022379306	-1476.7115669878792	-30184.603022379306	331.13291143791434	4.012398782495574	6.20592246615922E-5	0.5766646395535652	6.353549460624452E-5	1.5330075763581227E-9	0.6050093118288298	-1435.6960702185293	13683.746787804443	5411.433899433039	199.01272191976565	34.46407967593583	148.78049159216553	37	78	11	28	17	0.19636462892960901	0.30164174498124774	0.30852609901006856	0.1934675270790747	
1110000	-31686.063672176228	-30185.591025771268	-1500.472646404959	-30185.591025771268	300.9969196046202	4.148700337158981	5.85966532715677E-5	0.6046115920968299	6.0407189460376186E-5	1.2079070727203923E-9	0.5879590668712704	-1460.0071526785134	15444.475971443371	5893.274027793993	301.3521031630965	43.204952921907676	116.26089533942043	32	82	15	25	17	0.19567097299365271	0.30164174498124774	0.30852609901006856	0.194161183015031	
1120000	-31841.422085666247	-30178.386616797645	-1663.0354688686027	-30178.386616797645	739.6024428440628	4.148700337158981	2.459497322582297E-5	0.6107616153297115	2.506090389527418E-5	2.2579358886321863E-10	0.6226450851770262	-1619.4859124855568	32331.963883616267	13458.927205401156	291.00764112722493	333.67895154744605	144.49487539012526	45	69	37	18	2	0.19567097299365271	0.30164174498124774	0.30852609901006856	0.194161183015031	
1130000	-31872.68092019886	-30173.655467543973	-1699.0254526548886	-30173.655467543973	1292.6533238204884	4.1715401542395165	1.7384096317184986E-5	0.6270652995783925	1.8115193180434996E-5	1.352560167255433E-10	0.646508089433546	-1652.556067355477	44908.114625797694	15094.410849251726	212.7372441754503	403.7439699797306	798.7698818042755	46	67	21	32	5	0.19567097299365271	0.3010563561257804	0.310101523082412	0.1931711477981549	
1140000	-31760.322285638533	-30189.822751719854	-1570.4995339186776	-30189.822751719854	517.3369865009498	4.264695233263283	3.741822544856753E-5	0.5271372624129922	3.803056887318434E-5	4.68331930415596E-10	0.5729644696505817	-1525.6509429481328	20981.61341082268	6866.0978026534685	4099.067854248027	85.78615498700877	246.54328440695542	44	70	3	32	22	0.19567097299365271	0.30692385788360277	0.30423402132458965	0.1931711477981549	
1150000	-31707.06902401945	-30176.248406334482	-1530.8206176849665	-30176.248406334482	452.41476322809643	4.264695233263283	4.849860163254491E-5	0.607259150399847	4.865228096420083E-5	1.2067158006571072E-9	0.6943758578279435	-1488.4122089196203	17233.64028634615	5718.57120030124	1243.6349082802237	48.25040684573742	138.0201873903468	46	71	4	27	23	0.19567097299365271	0.30831245340897784	0.3028454257992146	0.1931711477981549	
1160000	-31716.085203524908	-30196.9053026724	-1519.179900852508	-30196.9053026724	317.19515002757515	4.085997182788802	5.158132793275836E-5	0.5429330317701191	5.365637592649034E-5	9.075202736682048E-10	0.5718957916226453	-1479.7301764906065	17535.342674465726	4739.934800602992	362.8753191081769	85.09953139634332	85.13173431248488	44	71	9	37	10	0.19647691784897184	0.297232074997691	0.31311985935518233	0.1931711477981549	
1170000	-31744.432214760887	-30210.41355155579	-1534.0186632050961	-30210.41355155579	340.4023692339486	4.085997182788802	5.01578775503555E-5	0.5511468437306665	5.096258113500912E-5	8.659411524871143E-10	0.5844905262440673	-1494.3275092650035	13388.222317922351	4322.75817245277	159.37432960010557	107.33569483158142	212.9559350188633	57	59	19	24	12	0.18518970178527042	0.3085192910613924	0.3058925440862525	0.20039846306708475	
1180000	-31767.207259432882	-30183.077741984947	-1584.1295174479362	-30183.077741984947	430.3750082084656	4.103230198618102	3.685628535273744E-5	0.5814515071559854	3.646496214168801E-5	5.372064491966566E-10	0.6268655025537637	-1544.1231975269714	21739.65250422055	7132.335523951039	298.5446204812383	140.71966731316064	1.839473078573801	45	73	9	43	1	0.1939919066716936	0.3085192910613924	0.30582062749968614	0.19166817476722786	
1190000	-31764.89411333883	-30179.36201419352	-1585.5320991453073	-30179.36201419352	409.6451109081991	4.233484726086239	4.066347546724938E-5	0.5649207638867713	3.985270539716085E-5	5.976640293387574E-10	0.606565101809146	-1544.6421705541286	18140.54720988001	6199.429090708812	211.1190806483089	220.6807552076391	161.6164127862119	47	69	21	21	13	0.1939919066716936	0.301161955534833	0.30582062749968614	0.1990255102937873	
1200000	-31693.80869757436	-30193.68393473366	-1500.1247628406988	-30193.68393473366	251.42965763449388	4.03403388365895	6.172835647929301E-5	0.5283269129812025	6.371606928284651E-5	1.1359299835025442E-9	0.539925130710268	-1461.345437484833	13807.476374342492	4542.369488476186	203.41331596779577	129.3170924317977	84.01904722322531	36	80	14	25	16	0.1939919066716936	0.301161955534833	0.30470670307506287	0.20013943471841053	
1210000	-31728.832049061766	-30181.974386158145	-1546.8576629036202	-30181.974386158145	356.8812201574567	4.358146044699803	4.7997618358533866E-5	0.5064749209816312	4.765404749958872E-5	6.787127456132251E-10	0.5519470632255364	-1504.9661443436148	17350.31181718934	7318.618853876398	1471.990752441971	232.50862797261152	109.02083005372815	44	71	1	24	31	0.1948456987704598	0.30622153708705563	0.30470670307506287	0.19422606106742168	
1220000	-31724.052239548597	-30214.481204995114	-1509.5710345534844	-30214.481204995114	298.9548319659505	4.323554029015882	6.07591566180486E-5	0.5153559817180401	6.1379898117747E-5	1.0951878610639348E-9	0.5439861424570599	-1470.6935733236364	10686.226728186306	6189.429004269845	252.23946518855593	141.89605362138045	60.59638038152076	45	69	22	24	11	0.1962240798341956	0.30622153708705563	0.3033283220113271	0.19422606106742168	
1230000	-31713.170348583502	-30189.55266314791	-1523.6176854355895	-30189.55266314791	295.2580201873492	4.031532418532695	5.35945927653269E-5	0.5634362376245475	5.604458590312908E-5	1.1114425406118917E-9	0.6012881163258758	-1481.955513900823	15106.943192054796	7145.6259443777135	2922.961679369091	103.51570554777263	44.33528540075704	33	77	7	53	1	0.1962240798341956	0.30622153708705563	0.3033283220113271	0.19422606106742168	
1240000	-31734.302580664065	-30179.79103604986	-1554.5115446142036	-30179.79103604986	367.52090307529704	4.031532418532695	4.2765169892023716E-5	0.5921399743212568	4.223212704784755E-5	7.331883617537917E-10	0.6279364903334734	-1511.8216657868786	23432.165851846385	8279.758414171596	1940.4204302131432	120.28285096935583	103.45405466556899	28	83	6	41	13	0.1962240798341956	0.30622153708705563	0.30213035241766417	0.19542403066108457	
1250000	-31704.165499583658	-30181.059063684752	-1523.106435898907	-30181.059063684752	294.25587696120925	3.752750750058359	5.1643023889678837E-5	0.6638105388679347	4.933233516933258E-5	1.4905615405278691E-9	0.7424819287266993	-1482.9756115213468	15935.857856359155	6152.882080458623	459.72321900013895	128.0606468985695	64.60869936835941	37	75	7	48	4	0.19564438376916726	0.30610948444427893	0.30449402118159863	0.19375211060495517	
1260000	-31734.846741430232	-30177.60413072846	-1557.2426107017707	-30177.60413072846	366.7068637975658	4.437279540366855	4.468500201823414E-5	0.6837038186129932	4.186444306720229E-5	1.0801893065746674E-9	0.7398458613252037	-1515.4355975307512	17335.830428659297	8833.972360220007	164.6394839104043	230.95726714677576	143.03339905956958	50	61	9	28	23	0.19564438376916726	0.30610948444427893	0.30449402118159863	0.19375211060495517	
1270000	-31804.578647705497	-30205.80911960543	-1598.769528100066	-30205.80911960543	463.82381927042957	4.339831575654517	3.4525645779667716E-5	0.5653685161312052	3.327492815853432E-5	4.3612110777417745E-10	0.605071338366916	-1557.2083095150622	23216.07399481444	9032.207053678207	262.10983770247816	160.90194483709007	159.14226237333716	59	55	12	24	21	0.19564438376916726	0.30610948444427893	0.30449402118159863	0.19375211060495517	
1280000	-31755.762108786686	-30191.168121101604	-1564.593987685084	-30191.168121101604	439.6740140020894	4.480165439788911	3.832863525634724E-5	0.6178603745500911	3.713533010225996E-5	6.925514214276875E-10	0.6754992311875494	-1523.72253016576	17452.674801010027	8934.745671741013	272.8521143657025	137.61738986883321	104.87816756307842	57	54	22	23	15	0.20355131749982447	0.2934189189701969	0.30927765292502346	0.19375211060495517	
1290000	-31871.333954862363	-30203.350454808886	-1667.9835000534786	-30203.350454808886	822.2655426785354	4.39186520016813	2.1115392736336033E-5	0.5397361572411389	2.0714211142312505E-5	1.6661508391042034E-10	0.5964053302346745	-1622.6679612356018	47680.75683476222	18214.06816099265	323.4396188682185	165.68546065277897	423.4828839026128	36	73	24	21	17	0.18959218588417429	0.2934189189701969	0.3179633297067595	0.19902556543886932	
1300000	-32000.196703911988	-30202.01355401792	-1798.1831498940678	-30202.01355401792	2008.5329046236511	4.39186520016813	9.776176105488486E-6	0.5541713230768512	9.20967849870953E-6	3.5072729039248234E-11	0.6108987326231486	-1748.4048356435112	96986.90347715328	37397.20961937613	1376.5322193662653	634.599736031992	1311.5055151593642	39	69	9	49	5	0.1909264231154121	0.2920846817389591	0.3170277192080119	0.19996117593761686	
1310000	-32025.796068234213	-30172.66346357072	-1853.1326046634924	-30172.66346357072	2437.0392100122967	4.159044767730553	7.91712646816036E-6	0.5717428581109831	7.453200790391199E-6	2.6100327713054187E-11	0.6567906240197404	-1802.6891551046356	157502.7564374892	45376.43030351116	881.2710189979009	997.2241629973404	1014.0016757422202	35	77	13	7	39	0.19891570357634347	0.28556332748070923	0.3170277192080119	0.19849324973493537	
1320000	-32143.15696902132	-30194.377455921658	-1948.7795130996603	-30194.377455921658	4078.3284091222295	4.159044767730553	4.291618318496449E-6	0.5109222697377518	4.098354908686537E-6	5.096283525086487E-12	0.5432424848495906	-1896.4046464331584	279388.8352027979	87029.07515006895	1308.5083676481963	1210.8412335675462	1161.848208276944	38	74	7	18	34	0.19891570357634347	0.28556332748070923	0.3170277192080119	0.19849324973493537	
1330000	-32127.758565971446	-30223.97654041181	-1903.7820255596341	-30223.97654041181	3407.3474972770023	4.159044767730553	5.567649884810699E-6	0.521549154714765	5.472264646754387E-6	8.649650683583503E-12	0.535443539124896	-1852.1780063715353	186659.17609828938	74213.79053160659	4681.02355523102	617.6312530711934	725.8117954817553	32	81	5	43	10	0.1977552790766759	0.28845047231351023	0.3141405743752109	0.19965367423460295	
1340000	-32008.997236423274	-30210.107330901075	-1798.889905522199	-30210.107330901075	2139.7304933302576	4.159044767730553	1.0026662824070815E-5	0.5119555266603214	9.776670906745936E-6	2.636864648006016E-11	0.5193706576298359	-1749.7575584249312	91191.26276635707	44878.94344107018	227.06599199676	517.7300020063614	875.2604403195519	36	79	16	31	9	0.1977552790766759	0.30461643232324176	0.29797461436547945	0.19965367423460295	
1350000	-32028.684387753947	-30187.04436950887	-1841.6400182450795	-30187.04436950887	2293.93710933492	4.068330708634487	8.113704359196325E-6	0.5944594044076387	7.692647881443293E-6	2.183293111782166E-11	0.6097002998567321	-1792.0367276659258	138841.54989042695	45194.050082288435	416.9139323148972	737.8845317938237	566.3655755844154	34	80	27	26	4	0.1977552790766759	0.290712280091463	0.3118787665972582	0.19965367423460295	
1360000	-32089.940881239894	-30161.887825389575	-1928.0530558503183	-30161.887825389575	3664.7136339127264	4.299627114768781	5.01276603007751E-6	0.5749469767852923	4.599638300914623E-6	7.2756569925214205E-12	0.5860652791321787	-1874.462785167381	187610.6487161369	89872.64752779675	703.8170744394589	1365.991560298949	2729.7492917194963	32	80	37	6	16	0.1977552790766759	0.290712280091463	0.3140178802760261	0.19751456055583505	
1370000	-32184.8683316605	-30174.554982870544	-2010.3133487899543	-30174.554982870544	5263.436784433496	4.299627114768781	3.5960403814501063E-6	0.5904549567973566	3.1858541629594747E-6	3.1830591603124283E-12	0.5483709043314423	-1956.4607698706616	370436.9798976856	105172.85684472475	1943.6882497942138	1522.5901815157124	1381.8564601620888	38	76	38	18	1	0.1977552790766759	0.290712280091463	0.3140178802760261	0.19751456055583505	
1380000	-32129.76268154753	-30176.41034300366	-1953.352338543872	-30176.41034300366	3400.5499701541007	4.17254026952709	5.26815002837423E-6	0.6164706978007629	4.541920718020477E-6	7.082766852794113E-12	0.5846012276107316	-1900.952148749434	213056.98007962081	67369.64864591548	1153.9646071218142	1981.8482562771062	495.74051741380634	39	77	28	23	4	0.1977552790766759	0.3035437179976078	0.30742667029715787	0.19127433262855847	
1390000	-31944.513642434584	-30184.07993367064	-1760.4337087639442	-30184.07993367064	1281.7861821452987	4.17254026952709	1.3600281782699391E-5	0.5736178794711656	1.1997827326645514E-5	5.242430109054172E-11	0.5679744191059555	-1713.1963643651993	74369.36709373117	25861.443933071358	464.9470813242185	683.7357196483237	330.1536536528138	36	76	52	3	4	0.20539107577456517	0.3053919391304215	0.2997908735992686	0.18942611149574476	
1400000	-32034.537631141844	-30200.212719122293	-1834.324912019552	-30200.212719122293	2023.303321703753	4.17254026952709	7.958387819635388E-6	0.5620542985639818	7.220646222056026E-6	1.5919084960942286E-11	0.5442871699631302	-1785.012570475863	134101.68299608753	48074.37548528601	607.3688707269115	613.4936788169563	671.5806082788969	32	81	38	17	3	0.20361572999076327	0.3053919391304215	0.2997908735992686	0.19120145727954665	
1410000	-31995.536566117047	-30198.12121977468	-1797.4153463423672	-30198.12121977468	1848.8521489710283	3.9891634595032164	1.0139589699226034E-5	0.5711485685473127	9.013841046201406E-6	2.7686262017272456E-11	0.5548272758543787	-1749.1513776549446	115137.73385951658	40440.27263312494	378.3238053088053	285.9589986633821	586.5195476018051	36	76	8	27	24	0.20030630372423452	0.29490458371676903	0.3037337355803243	0.20105537697867218	
1420000	-31848.007873647537	-30188.654702508033	-1659.3531711395042	-30188.654702508033	799.3787065724365	3.955832773704458	2.1642893272486277E-5	0.635311427938678	2.017873312291584E-5	1.6414922812850087E-10	0.6197097662873854	-1615.187559658289	50120.6532828064	17825.509010730922	330.34701220604114	115.72931121745395	192.20676930858411	40	72	19	14	26	0.19444909314694028	0.29890260389160106	0.3055929259827865	0.20105537697867218	
1430000	-31814.656892728635	-30198.049988258834	-1616.6069044698002	-30198.049988258834	606.6098767896614	3.955832773704458	2.6303196322070023E-5	0.5850936918647498	2.5407494730260728E-5	2.3615167638100964E-10	0.5935357818497502	-1571.803445727774	31955.221863543546	14355.677279668249	600.8261573925097	63.88989262733199	236.88912926254443	42	70	16	26	17	0.1923228343104496	0.29071630181466124	0.31590548689621695	0.20105537697867218	
1440000	-31804.841157857474	-30176.529885593332	-1628.311272264141	-30176.529885593332	617.5975356166628	3.955832773704458	2.491520325459344E-5	0.5894450985693457	2.3524995641730947E-5	1.8794409058937619E-10	0.5746053143753798	-1585.6175242603458	36746.92166550161	12089.105982117295	463.86777153882963	78.19333434456779	124.62866257521833	51	63	13	21	23	0.1923228343104496	0.2911136915679004	0.3155080971429778	0.20105537697867218	
1450000	-31882.005898686275	-30177.80409145765	-1704.201807228628	-30177.80409145765	944.0218494036227	3.945830688516298	1.7148269601346536E-5	0.6645591531777164	1.6063733618048402E-5	1.0824243641121662E-10	0.640895765778979	-1658.7893062087264	54904.27828778492	20548.168431491027	819.2106510826821	176.73383803623764	221.2984290317412	49	66	12	12	32	0.1923228343104496	0.2911136915679004	0.3155080971429778	0.20105537697867218	
1460000	-32031.48352445729	-30200.37334345769	-1831.1101809995985	-30200.37334345769	2155.319034711635	4.112015725834854	9.19139741878795E-6	0.6340453313134372	8.845542932043957E-6	2.9956696864231265E-11	0.6002703242633748	-1778.4608712473039	134820.41541742155	46582.562709677666	27921.951077996095	845.1553654503581	409.6241113063197	50	52	15	22	32	0.1923228343104496	0.31280067686240476	0.2938211118484735	0.20105537697867218	
1470000	-31931.46306704305	-30168.389215445102	-1763.073851597947	-30168.389215445102	1221.4929379026705	3.993463083364386	1.3321356736757076E-5	0.7436167800125054	1.2107542269060208E-5	1.0938528481167438E-10	0.8056603443608235	-1711.9891996414065	89850.11743694196	33001.2400348594	22137.749624332926	390.01760253868696	264.2956347351936	39	50	27	12	43	0.1923228343104496	0.2953078539209436	0.31131393478993463	0.20105537697867218	
1480000	-31951.184862295442	-30181.565398390903	-1769.6194639045393	-30181.565398390903	1364.1618130689155	3.993463083364386	1.1916604830722655E-5	0.6449573904023301	1.1304180977529877E-5	7.871880892687816E-11	0.7346194720690028	-1719.015849006235	88951.62794753585	27728.236181196247	24078.290808517133	326.056218779543	219.06740289619916	44	61	10	42	14	0.19399505389554564	0.29460794461354417	0.31131393478993463	0.20008306670097556	
1490000	-31939.769022112272	-30183.883923265777	-1755.8850988464962	-30183.883923265777	1468.9145104088739	4.117293117990676	1.1617161853287538E-5	0.640535166282007	1.1301535397773502E-5	5.6786195296043565E-11	0.661832720520982	-1702.7660105177981	78194.54298742584	25958.038119037046	60454.72009497754	311.1158513550291	355.10481382348695	39	73	3	25	31	0.19593925940503104	0.2926637391040588	0.31131393478993463	0.20008306670097556	
1500000	-31832.92474545154	-30177.576049366704	-1655.3486960848334	-30177.576049366704	901.964613634221	4.117293117990676	2.0150721441672707E-5	0.6399890205269294	1.941692504632432E-5	1.8133958205894028E-10	0.6602690802198978	-1606.7532222660127	53670.43593851501	17359.65307896598	11222.570562736257	124.6334678409419	256.54399133276513	42	67	5	36	21	0.19593925940503104	0.2926637391040588	0.32044586697135735	0.19095113451955287	
1510000	-31924.723849911916	-30184.276471918398	-1740.447377993519	-30184.276471918398	1069.906237861466	4.11543681137602	1.3996323598007729E-5	0.5894602893478301	1.4205570344334309E-5	7.125817309960412E-11	0.5883442602117104	-1693.443307577277	54238.1779663434	33555.42659688283	2571.491726442245	294.86854688854083	218.49178709574167	40	76	1	37	17	0.19593925940503104	0.3050201706458217	0.30808943542959444	0.19095113451955287	
1520000	-31960.693234931925	-30185.57295696045	-1775.1202779714786	-30185.57295696045	1617.2295184794045	3.8095822268813886	1.0020360960488872E-5	0.568010339012712	9.620109176478324E-6	3.683841153847683E-11	0.6119229556399991	-1728.050245068206	86728.62955334631	28910.104082920832	223.72201365527718	364.08153739774906	458.2685801576828	41	74	22	13	21	0.19593925940503104	0.3013514980881682	0.31175810798724796	0.19095113451955287	
1530000	-31873.75066322146	-30184.49733213473	-1689.2533310867298	-30184.49733213473	857.0787262488857	4.430213734615185	1.8404732293280626E-5	0.604291348885086	1.7646109614267065E-5	1.3606074437018967E-10	0.6405342038560022	-1644.623361462293	54920.55304759169	14819.260072187239	246.93982784179863	167.5740061335012	296.0932318211295	43	73	20	19	16	0.19593925940503104	0.3001560309115069	0.31175810798724796	0.1921466016962142	
1540000	-31802.487030138225	-30195.468152608068	-1607.0188775301565	-30195.468152608068	510.6710918593731	4.430213734615185	3.071850818818989E-5	0.5772032162781214	2.9407400672087988E-5	3.3095303084340916E-10	0.6103972440333362	-1566.5004783629956	24691.341280016106	11197.757224401717	149.05355380382758	58.689603248938596	75.41779235001037	50	66	48	2	5	0.19593925940503104	0.3001560309115069	0.31175810798724796	0.1921466016962142	
1550000	-31772.14207653443	-30195.988215066376	-1576.1538614680537	-30195.988215066376	479.7039533593066	4.430213734615185	3.673640166990914E-5	0.5780455615659977	3.538642305792374E-5	4.99027919350513E-10	0.6106451197927185	-1534.2111842278339	21857.092904390964	10362.60271648316	123.81898050078966	142.56035112492918	220.81569551765375	45	72	31	18	5	0.19593925940503104	0.3001560309115069	0.31175810798724796	0.1921466016962142	
1560000	-31711.11763280601	-30194.44978604562	-1516.6678467603892	-30194.44978604562	293.71791107989264	4.289117778632986	5.323902851632598E-5	0.536472672666088	5.058319280603745E-5	9.044621400051627E-10	0.5844722867423865	-1478.1479604195342	16356.222989876878	6267.821193288063	117.17618401022327	76.05603296456508	50.50074390595141	50	68	21	29	3	0.1931290714567268	0.30023033744801697	0.3144939893990421	0.1921466016962142	
1570000	-31745.74918218781	-30182.98586634877	-1562.7633158390406	-30182.98586634877	367.4698604470245	3.9940007646220863	4.107926016968569E-5	0.5709396104265585	3.832720946870957E-5	6.505348209683653E-10	0.6307935153155215	-1523.4114095564207	17657.825710664747	8797.93867494856	117.24389872383084	36.82423875227522	70.90110696804027	60	58	26	2	25	0.1931290714567268	0.31225305142104254	0.30193028921350173	0.19268758790872903	
1580000	-31699.808512652922	-30204.41979842467	-1495.3887142282504	-30204.41979842467	281.69508227704586	3.9940007646220863	5.859014590694056E-5	0.5658550292692348	5.478721410795352E-5	1.0162936223659727E-9	0.5868388196187126	-1457.4607354229458	15434.220304474178	7035.843233187369	59.609057073993945	47.98779635556548	47.00499403195491	58	59	30	17	7	0.1931290714567268	0.31225305142104254	0.30193028921350173	0.19268758790872903	
1590000	-31671.652415043776	-30182.361457116618	-1489.2909579271566	-30182.361457116618	268.59462727935943	4.163386472504813	6.318134688400621E-5	0.5688879340722239	5.942652751977678E-5	1.3708196945567367E-9	0.5916985184188421	-1451.2007678185553	10933.229903003763	6753.0374583316725	108.54841383044355	65.12973802451998	61.24845065008815	54	64	11	2	40	0.1931290714567268	0.2973804568358862	0.30173347873002504	0.20775699297736208	
1600000	-31746.187125209522	-30189.69816485377	-1556.4889603557544	-30189.69816485377	414.11936041869586	4.163386472504813	3.827239019571312E-5	0.5820014825364853	3.598288118198518E-5	5.37440623300393E-10	0.6197294012022678	-1515.1862878729135	17665.451314151138	10180.712303782531	91.54448016594684	200.90511887098936	47.35224995296293	68	46	46	7	4	0.1931290714567268	0.2973804568358862	0.30739460256469814	0.20209586914268898	
1610000	-31848.570161142066	-30195.37788481782	-1653.1922763242467	-30195.37788481782	735.7891952584241	4.163386472504813	2.2320041662865106E-5	0.5726829569857455	2.1174328048385773E-5	1.8928941307685572E-10	0.6031005675196338	-1608.9984042911292	32149.374138802967	18845.191197996537	155.00455741090173	329.5289694861135	126.38143203108955	59	56	47	2	7	0.1966564643078734	0.3077854615204099	0.3093407955232687	0.1862172786484481	
1620000	-31836.7665776766	-30177.07310647965	-1659.6934711969514	-30177.07310647965	840.104250730462	4.166651174262195	2.2344849279615914E-5	0.5655602596342155	2.185329051671399E-5	1.964661293204315E-10	0.6066440272556887	-1614.2861169774112	29692.612196242364	20883.189904772677	212.71776374583743	403.22852013319186	511.93898803528583	54	59	56	1	1	0.1966564643078734	0.3077854615204099	0.3093407955232687	0.1862172786484481	
1630000	-31789.411253842518	-30183.42491550731	-1605.98633833521	-30183.42491550731	763.6639659308103	4.166651174262195	2.628370347392999E-5	0.5718331389848896	2.4962436827026936E-5	2.567308933570676E-10	0.6051815243723062	-1564.7729074927963	26779.425058394456	12525.082484724158	72.76972480954365	75.87313511277578	122.00038669705692	52	61	17	16	25	0.19874020202289877	0.2996826693363756	0.2966283478572629	0.20494878078346285	
1640000	-31779.085060298	-30186.027900483965	-1593.057159814033	-30186.027900483965	693.6579711561569	4.066942440802765	2.4144786292644867E-5	0.5192411196614548	2.4863024228078273E-5	1.6317684588869233E-10	0.5223255829730538	-1550.5325583316749	45022.986488571594	15038.16838166118	102.70805491385359	104.11260499852636	146.86371839364196	23	90	19	22	17	0.19845651872560066	0.2996826693363756	0.313220967215803	0.1886398447222208	
1650000	-31770.4682312861	-30200.377212152365	-1570.0910191337339	-30200.377212152365	594.6759294053523	4.076358477769866	3.037469594157228E-5	0.553076012850756	3.0930410678746046E-5	3.33202837814571E-10	0.5698470952538632	-1525.5330275349793	30121.779427660007	11642.373956936988	54.09783944292311	195.2661117484628	341.57877779256535	29	84	45	9	4	0.19845651872560066	0.2996826693363756	0.313220967215803	0.1886398447222208	
1660000	-31761.17194559238	-30215.00279110828	-1546.169154484102	-30215.00279110828	525.790092773289	3.8900269437601755	3.735652622626293E-5	0.6294384730485159	3.633506272853791E-5	6.640735824737532E-10	0.6749904848357688	-1504.5230324944114	34848.51679828295	11152.138717256112	61.32657212710985	96.49510479703231	103.13160287567395	31	82	47	3	8	0.1996722298234442	0.29846695823853203	0.313220967215803	0.1886398447222208	
1670000	-31744.560347526432	-30187.3912091289	-1557.1691383975353	-30187.3912091289	418.2488854076116	4.466427872637123	3.576549440253213E-5	0.590595299956784	3.4647790150365915E-5	4.720286582516793E-10	0.6202068388452296	-1516.0445442796097	23901.26482647032	11198.539217817324	98.31885841528334	108.34361211771966	106.63182757862648	35	79	21	25	11	0.1996722298234442	0.29846695823853203	0.30263551409796174	0.1992252978400621	
1680000	-31860.19800580536	-30192.518611478845	-1667.679394326516	-30192.518611478845	718.8372654329997	4.262953070792388	2.113885711250722E-5	0.5826460865352434	2.04255337297734E-5	1.5351726388485633E-10	0.5966861594140949	-1623.629879625258	33670.00758134973	20388.86930832052	1326.4517584955033	179.16492498829496	68.24698575592954	33	80	2	55	1	0.1996722298234442	0.29846695823853203	0.30263551409796174	0.1992252978400621	
1690000	-31910.51124390545	-30204.671013897012	-1705.8402300084365	-30204.671013897012	886.2576177173057	4.205315420691282	1.6659942469843478E-5	0.5423326301466297	1.6386787419311966E-5	1.0251080525112787E-10	0.5907823210272697	-1660.5022011822357	43693.7491928799	19412.73436251776	149.72178657178057	398.2135852659699	171.28263706834028	62	51	4	26	28	0.1962797864746647	0.29846695823853203	0.30263551409796174	0.2026177411888416	
1700000	-31936.872138341594	-30177.968686530494	-1758.9034518110996	-30177.968686530494	1208.3227938007387	4.304182979597504	1.2793058270978326E-5	0.5956131673390339	1.2530275949474693E-5	6.849785976987671E-11	0.6271280241954722	-1712.4627629754252	60980.56358699527	25943.63335247035	287.545790079813	486.716271490031	239.82806388677682	58	57	9	28	19	0.19448471472937123	0.29631891210436595	0.31471178190391375	0.19448459126234915	
1710000	-31893.94495688656	-30171.722158563934	-1722.2227983226262	-30171.722158563934	955.1702608711004	4.153009178059021	1.6744013952527475E-5	0.6133904626994555	1.6122170823086297E-5	1.1515522763039419E-10	0.6461394606874068	-1676.091528513067	39075.84010974794	20754.53476953843	3687.257185008036	292.77934292410134	169.91505237706505	74	41	3	42	11	0.20450535199040637	0.29444501208401763	0.3026526267331987	0.1983970091923774	
1720000	-31918.86333049318	-30186.652875466003	-1732.2104550271765	-30186.652875466003	1001.9623455368104	4.153009178059021	1.5225881019809411E-5	0.6050841392955155	1.4416011363200649E-5	8.902853920513692E-11	0.6389868724382549	-1685.9273649750796	47132.015414574635	24974.188813520763	1333.6820473186092	415.46511461061505	315.99684621208615	57	57	2	47	8	0.19698699653017993	0.29137756086885636	0.30572007794836	0.20591536465260385	
1730000	-31888.992140046277	-30188.79090366254	-1700.2012363837366	-30188.79090366254	852.2558830946639	4.270921020342171	1.8370351151135444E-5	0.5991804985783458	1.7548069549128916E-5	1.2619419827739185E-10	0.6253175557514129	-1656.2504765356398	40565.720723076854	19747.08870048824	354.89910595364427	195.55040440955275	168.9081051383794	45	68	18	37	3	0.19698699653017993	0.29848631735461967	0.29861132146259667	0.20591536465260385	
1740000	-31841.000653568837	-30179.03936352339	-1661.9612900454495	-30179.03936352339	628.3548407198798	4.020014171032793	2.520892250950203E-5	0.6954926576630028	2.3973728051399054E-5	3.570462043095433E-10	0.7509240905905235	-1618.6943949007868	36172.19333191506	14135.559286039845	276.1730730798935	203.16512666616046	126.35582119333368	41	75	27	21	7	0.19501955702872256	0.2894888190316998	0.3086762326933667	0.20681539124621107	
1750000	-31934.89761636101	-30203.374409887325	-1731.5232064736851	-30203.374409887325	821.6479214042043	3.728628990155425	1.7884232976636572E-5	0.5368213060689591	1.7457278722181937E-5	1.1598966101192085E-10	0.5861993660465163	-1686.7201580646824	53601.38898736978	19551.817639462894	631.020091218288	358.4017353990215	165.27208698446685	42	73	28	20	8	0.1922853482673099	0.30316701266335777	0.3091500432578424	0.19539759581149008	
1760000	-31911.43334169135	-30177.37573880756	-1734.0576028837886	-30177.37573880756	1023.8744636834017	4.201191757646246	1.675434894918449E-5	0.5400949348701296	1.627803521753844E-5	8.854687227638472E-11	0.5784476461947363	-1688.5080354006343	36416.99769953457	26265.83629265181	1326.303524556768	173.39356508542477	272.56549767597846	45	68	23	17	18	0.1948435841172234	0.297324999719177	0.3135904810331171	0.19424093513048266	
1770000	-31960.882290083733	-30193.36532989199	-1767.5169601917457	-30193.36532989199	1283.5967495058542	3.993427990672048	1.2413076334906301E-5	0.5173687893921254	1.2197755097411654E-5	4.707221088117995E-11	0.5518165453919089	-1721.3961751344557	60437.85340851581	30170.294741382444	556.6298691821881	445.6445753559396	286.6657090325559	48	66	20	30	7	0.19443770405041952	0.297324999719177	0.31074706783819395	0.1974902283922097	
1780000	-31928.630334479196	-30203.03413135411	-1725.596203125087	-30203.03413135411	955.9915241188279	3.9630076605681603	1.5086129973722254E-5	0.44921277186368874	1.5281744772569658E-5	5.892621932881247E-11	0.4923702074001452	-1680.5849601201467	43172.52263268013	22561.44029295499	294.78223733701424	408.84916877367573	354.7412853496071	58	55	22	32	4	0.19632051436293077	0.2965931301760444	0.3064052753867348	0.20068108007429017	
1790000	-32026.800159524657	-30191.187402186184	-1835.6127573384722	-30191.187402186184	1887.4587032312243	4.135696558952647	7.634608734657633E-6	0.5271120630926979	7.6016209536012285E-6	1.9635395666668248E-11	0.5652413848794451	-1786.93103766041	99620.98478853432	51828.436277279776	436.3616619017673	453.7960634367777	708.1089848407383	32	81	24	12	22	0.20203313510083679	0.2965931301760444	0.30372619653363403	0.1976475381894849	
1800000	-31962.951168220734	-30176.872021587034	-1786.0791466337	-30176.872021587034	1463.447493280754	4.017295127926081	9.78593094744724E-6	0.5361101952516385	9.415769800943934E-6	2.985404197865402E-11	0.5540368172301824	-1738.1427268293712	95860.40367881318	37371.36361833182	159.97287250125342	465.42017831838683	217.64552418136236	34	79	5	49	4	0.20334469169467428	0.2965931301760444	0.30372619653363403	0.1963359815956474	
1810000	-31978.286550937813	-30203.130300755936	-1775.1562501818757	-30203.130300755936	1364.9508475352102	4.084330613253958	1.0891028204147967E-5	0.5055328098431006	1.0442855029457673E-5	3.0461160306128916E-11	0.5233716282175432	-1728.313137951643	100897.0164895033	27978.369750979437	353.14764018962916	504.72415477509105	181.26056606423265	35	79	22	34	1	0.20428784454918025	0.2943309294052519	0.29605920818847725	0.2053220178570907	
1820000	-31930.277643253638	-30192.715734078483	-1737.5619091751532	-30192.715734078483	1186.29643169914	4.2291622956166295	1.2914212041771877E-5	0.5687070615164964	1.2292404687933318E-5	5.550042450820148E-11	0.5959694235073326	-1691.2199046110027	57358.9969238824	29728.562322985774	137.2331317820298	304.30313048252106	332.58502889981287	38	76	23	26	8	0.18900056745701962	0.2943309294052519	0.31134648528063785	0.2053220178570907	
1830000	-31948.233632226744	-30182.115021557423	-1766.1186106693206	-30182.115021557423	1087.4665369138074	4.2291622956166295	1.3354505664966406E-5	0.5506613080912633	1.2822615080394087E-5	5.323427222227824E-11	0.5588009417370431	-1717.253589108244	86614.56115001351	27272.199211241466	406.4360215688941	1136.8962824113864	170.03358189847833	32	81	27	26	5	0.19517155934447702	0.2943309294052519	0.31134648528063785	0.1991510259696333	
1840000	-31809.03808575574	-30167.678675873085	-1641.3594098826534	-30167.678675873085	687.3617401193507	4.1750648640553525	2.5648317305098855E-5	0.5449685885345918	2.438527560098015E-5	2.093538353469657E-10	0.570468694962071	-1598.3010873739017	32320.84143895949	13694.340756659367	216.0228861244308	250.6612039003366	178.11784223108234	36	78	38	10	9	0.19517155934447702	0.3006381119335137	0.30503930275237606	0.1991510259696333	
1850000	-31883.94977833086	-30198.496039104422	-1685.4537392264406	-30198.496039104422	770.8002526651698	4.0452792811349365	1.9655897391354807E-5	0.5422615021304538	1.892742313511343E-5	1.1417017877952896E-10	0.5486068083736115	-1638.1473464142707	75088.22704040084	20799.98240796915	2813.203144214367	714.4804839646839	159.7183676833034	27	86	2	19	37	0.20141565651662707	0.2920739246658548	0.3073593928478849	0.1991510259696333	
1860000	-32033.00804890137	-30189.447748056245	-1843.5603008451264	-30189.447748056245	2365.861568606209	4.1025502629954085	6.287558601559458E-6	0.5192500620692573	6.165618691647108E-6	1.031951615077481E-11	0.5305781381493383	-1790.159126885995	158383.15766085658	67660.14687099491	44104.207446576824	345.36123137346726	436.0832662305324	29	69	13	14	46	0.19875070498039135	0.30376018242068686	0.30257275335013123	0.19491635924879067	
1870000	-32035.868501327106	-30203.428856923343	-1832.4396444037627	-30203.428856923343	2089.234221474166	3.856402716992874	7.192039739851563E-6	0.5427643469080524	7.050201266992837E-6	1.593595114990165E-11	0.560880399338823	-1779.5281186345455	129318.76706585604	58820.72189386917	34462.34081260919	952.6684080534615	537.3085406174755	30	57	23	3	58	0.19698704722035876	0.3055238401807195	0.30257275335013123	0.19491635924879067	
1880000	-32146.052587245686	-30203.525924753034	-1942.5266624926521	-30203.525924753034	4558.189552490221	4.274365153939946	4.132093049186887E-6	0.5394559405659493	4.027566091694688E-6	5.078722096671634E-12	0.537167262249122	-1885.9155530509527	203198.97075242564	76079.93235693937	97189.77165895695	1899.2319471204844	1243.7449141385769	26	48	36	17	44	0.19698704722035876	0.3055238401807195	0.30257275335013123	0.19491635924879067	
1890000	-32066.968277284323	-30181.184933109063	-1885.7833441752596	-30181.184933109063	3106.953739251883	4.034855933310608	5.636156217568739E-6	0.5286799766670807	5.50178134135464E-6	7.851279220668706E-12	0.5101066921880045	-1830.657756687374	202464.81383295427	45895.92700729756	64251.56951575058	1368.972932980604	763.259557991441	28	29	53	5	56	0.19698704722035876	0.3055238401807195	0.30257275335013123	0.19491635924879067	
1900000	-32063.696279149808	-30185.540285718806	-1878.155993431002	-30185.540285718806	3010.0031964579375	4.034855933310608	5.652736889644763E-6	0.5631138180044172	5.569559243173822E-6	1.0125379859160932E-11	0.5686768342440887	-1821.9519272908078	153653.02930668392	56457.146583028945	109952.26964199207	2003.1520423217116	517.3810960460013	27	24	58	5	57	0.20541595834825527	0.2992726344389779	0.3003950479639763	0.19491635924879067	
1910000	-32058.452354382975	-30198.61554133967	-1859.8368130433046	-30198.61554133967	2481.719675320058	4.244280363733131	6.767234732728472E-6	0.5552564194539259	6.57948996672824E-6	1.3422358166101179E-11	0.560369980198287	-1804.6700123745459	137281.66185524125	29174.15173570692	56352.282164596305	3942.7247294078434	708.788958742612	33	19	57	4	58	0.20541595834825527	0.2992726344389779	0.3003950479639763	0.19491635924879067	
1920000	-31986.762988441373	-30176.70025721587	-1810.0627312255028	-30176.70025721587	1951.303157871697	4.244280363733131	7.558993017936919E-6	0.5276556816148817	7.383789047149655E-6	1.6501283942235828E-11	0.5441513597555322	-1755.466716833216	162027.24510848438	21972.921935571194	54042.14978717768	1561.7828776935296	335.3261530542304	34	19	55	10	53	0.20244447965840576	0.2992726344389779	0.3033665266538258	0.19491635924879067	
1930000	-32062.782731173786	-30207.254259985522	-1855.5284711882616	-30207.254259985522	2628.6955817185826	4.244280363733131	6.455293964452335E-6	0.5597878280184895	6.1973828029957205E-6	1.2224030113092866E-11	0.5574197931508488	-1799.4437070888437	203278.36147003653	29854.885234161517	70415.96181096473	2306.1400604719906	607.2409621246632	34	25	50	9	53	0.20244447965840576	0.2992726344389779	0.3033665266538258	0.19491635924879067	
1940000	-32023.137732367333	-30203.569719361603	-1819.5680130057315	-30203.569719361603	2100.793412028426	4.241177085698618	8.246832471774286E-6	0.5417474262019016	7.783846845132975E-6	2.290672334065634E-11	0.5852510011569868	-1765.6588643249418	123629.48984951762	25535.572155114995	55691.772398821784	1295.2885608036195	311.7863963802961	38	21	52	9	51	0.2032288675169362	0.2992726344389779	0.3104311388887891	0.18706735915529696	
1950000	-31824.65671874497	-30192.39063565187	-1632.2660830930972	-30192.39063565187	770.3152070230498	3.9287394290435325	2.1849099528764527E-5	0.5346759323096794	2.0692432604064205E-5	1.392810313390493E-10	0.5548827585297135	-1583.0305191417895	40724.27967075421	5520.004630460706	18203.33865789057	649.4156008999639	124.18175718966059	33	19	59	10	50	0.2032288675169362	0.2992726344389779	0.30827969100337044	0.18921880704071564	
1960000	-31815.506273022176	-30169.11791837937	-1646.3883546428092	-30169.11791837937	728.3938501015771	4.057126175035386	2.1721830031535512E-5	0.5325086876364021	1.981079932684441E-5	1.3581955072980027E-10	0.5530595136007375	-1596.647085447796	48598.87002987106	10594.734257983115	25900.723825148467	538.2309167891686	150.41117938430438	37	26	47	8	53	0.2032288675169362	0.30221299323398637	0.30533933220836196	0.18921880704071564	
1970000	-31733.76956367071	-30182.787496662997	-1550.982067007713	-30182.787496662997	444.9148762946034	3.9426340587303743	3.622351406246659E-5	0.5380833321619417	3.311170479478286E-5	3.516498850553434E-10	0.5472488770665425	-1503.4169609477194	26983.495220926383	6050.788361830615	11964.74304682822	1374.6809177620219	79.83978092006893	36	15	55	9	56	0.19232612894009515	0.30221299323398637	0.30533933220836196	0.20012154561755668	
1980000	-31706.239851703707	-30191.670351018984	-1514.5695006847225	-30191.670351018984	349.16822549564364	3.9426340587303743	4.5694406057768315E-5	0.5694834351853262	4.1197194569007314E-5	6.743282187250524E-10	0.5950217358916946	-1467.962940920007	15412.645141883586	4981.435825301483	11310.397458424033	1263.3089270517162	72.74793746294588	37	28	43	8	55	0.19232612894009515	0.30221299323398637	0.30544604972104744	0.2000148281048712	
1990000	-31733.74343808547	-30206.29058325473	-1527.4528548307374	-30206.29058325473	390.14953844408	3.9426340587303743	4.077108417449633E-5	0.5483083705392425	3.772208731511638E-5	4.678486218832727E-10	0.555129566375955	-1480.114629288416	22223.5931322313	4308.954078275363	13186.463761769503	712.5019943836617	65.34346291315369	36	34	41	7	53	0.19373286859952413	0.30221299323398637	0.3040393100616185	0.2000148281048712	
2000000	-31795.00054743473	-30223.02085607184	-1571.9796913628934	-30223.02085607184	423.73045832131385	4.138764810339025	3.359891267017366E-5	0.6287112736261989	2.9898920468881435E-5	5.063942815734746E-10	0.7028519072533576	-1519.8253064976138	62163.342938029404	6793.175474563635	16773.29632045711	6208.043603400442	94.71559102300118	33	43	22	18	55	0.19373286859952413	0.30221299323398637	0.3040393100616185	0.2000148281048712	
2010000	-31765.73020319396	-30179.37093529488	-1586.359267899082	-30179.37093529488	481.75466236332284	4.138764810339025	3.101873524344755E-5	0.5845789916133352	2.7807190765308637E-5	3.494820173445438E-10	0.6249553511560344	-1536.2557290544783	39301.64481627266	5485.281201276277	18702.73106722542	1250.1277805277837	88.19292901581424	32	32	48	5	54	0.1927777587985658	0.29957040253066924	0.3049944198625768	0.20265741880818833	
2020000	-31723.411468583774	-30186.5779941521	-1536.8334744316728	-30186.5779941521	355.15997018660426	4.1035885629987225	4.084483470057973E-5	0.5096054742378053	3.796287884240025E-5	4.738365761072562E-10	0.548298478402078	-1489.5346797464988	25588.038766416652	3707.896907785268	10085.126649167987	1231.0493833288917	59.27236605058204	37	9	63	8	54	0.1927777587985658	0.3047709497143624	0.3049944198625768	0.19745687162449516	
2030000	-31713.902936147264	-30201.292113210326	-1512.6108229369368	-30201.292113210326	309.99547666066013	4.149366261448811	5.242051680488449E-5	0.5346698491302021	4.943683553976829E-5	8.843080160450347E-10	0.5796816312687432	-1464.4785762483586	15430.898316886958	43787.22111364711	7886.806376084059	655.4107653594508	55.5086707618711	28	4	78	14	47	0.1927777587985658	0.3023894568387783	0.3073759127381609	0.19745687162449516	
2040000	-31683.82117145617	-30194.649306928757	-1489.1718645274118	-30194.649306928757	266.2447236861567	4.149366261448811	5.885786740814582E-5	0.5735860986447306	5.6990898824809735E-5	1.2037982196518881E-9	0.6142467466916538	-1443.7317129257065	14087.531220975961	2428.131483557654	7500.746850231368	687.6843812686789	56.775329576635336	37	17	54	14	49	0.19322568489873682	0.3019415307386073	0.3073759127381609	0.19745687162449516	
2050000	-31703.377150408418	-30205.99865013491	-1497.3785002735103	-30205.99865013491	290.1135730664327	4.114906937778225	5.442674241311665E-5	0.5490002008779479	5.255780971915838E-5	9.607544387743917E-10	0.5890490120254469	-1452.5029433917105	13745.756335757287	2835.975898889311	7932.665029496296	451.9413959814385	73.8631887486203	34	27	46	29	35	0.20007899500315024	0.3019415307386073	0.30637399673904614	0.1916054775191965	
2060000	-31723.42781138608	-30202.640865080775	-1520.786946305304	-30202.640865080775	304.8848495899258	3.987639084289334	5.297211539527974E-5	0.5575987525422024	5.132784211553585E-5	9.947609847485116E-10	0.6028704564140736	-1476.3710576637518	12564.76908784433	3422.7718755472465	8154.089299836739	398.7165677103273	63.69019310036995	36	22	53	28	32	0.20007899500315024	0.3019415307386073	0.30309829740197874	0.19488117685626394	
2070000	-31815.332556970105	-30216.305102885977	-1599.0274540841265	-30216.305102885977	459.6338187709042	4.091893297394632	3.394729316729725E-5	0.5131973671105959	3.294199123430647E-5	3.691037890896189E-10	0.5683315091037858	-1552.9108888503856	26520.7087080745	5438.278368924321	11306.83893829051	340.168530052802	83.93072605096489	36	17	58	32	28	0.1973331850878176	0.29837457986032667	0.3066652482802594	0.19762698677159657	
2080000	-31850.076957605284	-30212.118244117184	-1637.9587134880992	-30212.118244117184	502.2456039656451	3.9245722634544036	2.8266939552127234E-5	0.5409257931543432	2.6839711928057764E-5	2.877068705774817E-10	0.6059997408558545	-1589.3611545723672	35679.47157571508	5152.527201790951	16780.038302316745	506.31043231644327	118.58636245854487	40	8	65	22	36	0.1973331850878176	0.30047813278247526	0.3045616953581108	0.19762698677159657	
2090000	-31847.737465470458	-30183.71139947862	-1664.02606599184	-30183.71139947862	588.0638283568297	3.9245722634544036	2.4358252593694658E-5	0.5594351555781122	2.2809376316364495E-5	2.176339964134793E-10	0.6226775264242452	-1615.6287122119495	37816.86404766352	11052.402110916868	17895.148411324153	544.2698805698259	241.30347218247567	37	25	50	18	41	0.1973331850878176	0.30047813278247526	0.3045616953581108	0.19762698677159657	
2100000	-31859.902599358018	-30182.08597998401	-1677.8166193740055	-30182.08597998401	715.4747618202242	4.127155189763513	1.997467367539762E-5	0.5132331530475067	1.8708770864681727E-5	1.277430871188703E-10	0.5774001936043056	-1628.8557804196194	46129.249831974754	9833.612663453185	21225.766952916154	389.948195850964	209.9828898051753	41	28	43	24	35	0.1973331850878176	0.30047813278247526	0.3092038978490332	0.19298478428067417	
2110000	-31887.274743328657	-30184.839239224068	-1702.4355041045892	-30184.839239224068	788.7187098624092	4.199717939840354	1.8008351649247147E-5	0.5010112182061961	1.727899808862387E-5	9.56284478791263E-11	0.5576571555008136	-1653.6453935293246	44837.93478862428	10566.968142233696	23994.99745054126	356.2224110922236	74.85328179773386	41	31	40	55	4	0.20098436589612487	0.30047813278247526	0.3092038978490332	0.1893336034723669	
2120000	-32053.69866274858	-30187.352500931876	-1866.3461618167007	-30187.352500931876	1893.4843292104758	4.019032743109713	7.647656139110551E-6	0.5126139854711356	7.3266497140606925E-6	1.8858360240835506E-11	0.5655884575004959	-1811.9572327374206	152038.13590188522	24011.38686476065	64052.47156263382	969.1889484758617	250.57380621336233	40	35	38	55	3	0.1986297674946226	0.2934862935846637	0.30915849958328273	0.19872543933743114	
2130000	-32049.278137267444	-30198.74114351915	-1850.5369937482942	-30198.74114351915	1856.1752014068627	4.063268276193878	7.965731431413095E-6	0.5273531513612211	7.592943772184254E-6	2.3382284755751926E-11	0.59936343985414	-1797.0747837984838	143503.31830808116	37314.70655520354	65335.19393437823	720.5524985410333	26.243124738918667	38	25	50	56	2	0.1986297674946226	0.2934862935846637	0.30915849958328273	0.19872543933743114	
2140000	-32103.898236018973	-30210.678801260463	-1893.219434758509	-30210.678801260463	2292.6433210251766	4.063268276193878	6.020226871422858E-6	0.49623277654496084	5.835261073986254E-6	9.89736994350919E-12	0.5266237153400655	-1839.1003730042637	180712.323067912	52836.27621256044	68208.61810702315	857.6214880150728	173.8894447474376	35	28	49	56	3	0.1986297674946226	0.2934862935846637	0.30915849958328273	0.19872543933743114	
2150000	-32163.850343631177	-30218.13963762349	-1945.7107060076867	-30218.13963762349	3347.8157497182806	4.063268276193878	4.2357681982643905E-6	0.5521735857040383	4.243911520844028E-6	6.634455520670909E-12	0.6019020858904722	-1889.6897566241673	229809.68743326387	68606.85834596709	74594.53190010964	948.647233928837	1113.8022647067103	37	20	55	51	8	0.1986297674946226	0.28970914088332816	0.30915849958328273	0.20250259203876667	
2160000	-32163.906395445687	-30181.900897187625	-1982.005498258063	-30181.900897187625	4264.264551200396	4.145139790478294	3.3612974834324143E-6	0.5629824006960041	3.327090632763168E-6	4.775525059244746E-12	0.6270509117411369	-1923.5678227854419	234464.71388851627	59569.857694903905	160172.82832195752	1547.0365827523372	1272.059543180654	43	21	47	53	7	0.1986297674946226	0.28970914088332816	0.30915849958328273	0.20250259203876667	
2170000	-32024.691908235018	-30185.7896258871	-1838.9022823479188	-30185.7896258871	2410.5664841933162	4.32890446832687	6.7694148153247025E-6	0.5023162366839391	6.63445766562217E-6	1.3604970043967574E-11	0.5401991153648726	-1785.1186095191329	122964.10977450368	34933.4600348585	62162.18673938604	639.577661539976	548.0872518232662	32	26	52	60	1	0.19487805100884867	0.2934608573691021	0.30915849958328273	0.20250259203876667	
2180000	-32066.104598656675	-30166.873784288753	-1899.2308143679204	-30166.873784288753	3324.3998397505648	4.422469005664655	5.101286013020323E-6	0.5791938253270908	5.016606945658924E-6	1.0263884678645016E-11	0.6148708142405233	-1843.3645292659635	236060.60383872176	32877.83121518183	58564.313872595194	693.8513183026719	1055.1110197555902	33	25	53	55	5	0.1932867224584692	0.29505218591948157	0.3201348982195384	0.19152619340251098	
2190000	-32109.401026269363	-30184.059885111823	-1925.3411411575396	-30184.059885111823	3919.232213123087	4.325822272595309	4.288318144074537E-6	0.5567416813158068	4.31379125872304E-6	5.921926212752234E-12	0.5548076804451212	-1869.8153142131162	198179.71212581432	86509.9995288536	70101.45633956978	859.0492946730068	814.6248183191542	35	23	53	53	7	0.1932867224584692	0.3018683351348458	0.3064848739873879	0.1983600684192973	
2200000	-32092.945123099875	-30189.07697764087	-1903.8681454590028	-30189.07697764087	3481.1531263187912	4.390184796078495	5.399682387170372E-6	0.5792801737177676	5.425893663363118E-6	9.53976637286207E-12	0.5627402096367639	-1848.8485944317044	212244.46246827528	75320.0710927088	56770.107361813745	1116.3482375335095	476.30914756658757	33	24	55	56	3	0.19545901757622636	0.2996960400170886	0.3064848739873879	0.1983600684192973	
2210000	-31902.906322949788	-30196.29866400519	-1706.607658944597	-30196.29866400519	1694.454952863499	4.174979536776123	1.6007901477913267E-5	0.5977516789718677	1.5365153924901748E-5	1.1497857924268481E-10	0.6620037225359291	-1655.5451292075384	65286.61998836817	12754.736402135175	26338.898785185105	272.154452081947	446.9834836033635	41	24	47	48	11	0.19545901757622636	0.2996960400170886	0.3064848739873879	0.1983600684192973	
2220000	-31831.98456054002	-30178.577028550837	-1653.4075319891829	-30178.577028550837	1287.8917962240905	4.2458266319336	2.086782013577538E-5	0.5320026589051146	2.0406251206939657E-5	1.292795207339826E-10	0.531019485235133	-1603.5591466947744	70442.28046299549	19701.042486537634	21723.83698114123	149.62255805303104	257.0687361482252	27	60	25	48	11	0.19545901757622636	0.3066363022596175	0.29954461174485897	0.1983600684192973	
2230000	-31849.033398459316	-30203.669204846858	-1645.3641936124604	-30203.669204846858	732.3250461607499	3.984733033352454	2.1468889911795142E-5	0.5301942885711826	2.1266802187748488E-5	1.2914644605664193E-10	0.5377238397462684	-1598.0417999575263	32696.928455125373	19110.300311525712	15965.317673904638	164.39018575491835	167.2002759279686	35	51	27	28	30	0.2013926486246244	0.29700825700336375	0.29954461174485897	0.20205448262715303	
2240000	-31869.259445681313	-30200.067885894834	-1669.191559786478	-30200.067885894834	1075.4668478181704	3.984733033352454	2.0789400041727375E-5	0.5456781373030871	2.0006647523771464E-5	1.5146183073889518E-10	0.5853386481530043	-1620.0693214253056	40146.41349521972	19313.194613470616	6866.352019240137	137.68237528874656	542.0146035751989	42	53	18	45	13	0.19842932221605233	0.29700825700336375	0.30713774630825774	0.19742467447232628	
2250000	-31817.738833972962	-30184.690862904514	-1633.0479710684479	-30184.690862904514	828.2617128438014	4.093523726358727	2.6200036602795515E-5	0.5775294401187484	2.56920589748931E-5	2.428518334674545E-10	0.5987978161907677	-1586.7951749353365	21871.380543703428	16600.693947339092	12110.683870203433	142.03585547005468	148.8282239687149	49	46	19	30	27	0.19868550253374864	0.29700825700336375	0.30713774630825774	0.19716849415462998	
2260000	-31934.854760629994	-30184.826362571297	-1750.0283980586987	-30184.826362571297	1283.369666990208	4.125195200606859	1.5046516795367005E-5	0.49109724150259626	1.4647079360769115E-5	5.814487150663153E-11	0.5138923227356555	-1700.8811548110634	44267.85951632906	26962.520080834027	17814.373428592935	449.1180912276551	452.024421292394	46	43	28	33	21	0.19868550253374864	0.29700825700336375	0.30713774630825774	0.19716849415462998	
2270000	-31952.80621724694	-30204.39326733946	-1748.41294990748	-30204.39326733946	1657.0151005293403	4.125195200606859	1.4159162960456027E-5	0.46476207316502466	1.4492884450891319E-5	4.925668699423594E-11	0.48337398641522544	-1699.9125909482752	45755.691043751154	20304.677845882277	16279.5616069716	402.0426129474795	360.63182092187367	46	43	29	24	29	0.19675821751326955	0.3052055621881381	0.30713774630825774	0.19089847399033474	
2280000	-32005.89122648754	-30189.11947667753	-1816.7717498100103	-30189.11947667753	2265.461026418459	4.125195200606859	1.0246402337404513E-5	0.46656758701384443	1.0585307849557467E-5	2.8035721759372304E-11	0.48727484144793154	-1766.2993301676681	71683.25746049157	39666.332154787684	17889.041937728092	449.5969550325451	597.8240902551772	46	48	27	12	38	0.20352569567166703	0.29843808402974065	0.30713774630825774	0.19089847399033474	
2290000	-31955.376647258498	-30200.94165390332	-1754.4349933551773	-30200.94165390332	1335.7447605144514	4.180003451612946	1.4751056806197409E-5	0.48221819468818383	1.515809720047957E-5	5.537401129783746E-11	0.5060758728895489	-1701.8463745083789	44494.486671088074	40264.08513261452	11662.528251594345	13446.32238351531	314.8462274727364	58	31	27	5	50	0.20352569567166703	0.3065252237864915	0.29519337198815726	0.19475570855368438	
2300000	-31855.991691663294	-30197.678193082673	-1658.3134985806203	-30197.678193082673	1179.4606593050398	4.180003451612946	2.325629838998348E-5	0.47212280251261585	2.4296177408627918E-5	1.5219288888472564E-10	0.5142451177047487	-1608.8581340649948	26953.425602059786	18178.99971626048	11180.110895071763	6266.517076857377	171.2406176294435	54	15	17	34	51	0.19596742655492586	0.3065252237864915	0.2992865189749567	0.19822083068362614	
2310000	-31888.589867214527	-30200.823615232443	-1687.7662519820847	-30200.823615232443	1066.8999608042866	4.127798958264078	2.258374277619895E-5	0.495666181720974	2.2641685268365096E-5	1.5148158069323196E-10	0.5387809175534244	-1636.520885002558	39824.44993858668	13881.622946998425	20994.762685105525	7618.802623825773	295.3884755032875	47	36	2	37	49	0.19596742655492586	0.3065252237864915	0.2992865189749567	0.19822083068362614	
2320000	-31793.56171819107	-30175.505348436156	-1618.0563697549164	-30175.505348436156	805.6685894243951	4.127798958264078	3.4336547600450754E-5	0.5227002038522605	3.45833372734781E-5	4.1570847923408845E-10	0.5856573660200347	-1569.6312734833011	17892.296798806725	8677.152742649958	9375.276799495998	6907.539090599276	132.83492907478913	58	30	11	22	50	0.19596742655492586	0.3065252237864915	0.2992865189749567	0.19822083068362614	
2330000	-31841.00817203378	-30205.69296668154	-1635.3152053522394	-30205.69296668154	713.9553252532944	4.081910933955062	3.070645014647521E-5	0.503306937237578	3.084315984024189E-5	3.095415913586527E-10	0.5590014850574584	-1586.0867423380405	17701.39826465368	6941.07266930212	13644.098372027605	7790.385017941501	214.26231572213277	80	3	16	18	54	0.19596742655492586	0.30131288349773794	0.30449885926371023	0.19822083068362614	
2340000	-31869.976831404827	-30208.247606921126	-1661.7292244837026	-30208.247606921126	648.026570455102	4.081910933955062	2.4568910721799795E-5	0.4693456111349234	2.43590276805842E-5	1.595445925917711E-10	0.5154892695096346	-1612.5410576295333	24769.372443487668	8280.411183781396	12840.824837469814	6543.5409485660975	190.95453865544857	92	1	9	14	55	0.19596742655492586	0.30131288349773794	0.30449885926371023	0.19822083068362614	
2350000	-31850.78678651679	-30205.071370372116	-1645.7154161446733	-30205.071370372116	730.5356565827883	4.117602825610904	3.219702623223089E-5	0.5609715007029712	3.029854001658618E-5	3.7666746475517065E-10	0.6220399947139644	-1595.6304433148434	17921.546738715624	12824.171260510117	15814.532184548982	9740.81849096224	258.44285069251293	64	6	21	26	54	0.19596742655492586	0.30131288349773794	0.30449885926371023	0.19822083068362614	
2360000	-31817.483416438234	-30181.278879432888	-1636.2045370053474	-30181.278879432888	801.5605422480767	4.040360027481911	3.20635130927696E-5	0.5473132480478403	3.061373559551892E-5	3.3841089977438556E-10	0.5866379443624797	-1586.2972624484423	24750.025140723767	12301.774128384955	6379.904500684495	10611.600057275757	250.97093621260572	61	22	13	19	56	0.19596742655492586	0.30224623249598487	0.3035655102654633	0.19822083068362614	
2370000	-31947.662645368888	-30206.596627377676	-1741.0660179912118	-30206.596627377676	1110.3668878238025	3.9653308542215013	1.5288757032667317E-5	0.5086636776100089	1.588000201630432E-5	7.714275664022773E-11	0.5604348001099172	-1690.2867594972543	51271.73500590317	17595.635633213424	6026.504239031476	8673.359726170886	452.24469669059357	62	49	4	1	55	0.20251145938872403	0.2957021996621867	0.3080704219974645	0.19371591895162493	
2380000	-31773.111406650205	-30197.01768854609	-1576.0937181041156	-30197.01768854609	514.0231341969685	4.016738667136335	4.068472953914515E-5	0.4823584088370328	4.163588688093191E-5	5.097526701313832E-10	0.5388968466727586	-1528.738485717788	19695.623514602215	6539.281711172166	11606.202940772555	2378.200962433895	143.55541281823278	49	55	8	5	54	0.20251145938872403	0.29462277579878404	0.3037206839702085	0.19914508084228352	
2390000	-31901.787923698183	-30193.41603724377	-1708.371886454413	-30193.41603724377	897.3631806050244	4.016738667136335	1.9079055690674828E-5	0.509539129049121	1.9806254342128176E-5	1.2423142800556808E-10	0.5660529476071624	-1656.954103849326	76456.13077717618	24421.245508528613	14389.997027262702	5118.0124297136845	318.68310430511474	22	54	32	9	54	0.1954516226139109	0.3016826125735972	0.3037206839702085	0.19914508084228352	
2400000	-31906.18891621851	-30215.780348040687	-1690.4085681778226	-30215.780348040687	907.8289019750102	4.016738667136335	2.086116852596671E-5	0.5069472511912592	2.1678037115303623E-5	1.5015713455160574E-10	0.5726831343769011	-1641.7301223515778	54811.03517902696	21520.87800399426	11284.173665426122	899.8864881529762	335.77472878082887	20	62	33	5	51	0.19618340343799295	0.3016826125735972	0.3037206839702085	0.19841330001820148	
2410000	-31825.908559503423	-30174.156630076228	-1651.7519294271967	-30174.156630076228	782.5595375578284	4.0790456936219694	2.7729362560383844E-5	0.5233764946362462	2.8502163836899155E-5	2.6541718363361775E-10	0.5673003516171162	-1601.06663205004	27013.742612532154	15299.440215712697	13917.66593996888	11351.796409631681	223.41314369811425	31	70	9	4	57	0.19618340343799295	0.3016826125735972	0.3037206839702085	0.19841330001820148	
2420000	-31894.68557682777	-30203.482972803915	-1691.202604023856	-30203.482972803915	1305.9383191308905	4.0790456936219694	2.0618086576765696E-5	0.5262795902458234	2.0825570786776657E-5	1.4670768973129371E-10	0.5687204213918945	-1637.7431039743794	40677.0670899916	20296.402066668135	16899.638875145385	26729.21660360852	277.63123344085784	36	58	6	13	58	0.19618340343799295	0.3016826125735972	0.3087143585792476	0.19341962540916238	
2430000	-31897.984089725036	-30193.3023701365	-1704.6817195885394	-30193.3023701365	815.1304769857912	4.0790456936219694	1.931410718501087E-5	0.5565974536211907	2.028822171390801E-5	1.3816476345268277E-10	0.5816833761335075	-1651.0286879661044	64525.94058071395	27282.98160162058	32336.17624988618	11416.955576000613	388.4795718979723	21	43	3	47	57	0.19618340343799295	0.3016826125735972	0.3087143585792476	0.19341962540916238	
2440000	-31809.33540672709	-30185.95235623179	-1623.383050495297	-30185.95235623179	517.4725716852885	4.089529553901162	2.9499887771484862E-5	0.5460105548504737	3.095800896089974E-5	2.8932580979584233E-10	0.5441705072433223	-1571.3034232724963	26727.867347714444	9133.86242217001	6112.487543569885	20580.138255682406	222.8826930730531	51	55	1	6	58	0.19138882066004753	0.3064771953515426	0.3087143585792476	0.19341962540916238	
2450000	-31804.48749804773	-30191.129143596987	-1613.3583544507412	-30191.129143596987	703.5013296621355	4.209772565720464	3.27283434256623E-5	0.5120729196689747	3.353040630799754E-5	3.056921109757635E-10	0.5389428160255055	-1564.1196785543805	25243.923325134572	7079.730487735033	8832.12739356231	8507.41407132998	190.7760867004392	59	19	35	5	53	0.20346046283747704	0.30272452300233926	0.30039538875102145	0.19341962540916238	
2460000	-31839.471070794913	-30190.648397871177	-1648.822672923735	-30190.648397871177	756.306046928716	4.112139537936974	2.544398119333558E-5	0.49854649859538963	2.5602339062574034E-5	1.7377965292465576E-10	0.517278989468242	-1598.1796297111985	25827.700668558926	13685.657002709358	16501.033588497914	10921.313201910712	202.10936040521335	50	21	21	25	54	0.20346046283747704	0.30272452300233926	0.30039538875102145	0.19341962540916238	
2470000	-31819.676233049144	-30197.678956516676	-1621.9972765324685	-30197.678956516676	678.2502908311603	4.335506902358076	2.6238951124487846E-5	0.5831573653336685	2.6306734309216418E-5	2.413981453584769E-10	0.5979236137784909	-1570.951931745641	33933.729129422594	13028.117887584842	15900.91904948963	9022.092044609386	147.11409798501705	51	17	21	27	55	0.20346046283747704	0.2898579000979743	0.3132620116553864	0.19341962540916238	
2480000	-31836.012683012574	-30203.711904961492	-1632.3007780510807	-30203.711904961492	732.5078795039213	4.22219024493634	2.5218437750769544E-5	0.5251558770492059	2.5516004577168456E-5	1.9068780931195306E-10	0.5397513285965988	-1581.9415654570928	28714.450460013726	8069.733896635888	12333.581559226981	10377.67537917663	130.1183008644412	46	5	32	33	55	0.1982797947534806	0.3050744690605553	0.3032261107768019	0.19341962540916238	
2490000	-31847.35884746552	-30189.60264682506	-1657.7562006404592	-30189.60264682506	1092.1913006084621	4.1067402186360535	2.354635000510896E-5	0.46756519978552663	2.2813525526269098E-5	1.449267670921051E-10	0.5163228765544101	-1606.3575017542335	33265.51929426233	24247.87969498833	13185.874130335906	12889.383404184455	182.69355826086087	52	11	18	33	57	0.1982797947534806	0.3050744690605553	0.3032261107768019	0.19341962540916238	
2500000	-31946.792450435467	-30204.912107556156	-1741.8803428793112	-30204.912107556156	1528.9113334048802	4.1067402186360535	1.3984077687719564E-5	0.486648684140336	1.402941457843556E-5	5.37704876256784E-11	0.5178865925700773	-1686.9447332689165	76747.70250034699	14378.040578550903	30825.870067958025	23876.54401923518	286.2747428405342	34	4	48	29	56	0.19021503987261879	0.3050744690605553	0.31129086565766373	0.19341962540916238	
2510000	-31901.999375207848	-30187.75831837363	-1714.2410568342161	-30187.75831837363	1131.5163952342737	3.9181709270298373	1.756285048145724E-5	0.5606421384402125	1.7173972519094572E-5	1.1112696342976058E-10	0.6194346825315546	-1660.3297704058407	66219.1174287917	51729.69627136022	26301.19879520769	11887.341236171	269.4383321906528	2	36	68	9	56	0.19021503987261879	0.3050744690605553	0.3037588094820532	0.20095168158477292	
2520000	-31863.747586500504	-30199.16875134231	-1664.5788351581953	-30199.16875134231	921.0628058870967	4.042402701180822	2.0163488950556475E-5	0.548518114050964	1.9807165595627494E-5	1.5624657501884586E-10	0.6112563579566496	-1615.1568459547764	41864.81126910086	45988.94569831975	15817.246383264968	614.3269313302014	185.86663876935035	15	20	76	7	53	0.20041565271697073	0.2947160557784172	0.3039166099198394	0.20095168158477292	
2530000	-31839.54201032379	-30202.93087841062	-1636.6111319131662	-30202.93087841062	854.7921755024981	4.032700106934019	2.3505620414988148E-5	0.5588880793929549	2.3473007646929423E-5	2.3319239088338355E-10	0.6303223263059571	-1589.0765253348284	20867.90357621802	32912.170107195416	15381.21776049477	217.24303657182253	130.24779534267628	1	37	74	8	51	0.19573354716790387	0.2955993107201155	0.30859871546890627	0.20006842664307461	
2540000	-31831.67626072329	-30184.404871707353	-1647.2713890159366	-30184.404871707353	1094.7056338656007	3.987055266927383	2.2162519469624436E-5	0.5782344490327127	2.266199475545367E-5	1.9692286073663784E-10	0.6090861347536943	-1598.2861951632553	38608.20912478079	32047.583484050796	18570.178108469743	533.6186110529396	174.72567110053802	10	36	67	3	55	0.19573354716790387	0.2955993107201155	0.30859871546890627	0.20006842664307461	
2550000	-31764.99895446383	-30185.927252310925	-1579.0717021529056	-30185.927252310925	514.5889824831008	3.987055266927383	3.471925291331123E-5	0.5910114746419888	3.544319663257544E-5	5.315224269487164E-10	0.641524524939039	-1532.5872364796671	21364.151589407702	22916.7044092257	10260.424794882445	264.8616283842668	129.2083482533503	20	6	90	8	47	0.1937856762060982	0.2975471816819212	0.30859871546890627	0.20006842664307461	
2560000	-31810.89390118301	-30184.458040514888	-1626.4358606681249	-30184.458040514888	627.782871895604	4.001149708192698	2.7702375131092734E-5	0.6350179485369888	2.764382616136395E-5	3.351113727646838E-10	0.648777061915804	-1575.4959843393192	30072.966147371626	54601.05650258064	14217.597950762529	2292.2376861521097	144.9914582743725	18	6	91	2	54	0.1887607634632604	0.2975471816819212	0.31362362821174405	0.20006842664307461	
2570000	-31816.50874948167	-30197.857670055677	-1618.6510794259912	-30197.857670055677	467.5262591792034	4.115024003032169	2.7107978047593563E-5	0.5949398908508395	2.8349109109327665E-5	3.269921865602312E-10	0.6309132162620843	-1571.7551934199885	29368.040033633362	18702.220094688593	11639.96892835859	106.2652354482696	157.07004515133357	21	34	59	14	43	0.18825362096719223	0.29864787490708117	0.31362362821174405	0.19947487591398277	
2580000	-31818.321125654034	-30193.733080346272	-1624.5880453077614	-30193.733080346272	501.9999379303646	4.196133903826578	2.6345206315816874E-5	0.5042956847806701	2.8225209192683197E-5	2.1133631808867707E-10	0.5426959938015734	-1576.8967925968752	32598.600542000506	32281.29838842348	11476.380055460506	325.4208402128856	194.1780711301541	2	43	69	6	51	0.18825362096719223	0.2985708202676383	0.31457074508426963	0.1986048136809001	
2590000	-31857.128410727004	-30201.585561239604	-1655.5428494873997	-30201.585561239604	674.6025665265861	4.280014780230255	2.0574603402229126E-5	0.5105004883756054	2.1898827179892998E-5	1.3622170077177421E-10	0.5320713008506537	-1607.2798706348804	32365.364035021248	30949.492480498964	13569.161924559186	589.2294689067796	207.67006532914235	9	31	73	3	55	0.18966760040911268	0.30190394519640384	0.31457074508426963	0.19385770931021412	
2600000	-31887.499647253	-30194.992812202363	-1692.5068350506363	-30194.992812202363	840.4344362396105	4.280014780230255	1.6912796657265055E-5	0.5168234672385541	1.7324070469686793E-5	9.315181688800652E-11	0.5450904159899427	-1642.4839324715404	78113.29018574159	32636.772080059654	18897.699938603935	564.9391325013177	224.36140084176154	22	11	79	6	53	0.19768857297776746	0.30190394519640384	0.31457074508426963	0.18583673674155934	
2610000	-31948.388903598043	-30205.593089774746	-1742.7958138232962	-30205.593089774746	1186.2114761150053	4.280014780230255	1.1263863009023633E-5	0.5319070942214893	1.2180161197116941E-5	4.963678097069535E-11	0.599431756668744	-1687.974995781493	106951.79779127327	132918.8587342753	29505.972019431112	4269.2480560882395	251.13979239432416	19	5	88	1	58	0.19768857297776746	0.30190394519640384	0.31457074508426963	0.18583673674155934	
2620000	-31878.265783611518	-30187.513311547802	-1690.7524720637175	-30187.513311547802	876.2895524065533	4.35889305860138	1.633837971460965E-5	0.5054571998187548	1.8451286334294335E-5	9.394280923003111E-11	0.535983095499246	-1632.8501117191827	263049.63266745664	66530.55004531145	22450.326622249126	31327.133770720306	173.2637933458699	1	26	72	15	57	0.19768857297776746	0.3012985673025955	0.3076331315043057	0.19337972821533161	
2630000	-31748.141825786886	-30177.1607615677	-1570.981064219189	-30177.1607615677	473.79554246754594	4.235447788471175	2.9790481164252225E-5	0.4898556166512419	3.3151332307654296E-5	3.100139579701539E-10	0.5313653727189751	-1519.3920444585008	29927.013246327904	29862.717164271333	12804.609120808476	12421.359762346245	105.12356669406267	20	4	74	14	59	0.19768857297776746	0.3001621712162529	0.30676868153390596	0.19538057427207395	
2640000	-31761.538546568485	-30184.042804584573	-1577.4957419839113	-30184.042804584573	551.5044795875033	4.042373045336659	2.8011079500142726E-5	0.5083893214116623	3.0254381381566568E-5	2.703976782545022E-10	0.536827766783026	-1527.5753208119131	37294.662044856654	7078.901305660407	13496.021234929505	5399.901753993389	72.74128421106337	25	14	72	2	58	0.19390046207559608	0.2995728240860284	0.30676868153390596	0.19975803230446976	
2650000	-31754.077604109487	-30196.04907808003	-1558.0285260294597	-30196.04907808003	366.63652247281556	4.042373045336659	3.465085378680121E-5	0.5453527603232335	3.8236661938985054E-5	5.104947468696088E-10	0.5814043739767756	-1503.0691080825025	187487.92796962126	18369.0153986723	12501.838576269352	17165.529988403698	84.33723871477625	2	15	79	17	58	0.19390046207559608	0.2995728240860284	0.30676868153390596	0.19975803230446976	
2660000	-31751.939650948232	-30207.06846311318	-1544.87118783505	-30207.06846311318	353.10788942090716	4.375055094377179	3.5560736686143056E-5	0.49000894932299704	3.763115075816231E-5	3.7706537343728216E-10	0.523799633377323	-1494.1446784405969	38803.95044291569	12654.556007136604	10123.05936240544	10876.333552429753	71.22624420179739	17	21	74	1	58	0.19896379046267612	0.30190581889374946	0.30676868153390596	0.1923617091096687	
2670000	-31703.43132366362	-30181.21293881127	-1522.2183848523482	-30181.21293881127	323.3579663562326	4.217580639672443	4.470749450251946E-5	0.48120581281559216	4.7481149778231845E-5	6.59848982750003E-10	0.554326308241421	-1471.4550686129794	23754.5783097318	35072.04919822316	9329.90379428558	8277.479075911468	80.47039066588802	11	3	75	25	57	0.19723986740957059	0.2932205469988569	0.3121828952670668	0.197356690324506	
2680000	-31734.17365300248	-30196.907655419855	-1537.2659975826264	-30196.907655419855	378.132309822835	4.18452669089211	4.4915865611267566E-5	0.4142734221085031	4.578238696854996E-5	4.810901752496409E-10	0.4826665537181376	-1487.9570476300335	33452.256058723055	16897.41595256164	7740.261117361252	6842.9687459773595	100.43417439842976	15	17	65	16	58	0.19723986740957059	0.2913793649481029	0.3140240773178208	0.197356690324506	
2690000	-31908.465522849598	-30183.318267644307	-1725.1472552052905	-30183.318267644307	1119.9391518748032	4.200601170017993	1.541957308928011E-5	0.47997060154924553	1.5497793862639086E-5	7.079278825122997E-11	0.5482237851001166	-1669.8529163057767	70692.79903949045	36922.45888876084	25258.154874124266	33677.07438904707	287.14561951773527	21	7	82	3	58	0.19723986740957059	0.3018499574612544	0.30355348480466926	0.197356690324506	
2700000	-31953.021081789568	-30211.498723892037	-1741.5223578975308	-30211.498723892037	1136.4646211453557	4.200601170017993	1.4637292206098387E-5	0.472008816680548	1.5094771737907506E-5	5.217369885952364E-11	0.49331288607597146	-1687.7157784770882	63987.857199621336	39611.77919329208	26574.42405641505	15998.832398841532	312.7051767565965	27	1	51	34	58	0.19723986740957059	0.29531372120883514	0.31008972105708854	0.197356690324506	
2710000	-31917.267261350713	-30220.97308321033	-1696.294178140383	-30220.97308321033	776.9472412424294	3.9010744128306265	1.918252226415674E-5	0.494032312243065	1.9431140794086287E-5	9.861221384398662E-11	0.5250802833274526	-1643.8947223221096	83961.538168853	19881.825747483173	11887.96573438366	11351.45052788362	255.8074066682315	29	42	25	17	58	0.2006159224904231	0.29531372120883514	0.305949447339218	0.19812090896152407	
2720000	-31992.83647990198	-30236.300902843126	-1756.5355770588533	-30236.300902843126	1270.8465583784327	4.286323037195939	1.5511884637689685E-5	0.523111686256489	1.5253952669814903E-5	6.40290966916443E-11	0.5451319289566997	-1701.6905029238526	85059.76078819996	39499.73475745776	43837.794797148046	12663.352507584481	590.1213260265067	34	45	1	34	57	0.2006159224904231	0.29531372120883514	0.305949447339218	0.19812090896152407	
2730000	-31992.477514855575	-30197.650520122792	-1794.8269947327822	-30197.650520122792	1362.811071444501	4.286323037195939	1.2146428764172514E-5	0.5053727484493556	1.2058782365427989E-5	3.702194122103527E-11	0.5208443439351517	-1738.603957604616	80376.77153474107	27923.11595439639	19269.14111924511	44675.40773079054	686.5140828655647	28	62	16	8	57	0.2006159224904231	0.3019469809538958	0.305949447339218	0.19148764921646338	
2740000	-31935.081033612663	-30173.66165933107	-1761.4193742815967	-30173.66165933107	1109.9072588200468	4.066896718681374	1.3450718461780849E-5	0.4990338226947772	1.351143185189127E-5	5.1798185337752156E-11	0.5351430368990252	-1707.83172288475	78797.93661988707	29979.689622019807	8377.182487989794	16269.949086772036	569.3100646138356	26	63	12	12	58	0.2018843689587552	0.29085983297826423	0.305949447339218	0.20130635072376282	
2750000	-31932.635428337297	-30186.47210658087	-1746.1633217564283	-30186.47210658087	1073.54359974652	4.066896718681374	1.5261825317289142E-5	0.5152557064621512	1.5105411426292361E-5	6.789721995679964E-11	0.5503850857984214	-1690.6519260402988	57435.08792225239	27471.548518253516	9353.364624045058	33350.40817793749	369.12940381638435	44	48	8	13	58	0.1951349025391552	0.2912209993569987	0.3123377473800835	0.20130635072376282	
2760000	-31914.440181853424	-30186.731060581184	-1727.709121272242	-30186.731060581184	957.7124909677563	4.066896718681374	1.7460620847538604E-5	0.5833404221474909	1.6928039131739656E-5	1.0726255019773547E-10	0.6114393284507162	-1673.6282794511599	45274.7913860343	23743.31762594151	6419.820686679967	21527.65944986533	368.050731601428	31	66	1	16	57	0.19577754386703583	0.30194982256736974	0.3009662828418318	0.20130635072376282	
2770000	-31860.751292382323	-30206.813483942075	-1653.9378084402501	-30206.813483942075	672.7799066666164	3.9514162365994516	2.3729707069558434E-5	0.5178553939591513	2.3372090320103202E-5	1.6611283156434195E-10	0.5419383817209469	-1603.2394825663282	42734.38530695856	17644.756286768155	9820.686780640252	8999.320799144032	167.15338618699545	20	75	1	18	57	0.19577754386703583	0.30194982256736974	0.3009662828418318	0.20130635072376282	
2780000	-31775.07096480197	-30178.029977143553	-1597.0409876584156	-30178.029977143553	450.9109450133942	4.319803475631372	3.2989214741862915E-5	0.4979116905418181	3.244252737076097E-5	2.832378397767403E-10	0.5110900393028999	-1550.2457117051722	27193.45702466796	16434.834967395855	10726.246667580454	594.8869829467412	148.47471771379492	26	80	5	1	59	0.197402236026888	0.30194982256736974	0.30498043305454603	0.1956675083511964	
2790000	-31845.88700226498	-30195.28332926856	-1650.6036729964176	-30195.28332926856	673.9178329377881	4.182410666894119	2.4508501046334258E-5	0.5523390630020736	2.4269558376926698E-5	2.1594364677103284E-10	0.5932784442833058	-1603.838245061348	50573.254241249655	19539.13502979172	3614.9445700167244	170.74965307875948	288.0191328829183	19	86	9	7	50	0.197402236026888	0.30194982256736974	0.30498043305454603	0.1956675083511964	
2800000	-31862.819129640986	-30190.265375048148	-1672.55375459284	-30190.265375048148	745.637692630515	4.012021413180638	1.8999808946586667E-5	0.5077699438715396	1.9378498587778733E-5	1.079993692053088E-10	0.5282376386272325	-1623.5692896519438	58960.39285120368	27313.070634392632	2508.6614739665874	2698.6197244798464	174.75912526186966	20	85	3	12	51	0.197402236026888	0.30194982256736974	0.30498043305454603	0.1956675083511964	
2810000	-31660.709607535988	-30192.76992805807	-1467.9396794779168	-30192.76992805807	256.2796395423234	4.0995950621071895	6.96419563758557E-5	0.5203116112562354	6.986705849068986E-5	1.515060313458997E-9	0.5537293657319747	-1427.21825083899	19588.384293536692	6165.075052349734	599.9526677588941	201.77455147175456	66.4441510761864	16	89	15	5	46	0.197402236026888	0.30194982256736974	0.30498043305454603	0.1956675083511964	
2820000	-31690.1286826577	-30216.020858546904	-1474.1078241107962	-30216.020858546904	231.85205744730968	4.290151866632091	6.481804417105168E-5	0.5606500305195354	6.516378197326668E-5	1.4364376466373033E-9	0.5782644583385357	-1431.505272462121	11203.111507414029	6716.109581422412	5129.238661528144	202.2899408645184	48.865648883011986	25	76	8	21	41	0.197402236026888	0.30194982256736974	0.30498043305454603	0.1956675083511964	
2830000	-31626.469902934532	-30205.366709763995	-1421.103193170538	-30205.366709763995	186.31600079460014	4.117051962619068	8.863108943884939E-5	0.5929017064978249	8.759131493208031E-5	2.914359584602568E-9	0.6198021630715171	-1379.8081830267763	11808.151081325368	4734.559563597858	3251.19648651546	110.1903509124555	51.28722151084897	16	75	20	20	40	0.197402236026888	0.30194982256736974	0.30498043305454603	0.1956675083511964	
2840000	-31687.859749950087	-30200.3755794022	-1487.4841705478862	-30200.3755794022	309.5590405022729	3.7866000729190796	5.972112015288091E-5	0.574087431158792	5.852012356544002E-5	1.2307505399841879E-9	0.6040989226136592	-1444.2742860783414	15930.110078798529	7208.317264935079	3632.9100589812197	369.87854278943365	99.92883151100621	28	69	13	9	52	0.197402236026888	0.30194982256736974	0.30427214112041084	0.1963758002853316	
2850000	-31778.985914926117	-30182.76149703666	-1596.2244178894584	-30182.76149703666	518.5264696214888	4.20482139235455	3.281050286958378E-5	0.609947422640789	3.216087940351521E-5	3.434273894259709E-10	0.5925215766665204	-1546.7356057602112	28980.522817824185	19648.262172877257	8833.471051189568	4793.19856089094	167.98336329422986	23	56	30	2	60	0.20412767394594392	0.29044576265480326	0.3068217993610876	0.19860476403816538	
2860000	-31856.652880383717	-30188.577482925823	-1668.0753974578931	-30188.577482925823	836.8146182724768	3.9333973872558445	2.268713687762037E-5	0.5944529709164289	2.166549576117058E-5	1.3928056004955396E-10	0.555285355162693	-1614.3960915188864	42169.96430708994	12959.757815074021	27039.34807216258	20036.29377600782	284.81513229935615	32	28	27	22	62	0.1941576297216856	0.2991816800152992	0.30805592622485	0.19860476403816538	
2870000	-31957.35943358319	-30188.916836558124	-1768.4425970250659	-30188.916836558124	1451.4540856855576	3.8733658409018927	1.2951875311975269E-5	0.5697856018303813	1.2386691621740405E-5	5.0321387476119764E-11	0.5709340965203812	-1713.7213275319707	75137.72628095944	32788.22330064087	31239.827291797064	20205.341516342607	439.96037503838426	26	5	72	6	62	0.1941576297216856	0.2991816800152992	0.30805592622485	0.19860476403816538	
2880000	-31820.260488117074	-30195.318198869943	-1624.9422892471305	-30195.318198869943	651.2983358269441	3.8733658409018927	2.886468398687684E-5	0.5773094434348904	2.733176030735421E-5	2.455154367901579E-10	0.5679614049652966	-1572.9884496969455	40212.65701005159	28668.83746815784	15008.489613991254	10973.064069592343	275.32664290215644	30	4	65	9	63	0.20318908481631415	0.29015022492067066	0.30805592622485	0.19860476403816538	
2890000	-31754.693964880742	-30179.190166064993	-1575.5037988157505	-30179.190166064993	506.9259932552326	3.8733658409018927	3.6256971782508596E-5	0.6176357238435188	3.4745050375790094E-5	4.3150671781495977E-10	0.5790864727037567	-1527.7309445328995	19732.618529699612	24315.901806348633	15852.85881172908	516.2280776588002	179.9669253562317	8	20	79	1	63	0.19758644383567253	0.29015022492067066	0.30805592622485	0.204207405018807	
2900000	-31732.02699317088	-30203.691387895396	-1528.3356052754814	-30203.691387895396	359.86314955629257	4.1688884310449215	5.3900301491105575E-5	0.7055342310542507	5.0828730521603166E-5	1.3145222704255244E-9	0.68374629037052	-1482.7453085581365	12864.855189757287	14610.059180912122	8379.680239476282	244.93290739369544	173.691762669654	3	46	58	1	63	0.20400245138226603	0.3003873507338711	0.2978188004116496	0.1977913974722135	
2910000	-31827.261780556004	-30170.159514430157	-1657.102266125845	-30170.159514430157	835.3882697121417	4.0014115647324004	2.3440158778282317E-5	0.6687782580647126	2.2074109503664948E-5	2.270365177785119E-10	0.6675866424954987	-1608.4225035934112	38775.915777544775	33844.14962469323	14335.98966254005	227.74980959617093	201.88656974999884	16	29	64	3	59	0.20400245138226603	0.3003873507338711	0.2978188004116496	0.1977913974722135	
2920000	-31699.742104846508	-30164.090030580915	-1535.652074265593	-30164.090030580915	442.61145457949135	4.084042814810011	4.4865312813188856E-5	0.6684025679540608	4.256647267986632E-5	9.279851745502627E-10	0.7029200651891595	-1485.3046665317568	19555.05445954087	22509.126007142528	8058.702088145287	8499.55568002179	99.19939237784133	24	10	59	15	63	0.20400245138226603	0.3003873507338711	0.2978188004116496	0.1977913974722135	
2930000	-31646.435429997764	-30173.484875897164	-1472.9505541005992	-30173.484875897164	264.804091199804	4.084042814810011	6.52697368600671E-5	0.6701801917870568	6.106289936408583E-5	1.5765663503790404E-9	0.6538670092931939	-1426.4519763519772	14821.442079347838	3645.0953330906473	7503.813768857525	2010.9652852183958	72.02641098337004	23	12	70	5	61	0.20400245138226603	0.29338810977998864	0.30481804136553203	0.1977913974722135	
2940000	-31617.99644840674	-30184.007935604273	-1433.9885128024662	-30184.007935604273	228.11880997843764	3.9845671807506333	7.919942833605158E-5	0.6297062900317686	7.656313242258358E-5	2.218856257312367E-9	0.6096069600840364	-1388.6841124687303	21474.194475481745	6001.086681912289	5677.693894300694	862.9605781933228	75.00617507275977	18	14	74	4	61	0.20838116629605974	0.2916198767719506	0.30417245211597754	0.1958265048160123	
2950000	-31667.20506212908	-30186.247886916928	-1480.9571752121526	-30186.247886916928	269.78702513482006	3.9845671807506333	6.129289339763682E-5	0.6146500639541299	6.081369911249081E-5	1.3024261739162741E-9	0.5931873558643801	-1434.995941311802	12599.794579451494	6530.380991063606	4838.195701493725	3329.0718058359275	54.49055812558714	29	21	60	1	60	0.20307373046426702	0.2941248422203039	0.306974922499417	0.1958265048160123	
2960000	-31630.36439921781	-30173.77683178498	-1456.5875674328295	-30173.77683178498	232.60657484675951	4.019803263255305	6.913775868900387E-5	0.6351456757772972	6.771642025503958E-5	2.395665684811513E-9	0.7007056491742242	-1409.3791274311789	11009.901546033543	8621.546354901942	5314.158633570407	5718.811452705154	71.72567970670329	34	5	55	16	61	0.20307373046426702	0.3047954254449254	0.29576692697492424	0.19636391711588358	
2970000	-31707.07852937618	-30185.690854533557	-1521.387674842621	-30185.690854533557	338.57346930174884	3.954188234223713	4.971439785429598E-5	0.5278546864159158	4.964575947864414E-5	7.352906524094549E-10	0.534847285063853	-1473.433275398263	13151.7720375574	8488.99051576277	8894.717570974315	7273.309939269786	103.21368240570733	39	7	53	13	59	0.1927760225028243	0.3047954254449254	0.2993605858171125	0.20306796623513804	
2980000	-31741.68913925745	-30215.722472562396	-1525.9666666950527	-30215.722472562396	369.9013215566354	3.954188234223713	4.806856747856726E-5	0.48581701399375615	4.6635884254171875E-5	5.531464542640972E-10	0.4990045098282287	-1477.632707807914	18427.948950733546	13551.257306915742	8226.133640188304	6326.526706215537	106.23310155002551	19	11	74	6	61	0.1906108715284603	0.30462477629012574	0.2993605858171125	0.2054037663643017	
2990000	-31725.06540028472	-30195.68008923517	-1529.385311049549	-30195.68008923517	349.6553576410603	4.025194129985022	5.02332115324591E-5	0.5297095710815156	4.819377238523482E-5	7.146674881262387E-10	0.5430467646152471	-1480.3612621224595	24833.441369423803	11407.279530302834	7640.874565608348	7479.055128999085	115.70938199367096	21	5	67	18	60	0.18576026674397897	0.30462477629012574	0.30421119060159385	0.2054037663643017	
3000000	-31682.819034048684	-30190.649564765747	-1492.1694692829385	-30190.649564765747	295.5669640122777	4.025194129985022	6.435709394247281E-5	0.5746504429570912	6.115850839653501E-5	1.2115369074019411E-9	0.5508208442040828	-1447.5834417029596	13368.970686984401	10945.41060168392	8065.071081738199	301.75355635351264	112.66363033628222	20	9	81	3	58	0.1901473727092442	0.30148687791842765	0.3150778731302624	0.193287876242066	
3010000	-31625.399188055304	-30168.82075185762	-1456.5784361976846	-30168.82075185762	265.0569581019377	4.084586794377504	7.594782860680293E-5	0.6139820745009049	6.896356597422858E-5	1.8016081862220064E-9	0.6006240498363196	-1409.6491550446103	16728.059591395948	3045.0868091824173	7568.819200511512	2327.822530576947	79.31213550566677	20	25	60	7	59	0.19898447025950047	0.29282729530276097	0.3150778731302624	0.19311036130747644	
3020000	-31725.82232497054	-30177.548178804493	-1548.2741461660466	-30177.548178804493	403.7376878114248	4.084586794377504	4.418010876735217E-5	0.5627467328255107	4.0663818691243135E-5	6.081318227121238E-10	0.565759873579741	-1501.083148794076	22008.439131787116	5109.768965338622	12473.139055200723	817.5781726923556	152.8699516251247	23	34	51	5	58	0.19529396937948432	0.2915341096478948	0.3163710587851286	0.1968008621874926	
3030000	-31763.464111860318	-30209.45327361136	-1554.010838248956	-30209.45327361136	364.04883430421035	4.1782584418969755	4.559353345938218E-5	0.4877938489358928	4.332656765837711E-5	4.842879471301176E-10	0.5032631117900314	-1506.6395646366452	28678.57484386892	11639.811628366575	11975.561611252886	1160.8981288930977	168.40271292746672	18	18	64	16	55	0.18747133083506584	0.30151205337034664	0.3163710587851286	0.19464555700945924	
3040000	-31703.754398784284	-30194.79856808393	-1508.9558307003533	-30194.79856808393	277.854110831689	4.026188441781391	5.9722982166649146E-5	0.504074759191293	5.805533876423432E-5	8.662372877881116E-10	0.5021586727538507	-1461.4284924541942	37828.87488286482	12690.011077938672	6301.07878439903	2125.037532888044	106.13837731294899	9	28	62	16	56	0.1984868273086282	0.29264681984005786	0.3163710587851286	0.19249529406618565	
3050000	-31746.165828721652	-30180.502521364237	-1565.6633073574155	-30180.502521364237	395.9265708816017	4.226005333266619	4.4820207386269725E-5	0.4909206195289928	4.2498989982590065E-5	4.927840964904225E-10	0.5067835001075285	-1517.7018351526954	15707.039526381675	17323.296393981942	8777.075477613143	4083.9626375104144	104.98851256046687	15	23	61	19	53	0.1984868273086282	0.29728425425012184	0.3129381163118321	0.1912908021294182	
3060000	-31841.440117769038	-30190.17875116274	-1651.261366606299	-30190.17875116274	591.0254384314136	4.021025807470708	2.7566528664596444E-5	0.5473233865921651	2.6688247031425432E-5	2.2042464303054713E-10	0.5481074172243584	-1599.8505368415856	44850.69304827144	22441.841815886193	13120.019200472929	9401.661278106927	191.85089916553042	24	19	54	18	56	0.19632707755314074	0.3013424197147997	0.30914654783056505	0.19318395490149484	
3070000	-31897.013311171224	-30199.20083470205	-1697.8124764691756	-30199.20083470205	800.6744300837656	4.320846187687048	2.0837364315629253E-5	0.5617796250491335	1.9878736322651518E-5	1.3680108025867697E-10	0.5799800032313398	-1644.6644933761022	58861.0578016914	39058.269631671945	23116.194142619457	9798.587496408289	321.87125079977415	12	21	73	10	55	0.19632707755314074	0.29772140950548237	0.3127675580398824	0.19318395490149484	
3080000	-31844.460258738465	-30203.23427996412	-1641.2259787743444	-30203.23427996412	594.8552847496873	4.261721149206702	2.7082561917735174E-5	0.5046398042097658	2.5361037355673998E-5	1.844617461063724E-10	0.5255496075873537	-1592.4562829212048	45122.416170662334	43302.98350740552	14443.59925523741	336.66513587703764	169.5940350704351	8	15	90	10	48	0.19632707755314074	0.29772140950548237	0.3127675580398824	0.19318395490149484	
3090000	-31843.18305536363	-30197.63183402617	-1645.5512213374561	-30197.63183402617	605.9531847666813	3.9529061392860863	2.7307240042736357E-5	0.5379572046398302	2.6046326473650605E-5	2.1985087311017338E-10	0.55157327771791	-1595.1843465286643	48518.750315419864	45141.63208032872	16795.83698422359	1615.534605998669	147.4231477058019	25	2	86	8	50	0.19632707755314074	0.29772140950548237	0.3127675580398824	0.19318395490149484	
3100000	-31888.04185242173	-30186.91263173646	-1701.1292206852706	-30186.91263173646	847.835273959043	4.282500675596228	1.7540109880565474E-5	0.5022711315564716	1.649132140608026E-5	8.267979694905117E-11	0.5185161018281293	-1650.291901887818	51524.45642478946	49110.603111776305	28459.564555004432	922.5905539898336	228.24423384001645	8	10	93	13	47	0.19632707755314074	0.29772140950548237	0.3127675580398824	0.19318395490149484	
3110000	-31928.29526342113	-30219.175925612297	-1709.119337808833	-30219.175925612297	923.1837078534406	4.1898993587247215	1.6969914943050535E-5	0.46910643080151027	1.6262361709114376E-5	7.308909288147987E-11	0.5072617053085062	-1657.6582979528919	65051.10766631007	127460.98411029606	21031.58678726	282.6418524509258	144.20302431782747	21	6	84	46	14	0.19632707755314074	0.3063177323625249	0.30417123518283984	0.19318395490149484	
3120000	-31985.71501969465	-30197.53397031193	-1788.1810493827165	-30197.53397031193	1385.2807551043645	4.1898993587247215	1.1602576062408243E-5	0.4994736981449584	1.0552824357840508E-5	3.775419287846588E-11	0.5476699079164771	-1734.395049388734	66123.53478003253	170013.54330084604	39350.164442838606	523.672978635865	253.8552069807971	13	9	88	49	12	0.2016442748782908	0.29642537720735046	0.3012634535069342	0.20066689440742486	
3130000	-32054.88226879735	-30199.149912718098	-1855.7323560792543	-30199.149912718098	2122.3199705993543	4.1599512084270405	8.319058650575092E-6	0.5223097709920211	7.490542724720135E-6	1.9178393940478202E-11	0.5573532707304161	-1801.0065326255742	157729.93232371967	56611.04051173341	62331.18919525019	593.5471236145671	875.7941923928464	19	20	71	16	45	0.2016442748782908	0.29642537720735046	0.3012634535069342	0.20066689440742486	
3140000	-31988.12220482543	-30206.979801112127	-1781.1424037133022	-30206.979801112127	1673.144556971761	4.1599512084270405	1.1782072956511697E-5	0.5612544793681373	1.0785216765972477E-5	4.27438557988152E-11	0.5830374984097371	-1728.9853827337122	84635.42418258301	43740.8595012771	39950.403768698	587.2242169867836	443.2223614538201	18	32	58	5	58	0.2016442748782908	0.29642537720735046	0.30511744218416265	0.19681290573019636	
3150000	-32005.41877534267	-30195.80072148416	-1809.6180538585095	-30195.80072148416	1706.3957230976036	3.9503170042732068	9.924274764399094E-6	0.560956742735266	8.978698681213013E-6	2.9879238836314384E-11	0.561265726944759	-1756.618700164376	76327.59819580424	62072.11798393985	52821.61417101848	961.6001703080028	490.0902946291572	38	21	48	21	43	0.2016442748782908	0.30492867992832295	0.29661413946319015	0.19681290573019636	
3160000	-31979.11256443309	-30188.793308621945	-1790.3192558111457	-30188.793308621945	1636.1915686279515	4.077354111282772	1.060142121975442E-5	0.5925613981487752	9.267655923514286E-6	3.8620058268362716E-11	0.6029430107240547	-1737.8474441539179	78505.43949417335	57087.65518613402	43557.90588394706	732.7095594265892	367.9008764964902	37	23	47	25	39	0.2016442748782908	0.30008807510146474	0.29661413946319015	0.20165351055705458	
3170000	-32019.91352165354	-30179.110616698184	-1840.8029049553538	-30179.110616698184	1903.9719720109715	3.951153185869179	9.120801612347895E-6	0.6020275405599532	7.890279036999694E-6	2.7925121712390745E-11	0.603305928177374	-1787.7707521708046	94669.83512479725	49714.00463878559	45444.07576346159	1023.229292907179	514.0520274871718	25	29	55	40	22	0.19931125897515115	0.30008807510146474	0.3002115414217716	0.20038912450161278	
3180000	-32126.690335211257	-30208.8126714869	-1917.8776637243575	-30208.8126714869	2893.3441700229805	3.951153185869179	5.770922446418199E-6	0.5539896284980061	5.009540197718088E-6	1.0700331677174749E-11	0.5810283292097415	-1861.320553931455	207102.16769445004	68330.02466555336	109571.63803296816	1147.4891128768	953.3244021731982	19	39	49	30	34	0.19966220015837902	0.29973713391823686	0.3086815070935004	0.19191915882988395	
3190000	-32035.932860621855	-30213.98423303397	-1821.9486275878837	-30213.98423303397	2063.8022519584997	4.041887566808188	9.553340877148602E-6	0.5779962812565664	8.318356766588928E-6	3.7743019967993786E-11	0.6532597089745207	-1769.308820526297	67994.0838572242	55788.239217832204	45603.939152960615	950.170552468005	554.5566814423842	44	3	61	20	43	0.19839367913480863	0.2986957336076032	0.31220624845177525	0.19070433880581317	
3200000	-31919.31201170495	-30177.79184333084	-1741.5201683741095	-30177.79184333084	1210.055465468665	3.7995943256052707	1.5317206495889936E-5	0.5713800119787933	1.321913278018637E-5	8.862747611193462E-11	0.628820214441969	-1690.3542080375375	40784.66910134406	44989.954160717985	34286.78466910536	345.2267384044338	527.2394223986416	53	20	36	61	1	0.19953468176197858	0.296946362307065	0.31281461712514347	0.19070433880581317	
3210000	-32013.01108614544	-30211.043621840323	-1801.967464305119	-30211.043621840323	1638.8477961648769	4.343890546238483	1.1417067397387661E-5	0.5821728849538101	9.939558534026325E-6	4.666864000856868E-11	0.6219130459816685	-1750.1602697125177	54498.7434760236	44591.698572576504	41260.48034141155	426.8438549714594	476.56571981029253	21	26	63	36	25	0.19953468176197858	0.296946362307065	0.31281461712514347	0.19070433880581317	
3220000	-31983.84617386658	-30208.981809196164	-1774.8643646704145	-30208.981809196164	1402.7459979100188	4.154559039481989	1.2742512354226824E-5	0.531150704826923	1.152950016795712E-5	5.965406579935043E-11	0.6128156009181105	-1723.7043784512252	61861.69474554281	44561.815988666815	37601.90465400085	692.6858047818637	159.03776798606418	14	26	68	58	5	0.19953468176197858	0.296946362307065	0.32058607505876824	0.18293288087218842	
3230000	-32046.59670001779	-30196.95335431265	-1849.6433457051419	-30196.95335431265	1835.0285430019214	4.249473484814493	9.081901371267397E-6	0.5272305944593488	8.099962477709597E-6	2.1011105177227826E-11	0.5310372641936274	-1795.0549223055996	79144.01051905353	130344.8870408936	63797.76609865858	1051.2171871060925	589.4259800495528	14	8	89	49	11	0.19171617628237964	0.296946362307065	0.3015732807274201	0.20976418068313554	
3240000	-31993.458895465872	-30192.096681579435	-1801.362213886439	-30192.096681579435	1520.6268996041106	3.876426710585388	1.2209893936667179E-5	0.5870483288233473	1.0769698291587322E-5	4.40127803234788E-11	0.5897017558964666	-1748.297652797057	70660.51704451376	88274.9555956508	46457.44529720673	682.2376024660621	460.3755713148109	7	1	101	50	12	0.20923268508493137	0.296946362307065	0.3015732807274201	0.1922476718805838	
3250000	-31930.030556474634	-30187.290262396124	-1742.7402940785107	-30187.290262396124	1179.2264035833198	3.8654957075726935	1.72104921955949E-5	0.6250413837997799	1.5145159353663404E-5	1.1785119305408024E-10	0.6716617909366357	-1689.2342156507448	211105.87024729227	129216.38836533835	23261.184194334972	488.5732225422334	207.26396615030902	2	3	106	50	10	0.19476375428284132	0.2913076179718157	0.31435244668818657	0.1995761810571567	
3260000	-31887.021345495352	-30187.781708612965	-1699.2396368823859	-30187.781708612965	991.9740822683319	4.201379516444665	2.2382264317265917E-5	0.5788028588909784	1.984137303969584E-5	1.6486097697258858E-10	0.6066468524599296	-1648.6325815840787	86080.02439536575	23875.562667622147	27541.67963098419	290.18838446854284	227.46211762185843	7	15	92	49	8	0.19476375428284132	0.30301801204342677	0.3039565541479336	0.1982616795257986	
3270000	-31829.36682258134	-30193.076629622614	-1636.290192958728	-30193.076629622614	613.0191226240655	4.143102058061316	3.0305286961378507E-5	0.5347353712091997	2.7289132905539028E-5	3.0160311153429195E-10	0.592283234916155	-1588.7078521686967	25912.214440623746	27912.73406208519	16227.574094659132	242.4654276413958	157.66858248032912	28	13	73	54	3	0.19476375428284132	0.30301801204342677	0.3115206248888917	0.1906976087848405	
3280000	-31854.446776450306	-30190.971093427877	-1663.4756830224294	-30190.971093427877	680.0966547006049	4.126921005145395	2.566803262764444E-5	0.5900176802727112	2.365708148953137E-5	2.9145186151648053E-10	0.6810328773061862	-1615.2041349104638	34138.91217020492	37233.8050615418	20726.41176445235	259.0283974536919	4.595448550658599	3	19	90	58	1	0.20112291668024293	0.2966588496460252	0.3115206248888917	0.1906976087848405	
3290000	-31968.1268070732	-30157.95048153274	-1810.1763255404621	-30157.95048153274	1554.5060000692379	4.110064537046094	1.0318246751815168E-5	0.5949834118806413	9.888923028307435E-6	4.6732021125728855E-11	0.6568834259511652	-1757.8887326684894	69488.0773156319	35928.76170085005	46335.764406925875	724.3984026229384	464.2745238993448	32	8	72	46	13	0.1985488849280064	0.2966588496460252	0.31040652199517643	0.19438574343079232	
3300000	-31958.24682981842	-30175.380148079046	-1782.8666817393753	-30175.380148079046	1510.3294113126026	4.110064537046094	1.1434952679762616E-5	0.572591054853905	1.1377706099268183E-5	4.5910924164632694E-11	0.5858837940937142	-1730.9043698086186	91394.29018124085	58257.213979340166	39671.56361917306	539.2571822489122	162.48628753215243	22	11	79	53	6	0.20122047111555846	0.2966588496460252	0.30773493580762434	0.19438574343079232	
3310000	-31788.984908035247	-30168.196116593946	-1620.788791441302	-30168.196116593946	589.6127369622308	4.191584159145904	2.7115766032584364E-5	0.5228197512538819	2.74786485199236E-5	2.2213525250267158E-10	0.5449038170797715	-1573.7721159495409	26859.411335576806	16388.792389741997	15457.89302810966	318.0192110324196	142.77817968141568	36	7	67	25	36	0.19822049642225667	0.30569533914558333	0.3036357406475144	0.19244842378464588	
3320000	-31793.566506296815	-30208.38824584362	-1585.178260453193	-30208.38824584362	415.80394662144784	4.191584159145904	3.706941449584502E-5	0.5064993821158583	3.6770574560185476E-5	3.7711288298934084E-10	0.5118656540315076	-1539.9569600281784	18076.33217050827	12325.57074264608	10460.82673612855	186.2393673933436	137.63025087037718	31	34	46	21	39	0.19071755438894117	0.2964193511684604	0.31064568303155915	0.2022174114110396	
3330000	-31906.354546818846	-30196.199591405923	-1710.1549554129244	-30196.199591405923	1002.290686412406	4.191584159145904	1.5954270840854193E-5	0.503217222243788	1.6434422657993364E-5	6.885207308812252E-11	0.5066908707617882	-1659.386755693038	55744.76196005309	11091.542840432077	25911.631499804764	150.94757261330653	371.4941407760954	25	8	77	12	49	0.19053496495963607	0.2964193511684604	0.31082827246086425	0.2022174114110396	
3340000	-31844.904416718873	-30181.363594218044	-1663.5408225008273	-30181.363594218044	767.463341916962	4.205412452513983	2.1418861404346457E-5	0.5926671774545332	2.1901539013849965E-5	1.9818385690756092E-10	0.6323290467424716	-1613.2988006281378	91709.06610034352	13510.663154333826	19069.895184913046	240.7824698988615	297.92739272477115	12	6	93	6	54	0.19053496495963607	0.29668300648751755	0.3105646171418071	0.2022174114110396	
3350000	-31775.0457871635	-30177.23715886446	-1597.8086282990425	-30177.23715886446	460.6132825511724	4.0915367632459985	3.2633489781031966E-5	0.5887229020850991	3.4565673494306154E-5	4.964017012838808E-10	0.6316218768441106	-1550.9191983286503	21733.78954756232	22400.365572293074	11547.590710067961	141.1429121095017	191.34692614332172	15	10	86	1	59	0.19053496495963607	0.3030242842598748	0.305294198002608	0.2011465527778815	
3360000	-31710.779382611767	-30171.51226404162	-1539.2671185701477	-30171.51226404162	351.6825858320689	4.015577369371584	5.01267963444119E-5	0.6037687489633408	5.069914329774156E-5	1.2339232795156563E-9	0.6578950557835237	-1492.2009242384406	31333.434210241918	14538.911527693812	8910.571718415664	724.1697598486592	166.43048084839285	1	35	75	3	57	0.19053496495963607	0.3030242842598748	0.305294198002608	0.2011465527778815	
3370000	-31741.831137010882	-30191.80745502314	-1550.023681987743	-30191.80745502314	403.09947972335095	4.015577369371584	4.6731892922621724E-5	0.5593900516061809	4.515304580891709E-5	8.509054216395351E-10	0.6079827116147152	-1502.5312956929163	15081.332383888614	13460.99848785053	9775.548278452201	3051.8456162548273	130.999248792966	12	14	82	3	60	0.19053496495963607	0.297919927532967	0.30811523232127536	0.20342987518612196	
3380000	-31727.993232543904	-30185.912294635647	-1542.0809379082566	-30185.912294635647	337.71842449093276	4.279833193010021	5.001245887688913E-5	0.5356237946070903	4.763469386990171E-5	8.471114236473044E-10	0.5703749840576462	-1493.1533880180655	14615.04717670401	27048.137646226685	10566.496872968079	3365.763708621116	133.65908381084182	39	2	66	5	59	0.210657555935607	0.29431567926507457	0.3020857147613199	0.19294105003799888	
3390000	-31746.79670090328	-30207.910527767555	-1538.886173135725	-30207.910527767555	380.80611860449875	4.141691769728245	4.550041258305917E-5	0.4326969721720103	4.429181031930339E-5	4.3994186602482427E-10	0.45557165293400587	-1493.1793740844805	18398.919480464203	17464.00174692877	11919.583206907708	242.76774475762846	151.08360782325911	20	14	74	3	60	0.19702287744896416	0.29441551807721567	0.3076836323302213	0.20087797214359931	
3400000	-31688.499114157083	-30203.17346102272	-1485.325653134362	-30203.17346102272	297.6278363544581	4.3890788314841025	5.442732349884048E-5	0.45124887028296456	5.232707543961996E-5	6.857254481797652E-10	0.4829886156612721	-1439.1740586364294	12134.205291401953	24391.41491917205	9070.556296353796	517.5721614200754	78.69514125817606	5	7	95	1	63	0.19702287744896416	0.2971262007555777	0.3141229355421324	0.19172798625332615	
3410000	-31730.62762415702	-30196.678586073995	-1533.9490380830246	-30196.678586073995	335.75969563677336	4.317006630214812	4.670656616336512E-5	0.5098531760824024	4.500616418791083E-5	6.213050092652925E-10	0.5360907225352513	-1485.4266210195435	19682.46133451801	6016.37339446295	8327.322826436792	7550.753125476273	112.32681836820748	21	16	61	14	59	0.19702287744896416	0.2971262007555777	0.3141229355421324	0.19172798625332615	
3420000	-31759.163502734365	-30206.899421819824	-1552.2640809145403	-30206.899421819824	398.9351297414978	4.3733437414549385	4.242164233922358E-5	0.510228500444906	4.2087989489822474E-5	5.187169668557518E-10	0.5250386079941569	-1503.3942599428838	21875.347543036707	8268.868067978863	11997.708778881744	5719.846749258982	104.02836734460611	22	8	80	2	59	0.19702489657173786	0.29652216934245024	0.31344513813936065	0.19300779594645165	
3430000	-31759.7642520088	-30194.51336859391	-1565.2508834148907	-30194.51336859391	397.53920230463854	4.0206260513162295	3.7727632268867484E-5	0.4859190239266635	3.867874403649154E-5	3.989315171594469E-10	0.5070805802849466	-1518.0303376896068	25059.40983361259	35724.00153919135	8747.199186973812	435.70814778302343	132.24581685441	29	3	77	5	57	0.19702489657173786	0.29652216934245024	0.31344513813936065	0.19300779594645165	
3440000	-31731.884902032678	-30185.576821931256	-1546.3080801014223	-30185.576821931256	381.4109820007839	3.88105630587266	3.9544404623915787E-5	0.45745376509704033	4.016630280059213E-5	3.874600143171828E-10	0.4906867508470699	-1499.1148082817435	8737.998821355577	29012.61230215863	10080.79387050319	49.620361741724594	139.72248807530474	2	16	91	14	48	0.2026104990891777	0.29652216934245024	0.31691080552127854	0.18395652604709387	
3450000	-31786.018813966108	-30221.928717529896	-1564.0900964362115	-30221.928717529896	416.3310883199367	4.2054764788900885	3.778303413713294E-5	0.4900792541715455	3.82730787208857E-5	3.953960490966762E-10	0.5123184291731803	-1518.7114874496883	11436.233509089838	19690.74554158021	9089.096693227575	125.75148952986788	161.1950403321922	5	30	74	17	45	0.1929179858470949	0.30375900118008625	0.3172031128580698	0.18611990011474944	
3460000	-31887.314886281176	-30210.56004595191	-1676.7548403292678	-30210.56004595191	745.4375239244137	4.2054764788900885	1.8966665023365255E-5	0.5665868751448863	1.94403291457568E-5	1.4020140083681944E-10	0.6115050155015075	-1625.368991165699	33380.64035687807	93272.08974963833	18726.876829549154	527.2966478543362	180.31666195970507	9	13	89	34	26	0.195960955640613	0.2935857022156753	0.324143019011694	0.18631032313201806	
3470000	-31972.1124178253	-30196.091338454473	-1776.0210793708286	-30196.091338454473	1224.5855757817858	3.878240668116566	1.1447332475106391E-5	0.559651182458093	1.16803593877638E-5	4.4653086958799634E-11	0.5654059380778945	-1723.3880056873845	42158.30365292378	88363.89049563951	35059.69124882461	1374.891271433271	285.1340571093584	10	15	87	16	43	0.195960955640613	0.2935857022156753	0.3079798892712147	0.20247345287249735	
3480000	-31973.184900204415	-30198.8349107734	-1774.349989431015	-30198.8349107734	1273.4060816261324	4.213355926283584	1.1151924188615555E-5	0.5125450250760091	1.1638020007894358E-5	3.873793892595502E-11	0.5358555505819229	-1720.39064946695	103356.29804142281	107949.22497784506	31420.052339603637	2788.342371087332	307.07062966614563	2	28	83	10	48	0.195960955640613	0.2935857022156753	0.3079798892712147	0.20247345287249735	
3490000	-31915.87049352243	-30188.372612722207	-1727.4978808002252	-30188.372612722207	940.5578002016276	4.037617393072949	1.4429752041599628E-5	0.5934207830819096	1.5156609214358663E-5	8.303271373664933E-11	0.6085575008178168	-1675.4558153842502	50307.38596314135	74225.82792568274	20465.422972549946	2032.6242129269199	204.88386061845824	6	23	84	12	46	0.2013231251005021	0.2935857022156753	0.3026177198113256	0.20247345287249735	
3500000	-31931.175611729668	-30201.919576072793	-1729.2560356568774	-30201.919576072793	871.0903977195387	3.9349039875349967	1.4590690214340774E-5	0.5388937900251408	1.4994417533775885E-5	6.502397880669856E-11	0.5437013625289674	-1677.12638752186	88923.18087478122	78725.85409713436	20977.850637648535	1454.3444716527688	216.58250577755032	15	14	84	13	45	0.1988625005809485	0.2935857022156753	0.3026177198113256	0.20493407739205094	
3510000	-32025.17869123588	-30200.570729123738	-1824.6079621121444	-30200.570729123738	1628.8828797619965	3.8685913533494003	8.511640027404803E-6	0.5169784833776998	8.640315438351954E-6	1.985579107178512E-11	0.5206947960223565	-1770.7019005995794	111110.66118988366	84678.29578154838	42263.640652350135	2588.3458521583334	326.39565693276955	12	28	71	21	39	0.1988625005809485	0.2935857022156753	0.3026177198113256	0.20493407739205094	
3520000	-32027.71620304088	-30190.06084092444	-1837.6553621164371	-30190.06084092444	1612.694845952631	4.2642833809317136	8.171657881157342E-6	0.5511786749510975	8.327599420798967E-6	2.0910291173751852E-11	0.5501366274973356	-1782.3276052038957	71520.77825960175	165065.23045797495	45255.61017214919	2639.643200588966	300.7638392396443	3	28	80	21	39	0.1988625005809485	0.2965811512834645	0.29886069824135314	0.2056956498942342	
3530000	-31992.371528302534	-30188.213493433228	-1804.1580348693067	-30188.213493433228	1559.6709445997346	3.9708438042045207	9.186367748196324E-6	0.5577225184614152	9.434280559530487E-6	3.030618052133721E-11	0.5674349429689106	-1748.793454948977	270185.8785533239	91776.22644421169	41816.28586246958	2427.941505175629	235.1456386694585	8	16	85	20	42	0.20193056327248657	0.2980626174575902	0.30393694872601246	0.19606987054391106	
3540000	-31979.80195094454	-30202.702968822658	-1777.098982121883	-30202.702968822658	1294.0742224520504	3.947742239618999	1.1611519155402334E-5	0.5251077002286295	1.15193761777978E-5	4.826253676132911E-11	0.5840655157230821	-1723.4425570139888	92765.46820667139	97196.51120705296	33091.54418290682	2697.8346457610246	275.1556385741449	11	15	83	22	40	0.19790203066583545	0.3048304248842209	0.30119767390603286	0.19606987054391106	
3550000	-32122.94935454461	-30212.849094170197	-1910.100260374411	-30212.849094170197	2541.3212724952314	4.0288091756875195	5.5072863390685E-6	0.5257206345990815	5.41013324887244E-6	1.0687084292693857E-11	0.5835483989688672	-1853.3007015854334	133212.92130741698	241300.8028838107	63497.83952188832	2800.981058902847	690.3416374424991	9	12	92	13	45	0.19790203066583545	0.3048304248842209	0.30119767390603286	0.19606987054391106	
3560000	-31956.240365266596	-30187.549620411875	-1768.690744854721	-30187.549620411875	1117.8890996374048	4.224591158533168	1.3320156920292125E-5	0.5122143759035014	1.343189045298498E-5	5.1752067615848574E-11	0.5310173789150129	-1715.3142873738238	56395.80344308783	95035.31782279807	32554.626273901507	2885.93330248785	294.3719173358814	7	6	100	14	44	0.19790203066583545	0.3048304248842209	0.30119767390603286	0.19606987054391106	
3570000	-31839.306601062817	-30189.23462812192	-1650.0719729408963	-30189.23462812192	559.6175986712921	4.270833498655312	2.6762054757071712E-5	0.5070506296954638	2.7353296140578044E-5	2.2013705080631795E-10	0.5372646861740339	-1600.6146013637954	37282.74479729291	42702.998246116455	14001.809150578196	1147.584038017941	162.79230865844923	6	22	87	7	49	0.19790203066583545	0.301654446323095	0.30119767390603286	0.19924584910503698	
3580000	-31801.6532911425	-30183.468891123397	-1618.1844000190997	-30183.468891123397	513.1259603941157	4.270833498655312	3.01852275764782E-5	0.5099631511680368	3.1331997670781216E-5	2.593119748511702E-10	0.5155320619731827	-1571.9571124767813	24518.275988217727	10591.109389674379	6464.2698577950505	1323.8799664456155	95.4379085565266	30	41	50	1	49	0.19852595943449625	0.295821056168973	0.3116616807923727	0.19399130360415837	
3590000	-31794.455943640896	-30175.91373350941	-1618.5422101314873	-30175.91373350941	475.78396000361744	4.037440810922017	2.9125523063694994E-5	0.4779802676936571	2.8439499476026067E-5	2.0728444255493247E-10	0.4965853566824554	-1570.7804237909322	34708.704672313426	12888.269398216535	9396.097196224331	1997.241142839321	98.12050596964117	31	45	38	8	49	0.1933433326089045	0.295821056168973	0.3116616807923727	0.19917393042975012	
3600000	-31928.89983876774	-30170.10116472973	-1758.7986740380063	-30170.10116472973	1115.951407993883	4.133794674176766	1.2821740069729432E-5	0.5161833644538124	1.2583356255636734E-5	4.7239492038522694E-11	0.5453618924769487	-1706.4686716887386	102775.84662680479	24706.763948990196	30378.763090861547	2281.934015571386	208.64996600330366	32	58	30	2	49	0.20316382697325985	0.29371736990839153	0.3116616807923727	0.1914571223259762	
3610000	-31906.642316095855	-30166.99097605217	-1739.651340043686	-30166.99097605217	1016.6525964009928	4.048313775398595	1.3395700968163634E-5	0.548668524001573	1.370413692503674E-5	6.189341361702577E-11	0.5751103303476331	-1689.536193558169	79450.28052914597	29746.067088834596	21104.53784552834	568.4073071060212	174.7602722983384	34	80	3	20	34	0.20316382697325985	0.31037877940707637	0.2950002712936879	0.1914571223259762	
3620000	-32032.38667278699	-30204.084651136774	-1828.3020216502164	-30204.084651136774	2046.2707631475155	4.048313775398595	8.56790807616621E-6	0.5421773475632632	8.641696914378687E-6	2.5038497639739334E-11	0.5516105450136561	-1776.5792191508956	86440.64764014189	55385.50170747361	31389.11026078047	702.8184204584944	294.5082291520199	25	62	31	20	33	0.20303680496673007	0.27795080501049546	0.3213959293075371	0.1976164607152377	
3630000	-32202.910286426988	-30196.186030617675	-2006.7242558093142	-30196.186030617675	4939.421516683855	4.067079140384265	3.110930493379214E-6	0.5255037496026161	3.3381323807374786E-6	3.3123713520884666E-12	0.5536523661723844	-1950.3459888077007	176456.64780506113	144441.05722017304	110583.48590123582	1564.8460683889532	489.3971479762793	33	45	41	32	20	0.20505359869421616	0.2870694355001672	0.31026050509037917	0.1976164607152377	
3640000	-32161.468657005287	-30181.674011072664	-1979.7946459326222	-30181.674011072664	4009.6794022840672	4.067079140384265	3.4002065637960677E-6	0.576557185368899	3.6328974357285297E-6	4.252610036939759E-12	0.5849470962948591	-1924.21151995603	177217.86909932364	113210.41749836873	71548.89520752904	1398.4727276885776	604.125613229226	53	18	49	19	32	0.20746998720753518	0.2895061851773727	0.30201006222324644	0.20101376539184593	
3650000	-32196.330763234142	-30180.76864922312	-2015.5621140110236	-30180.76864922312	4471.01014570997	4.009102401715032	3.18773853264615E-6	0.5076306175465883	3.342356149915254E-6	3.0894140709051233E-12	0.5226285092319816	-1955.1460314145236	208481.14169831498	253904.81460249645	78182.70525097709	44710.517164916346	1278.3081432358745	68	1	47	7	48	0.1965304782468651	0.29873416903343813	0.31206688135487126	0.1926684713648258	
3660000	-32207.56932677778	-30218.7716161116	-1988.7977106661772	-30218.7716161116	4328.262378755199	3.8495358259055146	3.5548608084579756E-6	0.4925048680840513	3.6339800202220707E-6	3.757281628997866E-12	0.5150696498170089	-1932.0361455156813	188411.11504888415	167577.64662073343	62863.82078552174	5754.345829721046	608.0047106738959	29	39	56	3	44	0.1965304782468651	0.29873416903343813	0.31206688135487126	0.1926684713648258	
3670000	-32153.41642685805	-30199.473209204316	-1953.9432176537343	-30199.473209204316	3396.0119432458187	4.29273604282861	4.228423249537673E-6	0.4644695012944697	4.260051647351838E-6	4.765351658644729E-12	0.5122791241381903	-1898.6843719185865	146324.2724439105	97458.92956769846	56332.596602555815	3893.195460689039	612.2391977956624	38	49	39	2	43	0.1965304782468651	0.29873416903343813	0.31206688135487126	0.1926684713648258	
3680000	-32293.866152213635	-30204.289081193754	-2089.5770710198803	-30204.289081193754	7567.134664680155	3.7170988947621835	1.9862484676408603E-6	0.469105093145601	2.0303440838294653E-6	9.547613594105408E-13	0.48132634575166455	-2029.569820464654	335131.2295056497	248922.10197715997	151964.8156360839	14040.203865702078	923.2981064083681	37	44	41	7	42	0.1965304782468651	0.2987297436602996	0.31206688135487126	0.19267289673796437	
3690000	-32175.88354138668	-30204.329096869576	-1971.5544445171035	-30204.329096869576	3656.351696335942	4.338044148980014	3.846261490173412E-6	0.45755605991497844	3.90592756891121E-6	3.2970516622675725E-12	0.47243498319840144	-1912.4883008553215	232511.98828605327	122658.73361685676	90111.60509913108	30142.185481356224	595.7123122798453	31	44	44	8	44	0.19555058604237427	0.2987297436602996	0.31304677355936206	0.19267289673796437	
3700000	-32208.178368648703	-30196.52247343426	-2011.6558952144446	-30196.52247343426	4259.5278043172175	4.338044148980014	3.2290997307577766E-6	0.5066667118433855	3.2178306847487414E-6	2.647392368155319E-12	0.5217044252798188	-1952.0874033255886	377749.6312938002	143789.6678191799	58530.65724454836	28433.427910292332	856.0107393246841	28	63	32	6	42	0.19555058604237427	0.2987297436602996	0.31304677355936206	0.19267289673796437	
3710000	-32091.594119367197	-30207.13152979145	-1884.4625895757451	-30207.13152979145	2409.480344767964	4.068556057995229	6.813494046007628E-6	0.4702745072304393	6.506506019189722E-6	1.089085555800443E-11	0.48852467503919833	-1829.5310039748842	120537.58184049206	65840.47212143028	39074.94604647572	9781.521392910372	245.25411012154814	32	57	28	13	41	0.2017210735802958	0.2987297436602996	0.3068762860214405	0.19267289673796437	
3720000	-31914.702729128112	-30188.033110016204	-1726.6696191119083	-30188.033110016204	931.7481835210513	4.068556057995229	1.5922953806593024E-5	0.518937512814547	1.5940833434699926E-5	7.056471165611673E-11	0.5238906899446283	-1676.5385055938245	56826.10592130521	21461.504838650217	10461.065589688298	3991.4428589572703	136.8517815836934	18	76	24	13	40	0.2005995015418494	0.29928186186496614	0.3068762860214405	0.1932423505717442	
3730000	-31954.134428850968	-30184.547485609888	-1769.586943241079	-30184.547485609888	1065.3401011394474	4.046419025914815	1.3773043512890434E-5	0.5046460586353292	1.3523246659191782E-5	4.877384873715809E-11	0.5074032898500355	-1717.8130355007477	77770.87725122595	30853.61920143727	12872.293825535655	6261.795340670031	201.74461790582885	21	73	31	6	40	0.2005995015418494	0.29790671905115157	0.30594491913806876	0.1955488602689305	
3740000	-32060.758344776772	-30184.59946506097	-1876.158879715805	-30184.59946506097	2129.018927072482	4.046419025914815	6.702493678110606E-6	0.5841477151044983	6.693564893473712E-6	1.6236915433980912E-11	0.5877843685253857	-1820.582152035076	102590.04449511146	99812.99817926754	24866.74179119719	12766.027985943701	327.91118152833604	16	75	19	19	42	0.1998340499493185	0.2986721706436825	0.30594491913806876	0.1955488602689305	
3750000	-32077.5460251196	-30189.10337365073	-1888.4426514688691	-30189.10337365073	2709.759936944775	4.233984096430127	6.8264846146896755E-6	0.5168216457627156	6.789253538409335E-6	1.4187591405218342E-11	0.5345339894608689	-1834.2238231730237	140129.45838911584	62533.58104660762	31245.20907951609	4828.834032597143	317.39176015879997	19	72	18	22	40	0.1998340499493185	0.2986721706436825	0.30594491913806876	0.1955488602689305	
3760000	-31967.03369421461	-30190.070597053313	-1776.9630971612974	-30190.070597053313	1086.2944327308294	4.082126541995296	1.2889015680759908E-5	0.5225661527202771	1.2522645686134085E-5	4.872194908710641E-11	0.536976134318737	-1725.1694423667782	55614.36582907216	45325.78631561412	15503.630438317634	5343.436917263709	188.2854886304185	35	56	21	17	42	0.2002953644509405	0.2991046314724542	0.30657881909981294	0.19402118497679263	
3770000	-31919.78225801799	-30204.594353786917	-1715.1879042310711	-30204.594353786917	859.8888736423911	4.056988414654542	1.64874014878732E-5	0.5283340455973091	1.6369736177109014E-5	7.734669863321788E-11	0.5288452272403447	-1663.7145625173448	44313.62909725637	29958.74639731885	8502.94860132308	9526.854669541104	140.1787094256687	46	44	27	9	45	0.1981619963963478	0.2991046314724542	0.30657881909981294	0.19615455303138535	
3780000	-31885.310631400665	-30202.484941673654	-1682.8256897270098	-30202.484941673654	700.5591856061146	4.041491040899298	2.047244379360566E-5	0.5167838941086303	1.9631571359673362E-5	1.0633782041364371E-10	0.5175977502282111	-1632.7329739827696	35413.621435968846	19421.77913754078	9821.94812410447	7117.474417072627	71.113038118999	34	56	22	13	46	0.1963980392208335	0.3102545575850353	0.3031470415999635	0.190200361594168	
3790000	-31853.088864820347	-30192.06004677896	-1661.028818041387	-30192.06004677896	644.4171514405919	4.087371562957024	2.172346142046572E-5	0.5508182154220639	2.127493669374228E-5	1.538517927269012E-10	0.5676215666292466	-1609.4339755626356	41422.27580334416	22928.661362878353	14972.001318080032	10194.150782394263	107.82955312855945	35	53	1	35	47	0.1963980392208335	0.2957004011081042	0.31770119807689456	0.190200361594168	
3800000	-31909.235781974363	-30176.814368818505	-1732.4214131558574	-30176.814368818505	990.1670999528224	4.087371562957024	1.4491914256631314E-5	0.5086231011440427	1.4308337836258935E-5	5.6594483965764654E-11	0.5247246211126435	-1677.0078509411812	84663.33580920503	42247.38177284297	38014.14135791701	23982.954821864594	143.61252112457356	27	59	2	32	51	0.1916005033129268	0.30049793701601085	0.31770119807689456	0.190200361594168	
3810000	-31849.522841187056	-30194.297052433914	-1655.2257887531432	-30194.297052433914	758.3290493354842	3.9767399960136895	2.0826382317716294E-5	0.48303501413012917	1.9692275237057362E-5	1.0896161891215358E-10	0.51205549671404	-1602.9460009203608	42262.189219500324	18783.98062094033	19488.15168272744	15928.843391941236	83.0125003202701	34	27	19	40	51	0.20433118751985474	0.30199409327993393	0.30214220482778686	0.1915325143724247	
3820000	-31797.092064265766	-30214.79989955895	-1582.292164706813	-30214.79989955895	437.8814352581279	4.169073221819902	3.360580160798225E-5	0.4746557621440888	3.2058552085693267E-5	2.705042892689587E-10	0.4952393425291056	-1532.4505740981715	22071.02810856256	13487.943950593173	14758.944286613472	8970.772100377619	56.42238932852257	18	54	5	44	50	0.20433118751985474	0.30199409327993393	0.30214220482778686	0.1915325143724247	
3830000	-31726.31502064935	-30182.544169484903	-1543.7708511644441	-30182.544169484903	368.0358166511876	4.197123844395733	4.642842420320948E-5	0.5349157593740981	4.381194886228462E-5	6.075279697928232E-10	0.5620743942887675	-1494.5040559546983	21444.51667451447	16275.477588227986	5864.808764191709	7791.474236677634	70.30611287371012	8	34	15	64	50	0.1985023521114827	0.30782292868830596	0.30214220482778686	0.1915325143724247	
3840000	-31736.588101814144	-30194.24814592521	-1542.3399558889341	-30194.24814592521	354.3954853203507	4.003001101734179	4.3386469295520163E-5	0.502569241655663	3.977708680251959E-5	4.581193746325009E-10	0.507955120945444	-1492.1026376260604	24092.72139843076	16221.200578286978	16174.580727508277	8891.651741356989	38.6787678640374	23	1	9	88	50	0.1985023521114827	0.30782292868830596	0.30214220482778686	0.1915325143724247	
3850000	-31733.578794000325	-30221.51223181299	-1512.0665621873327	-30221.51223181299	307.10734775090344	4.022151794705623	5.1814474878483334E-5	0.4550802375295084	4.836048106259733E-5	6.014330412311384E-10	0.48416332407443835	-1463.9328929272885	23718.420713560627	7747.515999803103	8847.717583122132	5637.736277692813	46.51244082677164	38	40	4	39	50	0.1985023521114827	0.2977926970483084	0.3121724364677844	0.1915325143724247	
3860000	-31729.69719740712	-30200.175376746058	-1529.521820661063	-30200.175376746058	333.60984685303254	4.157752706769818	4.724318284598385E-5	0.4581527984036671	4.4322407983670814E-5	4.695677869706947E-10	0.4738179614967037	-1480.4177013086392	12804.289676933842	9716.529258410525	22913.4057737983	4452.578258942438	49.628186580666004	40	33	5	44	49	0.19897724498066277	0.29731780417912834	0.3121724364677844	0.1915325143724247	
3870000	-31690.444640668902	-30179.102332732855	-1511.3423079360473	-30179.102332732855	283.48241430681225	4.039041999292551	5.148003500962689E-5	0.4445333696720309	4.808077744109461E-5	5.915973456646345E-10	0.4916801238834805	-1463.2319777625842	15467.45233830554	8048.930284590851	7933.770339180023	8737.64731752449	37.26938000890957	63	3	17	39	49	0.19430461030836466	0.296737907897292	0.3121724364677844	0.19678504532655916	
3880000	-31751.242209256776	-30200.8868106627	-1550.3553985940741	-30200.8868106627	367.7697440593316	4.424212984712629	4.089154599449404E-5	0.4609563046912521	3.7941525141151655E-5	4.3161114217257756E-10	0.5219769951978793	-1502.030493066378	18919.950635725898	7976.348996187039	11964.979208449664	5195.676470870559	46.149589508053005	43	28	21	30	49	0.2014092793579142	0.30063583571809166	0.3011698395974352	0.19678504532655916	
3890000	-31720.736922607448	-30213.887972648874	-1506.8489499585728	-30213.887972648874	239.08069357617737	4.379137982378152	5.515942548507744E-5	0.47144069747137446	5.18329912097961E-5	7.269648965262952E-10	0.5056346621062446	-1459.417587502331	12935.341344679375	11823.379481757425	7918.392415068333	5130.929937519303	37.56387961062417	39	13	47	25	47	0.20117671942746565	0.30323683255782896	0.3011698395974352	0.19441660841727043	
3900000	-31723.272399307403	-30226.390757280187	-1496.8816420272176	-30226.390757280187	256.199761161782	4.354643037835763	5.8008110381552745E-5	0.4438537638931377	5.347182100249672E-5	6.508862747245217E-10	0.47036840820955333	-1455.3505411504098	10174.696118626838	3426.055212932719	4790.737349760409	184.69801090147692	40.285473234079305	73	6	43	5	44	0.18898341991878617	0.3122813299702546	0.3043186416936891	0.19441660841727043	
3910000	-31841.000125233535	-30204.993691089203	-1636.0064341443322	-30204.993691089203	565.2708799137206	4.0456115528873156	2.5195048946820943E-5	0.5018508079877574	2.3566616050787444E-5	1.6141679224693025E-10	0.5227152706998872	-1586.952601311577	27701.95053437787	43361.75898144163	12373.973351237137	1223.8865457506056	84.70158351004972	78	1	42	1	49	0.18898341991878617	0.3122813299702546	0.3043186416936891	0.19441660841727043	
3920000	-31779.41036157123	-30198.526338264353	-1580.8840233068768	-30198.526338264353	432.8963073237421	4.0456115528873156	3.438657901049054E-5	0.5579614873265321	3.2354779279482736E-5	3.970394658491735E-10	0.5862490231251524	-1534.11514107564	18856.80834490115	2973.459078474596	8143.591422558427	1606.0767089764445	64.48386810413385	71	15	32	6	47	0.19201843542342226	0.3122813299702546	0.3043186416936891	0.19138159291263435	
3930000	-31872.313822550423	-30191.84535388799	-1680.4684686624296	-30191.84535388799	990.4132651451181	4.0456115528873156	1.8797904079769273E-5	0.5481348891084161	1.7773145763231957E-5	1.1014421384262245E-10	0.577111796631539	-1631.6130013774318	36376.52047170378	7175.960565878657	14325.286945009322	1814.510128134417	94.65300863574764	82	9	26	8	46	0.19594351888744532	0.3000401388021832	0.3104049026776177	0.19361143963275398	
3940000	-31827.154756128697	-30193.42568666052	-1633.7290694681762	-30193.42568666052	677.454321507714	4.095880729922614	2.2482719045918804E-5	0.578133204108157	2.0976422360857165E-5	2.0091606243062778E-10	0.6442925785703172	-1586.8031957377184	38246.49716956324	10450.696284172256	13358.916397198978	265.08807829347927	71.5641615728616	66	11	41	8	45	0.18697523138004765	0.2991384901386134	0.31684527502306853	0.19704100345827064	
3950000	-31864.100739051384	-30209.8645818691	-1654.2361571822835	-30209.8645818691	722.2180743003291	4.178182857604578	1.988256476431491E-5	0.48801592372735214	1.873937572959582E-5	1.0563180449641765E-10	0.5359448209936896	-1604.9141311044987	28761.746395444043	8026.17905944213	14282.01490925316	4755.6606234902665	70.80942570878528	73	6	40	3	49	0.19670692306832768	0.3165438414889913	0.2897082319844106	0.19704100345827064	
3960000	-31839.013290771574	-30217.11063081893	-1621.902659952645	-30217.11063081893	670.0665235132036	4.178182857604578	2.5582642426965784E-5	0.47261661284738615	2.3729181035902214E-5	1.758422031265714E-10	0.5273491369601901	-1571.1879678203666	28859.37361625683	22110.474047022184	12064.111089039783	10632.320154404006	54.2268729318112	56	18	18	29	50	0.1951929152208936	0.3165438414889913	0.2992653930647178	0.18899785022539756	
3970000	-31822.34140088862	-30207.493788975087	-1614.8476119135323	-30207.493788975087	534.1910531726404	3.970255331591825	2.5216666250419716E-5	0.511605747332442	2.3215324318642933E-5	2.1126305315907547E-10	0.5820590001162104	-1563.6619481676778	30095.187100576044	28049.88201661107	15666.011310497963	9631.205643295454	51.44752354691994	29	37	36	19	50	0.1951929152208936	0.3165438414889913	0.2992653930647178	0.18899785022539756	
3980000	-31706.966667442917	-30199.866003930812	-1507.100663512106	-30199.866003930812	314.35005929371897	3.9529804090596565	4.322910187764741E-5	0.595720601560684	4.0869841263791584E-5	7.490791178914846E-10	0.6380208267642105	-1459.5674371871703	22954.38418878315	11460.589703344753	5425.65337066368	3626.586085603533	21.95641722265902	24	63	8	26	50	0.1951929152208936	0.2936541402262706	0.32215509432743844	0.18899785022539756	
3990000	-31684.261235485465	-30183.714436892922	-1500.5467985925409	-30183.714436892922	294.95659948817286	4.255005512609296	4.5958719247621256E-5	0.5205577876576154	4.4719929815025034E-5	6.971241944468161E-10	0.5705787799575316	-1451.2503430988127	66079.82696893535	12103.287891853895	6695.910450788613	3407.20776136601	47.090403947017336	1	83	6	30	51	0.1951929152208936	0.2936541402262706	0.3147409545981539	0.19641198995468212	
4000000	-31690.6976432974	-30183.84670281475	-1506.8509404826493	-30183.84670281475	301.3245199867648	4.255005512609296	4.5295736968911216E-5	0.47335683356881053	4.435989918163946E-5	5.484112857435693E-10	0.4960464613996398	-1457.5480645305256	14140.070009792784	15878.377134175424	1889.7784442699856	6760.695508279379	36.55615524232761	6	82	15	17	51	0.19319252783249977	0.2936541402262706	0.3147409545981539	0.19841237734307596	
4010000	-31688.117712792555	-30172.840316173606	-1515.2773966189488	-30172.840316173606	302.57513729891923	4.089196674744219	4.3148294369958396E-5	0.5332071573829964	4.38611677384134E-5	6.131936706198709E-10	0.5526117384990189	-1467.205527440437	16888.227190797992	13354.618212446843	1343.3584138436051	4239.818335859324	47.72483352695418	23	70	4	22	52	0.19319252783249977	0.29848977413749145	0.30990532068693305	0.19841237734307596	
4020000	-31682.43329179804	-30163.453522371143	-1518.9797694268977	-30163.453522371143	287.93370232957403	4.089196674744219	4.458130696948812E-5	0.47507374403781044	4.556947198167607E-5	5.869393223734741E-10	0.5147260505766521	-1471.6934892781926	17592.820277041814	9548.798166383338	5026.799018691833	5441.671319430439	61.5878560846727	35	41	6	37	52	0.1968522374552783	0.3029759503543645	0.30541914447006	0.19475266772029742	
4030000	-31728.47149456316	-30175.866968489587	-1552.6045260735727	-30175.866968489587	405.20759334139467	4.09714981039902	3.7981351017179564E-5	0.499920901694814	3.7841660921670934E-5	4.53774660014023E-10	0.5475022193478264	-1502.589109375916	17368.264636436066	21731.780478703822	7430.620617088554	10256.260295983077	66.4188915288221	25	46	12	36	52	0.19863771751651843	0.3008913425159416	0.3067375049990506	0.19373343496848963	
4040000	-31821.849471406793	-30166.13564765	-1655.7138237567933	-30166.13564765	690.2515850256299	4.251204860911738	2.2854785968695843E-5	0.4860441842708237	2.2631201344172574E-5	1.397165582314938E-10	0.5163807795839072	-1603.91313821113	24732.37241962869	19538.333714462617	24831.04702610486	14141.040765395734	125.06231845950346	23	51	2	44	51	0.19718657737275908	0.3024295391557416	0.3026009098670766	0.19778297360442296	
4050000	-31849.138781666796	-30203.724944921363	-1645.413836745433	-30203.724944921363	630.8601084003542	4.1731949697578985	2.292652792005326E-5	0.5161654175800711	2.257398314549502E-5	1.563499820762893E-10	0.5407503387384391	-1593.3291103368992	29282.21207136319	16595.25402183772	24724.056809571946	14462.366182562982	90.73971280567511	23	28	25	42	53	0.19799058645616657	0.295082905001776	0.30769013565609243	0.19923637288596524	
4060000	-31842.311414790292	-30189.957302714003	-1652.3541120762882	-30189.957302714003	702.7786187112507	4.114975250109565	2.1116288681972996E-5	0.5882573536544189	2.1623712542294878E-5	1.7441414333695263E-10	0.6014355877441588	-1596.5274389555946	114475.33937441334	93090.36909123822	29087.45955238286	13637.632269438409	123.82757263366268	10	7	51	50	53	0.20136194425513365	0.3057024591619321	0.30769013565609243	0.185245460926842	
4070000	-31807.52189858875	-30216.974566373363	-1590.5473322153882	-30216.974566373363	475.66923652165843	4.114975250109565	2.9791506475278363E-5	0.4933815270732441	2.9507793969802702E-5	2.652033001611743E-10	0.5304916442800722	-1540.086450922155	35053.36524866924	26723.34789703528	10425.828924171727	7167.453134087415	82.71764918331513	14	25	43	35	54	0.19958245532449562	0.30811198715227744	0.30706009659638517	0.185245460926842	
4080000	-31838.703354228768	-30192.433570923506	-1646.269783305261	-30192.433570923506	607.7647333151187	4.262039791440135	2.3847444715826878E-5	0.5416987266654446	2.3332183137457686E-5	2.0721238617482227E-10	0.6037994994322271	-1594.0909425446725	47290.22762403112	13158.184366407015	16072.446362148648	13851.199368332516	160.40192179324995	26	31	45	16	53	0.1942041320202138	0.30811198715227744	0.3017177462039286	0.1959661346235804	
4090000	-32015.084495549017	-30233.17542399832	-1781.9090715506986	-30233.17542399832	1528.4725623142704	4.262039791440135	1.00185962019561E-5	0.49562349947526185	9.917558306251306E-6	2.7309256873578567E-11	0.5287317975545547	-1730.8202351970021	83179.77419877476	41959.442141449625	32499.886508674786	409.25613530623974	278.97959902266945	24	48	46	4	49	0.1942041320202138	0.30811198715227744	0.3017177462039286	0.1959661346235804	
4100000	-31873.337833650046	-30220.201729075518	-1653.1361045745298	-30220.201729075518	690.9406468034067	4.262039791440135	2.012625992261353E-5	0.4919893268288661	2.024133530766901E-5	1.1666407960910907E-10	0.5356195016285205	-1605.4739057124962	47702.099527483704	24881.954080674946	13174.292169920218	301.1930723681972	99.32258622211748	18	51	50	5	47	0.19639810239257177	0.30811198715227744	0.29351485742521793	0.2019750530299331	
4110000	-31788.03139737352	-30205.16054255668	-1582.8708548168406	-30205.16054255668	495.2187433180628	4.098431584619601	3.084715553318623E-5	0.5301078923289437	3.046974631240513E-5	3.173934101330515E-10	0.5775341139891967	-1537.750843926456	29576.086712020307	19649.02341279614	6391.407530277951	114.32212708835732	74.75855943769832	22	49	48	1	51	0.1931287183398758	0.3113813712049734	0.2970983565203117	0.19839155393483932	
4120000	-31859.60513464283	-30214.09249478179	-1645.5126398610382	-30214.09249478179	642.4363967753396	4.32011488598141	2.321849337223537E-5	0.5018041124334195	2.2849328283162577E-5	1.5275270645019575E-10	0.5364127760656843	-1599.201637845772	31822.196390534576	19287.19989087915	9676.331671280715	262.977612050477	98.31512980644665	28	39	53	4	47	0.19877266114591138	0.3057374283989378	0.2970983565203117	0.19839155393483932	
4130000	-31822.093098553465	-30209.860603602512	-1612.2324949509518	-30209.860603602512	584.490174776026	4.125355690771801	2.588009330011972E-5	0.4600531301821623	2.515522103121347E-5	1.3203523068407867E-10	0.45754072128599516	-1565.7274661261429	23375.013120759748	24690.97158920414	9863.165280292587	475.04617827234193	79.2832493080382	54	22	42	2	51	0.1993338011834881	0.3017925067575248	0.3072676331750109	0.19160605888397644	
4140000	-31789.887631223297	-30186.241458091325	-1603.6461731319714	-30186.241458091325	554.340288553208	4.125355690771801	2.836059778878548E-5	0.5356621630340962	2.7769255014481226E-5	2.823829107420042E-10	0.5926922755324175	-1556.4359844427422	42840.23456253049	9590.819774727031	12894.0683112749	377.9889124236321	77.4636306333476	40	7	71	2	51	0.1933173928081895	0.3017925067575248	0.3072676331750109	0.19762246725927504	
4150000	-31845.556649712278	-30229.942606281562	-1615.6140434307147	-30229.942606281562	578.314953727648	3.954193366791153	2.6292071039886083E-5	0.5493752083924331	2.5041190612897177E-5	2.653115488022345E-10	0.6096049161810386	-1569.233290786034	33168.88021818146	10179.801995939559	12367.282486832864	143.39678904054995	130.25917412491998	34	6	77	15	39	0.1933173928081895	0.3099886500949044	0.29907148983763127	0.19762246725927504	
4160000	-31818.168585003285	-30188.404487110023	-1629.7640978932611	-30188.404487110023	686.4570768690137	4.3051211611247675	2.3382714210566357E-5	0.4979418350965983	2.2556323465508118E-5	1.4293764932578755E-10	0.5236805965989838	-1581.125313620807	39486.635790795	14606.174754188578	15640.953816798117	1286.1819725704281	142.28399113392092	24	10	82	2	53	0.19444644749411588	0.308859595408978	0.29758888923709276	0.19910506785981352	
4170000	-31801.14531456799	-30213.767098276232	-1587.3782162917587	-30213.767098276232	525.7961336236849	4.148603064391373	2.8260078264814877E-5	0.53798284265883	2.6749130184563197E-5	2.527041068992896E-10	0.5771407115046143	-1539.5141128508226	50272.368868935	13311.38672944334	14119.929879127129	432.3402023402433	91.73344021851811	20	43	51	4	53	0.1945479137871781	0.3045110239979463	0.3018359943550623	0.19910506785981352	
4180000	-31845.04525395788	-30193.59113665005	-1651.4541173078278	-30193.59113665005	809.7509756679202	4.274705810482136	1.8947120905612785E-5	0.4882321655566941	1.842345726030728E-5	9.942608207218025E-11	0.5373209035537863	-1603.1112036788868	71203.32319251586	21621.611364976936	15830.555726775458	278.8561605619918	76.19196073758769	30	51	33	7	50	0.18949167755600846	0.3045110239979463	0.30689223058623194	0.19910506785981352	
4190000	-31788.57940332913	-30216.74536044563	-1571.8340428834981	-30216.74536044563	512.4992007193167	4.0309677671855875	3.197464421922346E-5	0.5078989460681447	3.017091513110552E-5	2.997482901224851E-10	0.5646446930440684	-1523.1167250038525	119044.63257766268	30322.05939528896	10757.907729818555	219.40502964500993	73.74050160843422	2	45	67	8	49	0.19241775272445388	0.30316108607939657	0.30824216850478164	0.1961789926913681	
4200000	-31795.83551682775	-30225.665689231206	-1570.1698275965432	-30225.665689231206	498.2188139550705	3.869783837707069	3.256533166547262E-5	0.4765932685927191	3.123615696704264E-5	2.479009300466851E-10	0.49188703296093766	-1524.4913240759486	21898.624040947096	22019.890065324857	11765.333494624725	176.95917524801408	64.7107674316862	1	34	79	13	44	0.19241775272445388	0.3031226291644111	0.30824216850478164	0.19621744960635362	
4210000	-31709.807791573294	-30198.451421957983	-1511.3563696153096	-30198.451421957983	353.44930816379923	4.309875408419196	4.263389413445995E-5	0.48597112321338193	4.169086927125131E-5	4.975322422666067E-10	0.533173166241486	-1466.5395013167365	17829.535140233525	22273.57867248853	8406.774580912948	106.40190926485522	52.64619463063255	17	20	77	16	41	0.19241775272445388	0.3031226291644111	0.30824216850478164	0.19621744960635362	
4220000	-31747.23879201874	-30219.27142493484	-1527.9673670839013	-30219.27142493484	340.02349535491453	4.309875408419196	4.162237357930991E-5	0.4382855211559201	4.0903486816170706E-5	3.9802859112740395E-10	0.4748321297733292	-1483.3989662393483	19944.62399541353	15308.858868295933	9795.103179403262	98.82208143499699	70.40130586090942	49	13	53	5	51	0.19241775272445388	0.3031226291644111	0.30824216850478164	0.19621744960635362	
4230000	-31647.95514812121	-30199.020535495947	-1448.9346126252626	-30199.020535495947	219.84562271587373	3.8815925667997013	6.550470775975152E-5	0.4682137819429807	6.55698763129049E-5	1.0809248975707099E-9	0.49293200678510607	-1407.8789827960684	11801.948451530365	5747.591068019256	4514.0371348642375	63.20608139794698	38.217186044281014	47	19	49	4	52	0.19602996504542192	0.29320311326459825	0.3145494720836265	0.19621744960635362	
4240000	-31639.90640005147	-30199.808617247705	-1440.0977828037644	-30199.808617247705	203.40064320909556	3.9533782381346585	6.97237096305454E-5	0.48133856657692536	6.984038395099325E-5	1.2405590492797497E-9	0.5046572806906467	-1397.8147511735176	10738.82895547249	5761.679167678115	5626.974352050667	224.76424166369281	43.368292577032705	49	23	43	1	55	0.1970471467377245	0.29777079270055584	0.3089646109553663	0.19621744960635362	
4250000	-31622.8603698875	-30177.39137144695	-1445.4689984405538	-30177.39137144695	237.02069442974354	3.9533782381346585	6.318567335656483E-5	0.5263602541205749	6.537886844209949E-5	1.2318132990906379E-9	0.5449316479298856	-1403.1922056690712	10213.542257435633	6438.327000210649	6397.14676840737	131.50680839089955	43.81704313047264	50	6	60	3	52	0.19779694760166214	0.2981939032036171	0.3089646109553663	0.19504453823935475	
4260000	-31663.817473941224	-30188.520048489932	-1475.2974254512922	-30188.520048489932	247.52198634731013	4.286016104393769	5.4589072674879686E-5	0.47274269812116765	5.718140121519401E-5	8.059857343265923E-10	0.5026720845882993	-1430.028647216493	16454.477306106663	4934.547086166121	6608.360483920214	1509.5360535095683	43.87403319521248	47	9	57	7	51	0.2006443635428293	0.2981939032036171	0.2983296789416082	0.20283205431194565	
4270000	-31747.6853431273	-30175.23939030414	-1572.4459528231612	-30175.23939030414	402.6711873364308	4.0533047768971935	3.4445069237211904E-5	0.48623244723517245	3.603445707673701E-5	3.249598708045282E-10	0.5050826416714819	-1523.839117269001	28523.11683696414	16910.1612855152	9534.081774441016	3971.119823147144	73.89794897696612	44	14	53	10	50	0.1915439266665135	0.30061565974698146	0.3050083592745597	0.20283205431194565	
4280000	-31833.82350721506	-30198.537206726895	-1635.2863004881654	-30198.537206726895	692.5321551295619	4.0533047768971935	2.464505845295538E-5	0.5481142853586114	2.6467403635168352E-5	2.0056617129093636E-10	0.5571994903788459	-1584.6556218210173	44268.9789086198	14609.20181590683	12971.525427842871	7078.8637967132645	113.16437442723445	35	34	42	9	51	0.20342493968438516	0.29819022320273963	0.3011931621369905	0.197191674975885	
4290000	-31808.028729768237	-30200.0383132055	-1607.9904165627393	-30200.0383132055	496.8786357357587	4.293675219391661	2.7603384045813302E-5	0.561745458755009	2.8844939151357458E-5	2.5504294286872373E-10	0.5632031367865163	-1559.59337156528	27938.581301949944	8038.941605765042	11282.225075156324	2886.216482592884	95.7596135976063	42	7	63	9	50	0.19398316333257307	0.2938323928706062	0.31636812472861026	0.19581631906821076	
4300000	-31847.389853142762	-30209.534621271872	-1637.8552318708896	-30209.534621271872	522.342637825703	4.285862666780066	2.507423943944246E-5	0.4772725824656009	2.6040052240022124E-5	1.5457411242340347E-10	0.4788512761924038	-1590.050878264569	28138.89044485954	21878.54655232988	11933.129591753344	1206.521096969493	75.55972833313423	46	9	58	12	46	0.19398316333257307	0.2931350472122139	0.31566531515837304	0.19721647429684025	
4310000	-31739.38136962212	-30194.247477119425	-1545.1338925026942	-30194.247477119425	356.4851400994493	4.021174400085649	4.102094471459137E-5	0.5298403684309246	4.152901237441628E-5	5.735913595717583E-10	0.5710780775997631	-1498.19263918931	39171.82896438606	10482.48859738984	7259.849201612783	1106.479642003951	70.78429148765399	32	30	49	12	48	0.19398316333257307	0.30094944736462936	0.30785091500595757	0.19721647429684025	
4320000	-31803.524612351466	-30189.657381655205	-1613.8672306962608	-30189.657381655205	580.2328273133126	4.021174400085649	2.761084208930493E-5	0.49334146749117386	2.7704945119089525E-5	1.921861541519456E-10	0.4882983403853795	-1566.363261917245	24472.11329575341	12725.668795673262	12537.503072444108	1603.767121619523	102.5772216815437	42	43	27	12	47	0.19294736719380132	0.3019852435034011	0.30785091500595757	0.19721647429684025	
4330000	-31785.89437460505	-30205.920627896594	-1579.9737467084549	-30205.920627896594	407.5707265590857	4.314024546295797	3.5211905515990436E-5	0.470120884383209	3.4847256081485946E-5	3.154242541705745E-10	0.4949654162034033	-1531.9837263298805	23084.09894758626	9028.760991397434	12277.515060859532	3038.384607597769	61.37960479770241	29	61	19	16	46	0.19796915990904274	0.295299591070558	0.30951477472355926	0.19721647429684025	
4340000	-31778.387117986305	-30203.082437316585	-1575.304680669721	-30203.082437316585	399.56535524967154	3.8456383444791826	4.098823065109532E-5	0.5655254962634579	3.8414386882915016E-5	5.18373779350753E-10	0.5687057003262599	-1527.9953336209571	24841.55687472653	8966.757679462187	8318.976456563056	2445.6177894401344	76.92254092109856	42	61	12	8	48	0.19796915990904274	0.308810995324762	0.2960033704693552	0.19721647429684025	
4350000	-31670.79892738147	-30173.370518015377	-1497.4284093660926	-30173.370518015377	289.0883369202926	4.247674946007911	5.781425284692631E-5	0.48066211360663286	5.3988772198233544E-5	7.527534716325022E-10	0.4917901716350079	-1452.9446457846136	11798.063271803934	6754.688258154507	5158.7115204996635	1558.9795133191299	35.98408266873317	48	45	21	11	46	0.19776068228573876	0.2889384886053881	0.31608435481203306	0.19721647429684025	
4360000	-31688.00225550407	-30167.741156951994	-1520.261098552077	-30167.741156951994	348.4618104290195	4.314101181120215	5.0390058280290814E-5	0.545374997580358	4.7660240087756616E-5	8.130623379729633E-10	0.5861173177288977	-1477.7208655046077	12116.07586965252	7869.263442328413	5360.018908582774	132.45041846475493	44.5581576753648	61	50	13	1	46	0.19776068228573876	0.29946618805717634	0.30555665536024484	0.19721647429684025	
4370000	-31652.53191145339	-30185.86923021814	-1466.6626812352492	-30185.86923021814	207.32200576142338	4.511899493084818	6.571336475664931E-5	0.5398391578803245	6.342918304632745E-5	1.3106239420239455E-9	0.5502458523856455	-1425.9513432667234	10974.199348071323	4367.202272001209	2603.0058582256693	136.52366119727736	34.91058466375799	71	21	31	4	44	0.1951706346939067	0.30463822266275997	0.3069970294581717	0.1931941131851618	
4380000	-31653.31614350209	-30199.923101304845	-1453.393042197243	-30199.923101304845	241.0211879715943	4.260474280937068	6.884823124867204E-5	0.5220136998951806	6.677684413930148E-5	1.223438279442276E-9	0.5017495769808822	-1411.2971366817944	11149.714777664998	6208.5697695897325	3266.957521672595	348.70727813594755	29.809018795878483	73	23	24	6	45	0.1951706346939067	0.30463822266275997	0.3069970294581717	0.1931941131851618	
4390000	-31701.190941258785	-30208.415104466276	-1492.7758367925105	-30208.415104466276	294.7738999874455	4.372354237788068	5.7421050540382614E-5	0.4875917612801263	5.666691136885924E-5	7.869661839480585E-10	0.4946101654301607	-1449.4795608316822	8811.43898233015	5549.917662579086	3536.6463806471315	1382.7121586832543	43.55517348579529	85	11	19	9	47	0.1951706346939067	0.30463822266275997	0.3069970294581717	0.1931941131851618	
4400000	-31730.326534655083	-30214.834646114792	-1515.4918885402913	-30214.834646114792	303.9871759486191	3.979172146580402	5.2792052404760685E-5	0.5026827923836579	5.1366567223412767E-5	6.501546640829755E-10	0.4945548172282425	-1471.6320075080243	10371.473156825004	5008.098575576436	11185.737797334275	192.6137524079645	35.135163952111355	93	26	1	3	48	0.1951706346939067	0.30463822266275997	0.3069970294581717	0.1931941131851618	
4410000	-31677.762577544712	-30175.910292674926	-1501.852284869786	-30175.910292674926	278.64105750849666	4.294826110655231	5.211388137876745E-5	0.5361241046583338	4.967546959013012E-5	7.917903101168755E-10	0.5395131077574825	-1454.7424458628666	12004.38914994205	15373.962970958219	5314.804716844235	3687.378263850884	36.421846986233064	77	2	31	11	50	0.1951706346939067	0.30463822266275997	0.3029398204772597	0.1972513221660738	
4420000	-31665.312908064698	-30207.287541046866	-1458.0253670178301	-30207.287541046866	240.62485699107432	4.203311974131501	7.645718168695432E-5	0.5122589289963294	7.131087124425208E-5	1.6361137614960253E-9	0.5448893924661797	-1414.6678502969298	6966.210193587647	8280.188266000636	3279.6687955746606	1222.0309401277098	31.70800980361534	73	27	14	8	49	0.1951706346939067	0.3059017939831395	0.3016762491568802	0.1972513221660738	
4430000	-31631.67717559304	-30191.374624566724	-1440.3025510263135	-30191.374624566724	196.66154763108537	4.34250393199571	7.947946288249957E-5	0.5045214146077391	7.542872338625713E-5	1.7028253652552426E-9	0.5312550691212896	-1395.856611132077	7067.692592207872	8537.477682580382	6136.4143638259475	1469.5323062964374	29.826864581605832	54	36	18	15	48	0.18971916590754373	0.3059017939831395	0.3016762491568802	0.20270279095243676	
4440000	-31678.076418552577	-30195.860618696475	-1482.2157998561015	-30195.860618696475	251.49612280871025	4.021843680157432	6.09402352435713E-5	0.5599750937838128	5.629067286688623E-5	1.19797588781945E-9	0.6051622107379103	-1439.6412390397754	10809.551509649618	8004.27695539588	3714.8303652568184	338.98244930745375	36.35345045085967	58	43	19	2	49	0.20230519132215308	0.29269907900869796	0.30385526597536305	0.2011404636937861	
4450000	-31656.206807736515	-30179.64979283568	-1476.5570149008333	-30179.64979283568	254.32769462208762	4.021843680157432	6.332489220387119E-5	0.5464634525626585	5.7796768621885004E-5	1.0978020570360352E-9	0.5504972248907706	-1435.4297283346818	11179.125593730567	5734.803582448482	3298.2019100826724	114.38455236192948	40.167668732582655	76	40	3	4	48	0.20230519132215308	0.29269907900869796	0.30385526597536305	0.2011404636937861	
4460000	-31682.314280945782	-30185.70352740571	-1496.6107535400745	-30185.70352740571	282.216014757683	4.098973795766815	5.354015087990682E-5	0.5237072727481935	4.9949560319054934E-5	7.714369068351018E-10	0.531621664891877	-1455.6678294458104	13137.155359309707	7020.524708334038	2622.662243660962	57.72495107985273	46.34700134486547	65	41	13	7	45	0.20230519132215308	0.2954006529082643	0.30115369207579673	0.2011404636937861	
4470000	-31650.320182778523	-30173.28265828426	-1477.0375244942632	-30173.28265828426	267.76791218812804	4.098973795766815	5.9821540867708316E-5	0.5500878638299599	5.730386670717936E-5	1.135923204986622E-9	0.567724856434614	-1436.8541629433753	9204.350983181577	5218.541695940445	2732.819537025255	79.62823768367727	32.42193311767908	61	54	5	3	48	0.20230519132215308	0.2954006529082643	0.31173243566493175	0.1905617201046511	
4480000	-31661.695059634436	-30197.945309082876	-1463.7497505515605	-30197.945309082876	248.40850566857787	4.133544859900154	7.006391422044823E-5	0.5012852380485202	6.7066791385021E-5	1.4010441098671997E-9	0.5407130364903118	-1423.5616337551573	9630.990279187166	6548.672861473652	2750.89415563566	44.26902028690007	37.1124423591233	51	52	20	3	45	0.20230519132215308	0.2971288587035423	0.30117466930965364	0.19939128066465125	
4490000	-31713.298915024887	-30194.672278552178	-1518.6266364727105	-30194.672278552178	302.42326592259514	4.359546584226627	5.2823314294191874E-5	0.48774976989036917	5.015038261467003E-5	7.777816604337082E-10	0.5497906513696211	-1474.963118308116	12595.939893524655	8242.350245220377	5097.23591241821	557.9017241797309	61.24549022316748	43	24	54	1	49	0.20230519132215308	0.29920694917193763	0.2990965788412583	0.19939128066465125	
4500000	-31764.549890531587	-30203.075767665814	-1561.4741228657733	-30203.075767665814	371.94280324491683	4.359546584226627	4.015866045260376E-5	0.502386038795716	3.816071177281679E-5	4.418086252058529E-10	0.546174090974937	-1515.00819779386	22445.68477147231	3663.882404097862	8062.113026710997	1320.6082424532394	66.2832956912559	36	5	77	3	50	0.20230519132215308	0.29920694917193763	0.2990965788412583	0.19939128066465125	
4510000	-31761.099019019857	-30210.30003920796	-1550.7989798118988	-30210.30003920796	347.4559672759351	4.015601441891341	4.2708309031602105E-5	0.47266650167088065	4.035173732858798E-5	4.340660608445279E-10	0.487931998467116	-1505.6999822863197	25807.66364378756	12226.893079098365	10102.825075834264	190.56730117165867	62.60517947034192	19	2	98	13	39	0.19687756944676957	0.29920694917193763	0.2990965788412583	0.20481890254003476	
4520000	-31842.484360472765	-30227.898174163685	-1614.586186309078	-30227.898174163685	477.35487693158456	4.479884468045367	3.0485028796409336E-5	0.5001075946950082	2.809796826143256E-5	1.8645251168488491E-10	0.4703480593671919	-1568.039486579114	29965.785550653323	15790.947043189317	13234.31526842476	271.01628369115565	79.80240011210856	27	8	85	10	41	0.1858344649674148	0.3063529433564932	0.3029936891360575	0.20481890254003476	
4530000	-31732.103978596886	-30213.254634682213	-1518.8493439146737	-30213.254634682213	301.4607793547041	3.902801087464857	4.892911677289634E-5	0.5355253350463441	4.5342761186131996E-5	5.204487915977482E-10	0.5007682616674135	-1473.2527602505222	13872.59234739938	17440.30855081047	6649.834293255441	810.3698996440241	44.6180035475557	6	27	84	7	47	0.20059845320659134	0.3063529433564932	0.3029936891360575	0.19005491430085822	
4540000	-31696.605153712295	-30184.15649994499	-1512.4486537673022	-30184.15649994499	326.12776993042667	3.9202636999648677	5.0036565314212095E-5	0.5512721375507442	4.654422503441199E-5	6.936000962914175E-10	0.5464720453465881	-1465.8255484821186	15995.366991532885	19995.35100537772	7007.742832696703	1313.4317395528976	48.66449155251381	6	29	76	12	48	0.20059845320659134	0.30607343677863813	0.3032731957139126	0.19005491430085822	
4550000	-31729.943685022383	-30210.241545998037	-1519.7021390243467	-30210.241545998037	327.3928242040023	3.9795225181629115	4.51237427785343E-5	0.5652191992695221	4.108701015518875E-5	5.732072662198323E-10	0.5438878862684247	-1472.442118947996	22080.84725532371	20126.0236594251	8371.403331460748	1385.8820541782397	27.043168808184497	16	22	74	13	46	0.19916791877703308	0.2945963333381577	0.3029391626758089	0.20329658520900065	
4560000	-31687.587791377973	-30203.556834405583	-1484.030956972391	-30203.556834405583	249.85147145622128	4.126840099017246	5.736535141506097E-5	0.5352761739669917	5.296416280175008E-5	9.304149598970406E-10	0.5499259771853349	-1438.3121826862398	23436.54027706492	14394.215388886174	5547.8262247360735	814.6738995672802	33.688192980341235	13	15	89	8	46	0.20038733989146004	0.2945963333381577	0.3039108043593523	0.20110552241103027	
4570000	-31774.424807776486	-30224.45305265944	-1549.9717551170465	-30224.45305265944	341.613346274292	4.183243304972569	4.296386456328154E-5	0.5200767737964033	4.135330817739518E-5	5.836624376421219E-10	0.5615411549088607	-1501.6685458999132	24692.1941255888	10378.168304693412	9474.504986660888	4395.734798600116	56.22052162453838	28	2	82	9	50	0.19368670532950483	0.302789972802611	0.3120214769067763	0.1915018449611082	
4580000	-31748.492218489813	-30181.165851787224	-1567.326366702589	-30181.165851787224	378.23533149771094	4.183243304972569	3.524212361631561E-5	0.504995768183835	3.48258100713126E-5	3.373288145057184E-10	0.5180297062154564	-1522.801885593706	24114.93330290662	12993.293569668347	8407.15893092816	120.36289256322702	51.04609105853307	38	16	67	2	48	0.2007906007203608	0.29318640450405836	0.30338597147311547	0.20263702330246566	
4590000	-31707.26228612633	-30189.090290835124	-1518.171995291206	-30189.090290835124	312.5569866070512	4.125905517392548	4.4096849015655725E-5	0.5136515819764015	4.394476338622676E-5	5.45026200681528E-10	0.5177219533435521	-1474.8460420116487	20939.404706792746	9285.044447800314	7271.468344769743	42.88226704074995	41.85044616045011	42	10	70	28	21	0.19640871626127382	0.29880511261560105	0.30776785593220246	0.197018315190923	
4600000	-31856.96811216798	-30185.655814485526	-1671.3122976824527	-30185.655814485526	696.871785167073	4.116082953073979	1.842963549342667E-5	0.47613865889933565	1.8338500538829002E-5	8.459202756058578E-11	0.49366323033449044	-1623.685828147605	50323.63121523148	19160.817265500333	19095.331621019075	107.62706025038402	96.676871594304	29	21	74	1	46	0.19164880666614137	0.3068378683344596	0.3063140905783734	0.19519923442102602	
4610000	-31917.771747645016	-30187.122156767717	-1730.6495908772995	-30187.122156767717	967.738007901663	4.116082953073979	1.3124641580356098E-5	0.5197101652238124	1.3056820430389529E-5	5.077231395325992E-11	0.5359256822217231	-1681.6377685159428	72471.47741740476	30440.57913519899	21092.13597672587	88.80026647962549	115.0421576813897	33	34	56	4	44	0.1974724917997272	0.2945415167570024	0.31278675702224473	0.19519923442102602	
4620000	-32022.376980540248	-30185.277905850457	-1837.0990746897933	-30185.277905850457	1898.1827085980417	3.9602115404382685	7.516438442393553E-6	0.5353112499731085	7.302664955940922E-6	1.7947197361768847E-11	0.5579799871241728	-1785.2007434803515	117330.13506688575	49979.520815707656	35731.25632806845	556.3421063692206	175.28159375357836	26	63	33	8	41	0.1974724917997272	0.2945415167570024	0.3085559166330579	0.19943007481021283	
4630000	-32063.49150054413	-30194.37714930938	-1869.1143512347496	-30194.37714930938	2365.0869725052526	4.313989038460752	6.353336602468154E-6	0.5194889153132405	6.315471039903609E-6	1.1549996091922925E-11	0.5403041411364495	-1815.7320916583096	168220.42725731258	49032.38383520088	50163.969193550285	459.6802121962186	334.92619692067643	38	48	36	7	42	0.2074459852942905	0.2845680232624391	0.3085559166330579	0.19943007481021283	
4640000	-32091.894777155438	-30178.465765593515	-1913.429011561921	-30178.465765593515	2831.3006179625477	4.108033638551306	5.327178735523857E-6	0.5874300948099537	5.150163634275484E-6	9.158082220823886E-12	0.569539977867123	-1859.2505814652307	202385.66593984867	69720.12331212044	49300.105835356655	559.33457058049	398.81238046706926	33	60	29	12	37	0.19783054066790304	0.29309621457072127	0.3085559166330579	0.20051732812831813	
4650000	-32041.573417630643	-30200.597626412702	-1840.9757912179416	-30200.597626412702	1862.4387653729743	4.108033638551306	7.860900467164357E-6	0.5603212756937771	7.775570491818952E-6	1.8150441354479194E-11	0.5362482686414388	-1789.3024143324237	110906.84433922716	34994.07372313422	24495.04208849954	207.27480567743825	398.821291741043	31	76	15	11	38	0.19783054066790304	0.2906110829664999	0.3085559166330579	0.20300245973253953	
4660000	-32121.780863061	-30186.86982919061	-1934.9110338703917	-30186.86982919061	3291.6493613992448	4.005603403284031	4.903163597935894E-6	0.5624145084944646	4.8740822624719726E-6	8.128421989326542E-12	0.5653201437520983	-1875.9892174929737	202683.58633240857	81921.26435100562	65744.63412092316	42128.64961603403	644.5487733698337	39	52	23	8	49	0.19823831380465473	0.30075330629587416	0.2971380752644587	0.20387030463501285	
4670000	-32157.391429087736	-30198.462272986497	-1958.9291561012406	-30198.462272986497	3499.3535288751345	4.202375376021032	4.541307147549252E-6	0.47865861010030086	4.371951821059458E-6	4.7430537803568174E-12	0.4844412913010449	-1900.4683405785656	156805.44627068884	73839.32178766352	106374.19416526222	27607.684263356652	616.1949530863482	49	56	4	16	46	0.19823831380465473	0.30075330629587416	0.2971380752644587	0.20387030463501285	
4680000	-32029.09606545498	-30199.18538018641	-1829.9106852685723	-30199.18538018641	1971.350164459469	3.76416455568554	9.091576525091891E-6	0.5561622806274521	9.092416188515583E-6	3.045400285098514E-11	0.5867298469078165	-1778.1386328005424	102613.83298829992	46375.29256950556	26585.946552692192	725.5888673107427	475.72763668826644	31	53	38	6	43	0.20078530011989773	0.2996554735175837	0.2971380752644587	0.2024211510980603	
4690000	-31955.787361109153	-30158.878281214256	-1796.9090798948966	-30158.878281214256	1779.8477136485108	4.1655384713142904	1.0295582102624102E-5	0.5520531391803901	1.01323632230965E-5	3.9988121319896046E-11	0.6046323360341335	-1744.2778267727426	61698.38361087503	39629.55980948988	25812.11778035419	5867.230474889237	286.73024919800497	39	53	27	4	48	0.18937295126923737	0.2974801955285615	0.30921466596419994	0.2039321872380016	
4700000	-32057.23250565374	-30186.369579687936	-1870.8629259658042	-30186.369579687936	2124.3170422304524	4.087375665281371	6.9970248073051775E-6	0.546909105570856	6.794263289898032E-6	1.519543086263223E-11	0.5646084124985525	-1819.1126974896865	132346.40738391565	66911.04672995918	21028.08791287073	312.55355377176386	307.27103107959806	30	66	29	2	44	0.20016149980692127	0.3002711301534754	0.3006834955235414	0.19888387451606232	
4710000	-31968.993900441616	-30196.586448330705	-1772.4074521109114	-30196.586448330705	1247.1224873857727	4.123380975007838	1.2371414536736625E-5	0.47416165858892817	1.198284837126202E-5	3.541668699401397E-11	0.4954300697547528	-1720.6423746844578	59922.48042984853	31474.063409575512	19745.416797156668	6183.45627279166	179.5486916631338	30	59	30	5	47	0.2017973778767064	0.29863525208369024	0.30529197874426256	0.19427539129534116	
4720000	-32017.556744160484	-30200.960265596364	-1816.5964785641174	-30200.960265596364	1562.811282136893	3.822319783178983	9.973114853214873E-6	0.5189398654165015	9.448579651741037E-6	2.7628518635076888E-11	0.523244931360154	-1765.6069537976857	77902.42001691894	49004.78672801142	14219.495694857222	1906.1448019704321	264.78025052570786	31	80	8	10	42	0.2011834228152453	0.30332098430497956	0.2982690875094418	0.19722650537033368	
4730000	-31984.161212113126	-30174.878830393904	-1809.2823817192218	-30174.878830393904	1374.148120294185	3.822319783178983	1.1254123063673392E-5	0.543480107810239	1.0500897061970245E-5	3.707050472264692E-11	0.5614268111547088	-1756.2680419868473	87141.77963556066	35346.818161450705	35481.05151115619	3889.8358404592122	339.54985818712345	41	58	14	18	40	0.19870495915095196	0.30275982533528145	0.30130871014343324	0.19722650537033368	
4740000	-31965.70426223003	-30188.323925601573	-1777.3803366284544	-30188.323925601573	1204.253901722465	3.822319783178983	1.3051515128796238E-5	0.47462269247226235	1.2671415386430045E-5	4.191593177702764E-11	0.5033942203862519	-1727.0353531972391	70113.37802232151	32160.633687802594	11940.946048047457	2773.181754973997	205.613664509041	38	69	11	15	38	0.19870495915095196	0.30275982533528145	0.30130871014343324	0.19722650537033368	
4750000	-32026.42428386138	-30188.17881506381	-1838.2454687975705	-30188.17881506381	1624.6139085814348	4.207151944456364	9.01746626759199E-6	0.5371320718259645	8.466911129597176E-6	2.2664085701338487E-11	0.5556114996157051	-1786.0830218267045	111612.35271104368	48505.729800840476	27195.298916621105	1245.83397063901	259.9716747876731	47	49	27	10	38	0.20038826268591708	0.289228731655939	0.3108638372762995	0.19951916838184477	
4760000	-31962.57970697237	-30169.185283542687	-1793.3944234296846	-30169.185283542687	1186.0455534861176	4.054824456917458	1.2161489797569401E-5	0.6453780297525092	1.14020370876841E-5	5.2567016744964445E-11	0.6403177508625861	-1739.448144260245	87564.39423635216	33123.227987918006	24006.00148402731	10489.09859339365	349.99344597184177	39	55	16	14	47	0.1940349464114111	0.295582047930445	0.30850253136117145	0.2018804742969728	
4770000	-31882.64884271413	-30187.965225176857	-1694.6836175372755	-30187.965225176857	802.7271782067459	4.054824456917458	1.995457146519062E-5	0.6066822779617362	1.881941667691512E-5	1.4429928962525968E-10	0.6221767891488574	-1643.0965925352687	43420.00995201311	15172.130153264397	17902.08772935118	8552.864583459952	152.95966113433587	35	30	43	15	48	0.198466916153382	0.295582047930445	0.3080377461798723	0.1979132897363011	
4780000	-31820.979474124055	-30181.826422124785	-1639.153051999272	-30181.826422124785	569.0271232351023	4.146441971439683	2.660498872209667E-5	0.6720553540407409	2.4900015602278803E-5	3.303569037528143E-10	0.6855352809409198	-1588.849178393338	43945.398856801905	16968.07255611026	9588.267560554787	5076.88684589741	125.23641934247753	38	29	47	6	51	0.19847148350011615	0.295582047930445	0.3080377461798723	0.19790872238956694	
4790000	-31838.667447861215	-30211.462340529146	-1627.2051073320686	-30211.462340529146	518.8944300527997	4.225008242622995	2.826567763575135E-5	0.5945900818018077	2.7070077413753474E-5	3.1389828884109184E-10	0.6167719100788432	-1577.5492328390042	34077.43401570393	26038.23430892505	9911.847080405272	3456.8428897354947	105.96386952522458	36	9	75	1	50	0.19429345812537874	0.295582047930445	0.3080377461798723	0.20208674776430435	
4800000	-31778.86331179376	-30173.133125487562	-1605.730186306199	-30173.133125487562	456.60642298118916	4.225008242622995	3.191508464079912E-5	0.6076611383445457	3.063101445466049E-5	3.8364055433272795E-10	0.5963625515353231	-1552.527833372395	9483.821993658225	45177.895039068986	10069.492744700678	9839.206076457567	78.39193507516644	2	27	88	2	52	0.19429345812537874	0.295582047930445	0.3080377461798723	0.20208674776430435	
4810000	-31802.623112320045	-30189.965363739087	-1612.657748580957	-30189.965363739087	572.8739105216521	4.071658173445285	2.600960113366768E-5	0.5664141708071547	2.5358614082310755E-5	2.1166208072452464E-10	0.5633831677220144	-1560.991215805087	24203.55878086019	45048.301920760954	17865.741051234283	6308.279438858843	78.55913223267784	9	20	79	10	53	0.19717716161141294	0.2926983444444108	0.3080377461798723	0.20208674776430435	
4820000	-31778.86589409876	-30190.132357009308	-1588.73353708945	-30190.132357009308	528.7628561784718	4.071658173445285	3.1146904645329814E-5	0.5751627320152639	3.0213005723527284E-5	3.3463866222445573E-10	0.5960098616665451	-1537.3409113567945	18492.014859326562	33894.39754060867	12364.984689597895	10183.903729478627	102.164660967454	4	18	84	10	55	0.19182514197885278	0.3017842091390178	0.3043039011178254	0.20208674776430435	
4830000	-31690.05456159804	-30180.90504663204	-1509.1495149660004	-30180.90504663204	286.59563841204374	4.071658173445285	5.096746564972297E-5	0.5306839830932037	5.0494896483799564E-5	8.054397225935376E-10	0.5542659359333459	-1459.0887871057732	44390.60367535059	22823.76948800514	9422.198725771515	5034.947911399365	60.00505404284814	1	10	94	11	55	0.1946394632904926	0.3017842091390178	0.30148957980618557	0.20208674776430435	
4840000	-31682.290327653533	-30183.803196039975	-1498.487131613558	-30183.803196039975	330.10288225101897	4.181823695215087	5.7950360176289834E-5	0.5135737348868161	5.474984101087991E-5	9.425010819404206E-10	0.5485847942643365	-1450.6677149444517	23558.709295836274	8758.640070264199	7704.191352146014	4348.770422711055	64.38040269371497	10	1	99	7	54	0.20445106299682964	0.2919726094326808	0.30148957980618557	0.20208674776430435	
4850000	-31723.857315955403	-30196.867029127377	-1526.9902868280246	-30196.867029127377	342.08526494771553	3.9476125346936826	5.004339636291154E-5	0.5191668340268404	4.706247878112876E-5	6.269595180119967E-10	0.5208236107808173	-1476.1920293059768	25074.492979895316	46851.36037372578	9243.524517771113	5390.559097515156	79.86158278318244	12	3	74	28	54	0.18947336153743702	0.3069503108920734	0.30148957980618557	0.20208674776430435	
4860000	-31675.320304945	-30173.9232865144	-1501.397018430598	-30173.9232865144	326.0989682175701	4.227418073610557	5.507363656970414E-5	0.567610373557134	5.1564223119772925E-5	9.980611349534646E-10	0.5891171598714975	-1455.9368047566063	15358.357346006133	6947.757529303189	7288.339628326549	1181.6410094664045	61.777802539573734	25	30	57	6	53	0.18947336153743702	0.2945594862716416	0.3138804044266174	0.20208674776430435	
4870000	-31715.089182637326	-30202.278651110188	-1512.8105315271382	-30202.278651110188	390.7601195855733	4.254953740215354	4.6564355884830594E-5	0.5217462573965256	4.623466994089866E-5	6.356708136101834E-10	0.5429217250289274	-1469.5996904088963	10744.798245021979	10790.261645978242	5999.501605827015	209.79011614131446	45.97963185812377	46	43	27	2	53	0.19198594827927137	0.28461834943599773	0.32382154126226126	0.19957416102247	
4880000	-31747.848272772593	-30200.167747612373	-1547.6805251602211	-30200.167747612373	409.37807169750505	3.9688332384013703	4.2293528824537196E-5	0.5657175367182574	4.087109484905761E-5	6.3883057786576E-10	0.613734832955662	-1501.500156783564	22669.93634264103	7890.384110295919	8002.7183478527795	1095.4478999306002	108.6806282136048	34	59	18	6	54	0.20572441342591852	0.28461834943599773	0.3154536436871386	0.19420359345094557	
4890000	-31816.578134819174	-30189.61975183283	-1626.9583829863434	-30189.61975183283	595.090498591478	3.9688332384013703	2.557448052340825E-5	0.5628806421805667	2.463270424426835E-5	2.3386725581285205E-10	0.6020972795835886	-1573.843161365885	62751.36625373577	18251.642951421032	6757.304016662862	16558.92561299413	163.57503799475904	21	74	13	7	56	0.20572441342591852	0.3058603208386819	0.2942116722844544	0.19420359345094557	
4900000	-31764.556476939186	-30209.549120511278	-1555.0073564279098	-30209.549120511278	412.3773799224025	3.798369226123107	3.608911934814907E-5	0.5202833176971534	3.499744268276652E-5	3.7213868224239837E-10	0.5508656222681504	-1504.966067648587	27371.588320890867	14342.259812620843	6644.9568169855775	10687.640576005715	91.48644574852122	31	52	22	9	57	0.19099788690598354	0.2993627827203578	0.31543573692271343	0.19420359345094557	
4910000	-31750.823059105824	-30187.37991365129	-1563.4431454545324	-30187.37991365129	396.8228354344168	4.3367408542978945	3.23280003810735E-5	0.6027399632543965	3.095652040064762E-5	4.6102068239239514E-10	0.6558064571145225	-1514.4103595393262	56655.17159621531	14369.71359626063	9920.205934275271	1646.7618308111503	79.44362249309796	24	79	8	2	58	0.19423304971405378	0.30192667928982153	0.3128718403532497	0.19096843064287533	
4920000	-31720.97694418141	-30187.758741752652	-1533.2182024287576	-30187.758741752652	354.60955718413646	4.2349878202523765	3.972824588114147E-5	0.613624838160132	3.744386103549225E-5	6.510959877570565E-10	0.6532541182902648	-1488.4048485662609	32615.206276390858	10367.4874796695	5488.553078711433	173.65366383118564	56.62431792353859	30	80	6	1	54	0.19423304971405378	0.30192667928982153	0.3010806808787129	0.20275959011741213	
4930000	-31718.86238285463	-30192.675771599323	-1526.1866112553064	-30192.675771599323	367.8806203701332	3.8162134301981743	3.70559214299251E-5	0.6666521672665088	3.4744416092187904E-5	5.569075084751685E-10	0.6729586862122974	-1477.788581211973	59338.250458214876	11190.84901095918	16702.125572760713	294.7157622339496	38.00040904463791	24	87	3	2	55	0.1972912852241118	0.2972471330815704	0.302701991576906	0.20275959011741213	
4940000	-31830.97875749394	-30205.742657386003	-1625.236100107938	-30205.742657386003	646.9098625973843	4.160438498517638	2.009102197990877E-5	0.6086862985346466	1.9292945408451887E-5	1.4908253389135326E-10	0.630400216672597	-1578.1266360743673	72710.45385654965	13457.084714949062	5927.784555844141	334.50532920369176	87.5153834002506	26	86	5	1	53	0.2027368246640171	0.2972471330815704	0.302701991576906	0.19731405067750682	
4950000	-31761.846019546436	-30201.654327380584	-1560.1916921658526	-30201.654327380584	421.2727036539647	4.004769831305424	3.266342066035491E-5	0.6255118489864111	3.1166841681114995E-5	3.734130112627418E-10	0.6119538245627089	-1511.8196121398087	40476.3775397422	8742.137962274815	6038.6705609814835	3350.8814707379966	53.8699498379273	29	80	6	3	53	0.20107057541178128	0.2972471330815704	0.3043682408291419	0.19731405067750682	
4960000	-31622.531354976698	-30209.292326443283	-1413.2390285334134	-30209.292326443283	197.3574282219929	4.1924279407987735	8.032863199862416E-5	0.5300676001629663	7.760079285099445E-5	1.6740485147471383E-9	0.5262726595342757	-1370.8993938053372	10167.912163662248	3806.939857313704	4144.576900085409	476.59935355916724	26.919514933039764	37	60	16	7	51	0.20107057541178128	0.3021980015859485	0.2994173723247638	0.19731405067750682	
4970000	-31619.219644933364	-30206.384861957682	-1412.8347829756815	-30206.384861957682	179.33730134497134	4.054308148873047	8.369873333160792E-5	0.5784900317726694	7.804670202322589E-5	2.0218230271716912E-9	0.5750133969582838	-1371.8514943446905	18469.525081698135	4439.120453465901	2556.1777037121724	56.94098502895535	32.781536237271276	29	49	40	7	46	0.20107057541178128	0.3025238595449683	0.299091514365744	0.19731405067750682	
4980000	-31692.785193470565	-30205.64208476414	-1487.1431087064257	-30205.64208476414	297.92615895161686	4.054308148873047	4.951500094002648E-5	0.5375622691268521	4.8227915790217874E-5	6.799942113638364E-10	0.5177378853767184	-1444.184286404892	23449.278155794163	7099.323505979732	5384.675645448955	74.6455918113317	36.785272870342034	29	44	46	4	48	0.19357604519603297	0.3048874817938737	0.30422242233258695	0.19731405067750682	
4990000	-31657.972712300212	-30195.595661315743	-1462.3770509844696	-30195.595661315743	239.91722671470578	4.259587185603656	6.554273010405916E-5	0.5384495485938452	6.46041468015414E-5	1.4556413249489288E-9	0.5685986339321975	-1420.8462904891744	13220.610233827932	5711.3786088268735	4015.944708195364	84.97748394279338	37.809613149315254	34	38	47	1	51	0.19849890876398457	0.2989325633501729	0.3052544772083362	0.19731405067750682	
5000000	-31666.257478413554	-30181.324216830126	-1484.9332615834267	-30181.324216830126	269.92716809649886	3.9945156501265955	5.823701513018523E-5	0.513532828176187	5.953893320613036E-5	1.0112923365941508E-9	0.5449133330904263	-1436.5338167114983	17779.505476943017	6251.946738449488	10199.712058894942	6735.184805206968	48.52534997776012	23	26	19	52	51	0.1891957498006207	0.3097288440679455	0.29687170876967	0.20420369736176433	
5010000	-31692.877909832994	-30182.151316840773	-1510.72659299222	-30182.151316840773	349.07143479455226	4.142123297373764	5.148231817436436E-5	0.5404642183726511	5.322719349842616E-5	8.726480372117587E-10	0.5588902458272138	-1463.4705594816626	20126.861373037107	7025.747700383707	5068.129808441007	4834.588817098884	45.35234369503402	26	52	3	40	50	0.19605438963669602	0.3067799664276596	0.300344261723381	0.19682138221226386	
5020000	-31659.28891460432	-30187.888434271463	-1471.400480332857	-30187.888434271463	221.68055582244585	4.142123297373764	6.360332485290103E-5	0.5554940247745251	6.512406054077317E-5	1.5225805770172554E-9	0.5902095554637374	-1424.8600215635608	10644.853440460221	8475.476346863577	6504.680085212877	4267.247586526439	34.63926977201249	9	71	5	36	50	0.19605438963669602	0.30251825587461467	0.300344261723381	0.20108309276530875	
5030000	-31579.021291307174	-30184.420299404992	-1394.6009919021835	-30184.420299404992	163.638619676898	4.040788283083865	8.95865149404392E-5	0.4768213127217616	9.061075392966376E-5	2.4350670297030212E-9	0.5281238431567318	-1350.2710193236103	9901.235098749135	8185.486704858919	1680.6929095955843	2364.149787576549	22.979112381216286	15	64	10	32	50	0.19605438963669602	0.30251825587461467	0.30282446570398525	0.19860288878470453	
5040000	-31588.179711696896	-30205.9199960245	-1382.2597156723953	-30205.9199960245	153.71192972570933	4.040788283083865	1.0266067331001952E-4	0.5346840628876235	1.0279961193771047E-4	3.87508568698006E-9	0.5743802293880081	-1337.1420054103041	9680.574841849073	6873.022378673478	1246.3947689646282	3006.2504618178764	21.440402897130625	11	63	26	23	48	0.1955533438456807	0.2975600579599439	0.3069268398482388	0.19995975834613702	
5050000	-31533.66105878104	-30175.689545718124	-1357.9715130629145	-30175.689545718124	139.23801961319282	4.040788283083865	1.1145789213621661E-4	0.5617084183329011	1.119005162973233E-4	4.728536055287357E-9	0.5948784159159312	-1313.8440676831026	8548.046533674064	8026.162368478773	2452.39791138288	1981.299112993478	16.149384116742908	12	49	6	56	48	0.19993086553976464	0.29789144795105016	0.3022179281630486	0.19995975834613702	
5060000	-31555.29839663695	-30163.89767453864	-1391.400722098312	-30163.89767453864	152.26776287794084	4.040788283083865	9.484636922837539E-5	0.5159358526150296	9.620274706881107E-5	2.510445853594996E-9	0.5271169815491659	-1347.1257869332774	3482.218345525538	7418.744560293922	3542.784946104887	2993.1087892959845	25.531199782726784	5	58	8	52	48	0.19887745758433725	0.29789144795105016	0.3022179281630486	0.2010131663015644	
5070000	-31575.48718526145	-30207.01034816635	-1368.4768370950997	-30207.01034816635	123.54135011110115	4.169237043274321	1.0680247090454756E-4	0.5377635405228969	1.0860987687367322E-4	3.49911988149357E-9	0.5421204460339413	-1325.8344544416511	6941.8551599607545	3603.199839197317	3980.086812572815	1123.3721058825734	14.749874027101981	32	23	56	13	47	0.19605588286897332	0.29789144795105016	0.3050395028784125	0.2010131663015644	
5080000	-31545.36310754872	-30189.371105505055	-1355.9920020436662	-30189.371105505055	122.44321410036412	4.114395832837394	1.144698795507997E-4	0.5958933604354605	1.1549342257853813E-4	5.101349721782439E-9	0.6026430712787273	-1314.1043095503476	11146.75942477452	3453.265927243154	3466.089892171578	324.240382727415	16.485953941742736	10	18	88	10	45	0.20184797028682866	0.29789144795105016	0.3050395028784125	0.19522107888370907	
5090000	-31575.796541466403	-30186.450583904378	-1389.345957562024	-30186.450583904378	131.81342289820404	4.164718950435933	1.0284096317313257E-4	0.5512251593171785	1.019745334537699E-4	3.2166864873303398E-9	0.5486612241971494	-1347.0180699476796	11136.866577123374	6327.249891549454	3866.7723425520026	324.11828561955133	19.328758950226252	14	16	90	8	43	0.19815849499513133	0.29789144795105016	0.30872897817010986	0.19522107888370907	
5100000	-31585.497193581363	-30208.501044153018	-1376.9961494283446	-30208.501044153018	143.55401573377756	4.238527406366773	9.587728372148797E-5	0.5207845696523387	9.569489699859341E-5	2.2664751530671947E-9	0.49065496933197295	-1336.0401975529714	8158.207745736684	2440.965074454969	3900.8212202866225	205.04959505361873	22.224480131443766	32	3	80	9	47	0.2027183496901199	0.29495742277578185	0.30251263158727426	0.1998115959468244	
5110000	-31573.16108911755	-30188.596402485302	-1384.5646866322504	-30188.596402485302	163.54764542910615	4.292887441740371	9.187860064954839E-5	0.5689957093081349	9.341751690459685E-5	2.8420706044170957E-9	0.5689404330647518	-1342.0781924628773	4439.870286175927	10998.10013842888	4128.331234346301	217.5843611624145	20.800096561628965	8	16	92	9	46	0.1945609406214312	0.30570293286100864	0.30251263158727426	0.19722349493028635	
5120000	-31539.39137334883	-30189.96525908361	-1349.4261142652208	-30189.96525908361	138.37497306762882	4.4595401250081474	1.146984572483349E-4	0.5506088327101951	1.1348811457726018E-4	4.525092559825672E-9	0.5749889979267216	-1306.7375894662887	12065.974050156343	10700.532487513114	3435.4549467164843	235.97565398080582	16.590395888539547	10	13	91	9	48	0.2001354848878673	0.2972660760036156	0.30251263158727426	0.20008580752124328	
5130000	-31570.13356054155	-30204.090350515307	-1366.0432100262449	-30204.090350515307	153.20972776511945	4.269549045626879	1.0055287171629178E-4	0.5175452256058126	9.950084795373896E-5	2.7826853403852097E-9	0.5101010564032441	-1323.57527596022	7545.167572742008	17104.112910009517	3124.365895549063	106.03520457861507	19.02465423582005	3	18	96	6	48	0.19629442329533656	0.31396324461093	0.2930123701109474	0.1967299619827865	
5140000	-31551.50040514783	-30190.128546873984	-1361.371858273847	-30190.128546873984	135.71627016537838	4.100030518989026	1.013775374581457E-4	0.5840212661821864	1.0150967591518231E-4	4.269465718265806E-9	0.6248339686310617	-1318.4449570954546	9356.15627953315	13626.620941025025	3245.669733609788	247.65790264231688	20.711468522577878	14	8	92	10	47	0.19629442329533656	0.2977692688798934	0.306703629884648	0.19923267794012248	
5150000	-31493.993739814025	-30167.044269641072	-1326.9494701729539	-30167.044269641072	113.29711439904605	3.872385958594744	1.2901778511915192E-4	0.5796509676327504	1.2513550190635755E-4	7.84427995049049E-9	0.6725874296147965	-1283.416213618627	4367.647806682376	16983.26821560899	2862.928320354545	197.01071790812165	15.521769636720991	11	11	90	13	46	0.19991715237479527	0.2977692688798934	0.3053973177403595	0.1969162610049523	
5160000	-31519.086657240194	-30196.829190685665	-1322.2574665545274	-30196.829190685665	105.60389729469297	3.97471855604078	1.4433074673208531E-4	0.5548055432170726	1.3929734015073067E-4	8.73974221252187E-9	0.6277675963928364	-1280.7577693223952	5316.585135524819	7308.595387999413	2965.3261375048764	395.1812602449912	11.506408993217361	2	16	98	9	46	0.19991715237479527	0.2906258418458633	0.3125407447743896	0.1969162610049523	
5170000	-31503.385648789834	-30192.339050294933	-1311.046598494901	-30192.339050294933	117.40485387279764	3.836018541594663	1.384825475376746E-4	0.523339255367226	1.347649899327871E-4	6.836744091668425E-9	0.5839303237255654	-1270.762996884975	6993.989463547692	2868.0229387476197	2757.844004490717	327.0929955660388	12.460544009098312	19	1	96	8	47	0.2007313924166584	0.2943450890117843	0.3125407447743896	0.19238277379716817	
5180000	-31489.72332387403	-30179.731274602287	-1309.992049271742	-30179.731274602287	105.70835384065664	3.9769767454775633	1.5158921630455406E-4	0.5292699787893692	1.4453787116261297E-4	8.012876942462547E-9	0.5954950832795622	-1268.215531335048	13324.089408426142	2706.5413325413538	2347.922402748751	566.7907302566996	13.682522282132599	17	4	93	9	48	0.19211001608233041	0.2943450890117843	0.3211621211087176	0.19238277379716817	
5190000	-31529.0403742509	-30180.866959208623	-1348.173415042277	-30180.866959208623	127.47814621738814	3.9595354748055827	1.1739391384104191E-4	0.539089965653599	1.1288392267361779E-4	5.678046096986809E-9	0.6264542177104947	-1305.3590469450166	13410.12890250801	3909.0217658144347	3412.752256396047	690.7113535259581	18.069664470466343	19	14	76	15	47	0.20888357544804653	0.285069588757519	0.30646131407401234	0.19958552172042265	
5200000	-31568.299447695834	-30180.37632069672	-1387.9231269991155	-30180.37632069672	148.59202322328687	4.061721606876203	1.0377441846700656E-4	0.5477466296789095	9.82118565755726E-5	3.6387775134368304E-9	0.5956776454343335	-1345.7695656814992	8720.953678315458	3142.997409433878	3755.8825585174704	620.2501595073325	25.055792890096978	27	23	65	11	45	0.19632435314035573	0.2891882144966745	0.31726168964813456	0.19722574271483573	
5210000	-31571.264195321353	-30189.764270630025	-1381.4999246913274	-30189.764270630025	142.18362435433934	4.19572075953046	9.921782107533894E-5	0.5049426275464257	9.305537197729277E-5	3.0285692877945495E-9	0.5603641020203959	-1340.0150829516845	6303.258114405808	1290.6821938497972	3739.5738322212705	374.19446955981704	17.758642800904035	32	1	81	14	43	0.19416793135276433	0.30355052868092813	0.3080745637896917	0.1942069761766163	
5220000	-31626.39956418341	-30179.16695784528	-1447.2326063381315	-30179.16695784528	206.30984279581767	4.19572075953046	7.386317230357605E-5	0.5012415585037588	6.77138511849474E-5	1.7880338237881135E-9	0.5800306917460616	-1403.621272482133	14708.520204412516	10859.788098561226	4798.828932190017	370.6426962641503	24.93685319029616	14	8	95	11	43	0.1930192848846795	0.30355052868092813	0.30796391661357236	0.1954662698208205	
5230000	-31608.838619463586	-30180.135051777514	-1428.7035676860717	-30180.135051777514	196.32878207750667	4.19572075953046	8.625056342423878E-5	0.5134124803834419	8.020349480213792E-5	2.333767502143181E-9	0.5546977350277418	-1388.11643624818	5711.162412654264	6798.396648792483	4273.3915681310755	98.25004217829985	21.590239544681875	7	30	80	14	40	0.18919735866565532	0.30355052868092813	0.3117858428325965	0.1954662698208205	
5240000	-31650.82544856516	-30154.08255015229	-1496.7428984128705	-30154.08255015229	283.48441169997074	4.055229535896335	5.791527920647605E-5	0.5593565730086373	5.1513630881538254E-5	1.283364277083489E-9	0.6347168128801572	-1451.6044939829749	10990.362789555711	16576.14232390012	7074.275114109495	555.4603258338327	25.556402751297693	14	21	83	12	41	0.19612257178185738	0.30355052868092813	0.2989960440798123	0.20133085545740267	
5250000	-31779.724944925147	-30189.337273342004	-1590.387671583143	-30189.337273342004	491.9458839780553	4.140517441116132	3.3801424980015037E-5	0.5329032190122427	3.0065283614268725E-5	3.706899298133926E-10	0.5799768635778059	-1543.957152185816	25124.078909292428	7720.659451505144	14476.065207886595	290.0840110264782	75.03864665886717	33	2	80	15	41	0.20289027911063548	0.30355052868092813	0.2989960440798123	0.19456314812862457	
5260000	-31812.008721625923	-30210.59032098807	-1601.4184006378525	-30210.59032098807	534.8708002528338	4.140517441116132	3.172766115929175E-5	0.5840086840198812	2.8791819354401715E-5	4.1413084174574035E-10	0.6461854060606004	-1554.7033794736108	20036.952518431128	23072.722546557412	13625.180091085773	274.7320325266959	76.92803710034171	11	14	90	20	36	0.19363920715716385	0.31033611068533856	0.300756533576616	0.1952681485808821	
5270000	-31796.814345918807	-30209.149972075746	-1587.6643738430616	-30209.149972075746	455.09699343430765	3.981316023875994	3.316654337101465E-5	0.5321044193955177	3.129300389203226E-5	4.1313318597668867E-10	0.5907574440627232	-1541.9066578464897	24385.081358977484	10729.879139910718	12915.092491704843	235.53475839216767	54.48619387247694	29	3	82	21	36	0.19363920715716385	0.3111535333117742	0.2999391109501804	0.1952681485808821	
5280000	-31777.745826970357	-30163.014759790105	-1614.7310671802509	-30163.014759790105	518.6517060498402	4.215670512624174	2.674410044832872E-5	0.5406424668445496	2.6261515556020725E-5	2.95051746133996E-10	0.6344133714750957	-1566.2880790086965	52853.43350341338	29320.585319153724	16984.376911524683	266.6747566563364	100.39486751909836	5	16	92	22	36	0.19363920715716385	0.3111535333117742	0.2999391109501804	0.1952681485808821	
5290000	-31786.59289425946	-30212.144423789065	-1574.4484704703939	-30212.144423789065	463.7476487912642	4.091570828694975	3.7069705529456E-5	0.5273258912608941	3.646140051582042E-5	5.318744841021365E-10	0.6069528206977913	-1527.4603919292247	20373.81850347892	20685.9199701502	14519.631404210411	472.1632104348915	116.50449800453167	2	18	93	19	39	0.19363920715716385	0.3111535333117742	0.2999391109501804	0.1952681485808821	
5300000	-31865.378421922567	-30197.261203895498	-1668.1172180270692	-30197.261203895498	729.1686070862296	4.091570828694975	2.0371236693786087E-5	0.45892273020404956	1.932566093235503E-5	1.1465326391961184E-10	0.5258915832212636	-1617.6680058476738	62368.92579191367	37470.48085916732	18688.83042735361	1844.160658913067	103.02800024876123	5	21	86	14	45	0.19363920715716385	0.30153940566335524	0.3095532385985994	0.1952681485808821	
5310000	-31991.20120683226	-30178.431852970334	-1812.7693538619242	-30178.431852970334	1691.8882610723674	4.128492261238136	8.852936874238944E-6	0.5585934889106353	8.911419420846713E-6	2.850067991659155E-11	0.5833022752162412	-1757.8444874755094	186588.15623680328	54409.090308587634	47068.51201446807	3246.5201611500356	283.63328512658285	8	13	93	10	47	0.19773436948494502	0.29744424333557407	0.31198812944684384	0.19283325773263765	
5320000	-31926.882638782652	-30195.78470197344	-1731.0979368092126	-30195.78470197344	1053.8521396001895	4.128492261238136	1.3907048684157304E-5	0.5553812644430547	1.3659270029071065E-5	7.61158185426366E-11	0.5994969946744999	-1677.3223366210905	63058.00334993869	129166.10635049378	32192.31029410923	1796.6972258334883	176.16993571028868	8	11	93	14	45	0.20078312424409114	0.29439548857642794	0.31198812944684384	0.19283325773263765	
5330000	-31815.546752500228	-30173.24536844214	-1642.3013840580861	-30173.24536844214	663.7855239296598	4.128492261238136	2.391013975528813E-5	0.5581416529518977	2.3625013333478142E-5	2.22055450101342E-10	0.6003953801629915	-1591.2004987719276	52417.63177933694	28927.26227201566	20409.42465902223	3402.387109862204	89.38406639943098	14	14	83	13	47	0.20078312424409114	0.29282585173487197	0.31198812944684384	0.19440289457419363	
5340000	-31833.502990802775	-30190.983430418502	-1642.5195603842722	-30190.983430418502	672.6137351380299	4.148830049062686	2.284203296410064E-5	0.5576095231725893	2.267625029562525E-5	1.8807315120497768E-10	0.5718462234817737	-1592.6494111631214	49631.14479662364	22436.284280964457	19607.87269420532	1457.709199721167	96.11163316470626	17	10	87	9	48	0.20078312424409114	0.29823293484753943	0.3065810463341764	0.19440289457419363	
5350000	-31847.702192484467	-30174.508087566774	-1673.1941049176924	-30174.508087566774	787.6217870082712	3.6659357921750244	1.7393083015388283E-5	0.5482346348259717	1.7410042611768475E-5	1.182304244536937E-10	0.5938617511663766	-1622.4518127568967	50917.85240311404	24234.400266229506	21244.845621331206	3144.0159303634127	142.7904659524569	17	20	74	7	53	0.1988899694825414	0.29823293484753943	0.30847420109572615	0.19440289457419363	
5360000	-31966.73101143078	-30188.697463617224	-1778.0335478135573	-30188.697463617224	1294.0330613864476	4.163484451026906	1.1112543014249762E-5	0.5075088017051554	1.0956462960194996E-5	3.8013642574196995E-11	0.5356850139667682	-1723.0148859068222	109387.42916369258	57588.818345156884	29374.1921767092	14583.448538449207	312.34821348863676	12	24	77	3	55	0.18669710967961684	0.2991952841538433	0.32000186290687	0.19410574325967045	
5370000	-31945.267401129662	-30188.35333895824	-1756.91406217142	-30188.35333895824	1212.5131743849954	4.491695589844707	1.3009244324458423E-5	0.5580451194179045	1.3071627834180204E-5	6.874523925082065E-11	0.6166186211028678	-1704.4069083735371	65012.32886287122	40785.447029412244	20114.782406671293	5839.02617612814	217.58580274003594	29	38	43	8	53	0.18669710967961684	0.2991952841538433	0.32000186290687	0.19410574325967045	
5380000	-31839.585915924064	-30186.814897150613	-1652.7710187734506	-30186.814897150613	653.2976254853157	4.125671857126438	2.3855401719084224E-5	0.6207878750146518	2.3445163802187238E-5	3.0154527506874124E-10	0.6967800202218287	-1600.3601283088135	41009.51213424237	22621.07400980244	12821.536578812038	14788.5895698521	128.53903086408928	15	47	50	4	55	0.18669710967961684	0.2991952841538433	0.31849827900614286	0.19560932716039756	
5390000	-31810.76271672156	-30182.40064705414	-1628.3620696674218	-30182.40064705414	631.8466203253972	4.2902613192869055	2.2777120928228174E-5	0.5423490870819271	2.305979807743843E-5	2.0522290579018678E-10	0.5970767657006103	-1580.7078412078104	26332.09630059309	14355.098029831712	16766.817452357325	661.1301306316883	111.71658349241437	49	34	31	5	52	0.18669710967961684	0.2991952841538433	0.31731506322177483	0.1967925429447656	
5400000	-31804.78126475065	-30188.44092278306	-1616.3403419675906	-30188.44092278306	619.198042735701	4.319466355907677	2.668862755803605E-5	0.5272845272285066	2.5939726679825173E-5	2.159388144280777E-10	0.5381623502549931	-1569.366377897885	24820.16813260854	24356.692015112825	15711.261267866377	222.29843904343323	86.45898976818835	50	14	52	14	41	0.2016482638553126	0.2842441299781475	0.30980143489872936	0.20430617126781112	
5410000	-31748.63534120081	-30220.82802357283	-1527.807317627981	-30220.82802357283	357.7771073598451	4.166488291420566	4.471268758137418E-5	0.4564112779236813	4.409451740137826E-5	4.198179007022133E-10	0.4620077595978077	-1483.8070381951045	13880.974717363577	6598.985495488159	11086.640626828817	148.6228551823712	60.14696636368345	62	13	42	3	51	0.2016482638553126	0.2842441299781475	0.30980143489872936	0.20430617126781112	
5420000	-31751.012592436837	-30201.39702123814	-1549.6155711986971	-30201.39702123814	385.36410119805015	4.195578927190501	3.9466179460155766E-5	0.5230275408778244	3.6461201890477035E-5	4.368574095793559E-10	0.5372774624639434	-1501.9630272976667	18477.27366806871	9742.605282170105	12708.745753109917	2521.2075820533996	51.443805337232135	51	3	59	6	52	0.19750830837402733	0.2902045485204444	0.3079809718377177	0.20430617126781112	
5430000	-31754.38643612577	-30206.153202668793	-1548.2332334569767	-30206.153202668793	390.5866120076714	4.204166935599441	3.6826178012052936E-5	0.4970099570685612	3.455421023229899E-5	3.7770886949563305E-10	0.5292829523846082	-1500.8126283245526	41272.16639260388	14286.914337344982	9008.948754760046	1045.5359142132827	51.166430813465524	27	26	62	4	52	0.19750830837402733	0.3012601599213103	0.29692536043685186	0.20430617126781112	
5440000	-31735.898179444903	-30201.963287710994	-1533.9348917339091	-30201.963287710994	375.43518695719473	4.388399870330644	3.851387953444312E-5	0.4560385892097459	3.7291283035455146E-5	3.1349423160693244E-10	0.4648260530572327	-1485.8338689332497	34182.91783888642	16881.8324060821	9163.564245259879	2318.213048305536	47.951582590848766	16	35	62	7	51	0.19750830837402733	0.3012601599213103	0.3082340826901948	0.19299744901446814	
5450000	-31670.23299772853	-30199.189488681677	-1471.0435090468513	-30199.189488681677	268.207046979658	4.1228978599518165	5.5090398660951035E-5	0.48199057528750616	5.231203569788475E-5	7.163883111974152E-10	0.503397980122311	-1426.8422125132665	20621.29878584566	12912.379031639697	7603.568594989259	180.40566367696206	32.028029118436855	38	16	63	5	49	0.2003717508214161	0.3012601599213103	0.305370640242806	0.19299744901446814	
5460000	-31775.950406202155	-30207.559342492525	-1568.3910637096294	-30207.559342492525	490.4125592285803	4.274930298974412	3.013986129312291E-5	0.4522143448825461	2.9558445351883454E-5	2.1083760726240427E-10	0.4819905810320735	-1522.526689365777	21854.91235714998	8156.176428581013	9736.72278943908	826.5753987949771	51.553815780540404	45	32	39	2	53	0.19360300820286766	0.2972436441479528	0.3093871560161635	0.19976619163301657	
5470000	-31739.950522172265	-30187.131985518987	-1552.818536653277	-30187.131985518987	481.2907843488338	4.1838455638829934	3.074766002588351E-5	0.5192660747149094	3.0527546272570664E-5	2.7860272259265553E-10	0.5288331112393587	-1505.682402797887	28550.156423280543	4430.320122496331	13692.684574482635	304.58111313454054	72.9576492524195	47	27	41	4	52	0.19484465175826163	0.2981425890448219	0.30353798931169446	0.20347476988522253	
5480000	-31800.98580490788	-30200.011549740422	-1600.974255167457	-30200.011549740422	545.5403954141544	4.085480107353769	2.5587301538697522E-5	0.4957442763834716	2.4866327119316358E-5	1.5644229936326833E-10	0.4801505504295323	-1553.6137527740134	31127.335790164332	13031.6267724807	14461.357266300129	712.539379169372	79.23381353037685	41	22	52	4	52	0.19484465175826163	0.3100411390411118	0.3005684540472901	0.19454575515333694	
5490000	-31829.319295365563	-30186.984264087518	-1642.3350312780456	-30186.984264087518	616.2535876808165	3.9979358292865004	2.1082331772896203E-5	0.5019261601516258	2.0895458675268566E-5	1.230607838209583E-10	0.5124653668899681	-1592.674480082781	41542.830247622616	39161.594762570334	24256.154915422885	793.2260600610545	77.20313326172737	37	6	71	4	53	0.19502744518108092	0.29833556213466134	0.312960092636942	0.19367690004731622	
5500000	-31783.924502771428	-30204.071088971483	-1579.8534137999452	-30204.071088971483	524.1094299384514	4.064177171619094	2.605376194770976E-5	0.4573377928912299	2.5706612171613407E-5	1.372165542981254E-10	0.45189618034514545	-1530.6808722590554	44146.34218173662	13816.98264390887	16105.80746363326	2220.8080060814514	59.456400657188865	21	20	73	5	52	0.189751685921554	0.29833556213466134	0.3057559724080644	0.20615677953572076	
5510000	-31729.32795558093	-30190.53762490489	-1538.7903306760425	-30190.53762490489	436.89045362628303	3.8622410744810294	3.742897640030492E-5	0.5092734695560901	3.687877442720861E-5	3.516255717907671E-10	0.5010722853867106	-1491.9578402364043	21668.5712621415	26510.021046905214	8686.843879561971	720.9997997013835	43.90619132620796	3	20	89	7	52	0.1976033909621329	0.29178161272939496	0.30598866365619376	0.20462633265227886	
5520000	-31755.049791521687	-30202.714732265013	-1552.3350592566762	-30202.714732265013	436.31581107144734	4.215514486129272	3.355680627461431E-5	0.4943768463225339	3.356658322822413E-5	2.626113202009576E-10	0.4772171981950088	-1502.5244013724043	45356.841123231265	23054.41014016695	13015.210990885678	3336.6865417864556	42.92552212588314	6	23	88	2	52	0.1976033909621329	0.29178161272939496	0.30598866365619376	0.20462633265227886	
5530000	-31743.09059478767	-30201.97752627439	-1541.1130685132798	-30201.97752627439	449.7961701340974	4.1158977920724915	3.2415820732179945E-5	0.5175031418248848	3.2249638862756875E-5	2.6998789082706297E-10	0.5063315647237591	-1494.6184543195677	29585.988827216002	35975.98133265789	12733.397487352737	78.33176067569259	45.588147055887966	8	15	92	4	52	0.20449813648131132	0.293330042972951	0.308373022316186	0.19379879822955218	
5540000	-31622.579745042844	-30189.078328793177	-1433.5014162496664	-30189.078328793177	242.55564814235439	4.1158977920724915	6.091126223153797E-5	0.523129871858256	6.0353111133530014E-5	1.0867950961699012E-9	0.5268063601053846	-1391.1405897286672	12824.017927756693	13921.934216056678	5726.7584132794345	34.253780187350394	25.662976299838615	6	18	90	9	48	0.20449813648131132	0.293330042972951	0.308373022316186	0.19379879822955218	
5550000	-31612.0473038595	-30201.9319514766	-1410.1153523829034	-30201.9319514766	228.65142906845853	4.1158977920724915	6.921134925735613E-5	0.5121444365725634	7.112239482667098E-5	1.3722550404397108E-9	0.5202189109213476	-1366.5501082224953	18137.880345258865	14128.551179532296	5044.989812776097	165.93979982262846	27.712687327258486	24	1	90	3	53	0.20449813648131132	0.293330042972951	0.308373022316186	0.19379879822955218	
5560000	-31611.890363926123	-30207.97235399017	-1403.9180099359494	-30207.97235399017	238.2121873819626	4.1158977920724915	7.742750026866321E-5	0.46697609952782637	7.662266830928653E-5	1.337913296798981E-9	0.47223939864411446	-1361.075147900625	30039.386637507563	11796.864167306025	5169.749962072404	41.33139046229889	19.521267116129422	1	23	92	11	44	0.20449813648131132	0.293330042972951	0.308373022316186	0.19379879822955218	
5570000	-31662.085384304457	-30201.630123736453	-1460.4552605680046	-30201.630123736453	277.94235682300564	4.1158977920724915	5.231589645924589E-5	0.5083874488864575	5.25076869883373E-5	6.82454679619457E-10	0.5007572455573506	-1417.0883259489688	21847.246807897547	5493.222077681154	7825.059653730336	68.81809502622347	33.02439420968375	20	10	86	5	50	0.20449813648131132	0.29651638976875366	0.2997866357411247	0.1991988380088109	
5580000	-31569.40941752991	-30202.794506674334	-1366.6149108555771	-30202.794506674334	183.69957991660002	4.1158977920724915	9.060685255087815E-5	0.48467889615003357	9.243047844965363E-5	2.189766361199815E-9	0.5199522006812727	-1323.222603875156	6244.091326500324	23250.044384482957	4191.40966079404	30.06955621041576	26.383126676053863	12	9	95	21	34	0.2007935296105936	0.29651638976875366	0.30329520396683707	0.19939487665381625	
5590000	-31639.452272970957	-30193.477521136614	-1445.9747518343445	-30193.477521136614	283.68691112737747	4.265256915674977	5.851757301657092E-5	0.5039499392038026	5.8491411779829696E-5	9.336363246036415E-10	0.5115300499861389	-1402.5595510134892	16241.459764043853	16651.47866087268	6972.550053158262	26.347160372445302	34.11274069593993	6	15	93	15	42	0.2007935296105936	0.29262171521225944	0.30329520396683707	0.2032895512103105	
5600000	-31622.003431204415	-30203.26390605993	-1418.7395251444884	-30203.26390605993	201.9720829664923	4.265256915674977	6.51320402762795E-5	0.49529542269307597	6.631787046518598E-5	1.3611899373210526E-9	0.5334567424399442	-1376.9146105146237	15497.338710955386	7621.064762940554	5528.031944512474	27.967336048590997	28.205499868141864	21	6	88	37	19	0.2007935296105936	0.292683079146975	0.30329520396683707	0.20322818727559494	
5610000	-31635.361782473567	-30190.58702041398	-1444.7747620595867	-30190.58702041398	239.72626346579116	4.062365331058306	5.924311275004966E-5	0.5403736605772298	5.769861072348355E-5	1.360468521120741E-9	0.6125739029166338	-1401.095233592556	35951.629183771925	9223.280819008105	7115.640004345593	34.759985973250814	21.29280645640009	3	18	95	24	31	0.2007935296105936	0.2897739913046207	0.30620429180919134	0.20322818727559494	
5620000	-31647.15212246243	-30195.090500585182	-1452.0616218772489	-30195.090500585182	243.07633547965628	4.062365331058306	6.222404989929214E-5	0.5793806417747293	5.998332461550614E-5	1.8145818352036378E-9	0.6649582618476951	-1406.4954446859895	68397.0036627481	9385.03788078988	6675.276950811995	52.86104783068463	46.64955807808719	3	29	84	11	44	0.1982417536366361	0.2897739913046207	0.30875606778314885	0.20322818727559494	
5630000	-31792.683983179857	-30181.813139938196	-1610.8708432416609	-30181.813139938196	609.4628980878684	4.152328251415681	2.4026258042655064E-5	0.6093999687650338	2.2893429381144883E-5	2.696051102660641E-10	0.6683391357504441	-1563.3325863979405	43422.82801536026	25331.526717455752	14284.99327075662	61.189163430602065	88.02068602621489	14	21	80	9	47	0.20287305364719424	0.2897739913046207	0.30875606778314885	0.1985968872650368	
5640000	-31784.277848020705	-30205.986366409405	-1578.291481611301	-30205.986366409405	586.5160324329208	4.303101171048103	3.196327305829419E-5	0.648594108856343	2.9823629300647002E-5	5.370960903392594E-10	0.7250908385193533	-1530.275034325015	60779.333044755505	16994.53725217107	15275.596962921922	173.0968479993884	55.58118086161919	5	32	78	12	44	0.20287305364719424	0.2897739913046207	0.30944976201307395	0.19790319303511172	
5650000	-31702.433451949488	-30190.277495967915	-1512.1559559815705	-30190.277495967915	399.96058977458415	4.199198940845549	4.313213524776136E-5	0.6052221031592646	3.885325336188668E-5	8.573917626408807E-10	0.6847384882479358	-1465.423954470915	86037.9938297688	10591.126913792667	9576.46635472289	54.89645263853834	41.910065900076695	5	48	62	11	45	0.20287305364719424	0.2929106449376608	0.3063131083800339	0.19790319303511172	
5660000	-31687.846301958154	-30179.032778047673	-1508.813523910481	-30179.032778047673	355.37505629369343	4.0979200772922715	4.864349640090469E-5	0.6426449306405243	4.305009983067867E-5	1.3681712363367692E-9	0.785476598450051	-1463.3027306409338	37221.402404864384	9454.710967001498	10548.008211320566	66.93902091742225	40.09787015418893	11	40	64	30	26	0.19114891847383428	0.30312389195379574	0.30782399653725895	0.19790319303511172	
5670000	-31677.147688936973	-30201.733958267047	-1475.4137306699267	-30201.733958267047	242.35383279056168	4.196541281471912	5.9423331756602106E-5	0.553998919606565	5.5705374794458316E-5	1.2874844533943606E-9	0.6166202216424559	-1432.4228860114065	12956.923795073468	10785.045222319637	6661.370816229396	50.415132606023874	49.894866819153904	18	22	76	4	51	0.18950808804343428	0.30312389195379574	0.309464826967659	0.19790319303511172	
5680000	-31689.598672542725	-30214.595102765823	-1475.0035697769001	-30214.595102765823	248.26670931320663	4.215444641450974	5.47660651641232E-5	0.5333484848789787	5.219313215333363E-5	1.0985675521809398E-9	0.5941228138201506	-1431.2902496814108	12752.616001647692	16093.998090422965	7513.512049817889	52.41540314518116	50.94431100994407	13	14	88	3	53	0.18950808804343428	0.30312389195379574	0.309464826967659	0.19790319303511172	
5690000	-31669.314128050068	-30178.02244371625	-1491.2916843338157	-30178.02244371625	366.22654442474453	4.266794522127504	4.7604306663752775E-5	0.5119460694936456	4.483361059017405E-5	6.841857724542491E-10	0.5511515408440392	-1446.7896965635045	19133.616828714104	11401.640470705459	8663.619442036668	18.238930928270182	48.231231073241474	19	6	89	1	56	0.18950808804343428	0.30312389195379574	0.309464826967659	0.19790319303511172	
5700000	-31695.255527710466	-30210.13862051505	-1485.116907195416	-30210.13862051505	358.7572200181527	4.266794522127504	4.755258797983487E-5	0.5388721935660816	4.548725870089364E-5	7.091441059673875E-10	0.5562931325773928	-1441.5275604924584	17835.92114046787	10472.110448579482	9830.370292207412	32.063811378354764	32.10866233087242	35	4	76	15	41	0.18950808804343428	0.3005532380293897	0.312035480892065	0.19790319303511172	
5710000	-31638.49300485741	-30181.554072618674	-1456.9389322387376	-30181.554072618674	256.4962247231051	4.1561361636105865	5.5540047215415165E-5	0.554363257002206	5.3603301968880776E-5	1.1743962660113052E-9	0.619265243535811	-1414.6605447396541	13210.463750200197	8195.249740976848	6879.448341279937	41.19445316408432	28.24806724162134	35	7	74	15	40	0.19292951762505842	0.30241705608268277	0.3009453659486358	0.20370806034362374	
5720000	-31689.374969395212	-30204.114324112426	-1485.2606452827877	-30204.114324112426	321.54556187753667	4.001031645132062	4.739151777979282E-5	0.5603813615337772	4.4352988878416955E-5	8.791880155066063E-10	0.6342619676772117	-1441.9164651840078	17730.369803439222	7139.439643951293	8251.537847411251	69.28558428417738	36.39157085824376	29	36	50	4	52	0.19292951762505842	0.30241705608268277	0.31443487863779923	0.19021854765446033	
5730000	-31708.29555125644	-30210.59620449791	-1497.6993467585294	-30210.59620449791	349.9256351169537	4.012252471253479	4.4832150445227274E-5	0.5040227708379164	4.490377154129738E-5	6.91169882372992E-10	0.5696187226438152	-1453.8311677123127	31205.456995716435	8611.399251635923	6134.683825700695	86.60517054711397	48.64799682836435	14	74	27	1	55	0.20559827230618036	0.30241705608268277	0.3017661239566773	0.19021854765446033	
5740000	-31658.193041089606	-30205.705744878156	-1452.4872962114512	-30205.705744878156	224.76062823323176	4.02433706785762	6.56958102994485E-5	0.48757232061736033	6.432449545668343E-5	1.2824467611394486E-9	0.5446512729375684	-1410.2526688184628	14270.46445373963	7415.447706670145	5995.835658525793	58.88153855674506	45.35418503145418	16	79	21	6	49	0.19715255774120638	0.29104417452386194	0.3097435885690034	0.202059679165929	
5750000	-31651.7940328104	-30205.82322905713	-1445.970803753273	-30205.82322905713	246.6817236205539	4.034169901281525	6.655888341390356E-5	0.4596216905722443	6.509669948066153E-5	1.12764648781512E-9	0.5043204759661086	-1405.5574682051536	12949.33044620162	6731.256505077757	946.473710520941	255.8653131623668	31.111455827174492	25	91	1	1	53	0.19715255774120638	0.29104417452386194	0.3097435885690034	0.202059679165929	
5760000	-31632.627875258026	-30187.746997162718	-1444.8808780953095	-30187.746997162718	236.04906895842794	4.034169901281525	6.331258540444919E-5	0.4566208183423851	6.2903881860968E-5	1.0259396972670835E-9	0.4918180081800811	-1404.0830536490164	19082.92514710704	6682.863853443753	1308.3232789393319	156.9083942050492	28.04827637828029	24	87	7	2	51	0.19056548742382798	0.2976312448412403	0.3097435885690034	0.202059679165929	
5770000	-31671.195454800134	-30216.132570774178	-1455.062884025955	-30216.132570774178	251.02516565461045	4.122606935957992	5.9031767188657E-5	0.5081453117114975	5.898781577962102E-5	9.659335224213446E-10	0.5233130154747698	-1415.9650978744353	13656.627001787028	6874.7522297893765	818.8656300925367	31.996406300744543	31.069499835133403	26	88	6	20	31	0.19056548742382798	0.2976312448412403	0.3097435885690034	0.202059679165929	
5780000	-31637.406591007933	-30187.050367745647	-1450.3562232622849	-30187.050367745647	244.96734100597678	3.923124971613862	5.8633618612025245E-5	0.506531697934213	5.647928631388083E-5	9.833177868384633E-10	0.527997433715835	-1411.0030309145725	13444.177247898368	6826.379364247641	1018.0543370248153	27.873576247160923	34.28745783909051	30	85	3	45	8	0.19056548742382798	0.3004577715949353	0.3069170618153084	0.202059679165929	
5790000	-31699.20411349833	-30190.576948888003	-1508.627164610327	-30190.576948888003	424.4612631984819	4.080078794062327	4.2145949560191006E-5	0.5064641810794098	3.96104521683274E-5	5.061712861246889E-10	0.5367342373303089	-1466.7972482739995	22979.761935996237	8365.553684140212	2137.7080319593088	41.66899463674727	53.501188366362875	20	93	3	28	27	0.19056548742382798	0.3048942209901191	0.30247491258469905	0.2020653790013546	
5800000	-31747.08686515035	-30200.915343822915	-1546.171521327436	-30200.915343822915	367.95841369122235	3.9716370891917863	4.065923498303025E-5	0.5564934111337865	3.782427060570784E-5	4.882846416730254E-10	0.5655530783633597	-1499.1696041872467	35134.15994028724	12190.79550796996	2443.3531549722106	2389.9519012819337	48.342083033987294	14	94	2	9	52	0.19056548742382798	0.30433949205832633	0.3030296415164918	0.2020653790013546	
5810000	-31731.65400440256	-30206.828793728786	-1524.8252106737743	-30206.828793728786	336.2677165705638	3.978747046169264	4.504567073985387E-5	0.508311881877854	4.194175396742819E-5	5.086060167869649E-10	0.5063402097124139	-1476.9758278853728	32131.86607189252	9332.368373795887	11697.65048518858	1793.1458309088582	51.68413145188577	17	92	4	8	50	0.1978240991967715	0.29677782092320026	0.303662771798281	0.20173530808174797	
5820000	-31741.37282708153	-30216.389891919458	-1524.9829351620724	-30216.389891919458	338.2736596202485	3.978747046169264	4.473318993546256E-5	0.47952980819926233	4.273243554904529E-5	5.296885499585714E-10	0.5109864976591142	-1479.4658220740912	38962.56371255743	8736.54873841751	530.5646463647053	1232.6452248188955	44.602298990891974	12	102	6	2	49	0.1978240991967715	0.3042138611958973	0.3021759011892528	0.19578613841807915	
5830000	-31786.74535128078	-30201.034726318776	-1585.710624962003	-30201.034726318776	536.8439969186796	3.9791333055285936	3.0570996408608035E-5	0.5104211389582832	2.8324187213435884E-5	2.294015755345869E-10	0.5114390696423174	-1538.386455666414	48670.18469084186	15452.755777341365	4191.033740315959	1591.2136749081972	57.336098280752715	17	94	3	7	50	0.200043800190491	0.3042138611958973	0.2999562001955333	0.19578613841807915	
5840000	-31941.96876966579	-30197.51045596078	-1744.458313705009	-30197.51045596078	1324.9264650226216	4.2727457698212055	1.3010467076404384E-5	0.5228012628094932	1.2470788376379117E-5	4.204946063459518E-11	0.5154597679644524	-1690.977545828636	254857.10140260178	27337.556777971487	3605.0525354128167	6038.75122636125	291.8893150812251	11	98	1	10	51	0.1872598393022564	0.30377982589053687	0.31317419638912836	0.19578613841807915	
5850000	-31967.34359804162	-30224.79856745331	-1742.5450305883148	-30224.79856745331	1078.842211899372	4.2727457698212055	1.3389290060974446E-5	0.456733930479693	1.2902635384320746E-5	4.005236521693761E-11	0.4796772214465928	-1694.0556616256263	64221.992266740046	28760.84657809605	6129.5872297301785	1149.5967585788346	220.49431544046706	23	90	1	8	49	0.18766282529721606	0.30377982589053687	0.31317419638912836	0.1953831524231195	
5860000	-31785.393733041477	-30187.93674841568	-1597.4569846257982	-30187.93674841568	461.5647288908956	4.124658856814291	3.521746551174319E-5	0.5509083625881491	3.305480146164836E-5	3.931887253586112E-10	0.5823189147165011	-1553.640162069484	26622.16968143905	11406.72161842394	3485.462996474259	104.6224588482551	100.77710393290337	20	93	3	4	51	0.2008175036329797	0.29062514755477326	0.3103026389142655	0.1982547098979823	
5870000	-31832.601685502872	-30208.85119189599	-1623.750493606882	-30208.85119189599	638.7716137152113	4.057109684744139	2.610169373813719E-5	0.5160849527420965	2.4613166600929527E-5	1.9463170972185457E-10	0.5601683270432489	-1576.397237649712	38995.1825025481	15124.421843258771	10760.299255862079	702.403782757769	115.41410820892149	28	84	3	10	46	0.2008175036329797	0.29062514755477326	0.30610626589150647	0.20245108292074132	
5880000	-31827.56333201981	-30203.391327480775	-1624.172004539037	-30203.391327480775	629.115110631616	4.057109684744139	2.452523694077393E-5	0.513428656768309	2.380780458475932E-5	1.7375989000248268E-10	0.5479340909205861	-1576.432091784599	67103.46490060438	16354.90477156743	13228.13930409525	119.74982617748971	127.18572587155019	20	66	28	9	48	0.19945992635363183	0.2994625578678167	0.3023113131984424	0.19876620258010977	
5890000	-31859.599675658756	-30226.027851956416	-1633.5718237023405	-30226.027851956416	727.8585239435253	4.057109684744139	2.22241928075622E-5	0.446421629745481	2.130089209767534E-5	1.0456136088491248E-10	0.47073472810451744	-1586.8766930384697	37110.84904492536	13243.756873284232	15163.002294606958	119.05205725291806	127.87386885480115	19	56	39	8	49	0.19770471207411291	0.3014192323351623	0.30310903444208	0.1977670211486455	
5900000	-31777.68304898249	-30196.14737476139	-1581.535674221099	-30196.14737476139	593.9688922880113	4.057109684744139	2.899714498229005E-5	0.44844294193130574	2.895130347280482E-5	1.7583748316817738E-10	0.45414949756541156	-1533.4177954259117	61617.521945324035	11605.150421612512	20647.65022539371	106.69861481125166	100.85562481572939	17	61	36	20	37	0.19770471207411291	0.3014192323351623	0.30310903444208	0.1977670211486455	
5910000	-31794.10564788805	-30208.12860463277	-1585.9770432552777	-30208.12860463277	571.6856079785343	4.057109684744139	2.7697017616072296E-5	0.5191682110536255	2.7034758638677376E-5	2.3959783591554873E-10	0.5570224130719381	-1539.2719380244087	36788.32684336482	10559.458784694178	14708.885649654385	92.18665279551826	108.55708833539799	20	56	38	33	24	0.19770471207411291	0.3014192323351623	0.30310903444208	0.1977670211486455	
5920000	-31811.245923804225	-30182.45346889781	-1628.7924549064169	-30182.45346889781	806.6461816608696	4.057109684744139	2.087674566974943E-5	0.5029977902602855	2.1588645413530313E-5	1.4578226987565903E-10	0.5544318608076909	-1581.3477813097716	43187.31939844154	17179.683363631168	18444.574865664956	116.75113470268066	106.5446027024934	27	40	47	22	35	0.19770471207411291	0.3014192323351623	0.30310903444208	0.1977670211486455	
5930000	-31881.6673453765	-30193.36663998931	-1688.3007053871884	-30193.36663998931	1018.1936308696679	4.096294054958127	1.4440304583260056E-5	0.4779808886063053	1.4503223394073945E-5	5.700264009712344E-11	0.5068184507762227	-1637.6040812899953	97810.07954107659	14828.05396120688	27862.229031344068	538.6755958980737	129.22228588357186	21	43	50	10	47	0.19770471207411291	0.2931173014692739	0.3071068416840381	0.2020711447725758	
5940000	-31928.336013441196	-30194.48461295142	-1733.8514004897759	-30194.48461295142	1228.2459919972882	4.0575569113239265	1.1295493933124859E-5	0.4661164491421956	1.1215647082880128E-5	3.6849225759005426E-11	0.5303102762306083	-1683.2815445064036	109455.73075619341	21550.07254379	30120.41131436674	317.73244205164093	147.32753485224575	28	31	57	15	40	0.19770471207411291	0.2931173014692739	0.3071068416840381	0.2020711447725758	
5950000	-31922.585287551112	-30189.258815902253	-1733.3264716488584	-30189.258815902253	1232.1761939023668	4.177136533706353	1.1373580349894183E-5	0.49485397948904253	1.1769093796918153E-5	3.987674727441731E-11	0.5325116835756584	-1682.6560070398832	92874.65258774787	21949.539676405544	26218.8606145852	673.7233873804815	182.3188376020548	26	8	81	14	42	0.1950233370267419	0.30140181349939366	0.3052334786662989	0.19834137080756628	
5960000	-31975.38476020091	-30182.23050506586	-1793.1542551350472	-30182.23050506586	1742.39164001486	4.133738375298998	9.236120308656845E-6	0.45173461070305404	9.364084912246316E-6	2.0582944589823787E-11	0.4732579211041046	-1741.1269254259355	85493.33815476116	68790.07572544964	42291.71032959677	577.7024732008142	299.284049230599	21	14	80	16	40	0.20398169807242322	0.30140181349939366	0.3033672418225672	0.1912492466056167	
5970000	-31898.42073999955	-30184.59985707013	-1713.8208829294183	-30184.59985707013	1178.3076197831383	3.9392799376447116	1.4008923253951984E-5	0.5267762934363345	1.3996290927184712E-5	6.903715139585336E-11	0.5823882833246873	-1661.8392461450342	69228.64949922064	14135.358852094394	34974.27822740642	1686.2379480957093	160.41853197801746	25	30	59	6	51	0.20398169807242322	0.30140181349939366	0.3033672418225672	0.1912492466056167	
5980000	-32038.620159349604	-30185.577569386885	-1853.0425899627205	-30185.577569386885	2557.0102641482713	4.219934323315654	6.106483516122888E-6	0.4922817400756577	5.849795619772248E-6	9.794949346019597E-12	0.513451567797699	-1797.873269441469	134619.91482083275	28681.83108364338	64048.00228682824	3700.309480541963	413.68026110516263	30	17	67	4	53	0.20030578273451452	0.2893944155634974	0.31160446504466105	0.19869533665732783	
5990000	-32017.011253789522	-30193.706284877924	-1823.3049689115974	-30193.706284877924	1966.0017011896991	4.058954153848624	7.504326346222601E-6	0.4512204107910599	7.123412190907017E-6	1.3334001066675667E-11	0.4840024990418881	-1769.0192162984222	129359.91607322852	34728.11404633673	64510.9700870031	2244.5917419887082	335.2282033440425	25	45	44	3	54	0.20030578273451452	0.29982932284318936	0.31160446504466105	0.18826042937763582	
6000000	-31967.406439679584	-30192.64576974136	-1774.7606699382234	-30192.64576974136	1640.4626209583582	3.866638067351138	8.196364914347821E-6	0.4144734526758288	8.015809992098102E-6	1.2129646024098027E-11	0.42633826924092494	-1722.00195233367	146759.43338537883	25267.23032598027	53943.44437570429	223.11731233459807	272.34822715175403	25	46	44	1	55	0.20030578273451452	0.29595202013447536	0.31160446504466105	0.19213773208634982	
6010000	-32028.52743101877	-30182.3380269717	-1846.18940404707	-30182.3380269717	2684.8208815303933	3.866638067351138	5.783144392563998E-6	0.44337016916062094	5.631986214480502E-6	8.195739477936415E-12	0.4867424492029641	-1791.8187958676879	168786.25457426062	21004.98268681186	65455.843229748905	406.6585221174659	366.6261300694149	27	31	56	2	55	0.20030578273451452	0.2933503300682772	0.3142061551108592	0.19213773208634982	
6020000	-32077.029507611333	-30157.11166680992	-1919.917840801414	-30157.11166680992	3579.9035003515	3.924417298970943	3.8070175354655923E-6	0.49154254781786716	3.841337870839977E-6	4.446611685907025E-12	0.5381965091274244	-1860.4093873234426	358073.95071471133	43991.15297142202	113142.48145225187	12761.598420102826	636.4765601237727	23	32	57	4	55	0.20030578273451452	0.2933503300682772	0.3142061551108592	0.19213773208634982	
6030000	-31875.658937149485	-30185.621440861945	-1690.0374962875392	-30185.621440861945	987.3051411652388	3.8795805324476844	1.329383939522822E-5	0.46589693053165243	1.384939673428805E-5	5.310191865434006E-11	0.5254013481241065	-1634.0810845211295	70882.96797912232	14881.827959215221	31413.329338476175	44985.14065849975	150.1883085467689	23	48	32	12	56	0.20030578273451452	0.29580144165413697	0.3142061551108592	0.18968662050049007	
6040000	-31958.523500293937	-30199.014032585543	-1759.5094677083937	-30199.014032585543	1517.9700579846462	4.155322564434231	9.670142021388421E-6	0.4873070843342513	9.844276752874924E-6	2.8223746482190974E-11	0.5219739231153578	-1701.6598271751054	115575.93635183493	18632.145741170756	48610.35716991455	48496.8994871214	228.57605819097154	23	45	33	14	56	0.20030578273451452	0.29580144165413697	0.3138273679740137	0.19006540763733554	
6050000	-32030.500809219837	-30185.26969356954	-1845.2311156502997	-30185.26969356954	2529.7497932105966	4.088042036712879	6.177068631171628E-6	0.47353589702501936	6.255501395315617E-6	1.0703843427522032E-11	0.5104064556071914	-1785.4687287601212	344804.21479433455	40061.097879573754	69706.79032808586	45189.06117912643	420.9823051543242	23	50	14	28	56	0.2048368321426322	0.29580144165413697	0.30929631856589607	0.19006540763733554	
6060000	-32106.13666553926	-30201.44444283952	-1904.692222699739	-30201.44444283952	3126.508614738298	4.088042036712879	4.287634076762783E-6	0.4192158674747364	4.363045139972237E-6	3.969792429070563E-12	0.44995926548963355	-1843.4459814360075	228200.1275125499	44532.32212320898	133115.23732780947	75365.58667255112	509.58592498771867	23	53	10	29	56	0.2037612699743617	0.29580144165413697	0.3024783806011863	0.1979589077703158	
6070000	-31978.38264655453	-30205.080997623154	-1773.3016489313775	-30205.080997623154	1434.7722504352018	3.991557663462398	9.059601481179966E-6	0.49680672039500307	9.602048416902656E-6	2.5630708230737677E-11	0.5261231891532223	-1715.9004128825109	107899.9875300993	28282.788648294332	51911.0433155968	47450.69053322847	263.565341835379	22	40	27	26	56	0.2037612699743617	0.2950778073271466	0.30320201492817667	0.1979589077703158	
6080000	-32107.002666901637	-30184.669175420157	-1922.33349148148	-30184.669175420157	3411.9417099850307	3.9457718969555864	4.20308836747669E-6	0.4677182565266201	4.379740908862259E-6	4.8411385104942305E-12	0.5028400995243067	-1859.7359213446116	240005.42881401387	49463.37935675778	170543.01747068542	99500.5351483873	654.753091658758	26	46	3	40	56	0.20523507296508692	0.29360400433642136	0.30320201492817667	0.1979589077703158	
6090000	-32003.884619661167	-30216.447554715254	-1787.437064945913	-30216.447554715254	1581.629560174372	4.133461731476572	9.250589067596786E-6	0.44434260542964976	9.752109469116881E-6	2.024782785810366E-11	0.46255681080447797	-1730.3168985943912	137580.32722998038	23898.296701232644	31913.55551043	48373.95212367138	278.2332590759594	25	45	3	42	56	0.19251985247705636	0.30858978877415383	0.3065924906069971	0.1922978681417935	
6100000	-31961.66137966646	-30175.273047158506	-1786.3883325079541	-30175.273047158506	1490.1711030752663	4.133461731476572	8.203456726098106E-6	0.46948852474551883	8.848958711989874E-6	1.8781541593961523E-11	0.49186355485836253	-1728.1074025462722	159916.01674514488	35869.33338818797	56120.4378280079	52979.8206976078	260.0005187022553	22	40	21	31	57	0.19251985247705636	0.30812408083468507	0.3065924906069971	0.19276357608126224	
6110000	-32026.732650118647	-30177.917614974573	-1848.815035144074	-30177.917614974573	2828.988317482681	4.101148444839228	6.5463165696031906E-6	0.465051484935312	6.781059723485488E-6	1.1850530798967583E-11	0.4967715256742395	-1792.8899259311415	171176.46705107894	59034.738025498256	55697.579055555696	9444.65878464169	450.5167358963212	22	59	31	2	57	0.20127461935725205	0.2940416501548051	0.31206980599123885	0.19261392449670472	
6120000	-32065.90340852855	-30165.889188325957	-1900.0142202025918	-30165.889188325957	3212.5625855679245	4.303888141443035	4.988759138065003E-6	0.5368530631053894	5.198000028852905E-6	9.264021536757044E-12	0.5824685644048404	-1842.5412739095002	142011.80437546517	68398.98151055926	70911.40241976293	22244.75765416627	750.9423912263214	31	67	11	6	56	0.1981954889927463	0.2939411451032047	0.31217031104283927	0.19569305486121047	
6130000	-32087.342554427694	-30189.692696962647	-1897.6498574650454	-30189.692696962647	3011.6736662891203	4.434426621817953	5.438680428006264E-6	0.5086231619898234	5.646884936960918E-6	9.414371775131553E-12	0.5268039474879644	-1837.555211701166	172446.86725646182	71085.7497871847	86138.75791776725	83587.01864480335	653.3773408568193	31	45	20	19	56	0.19332291381040087	0.30069271690754484	0.3107753389664003	0.19520903031565473	
6140000	-31913.401287525914	-30185.961030668186	-1727.440256857728	-30185.961030668186	1212.962410657546	4.263243773453062	1.440866873570002E-5	0.557954957410542	1.4477172438486591E-5	8.818432313654996E-11	0.5990043426525447	-1671.560497805685	81731.56443638381	19221.5389500955	37115.5183994937	29195.510142116254	260.3598961203219	27	34	23	30	57	0.19332291381040087	0.30022940823738137	0.3107753389664003	0.1956723389858182	
6150000	-31862.708362781505	-30206.146030251643	-1656.5623325298616	-30206.146030251643	602.537898939525	4.120469382172739	2.017221403239361E-5	0.5113711698352779	2.085279406392498E-5	1.3689948755977045E-10	0.5348267184358648	-1602.5183599293841	32186.78762281096	27225.11643953143	12222.427012490482	31539.336101066216	171.69286302188564	31	45	24	14	57	0.19507983116379254	0.2955180921224778	0.3107753389664003	0.1986267377473301	
6160000	-31981.701131192378	-30197.206928409723	-1784.4942027826553	-30197.206928409723	1378.415360376784	3.949618375434653	8.600876811482472E-6	0.5582047431098971	8.955442565868928E-6	3.35852715283486E-11	0.6154115915248851	-1727.5679522504954	100665.07518490979	44757.79908294506	27038.39651364975	45100.727669525324	316.42992943245395	26	55	17	14	59	0.19507983116379254	0.2974625116047853	0.3088309194840928	0.1986267377473301	
6170000	-32017.76007240602	-30175.77126913808	-1841.988803267942	-30175.77126913808	1874.2445410334656	3.949618375434653	6.389791251384609E-6	0.508690924246381	6.493611945701245E-6	1.3995816583573158E-11	0.5502644025409532	-1783.2945827377293	125395.07817221085	56225.740220513406	40734.745872143365	76545.83953542974	450.4270027804266	20	76	15	1	59	0.1950591476102353	0.2991202049213437	0.29859961842037674	0.207221029048045	
6180000	-31954.73264875855	-30199.133653629116	-1755.5989951294332	-30199.133653629116	1115.2345672843035	3.9769763290634796	1.0833179960510535E-5	0.5265837286882458	1.0549171093298685E-5	3.9368900235920545E-11	0.5781931314634922	-1703.0766397688005	119712.6672087616	26732.941463304505	33096.068447736114	1699.9202730849058	260.4128167585507	20	38	55	6	52	0.1950591476102353	0.30208111635090706	0.3096061329536152	0.19325360308524323	
6190000	-31970.758930451182	-30194.858666369822	-1775.9002640813587	-30194.858666369822	1275.7097861620655	4.347042598768521	1.0165618751223225E-5	0.5089533466967857	9.977271077491013E-6	3.217584174515543E-11	0.5584006586667837	-1724.1011487732533	101691.67439367577	43203.08446216178	32985.882787862596	854.1023641852357	183.61145120057222	21	42	50	10	48	0.19781755416171987	0.30050597630452136	0.3111812730000009	0.19049519653375865	
6200000	-31826.59864856112	-30180.29842327753	-1646.30022528359	-30180.29842327753	668.9656427625819	4.256685600691921	2.2142319096577712E-5	0.5217963487337863	2.0840201826499876E-5	1.78761521855045E-10	0.6004614659599494	-1597.305920325129	35367.358504733034	17499.269769795093	19878.768287344923	1230.0574489577261	88.03377081338552	32	33	46	11	49	0.2011174448951184	0.30050597630452136	0.30361330815945303	0.19476327064090798	
6210000	-31760.67810510899	-30197.721785164602	-1562.956319944386	-30197.721785164602	451.58485346876404	3.927313424566937	3.226796303295814E-5	0.46813625049494967	3.161698528522759E-5	2.820922637684538E-10	0.5104644601526428	-1513.0989070790438	25299.170154733827	47677.74527524586	11832.617876040615	2558.19492998977	63.21164206662538	34	1	79	3	54	0.19446451380206803	0.3004984017268063	0.30361330815945303	0.2014237763116734	
6220000	-31744.85979329849	-30193.00781501455	-1551.8519782839394	-30193.00781501455	430.35586531289556	3.95822277128973	3.9217201907660256E-5	0.4859279102702329	3.8340394728681885E-5	4.4356848217205506E-10	0.533174549237651	-1504.1909723402543	19317.78227226153	9082.971371380523	11724.573071611223	3283.9677039032576	64.4940732245047	52	32	31	3	53	0.19446451380206803	0.30161394430165184	0.30361330815945303	0.20030823373682788	
6230000	-31806.750580546282	-30214.345265289885	-1592.4053152563965	-30214.345265289885	506.4017785512101	4.085391649392094	2.8106485009674453E-5	0.48921515238383095	2.7351252997826888E-5	2.227360713337088E-10	0.5330250083762659	-1542.679831852684	43954.185733171216	10166.367810136542	16229.455684632185	3114.900333416337	78.31961884133663	32	34	46	5	54	0.19324476766698298	0.30161394430165184	0.3048330542945381	0.20030823373682788	
6240000	-31925.867464446623	-30193.358591869714	-1732.5088725769074	-30193.358591869714	1175.7310838192425	4.085391649392094	1.3030979401602387E-5	0.49600880646272977	1.2528949900105901E-5	4.8193316374762906E-11	0.5442927562941795	-1677.3903783870599	76006.67668733353	12817.874492554525	27564.854994438287	28295.314512982422	132.0983724649136	19	3	44	52	53	0.19324476766698298	0.30161394430165184	0.3048330542945381	0.20030823373682788	
6250000	-31863.083076067316	-30191.041389714384	-1672.0416863529326	-30191.041389714384	986.5247393300106	4.140747651594101	1.7731258342427498E-5	0.48807228593094765	1.722751296294673E-5	9.333975039025488E-11	0.5372005615873052	-1618.230353895095	52410.241904924296	44458.164324099474	17859.217927346428	19615.75950352053	119.86059718518923	2	30	51	35	53	0.19324476766698298	0.3029527844983142	0.3048330542945381	0.1989693935401655	
6260000	-31816.11262988556	-30215.519103461153	-1600.5935264244056	-30215.519103461153	543.7504874031263	4.140747651594101	2.6368989685283066E-5	0.4637694904555479	2.6364335466512283E-5	1.8888532878805127E-10	0.5139017178072597	-1549.455459149115	16492.511085523878	32416.16513026963	15808.469268778023	10609.425497825716	94.17470696339225	4	31	40	42	54	0.19030921167601822	0.30290830041384553	0.31371022665551945	0.19307226125461757	
6270000	-31910.392585139765	-30194.98366894065	-1715.4089161991158	-30194.98366894065	933.4713789330392	4.168163603211651	1.5436294203379804E-5	0.5353709624419136	1.5219362100888293E-5	9.521478895730437E-11	0.6073548394864764	-1660.2699640813125	36520.00101388558	24075.00359483566	60921.29893766073	21073.532214179304	183.9378093573523	12	1	32	71	55	0.19030921167601822	0.30290830041384553	0.31371022665551945	0.19307226125461757	
6280000	-31931.81305223005	-30210.73985690841	-1721.0731953216387	-30210.73985690841	935.2172009384989	4.077041491195927	1.4835120111874429E-5	0.5384499243715498	1.4736224318262381E-5	9.22978321269213E-11	0.6171410403748654	-1663.3608261536083	44993.73556132977	33639.090381599184	119213.10084035555	25693.284333672582	170.2720470441238	6	25	7	78	55	0.20736446263695932	0.2955105533318895	0.30300882201743184	0.1941161620137201	
6290000	-31894.139327376986	-30169.547501785048	-1724.591825591938	-30169.547501785048	1082.5249007687555	4.077041491195927	1.426262477919246E-5	0.5141001364962671	1.433027479058752E-5	6.839201341677214E-11	0.5719146380236401	-1668.2692827404317	41133.526421243274	48518.075335272806	101168.42374240288	19360.17176406864	254.4545757806432	19	21	2	74	55	0.19365557165636701	0.2955105533318895	0.30300882201743184	0.2078250529943124	
6300000	-31890.16752048944	-30188.968361175957	-1701.199159313485	-30188.968361175957	1076.6264740827664	4.288481641859802	1.5698110591647068E-5	0.5037629184289423	1.5560660782049185E-5	8.000744635574258E-11	0.5624204570289155	-1646.9624964574662	50407.579911453235	41404.37650126289	22016.55773016508	23605.54778392013	202.55313407512523	16	25	14	61	55	0.19365557165636701	0.310185299491223	0.30257109286056266	0.19358803599184812	
6310000	-31717.90023494314	-30209.761897738605	-1508.1383372045345	-30209.761897738605	363.24591633581235	4.288481641859802	4.3159734466342086E-5	0.5153275732255198	4.2547865367178216E-5	6.011318175824697E-10	0.5587373727197973	-1458.8309018439686	21029.96590802018	13848.057328838535	5363.930517962234	8848.197484647344	48.82121131810874	21	22	23	49	56	0.19365557165636701	0.30845507665769695	0.3053684880714226	0.19252086361451423	
6320000	-31695.574900086714	-30174.944316416062	-1520.6305836706508	-30174.944316416062	352.58816571501706	4.21068694001649	3.874275139218388E-5	0.5739122566925376	3.9226769479557214E-5	5.588423173294108E-10	0.5936858742671818	-1470.0252199955723	24971.851455921238	23452.88250059092	6687.2781108011595	9518.771330973877	73.12035257630986	44	5	19	45	58	0.19365557165636701	0.29808978165824607	0.31322433633889935	0.19503031034648835	
6330000	-31719.153941155073	-30198.392434297213	-1520.761506857859	-30198.392434297213	356.4797548466584	4.227141678318352	3.979336149529394E-5	0.5527187982313606	3.964775857791453E-5	5.995342251573053E-10	0.6052136971969422	-1469.0136724409992	20711.614061257074	36384.44172168778	4701.493196665039	10270.821716643311	65.97412178821239	35	5	21	52	58	0.20720310959918226	0.29808978165824607	0.29901730599598186	0.19568980274659056	
6340000	-31684.872618191668	-30187.043281683847	-1497.8293365078196	-30187.043281683847	298.9494566782689	4.227141678318352	4.618661701502013E-5	0.5179009317860463	4.404274368789877E-5	6.308133905702203E-10	0.5370358402951539	-1446.0443882141988	57111.833014377095	25952.893092833103	13468.954220823904	8871.945110602885	55.18331637865272	1	5	35	72	58	0.1976089605091605	0.29808978165824607	0.3086114550860036	0.19568980274659056	
6350000	-31703.595477128125	-30169.791765007176	-1533.8037121209475	-30169.791765007176	439.7624965403886	4.227141678318352	3.583799400243571E-5	0.5538381814096759	3.358801525174117E-5	4.869143786273057E-10	0.6130136301184207	-1481.751711784019	26101.985113086263	25900.711040064027	21340.41618691267	13632.263493839404	49.20648065399975	6	2	37	68	58	0.1976089605091605	0.29808978165824607	0.3086114550860036	0.19568980274659056	
6360000	-31786.258694741133	-30196.652874988762	-1589.6058197523705	-30196.652874988762	610.874642825069	4.227141678318352	2.6062559104053876E-5	0.4573452032206451	2.4423254319977373E-5	1.588300024028447E-10	0.5025650265014844	-1537.0213198339895	53575.277062496265	29750.627574690992	11019.834215109286	15178.111429847233	85.50629054778071	5	36	6	66	58	0.196868196468919	0.29350359530727615	0.3086114550860036	0.20101675313780196	
6370000	-31810.5841206083	-30206.104946540003	-1604.479174068295	-30206.104946540003	680.3999671641191	4.04690062495499	2.4411833558567115E-5	0.45442019130764544	2.2135025728533057E-5	1.4310495926049135E-10	0.5093412213203993	-1552.1711403713432	24231.09204521943	28927.049917849956	24291.502549139743	17729.48780264972	68.70199345834428	10	2	31	70	58	0.196868196468919	0.29350359530727615	0.3086114550860036	0.20101675313780196	
6380000	-31799.444264435006	-30217.647475743015	-1581.7967886919923	-30217.647475743015	577.220926608271	4.326143317596391	3.0036897277437865E-5	0.46410148337685336	2.8257300109052552E-5	2.2087933816224055E-10	0.5054857368528576	-1529.8243246311977	48606.26551172747	19584.9311466597	12515.60635708954	14282.017112418696	79.58241177781206	6	49	11	48	57	0.196868196468919	0.2878029368896958	0.31431211350358396	0.20101675313780196	
6390000	-31828.3751940357	-30183.616691278472	-1644.7585027572277	-30183.616691278472	749.4475979102269	3.913674074289456	2.230068240424715E-5	0.46782422999959405	2.0428098478951656E-5	1.1855789483868449E-10	0.4998324461132795	-1592.3109804381118	37374.38094754443	26438.362037569612	21707.71213035815	16607.525808945687	124.86504186282053	21	13	57	23	57	0.196868196468919	0.2878029368896958	0.3178546729928404	0.1974741936485455	
6400000	-31726.664981668986	-30216.718505381807	-1509.946476287181	-30216.718505381807	323.9518822450731	3.913674074289456	4.5270998152650904E-5	0.48421681387927823	4.3119241912456536E-5	5.400688068647527E-10	0.5189262497249841	-1460.049396920687	20332.370318297642	24618.134392638607	8197.335397284634	8658.110547204476	51.314988575336486	3	19	85	7	57	0.196868196468919	0.2901561297708513	0.31550148011168494	0.1974741936485455	
6410000	-31741.42184948162	-30189.64232128242	-1551.779528199199	-30189.64232128242	469.87570745570116	4.079216016585805	3.824586561883942E-5	0.564840848156169	3.599525822346951E-5	5.020186289548248E-10	0.6212326227041085	-1500.425154193286	57371.75254650991	27013.348759141725	10310.662169037461	7017.924546661319	66.59514137782143	2	26	83	5	55	0.196868196468919	0.29162100674181535	0.31550148011168494	0.19600931667758148	
6420000	-31754.176957243395	-30188.520984838553	-1565.6559724048413	-30188.520984838553	472.7192078783537	4.079216016585805	3.483830061201662E-5	0.5644013430202082	3.218266653336434E-5	4.20719535758895E-10	0.5979669686638983	-1516.850713810587	33491.92936648874	13257.591454073472	12013.20899324294	2763.1401918196666	84.5578152048904	18	33	64	1	55	0.196868196468919	0.29162100674181535	0.31550148011168494	0.19600931667758148	
6430000	-31785.78923012832	-30179.478524686696	-1606.3107054416253	-30179.478524686696	543.8975660547048	4.206735005025582	2.744500889708614E-5	0.5395423909973271	2.6358748954079965E-5	2.499308602320247E-10	0.584825915368039	-1558.6420700933572	33572.39073741931	17412.73657883675	15268.806899802821	543.3581426726582	81.89141300216728	30	2	80	11	48	0.2012839663042646	0.2898034448136285	0.3127571126548148	0.19615547622729285	
6440000	-31800.14901218216	-30197.855008535236	-1602.294003646923	-30197.855008535236	517.3742027910168	4.309126738463494	2.6613653094821897E-5	0.5141682906015853	2.54684591088804E-5	2.1717047288611434E-10	0.5634170741669786	-1555.1332136760566	28473.31936726792	9318.291742428295	13007.452145591453	782.5565074503676	77.09262949637628	42	6	66	9	48	0.2012839663042646	0.2898034448136285	0.3127571126548148	0.19615547622729285	
6450000	-31947.694127291023	-30205.34992898707	-1742.3441983039527	-30205.34992898707	1045.7412670235408	4.360495501426156	1.491475412708295E-5	0.5820862506084851	1.356019700273287E-5	6.22101985171012E-11	0.5551612154202729	-1688.1727070483787	95726.94704703968	74192.57519118825	25591.64641394952	6194.614643292788	215.5466534249964	35	8	68	10	50	0.2027359483041101	0.2898034448136285	0.3127571126548148	0.19470349422744734	
6460000	-31891.803112733345	-30187.369557546725	-1704.4335551866213	-30187.369557546725	854.821779261203	4.04026453796882	1.863597044073874E-5	0.5780196261609527	1.7593051007273477E-5	1.131302744240267E-10	0.5849635795656462	-1652.4867730720418	39370.51567796271	30282.32259762636	17875.424589948172	9355.567884522801	189.58152649477896	49	1	65	4	52	0.2027359483041101	0.2891344443918499	0.3145920262895919	0.19353758101444896	
6470000	-31877.944406820177	-30194.701015822942	-1683.2433909972333	-30194.701015822942	805.7158644359034	4.082363393781119	2.1681141375232177E-5	0.5499823714906431	2.0330056877008003E-5	1.271057933676586E-10	0.5458667088108986	-1633.2063676007767	44800.19128907034	37759.25189671279	19891.904497340125	1118.3897748068161	211.245468535554	21	17	78	2	53	0.2027359483041101	0.2891344443918499	0.3035120801237474	0.20461752718029347	
6480000	-31931.404656454124	-30196.87792248411	-1734.5267339700158	-30196.87792248411	911.3301081805403	4.082363393781119	1.682083847705901E-5	0.5347869691061803	1.543598008204472E-5	6.698179081936839E-11	0.5157012487539225	-1682.8871067635062	63581.53324059462	72575.19013018464	21913.87981078179	1183.2212063661705	314.59556762099095	32	11	73	6	49	0.2027359483041101	0.2891344443918499	0.31016172255269936	0.19796788475134158	
6490000	-31968.345761867025	-30175.77182171168	-1792.573940155344	-30175.77182171168	1364.7370958877668	4.082363393781119	1.1628535542834818E-5	0.52324816659554	1.0504954740294298E-5	3.2376924115551397E-11	0.5254703875311008	-1740.4275211896888	146164.03392055692	45580.72690870044	32037.09904300985	371.86690011010495	320.55418240515627	20	17	79	8	47	0.1991014704112293	0.28630900926389213	0.31016172255269936	0.2044277977721801	
6500000	-31981.362063084733	-30200.211169261394	-1781.1508938233371	-30200.211169261394	1569.638481347761	4.023649223354041	1.0909336889659614E-5	0.4764299002415998	1.064115364306548E-5	2.6820990442835953E-11	0.4722663178068152	-1728.6577562795082	73743.19651124353	103944.09281967259	40229.54903441396	267.2976153748175	337.37035804655113	31	3	82	20	35	0.2010737230335362	0.2875825363056606	0.31016172255269936	0.20118201810810474	
6510000	-32075.152417112753	-30201.50259483337	-1873.6498222793828	-30201.50259483337	2499.817315369434	4.023649223354041	6.085765346017085E-6	0.48399878099179766	5.888206325593678E-6	1.0076687861150584E-11	0.5177643417645851	-1819.8360647526777	140117.93240705863	57856.37201708378	62359.676487511206	757.1520665236391	513.8058687363163	27	1	86	24	33	0.2010737230335362	0.29816039790115156	0.2995838609572084	0.20118201810810474	
6520000	-32053.2845502912	-30195.209188613142	-1858.075361678058	-30195.209188613142	2025.0444652631413	4.226517642908292	7.21687404513626E-6	0.5367933099476666	7.065269291670176E-6	1.8160287805789347E-11	0.5763154252821608	-1804.2173813828783	140129.43280783392	49313.50084097675	52047.28548488632	1295.1381666587606	451.7739183917727	24	20	70	18	39	0.2010737230335362	0.29816039790115156	0.3108071421254371	0.18995873693987606	
6530000	-31938.074277869586	-30210.10277586217	-1727.9715020074163	-30210.10277586217	1018.4440646884719	3.9827720440694616	1.5484270061412248E-5	0.4898346833551604	1.564993832151756E-5	6.78427021205518E-11	0.5243354022526245	-1678.1008779003673	56488.16723531668	15279.098967906897	27236.801165328543	524.4229475952623	263.231448069286	31	15	70	11	44	0.19470771763907194	0.3045264032956158	0.3108071421254371	0.18995873693987606	
6540000	-32038.346310825567	-30247.778637655127	-1790.5676731704407	-30247.778637655127	1398.7177431835303	4.017444115144164	1.1287353712735524E-5	0.4597604347558146	1.118712705000414E-5	2.8984408974635197E-11	0.4709582812939006	-1739.0244376596997	81205.88873128007	42456.909890393945	31908.06355891914	1277.7508103839343	297.5143295011268	35	22	59	16	39	0.2026592500908717	0.3045264032956158	0.3028556096736373	0.18995873693987606	
6550000	-31977.735781929765	-30200.643579822696	-1777.0922021070696	-30200.643579822696	1400.822793956702	4.058823119671337	1.1662939014579014E-5	0.560163002482753	1.1631841495388669E-5	4.826739629049026E-11	0.5887906661761354	-1725.1973984118063	70225.32983819616	27421.69960281331	41055.48004699004	969.2131326386576	361.4014473446685	38	43	33	25	32	0.2026592500908717	0.3045264032956158	0.3028556096736373	0.18995873693987606	
6560000	-31883.566506443643	-30172.721970464903	-1710.8445359787393	-30172.721970464903	1038.1704837183702	4.058823119671337	1.507088419462918E-5	0.5063582081830752	1.5358690693115756E-5	6.806844047981426E-11	0.5375676248545088	-1660.7428278271846	56237.29913080919	22082.78151991223	28340.12222192172	734.9347846123957	209.18037339666023	24	51	39	8	49	0.2026592500908717	0.3045264032956158	0.3028556096736373	0.18995873693987606	
6570000	-31854.822193925225	-30189.635087095983	-1665.1871068292407	-30189.635087095983	724.4517548019829	4.089513959492738	2.0315480063559612E-5	0.519982279337981	2.1086609305845742E-5	1.530094935148317E-10	0.5776787053517342	-1613.78867742162	33464.58011084269	19010.618439312097	19014.05362970474	10637.735483468281	137.23992768603154	26	48	40	5	52	0.1967931559768693	0.29765600080247506	0.3095104340672933	0.19604040915336324	
6580000	-31943.09412667055	-30208.125323639888	-1734.9688030306597	-30208.125323639888	1160.6133332738655	4.015348087584126	1.4635198043365847E-5	0.5087623128724424	1.4581840324363348E-5	6.613560601668434E-11	0.555433366205815	-1681.4523652177463	93491.74006878876	24531.776030842335	21433.15849515069	12409.898708634744	277.4952946126825	21	15	80	4	51	0.1900097408933001	0.29765600080247506	0.31539814094696444	0.19693611735726127	
6590000	-31897.4699612745	-30201.59507078098	-1695.8748904935205	-30201.59507078098	982.1637687793348	4.079231147983564	1.6534527028552454E-5	0.5437292413164557	1.6169600633646586E-5	8.852112965454857E-11	0.5685208319436532	-1645.4276874947032	84963.9852443674	10003.411358184421	21827.23234934815	602.2434946348037	177.44645440864755	21	18	77	7	48	0.19562212869547177	0.29765600080247506	0.3097857531447928	0.19693611735726127	
6600000	-31797.688013561405	-30183.80979743414	-1613.878216127264	-30183.80979743414	613.0474900395936	4.065952411752042	2.9379664151783836E-5	0.5024830725307174	2.896168717661653E-5	2.0789722357014862E-10	0.5027757040760777	-1564.0367448825464	29589.98604302439	4176.4930715253195	14433.700289542801	3251.9271291410455	170.88755635976733	23	18	71	9	50	0.19694705056165634	0.29633107893629046	0.3097857531447928	0.19693611735726127	
6610000	-31738.646246857315	-30197.495977358307	-1541.1502694990104	-30197.495977358307	392.20664859064533	4.065952411752042	4.171165256349412E-5	0.5283214556874463	4.155661637463836E-5	5.275283334260317E-10	0.5571076019420848	-1491.8521330960316	33932.659921282764	2167.6914758422	9743.341928917356	1513.4193004644846	100.83471109807667	22	20	69	9	51	0.20070876568446494	0.29256936381348186	0.3097857531447928	0.19693611735726127	
6620000	-31755.909362590846	-30217.71995933039	-1538.189403260457	-30217.71995933039	350.7673336493641	4.065952411752042	4.435229234038836E-5	0.4976964243929512	4.3412788375064305E-5	5.564252804157587E-10	0.5456001681194721	-1489.4544230663216	35143.407276075784	2683.9844261151734	9213.94749117246	2071.9023505140717	101.53220524759732	20	17	81	2	51	0.19005366745996607	0.3023291358357805	0.31068107934699296	0.19693611735726127	
6630000	-31740.340703157435	-30196.317151896834	-1544.0235512606027	-30196.317151896834	379.1441470473282	4.065952411752042	4.5899966934333995E-5	0.4675707945180155	4.62548960987043E-5	5.445938667180776E-10	0.4979780208938221	-1496.3337065608096	24905.867380914293	6263.775806740001	11981.01757109875	2151.7078457195653	91.71174402522874	21	22	65	13	50	0.19005366745996607	0.2995336945997718	0.3134765205830017	0.19693611735726127	
6640000	-31744.442174046617	-30187.543201818735	-1556.8989722278811	-30187.543201818735	347.7695439277759	4.116748737213697	4.9375716898178524E-5	0.48641839025670186	4.978495819458282E-5	6.517256749120672E-10	0.5127473357818763	-1510.0787003244545	19783.948665826516	7229.651268302629	6607.779839680843	3552.6013310639933	97.12588356671291	24	24	59	17	47	0.20261244230206252	0.29706949360673357	0.30091774574090524	0.19940031835029948	
6650000	-31854.55252569336	-30217.580264153596	-1636.972261539767	-30217.580264153596	598.311334416964	4.116748737213697	2.9707108970436833E-5	0.4596444081582656	3.0468688548230378E-5	2.165758273182979E-10	0.4871464883557342	-1587.300140993379	33752.29412368262	11651.314390345355	11679.60234449574	7128.540384602024	162.8057448921329	18	43	49	11	50	0.20261244230206252	0.29706949360673357	0.30258242835525845	0.19773563573594627	
6660000	-31734.9602292954	-30188.643369318277	-1546.3168599771245	-30188.643369318277	283.90194992499494	4.116748737213697	5.064970928863546E-5	0.49935093072631553	4.959665899404462E-5	6.687608651664149E-10	0.5118678505552828	-1500.1726951956662	14723.8798009383	15054.925733740587	8187.535483782163	1271.7491653415389	90.15762768205995	22	34	59	9	47	0.20094175370707	0.29706949360673357	0.304253116950251	0.19773563573594627	
6670000	-31877.553654812313	-30190.243472117338	-1687.3101826949762	-30190.243472117338	677.2036003726766	4.091958055760498	2.230991623523941E-5	0.5091478963519321	2.113147034044459E-5	1.3243238202673098E-10	0.5313254796212181	-1637.5880877351228	32831.69395874609	18017.778901624963	15472.484490764688	4231.820499034738	170.49747152105553	50	38	27	9	47	0.2019174584514956	0.28660122868097093	0.31144102110466404	0.20004029176287025	
6680000	-31857.647088127167	-30208.371178492584	-1649.275909634582	-30208.371178492584	540.7747233177513	4.091958055760498	2.6048020832001843E-5	0.4993266754730604	2.5758918813388478E-5	1.7811513852717575E-10	0.5102244587733491	-1600.9149374425187	26129.895223628948	15631.681030493672	17045.99228423132	1583.440169591421	155.4193346103855	37	32	47	10	45	0.18450563744684303	0.308089270837737	0.31366412917455594	0.19374096254086484	
6690000	-31926.670029276574	-30184.989638699928	-1741.680390576648	-30184.989638699928	1086.9954338595887	4.065124209849381	1.4691478262160693E-5	0.481590801739136	1.4486014985517167E-5	5.2623465061293726E-11	0.49539936293371833	-1691.322325200182	70585.35020246918	27679.3916627203	20611.191745087486	1384.3861433852817	179.73136117199675	14	53	53	5	46	0.18491292258939146	0.30768198569518856	0.31366412917455594	0.19374096254086484	
6700000	-31817.07991359534	-30203.07841427679	-1614.0014993185466	-30203.07841427679	535.3554017442585	3.885152973113812	2.8342366222769098E-5	0.4661647101729244	2.8894669542179408E-5	2.3521652443314907E-10	0.5287257814377423	-1566.3274166996182	26536.489116321234	12471.58474813232	14979.585487134274	1366.6726772277307	116.18655716124837	48	65	4	7	47	0.19193202888275684	0.2954537849718116	0.31887322360456755	0.19374096254086484	
6710000	-31786.101439186386	-30201.82665888254	-1584.2747803038471	-30201.82665888254	457.2476661308897	4.038121261402468	3.341947111479402E-5	0.45460772638457425	3.3378264380033434E-5	2.69379742224848E-10	0.4897374230058508	-1541.6149340291308	16989.94460597733	7819.8651155653215	3885.5852505039525	123.34853013935205	117.33039378586646	58	62	1	4	46	0.19193202888275684	0.30780452738866276	0.30652248118771636	0.19374096254086484	
6720000	-31720.72371831628	-30193.946280425484	-1526.7774378907964	-30193.946280425484	383.15689818510214	3.9894401195048923	4.586163345968194E-5	0.5218453422339994	4.3899534562190914E-5	6.072825294210543E-10	0.5386316395355714	-1486.273756927014	15234.794730506372	7272.475732903785	618.7444628875658	205.94818541315337	57.58628651553422	52	69	1	5	44	0.20215149185992667	0.29534997441647115	0.30652248118771636	0.19597605253588665	
6730000	-31641.265444372522	-30192.021086130575	-1449.2443582419469	-30192.021086130575	213.768497411765	4.337426647893317	7.786687841560899E-5	0.5407930389565926	7.362377711888653E-5	1.8957840258613315E-9	0.5694033812641756	-1413.3401450742858	8260.811315317922	3549.7041946174677	138.0245524236826	16.185308628925544	29.170449336867918	62	59	11	5	34	0.20215149185992667	0.30217337268232075	0.29969908292186676	0.19597605253588665	
6740000	-31762.317750361635	-30195.99919534955	-1566.3185550120859	-30195.99919534955	363.86938223119614	4.337426647893317	4.1286621599286486E-5	0.4340133599056534	3.9567670662083176E-5	3.4743057078735886E-10	0.46604820425831833	-1525.38190417366	13526.243483130791	7665.357864134003	1213.8990836683588	201.86316854653552	92.12432743693036	61	61	1	10	38	0.20167938450273185	0.30217337268232075	0.29969908292186676	0.19644815989308148	
6750000	-31816.293549432194	-30222.412640122155	-1593.8809093100394	-30222.412640122155	473.46465854551616	4.211576194736773	3.288175702395947E-5	0.3944765518969068	3.319239994654307E-5	1.9921531836242483E-10	0.42913868463620924	-1553.182125374123	22340.96105959032	11544.949346209793	413.3149249185292	150.71571554465288	50.426902060014186	66	53	8	18	26	0.2049580924189875	0.2988946647660651	0.29969908292186676	0.19644815989308148	
6760000	-31790.281232123576	-30226.218661328145	-1564.0625707954316	-30226.218661328145	397.2901266905702	3.944599248252746	3.40890808629625E-5	0.43755522625621535	3.446542886951177E-5	3.203766919327308E-10	0.5044560278379226	-1523.9837208661759	20514.133053491532	6574.585281459761	584.5422364120117	116.1026978326347	68.93524590748783	62	57	2	14	36	0.2020063200871061	0.3076450142711257	0.2980261549025965	0.19232251073917245	
6770000	-31742.29612976497	-30205.373700482734	-1536.9224292822378	-30205.373700482734	329.6226141590084	4.0308915739049835	3.990336661415186E-5	0.48373163302742755	4.05926810834552E-5	4.821190899161381E-10	0.5380363374329045	-1497.3269616284015	17802.18999449335	7727.415870109789	346.13245791756674	73.66351400672811	68.77574495679309	65	54	2	27	23	0.20372667294305924	0.2856809876789589	0.31826982863881015	0.19232251073917245	
6780000	-31796.62983219275	-30199.744146746278	-1596.8856854464705	-30199.744146746278	478.39410698140244	4.0308915739049835	2.9595132361379422E-5	0.4577136677434467	3.0152854675359228E-5	1.9614209542041636E-10	0.46983324048503333	-1555.3132717195988	20389.735255305473	8088.443459187089	111.8166369885607	271.97989605662275	97.8110443003222	64	55	23	12	17	0.19966502718171858	0.2856809876789589	0.3223314744001508	0.19232251073917245	
6790000	-31889.63906377367	-30214.619930365803	-1675.019133407866	-30214.619930365803	699.0765158282879	4.0308915739049835	1.9834744534940685E-5	0.45809722526708035	1.9164320072467494E-5	7.854113270911145E-11	0.45856941368836535	-1632.5928174474188	42495.74030692365	13915.307080854076	203.99064914330663	195.7707933548983	91.91140017160006	47	73	7	18	26	0.19966502718171858	0.29598528417031367	0.312027177908796	0.19232251073917245	
6800000	-31898.304675956806	-30223.98946887078	-1674.3152070860258	-30223.98946887078	813.8444238852439	4.053360529300191	1.949470628690142E-5	0.5025705611280397	1.8994237171338017E-5	9.986127923814357E-11	0.521401846526281	-1626.8212049539538	44025.83227958466	20358.553947011278	14207.180680936963	128.86327026330366	158.1243918510044	38	81	2	37	13	0.19971945174474506	0.29598528417031367	0.312027177908796	0.19226808617614596	
6810000	-31962.081818286715	-30196.365468889937	-1765.716349396779	-30196.365468889937	1355.6157220488305	4.053360529300191	1.1229795670837743E-5	0.5426002620889432	1.0936902765242039E-5	3.373691722199763E-11	0.5281800777328944	-1715.6102904997358	83451.9189113074	37836.85782211745	25094.704139935206	189.83053729274988	168.78071451098955	25	75	20	25	26	0.19971945174474506	0.30827120070096165	0.29974126137814805	0.19226808617614596	
6820000	-31992.44319757338	-30211.46321359595	-1780.9799839774291	-30211.46321359595	1596.698080977752	4.053360529300191	1.0234200282160352E-5	0.5333803738141311	9.863051085437343E-6	3.043986114488822E-11	0.5465206085687261	-1730.5637347508975	84223.93408258393	34110.257538087106	26562.856938233825	207.7304341824517	228.97775676562227	36	69	18	2	46	0.19971945174474506	0.2992978152770309	0.3008380725171968	0.20014466046102788	
6830000	-32163.38544690138	-30237.740842112093	-1925.6446047892873	-30237.740842112093	3947.8170432146103	4.053360529300191	4.060316867161988E-6	0.5870092447423305	3.981009619099071E-6	7.30341898439334E-12	0.6484358610097481	-1873.494693147952	219978.10079540763	78292.59172423874	8094.61164719534	362.99395541496034	442.13906137381036	50	69	6	44	2	0.19971945174474506	0.2942717112377809	0.30212038268786	0.20388845432961472	
6840000	-31965.702011639638	-30189.524090237835	-1776.1779214018031	-30189.524090237835	1413.7443952996616	4.003339182334522	1.0532893711710582E-5	0.6015266406872977	1.0166671159692171E-5	4.543249430596073E-11	0.6383038020300406	-1727.2793587746294	92416.36209458765	26323.822215414424	9932.167693513147	172.8131826116198	193.47936653844616	42	79	3	38	9	0.19971945174474506	0.2966729796118018	0.29971911431383913	0.20388845432961472	
6850000	-31916.41479056104	-30197.243064694347	-1719.1717258666956	-30197.243064694347	1013.6125904750431	3.8220523816513348	1.3735721278519094E-5	0.48310728788763624	1.395781730698955E-5	5.176226444813148E-11	0.5071020220034484	-1669.762427844128	57201.7468887156	15118.492871485929	30615.1012030906	110.43527365567667	145.9027719676543	48	63	13	36	11	0.19971945174474506	0.3019536357687032	0.30084345625099995	0.19748345623555247	
6860000	-31932.52276051875	-30204.810031604015	-1727.7127289147347	-30204.810031604015	1037.4471053968643	4.268357166080948	1.4799810509349852E-5	0.5949892615080808	1.4590469929565782E-5	8.8445926660507E-11	0.6248561238403668	-1679.0101151359177	64939.69418146044	17912.412131056255	15973.776813421384	126.45358510431981	163.92857009525335	56	65	4	37	9	0.19445448425569764	0.3019536357687032	0.3061084237400474	0.19748345623555247	
6870000	-31880.745266491467	-30212.51509481028	-1668.2301716811892	-30212.51509481028	739.481057103269	3.862586958442863	2.251341461685462E-5	0.51622863943828	2.2117759007427156E-5	1.529003279863286E-10	0.5628307385251577	-1626.3761748359996	30393.00699201966	11099.68644394079	882.6619663242283	89.42464444929723	63.82067226031436	56	68	5	30	12	0.19445448425569764	0.29816448957201946	0.3061084237400474	0.20127260243223621	
6880000	-31967.355051577444	-30183.169975783396	-1784.1850757940488	-30183.169975783396	1353.0848319763554	3.9303568299076588	1.0399134718934113E-5	0.5672943732193282	9.962835508699912E-6	4.861097086145916E-11	0.6660627839619189	-1736.4139938841445	72116.41675559997	27509.028437654124	6244.552135949217	274.81877218325866	167.86599169402305	49	69	7	20	26	0.20460309333231905	0.2978478769435322	0.3067523215047607	0.1907967082193887	
6890000	-31915.246361176138	-30220.33005442112	-1694.9163067550187	-30220.33005442112	1016.7039003716765	4.166206514882027	1.7353042916588016E-5	0.5238881023581831	1.697279128184605E-5	9.879986280302635E-11	0.5801411854182893	-1648.4226357742834	54357.747680650486	14768.720609490763	8792.10697032321	145.7909177517508	96.02617677243364	47	74	4	14	32	0.2078997038581398	0.2945512664177115	0.3067523215047607	0.1907967082193887	
6900000	-31827.52687357897	-30191.713729171468	-1635.8131444075002	-30191.713729171468	553.5577615206696	4.166206514882027	2.5867165443184497E-5	0.4715756657281532	2.5938240971085376E-5	1.9520586777687104E-10	0.5366065137614193	-1592.291437180285	29873.173890922288	13349.243434878801	2737.4510154298796	100.87152906245385	90.82298431550541	49	69	7	26	20	0.2078997038581398	0.2947867018624	0.3065168860600722	0.1907967082193887	
6910000	-31752.706708662878	-30180.55053242356	-1572.1561762393192	-30180.55053242356	407.56076650642257	4.047944908122898	3.456518511438483E-5	0.4607510263548641	3.469775767253711E-5	2.9271329679866667E-10	0.4977865706844005	-1530.8886944794667	20957.42516886117	10055.028502793051	1015.0275500137833	61.015877650345914	76.67710654887918	45	78	3	19	26	0.2078997038581398	0.2947867018624	0.3065168860600722	0.1907967082193887	
6920000	-31708.65178124122	-30186.502372451672	-1522.1494087895462	-30186.502372451672	334.5599297944485	4.06361685318781	4.5890352118073946E-5	0.47627616351943447	4.559904952839742E-5	5.819598593964358E-10	0.5285849290822882	-1483.8347813938171	14697.446462930524	7278.505220087054	141.8365611083853	45.87492904420273	61.09403421786401	40	84	5	36	6	0.1975525415973805	0.2947867018624	0.31686404832083154	0.1907967082193887	
6930000	-31718.096948350067	-30206.910741516676	-1511.1862068333896	-30206.910741516676	284.73621881136967	4.004709304145861	5.015610987743628E-5	0.47528452456735426	5.113670885065876E-5	7.542382856374551E-10	0.5362730733861295	-1473.2488844036748	15866.411312398555	6746.840778519756	90.88581329095588	32.24602559518169	56.15094762675472	32	91	6	21	21	0.1967762932788188	0.2900555241284009	0.3106265108857281	0.20254167170705292	
6940000	-31685.942958837724	-30203.76331859787	-1482.1796402398527	-30203.76331859787	249.31387290659535	4.004709304145861	6.104916410885996E-5	0.530799650312121	6.0930623800624966E-5	1.4487577863273792E-9	0.6185023452391547	-1444.0937289785052	14998.758954373305	5314.046244590377	52.99280024107257	86.58008257761273	33.9459156255998	30	94	15	4	28	0.1967762932788188	0.2900555241284009	0.3106265108857281	0.20254167170705292	
6950000	-31720.452183329267	-30207.108022681452	-1513.3441606478148	-30207.108022681452	291.4874743308666	3.8946658940705	4.9442753763191314E-5	0.5194494513965257	5.074622408688546E-5	8.510862227845929E-10	0.5725089249029098	-1474.3516965906454	10023.89010202482	6272.134212536829	387.1001366133135	166.00272758830064	42.39689760337951	48	75	5	3	40	0.1967762932788188	0.30518853472881247	0.29549350028531657	0.20254167170705292	
6960000	-31711.300499137105	-30186.408190291055	-1524.89230884605	-30186.408190291055	303.6212692260861	3.854404192639421	5.1171179393888865E-5	0.5271011281368329	5.112858224444016E-5	1.0102125977489795E-9	0.6011927742529921	-1482.2920470588633	13235.902836387497	8676.636206833826	2840.905146137205	382.5460610638203	53.309632176170545	42	76	9	4	40	0.1967762932788188	0.30518853472881247	0.29549350028531657	0.20254167170705292	
6970000	-31722.478089349897	-30232.579372140255	-1489.8987172096422	-30232.579372140255	252.0644197718232	4.3602367195449405	5.878571853871267E-5	0.49058420282827203	5.928805877107292E-5	1.0259268627531436E-9	0.5265777122654377	-1452.7574901892028	10096.014201262897	6283.458093798099	187.81499293801846	33.28967060320601	32.08078640895135	46	74	20	2	29	0.20356007116603428	0.298404756841597	0.3019049666720912	0.19613020532027828	
6980000	-31632.949976000677	-30215.594294619354	-1417.355681381324	-30215.594294619354	161.82636199965077	3.9165335818266396	9.281830660511562E-5	0.5029518430473987	9.390029776642148E-5	2.920730343571787E-9	0.5663883695881854	-1379.892855973514	7218.160883154329	3104.4825419269996	1320.875561758401	49.2285722650051	17.157722843019446	50	75	3	13	30	0.20356007116603428	0.29313874596213607	0.30717097755155215	0.19613020532027828	
6990000	-31631.2975893305	-30201.488113957872	-1429.8094753726293	-30201.488113957872	177.98073548239466	4.336086502899889	8.591642815163511E-5	0.48585470930356967	8.355812846517448E-5	2.2818731057244607E-9	0.5537896615680438	-1392.223322269702	6964.108840789328	5019.817471930718	793.8088874651131	36.1867937008329	28.228973272146526	46	71	12	21	21	0.18790832460299697	0.29313874596213607	0.3195258842765783	0.1994270451582895	
7000000	-31666.59222600774	-30216.19500304944	-1450.3972229582982	-30216.19500304944	200.37998505327326	4.163590088564766	7.300390217526087E-5	0.47247534938005303	7.1130692977597E-5	1.3310655144945966E-9	0.5086835466656539	-1410.1471321763383	12916.123306957445	5406.259914453661	2551.282904869292	81.31155392957893	21.11016675079077	37	81	5	10	38	0.1988633479196603	0.2997986592972594	0.2960896128413903	0.20524837994169084	
7010000	-31656.757020424244	-30214.425942591126	-1442.3310778331172	-30214.425942591126	195.25920753248644	4.188990734226691	7.536154919752842E-5	0.479470098040692	7.310280426320503E-5	1.3928516256383042E-9	0.5105864813190935	-1403.8005257531358	10528.922814877496	5183.281394574803	552.9239733868158	111.26559406923639	32.903523883756314	29	85	13	3	41	0.19718958207133538	0.2997986592972594	0.299123933280944	0.20388782535046204	
7020000	-31561.160762248695	-30183.382009146375	-1377.7787531023193	-30183.382009146375	134.60252515824314	4.188990734226691	1.0983618157177974E-4	0.5564702562368056	1.0455048699306094E-4	4.338791946886784E-9	0.609704878774746	-1340.361482190398	8534.625159729472	3595.1338794550375	407.4736599652155	93.87002371363694	19.58035832635653	28	85	14	9	35	0.19718958207133538	0.2997986592972594	0.299123933280944	0.20388782535046204	
7030000	-31652.022941627823	-30209.327283563507	-1442.6956580643177	-30209.327283563507	216.294118092135	4.39273400262607	7.837618677476422E-5	0.45794930472065115	7.744147544678273E-5	1.5034677191341352E-9	0.48801538390663823	-1402.701698702187	12344.264823931851	4780.499302423463	1377.9359922520562	165.87758881364346	38.13255662563676	21	94	6	4	46	0.19241595121147914	0.29270834649190136	0.3109878769461583	0.20388782535046204	
7040000	-31706.84201894551	-30215.770181656426	-1491.0718372890847	-30215.770181656426	248.68789029501897	4.016640797764412	6.377691476329152E-5	0.4230402994077628	6.402633514663923E-5	9.19491263735508E-10	0.4676978776787723	-1448.4524286273431	18720.987558635425	5574.844408326712	3023.3423485304484	435.79707561378154	74.51776907256198	21	90	8	4	48	0.19241595121147914	0.3004610527966769	0.31267710282107547	0.19444589317076932	
7050000	-31618.266638382745	-30186.345457005697	-1431.9211813770492	-30186.345457005697	187.07990907007363	4.178192048277983	7.678236289713474E-5	0.44512249919156643	7.792731100021332E-5	1.658947429051453E-9	0.5022348843692216	-1391.9048040501946	9343.452159740797	4268.8688192422105	2532.591294089266	158.31451595412722	24.55147550189678	22	96	1	3	49	0.1931144628069234	0.29976254120123264	0.31267710282107547	0.19444589317076932	
7060000	-31610.586703407476	-30194.396341184853	-1416.1903622226223	-30194.396341184853	177.27283930414313	4.2245986879677035	7.482348371405542E-5	0.46834212729482344	7.577924326767432E-5	1.702742745618461E-9	0.5197012512068641	-1379.6201546222776	9549.138852756289	3887.1543275698805	348.36194392761684	32.909133690520044	24.247291231409992	42	76	5	28	20	0.1931144628069234	0.28686222276830686	0.31622549480342815	0.2037978196213425	
7070000	-31575.27509678287	-30194.900965824618	-1380.3741309582508	-30194.900965824618	169.9695753127348	4.352819649170593	8.794525101191747E-5	0.46675536067924617	8.796400225333089E-5	2.309214290061313E-9	0.5292602860584005	-1343.4277455772901	9941.084614678372	4090.3724181906346	234.7478774230134	14.430607054239717	32.160312906342845	28	91	4	45	3	0.1931144628069234	0.29622726051086146	0.313618801232117	0.19703947545009903	
7080000	-31608.547451158334	-30204.747063809526	-1403.8003873488099	-30204.747063809526	186.8889952622956	4.172969409270871	7.60205285971473E-5	0.46076532139254456	7.563929027805906E-5	1.5729065315273565E-9	0.5209865093498286	-1366.3865572900802	8619.504832609626	4695.332069761177	355.97928650976604	16.560787056555686	36.90747985703871	59	60	3	46	3	0.1931144628069234	0.29622726051086146	0.315254457031666	0.19540381965055	
7090000	-31691.956623138998	-30239.429873127345	-1452.526750011652	-30239.429873127345	231.08233843929048	4.449361784636347	5.7771747670498064E-5	0.45203961696358413	5.856161576741575E-5	7.82384568244624E-10	0.4745410615097903	-1416.7990991518334	8480.20534595876	4419.260826366187	172.43354212370707	27.118070064339722	20.760916963753484	82	39	4	26	20	0.19393549297015825	0.29622726051086146	0.315254457031666	0.19458278948731517	
7100000	-31741.13708097086	-30205.53817406592	-1535.598906904941	-30205.53817406592	329.06099609126244	4.449361784636347	3.946354722746156E-5	0.4895149943189973	3.917881671589967E-5	4.0797413846673763E-10	0.5059661333298388	-1495.0188682533144	17244.765543724665	6722.568298581859	1951.1063298224196	23.96023108260782	32.750079134850345	84	32	9	5	41	0.19393549297015825	0.29622726051086146	0.315254457031666	0.19458278948731517	
7110000	-31665.050097482817	-30201.49387621688	-1463.5562212659381	-30201.49387621688	249.4443436593665	3.864181005690204	5.337162229762919E-5	0.484491775785973	5.4033084371857065E-5	7.655209321888096E-10	0.5174179816186109	-1426.2399391650536	10092.764514627312	5450.9445446805585	305.04552137877624	18.498455792365277	32.02512572442484	79	39	6	15	32	0.19393549297015825	0.3011997312485095	0.3143129573665102	0.19055181841482288	
7120000	-31711.738149119614	-30193.627265212574	-1518.1108839070407	-30193.627265212574	341.9608355316785	4.086355759144622	4.250741850887664E-5	0.44521701959576115	4.278819474882578E-5	4.267771303981777E-10	0.48069476999490446	-1478.1948042906688	16216.198322522812	6706.087047316083	1106.155339091327	43.91423454757324	49.77477808013375	63	54	3	21	30	0.19393549297015825	0.3011997312485095	0.29910001235959266	0.2057647634217404	
7130000	-31722.661193135016	-30221.782781743434	-1500.8784113915829	-30221.782781743434	276.0947279220118	4.171676709090307	5.590524787479915E-5	0.43728488208892413	5.4863816204311515E-5	7.206670877443152E-10	0.4672802315554674	-1458.4649810251751	10299.26896849646	5738.299475686748	2635.064962270198	913.3178675449129	45.438179736862615	45	66	3	9	48	0.19579309708760798	0.3011997312485095	0.29724240824214293	0.2057647634217404	
7140000	-31657.99220503852	-30216.091711272886	-1441.9004937656368	-30216.091711272886	195.64744477725762	4.171676709090307	8.239941185672976E-5	0.5086962985580369	7.826035427297988E-5	1.8209286758364397E-9	0.5323316211566187	-1400.6629153153515	8179.053157284975	5951.941667974942	3168.8953833479172	266.8263998513034	28.379184436722632	20	77	22	5	47	0.19579309708760798	0.3011997312485095	0.30181962314703503	0.20118754851684834	
7150000	-31653.539996520758	-30211.077608787997	-1442.4623877327597	-30211.077608787997	195.7917140684581	4.171676709090307	7.633395099530472E-5	0.5145898605013352	7.24626746287779E-5	1.5218962895611006E-9	0.5185359856974906	-1401.550555248274	9516.29686287045	5663.314805908648	3520.5300967689764	134.2474551356905	23.87509539397177	29	87	3	5	47	0.19579309708760798	0.3045123758646218	0.29850697853092273	0.20118754851684834	
7160000	-31670.357929373007	-30205.855344718835	-1464.5025846541732	-30205.855344718835	233.86853768628023	4.190270492497405	5.719840430882421E-5	0.4775523258165441	5.550740044902372E-5	9.2445926462163E-10	0.5313198451678164	-1422.9285997547875	12669.580160564312	5546.72873451299	387.1609381408508	667.7071975311432	26.793278251723333	44	73	7	1	46	0.19680852342416985	0.30516547179396997	0.2972970931312097	0.20072891165065135	
7170000	-31709.799654764385	-30189.463092717215	-1520.33656204717	-30189.463092717215	318.99590139613974	4.041495049081619	4.3890836350354506E-5	0.5057616729862598	4.254035320169336E-5	5.579828018576994E-10	0.5380241524143476	-1478.8064340097437	16088.174564531888	7767.813585221526	2471.8108325130775	123.77570721919126	42.05978166410982	37	81	3	8	42	0.19680852342416985	0.2983798075962962	0.3150280592491957	0.1897836097303392	
7180000	-31741.380215829537	-30181.114069635696	-1560.266146193842	-30181.114069635696	433.5580027284172	4.144421514355938	3.612964304651811E-5	0.546268940770331	3.551638112176447E-5	4.227166310160688E-10	0.550753646887068	-1517.6307273726181	25541.191903849332	10044.205044800448	2455.399350636419	58.07424504384655	60.60388121981619	40	74	9	1	47	0.19680852342416985	0.2983798075962962	0.3150280592491957	0.1897836097303392	
7190000	-31736.226124472425	-30181.53121332454	-1554.6949111478866	-30181.53121332454	358.99112139226776	4.208829214628939	4.2594943511872193E-5	0.5025127545988441	4.224129479868624E-5	4.30263227514238E-10	0.48811866778563373	-1513.2742745858632	17461.15673893127	6285.592096695558	805.1936232612888	353.09573809661407	83.40286598906927	51	69	7	2	42	0.19938000216717475	0.2996527145217135	0.3111836735807735	0.1897836097303392	
7200000	-31809.573586799324	-30187.758195791994	-1621.8153910073313	-30187.758195791994	459.0422052838617	4.037969247927299	2.959446268027834E-5	0.5373629022396933	2.898881082247851E-5	2.2841678535341023E-10	0.53044654862487	-1578.0895656880323	22018.738800540097	8761.343203229837	4576.258919764834	110.00947277210369	119.55701692065259	52	61	14	31	13	0.19897663887574377	0.2978870509970639	0.3117524922159261	0.19138381791126707	
7210000	-31862.073210042025	-30226.166357295988	-1635.9068527460367	-30226.166357295988	546.2292611175848	3.771101907481887	2.7620631364014983E-5	0.48113111545221476	2.8514353380335917E-5	1.7215323435981226E-10	0.4886112734092622	-1591.621453150349	26804.545962664335	12551.19173731766	4492.639918042325	248.48611210672468	109.89385985056292	49	56	20	12	34	0.19897663887574377	0.2951292839421273	0.32173338136724233	0.1841606958148875	
7220000	-31826.66377380397	-30186.04412363557	-1640.619650168403	-30186.04412363557	566.8077901618401	3.771101907481887	2.3540820272217996E-5	0.507877182797546	2.3800941485716634E-5	1.5711707099403537E-10	0.5457356080856759	-1593.5423548808865	46806.29486259505	10281.463947680653	7587.207203392083	1021.6171152876673	76.88019319820404	31	68	20	11	41	0.18156749890789298	0.2951292839421273	0.32173338136724233	0.2015698357827383	
7230000	-32026.11910500511	-30193.610005791103	-1832.5090992140074	-30193.610005791103	1836.0112194964584	4.299620224584473	7.680430868082335E-6	0.515429690466615	7.834962291612417E-6	1.7350356816353376E-11	0.5379241652093599	-1779.6212850305592	128028.71324859292	43064.65266043176	29313.329867620963	2248.11964678057	243.81804303067634	31	58	27	16	39	0.18156749890789298	0.3156085242661021	0.30127059109576426	0.20155338573024154	
7240000	-31999.994360958448	-30181.499737216232	-1818.494623742215	-30181.499737216232	1560.898207184483	4.28731340202085	8.230639282395527E-6	0.576680561163457	8.339645725332914E-6	2.5476028312686295E-11	0.5976937436899911	-1765.5697309053126	161908.931392769	45579.34564055413	32268.58292460115	904.1189311829	272.9785712426366	32	48	37	19	35	0.19346030463440012	0.3108923185426071	0.3042751640316459	0.19137221279134772	
7250000	-32049.733915278906	-30206.4282864098	-1843.3056288691066	-30206.4282864098	1603.072171013447	3.99132543211928	7.5881931731685716E-6	0.5620818886595538	7.838731216374185E-6	2.2115039535031796E-11	0.6019446187556654	-1790.3911482359624	197175.89268530277	54410.576770002655	19489.74646947456	233.75171912789665	488.3872731350705	37	65	17	13	39	0.20347342854512868	0.2966416997754178	0.311510693700943	0.18837417797851147	
7260000	-32112.84306546484	-30182.85455072313	-1929.988514741713	-30182.85455072313	2716.1133260273755	3.99132543211928	4.656827138906252E-6	0.5427255617944001	4.742627217359971E-6	7.305059222498695E-12	0.5656269433735701	-1875.6764914125429	246431.24073538193	60890.74733966441	48301.1372919878	869.3781766835049	314.65426278207184	36	62	21	34	18	0.20347342854512868	0.2924550358107812	0.3035930817184718	0.20047845392561925	
7270000	-31956.369719301143	-30177.488402054507	-1778.8813172466355	-30177.488402054507	1145.8346852443947	4.207136119909859	1.1235703124447083E-5	0.5678144821846823	1.1237066771796811E-5	4.4961028063185934E-11	0.6004801718826818	-1729.5066206200108	74788.66290736753	33041.954488286756	13519.304979152326	414.54695040706946	190.02188008797387	42	58	18	26	27	0.205318948333046	0.29892071756194327	0.29773023339568494	0.19803010070932675	
7280000	-32036.489958736667	-30189.549866275156	-1846.94009246151	-30189.549866275156	1725.3863041943534	4.1749837472402636	7.798372091225267E-6	0.5350132036934875	7.666358919123523E-6	2.420972348119883E-11	0.6101745951884031	-1794.470694069549	106098.31219757252	61451.5987085734	27100.34431073539	1444.0070511075812	319.154783990051	39	57	22	18	35	0.205318948333046	0.29892071756194327	0.29773023339568494	0.19803010070932675	
7290000	-32044.946097776487	-30195.07326853796	-1849.872829238526	-30195.07326853796	1527.8441028631978	4.09904553840647	8.483912849772816E-6	0.5318551752452566	8.403338019232258E-6	2.388655213435718E-11	0.5779755280198209	-1797.4106975927664	125493.46937866243	54462.991483417194	26672.67266406383	1246.6836575768864	372.5648731520788	26	48	43	17	37	0.19256075751621712	0.3012372970656433	0.30039182696838934	0.20581011844975122	
7300000	-32232.081290888378	-30199.340745928002	-2032.7405449603766	-30199.340745928002	4241.955656075704	4.2244042589983595	3.191154819727895E-6	0.5321925994470167	3.16712951386323E-6	3.10866499556158E-12	0.5448970840352765	-1974.5283386941337	316818.77689062466	237340.25088054535	68002.8708540182	5022.603679993816	1089.2408265589515	25	54	40	15	37	0.20135565299291452	0.30460881275939966	0.30039182696838934	0.19364370727929744	
7310000	-32124.682477578317	-30195.466658213783	-1929.2158193645325	-30195.466658213783	2744.3217320806743	4.2244042589983595	5.693845278030113E-6	0.5369728470619989	5.531435363143828E-6	9.985767243502316E-12	0.5580950674763959	-1874.4562651115696	131472.91636025088	88926.94458476125	42612.8207845004	3201.5914372504512	911.87297869203	47	25	47	10	42	0.20135565299291452	0.30125051568678785	0.30375012404100116	0.19364370727929744	
7320000	-32131.096360883803	-30201.0878936371	-1930.0084672467008	-30201.0878936371	2600.9692803659864	4.179946619559996	5.200489860958906E-6	0.5044626047956142	5.0409483401722635E-6	8.227066426193104E-12	0.5498694500427161	-1873.15301293997	184262.46310092934	131742.23860242887	49040.73585595668	10029.925083703169	968.1466831162877	53	15	49	5	49	0.20135565299291452	0.30125051568678785	0.30375012404100116	0.19364370727929744	
7330000	-32133.375478813497	-30202.090837303018	-1931.2846415104787	-30202.090837303018	3057.104769229936	4.4786349733973045	5.504871393341493E-6	0.5237972478671324	5.48289445000658E-6	9.915914431559466E-12	0.5561497714732928	-1875.6316929697598	139332.082791781	111863.99869510623	33621.64507515555	7387.851033901745	819.2843340357338	54	6	61	1	49	0.20135565299291452	0.2937955281544168	0.3115256273819478	0.19332319147072186	
7340000	-32015.478806486422	-30189.112368403334	-1826.3664380830878	-30189.112368403334	1816.5493436880429	4.441658684692205	9.190174847747993E-6	0.557995007262162	9.529168488665382E-6	3.501859456172218E-11	0.6020283162672163	-1769.6851729001182	71175.49862481139	6360.375179097562	22534.168383011438	37919.246205363466	559.2140778921794	66	9	36	9	51	0.198058071174281	0.29709310997305033	0.3115256273819478	0.19332319147072186	
7350000	-32086.846697508892	-30184.255686693235	-1902.5910108156559	-30184.255686693235	2550.1222883038276	4.196859177510148	5.702143927678926E-6	0.5112891718237368	5.779641445560008E-6	1.0371544236758189E-11	0.5651069895868174	-1848.1370970755688	147773.68482370002	98920.61989966728	37293.70844072078	2579.6349469060547	519.9597511084133	64	2	52	14	39	0.198058071174281	0.29709310997305033	0.303462535018044	0.20138628383462565	
7360000	-32129.941884027197	-30192.186630082822	-1937.7552539443732	-30192.186630082822	3149.3223292777775	4.026465994631182	5.123152089057838E-6	0.4946791142816105	4.968643417739474E-6	6.713002357111965E-12	0.5217147332661249	-1882.0367222754217	190076.08205343538	121524.75631173971	48833.621257441744	3840.429888612704	753.6225452843967	62	4	51	11	43	0.19352998942106575	0.30162119172626556	0.303462535018044	0.20138628383462565	
7370000	-32020.342979584646	-30191.287351058498	-1829.0556285261484	-30191.287351058498	1552.278806308239	4.308418327757534	9.859913231688969E-6	0.4644734552175599	9.30293951667162E-6	2.1309859552702958E-11	0.48710137257511676	-1775.8080066247837	91121.22124374358	102320.44454583668	38760.94169115082	1146.0056036485767	479.70011442020683	44	4	68	9	46	0.19352998942106575	0.30162119172626556	0.30300824211001165	0.20184057674265796	
7380000	-31952.616007856024	-30178.15208231248	-1774.4639255435434	-30178.15208231248	1367.7794543602595	4.308418327757534	1.1841406455723041E-5	0.5393719235100386	1.1439434785817206E-5	4.1645983138915265E-11	0.554208553924613	-1723.9700493211767	65206.26870799003	23738.058971747552	26508.284483729552	715.3238342109124	289.71020697395255	53	4	59	9	46	0.19865107140595875	0.3031860601978398	0.30144337363843743	0.19671949475776496	
7390000	-31976.14428122733	-30203.758464551054	-1772.3858166762766	-30203.758464551054	1271.6852897399895	4.3814399620036735	1.1622772260966174E-5	0.5544414312467572	1.1459852432058771E-5	4.0321029974134375E-11	0.5415004873186363	-1720.3410855961804	78472.88298735676	64497.85429238277	30959.049563990484	804.7997629728624	336.9461969298848	39	2	74	10	46	0.19865107140595875	0.3048546299712405	0.2944568853842813	0.2020374132385204	
7400000	-31895.91017510938	-30206.976698001596	-1688.933477107785	-30206.976698001596	765.089639018256	4.278238214610976	1.8506180958497104E-5	0.5471558386145181	1.7317549912162228E-5	1.0501455046252821E-10	0.5579345427687645	-1639.1444397240607	55504.29140392615	35197.16009279672	20555.393409609933	680.9579278125732	116.17725069333825	10	45	60	11	45	0.20577069239660897	0.3048546299712405	0.29072670805194584	0.1986479695802056	
7410000	-31979.11475390187	-30198.94746191529	-1780.1672919865805	-30198.94746191529	1205.4728315560785	4.278238214610976	1.1349468957871111E-5	0.48915505103247015	1.0829613908663052E-5	3.2061898248344636E-11	0.5081619400879513	-1727.861672963562	91328.32483904886	70488.71466391733	33772.992656084076	1157.5260327440865	161.05871682571936	17	37	63	12	42	0.1990212374131947	0.29783259747107216	0.2987683353951131	0.20437782972062096	
7420000	-31953.690954618698	-30185.54165879472	-1768.1492958239783	-30185.54165879472	1369.9299988854675	4.201263306701321	1.1556682112936988E-5	0.4650534181494102	1.1122485219708566E-5	3.155833023635173E-11	0.49391935281329813	-1716.5788095859393	116759.06055353033	57002.23761554637	21487.961698022656	1026.2782415058598	184.27805818408277	6	59	52	12	42	0.1990212374131947	0.29638822911240575	0.3059749570647346	0.19861557640966584	
7430000	-31975.521085732784	-30207.182033081754	-1768.3390526510304	-30207.182033081754	1322.9716024682793	4.076999665601777	1.1170243104431091E-5	0.4629156006928965	1.0786577226442874E-5	2.967615570226408E-11	0.49574508009717433	-1717.0673028871824	69769.34463665291	54953.980608794154	27792.794276323424	1191.3159770833133	194.58783095949371	21	56	38	14	42	0.19792249182427157	0.29513549155575963	0.3083264402103038	0.19861557640966584	
7440000	-31924.586116937768	-30170.753070356364	-1753.8330465814033	-30170.753070356364	1219.9172000343424	4.076999665601777	1.253704624506749E-5	0.49656932732527437	1.2592583029023283E-5	4.3732266883723535E-11	0.5154075910270671	-1702.1412685695232	84735.05693988584	56626.61224456778	23582.186576457247	1652.8076783818367	103.46209303333899	10	50	58	15	38	0.19792249182427157	0.29513549155575963	0.3083264402103038	0.19861557640966584	
7450000	-31743.465012800883	-30178.7848966489	-1564.6801161519818	-30178.7848966489	384.0893363373736	4.10857583036651	3.8024235446665745E-5	0.5158035989050013	3.830289378059772E-5	4.2799695591934896E-10	0.5301584618507781	-1517.9431126259615	32399.77484081803	19254.1862540137	8448.39939179103	629.1340386962858	44.939378261456206	1	60	56	13	41	0.19792249182427157	0.29513549155575963	0.3083264402103038	0.19861557640966584	
7460000	-31844.333637483192	-30200.651390010014	-1643.6822474731775	-30200.651390010014	625.622063465771	4.09976706942397	2.4439485055468733E-5	0.5428593676445823	2.3195439620159233E-5	1.7921402905540193E-10	0.5512532009680027	-1596.2564979131525	23177.567178351834	26581.623250195968	8280.45266276295	1039.5914387783744	59.6528410157861	11	57	47	16	40	0.20074844924447968	0.3010382846887755	0.3027011878090159	0.19551207825772973	
7470000	-31775.549567887898	-30210.76448333681	-1564.7850845510882	-30210.76448333681	377.02460515476935	4.09976706942397	3.5332538971601256E-5	0.46723730781617057	3.4709831516347635E-5	3.429114865957915E-10	0.5270369036724808	-1519.8670515482122	24352.901566117685	13616.589693906828	6395.440565248555	387.06275917138305	49.405476648972815	35	41	41	14	40	0.20074844924447968	0.3010382846887755	0.2993144807966543	0.1988987852700913	
7480000	-31749.29577095308	-30218.802618210015	-1530.4931527430642	-30218.802618210015	325.07498793290097	4.098981230481141	4.597885499783023E-5	0.4882770156423344	4.426753824481308E-5	4.772914735624905E-10	0.4886409327107783	-1486.2170729976083	19484.45495697423	12438.429164287818	5711.928643061639	329.78799035266337	50.88616121936739	21	55	42	13	40	0.19807381710205252	0.28709125587655165	0.310249614963898	0.2045853120574986	
7490000	-31859.888528602838	-30229.324505705074	-1630.5640228977647	-30229.324505705074	551.5158049063823	3.825781966998995	2.6403007633343035E-5	0.4735623820843826	2.578119998501118E-5	1.5966181863244893E-10	0.4819876976484104	-1583.8376183241082	52229.94265473899	16709.83290861946	9896.369907591808	262.64516471110676	97.22902849472295	26	57	37	15	36	0.2036605028298355	0.29951376425270204	0.29224042085996466	0.2045853120574986	
7500000	-31972.532802651516	-30215.11489840707	-1757.4179042444432	-30215.11489840707	1044.1152179815379	3.936036929845163	1.3294050640879968E-5	0.45662750813080744	1.278530336733172E-5	3.5986484389552195E-11	0.46137446813994865	-1706.7362530961998	75994.37291695393	30852.86426034547	34052.747150355484	682.0419321106556	141.44091735725354	30	39	49	21	32	0.2036605028298355	0.29951376425270204	0.29224042085996466	0.2045853120574986	
7510000	-31888.173300038197	-30195.09808585672	-1693.075214181478	-30195.09808585672	737.6701288464055	4.171549998881193	2.0840847124085157E-5	0.48967751475712296	1.9781438827868363E-5	9.750560761441469E-11	0.4939782470260547	-1643.7930982986334	54192.202122368464	26278.11228418603	25440.8553833519	414.86956931949175	125.27727538320423	25	43	49	29	25	0.19136904735179638	0.29951376425270204	0.30453187633800377	0.2045853120574986	
7520000	-31771.660964442803	-30188.516207828452	-1583.1447566143515	-30188.516207828452	491.1358007553535	3.9813152377661276	3.397722844568084E-5	0.4689254768927768	3.38020833371433E-5	2.805362103128501E-10	0.49256763393168024	-1537.1078159910041	38788.72784498771	11714.347864803996	10295.035016043683	277.86694359260173	64.91280973326572	22	54	41	22	32	0.19136904735179638	0.29951376425270204	0.30453187633800377	0.2045853120574986	
7530000	-31795.708437094607	-30222.065853652035	-1573.6425834425725	-30222.065853652035	379.43863067797105	4.156738747532911	3.707159740766637E-5	0.4436275479018266	3.713056535767427E-5	3.0539025560078864E-10	0.4694584713156218	-1527.736853990471	30764.75784942811	9901.511134228966	10879.699016620216	371.65308601861415	66.36182224613687	25	17	75	18	36	0.19136904735179638	0.29857603674073985	0.30453187633800377	0.2055230395694608	
7540000	-31758.120867086025	-30209.988665357287	-1548.1322017287375	-30209.988665357287	357.70839447140077	4.191397227847689	3.928936753571285E-5	0.5007619789608678	3.840941557242107E-5	4.512592788995188E-10	0.5505780411580411	-1502.7713031925275	29660.495903349103	7980.947501521158	11027.23651694918	199.37344339032242	20.28808804146762	28	13	76	27	27	0.19158458697672281	0.29857603674073985	0.30431633671307734	0.2055230395694608	
7550000	-31747.61599495318	-30187.966984518163	-1559.6490104350157	-30187.966984518163	349.25327260219615	4.204848778202762	4.13565087745196E-5	0.5020990120288911	4.0831968117642824E-5	5.034085842284157E-10	0.53354338907694	-1514.8085489044681	20476.249197975685	3997.7357702196537	9854.603249953585	146.59504693452413	61.358154116050805	37	25	57	31	21	0.19158458697672281	0.29857603674073985	0.30431633671307734	0.2055230395694608	
7560000	-31781.775804734152	-30202.960396522245	-1578.8154082119058	-30202.960396522245	393.40620540461305	4.066872509908859	3.7399494226939666E-5	0.5164974030788745	3.6466338057503885E-5	3.901633996281406E-10	0.5414693104719064	-1534.6618742215842	19623.026297298355	15085.59983540901	7075.170888767644	153.59134797901808	27.7613479041353	31	44	47	33	16	0.19158458697672281	0.2983720645751497	0.309387263071144	0.20065608537698432	
7570000	-31933.909159062026	-30194.075264430994	-1739.833894631032	-30194.075264430994	1015.354969111109	4.05399717169695	1.4103143533737315E-5	0.463129716763255	1.3932642526280528E-5	4.67148114450472E-11	0.49576993694681826	-1693.6234051432307	65562.10484976589	22054.53221707382	2503.557899095425	444.11687037709316	110.38202067010573	36	83	1	36	15	0.19791599264108314	0.2983720645751497	0.30305585740678365	0.20065608537698432	
7580000	-31842.68489224933	-30152.391587434475	-1690.2933048148536	-30152.391587434475	692.4749826602651	4.1949472208650915	2.0310098157962864E-5	0.5629959572091572	2.026770371922579E-5	1.7031591698663276E-10	0.6236952217782251	-1642.5964713569585	43025.851862453535	22547.80880908023	14236.492354970944	203.88492104055373	134.2462446089958	30	47	43	49	2	0.19791599264108314	0.2983720645751497	0.3100637650898526	0.19364817769391535	
7590000	-31880.40218842394	-30175.9597246888	-1704.4424637351415	-30175.9597246888	829.8934109562351	4.104865344154466	1.830933436830148E-5	0.464838919181177	1.834158829747944E-5	8.504534152097143E-11	0.5026826170184735	-1656.7131728652857	56730.02038270818	18489.026176362237	12582.602810437189	253.40591474260555	192.18097344227346	24	52	44	34	17	0.20139598056750152	0.2966862491848169	0.308269592553767	0.19364817769391535	
7600000	-31891.43198638256	-30205.30639949065	-1686.1255868919052	-30205.30639949065	830.9044714416923	4.104865344154466	2.0417466751925295E-5	0.5065565365916043	1.967333969388124E-5	1.260307071353581E-10	0.562103062052983	-1638.2208929228423	56909.905261959175	14814.901930891803	15698.912145325534	198.05181367754582	142.4738880769581	27	28	66	37	13	0.19839958172053693	0.2966862491848169	0.308269592553767	0.19664457654087994	
7610000	-31850.596157380824	-30199.691678936317	-1650.9044784445077	-30199.691678936317	691.1834638648037	3.8690546967153097	2.3525894243668056E-5	0.49040619515309714	2.359615984655538E-5	1.7226431169012068E-10	0.556271223677314	-1602.4146968152795	39598.460495042076	48946.91773249109	16507.840914408505	116.43215037065754	139.57489255251124	13	16	92	36	14	0.20062515384949106	0.29446067705586276	0.308269592553767	0.19664457654087994	
7620000	-31880.424042450322	-30202.287050453266	-1678.136991997058	-30202.287050453266	735.4218299662962	4.128257751318587	1.9464618030594274E-5	0.5425516901119024	1.94335295497029E-5	1.3042213278867222E-10	0.5971025129706028	-1629.8706385914636	70574.30907598289	21089.102724407327	12233.049094711523	132.27969596244355	166.730445639706	20	55	47	41	8	0.20400514353126628	0.2908246544928757	0.308269592553767	0.1969006094220918	
7630000	-31800.009458245335	-30183.530346978354	-1616.4791112669805	-30183.530346978354	477.8107271653332	4.045878490989309	2.8995675292169964E-5	0.4516006920916975	2.88834324456183E-5	1.7007370418402407E-10	0.4619707944003398	-1569.9905524016444	35174.85451380699	26549.053157331033	13114.75598695206	108.28937473369257	81.90197258439737	24	10	88	46	3	0.20400514353126628	0.2908246544928757	0.308269592553767	0.1969006094220918	
7640000	-31690.374236435287	-30174.1907055169	-1516.183530918387	-30174.1907055169	306.1126586374809	4.0050218904558195	4.981137271440188E-5	0.49454553257488665	4.9245958551811385E-5	6.189432976749329E-10	0.5046731423497736	-1471.7937851720792	17346.783625494678	24327.725717529524	6299.491530567367	68.48520567270639	54.33526452955672	12	18	92	33	16	0.19954467319621455	0.30294280907477605	0.30061190830691836	0.1969006094220918	
7650000	-31703.183970182872	-30199.652493320744	-1503.5314768621265	-30199.652493320744	244.7443321489548	3.9489101720446373	5.535786871937269E-5	0.49065492616645817	5.465435139359955E-5	8.514406404974794E-10	0.5270992368658646	-1460.9020100491712	20845.956584049614	7390.284449437366	5936.737051469988	79.27177285355828	23.981881014807584	27	2	91	43	8	0.19546070700194734	0.3021771822080598	0.30246274364504955	0.1998993671449441	
7660000	-31698.566067111682	-30185.72204588644	-1512.8440212252422	-30185.72204588644	258.30158058370415	4.202423775436835	5.7344779177017265E-5	0.5181123706820481	5.648368684317262E-5	9.636192500691866E-10	0.529783513899957	-1470.1663416890174	10722.070267106288	9003.200863558483	6926.241199788786	138.44935050569725	19.128312005	25	9	87	33	17	0.19336802236695855	0.30641447505557384	0.30246274364504955	0.19775475893241887	
7670000	-31826.96111840129	-30219.680108575914	-1607.2810098253742	-30219.680108575914	454.5072321119265	4.103758066752016	3.122284397781132E-5	0.5646388710448949	3.2464402178002306E-5	3.3705782825089405E-10	0.5675108679217893	-1559.4808894648597	59115.6097214714	34362.549243435875	11432.509494794353	204.9354381150555	36.75753743266729	7	12	100	39	13	0.19645921675087014	0.3026673260879503	0.3016439481194616	0.19922950904171877	
7680000	-31901.44681275126	-30173.101242959186	-1728.3455697920724	-30173.101242959186	937.4224823983748	4.103758066752016	1.4028882886720084E-5	0.5266156440902428	1.4597748844798078E-5	7.096307835145435E-11	0.5674926760927508	-1678.0313022023238	93870.06980026317	14294.985854066557	23788.38470298391	535.1449786127791	95.16633581968833	12	16	91	36	16	0.19645921675087014	0.2890576392281619	0.31525363497924996	0.19922950904171877	
7690000	-31896.092423399354	-30181.8414208154	-1714.2510025839547	-30181.8414208154	951.098816589517	3.977559895659226	1.726385537707966E-5	0.5941326083220351	1.78634435814505E-5	1.2560934705584292E-10	0.6190564918777676	-1663.2940295758071	113961.75518115048	35317.936584309005	21356.828690251426	657.3830845944076	85.83443309543193	11	5	103	35	17	0.19645921675087014	0.3121158576062554	0.2921954166011565	0.19922950904171877	
7700000	-31954.449237746907	-30162.59888302385	-1791.850354723056	-30162.59888302385	1424.9242200176916	3.977559895659226	1.0610336417325048E-5	0.5983778184198336	1.1080348332426516E-5	4.6481916572564835E-11	0.6072301467095237	-1740.1443258081824	76025.38198989996	12134.065733621039	33371.72057732303	714.4569002877223	162.70508372290013	11	4	104	31	21	0.1964820368457741	0.2926602897459635	0.30792804541662844	0.20292962799163478	
7710000	-32051.377596425526	-30190.817071362562	-1860.560525062964	-30190.817071362562	1878.394675044713	4.1341344567246985	7.037154092517703E-6	0.5167629601836772	7.444833748175299E-6	1.5872279345471873E-11	0.519613254774267	-1804.8221256623303	238906.18340922327	199696.77671959717	53897.409660224526	538.5696835678053	549.7548121688475	8	3	106	40	14	0.1964820368457741	0.2926602897459635	0.31799249409435076	0.19286517931391242	
7720000	-31986.00250996604	-30165.659488724337	-1820.343021241706	-30165.659488724337	1512.8604033227678	4.20555638530884	8.407067933099222E-6	0.5497008705041326	8.792541918745353E-6	2.5927773110658683E-11	0.56454403885866	-1766.159850288289	34982.18249280781	129239.05980447493	51200.01410217984	780.8949006575705	231.43433207349074	6	23	86	28	28	0.1964820368457741	0.2926602897459635	0.3062070499541603	0.20465062345410287	
7730000	-32195.13810654034	-30177.844574491624	-2017.2935320487143	-30177.844574491624	5467.636862896283	4.127727424865625	2.7899511903137716E-6	0.5126000194831564	2.8724168686720584E-6	2.9051350372022298E-12	0.5662942684873477	-1959.340767243433	247996.78991705814	279232.99410925765	122783.5379034202	1638.0751120613702	725.4108306948763	11	20	84	47	9	0.1964820368457741	0.2926602897459635	0.3062070499541603	0.20465062345410287	
7740000	-32025.68325998886	-30153.62904800475	-1872.0542119841095	-30153.62904800475	2073.7319193536514	4.057935693037065	6.39057505494985E-6	0.5486715582416208	6.668759325962658E-6	1.3691916404073772E-11	0.5529044670565334	-1817.8082979787505	107852.26107201612	112339.93671264366	55662.10991846571	1097.9082872450465	462.23109205144965	3	25	88	30	25	0.2021501911407625	0.2988992350716596	0.29450917732963955	0.20444139645793913	
7750000	-32015.140444557957	-30168.63475559827	-1846.5056889596895	-30168.63475559827	1748.4830608206044	4.0635546468077965	8.134370408020063E-6	0.5061306379831402	8.137599255479225E-6	1.7578859326923627E-11	0.5155569925382271	-1792.891163698658	88640.57816653415	88847.53474524408	52741.248328046706	1351.3145276203627	466.010951501835	35	5	76	12	43	0.19065954764511808	0.2922637403812249	0.31194879331506864	0.20512791865858915	
7760000	-32005.72651411602	-30197.59809970556	-1808.128414410462	-30197.59809970556	1665.7964293262098	4.0635546468077965	9.182285277649664E-6	0.4463039451147578	8.977778038680236E-6	1.892958849787947E-11	0.4796597636319839	-1754.1754680549561	171359.28671209124	34417.121107165556	54633.64504907718	1484.5833210590583	303.91926395444494	21	15	80	10	45	0.19025077823640502	0.30734080337003566	0.31235756272378173	0.19005085566977833	
7770000	-31930.899891328594	-30189.60062956532	-1741.2992617632751	-30189.60062956532	1238.316022832287	4.0635546468077965	1.4208788816441183E-5	0.48977101176391924	1.3260055600331385E-5	5.462978504219251E-11	0.5385537808002882	-1687.2943888625944	60765.15968739409	10246.506531632018	32982.48332651586	10665.034057460285	240.19563719281544	28	18	66	6	53	0.2030827042017805	0.30085897429720104	0.30600746583124083	0.19005085566977833	
7780000	-31839.256019450804	-30167.506625733204	-1671.749393717601	-30167.506625733204	674.5778264916767	4.0635546468077965	2.319319002756447E-5	0.5239544065803058	2.1777849905561796E-5	1.5430612469094432E-10	0.5658205471800132	-1618.339840235314	51381.99138314259	37809.96056666816	15421.569125587046	17712.06392514361	141.89725870567463	26	1	85	7	52	0.19479685558494642	0.2983139068742923	0.30600746583124083	0.20088177170952112	
7790000	-31912.364490514814	-30199.450926194404	-1712.913564320409	-30199.450926194404	902.7089633316971	4.0635546468077965	1.753017241370255E-5	0.522539048657987	1.64144665051482E-5	8.196004887130256E-11	0.5417529716353265	-1663.7002621890203	44571.3868047648	38336.22936226549	21786.332084043283	308.2398225692193	198.07198155483363	34	6	81	1	49	0.19913148177778062	0.2983139068742923	0.30167283963840663	0.20088177170952112	
7800000	-31920.593388171103	-30177.521691146114	-1743.0716970249875	-30177.521691146114	1043.0422574911051	4.236388555095062	1.5092711231773895E-5	0.5367372337764015	1.4179033109041803E-5	6.32019337101025E-11	0.5466553727441333	-1693.8226219770152	49036.45673803288	20491.236169307846	25755.411174167326	280.5672691262421	194.9820421711357	32	20	70	14	35	0.19861789633949642	0.30218981786522825	0.2977969286474707	0.20139535714780532	
7810000	-31924.536571708937	-30205.1991102508	-1719.3374614581387	-30205.1991102508	853.859034795008	4.236388555095062	1.6753525650325324E-5	0.46044366937988207	1.610510617806566E-5	6.173747065176399E-11	0.4779575564908207	-1670.7425529922123	62571.57086056145	17183.976918817098	20030.68547249954	224.67351148796314	158.9307781615762	29	21	72	23	26	0.19861789633949642	0.30218981786522825	0.3016691200912123	0.19752316570406375	
7820000	-31789.912551421647	-30207.343390288894	-1582.5691611327518	-30207.343390288894	404.4713296406048	4.314437954669075	3.400629409164871E-5	0.489507822161163	3.2962618731356034E-5	2.937603484801067E-10	0.49575422663125773	-1537.0976084387614	26364.162386930944	11207.423390043377	11579.479597938174	151.07207359891245	81.17004058251034	33	36	51	12	39	0.19792915206942518	0.30218981786522825	0.306284579765843	0.19359645029950423	
7830000	-31969.32198459175	-30222.005909382675	-1747.3160752090726	-30222.005909382675	1131.5718975702944	3.9101478926903943	1.2572104682759227E-5	0.46769729775583746	1.229976325129802E-5	4.121668569002699E-11	0.5015438871373652	-1696.240222267129	73547.55031796178	21313.51739200107	32243.544817118123	1264.5107364173264	164.6412805454935	33	57	27	12	42	0.19792915206942518	0.30218981786522825	0.30756078735458847	0.19232024271075873	
7840000	-31987.578757935393	-30199.537125997886	-1788.041631937506	-30199.537125997886	1461.451574424354	4.10770038031368	1.0268792503269646E-5	0.47027473873945547	9.798341723044327E-6	2.391491361501952E-11	0.477090018305457	-1732.3992107227793	87449.419071912	40420.016750503484	135879.95982650443	1317.395346979281	222.00282933565157	34	78	3	13	43	0.19449047302261693	0.2968264605040185	0.3109994664013967	0.19768360007196847	
7850000	-32053.028928584816	-30207.707858498216	-1845.3210700866007	-30207.707858498216	1835.1016637901084	3.817879871819583	7.617374029035053E-6	0.4573769547397777	7.195795512072345E-6	1.2963318712353632E-11	0.5048062831810369	-1792.8058232469425	77339.259425645	70516.11693158178	51365.76526091471	1024.1559671080638	272.3846139178645	43	47	25	10	46	0.1929350661568836	0.2968264605040185	0.3109994664013967	0.1992390069377018	
7860000	-32017.264568046994	-30192.55109039858	-1824.713477648413	-30192.55109039858	2114.921367282681	3.9668888778982194	8.522685765842506E-6	0.4405424266652779	8.022613515616845E-6	1.6430621896130658E-11	0.48120957007910536	-1771.7644276223054	83918.09837065723	45485.23231426525	45498.97103577348	2933.4706142438317	327.12712649306576	33	55	25	12	46	0.18198611751148658	0.30562670719943474	0.3109994664013967	0.20138770888768262	
7870000	-32038.129263878902	-30187.552437880626	-1850.576825998275	-30187.552437880626	2200.5725408067915	3.9574219767660046	6.695526004221765E-6	0.45442353295007243	6.5655083481864805E-6	1.077107628241013E-11	0.4860895433484247	-1797.0589167388594	95155.06454179091	53226.00988219486	65303.405314519565	1758.461760396205	295.7875903866597	33	61	19	17	41	0.19193654625466197	0.30562670719943474	0.3109994664013967	0.19143728014450723	
7880000	-32083.57131870257	-30181.677022443884	-1901.8942962586825	-30181.677022443884	2865.7315619943547	4.3873314935267205	5.409794696227717E-6	0.5199853230429643	5.5007610774244364E-6	8.42391098181936E-12	0.5382584795273421	-1845.6269980162738	170182.04112907103	66543.37394600932	119891.58860570811	1525.74159388807	470.98444407980196	26	83	6	15	41	0.19193654625466197	0.30562670719943474	0.3109994664013967	0.19143728014450723	
7890000	-32097.626820895868	-30209.414451856755	-1888.212369039114	-30209.414451856755	2425.985743637475	4.3873314935267205	5.600526241607928E-6	0.5024945532599524	5.7637667386066366E-6	8.03385064525215E-12	0.4950264472943761	-1832.0119967757403	166487.1144065446	59516.65384161405	106214.23666572299	2223.1221731364376	546.7347798077761	22	85	8	11	45	0.19193654625466197	0.306685522844784	0.2992878563261914	0.20209007457436326	
7900000	-31998.11290749953	-30182.054911953874	-1816.0579955456558	-30182.054911953874	1775.677013506647	4.215830468445364	9.116177150208198E-6	0.48083538535552117	8.987681419730513E-6	1.9415590023147628E-11	0.48264904871413794	-1763.30161493218	107458.89055117266	38754.93596451597	52562.56014980026	763.7199995948678	334.9901223981591	27	78	12	7	47	0.19193654625466197	0.306685522844784	0.2992878563261914	0.20209007457436326	
7910000	-32013.148186997107	-30183.848166559164	-1829.3000204379418	-30183.848166559164	1846.9517830923776	3.9212721885746555	8.783184655637363E-6	0.4751201687492204	8.737968803136768E-6	1.9817686631032367E-11	0.5005231043648855	-1776.6626939346177	149730.35006921392	51668.55017385698	29213.56180028773	1418.8209224812717	312.84444362205954	25	61	34	6	45	0.19375780109661808	0.2974221285592581	0.30842674531469694	0.20039332502942755	
7920000	-31896.239096423917	-30183.187554176056	-1713.0515422478593	-30183.187554176056	857.6811863605949	4.048271999873575	1.588215614076239E-5	0.5203358473203257	1.5477228590150546E-5	7.757771074914361E-11	0.5674502636025476	-1663.4844814399637	80556.05822676608	37512.15085882969	20927.13118545695	262.667128827554	119.11737754748422	23	61	36	16	35	0.19375780109661808	0.29537391087731046	0.31047496299664457	0.20039332502942755	
7930000	-32032.11195529527	-30176.30437597856	-1855.807579316708	-30176.30437597856	1755.6201509580937	4.1065936219189165	7.78372812962371E-6	0.5003617493251695	7.739639970695749E-6	1.6938908718114592E-11	0.5316865386612889	-1802.0014752450313	208465.93473538192	74972.41230043881	27364.87572145958	1817.2883861063776	351.39337458644525	15	68	39	3	46	0.19375780109661808	0.2982288824162945	0.3133429094809388	0.1946704070061492	
7940000	-32046.519725689865	-30182.44305247522	-1864.0766732146433	-30182.44305247522	1816.0698167838198	4.1065936219189165	7.674133763002673E-6	0.5502220927505377	7.352368751975778E-6	2.0606747377321247E-11	0.592195221689318	-1810.7962071671648	97538.67876994176	81061.21080281217	36721.264594784	1458.3118798582384	477.78773184750526	21	58	42	7	43	0.2012091636048519	0.2982288824162945	0.305891546972705	0.1946704070061492	
7950000	-32094.091124808492	-30183.691204925413	-1910.399919883079	-30183.691204925413	2938.8570975918183	4.1065936219189165	5.792486796293803E-6	0.5014180215868551	5.654311049884644E-6	1.0610085091499199E-11	0.563759941699978	-1855.7436555350039	180017.4167539643	74866.90490831125	55119.71559476573	361.88883760111617	680.5365427100093	23	56	41	13	38	0.2012091636048519	0.2925909904204101	0.30174452521846634	0.20445532075627226	
7960000	-32103.501442787783	-30197.59043898483	-1905.911003802952	-30197.59043898483	2690.2578900826925	3.904244760615305	6.08145968230695E-6	0.5038386355850453	5.829474229785837E-6	1.1611707969953454E-11	0.5635431909961957	-1851.3894135337737	174624.7479659162	105877.6534244704	43947.7826004009	1242.0535090594456	766.2799268956227	21	54	45	8	43	0.2012091636048519	0.2992796065816143	0.30174452521846634	0.1977667045950681	
7970000	-31879.611219435348	-30182.942200145546	-1696.6690192898016	-30182.942200145546	894.5957367292801	3.986747711335485	2.0762647807734964E-5	0.5081073477704907	1.939186024159434E-5	1.178306735883462E-10	0.5449377848587522	-1648.2433687077387	63720.49569647131	24900.388400331223	12595.508872999277	210.96713281343546	232.58980693498998	18	51	50	3	49	0.20837839120519838	0.2992796065816143	0.30174452521846634	0.1905974769947216	
7980000	-31815.2635348365	-30181.945347353452	-1633.3181874830475	-30181.945347353452	605.7087760602643	3.941353109016287	2.805999846867489E-5	0.5094386028725914	2.5923444948423323E-5	2.1209551482822361E-10	0.5447049734235734	-1586.9901459053062	23272.887102995872	26109.16608958315	9295.85485327689	170.52989527680478	156.05398316242855	19	50	47	33	22	0.20237864427093116	0.298505845273565	0.3085180334607829	0.1905974769947216	
7990000	-31758.519949796864	-30174.788504383665	-1583.7314454131986	-30174.788504383665	462.1658001545598	4.206455760443669	3.489114479314286E-5	0.4793477443284381	3.234365103495672E-5	2.7719532046444596E-10	0.4859344041200218	-1538.1612681745805	29945.38955935998	11600.090915803086	8689.461951683956	84.50498504289205	135.9572337432279	43	40	34	23	31	0.20881294674528209	0.29268990092533287	0.302083730986432	0.19641342134295373	
8000000	-31806.212670727935	-30206.782038198253	-1599.4306325296825	-30206.782038198253	577.8505261201274	4.206455760443669	2.9154188211041095E-5	0.4783094209702612	2.7449171900572452E-5	1.8626136814765973E-10	0.4809507979004802	-1552.4351863047136	38132.505240891354	25889.85009949858	10995.112762142748	76.87619472804629	126.57409373854172	27	7	84	42	11	0.19566911712549517	0.29268990092533287	0.3031137637579095	0.20852721819126313	
8010000	-31817.452748324533	-30214.18300346992	-1603.2697448546132	-30214.18300346992	553.4422699827094	4.253661423585861	2.8915861624003177E-5	0.5242502748532716	2.6961937184309197E-5	2.296977352530028E-10	0.5489870413463349	-1555.680400664749	29699.44135094283	42500.50476182865	15902.672123643259	134.7035849823229	58.56652695467578	13	10	93	22	33	0.20175059081291158	0.28946009788125565	0.32196057201533285	0.1868287392905006	
8020000	-31806.187679798128	-30202.114150061472	-1604.0735297366539	-30202.114150061472	589.509203168351	3.804735297093485	2.738722457285736E-5	0.5197218370836381	2.6735081700387264E-5	2.2374094868556155E-10	0.5547813620728002	-1553.6996248464088	41827.93437427897	115784.16466546734	13330.956648004021	203.74883144417763	74.44021071433838	7	8	101	8	47	0.20175059081291158	0.28946009788125565	0.30611040583365656	0.20267890547217687	
8030000	-31723.470651615553	-30205.114581825965	-1518.3560697895869	-30205.114581825965	293.971174409742	4.020989236290583	4.913938606623783E-5	0.5312411295801023	4.758278046654092E-5	7.206199498490604E-10	0.5629953711955605	-1472.967847668164	6804.0416145299805	23687.73262063051	7205.865658095184	40.36745413837577	73.93228276094584	8	17	92	2	52	0.20262706334349737	0.29339489679800573	0.3134338890343978	0.1905441508240998	
8040000	-31804.698570521206	-30218.11918898491	-1586.579381536295	-30218.11918898491	432.420837350298	4.689762838110237	3.478337664154127E-5	0.48915686104190187	3.440697219136588E-5	3.5073173665813075E-10	0.5366489338205251	-1540.0003536451027	28324.859963769948	31735.523664563916	10024.498114757867	101.09359845843133	93.23551504235137	4	29	85	9	44	0.20262706334349737	0.29339489679800573	0.3134338890343978	0.1905441508240998	
8050000	-31743.326166335377	-30206.88220081306	-1536.4439655223177	-30206.88220081306	347.9096782135183	4.534865538420274	4.5270170311519165E-5	0.5082911337202057	4.456044369797963E-5	5.968781253838785E-10	0.5336941324585284	-1488.4590425837416	11361.192894819871	19979.182979851175	10384.166825987551	3050.243460209459	83.33429791499307	1	20	94	2	54	0.19245917160107262	0.286686153185207	0.3191074196678627	0.20174725554585834	
8060000	-31785.424287494858	-30206.128539256595	-1579.295748238262	-30206.128539256595	482.60281214578686	4.003168970132699	3.2833880229671225E-5	0.5009857033934084	3.1110413072253654E-5	3.240070007986599E-10	0.5475792966052118	-1531.4959782492438	12774.286101709602	40269.45448702388	13912.347404706845	220.33181439216256	107.27053349478875	14	13	87	3	54	0.19245917160107262	0.31028687105150643	0.2955067018015633	0.20174725554585834	
8070000	-31780.214817938886	-30195.743174024163	-1584.4716439147244	-30195.743174024163	438.5789530784458	4.003168970132699	3.444370788956775E-5	0.4991458217898463	3.353421777702956E-5	3.526794219277309E-10	0.5411549136172054	-1534.6024123862553	21233.535136376573	33568.811786680795	11227.5563965194	4839.693077844746	100.26201587288124	10	13	90	1	57	0.19245917160107262	0.309363487954121	0.29643008489894873	0.20174725554585834	
8080000	-31916.754808626778	-30185.00208161216	-1731.7527270146147	-30185.00208161216	1120.1310874660605	4.441519484823357	1.587974892080229E-5	0.5379898666295124	1.486758968504325E-5	8.271597205769241E-11	0.5861710727561674	-1675.3684803135295	64648.07486141109	30922.752391053204	27772.712858243332	50805.8078855593	283.08331852933077	23	1	81	10	56	0.19245917160107262	0.29704756892598955	0.3087460039270802	0.20174725554585834	
8090000	-31775.927978714903	-30166.843940465456	-1609.0840382494448	-30166.843940465456	537.8173764434625	4.0552996291502375	3.0656746584668036E-5	0.49440051140187624	2.9875923802564323E-5	2.635370250196335E-10	0.5344623639275304	-1556.9185090313579	38433.88035755587	20712.165892549	11764.123825204244	17685.313590339803	132.21971982469222	27	2	70	18	54	0.19245917160107262	0.29704756892598955	0.3087460039270802	0.20174725554585834	
8100000	-31830.54719188514	-30192.624582653956	-1637.922609231182	-30192.624582653956	678.2946294087518	4.211115478514705	2.4960153824370408E-5	0.5012039758472301	2.417311337946725E-5	1.9693388667106415E-10	0.5621233796433651	-1585.5085217034862	44130.98733754756	17691.527594127885	16262.022177113095	17145.23836555838	143.29021278798137	23	7	75	11	55	0.19498964010179243	0.30357056282027034	0.30482433323426794	0.19661546384367	
8110000	-31834.260366617553	-30199.607133237398	-1634.6532333801554	-30199.607133237398	670.531526595534	3.9582828388203963	2.288080891421032E-5	0.46302551771343026	2.2759868830078727E-5	1.465245596881694E-10	0.5162549088202969	-1581.8517840103736	46332.013147612204	13547.622680029215	19017.09041455491	20873.03172505937	149.69571524530554	23	6	64	21	57	0.20392794692777166	0.2978235677633354	0.30482433323426794	0.1934241520746257	
8120000	-31794.63333176204	-30193.322849186978	-1601.310482575064	-30193.322849186978	537.1434160286411	4.072783244887516	2.702830267528532E-5	0.49210346912588343	2.7049336045278147E-5	1.9360673316774405E-10	0.5049148775463888	-1549.9318610087191	41612.20548479405	9600.88704292307	17293.804932357085	10044.006152077196	112.19810468901878	17	9	85	3	57	0.19950199182811645	0.2978235677633354	0.30482433323426794	0.19785010717428092	
8130000	-31795.074328051094	-30179.256635626945	-1615.8176924241486	-30179.256635626945	525.305716192594	4.014183589719876	2.6379693249246636E-5	0.5015951835092808	2.5975953633188395E-5	1.9368488820942145E-10	0.5235081700261193	-1562.3478392308639	33576.35766939674	19042.07699840916	18696.878145646173	31337.243483768867	98.68805622587995	17	10	87	2	55	0.19495269399616033	0.30057888795643245	0.30482433323426794	0.19964408481314003	
8140000	-31851.917018262873	-30182.27000990518	-1669.647008357694	-30182.27000990518	876.6622234682987	4.249640296934297	1.8897931934505693E-5	0.4905364507044941	1.8323934169240004E-5	8.181088878416249E-11	0.48179821865352623	-1616.6844291217656	72429.49778483502	28492.255325908554	20699.917642758035	11202.911806572582	146.80184445801467	17	18	72	9	55	0.19495269399616033	0.29894884481275763	0.30645437637794276	0.19964408481314003	
8150000	-31813.484998854798	-30221.167970776733	-1592.3170280780664	-30221.167970776733	611.658476395406	3.937263082746704	2.667723547174605E-5	0.5113937798137631	2.6053182699083878E-5	1.8566196679779747E-10	0.5134883126524293	-1540.995950781624	9036.308221606683	26560.802849070446	12329.68498207684	14260.135331150912	69.27420770637826	1	37	42	36	55	0.19495269399616033	0.30565000427499717	0.3033377913196937	0.19605951040914954	
8160000	-31926.980161775264	-30199.565450354585	-1727.4147114206799	-30199.565450354585	1202.0255192131638	4.025710399831219	1.2998123228608358E-5	0.5070071226489506	1.2891127433901402E-5	4.168397371584039E-11	0.49673828936738074	-1671.797297487297	83829.23081974268	52793.17295669001	34730.75353716087	26445.93671437704	126.28251656889367	4	29	35	48	55	0.19744007633882205	0.30565000427499717	0.3033377913196937	0.19357212806648783	
8170000	-31846.466492909058	-30218.826310432014	-1627.6401824770437	-30218.826310432014	642.2219358235639	4.025710399831219	2.2879315429610287E-5	0.4765618831932081	2.2148449482674085E-5	9.92930215035413E-11	0.4458134663959543	-1574.343387284861	48132.860723156286	51262.48362653935	18527.386740964008	14448.950755742018	102.2844112841699	7	17	52	39	56	0.19744007633882205	0.3007543644684694	0.3044751259645906	0.19733043322811863	
8180000	-31777.07059362925	-30199.59395819183	-1577.4766354374228	-30199.59395819183	624.4763049151534	3.9444083722916004	2.8111728720144986E-5	0.4874829319801107	2.6758429707264478E-5	1.7372366344648816E-10	0.48682859747497026	-1525.7665556343484	36788.68437550837	25225.24086943423	12092.229325448034	13934.741534368624	72.61172320800262	18	21	29	46	57	0.19460993258864462	0.3007543644684694	0.307305269714768	0.19733043322811863	
8190000	-31776.963244049053	-30188.53154812732	-1588.431695921731	-30188.53154812732	572.7553460882101	3.9444083722916004	2.6129643669753565E-5	0.46470257226910217	2.5885150071968565E-5	1.51978922685904E-10	0.47525171165619295	-1536.9189077017197	33100.54837387075	21391.239784425114	13800.10569882107	14954.938948409557	79.81341142847143	31	8	40	34	58	0.19460993258864462	0.3007543644684694	0.307305269714768	0.19733043322811863	
8200000	-31719.122967677802	-30189.50046201163	-1529.622505666171	-30189.50046201163	410.95060271353907	3.978584508366201	3.879747541865277E-5	0.5477303584120788	3.7815913933909444E-5	4.094395842501158E-10	0.522805615667091	-1478.5062097951104	16072.162983072561	13698.648692696319	24913.2061165796	12353.636797519634	52.32577533106971	3	39	14	56	59	0.19460993258864462	0.30397504047947493	0.307305269714768	0.19410975721711315	
8210000	-31708.076978903813	-30182.137991731488	-1525.9389871723263	-30182.137991731488	364.0056901100871	4.146254364711386	4.274082217191638E-5	0.5755571433972778	3.953644177297112E-5	5.562722348509155E-10	0.5731655727430891	-1475.2094550737	28810.069183971515	17448.86945096605	7583.512396062653	11156.68706450919	82.50889015527557	7	35	6	64	59	0.19460993258864462	0.30316726845476016	0.30391148431861326	0.19831131463798274	
8220000	-31684.035450584033	-30154.705769535467	-1529.329681048565	-30154.705769535467	350.538232983691	4.146254364711386	4.099952273573632E-5	0.5753622089289042	3.868277614133944E-5	5.875865104425526E-10	0.5942802509948866	-1478.8334343599668	22481.60444525633	22013.125471423646	11105.812907068717	9407.561836144892	77.02578450381043	6	40	7	59	59	0.1990570570102772	0.29456507956773587	0.3085140826529873	0.1978637807690004	
8230000	-31709.404522360957	-30173.75748296106	-1535.6470393998957	-30173.75748296106	344.290747941082	3.9471655463964894	4.262379622123197E-5	0.5835527415664787	3.895964792731484E-5	7.191313708853015E-10	0.6346199972218675	-1484.118416085844	37372.821883675926	33029.078235497116	15104.637428888134	7782.4052628324835	67.30228316403795	1	3	58	50	59	0.1990570570102772	0.2926647916154546	0.31041437060526855	0.1978637807690004	
8240000	-31803.66120525425	-30168.798478968612	-1634.8627262856405	-30168.798478968612	694.179870429378	4.370242395423794	2.0771836143579527E-5	0.517827693841322	1.9878454193214128E-5	1.4326559185576276E-10	0.569462124375379	-1581.9261993163173	45642.53753517394	19799.648334253267	26855.399477315437	13999.33500766413	117.88542655136511	23	45	24	21	58	0.19605163230884337	0.2910351433449436	0.3150494435772134	0.1978637807690004	
8250000	-31930.14723806616	-30170.00841786724	-1760.1388201989196	-30170.00841786724	1498.3194411862378	4.123543304794079	1.0359888375519358E-5	0.4838670820015136	9.799702584967232E-6	2.966664369218031E-11	0.5315224854457927	-1703.593832650989	93185.17990639989	52003.87255682043	25341.110518495134	41705.515866364425	220.90132003861314	23	61	9	20	58	0.19605163230884337	0.29931826118849286	0.3100605962755631	0.19456951022710148	
8260000	-32004.23387987371	-30197.320417183335	-1806.9134626903774	-30197.320417183335	1544.5388472933548	4.147025068825568	8.544179841672819E-6	0.5127665034908148	8.018435075377969E-6	2.37137135277461E-11	0.5845677911742309	-1750.263877176674	101504.00430242108	56526.186445777916	44046.27391517754	33488.44461665489	242.70947543941253	16	44	52	2	57	0.19605163230884337	0.29931826118849286	0.3100605962755631	0.19456951022710148	
8270000	-31822.5636396189	-30175.355542901787	-1647.2080967171119	-30175.355542901787	643.0017847541392	4.165508814049104	2.049407340680922E-5	0.4831957899573258	1.969893651610351E-5	1.2817913623840874E-10	0.5528362326093568	-1594.2069315611393	35643.836430084775	33657.83669997808	27704.650415899694	16164.473896012983	113.43291604304909	30	27	22	34	58	0.19821528715427955	0.2971546063430567	0.3100605962755631	0.19456951022710148	
8280000	-31675.389354368664	-30176.42873569805	-1498.960618670614	-30176.42873569805	287.8295998158419	4.165508814049104	4.8558069782685806E-5	0.553138147105847	4.5241339657437914E-5	8.959240370977921E-10	0.5919658847857524	-1448.418876514427	31795.971764298658	11122.580964775581	10605.272604811918	10936.007299746276	58.354088095451104	5	35	69	4	58	0.19821528715427955	0.2978749244442261	0.3100605962755631	0.1938491921259321	
8290000	-31692.154021281716	-30181.40297306637	-1510.7510482153461	-30181.40297306637	311.3316092836271	4.238945497047778	4.822955970919865E-5	0.5483861479527952	4.447518356645866E-5	9.43891945174953E-10	0.6280485900886629	-1462.0517715286153	15621.310777232891	11281.062839441649	7268.390618868678	8447.264887738376	51.257955387167364	21	15	63	15	57	0.19818334894079784	0.3021247821355506	0.29779735205304436	0.20189451687060803	
8300000	-31704.054885831312	-30176.475632501493	-1527.5792533298197	-30176.475632501493	393.765111439857	4.101304628542269	4.1917255221979075E-5	0.5025500727440698	3.899188666988882E-5	5.280623704221703E-10	0.5484538759076409	-1478.3846924470954	30728.322610823176	16180.287934896154	11665.757335409253	4594.526683294687	59.51235930816865	14	24	75	2	56	0.20453365169561888	0.3021247821355506	0.29536565873457704	0.1979759074342543	
8310000	-31727.919902503047	-30176.753221412473	-1551.166681090572	-30176.753221412473	482.76182051832933	4.113821151373553	3.715008480099414E-5	0.523915152500718	3.56030367323223E-5	3.8069904591842807E-10	0.5316291986321984	-1505.1106029936286	24969.389374707116	14019.205295927246	11103.792169862993	393.15012582171005	44.908757872167044	13	35	68	6	49	0.20453365169561888	0.2869124333185534	0.30861809208744356	0.19993582289838502	
8320000	-31664.321667947966	-30196.264846331014	-1468.056821616951	-30196.264846331014	273.13812069410164	4.113821151373553	6.211572758473298E-5	0.5092412826308941	5.801934806504335E-5	1.1526549070758337E-9	0.5419296504030945	-1422.821427337237	19978.245079347013	11937.285126736466	5207.655249035071	924.1106597003139	29.594007773462323	12	64	38	4	53	0.20453365169561888	0.30011410709725994	0.295416418308737	0.19993582289838502	
8330000	-31700.293258717287	-30180.900512570308	-1519.3927461469784	-30180.900512570308	360.82004620681005	4.113821151373553	4.7802752269433474E-5	0.5077327577431228	4.3713355704877506E-5	6.549310301989347E-10	0.5307653949361497	-1474.7246696561274	20024.62644032684	13282.106935705946	9855.158280444051	103.95825872471877	72.87511248271845	1	57	54	20	39	0.20453365169561888	0.30011410709725994	0.295416418308737	0.19993582289838502	
8340000	-31730.712049081074	-30205.422894409476	-1525.289154671599	-30205.422894409476	387.677795140822	4.084724675628161	4.773349755892218E-5	0.4896093814313629	4.360856505295991E-5	6.084250181216356E-10	0.5153571817285306	-1481.260758442568	18310.642866218554	8166.529762739053	9319.880241938252	67.40521172604758	74.83925076164364	37	9	67	22	36	0.20494462783327974	0.2930837786910245	0.30332697063319564	0.19864462284250092	
8350000	-31887.91590337784	-30193.028426117497	-1694.8874772603433	-30193.028426117497	926.2087423699804	3.9267590817180578	1.8542644773325368E-5	0.5288574026950261	1.7321518601493267E-5	1.0215710979579488E-10	0.5368994342087846	-1646.1863490766277	40239.51155201734	20590.233953181283	26316.33854397378	164.97351101293154	174.83272790395992	46	45	22	34	24	0.20494462783327974	0.2930837786910245	0.30332697063319564	0.19864462284250092	
8360000	-31822.601815969567	-30209.38574963753	-1613.2160663320342	-30209.38574963753	669.6131981898899	3.9267590817180578	3.0878825009516735E-5	0.533200322513659	2.8035842588278458E-5	2.759853862681568E-10	0.5533368845099099	-1565.8057151636558	21512.107595912326	18187.701946832483	22843.959490894304	98.15049766657725	145.40604352731566	40	32	42	43	14	0.19354982762349004	0.3189189206004569	0.2986400979434158	0.18889115383263805	
8370000	-31822.455836759447	-30194.096856778244	-1628.358979981205	-30194.096856778244	727.4802031667059	4.149047424740765	2.3499958217373425E-5	0.533118982772276	2.193997869275308E-5	1.777919387219859E-10	0.582787757876304	-1580.8036506363105	30584.831131361225	17351.74752158406	20594.234011069966	107.16731397362835	135.36889429961346	41	41	32	21	36	0.19354982762349004	0.3078542194007833	0.2968726074009771	0.20172334557475036	
8380000	-31819.009743442813	-30182.094512261796	-1636.9152311810178	-30182.094512261796	772.7358881392396	4.034744441580551	2.1629622109815552E-5	0.5891283352220763	1.965358959518423E-5	2.1481681463540202E-10	0.6815324969826771	-1587.8739931103532	28339.17889484372	7860.04021654248	28776.86429197449	125.7038910869268	107.91642107053707	60	18	35	29	29	0.1931060767287139	0.2969419772036041	0.30822860049293244	0.20172334557475036	
8390000	-31692.517657289663	-30169.220830848415	-1523.2968264412473	-30169.220830848415	360.32323027908535	4.141538236154185	4.4582412218127126E-5	0.5634733546298022	4.100605722478572E-5	8.602711466419897E-10	0.6511582267353194	-1478.5527966992101	16578.5778118789	10724.500933192661	13323.341051933165	54.77262360007263	56.30060969058706	51	10	52	30	28	0.2006622759383572	0.2969419772036041	0.30067240128328915	0.20172334557475036	
8400000	-31654.12289109984	-30167.83331125847	-1486.2895798413697	-30167.83331125847	322.7194632383805	4.068587961373798	4.954012151857104E-5	0.5750442214969536	4.4030049956446176E-5	9.146623034222798E-10	0.624978410882636	-1442.4219258632975	14511.500618096434	12325.527936156728	9425.837942842643	38.965838538820876	47.66221776350399	38	15	60	13	45	0.2006622759383572	0.30591024896270347	0.2917041295241898	0.20172334557475036	
8410000	-31764.873094350714	-30203.122327387213	-1561.7507669635	-30203.122327387213	556.9964359714522	4.4293782562620985	3.2768954457809726E-5	0.5774073901302811	2.9834984016443682E-5	3.9110761556453757E-10	0.6014744666373881	-1515.4588503540458	20792.16434747325	23584.65941954708	11788.977539585414	70.45421156537745	93.28702400146393	27	19	66	16	43	0.2006622759383572	0.29230474805984785	0.3095041522683295	0.19752882373346625	
8420000	-31813.33596897331	-30186.522350268475	-1626.8136187048374	-30186.522350268475	738.2927304059596	3.932864424066982	2.1896592018456056E-5	0.5546800464966649	2.062314802112539E-5	1.737609915374305E-10	0.591613714090387	-1578.6905989276588	22836.022900563086	42507.02446675336	19149.62637742971	100.51608290801165	109.62421412460404	29	12	71	7	52	0.1984755350197435	0.29924008994121737	0.3095041522683295	0.19278022277071047	
8430000	-31825.287873553	-30170.313397563306	-1654.9744759896919	-30170.313397563306	994.3820534008611	4.191297157127063	1.6733759112141504E-5	0.6418359282972298	1.5825849983132532E-5	1.4449292780715578E-10	0.6859263224468574	-1606.4365876075954	34261.36709551158	31723.54117415366	21919.008946910002	64.24838447454242	104.15901455051072	37	23	52	4	55	0.1984755350197435	0.29924008994121737	0.3095041522683295	0.19278022277071047	
8440000	-31854.27974756569	-30181.069152857766	-1673.2105947079258	-30181.069152857766	1109.094972395075	4.4020103039466445	1.745505407484171E-5	0.5188400198097014	1.6071790768492895E-5	9.629433475116026E-11	0.574490582765558	-1623.1013593358873	50365.21803308755	25726.581979128467	25533.777285763917	52.133324620668546	164.68163333473956	49	33	30	5	54	0.1953428214043484	0.3023728035566125	0.3074023748696299	0.1948820001694101	
8450000	-31826.08602654721	-30178.057464654503	-1648.0285618927085	-30178.057464654503	884.2635024503338	3.872283543685009	1.8455780932661953E-5	0.4866833528137633	1.7051944002441432E-5	9.360229512801016E-11	0.5269026972046322	-1599.0733318114844	50398.016259224576	26519.75143366892	28712.505071016494	50.03092976402776	103.45913935293135	43	60	9	23	36	0.1953428214043484	0.2965912290099317	0.3074023748696299	0.20066357471609092	
8460000	-31755.28009352464	-30171.132280921105	-1584.1478126035367	-30171.132280921105	615.7943685225906	4.035250272578848	2.9103536176331946E-5	0.500690954585166	2.666064399202117E-5	2.284524007082975E-10	0.5338867738417161	-1538.049768472916	21239.011400330914	18062.310203519108	17827.450314169335	95.25943504486672	78.36517005387454	26	83	3	12	47	0.20054943601517183	0.2959698509872801	0.3074023748696299	0.19607833812791906	
8470000	-31779.429997544496	-30166.552547524236	-1612.8774500202596	-30166.552547524236	781.7003478448221	4.102741178371774	2.4709381352405827E-5	0.5095996471431549	2.3482051030651506E-5	1.790964788068657E-10	0.552510318708989	-1565.9205211422461	32037.151476676245	16681.546181502756	16608.007704138836	110.2996150824434	124.71938143173874	30	55	27	12	47	0.19490974326673546	0.2959698509872801	0.3074023748696299	0.20171803087635543	
8480000	-31813.644781610576	-30181.80146484287	-1631.8433167677072	-30181.80146484287	825.3833047684258	3.9379024585396705	2.33098225677919E-5	0.5423864232571183	2.1931581072337135E-5	1.659706922429441E-10	0.5742368379553758	-1583.2365100100344	36703.650485875376	19285.348034666535	20507.709485406107	91.32864197066463	201.63519817859057	28	70	14	15	44	0.19490974326673546	0.2959698509872801	0.3093849917789971	0.19973541396698827	
8490000	-31773.720237193975	-30181.61975443641	-1592.1004827575646	-30181.61975443641	505.3404748459837	4.238717197893894	3.178156800289176E-5	0.5493248393934843	3.0531881244082755E-5	2.910621649938412E-10	0.5531187346448452	-1544.7142469890607	51703.691832779245	11900.509320771822	10829.326684668547	69.82378598863394	141.15270202428556	22	56	34	3	56	0.19490974326673546	0.30267340824005134	0.3041982991549101	0.19821854933830402	
8500000	-31819.19068539975	-30206.902624063256	-1612.2880613364946	-30206.902624063256	611.6584484798119	4.153883731497465	2.8955846281789607E-5	0.5152657408932273	2.7503331932426394E-5	2.220737771692998E-10	0.5255137904520549	-1563.1228479380839	29380.773444226154	12353.411672654485	12960.47587100154	4481.506007506246	124.94924471330823	20	75	15	2	59	0.19490974326673546	0.30267340824005134	0.3041982991549101	0.19821854933830402	
8510000	-31798.52705138525	-30191.215378696463	-1607.3116726887863	-30191.215378696463	489.5833434597877	4.09393889971624	3.116336311852175E-5	0.5073509178780324	2.9280775371185153E-5	2.552024963525105E-10	0.5277042795963803	-1552.5795711982103	42950.53995708187	17247.39152855393	48707.18610049526	18641.822933318723	103.87560189052118	12	80	2	19	58	0.19490974326673546	0.30267340824005134	0.3041982991549101	0.19821854933830402	
8520000	-31698.910485793265	-30179.335598243517	-1519.5748875497484	-30179.335598243517	384.0131683816209	3.9665178430153745	4.8991391063915705E-5	0.5281613445289696	4.469194829741366E-5	8.158271729263546E-10	0.5830873815776358	-1471.9949152851825	16286.341917950831	9560.496490520236	10811.560649547126	3705.0039887363137	67.37814913977121	29	59	8	18	57	0.20215736947476765	0.29542578203201914	0.3041982991549101	0.19821854933830402	
8530000	-31658.766736748265	-30200.716709362056	-1458.0500273862074	-30200.716709362056	253.49023352270012	3.8444372237841393	6.495560186367124E-5	0.5720841608333778	6.059965758356717E-5	1.345092137421731E-9	0.5676723733694615	-1411.004727749308	15587.36057016373	6820.812713783243	7335.186114591698	4256.715805033191	51.101352246549055	17	42	52	4	56	0.20215736947476765	0.2931804135250058	0.30644366766192344	0.19821854933830402	
8540000	-31634.550002223346	-30211.245549556945	-1423.3044526664025	-30211.245549556945	242.07150875275835	3.8444372237841393	7.441299597144078E-5	0.5630932194703814	6.728343794468604E-5	1.8797238055319074E-9	0.5910724899456046	-1380.8229341147405	12137.851955123419	4066.117410618661	7697.818342902499	58.471267623517576	34.71070096830588	26	41	46	13	45	0.20101193623998148	0.2956634399457034	0.305106074476012	0.19821854933830402	
8550000	-31628.825731058932	-30200.377211316278	-1428.448519742655	-30200.377211316278	228.64791848512348	3.9836330051501543	7.199935555052704E-5	0.5608079476432064	6.618866604117794E-5	1.6162885385673394E-9	0.5811642705711979	-1384.314835166871	19323.650537935377	5315.35638025857	7754.704979217056	235.07951021516521	19.882081757017623	21	60	33	8	49	0.20604037994148625	0.2937209413685223	0.305106074476012	0.19513260421398035	
8560000	-31579.992667660208	-30165.114521807864	-1414.8781458523436	-30165.114521807864	201.60334727197082	3.9836330051501543	8.072577891778853E-5	0.5713795227166405	7.600497389815047E-5	2.1008874766444774E-9	0.5821854847801131	-1373.5716162104536	13520.948937226962	4709.057175428211	4165.2076882425445	44.641955653978165	38.39292971664894	20	87	8	1	55	0.200675542871097	0.300716092113658	0.30579287614735995	0.19281548886788588	
8570000	-31624.215571191995	-30188.742117246362	-1435.4734539456335	-30188.742117246362	229.46039893462859	4.376117831518	7.469720055028758E-5	0.5628246113828711	7.019763093024795E-5	1.8444889066278566E-9	0.5783006467906688	-1393.9790407841867	10597.21652589216	4497.171370103773	5099.5721716067	55.208079913398514	41.424725472369964	33	52	31	6	49	0.196868409542453	0.3074944163193806	0.30523994580610886	0.19039722833205838	
8580000	-31569.62998898768	-30162.186893563732	-1407.443095423946	-30162.186893563732	227.97271460585702	4.2434290783856445	9.140129765608595E-5	0.5350894939952853	8.406240320346227E-5	2.5121115151035123E-9	0.5564885509122435	-1363.2509343414802	6726.064783787841	5203.151143195413	1811.2491048122417	3189.8843643783707	38.44946810093836	66	40	8	2	55	0.19519031837698142	0.30564759877400194	0.2976892002206433	0.2014728826283742	
8590000	-31624.74043941206	-30208.89002687158	-1415.850412540481	-30208.89002687158	203.77550852709285	3.8721185181363778	8.108741901523903E-5	0.5667060438074637	7.45699402843568E-5	2.243299303970307E-9	0.5867977474370883	-1369.230932322019	9117.689137205987	5868.6273854579285	2234.9158828522536	6069.305937941165	33.82550106742933	55	46	11	4	55	0.2048917508229278	0.29695530252993574	0.2990660008320743	0.1990869458150631	
8600000	-31626.42345566267	-30226.506753768317	-1399.9167018943515	-30226.506753768317	192.1279864994481	3.8721185181363778	8.940067595693923E-5	0.5230670211264589	8.197913114574662E-5	2.233147484709926E-9	0.5390602125212867	-1357.2332419182994	7070.7104042536275	4694.632986780563	2477.1355599647054	1666.1982128624265	30.22425178975046	47	55	13	1	55	0.2067540494079475	0.2861538915825806	0.3069889504212701	0.20010310858820274	
8610000	-31670.500170947274	-30181.19837980048	-1489.3017911467932	-30181.19837980048	314.9817845796689	4.11459205067249	5.738780686770114E-5	0.5620697097510367	5.173381388457703E-5	1.3032987436311149E-9	0.6246252420254017	-1441.9475561262948	10641.426079270152	10141.786320482794	8719.077055310905	5004.450831931794	47.47782537828625	38	33	32	13	55	0.2067540494079475	0.29596954266332587	0.29717329934052483	0.20010310858820274	
8620000	-31752.18782261864	-30177.505029763222	-1574.6827928554187	-30177.505029763222	427.62787676766976	3.9548861460069604	3.540976720496813E-5	0.5511214557539039	3.2564046012259265E-5	4.387097146122314E-10	0.5978897547165101	-1524.6762295092706	21445.98961993543	14646.883688749702	12461.85494881864	9852.721837887162	76.2152510262605	39	17	49	11	55	0.19054351785607812	0.2956549242441416	0.31369844931157853	0.20010310858820274	
8630000	-31769.29015798494	-30180.301206322438	-1588.9889516625003	-30180.301206322438	503.08973324816066	3.9917600772189465	3.217577094459475E-5	0.5567868570251638	2.9253126806238852E-5	3.853888742708882E-10	0.6100114416532575	-1538.3269802501975	52969.77055128331	13094.144734378944	13900.750742341696	5549.612762896282	93.75107534144064	15	37	56	9	54	0.19054351785607812	0.3031395492333728	0.30621382432234734	0.20010310858820274	
8640000	-31883.45580042184	-30175.273537548554	-1708.182262873289	-30175.273537548554	974.0524636645329	4.318398411688232	1.5808775174853077E-5	0.5323808736743526	1.507094795517457E-5	8.286143182936653E-11	0.5660824226894999	-1654.0623369732814	65843.83849191295	33945.639160268496	25043.91532094431	18364.162277477553	142.7517686790199	20	34	51	12	54	0.20046171160532128	0.3031395492333728	0.30621382432234734	0.19018491483895955	
8650000	-31995.713113885296	-30166.948831249294	-1828.7642826360022	-30166.948831249294	1735.5288129676348	4.118332881705272	8.409406299662834E-6	0.5896169857742566	8.061178500765487E-6	3.582833631438127E-11	0.6704426196588419	-1773.0102660712846	107264.51108669167	52220.09721922247	46245.64947889188	14557.810594011884	252.22935034898833	21	43	48	9	50	0.20046171160532128	0.3031395492333728	0.30621382432234734	0.19018491483895955	
8660000	-32064.81968633015	-30198.559971089617	-1866.2597152405342	-30198.559971089617	2172.6309792939355	4.118332881705272	6.918785514708076E-6	0.5201629859453354	6.609504296545633E-6	1.5315019498722664E-11	0.5578383142380137	-1808.5115648352023	111445.95819565139	79702.32258351517	57756.86036533196	41450.36649389925	530.3031174954474	20	51	32	15	53	0.18900187258343637	0.3031395492333728	0.30621382432234734	0.20164475386084446	
8670000	-32025.595492282067	-30201.606187620153	-1823.9893046619147	-30201.606187620153	1627.563232269696	4.19514183530304	8.750857107222706E-6	0.5070364015964277	8.439428762004523E-6	2.1135667446769713E-11	0.5258286057311781	-1766.9097939353214	162474.3095490306	49128.07723761603	56647.71739686108	22733.48194131301	397.64147413339333	21	49	34	12	55	0.18938900367877468	0.29866321582742	0.3106901577283001	0.20125762276550616	
8680000	-32107.83797242462	-30186.996218822424	-1920.8417536021966	-30186.996218822424	2670.6942246612525	3.6650818996189707	5.240104270092211E-6	0.4598569868895607	5.060181274541594E-6	6.750843317495486E-12	0.4902284002302182	-1861.3024381597845	195724.11717361578	89066.19757666251	83701.77781556701	67865.83856711374	830.7647615993029	15	68	14	18	56	0.19383203690085668	0.2975113345230533	0.3073990058105848	0.20125762276550616	
8690000	-31944.24588645778	-30211.661523583167	-1732.5843628746131	-30211.661523583167	920.300826815605	4.089932894737816	1.6038516434392796E-5	0.43965365022380365	1.5960759350347676E-5	6.600958767352527E-11	0.49856322721814056	-1678.5781910181565	59968.16605855347	29578.82012823159	23094.170130682196	25127.4591416964	279.4299932981093	17	52	36	10	56	0.19383203690085668	0.2975113345230533	0.3073990058105848	0.20125762276550616	
8700000	-31954.340039374856	-30190.665807197453	-1763.6742321774052	-30190.665807197453	1311.4143289674555	4.089932894737816	1.278251593105997E-5	0.49616216851048545	1.292562911889919E-5	4.7469532367867723E-11	0.5375455698721161	-1709.8980621452745	81252.41158500646	28734.988590508692	26447.314484655628	13767.497096910025	446.88986405389966	22	76	7	11	55	0.19143327979010613	0.29991009163380383	0.30857114953266396	0.20008547904342705	
8710000	-32094.81581596438	-30205.082778877404	-1889.733037086975	-30205.082778877404	1889.3620545265646	4.089932894737816	6.956301475247816E-6	0.46283716683403087	7.037888539484438E-6	1.124645269638394E-11	0.48015606691221385	-1833.6239237970676	185410.08318557034	62539.68487876368	49953.37093169258	11197.537491444431	694.7057452758113	14	72	27	7	51	0.19143327979010613	0.29991009163380383	0.30857114953266396	0.20008547904342705	
8720000	-31963.104505942265	-30196.14450160045	-1766.960004341815	-30196.14450160045	1044.9342116715181	4.089932894737816	1.3387512242756044E-5	0.4420849231709035	1.3662638537706038E-5	3.7168625980368084E-11	0.44977498452106185	-1709.9387373005954	75019.81225099812	31770.864223583754	23912.43146504987	64566.7391966874	332.7423562229666	19	66	21	11	54	0.20125661598401964	0.29089558818321576	0.30857114953266396	0.19927664630010164	
8730000	-31937.254201609445	-30192.21370721461	-1745.0404943948354	-30192.21370721461	1105.59057658792	4.039147114445758	1.4819037042684695E-5	0.44986462208411465	1.4806430364265377E-5	4.618487815791665E-11	0.45300894029613853	-1694.3601489549649	102672.59535445308	30338.696313291508	24572.012577850735	525.0803396749936	317.2945037811786	15	58	45	9	44	0.19946702964130938	0.29089558818321576	0.30857114953266396	0.2010662326428119	
8740000	-32024.64802252771	-30195.89147787589	-1828.7565446518154	-30195.89147787589	1831.5170535337004	4.039147114445758	8.245462417753014E-6	0.5062726965673621	8.147625057702767E-6	2.26235844860447E-11	0.5595253476595801	-1775.7391108862298	149204.34398250058	51289.80264255136	37638.43839349588	1083.9625128631055	364.00378455387573	18	92	3	16	42	0.19946702964130938	0.29089558818321576	0.3073613034245465	0.2022760787509294	
8750000	-32056.52274487701	-30209.482363296982	-1847.0403815800273	-30209.482363296982	2430.228657431475	4.21942151236578	6.988449393196745E-6	0.4925449932179432	7.077522949427397E-6	1.2777588913256792E-11	0.4955218257067861	-1796.3227271077185	168823.92244351268	49322.828225149824	6411.781420426587	903.8501762258353	285.7916565870221	16	98	5	6	46	0.19904034875994014	0.30073848260212843	0.3073613034245465	0.19285986521338597	
8760000	-31923.7022082475	-30205.835061267284	-1717.8671469802166	-30205.835061267284	1117.5624293519134	4.21942151236578	1.3588024549605634E-5	0.5284777027118152	1.3968918578670775E-5	5.91870008341392E-11	0.5392556424469432	-1670.0812710335706	92069.24983055178	29918.601250257754	4346.153902487634	319.44468270703914	133.77193670243017	23	89	9	4	46	0.1979250220768365	0.29865994613424707	0.3073613034245465	0.196053728364371	
8770000	-31870.54104426087	-30177.404133624703	-1693.1369106361658	-30177.404133624703	813.6370706929584	3.9413502278722525	1.8401792500595732E-5	0.5236153801215381	1.8001723616880076E-5	9.8188041029892E-11	0.5437733536570168	-1647.224939155913	52259.7139751151	20331.041246698092	3059.273115720418	225.55013687639098	179.61069098580634	18	95	9	15	34	0.19575506951235763	0.29865994613424707	0.30970926714597	0.1958757172074263	
8780000	-31816.052874505822	-30188.21931995768	-1627.8335545481407	-30188.21931995768	550.5888280497333	4.137630970048169	2.9175953015037892E-5	0.5561737492733325	2.8160412009222937E-5	2.5606603509598753E-10	0.56350877346991	-1582.2573766613414	51988.12783794119	13880.639072525946	2867.164086804248	316.8491041707762	137.13548416099863	20	97	3	8	43	0.19743047835076225	0.29865994613424707	0.30970926714597	0.1942003083690217	
8790000	-31858.5783126589	-30203.05961183662	-1655.5187008222817	-30203.05961183662	570.1992049042622	4.186795302759817	2.6634447255722685E-5	0.518682188591822	2.571557377271653E-5	1.7679617153967956E-10	0.49864938617433735	-1605.292112917339	24564.80182036589	16315.777489859109	15918.680787602842	8003.225935972379	275.00331305310476	10	97	7	2	55	0.20222949000574755	0.30682215192977985	0.30154706135043724	0.18940129671403638	
8800000	-31875.537877948354	-30182.4697324825	-1693.068145465855	-30182.4697324825	869.9275542388084	3.955234467874285	1.8982562026762924E-5	0.4912166263140319	1.8745193955008644E-5	9.040269780516385E-11	0.5007553151864848	-1640.5748846906154	42846.167366135225	23663.725236296803	22625.026907672367	14667.406172305306	201.78805644570141	25	57	15	20	54	0.20117496429167467	0.30682215192977985	0.29444453504755497	0.19755834873099154	
8810000	-31910.30270753545	-30189.471969447804	-1720.8307380876458	-30189.471969447804	1056.743913471952	4.0773080684770715	1.7467199802927754E-5	0.5185488494123485	1.7137023715117966E-5	8.528819676801594E-11	0.5265355351831321	-1667.9244854838214	58724.74917963554	22740.161348016427	19092.126896374317	14789.131489793423	271.3978080604125	37	43	11	28	52	0.20117496429167467	0.28778290583664146	0.31348378114069336	0.19755834873099154	
8820000	-31843.29623929478	-30172.407569817737	-1670.8886694770451	-30172.407569817737	797.6881863613371	4.3566813890639216	2.167573711219088E-5	0.5919116371557247	2.1105450533642662E-5	1.8703926607806652E-10	0.6293218359698376	-1619.4270791423419	33350.11859025648	14735.791403995403	18542.61596021779	9801.600577862824	141.51352684763276	39	42	21	16	53	0.1923087941992188	0.29592088520501075	0.31348378114069336	0.19828653945507815	
8830000	-31833.65091548458	-30176.04213428443	-1657.6087812001506	-30176.04213428443	783.5811308927947	4.056433950788234	2.150290276490756E-5	0.5433842696925137	2.1514970299109124E-5	1.5102022152651204E-10	0.5556699493896898	-1605.927738654632	33765.14217812841	19668.797398118102	14641.415212234653	13961.429798735902	125.14291249784563	45	48	3	23	52	0.1923087941992188	0.3040912259009342	0.30531344044476993	0.19828653945507815	
8840000	-31895.895552955968	-30202.447307054612	-1693.4482459013564	-30202.447307054612	909.5876887185135	4.19129423991595	1.7359730424966792E-5	0.5332112134816316	1.663963119100774E-5	8.528951050614932E-11	0.5452604971710017	-1640.3402625128206	54571.25653459255	31507.350897215943	26807.15625273304	11493.181713184602	135.12001798600178	40	38	14	27	52	0.1923087941992188	0.2996960758883944	0.30531344044476993	0.20268168946761791	
8850000	-31796.5271757755	-30185.829432391296	-1610.6977433842044	-30185.829432391296	593.7084626926716	4.113587507469258	2.82318530880918E-5	0.5101405084790144	2.7051309791454983E-5	2.2329643299038097E-10	0.5323562761922054	-1558.9236143824737	31698.67193491306	15414.020091659062	30346.06272607033	7693.320747149421	74.45903537380809	42	28	10	39	52	0.19945099425240437	0.2996960758883944	0.30531344044476993	0.1955394894144324	
8860000	-31792.005191722074	-30214.313564740576	-1577.6916269814974	-30214.313564740576	419.0760834152847	4.113587507469258	3.1869586521988606E-5	0.4883622271860268	3.116851920234492E-5	2.525371052497095E-10	0.504204030032972	-1527.6931597704481	22442.003798824775	9294.042857760653	11228.427798119457	12400.045752207468	80.48499081301425	70	1	9	37	54	0.19830222340790282	0.2996960758883944	0.30343078490758046	0.19857091579612335	
8870000	-31984.363007531574	-30189.950558534358	-1794.412448997218	-30189.950558534358	1808.8172764327467	4.113587507469258	8.18051151984853E-6	0.5246580132060799	7.941244213830401E-6	1.9956707312996375E-11	0.5509203161812437	-1737.090405262764	73852.0926838873	28485.084100460124	76863.18606128344	33101.55902755594	204.61877301913756	49	25	8	34	55	0.1991176226008377	0.29888067669545954	0.3077111494911195	0.19429055121258432	
8880000	-32022.79575394137	-30196.819144837533	-1825.9766091038377	-30196.819144837533	1903.0090593587852	4.015870357782463	7.960852758771896E-6	0.5041006366983113	7.87307613830368E-6	1.9332436937783653E-11	0.5523155585470415	-1768.8694091178625	88697.62261124463	39336.24337798694	61877.272755692815	41915.11190403059	264.85616750816257	50	20	10	36	55	0.19741788133002597	0.29719651821505644	0.3110950492423343	0.19429055121258432	
8890000	-31885.772956897832	-30212.496719925024	-1673.2762369728068	-30212.496719925024	815.189448134865	4.015870357782463	2.1696836577172052E-5	0.5150188732032971	2.0806031415032556E-5	1.384108486557174E-10	0.557094184542659	-1619.9712523074259	34091.58457602306	40775.85319218552	15967.022015964165	19870.044588909797	98.40732893238241	67	18	9	23	54	0.19741788133002597	0.29746346967995596	0.31082809777743475	0.19429055121258432	
8900000	-31764.92767193747	-30184.85994800142	-1580.0677239360477	-30184.85994800142	392.07161745797424	4.1600987876764925	3.29307908671351E-5	0.5064680880302608	3.22476087915416E-5	3.45734713976734E-10	0.5577492634463047	-1530.638870042022	20136.593338342685	17236.253812146006	6929.196398118105	8690.431553707574	88.90920951150669	52	27	5	32	55	0.1965889900992204	0.29746346967995596	0.3116569890082403	0.19429055121258432	
8910000	-31751.708498211974	-30179.967683463503	-1571.740814748472	-30179.967683463503	352.96620774468454	4.369178651778744	3.848031440844811E-5	0.4996587754806511	3.791658692506403E-5	4.3649249032997614E-10	0.5436926359857163	-1523.6958654942475	13385.957569997228	12130.612209264516	11129.439973469016	5192.03819868233	95.413350062648	36	54	27	1	53	0.20078766739242465	0.29746346967995596	0.3071677946954586	0.19458106823216184	
8920000	-31696.381602192534	-30185.926442918302	-1510.4551592742325	-30185.926442918302	262.19041259157325	4.440348755094649	5.6827913898348576E-5	0.5317644671870653	5.4247605006198505E-5	1.1064832614712333E-9	0.5972982169452721	-1462.7524306202404	17671.907867944243	7915.185735166763	4091.006744240703	6283.939122911537	81.81398337629003	27	69	20	2	53	0.19623476599952466	0.30201637107285595	0.31113030557388965	0.1906185573537308	
8930000	-31694.382915756138	-30180.695413590543	-1513.6875021655958	-30180.695413590543	272.54785341305933	4.089327211489961	5.408378478150967E-5	0.48530533132274545	5.267161330912377E-5	7.788881711375586E-10	0.5166056965279727	-1465.8073347200743	14153.894899404604	7748.323438699423	4031.7202928922857	8376.538864267955	67.43181351098666	37	48	27	6	53	0.1986834753909749	0.2921978537388431	0.3086815961824394	0.2004370746877436	
8940000	-31708.548115131438	-30186.614274971274	-1521.933840160165	-30186.614274971274	270.8395742741473	4.089327211489961	5.2891649574224615E-5	0.5627022935241183	5.019305810864044E-5	8.930251423499443E-10	0.5912566957874621	-1473.1402903340502	12685.615907154312	5620.843832957802	4720.126343041261	11954.442325408523	87.28642509882312	76	5	30	5	55	0.1986834753909749	0.2921978537388431	0.3086815961824394	0.2004370746877436	
8950000	-31757.999875919602	-30196.445846195144	-1561.5540297244597	-30196.445846195144	342.8869169611233	4.089327211489961	4.3132394977631805E-5	0.5135856820942095	4.0283633638569755E-5	4.99049802617131E-10	0.5217587660022085	-1512.199026394903	16015.815997309015	9705.458716745215	10120.53556736615	11622.3242620427	125.32590646540487	60	17	29	9	56	0.1986834753909749	0.29854559456101076	0.3086815961824394	0.19408933386557595	
8960000	-31749.291503102086	-30198.95885830584	-1550.3326447962456	-30198.95885830584	333.1142409014458	4.265647367066515	4.762622315447819E-5	0.5574136716881627	4.447807339667337E-5	7.219637421401528E-10	0.5665965389151137	-1501.908783923707	13612.625162705892	9954.547646790648	12613.535709386479	5684.0346187613395	93.05888183752803	63	3	15	38	52	0.19921637675908307	0.29854559456101076	0.30684954091064015	0.195388487769267	
8970000	-31792.15884847215	-30178.63055790149	-1613.528290570658	-30178.63055790149	512.6341392460115	3.9052035073585185	3.141037650399953E-5	0.5752358736665175	2.9437708420326537E-5	3.8178929785481024E-10	0.6234079003613825	-1563.2048997540626	19873.542005544557	8269.312832817175	8293.807877597535	15307.564850244316	115.71979639712228	77	10	18	13	53	0.1987360331002908	0.2929622578898024	0.30732988456943244	0.20097182444047534
[truncated: 6,962,259 more chars]
