# Supplementary material for: Dissemination of Mycobacterium abscessus via global transmission networks
Source: Nat Microbiol. 2021 Sep 20;6(10):1279–88. doi: 10.1038/s41564-021-00963-3 (PMC8478660; doi:10.1038/s41564-021-00963-3)
Supplement: Source Data Extended Data Fig. 8 — Ancestor data and substitution rate distributions for Extended Data Fig. 8. [file 41564_2021_963_MOESM14_ESM.zip › figureS8/DCC1_date_randomisation3.log]

#
#model:
#
#<?xml version="1.0" encoding="UTF-8" standalone="no"?><input id="posterior" spec="beast.core.util.CompoundDistribution">
#    <distribution id="prior" spec="beast.core.util.CompoundDistribution">
#        <distribution id="BayesianSkyline.t:dcc1" spec="beast.evolution.tree.coalescent.BayesianSkyline">
#            <parameter dimension="5" id="bPopSizes.t:dcc1" lower="0.0" name="popSizes" upper="380000.0">380.0</parameter>
#            <groupSizes dimension="5" id="bGroupSizes.t:dcc1" spec="beast.core.parameter.IntegerParameter">1</groupSizes>
#            <treeIntervals id="BSPTreeIntervals.t:dcc1" spec="beast.evolution.tree.coalescent.TreeIntervals">
#                <tree id="Tree.t:dcc1">
#                    <trait id="dateTrait.t:dcc1" spec="beast.evolution.tree.TraitSet" traitname="date">
#                10465_1#62_NorthAmerica_USA_2009.726027=2012.775956,
#10702_1#18_NorthAmerica_USA_2005.627397=2015.950685,
#10250_1#81_Europe_UK_2011.013699=2012.415301,
#ERR3198406_Europe_UK_2007.460274=2014.690411,
#ERR3198368_Europe_Spain_2013.347945=2013.027397,
#10208_3#68_Europe_UK_2012.836066=2013.350685,
#SRR7800556_NorthAmerica_USA_2016.191257=2012.5,
#10702_1#42_NorthAmerica_USA_2007.180822=2010.131507,
#SRR7800618_NorthAmerica_USA_2016.221311=2005.723288,
#10625_5#25_Europe_UK_2012.407104=2013.676712,
#10665_4#78_Europe_UK_2007.871233=2016.128415,
#ERR3198380_Europe_Spain_2012.021858=2011.013699,
#NQRY01_Asia_China_2014.6=2014.619178,
#NQRF01_Asia_China_2013.832877=2008.5,
#SRR6871405_Oceania_Australia_2015.5=2015.309589,
#ERR3198409_Europe_UK_2009.128767=2016.18306,
#SRR7800626_NorthAmerica_USA_2016.259563=2010.5,
#10702_1#53_NorthAmerica_USA_2008.005464=2014.027397,
#NQRZ01_Asia_China_2012.666667=2008.508197,
#12163_2#20_Europe_UK_2012.308743=2015.068493,
#10208_3#79_Europe_UK_2012.81694=2012.740437,
#10702_1#55_NorthAmerica_USA_2008.497268=2016.046448,
#10208_3#44_Europe_UK_2012.830601=2008.789617,
#SRR7800603_NorthAmerica_USA_2016.297814=2011.852055,
#SRR7800415_NorthAmerica_USA_2014.090411=2011.158904,
#SRR7800439_NorthAmerica_USA_2016.046448=2013.671233,
#SRR7800621_NorthAmerica_USA_2016.04918=2005.838356,
#11861_7#42_Oceania_Australia_2002.5=2016.221311,
#11861_7#66_Oceania_Australia_2002.5=2007.835616,
#10250_1#13_Europe_UK_2008.508197=2016.295082,
#11893_6#11_Oceania_Australia_2013.5=2016.071038,
#10625_5#18_Europe_UK_2011.427397=2013.958904,
#SRR7800516_NorthAmerica_USA_2016.057377=2015.613699,
#ERR3198421_Europe_UK_2012.374317=2016.057377,
#SRR7800628_NorthAmerica_USA_2015.605479=2007.117808,
#11861_7#10_Oceania_Australia_2003.5=2015.991781,
#10702_1#83_NorthAmerica_USA_2011.452055=2008.674863,
#10702_1#26_NorthAmerica_USA_2006.010959=2014.120548,
#10465_1#49_NorthAmerica_USA_2005.331507=2013.994521,
#10660_1#19_NorthAmerica_USA_2012.740437=2007.180822,
#ERR3198374_Europe_Spain_2009.709589=2016.47541,
#12163_1#30_Europe_UK_2010.131507=2012.590164,
#12045_8#34_Europe_UK_2013.671233=2008.478142,
#SRR7800701_NorthAmerica_USA_2016.295082=2013.632877,
#10702_1#34_NorthAmerica_USA_2006.589041=2006.010959,
#12082_5#87_Europe_UK_2013.676712=2012.407104,
#ERR3198363_Europe_Spain_2013.994521=2012.953552,
#11893_6#50_Oceania_Australia_2007.5=2016.297814,
#ERR3198403_Europe_UK_2007.449315=2012.128415,
#10625_4#54_Europe_UK_2011.20274=2000.5,
#SRR7800715_NorthAmerica_USA_2015.654795=2014.808219,
#12045_8#35_Europe_UK_2013.517808=2006.084932,
#NQRX01_Asia_China_2015.323288=2005.879452,
#NQRR01_Asia_China_2013.936986=2009.50137,
#11861_7#47_Europe_Holland_2009.915068=2013.027397,
#SRR7800624_NorthAmerica_USA_2016.180328=2015.605479,
#SRR7800405_NorthAmerica_USA_2016.907104=2015.994521,
#NQRT01_Asia_China_2015.035616=2009.128767,
#SRR7800429_NorthAmerica_USA_2016.297814=2012.021858,
#NQSB01_Asia_China_2012.598361=2014.169863,
#NQQZ01_Asia_China_2012.953552=2016.437158,
#10702_1#23_NorthAmerica_USA_2005.838356=2007.871233,
#10702_1#31_NorthAmerica_USA_2006.106849=2016.259563,
#SRR7800697_NorthAmerica_USA_2016.39071=2011.630137,
#SRR7800675_NorthAmerica_USA_2016.453552=2010.591781,
#ERR3198370_Europe_Spain_2008.830601=2013.347945,
#10660_1#4_Europe_UK_2013.027397=2015.323288,
#10465_1#66_NorthAmerica_USA_2010.591781=2016.161202,
#NQRN01_Asia_China_2013.772603=2008.5,
#SRR6871407_Oceania_Australia_2017.043836=2013.534247,
#11861_7#13_Oceania_Australia_2010.5=2012.97541,
#10208_3#36_Europe_UK_2011.849315=2012.587432,
#NQRP01_Asia_China_2013.956164=2016.191257,
#11861_7#45_Oceania_Australia_2005.5=2012.319672,
#11861_8#32_Europe_UK_2008.478142=2002.5,
#ERR3198373_Europe_Spain_2015.309589=2012.814208,
#SRR7800476_NorthAmerica_USA_2015.994521=2011.20274,
#10625_5#34_Europe_UK_2012.357923=2007.460274,
#12082_5#71_Oceania_Australia_2008.5=2016.453552,
#NQRG01_Asia_China_2013.860274=2012.357923,
#10702_1#24_NorthAmerica_USA_2005.879452=2013.517808,
#SRR7800708_NorthAmerica_USA_2015.945205=2015.5,
#10465_1#58_NorthAmerica_USA_2008.674863=2005.372603,
#NQSA01_Asia_China_2012.677596=2016.04918,
#10208_3#83_Europe_UK_2013.027397=2011.452055,
#NQRB01_Asia_China_2014.169863=2012.81694,
#12045_8#47_Europe_UK_2013.783562=2007.449315,
#SRR7800519_NorthAmerica_USA_2016.371585=2012.830601,
#ERR3198366_Europe_Spain_2014.690411=2013.936986,
#12163_1#93_Europe_UK_2012.043716=2016.39071,
#SRR7800409_NorthAmerica_USA_2016.915301=2009.915068,
#11893_6#23_Oceania_Australia_2011.5=2008.830601,
#10208_3#77_Europe_UK_2012.874317=2014.090411,
#10660_1#27_NorthAmerica_USA_2005.838356=2017.043836,
#12082_5#86_Europe_UK_2012.775956=2013.772603,
#ERR3198364_Europe_Spain_2013.350685=2016.038251,
#ERR3198382_Europe_Spain_2013.534247=2005.838356,
#11893_6#18_Oceania_Australia_2008.5=2013.860274,
#10465_1#61_NorthAmerica_USA_2009.536986=2016.915301,
#11893_6#65_Europe_UK_2008.095628=2006.942466,
#10465_1#74_NorthAmerica_USA_2012.814208=2015.035616,
#SRR7800666_NorthAmerica_USA_2016.20765=2012.308743,
#10660_1#6_NorthAmerica_USA_2005.372603=2006.589041,
#SRR7800676_NorthAmerica_USA_2016.038251=2016.385246,
#SRR7800406_NorthAmerica_USA_2016.95082=2015.150685,
#NQRK01_Asia_China_2012.590164=2012.666667,
#12082_5#80_Europe_UK_2013.19726=2008.005464,
#SRR7800703_NorthAmerica_USA_2016.437158=2007.778082,
#10660_1#22_Europe_UK_2012.319672=2012.043716,
#10665_2#93_NorthAmerica_USA_2011.158904=2016.489071,
#10702_1#60_NorthAmerica_USA_2008.789617=2016.31694,
#ERR3198365_Europe_Spain_2014.580822=2013.5,
#10465_1#50_NorthAmerica_USA_2005.723288=2008.781421,
#10250_1#35_Europe_UK_2009.490411=2012.874317,
#SRR7800514_NorthAmerica_USA_2016.128415=2014.6,
#SRR7800644_NorthAmerica_USA_2014.808219=2009.342466,
#10465_1#71_NorthAmerica_USA_2011.630137=2002.5,
#SRR7800596_NorthAmerica_USA_2016.385246=2005.912329,
#10465_1#57_NorthAmerica_USA_2008.352459=2014.580822,
#SRR7800602_NorthAmerica_USA_2016.084699=2014.043836,
#10465_1#55_NorthAmerica_USA_2006.942466=2003.5,
#NQRC01_Asia_China_2014.068493=2011.339726,
#NQRS01_Asia_China_2012.587432=2014.432877,
#SRR7800655_NorthAmerica_USA_2016.31694=2008.748634,
#ERR3198381_Europe_Spain_2009.342466=2013.956164,
#10625_5#57_Europe_UK_2012.415301=2012.598361,
#ERR3198439_Europe_UK_2015.969863=2008.5,
#10208_3#31_Europe_UK_2011.841096=2016.319672,
#12163_2#53_Europe_UK_2012.814208=2009.536986,
#10702_1#28_NorthAmerica_USA_2005.912329=2012.5,
#7396_6#52_Europe_UK_2007.835616=2016.964481,
#11861_7#79_Oceania_Australia_2010.5=2012.814208,
#SRR7800619_NorthAmerica_USA_2015.991781=2005.627397,
#10702_1#95_NorthAmerica_USA_2012.693989=2008.352459,
#12163_2#83_Europe_UK_2008.781421=2016.23224,
#10665_4#36_Europe_UK_2006.084932=2008.497268,
#SRR7800668_NorthAmerica_USA_2015.613699=2015.945205,
#SRR7800551_NorthAmerica_USA_2015.950685=2007.772603,
#10208_3#39_Europe_UK_2011.852055=2006.106849,
#SRR7800593_NorthAmerica_USA_2016.319672=2016.20765,
#NQRU01_Asia_China_2015.068493=2011.427397,
#11893_6#70_Europe_UK_2008.748634=2011.849315,
#11861_7#83_Oceania_Australia_2008.5=2016.297814,
#11861_7#76_Oceania_Australia_2012.5=2016.371585,
#ERR3198384_Europe_Spain_2014.120548=2008.043716,
#NQRH01_Asia_China_2013.632877=2012.693989,
#SRR7800699_NorthAmerica_USA_2016.964481=2013.19726,
#SRR7800659_NorthAmerica_USA_2015.150685=2011.841096,
#SRR7800679_NorthAmerica_USA_2016.18306=2016.907104,
#ERR3198499_Europe_UK_2014.432877=2016.142077,
#SRR7800706_NorthAmerica_USA_2016.161202=2016.084699,
#10702_1#49_NorthAmerica_USA_2007.772603=2009.40274,
#NQRQ01_Asia_China_2013.958904=2016.39071,
#SRR7800700_NorthAmerica_USA_2016.47541=2016.180328,
#10625_4#64_Europe_UK_2011.339726=2012.836066,
#10660_1#52_NorthAmerica_USA_2012.128415=2009.490411,
#SRR7800479_NorthAmerica_USA_2016.39071=2009.726027,
#SRR7800526_NorthAmerica_USA_2016.071038=2014.068493,
#SRR7800480_NorthAmerica_USA_2016.23224=2005.331507,
#ERR3198437_Europe_UK_2014.027397=2015.654795,
#10702_1#54_NorthAmerica_USA_2008.043716=2011.5,
#SRR7800672_NorthAmerica_USA_2016.489071=2008.095628,
#SRR6871393_Oceania_Australia_2014.043836=2009.709589,
#10702_1#41_NorthAmerica_USA_2007.117808=2016.95082,
#10702_1#64_NorthAmerica_USA_2009.40274=2013.783562,
#ERR3198415_Europe_UK_2009.50137=2010.5,
#SRR7800665_NorthAmerica_USA_2016.142077=2007.5,
#7396_7#29_Europe_UK_2007.778082=2013.832877,
#NQSC01_Asia_China_2014.619178=2015.969863,
#11861_7#37_Oceania_Australia_2000.5=2012.374317,
#11893_6#3_Oceania_Australia_2012.5=2012.677596,
#NQQY01_Asia_China_2012.97541=2005.5                
#                                    <taxa id="TaxonSet.dcc1" spec="beast.evolution.alignment.TaxonSet">
#                        </taxa>
#                    </trait>
#                    <taxonset idref="TaxonSet.dcc1"/>
#                </tree>
#            </treeIntervals>
#        </distribution>
#        <distribution id="MarkovChainedPopSizes.t:dcc1" jeffreys="true" parameter="@bPopSizes.t:dcc1" spec="beast.math.distributions.MarkovChainDistribution"/>
#        <prior id="KappaPrior.s:dcc1" name="distribution">
#            <parameter id="kappa.s:dcc1" lower="0.0" name="x">2.0</parameter>
#            <LogNormal id="LogNormalDistributionModel.0" name="distr">
#                <parameter estimate="false" id="RealParameter.1" name="M">1.0</parameter>
#                <parameter estimate="false" id="RealParameter.2" name="S">1.25</parameter>
#            </LogNormal>
#        </prior>
#        <prior id="MeanRatePrior.c:dcc1" name="distribution">
#            <parameter id="ucldMean.c:dcc1" name="x">1.5E-4</parameter>
#            <Uniform id="Uniform.4" lower="1.5E-6" name="distr" upper="0.015"/>
#        </prior>
#        <prior id="ucldStdevPrior.c:dcc1" name="distribution">
#            <parameter id="ucldStdev.c:dcc1" lower="0.0" name="x">0.1</parameter>
#            <Gamma id="Gamma.0" name="distr">
#                <parameter estimate="false" id="RealParameter.4" name="alpha">0.5396</parameter>
#                <parameter estimate="false" id="RealParameter.5" name="beta">0.3819</parameter>
#            </Gamma>
#        </prior>
#    </distribution>
#    <distribution id="likelihood" spec="beast.core.util.CompoundDistribution" useThreads="true">
#        <distribution data="@dcc1" id="treeLikelihood.dcc1" spec="beast.evolution.likelihood.ThreadedTreeLikelihood" tree="@Tree.t:dcc1">
#            <siteModel id="SiteModel.s:dcc1" spec="beast.evolution.sitemodel.SiteModel">
#                <parameter estimate="false" id="mutationRate.s:dcc1" name="mutationRate">1.0</parameter>
#                <parameter estimate="false" id="gammaShape.s:dcc1" name="shape">1.0</parameter>
#                <parameter estimate="false" id="proportionInvariant.s:dcc1" lower="0.0" name="proportionInvariant" upper="1.0">0.0</parameter>
#                <substModel id="hky.s:dcc1" kappa="@kappa.s:dcc1" spec="beast.evolution.substitutionmodel.HKY">
#                    <frequencies id="estimatedFreqs.s:dcc1" spec="beast.evolution.substitutionmodel.Frequencies">
#                        <parameter dimension="4" id="freqParameter.s:dcc1" lower="0.0" name="frequencies" upper="1.0">0.25</parameter>
#                    </frequencies>
#                </substModel>
#            </siteModel>
#            <branchRateModel clock.rate="@ucldMean.c:dcc1" id="RelaxedClock.c:dcc1" spec="beast.evolution.branchratemodel.UCRelaxedClockModel" tree="@Tree.t:dcc1">
#                <LogNormal S="@ucldStdev.c:dcc1" id="LogNormalDistributionModel.c:dcc1" meanInRealSpace="true" name="distr">
#                    <parameter estimate="false" id="RealParameter.3" lower="0.0" name="M" upper="1.0">1.0</parameter>
#                </LogNormal>
#                <rateCategories dimension="342" id="rateCategories.c:dcc1" spec="beast.core.parameter.IntegerParameter">1</rateCategories>
#            </branchRateModel>
#        </distribution>
#    </distribution>
#</input>
#
Sample	posterior	likelihood	prior	treeLikelihood	TreeHeight	kappa	ucldMean	ucldStdev	rate.mean	rate.variance	rate.coefficientOfVariation	BayesianSkyline	bPopSizes.1	bPopSizes.2	bPopSizes.3	bPopSizes.4	bPopSizes.5	bGroupSizes.1	bGroupSizes.2	bGroupSizes.3	bGroupSizes.4	bGroupSizes.5	freqParameter.1	freqParameter.2	freqParameter.3	freqParameter.4	
0	-32002.20288634361	-30172.47197367944	-1829.730912664171	-30172.47197367944	1903.946835825448	3.8323924801182088	9.040057328596702E-6	0.4169712555430515	8.646611136377305E-6	1.5931094520022442E-11	0.4409146459072144	-1783.2764065099382	73519.95551386737	20567.768775902157	3431.2015490648932	390.56515096121143	176.61682439106525	71	59	4	8	29	0.20315288790860814	0.305109736273369	0.30635256145715645	0.18538481436086576	
10000	-32015.87439806842	-30184.557714502324	-1831.3166835660945	-30184.557714502324	1812.2042034730998	3.993178527931868	9.80577205293647E-6	0.42016557563854284	9.226400370220314E-6	1.753089081226809E-11	0.44051727821844566	-1784.6471120825418	75968.77288972789	19821.046447122066	4685.0205582251965	283.1652924089262	166.77551843515337	72	57	6	14	22	0.20315288790860814	0.305109736273369	0.30635256145715645	0.18538481436086576	
20000	-32049.12668627889	-30184.13204829014	-1864.9946379887506	-30184.13204829014	1912.9971683539488	3.993178527931868	7.839007127240842E-6	0.44153930406044967	7.367213285369455E-6	1.2843563077752074E-11	0.4640913704528416	-1815.4033951140127	95218.47776573936	18698.916375472458	20803.205142916428	341.21170793702487	202.54197160150932	66	52	16	2	35	0.20416332481158753	0.297918942952099	0.2976437742477206	0.20027395798859224	
30000	-31996.15249727834	-30182.116240108055	-1814.0362571702847	-30182.116240108055	1585.793352565602	3.957038595387379	1.0015598393660579E-5	0.4864925560471576	9.588465602108021E-6	2.502699562518419E-11	0.491902490290089	-1764.720302727391	77493.76887287694	14285.492668124003	24858.818001588654	212.26603340474043	114.04715908196722	65	32	37	3	34	0.20416332481158753	0.297918942952099	0.2976437742477206	0.20027395798859224	
40000	-32090.74099192194	-30211.642530309768	-1879.098461612173	-30211.642530309768	2303.5510657132595	3.957038595387379	6.309046417118088E-6	0.5195252334996735	6.028581225661228E-6	1.0791358939390178E-11	0.5239848120462984	-1828.6017985920034	118764.62132976583	18699.224942795187	24523.964752615477	193.54810842850964	201.3265328052391	71	48	15	5	32	0.19502392772727556	0.297918942952099	0.2949238483782595	0.21213328094236525	
50000	-32083.458172795432	-30199.133617192994	-1884.3245556024383	-30199.133617192994	2312.3841345042106	4.0010706067657225	6.368307376809586E-6	0.47639597852554133	6.154683687423545E-6	1.0009222249042402E-11	0.49590847378309605	-1833.772014049185	115282.14358730902	35582.85481487262	24817.23878695729	397.88484971679975	148.58942623932194	77	6	51	14	23	0.19372400942632734	0.2994571999980329	0.2969113309583404	0.20990745961729873	
60000	-32028.0505009731	-30177.847517641603	-1850.2029833314944	-30177.847517641603	2127.6536281690137	4.229697837430652	7.413267622511986E-6	0.47348404302784075	6.952852736347996E-6	1.2464661174302047E-11	0.4818122257186017	-1798.5946564491692	122773.24011454466	6430.286581619957	25516.108371927054	192.22077640792162	124.59246991347321	75	12	47	19	18	0.19372400942632734	0.3005067026412494	0.3106649724568078	0.1951043154756148	
70000	-32156.338441229906	-30182.54273771775	-1973.7957035121526	-30182.54273771775	3941.0049916071825	4.229697837430652	4.153417835788101E-6	0.4511916177364743	3.9506963782497065E-6	3.690446708254889E-12	0.4781943954924706	-1920.5959149622133	194472.35466159298	55145.94289204628	34792.62483227963	844.2027170099121	464.9650201879918	76	25	31	7	32	0.20301422233360927	0.29523694975565185	0.30664451243512336	0.1951043154756148	
80000	-32193.605007098635	-30158.54143056492	-2035.0635765337154	-30158.54143056492	5744.873969260072	4.229697837430652	2.9373196395732075E-6	0.5747271689917318	2.6253113631092053E-6	2.316973926573278E-12	0.5587971100445801	-1979.9591581904506	245967.01809849343	44728.49831388881	56295.349162843304	648.5294386064631	667.5485291718024	79	28	27	7	30	0.20296607732889504	0.2952850947603661	0.3048501370709975	0.19689869083974068	
90000	-32075.450102874413	-30201.453701562674	-1873.9964013117383	-30201.453701562674	2057.3081169416782	4.229697837430652	8.055481909985506E-6	0.5450932359599191	7.187787199970932E-6	1.619356611609111E-11	0.5226582837601746	-1822.3548647563903	91100.49403812052	21431.287453288758	27082.16287061514	1413.213787754108	345.2863512870399	78	18	37	5	33	0.201621035874785	0.2984811782373056	0.30386663794309665	0.19603114794481205	
100000	-32075.571758985556	-30180.334130469062	-1895.2376285164924	-30180.334130469062	2917.5747508715763	4.451022394773221	6.802458890581569E-6	0.5503229703568997	5.983891826940756E-6	1.3666060210183993E-11	0.577455417152622	-1842.1339414860365	105440.40377456672	13635.457689589373	40688.46840865742	494.28660931726057	420.63213884549606	74	31	27	10	29	0.19920656395629122	0.2984811782373056	0.3063486221786924	0.19596363562771008	
110000	-32125.286564888753	-30189.932454214657	-1935.3541106740954	-30189.932454214657	3469.6575588344326	4.16192430492572	5.086159886312488E-6	0.504084100584587	4.457003480022504E-6	7.700587450024028E-12	0.5679756632568853	-1880.673807308299	153031.01214267508	15652.597452385795	52494.938415277735	1248.670954903129	321.1751482648019	77	30	25	9	30	0.20130774139152818	0.2919508593434447	0.3107777636373163	0.19596363562771008	
120000	-32066.67847755161	-30214.68391906401	-1851.9945584876016	-30214.68391906401	1920.6406062242515	4.16192430492572	8.020922580301088E-6	0.46683572682034086	7.306531562409831E-6	1.715494726381638E-11	0.535779430605201	-1800.6754630248686	81668.0850874779	5406.376409017672	23880.440442782412	362.56377514357655	128.18082079210035	76	21	36	34	4	0.19762973434347697	0.2924352180686902	0.3107777636373163	0.19915728395051582	
130000	-31865.097077344166	-30160.12676318294	-1704.970314161226	-30160.12676318294	1173.146916324218	4.16192430492572	1.9277424794008446E-5	0.4882147936154155	1.7608739730230448E-5	1.0697961863904538E-10	0.5583730813052586	-1657.9819850130343	32988.56372592367	3491.1108579970246	11304.488352801489	131.20823666288257	144.82411001273047	77	23	33	29	9	0.197871556414671	0.2924352180686902	0.3107777636373163	0.1989154618793218	
140000	-31917.842354982356	-30182.43811876759	-1735.404236214766	-30182.43811876759	1042.0504274170678	3.9995692306439024	1.5245788482035225E-5	0.4692785507087893	1.4315150851335178E-5	5.5738314868262365E-11	0.49525621314705603	-1688.1687503290439	48730.660851169676	3908.1930445385824	12008.937553195809	206.8011646874325	50.79409306866022	75	21	37	26	12	0.197871556414671	0.2924352180686902	0.3107777636373163	0.1989154618793218	
150000	-31827.43770761466	-30178.60821081669	-1648.829496797972	-30178.60821081669	612.3735144182947	3.9995692306439024	2.4413329212768664E-5	0.46067866773144045	2.3788748211721522E-5	1.2918874208845436E-10	0.4633691629224977	-1603.1867904835663	23077.04435498848	2356.608088117483	8549.418961684929	238.6101576356994	70.07529294232863	76	18	39	18	20	0.1944892013267146	0.293675049975688	0.3129202868182749	0.1989154618793218	
160000	-31942.69191217404	-30194.774818358917	-1747.9170938151208	-30194.774818358917	1213.1409116153754	4.244163463533147	1.5166745799091365E-5	0.4456639059903066	1.4884913563328587E-5	4.660532242297935E-11	0.45458648967014015	-1700.9202368190734	40962.27981441427	4834.608701718908	9901.547305028449	591.356421091252	141.15727971331492	78	14	42	9	28	0.1944892013267146	0.3058672395429573	0.3007280972510056	0.1989154618793218	
170000	-31961.337054904005	-30169.01766730576	-1792.3193875982447	-30169.01766730576	1166.0514818430831	4.161371466594797	1.2883810560060447E-5	0.5317679828033425	1.2137186260851175E-5	4.24913305254219E-11	0.5287261702456949	-1744.371729657611	52371.952459800406	8544.186563779522	11900.732790583188	637.5140772601295	130.17787982553466	76	14	46	9	26	0.20155805499594398	0.29456999203140494	0.30495649109332856	0.1989154618793218	
180000	-31842.521006302362	-30182.105420556916	-1660.415585745446	-30182.105420556916	550.1015877812962	4.105333154837021	2.7876719137185418E-5	0.5529007915284633	2.5290197429699464E-5	2.0752336886189064E-10	0.5476620193660523	-1616.0209807697408	21765.143483263706	3077.4067355802763	5420.807827409883	432.5580436327587	75.02574147899644	76	12	46	14	23	0.20046880721128174	0.3032854582059251	0.2973302727034707	0.1989154618793218	
190000	-31829.3222890454	-30205.160637022633	-1624.1616520227678	-30205.160637022633	447.95214870004	4.089841961271333	3.4632975554482604E-5	0.5274051283849932	3.2232623652263274E-5	2.750966147932216E-10	0.4990410575391068	-1579.5141886176573	19268.558458883555	1711.0377646341556	5270.090878059976	436.52099724799916	43.781781253943116	77	5	53	11	25	0.20046880721128174	0.3032854582059251	0.2973302727034707	0.1989154618793218	
200000	-31853.557267849574	-30191.747335372358	-1661.809932477215	-30191.747335372358	585.7017019174234	4.089841961271333	2.6831912601065028E-5	0.5347738995172187	2.5059372133942078E-5	1.748919161098467E-10	0.5079425237275844	-1614.0656236726086	23469.62993066831	39894.8460704801	5007.774686385228	1013.3613429703171	61.47485214963251	76	5	52	8	30	0.20046880721128174	0.29512905239096404	0.30548667851843175	0.1989154618793218	
210000	-31905.889162863517	-30187.784310774397	-1718.104852089121	-30187.784310774397	837.5657178239807	4.227102412416383	1.88247775932084E-5	0.5046640761553842	1.808644176821951E-5	7.601805344497489E-11	0.4761841789001989	-1670.3891327330139	42588.98357298307	23196.12376054415	7982.534732095773	937.2846903760097	74.42217399758637	53	30	54	3	31	0.20046880721128174	0.29512905239096404	0.30548667851843175	0.1989154618793218	
220000	-31945.90712185067	-30193.09341891177	-1752.8137029388993	-30193.09341891177	951.0613174360122	4.166188751793959	1.6952967862022996E-5	0.5213898206749579	1.560223493043592E-5	6.149355574406999E-11	0.48684421246512355	-1705.2165565284686	45956.57552292899	30445.60461256466	8745.21616690849	415.4223998248991	94.64242089466552	56	23	55	15	22	0.20046880721128174	0.2934227882215919	0.3071929426878039	0.1989154618793218	
230000	-31921.723119339902	-30167.935912883506	-1753.7872064563971	-30167.935912883506	926.7093853028839	4.195512947402461	1.6685328536459814E-5	0.5370037587061747	1.5457059798527754E-5	6.17936799151227E-11	0.49927718328376797	-1706.7628817218447	39625.86700803611	10336.422305665596	12624.764298235548	328.3273956004498	106.83746943096223	72	18	46	6	29	0.20046880721128174	0.2934227882215919	0.3136127538700819	0.1924956506970438	
240000	-31868.087107944903	-30184.280505642357	-1683.806602302546	-30184.280505642357	689.8846639448061	4.195512947402461	2.1649080237421456E-5	0.4178765185258421	2.0996420753659273E-5	7.734563569805766E-11	0.41023117175349866	-1636.7839741674593	29790.735697680277	32027.223266904588	7114.601835327151	713.3148322369559	70.7152088856023	66	6	62	6	31	0.19437532267696553	0.29588401617059634	0.3111515259210775	0.19858913523136001	
250000	-31863.314510450236	-30186.270996898398	-1677.0435135518376	-30186.270996898398	749.5346363652749	4.126808659563589	2.1942351651038123E-5	0.4590336794620212	2.1086450542011987E-5	1.0099438087886573E-10	0.46160365683151705	-1630.5066249036386	31607.423056650747	3644.73450335713	8163.743793595476	916.3256731609403	73.62364399771668	74	9	51	4	33	0.19437532267696553	0.303547720716306	0.3111515259210775	0.19092543068565038	
260000	-31901.312286247143	-30180.654867925205	-1720.6574183219373	-30180.654867925205	811.5463490593175	4.126808659563589	1.7517686023887676E-5	0.47442929617242796	1.6837923425554574E-5	6.865314039796413E-11	0.4823058998247941	-1672.370792338067	34643.800469079724	21346.212364927935	10709.634773777774	1827.2034419991369	74.67721320575157	67	17	51	3	33	0.20626860322596433	0.303547720716306	0.29679047162283767	0.19339320443489139	
270000	-32051.00378372065	-30212.72886175043	-1838.2749219702198	-30212.72886175043	1768.7025683379843	4.443116634329042	8.300421259418792E-6	0.43653210341569637	7.853315224503629E-6	1.4963230023295774E-11	0.46476056660354426	-1789.6514799651782	67363.92051972168	29221.20802990068	19676.66191897764	32.31548903652662	76.9856751728389	83	17	38	3	30	0.20626860322596433	0.303547720716306	0.29679047162283767	0.19339320443489139	
280000	-32061.25663065116	-30185.47893627472	-1875.7776943764404	-30185.47893627472	2210.23503899109	3.952949939853494	7.1509930976578215E-6	0.4380293100112771	6.8364493056379E-6	9.063361838410735E-12	0.4384886544808416	-1826.1736842684318	69308.8065121136	19884.36368529337	29186.13223288869	69.87679691731154	141.21865425201753	84	26	29	9	23	0.1887994216826532	0.30145328276430583	0.30890820522334533	0.200839090329695	
290000	-32007.203902545592	-30195.21457941316	-1811.9893231324309	-30195.21457941316	1450.8200164940642	4.195232030049801	1.0791726105826418E-5	0.4164849284636096	1.037909700380328E-5	2.1518920663477528E-11	0.43893505619563344	-1768.1064737624956	57168.928768071055	17570.728036309763	390.4205737759261	263.2544104379063	145.9626792965604	75	61	1	6	28	0.19350292365864796	0.2959518206442788	0.30890820522334533	0.20163705047372732	
300000	-32042.24151446674	-30208.784640267666	-1833.456874199072	-30208.784640267666	1634.9738652990118	4.169512700306437	9.39810040597904E-6	0.38248093053282156	9.571820925489562E-6	1.4650370790760903E-11	0.4059289502862211	-1788.572218013712	53804.47169962006	19140.327776121114	2540.6226775096347	232.3219465064711	93.8798930611868	79	55	7	9	21	0.19994315953575778	0.28605473984718044	0.30890820522334533	0.20509389539371584	
310000	-32093.805459149713	-30233.674309307175	-1860.1311498425375	-30233.674309307175	1780.7632422510148	4.260114666364784	8.568519756731249E-6	0.42050528371227874	9.021096085976463E-6	1.6391665920495868E-11	0.4468076232519858	-1812.8627540489113	91995.22340171936	18763.7389058399	5380.752373323123	181.5312461174292	202.57848357115643	73	60	10	6	22	0.19994315953575778	0.293573643735801	0.30890820522334533	0.19757499150509522	
320000	-31961.340983471364	-30208.910516663862	-1752.4304668075029	-30208.910516663862	1052.6876005297877	4.087895023601379	1.4093677467853543E-5	0.34331158016439595	1.4510871500763265E-5	3.032526812786377E-11	0.3789461510814282	-1709.3373077833803	44250.329968130034	9321.623745689596	2150.9360114295755	59.61973299331499	91.6860803076976	73	63	8	26	1	0.2081458734490999	0.2980390297347441	0.30286516181072953	0.19094993500542579	
330000	-32008.82526545297	-30193.49155475659	-1815.3337106963816	-30193.49155475659	1297.9435289625344	4.087895023601379	1.0439655190446598E-5	0.41322958068521093	1.0827240959214368E-5	1.9703978298897872E-11	0.41324585016604387	-1772.6637368496586	62064.798978011524	13806.025270070284	654.1352488277037	97.58959076845527	51.186511436082796	68	72	8	19	4	0.19173175962323039	0.3008243689021429	0.30306424990946185	0.2043796215651642	
340000	-32031.719557769	-30206.2749026593	-1825.4446551096971	-30206.2749026593	1512.519639499632	4.091830067394446	9.659279797251118E-6	0.37366070622687264	9.60022420880188E-6	1.5336963135456878E-11	0.4044452732530041	-1780.856710070938	78654.36932739316	21023.085209670393	1030.4031014590075	111.56375381614406	123.07286610038781	69	63	16	10	13	0.18919297915956315	0.29751336230843456	0.3077278825662158	0.20556577596578582	
350000	-32030.5044158831	-30202.55531718354	-1827.9490986995575	-30202.55531718354	1704.162357186374	4.091830067394446	1.039606090241767E-5	0.4437715888064899	9.738669294098713E-6	2.016079327423352E-11	0.44000186400388563	-1783.9579179977356	69507.89198289772	14114.158118967418	1207.902543595044	171.69380605443823	50.31768012763392	67	65	16	22	1	0.19524431887702454	0.29961666706928164	0.30354496085409755	0.20159405319959559	
360000	-31971.655463898	-30179.611478377738	-1792.0439855202646	-30179.611478377738	1281.9402419893465	4.091830067394446	1.2231337368622844E-5	0.44007039992294916	1.1667481668450373E-5	2.8142059253491168E-11	0.4408499648946201	-1748.3030931653086	53287.2355855148	14906.548430587769	1236.7824399116867	146.15539776019082	90.68995065778455	68	66	11	9	17	0.19524431887702454	0.29516176533073535	0.30799986259264384	0.20159405319959559	
370000	-31906.314579588146	-30185.55892243895	-1720.7556571491948	-30185.55892243895	825.2894728702851	4.091830067394446	1.8742019287600537E-5	0.41149318440857596	1.8268306910619967E-5	6.706251947118734E-11	0.44653044867935293	-1677.2703925950507	33542.133375630874	10339.376896906178	205.1812979670948	476.66567160811877	98.25045307290188	70	67	3	1	30	0.19524431887702454	0.2938854045059179	0.30799986259264384	0.20287041402441308	
380000	-31942.582963827583	-30179.01088937853	-1763.5720744490534	-30179.01088937853	1129.6870095889108	4.091830067394446	1.609086728252384E-5	0.4912015325818732	1.5073453789908788E-5	7.013933373918781E-11	0.5347050498985385	-1715.141768976982	54192.48095994766	8212.672007123168	9717.571413992626	1800.9393025481975	136.52240803653612	66	46	25	5	29	0.19907608392552406	0.29380378422202036	0.30799986259264384	0.19912026925981105	
390000	-32045.944117771374	-30194.812132538093	-1851.1319852332817	-30194.812132538093	1860.9297335557756	4.091830067394446	9.019088017163675E-6	0.4486485673264975	8.757189709417474E-6	2.036091525882431E-11	0.4901527172348712	-1800.5553103345794	65974.02852334794	15837.428402776733	22783.836524442944	1953.3228691585075	288.2407111880372	68	46	21	4	32	0.19907608392552406	0.29380378422202036	0.30799986259264384	0.19912026925981105	
400000	-32017.089048939622	-30182.72348119517	-1834.3655677444503	-30182.72348119517	1636.0395820737222	4.091830067394446	8.941264138433243E-6	0.3967172951981738	8.602003245159829E-6	1.3197851649820285E-11	0.41256961325164787	-1782.3713930594986	79000.12796433296	11669.279645987044	29798.41726569802	2817.1210985208186	103.38844032966531	70	34	29	6	32	0.19907608392552406	0.29380378422202036	0.30799986259264384	0.19912026925981105	
410000	-32109.01373229914	-30174.04014907389	-1934.9735832252486	-30174.04014907389	3538.883474836676	4.00809732753822	4.96649341443E-6	0.4618066791934331	4.868664055735743E-6	6.079083283891969E-12	0.5020071952605245	-1881.5064380120264	174089.77969561005	32072.55243866127	30446.473624671205	3258.0528047468356	300.77596993492625	66	40	27	5	33	0.19094514106085778	0.2948735769628961	0.31873441674672787	0.19544686522951757	
420000	-32139.43818611992	-30190.024129414032	-1949.4140567058878	-30190.024129414032	3043.4761073428303	4.157315737353706	4.888639548426752E-6	0.4550002658462398	4.79414092164485E-6	4.820891446062981E-12	0.4556872936870524	-1893.6137047076293	116898.19979040456	36177.254386793946	17448.684679187518	31551.85906229606	218.1111701013361	64	37	24	14	32	0.19097793344154373	0.2938062384164096	0.31730669671326667	0.19790913142877936	
430000	-32010.71008534519	-30205.378578259733	-1805.3315070854555	-30205.378578259733	1441.0610002241822	4.348583257181672	1.049816782208102E-5	0.4878373247107606	1.020962797635272E-5	2.345853902007882E-11	0.47264341945308286	-1752.9023226869228	59918.266118518666	16037.003597784264	12339.948551563695	15275.652258789874	104.28211588229023	65	35	23	16	32	0.19633249163435657	0.31148973476600966	0.30032786642661824	0.19184990717301492	
440000	-31935.89090469904	-30178.601592292933	-1757.2893124061077	-30178.601592292933	1045.89920228256	4.275783135812629	1.6314356854279423E-5	0.5158784481256976	1.5242922587655571E-5	6.736357937687003E-11	0.505163000014017	-1708.011730106697	38819.710026591325	12411.639028503138	7281.957593469993	5657.927752260732	82.38591957737309	65	47	23	6	30	0.19499957616091063	0.3088264256241561	0.30032786642661824	0.19584613178831445	
450000	-31908.15888971695	-30184.5820280199	-1723.5768616970493	-30184.5820280199	869.9220215775581	4.179582228756671	1.6731966255380886E-5	0.4847348491397009	1.6070588806636823E-5	7.002171917845132E-11	0.50616835418058	-1675.357541774886	45074.49999248364	14136.883949224091	13916.438006209792	1012.8690618749494	52.6282630914269	62	62	8	10	29	0.19726388066412326	0.3076898411963597	0.30121355956058204	0.19383271857893436	
460000	-31846.873342224935	-30199.624689748267	-1647.248652476669	-30199.624689748267	628.8337194458925	4.179582228756671	2.5482587545376268E-5	0.4554799921926126	2.4437049147215377E-5	1.488082053415193E-10	0.4910569526037121	-1599.7946976273024	27776.82977763129	7732.278372478795	13299.918196948633	1310.3271268246333	32.98257378368285	58	60	14	8	31	0.19811901059092354	0.3076898411963597	0.30121355956058204	0.19297758865213407	
470000	-31856.47269695213	-30192.7098890923	-1663.7628078598295	-30192.7098890923	662.4852582391355	4.34343862992578	2.195543012318009E-5	0.48354152086562835	2.1783104061659444E-5	1.3611121034913825E-10	0.5142120265518542	-1620.3529538200187	29971.494077203603	10818.129457868457	2011.765035792942	303.05549829984295	28.758842514941676	64	70	4	1	32	0.19811901059092354	0.3076898411963597	0.30121355956058204	0.19297758865213407	
480000	-31775.71841107978	-30187.85201572629	-1587.866395353488	-30187.85201572629	451.7784139322256	4.3236950625499375	3.1724328076875464E-5	0.465996675641508	3.221059715408995E-5	2.762217997714274E-10	0.5045745366942443	-1550.2516634753174	17782.278037971897	6484.336993218498	86.86937692884055	18.84487543532006	36.694284298177166	60	77	3	14	17	0.19811901059092354	0.2983350511529656	0.30121355956058204	0.2023323786955282	
490000	-31730.39283039598	-30190.82847775378	-1539.5643526421984	-30190.82847775378	410.0261737520165	4.284123237727611	3.837224320612541E-5	0.43221024477888986	3.8413237388403456E-5	3.678208403733277E-10	0.4766735169250926	-1501.2737744506267	18117.3074500019	4156.860521395867	819.7864647660548	10.654430784533204	17.54037974884748	61	72	4	10	24	0.19811901059092354	0.2983350511529656	0.30121355956058204	0.2023323786955282	
500000	-31829.42747576074	-30206.708004697895	-1622.7194710628462	-30206.708004697895	527.0183206747878	4.2785108875344955	2.7072985787554848E-5	0.45470807619810033	2.7808396738419724E-5	1.8343068564836943E-10	0.4812060114417197	-1582.9257250073651	24279.75388366484	5873.827543116484	1049.8680750580093	17.06217309736743	24.263527234891683	69	68	2	25	7	0.19895686079823843	0.3065676975185312	0.30121355956058204	0.19326188212264772	
510000	-31721.99510372922	-30192.84151109082	-1529.1535926383979	-30192.84151109082	320.73016598152304	4.053065005694292	4.84826637664113E-5	0.5012430793593661	4.751069675998709E-5	7.435320641761489E-10	0.5399013342178305	-1490.0627527761565	16057.013511610015	3778.918823954454	474.9836838961269	11.817396031591162	36.64391971137336	70	65	5	21	10	0.2001683840173041	0.3094119336831446	0.29590398046054883	0.1945157018390019	
520000	-31878.6559200008	-30196.346687010988	-1682.3092329898134	-30196.346687010988	813.9882076875774	4.194440968764731	1.9558040238648522E-5	0.4318521367336637	1.9980464481127414E-5	8.883061141285977E-11	0.4595647777490302	-1639.5146202619242	26816.607244130268	10611.517848692354	1659.9378431353514	23.987192245335272	67.48478463697617	71	64	4	26	6	0.2001683840173041	0.3069285283497198	0.2994298010933115	0.19347328653966403	
530000	-31823.435120199214	-30186.28889716875	-1637.1462230304633	-30186.28889716875	590.4056263359654	4.3432736568039605	2.2592176652369365E-5	0.5063439454320559	2.3116080343793437E-5	1.4900024215577933E-10	0.5255630098301944	-1595.4860736218484	26207.34644811044	9154.750751593716	855.8443425385054	20.64644944581221	51.02471431701905	71	64	4	28	4	0.19455082918872763	0.3069285283497198	0.305047355921888	0.19347328653966403	
540000	-31881.30149001291	-30205.75063709283	-1675.5508529200795	-30205.75063709283	745.5619779741249	4.3007090427380135	1.9934407292101632E-5	0.4964662341991763	1.983294017699787E-5	1.166117237090242E-10	0.5334096590705901	-1631.7698538562947	37794.54117840098	8978.426662197147	1797.5437749739556	16.093050456166274	55.59166170538058	73	61	5	25	7	0.19776401657665796	0.3069285283497198	0.3034659811610615	0.19184147391256015	
550000	-31883.746840666838	-30187.88627645897	-1695.8605642078683	-30187.88627645897	848.181442419532	3.868247508219509	1.696087577855076E-5	0.4452004257514609	1.7520407995074637E-5	6.583667835503735E-11	0.4650596176840332	-1650.7200541290397	39083.161641289415	11281.818197548606	3500.4320445858866	17.095295632971013	67.56775865238986	72	59	8	26	6	0.19776401657665796	0.29993643803071574	0.3034659811610615	0.19883356423156423	
560000	-31860.57574039877	-30191.02186592336	-1669.5538744754099	-30191.02186592336	696.1248013314281	4.116664969973665	2.068291446727545E-5	0.4675711626056136	2.113195439227419E-5	1.2173237291222016E-10	0.5035170385684525	-1626.3068219494928	40460.19235991704	7058.642424538044	3463.427308005803	30.727960339975443	50.82532879884236	66	66	7	22	10	0.19776401657665796	0.29993643803071574	0.3034659811610615	0.19883356423156423	
570000	-31788.002255050153	-30176.34912457793	-1611.6531304722223	-30176.34912457793	541.363281859581	4.369206720739156	2.970126974164677E-5	0.4818471379081261	2.880266599670907E-5	2.2679071035171457E-10	0.4969329482527681	-1570.3363242146168	27217.488275298478	5080.557334494106	1003.3814677665399	24.447735787809275	59.916967318201685	67	66	8	22	8	0.20496864053343064	0.28858052091524633	0.3076172743197582	0.19883356423156423	
580000	-31811.704151934428	-30198.767426435294	-1612.936725499134	-30198.767426435294	580.9595742731079	4.369206720739156	2.7521142689247638E-5	0.4371898053725102	2.6474062054437822E-5	1.724855365668358E-10	0.46900098344699004	-1571.9077937712536	30898.655809336797	5470.3553858162495	437.77660222458945	26.350318316122298	74.90796677515337	66	69	5	29	2	0.20496864053343064	0.28858052091524633	0.3076172743197582	0.19883356423156423	
590000	-31910.834380757064	-30189.400257479945	-1721.4341232771196	-30189.400257479945	958.4621387916047	4.369206720739156	1.5383474432244645E-5	0.43204034256598234	1.5141069926998107E-5	4.78389506129527E-11	0.4500656532698923	-1679.3977317952247	41903.145113902545	10654.044746169626	1496.7182428327292	34.07156302115955	34.30097072436061	75	59	6	26	5	0.20496864053343064	0.28858052091524633	0.3076172743197582	0.19883356423156423	
600000	-31890.777862536437	-30192.361619540497	-1698.4162429959388	-30192.361619540497	772.6772480362367	4.0669569353205635	1.7193400415377765E-5	0.42424758295501874	1.7997727047138664E-5	5.893370774441672E-11	0.441870777003221	-1654.8617103060697	33491.88517490274	13564.106843207474	2151.9500672479635	31.68961574160406	76.07428699491014	75	56	9	24	7	0.1931531603430107	0.3003960011056663	0.3088138280899612	0.1976370104613612	
610000	-31859.459670292785	-30190.369741879316	-1669.0899284134698	-30190.369741879316	711.7357019433985	4.274592059291629	2.0582377721144924E-5	0.4193749243656196	2.0878880958875872E-5	9.11751968290414E-11	0.44918292676607874	-1627.6543911828155	29875.21837268402	7368.396325192047	833.0411690748565	36.90583214422333	75.51221562789749	73	58	9	25	6	0.20096425194188233	0.3003960011056663	0.3088138280899612	0.18982591886248956	
620000	-31902.893274582428	-30193.549814891845	-1709.3434596905845	-30193.549814891845	855.2846343571655	4.274592059291629	1.7652574129073516E-5	0.4330343680817318	1.6889421142889192E-5	7.471730157520551E-11	0.48310412636535305	-1667.4155702217874	41426.33134170919	13101.090654294205	536.377146664941	37.06464974483325	61.98291443658824	72	63	5	23	8	0.2049234738098351	0.2964367792377135	0.3088138280899612	0.18982591886248956	
630000	-31860.558031979035	-30183.604211215912	-1676.9538207631233	-30183.604211215912	803.6071958013628	4.274592059291629	1.9280856215737174E-5	0.42195554479155667	1.8314409527537212E-5	7.356198410379403E-11	0.4539104889697937	-1636.10569461857	32974.29715898131	9702.106413120404	219.5398184202761	33.58071226243096	78.53484276024994	74	61	5	29	2	0.2049234738098351	0.2964367792377135	0.3088138280899612	0.18982591886248956	
640000	-31886.963673927617	-30198.39640860069	-1688.5672653269296	-30198.39640860069	799.9525472891207	3.9419462510929124	1.992849583753935E-5	0.41741717649694915	1.8799990676250924E-5	7.490324679534193E-11	0.444728797860849	-1648.139077022127	32784.190599369256	7900.032904693369	509.92650383557316	45.11339554759779	53.81621843027247	82	52	4	30	3	0.19788117602977273	0.2964367792377135	0.31282637957441717	0.19285566515809596	
650000	-31869.14736813106	-30209.49677784534	-1659.6505902857216	-30209.49677784534	729.7300211683314	3.8462039314522523	2.4372681101377046E-5	0.3672226010881233	2.3625912650527307E-5	9.737211508559E-11	0.41014791185564325	-1617.599769301781	27856.849093459077	6384.65312400139	1064.8809026313504	30.62655686536205	97.85538466242255	72	65	3	23	8	0.19978023450905258	0.300461762315054	0.2994343522220215	0.20032365095387125	
660000	-31849.720222662203	-30206.746232463054	-1642.9739901991502	-30206.746232463054	622.6286043299631	4.2538007467632	2.5746628095588876E-5	0.4020566523958128	2.514281514557859E-5	1.233077522984954E-10	0.44008273821136956	-1601.8978940750594	27491.658399865097	8478.566533485666	791.0692895331887	27.61145975363269	57.78681463505639	66	70	5	24	6	0.19930724659882104	0.3075939111476743	0.29990734013225306	0.1931915021212509	
670000	-31917.559490896794	-30208.0349719479	-1709.5245189488933	-30208.0349719479	918.3619735657842	4.2538007467632	1.806367485022943E-5	0.37417107615800516	1.76373929270642E-5	5.379232250269718E-11	0.40925946154862225	-1666.7042579322067	43296.706448911704	8491.536405278894	1913.927777821974	154.20909870540967	56.152594655897865	65	72	2	5	27	0.19930724659882104	0.3075939111476743	0.29990734013225306	0.1931915021212509	
680000	-32018.963586301972	-30179.279789341614	-1839.683796960358	-30179.279789341614	2026.3866153866727	4.2538007467632	8.112745083811558E-6	0.4448311535974804	8.017314054268663E-6	1.7530592895483025E-11	0.49250535478981206	-1790.495446400957	73670.27856301138	18959.5172592892	2100.558170424711	108.54686103191871	536.3978414389022	74	63	1	29	4	0.20413350043216816	0.3037268349713052	0.29894816247527506	0.1931915021212509	
690000	-31910.148599134187	-30180.692901731694	-1729.455697402494	-30180.692901731694	1032.781683821734	4.2538007467632	1.5708926185400092E-5	0.4581844900236452	1.5058192450203415E-5	7.118706057416165E-11	0.5314034928946195	-1686.4715672222155	44592.84897126388	10669.084394535186	1213.3004987955387	78.42542893167693	89.7132194137722	69	66	2	21	13	0.2019750347611474	0.3037268349713052	0.30110662814629585	0.1931915021212509	
700000	-31836.80667697459	-30172.442685849812	-1664.3639911247783	-30172.442685849812	637.7211285384075	4.2538007467632	2.3623366875624655E-5	0.5456640652336355	2.1587013510805642E-5	2.171322799005326E-10	0.6369054381194292	-1620.738411423529	30209.850964488538	8825.392451599204	5029.346408201615	39.92089270930119	49.71622823587886	63	68	7	27	6	0.2019750347611474	0.3037268349713052	0.30110662814629585	0.1931915021212509	
710000	-31909.14273573162	-30204.23166309017	-1704.9110726414522	-30204.23166309017	815.6457432638366	4.013743888708514	1.7844096759915215E-5	0.468901421442498	1.746983406017713E-5	8.893360230946664E-11	0.5182480754173182	-1663.982849553207	50186.15413673519	14243.727006836398	43.31739406176004	52.77284579238523	65.37737078931822	59	77	2	20	13	0.20442942192333	0.30193057791372985	0.3014894647525849	0.1921505354103546	
720000	-31817.396732033874	-30204.981927867157	-1612.4148041667183	-30204.981927867157	476.9056147177557	4.02315272285143	3.057311365852974E-5	0.5171278364588198	2.9629575003600276E-5	2.686148951516741E-10	0.5407509739850932	-1569.924589869661	25297.691142735577	8339.165430409766	2308.2388871232174	175.22662912084095	31.3629644583444	57	74	4	2	34	0.19389222461040587	0.30234667132393234	0.3116105686553066	0.1921505354103546	
730000	-31856.290786734924	-30202.32748823459	-1653.963298500335	-30202.32748823459	613.8646732036273	4.0694515180392425	2.39698593594352E-5	0.4057867254300542	2.369805972779823E-5	1.0346613529076614E-10	0.4193049027965819	-1608.5264389865604	38327.72806504154	8470.16902971636	6224.928552328716	605.9200104631876	38.955702938340444	55	59	19	4	34	0.1939799942610889	0.30234667132393234	0.3116105686553066	0.19206276575967157	
740000	-31912.249739808827	-30208.444186894725	-1703.8055529141025	-30208.444186894725	760.7082493178319	4.044760792542254	1.8043451635736073E-5	0.4434309201308561	1.7962985568686553E-5	7.63971627879874E-11	0.47997067251069564	-1657.800691477104	43751.317576910966	9741.525674481827	11142.94352173414	135.520277608233	92.95863367839904	61	43	31	8	28	0.20322835682093476	0.29309830876408643	0.3116105686553066	0.19206276575967157	
750000	-31846.048074874303	-30208.25831608173	-1637.789758792573	-30208.25831608173	544.9027897980691	4.044760792542254	2.581395493573258E-5	0.44979799825792693	2.6226434277732335E-5	1.3469054952656284E-10	0.4488440675656231	-1594.1937256117023	31640.807805821536	9943.86633274352	5457.6574609818545	96.4348365942505	41.794329097898135	60	43	31	2	35	0.20219811527530965	0.2957899797153042	0.3116105686553066	0.19040133635407894	
760000	-31764.689047570202	-30186.093550148496	-1578.595497421706	-30186.093550148496	432.68285470740875	4.355654650951686	3.257933553298693E-5	0.5299733222127646	3.48723899861101E-5	3.1387406698384224E-10	0.5166528256368764	-1534.8955563011405	23764.38922544389	6127.981567051844	5235.299748075542	20.48498899458118	52.63145374189054	63	5	66	25	12	0.18568195183448727	0.2957899797153042	0.3116105686553066	0.20691749979490132	
770000	-31814.407246158953	-30192.89019073122	-1621.5170554277306	-30192.89019073122	545.387280676874	4.184559891163444	2.667411903597103E-5	0.5550889792603998	2.6917813530136604E-5	2.4829001127949297E-10	0.5733086404408858	-1575.1205852732764	24725.15799960148	27035.67317324446	8016.476623517137	40.56203409642127	92.42772408726387	54	6	74	36	1	0.19599890972295914	0.3055780733845826	0.3060282069583794	0.19239480993407823	
780000	-31864.992237590104	-30198.969011450223	-1666.0232261398805	-30198.969011450223	731.3777837671904	4.184559891163444	2.0532989379920553E-5	0.4792616794213651	2.0983908227892794E-5	1.0663029276514483E-10	0.4869911625652777	-1620.6891988605646	43150.5412147385	11467.83272950669	7258.347311079176	62.09306458348601	86.15986097422943	50	24	60	14	23	0.20057535925869407	0.3027288360371828	0.3060282069583794	0.19066759774574307	
790000	-31905.093736035535	-30202.531168689842	-1702.5625673456916	-30202.531168689842	864.0102845063321	4.2225228595123445	1.829522506723189E-5	0.4559395090163644	1.848147314916336E-5	6.822932758410152E-11	0.45298214871936604	-1657.1139757030164	41978.21093529302	11462.640507974913	7962.9245917101025	98.8386100443022	98.8164410469088	51	48	35	32	5	0.1947204083983288	0.3027288360371828	0.3060282069583794	0.19652254860610835	
800000	-31805.94577976388	-30162.6250377421	-1643.3207420217793	-30162.6250377421	540.1357319253035	4.257537050654233	2.663277933004848E-5	0.4690692821799229	2.7163518383609107E-5	1.8101568085036574E-10	0.4996537005405367	-1599.3940898361516	23176.085230694156	11376.311657859633	5252.832005525103	78.14201914584928	99.94916891247018	57	32	44	30	8	0.19519091285946946	0.29549020070284554	0.30892371037917765	0.20039517605850668	
810000	-31806.655795375613	-30194.56563709675	-1612.0901582788604	-30194.56563709675	467.1514346245965	4.207497480148394	3.206437995808759E-5	0.4211598538562742	3.261754158916946E-5	2.34136536615076E-10	0.471905689888086	-1569.6527892498043	17732.47012839826	9131.841234739664	7104.963456148537	47.93228503596505	28.263067928624693	66	13	57	34	1	0.19519091285946946	0.29549020070284554	0.30892371037917765	0.20039517605850668	
820000	-31829.874340366154	-30187.90399908527	-1641.9703412808833	-30187.90399908527	610.9018797645326	3.9973439195192877	2.6394318653922735E-5	0.45681645893235456	2.633464244527658E-5	1.6031078379903544E-10	0.4723013562652008	-1597.4945453775908	25939.660201816972	8808.98047825367	6776.058270213242	54.21353795597767	105.41632090101872	64	37	32	33	5	0.2010125927541482	0.30606440662799517	0.29796030109100435	0.1949626995268516	
830000	-31932.615245462788	-30186.146739701715	-1746.4685057610734	-30186.146739701715	1005.2398618055236	4.252782072380942	1.428054559977667E-5	0.4273248814311229	1.4193779655452067E-5	4.6545830101920704E-11	0.4699116349412529	-1700.5789501720405	45819.794495347014	10391.881068863458	11186.75197365594	97.81620287027225	78.04423350841924	69	7	57	34	4	0.1950382742265397	0.30606440662799517	0.29796030109100435	0.20093701805446013	
840000	-31761.20201580492	-30205.25179132485	-1555.9502244800701	-30205.25179132485	360.41430929354453	4.328575460836486	4.0739904425093226E-5	0.39883056270516426	4.176409516707839E-5	3.853422401136247E-10	0.4655458087540059	-1512.786485754205	17019.341061020903	23228.26876533204	5132.71927384393	41.49166331704603	28.498556825542412	44	12	77	34	4	0.1950382742265397	0.3046133822358932	0.3064972046044233	0.19385113893314315	
850000	-31872.68806069396	-30198.45774671526	-1674.230313978701	-30198.45774671526	712.1529930924393	4.035650124241696	2.0097626631038004E-5	0.4427051997311861	2.0391886290211393E-5	1.1326700340363856E-10	0.5086331034970482	-1627.4279109412098	33137.11681857323	51616.744249294745	9576.610865474773	76.14620801463347	55.79390025403227	52	11	70	30	8	0.1950382742265397	0.29452764713454155	0.31658293970577495	0.19385113893314315	
860000	-31804.121168569818	-30214.756283412942	-1589.3648851568762	-30214.756283412942	446.2047583059148	4.035650124241696	3.210678667723495E-5	0.40344346370204076	3.294114242107555E-5	2.0660472110033822E-10	0.43854150998772373	-1546.5227922399717	21136.84091091428	2646.9036807185835	5352.178135661781	50.196884528384	69.30793046651331	65	10	58	23	15	0.19404130387820961	0.29452764713454155	0.317579910054105	0.19385113893314315	
870000	-31777.058497097398	-30187.50471233878	-1589.5537847586181	-30187.50471233878	492.9789143728666	4.115792169155959	3.236704569945876E-5	0.4393710627105788	3.4155836813431294E-5	2.3498103737252275E-10	0.4577911068338368	-1544.1090125989256	19969.24515901452	4115.7064056465015	6660.731690440367	23.880615719854454	103.88733634724686	55	2	76	19	19	0.19254117058124884	0.2931047548783557	0.3076052372153662	0.2067488373250286	
880000	-31860.780907580058	-30202.956736424792	-1657.824171155264	-30202.956736424792	674.8787163983885	4.115792169155959	2.2182742604913236E-5	0.39964945412632574	2.3978052503349707E-5	1.2034954976564393E-10	0.46345158782388907	-1612.0452534078079	28617.388450768092	20118.15092548416	8951.621816080915	24.456339393069026	70.52098575072675	38	11	84	13	25	0.19254117058124884	0.2821047980217294	0.3186051940719925	0.2067488373250286	
890000	-31903.034177064106	-30196.12680762599	-1706.907369438116	-30196.12680762599	902.9212922464263	3.9999558788305913	1.539263768524292E-5	0.40724854301920466	1.6370522559195216E-5	5.378030513616013E-11	0.45576034256817594	-1657.882611747873	47363.623359713565	34908.847313989725	13344.418344588714	32.6095855292674	127.82454905417852	37	17	79	20	18	0.19335460469122867	0.28096743265135493	0.3186051940719925	0.20707276858542323	
900000	-32082.031905327785	-30193.769946811633	-1888.2619585161517	-30193.769946811633	2685.3010509768337	3.9999558788305913	5.93955061432915E-6	0.4271981077035291	6.184358549714139E-6	9.749207694663011E-12	0.5077380878093987	-1837.3052758520996	112165.55856860007	62285.84257704502	27542.68296217244	198.30017187462775	210.49775165740687	45	3	85	32	6	0.19335460469122867	0.29262452538883454	0.3186051940719925	0.1954156758479436	
910000	-32031.807569110137	-30193.64270930478	-1838.1648598053584	-30193.64270930478	1905.1851514880216	4.347693599400117	7.655298239800632E-6	0.3804484060916671	8.235629007018817E-6	1.1600009813567657E-11	0.42145769439776953	-1787.0276207531606	68946.74058161136	60272.23687228552	31239.251820901645	166.8329809528727	328.91340646324966	41	9	83	24	14	0.19335460469122867	0.29086764827260264	0.3186051940719925	0.19717255296417546	
920000	-32104.893493911426	-30188.93493603853	-1915.9585578728932	-30188.93493603853	3271.5386503468117	4.240240085866032	4.763910518494891E-6	0.40704467309078135	5.071492014515214E-6	5.384603078502392E-12	0.4660580688662848	-1864.0324646702068	161220.41222164442	46530.661260049346	36527.46148325913	234.2442957392848	251.5472067379165	46	10	77	30	8	0.19335460469122867	0.3048661658928681	0.30626748968076084	0.19551173973514166	
930000	-32192.64375337828	-30210.553718359566	-1982.090035018714	-30210.553718359566	4118.801644768394	4.240240085866032	3.5918286990371772E-6	0.3858138797573216	3.6731551282183885E-6	2.484753102669659E-12	0.4296462950854351	-1927.7468746266547	294980.4725154162	57939.15021450137	57402.83869356034	266.16876621745627	386.5006201425483	52	29	52	22	16	0.19763498832789056	0.29850039364800757	0.30626748968076084	0.19759712834334026	
940000	-32297.03075687118	-30205.55695246707	-2091.4738044041114	-30205.55695246707	8482.904256278289	4.240240085866032	1.9713085923682094E-6	0.3788680647205475	1.945517422581692E-6	7.415016029623596E-13	0.43782805290475935	-2033.8036855704945	315887.5092176006	368909.9276391437	109332.49822792529	1036.902663519105	551.0282157840579	44	12	76	20	19	0.1940732193444906	0.29850039364800757	0.3107400643578134	0.19668632264968772	
950000	-32254.452808647387	-30221.03153397325	-2033.4212746741352	-30221.03153397325	5353.146458682469	4.108222721498486	2.934918682221251E-6	0.38043131262293617	2.904435446669304E-6	1.4831356853679684E-12	0.42625195819858197	-1977.3428690545952	236971.55032547982	279254.6710424411	73746.4794566939	724.319606160964	435.484588140043	54	5	73	30	9	0.19589143486407262	0.29850039364800757	0.3107400643578134	0.1948681071301057	
960000	-32194.332190319055	-30201.30117046072	-1993.0310198583359	-30201.30117046072	4502.608126006401	4.108222721498486	3.576724789694896E-6	0.4234470663019104	3.4568791177960376E-6	3.022268065918463E-12	0.4798416934783451	-1939.3054177084878	177296.0608269564	68477.43271314127	56128.71210511888	431.2439675784579	475.50251417261967	50	19	63	37	2	0.19365627149549283	0.30027083940961896	0.3107400643578134	0.1953328247370741	
970000	-32081.94042905909	-30195.7901916698	-1886.1502373892909	-30195.7901916698	2399.3618187726274	4.108222721498486	6.205834008732532E-6	0.3685355762215572	6.246072174231171E-6	6.609918255370183E-12	0.4045464654937717	-1834.3614754289335	134904.1845853306	16034.709216135663	31063.587862500844	335.27197027481094	456.56738387847713	55	20	58	36	2	0.19527094309467716	0.29865616781043464	0.3107400643578134	0.1953328247370741	
980000	-32047.673031205526	-30221.02269283379	-1826.650338371734	-30221.02269283379	1601.0253116858719	4.4090768082917355	8.541052544493332E-6	0.38905780662627143	8.647971313996088E-6	1.459017087169587E-11	0.4334358884983464	-1776.647456894673	83277.08006818501	69752.38373284525	23219.68848071098	230.51648453235094	104.42849722016688	51	9	73	18	20	0.19527094309467716	0.29865616781043464	0.3107400643578134	0.1953328247370741	
990000	-32065.15895056154	-30200.940918589524	-1864.218031972018	-30200.940918589524	2129.9754352710515	4.146707019709622	6.70023499303864E-6	0.40817675093720546	6.781616675214028E-6	9.4646278507528E-12	0.441890607888456	-1813.3302141295192	141032.96046788976	72659.71635460436	24014.15642875774	197.77554858329216	137.74859857884292	51	22	60	14	24	0.19593864077450357	0.3058254610353993	0.3049908168711677	0.19324508131892867	
1000000	-32090.951128437257	-30202.7211387573	-1888.2299896799561	-30202.7211387573	2414.7243135942335	3.970959723607731	5.984664276302053E-6	0.3688880839887092	6.154306108319661E-6	6.242413589255322E-12	0.39879401318743884	-1835.052027231991	174130.6892535539	72934.30390121054	35643.50631063107	173.43986272487265	423.7158060128085	16	45	72	28	10	0.19593864077450357	0.3058254610353993	0.3049908168711677	0.19324508131892867	
1010000	-32207.667497444774	-30198.18126681758	-2009.4862306271918	-30198.18126681758	4562.837911525754	4.3458772354398985	3.19394791004445E-6	0.41625618374799656	3.243671444593341E-6	2.3365342148136177E-12	0.46260370294946207	-1953.6083607007638	349237.2786168107	186979.35825910614	63394.832077343024	597.7302773878935	436.73558058563606	18	39	77	12	25	0.19593864077450357	0.30388184071496654	0.30693443719160046	0.19324508131892867	
1020000	-32271.48239599895	-30190.553323676297	-2080.9290723226554	-30190.553323676297	7248.198070762724	4.171552733259205	2.0560665211479056E-6	0.4297778894163628	2.098137310643995E-6	9.720720905810102E-13	0.4657631902982405	-2023.680355449944	338902.6536087531	271480.83917717315	91089.68526480945	738.6982101482564	706.3586210568858	20	40	74	2	35	0.19979802291564533	0.2976309679096329	0.3093259278557924	0.19324508131892867	
1030000	-32139.723396034806	-30209.10184019572	-1930.6215558390882	-30209.10184019572	3148.2797391755516	4.264937416742505	4.831909314052231E-6	0.4385560323337925	4.945880669790992E-6	5.3410153736469595E-12	0.47073090544079704	-1876.9727704204931	185375.01912949127	119980.41444554809	33132.157279279505	187.4095606015971	359.349289857488	33	33	68	19	18	0.19928390684338484	0.29669803647758103	0.31077297536010473	0.19324508131892867	
1040000	-31879.804826220283	-30200.116416518013	-1679.68840970227	-30200.116416518013	730.4980459500675	4.018725636725346	2.0628343632268944E-5	0.467046143299648	2.067849117248835E-5	1.1989235330466457E-10	0.535360796012089	-1633.6771533114804	41338.249135118946	24153.12032575507	9342.748586413845	134.65222249919952	53.31583753704773	26	32	78	1	34	0.19928390684338484	0.29669803647758103	0.31077297536010473	0.19324508131892867	
1050000	-31881.293910808872	-30207.985997424756	-1673.307913384118	-30207.985997424756	679.735588436676	4.018725636725346	2.3198513791383276E-5	0.4598558876410288	2.310523752125671E-5	1.3726429245878264E-10	0.49673274061904293	-1626.072211261014	35873.193050092596	27151.5324630838	11700.173517151266	452.3217774193986	61.19586563958874	15	39	79	5	33	0.1967264007302094	0.2992555425907565	0.31077297536010473	0.19324508131892867	
1060000	-31925.391917335906	-30181.33718024873	-1744.0547370871748	-30181.33718024873	1037.4693811112656	4.225199003427087	1.707846685029567E-5	0.45722941467525946	1.704630784515274E-5	6.66278895900783E-11	0.4726743575879259	-1694.705324408662	66755.24804720366	32386.093424610113	12714.623050962055	972.7786133617026	194.54555600514237	34	21	77	1	38	0.19542212583412322	0.2992555425907565	0.3120772502561909	0.19324508131892867	
1070000	-31861.902684277877	-30175.966455241654	-1685.936229036223	-30175.966455241654	641.9192283724907	4.225199003427087	2.3044528067182536E-5	0.48498518344527547	2.3846392145759063E-5	1.7206441469733143E-10	0.5423857088815347	-1638.8914676048043	47412.29314594723	15382.396495915993	8999.898261904405	534.3822233499617	82.44314307284658	25	30	79	7	30	0.19542212583412322	0.2992555425907565	0.31111816657576546	0.19420416499935408	
1080000	-31924.02902104588	-30199.436804322377	-1724.5922167235044	-30199.436804322377	840.6381910430971	4.225199003427087	1.7792777773993822E-5	0.4556882536931058	1.8125427437300398E-5	8.308763538445782E-11	0.49712847079600736	-1676.580562411128	71261.51778060062	26535.409485224292	12197.464445890148	205.5979159245418	131.07743678405222	18	43	73	20	17	0.19057129057924743	0.30410637784563227	0.3141000131930541	0.19122231838206546	
1090000	-31911.989110260678	-30186.71995070364	-1725.26915955704	-30186.71995070364	827.2187559524087	4.256823085991275	1.8049088807372334E-5	0.41689394690100867	1.891370926730968E-5	6.622378490385459E-11	0.432681001835247	-1676.6261540934324	131151.85142223246	23141.57505134029	11558.613083822649	188.85825905019777	115.97089595291705	16	35	83	13	24	0.19057129057924743	0.2976745473731039	0.3141000131930541	0.19765414885459387	
1100000	-31882.723381348325	-30168.098463462826	-1714.6249178854987	-30168.098463462826	808.8631152254829	4.138988174998701	1.9628440142309388E-5	0.4868217112304155	2.0234852087652267E-5	1.0113052243219323E-10	0.49073528501337366	-1668.2302932023183	36842.45022858608	26327.220915433023	11249.46902899477	136.96809030447267	60.822305515129216	31	24	79	27	10	0.19057129057924743	0.2976745473731039	0.3141000131930541	0.19765414885459387	
1110000	-32005.69337141725	-30180.52917214571	-1825.1641992715392	-30180.52917214571	1552.9538719989043	4.138988174998701	1.0640249012488709E-5	0.48355346885139355	1.1120753544091778E-5	2.991307404202515E-11	0.49599425434350736	-1775.9938860054187	70146.0088889795	26683.41605699159	14920.912499840404	700.6855939614438	128.14005459620282	65	9	60	20	17	0.19057129057924743	0.2976745473731039	0.3141000131930541	0.19765414885459387	
1120000	-31932.192719111565	-30185.796818663577	-1746.3959004479875	-30185.796818663577	1058.7584964035282	4.2898016183565675	1.6275774534124733E-5	0.4594271561032185	1.706715438459384E-5	5.901878677708289E-11	0.45568357802373843	-1699.8195569910947	38833.81087343467	10807.24637244824	9953.847418689551	497.95373454005835	99.4713116897908	61	2	70	16	22	0.1898908464407964	0.29469748536224366	0.30771716029496393	0.20769450790199526	
1130000	-31957.103699451633	-30177.01119312767	-1780.0925063239638	-30177.01119312767	1213.591886636919	4.08922072524433	1.2003880139404927E-5	0.4543678015433487	1.2530820976180003E-5	2.8984272752357076E-11	0.43310210472594335	-1732.5380724578695	52527.0113495838	8850.783062134098	14463.020050569912	241.55323572303217	152.85746212796593	56	24	53	14	24	0.194463845411409	0.30689575682501985	0.30771716029496393	0.19092323746860645	
1140000	-32018.33637936668	-30183.045235334695	-1835.2911440319824	-30183.045235334695	1635.049999306008	4.145145083857533	9.390688540962839E-6	0.46156352240093323	9.630053448450397E-6	2.053732638318761E-11	0.47411829705941666	-1780.149218132829	79472.3004277243	8915.040985449219	26423.641599810308	23537.931734047015	284.425753826026	51	18	56	11	35	0.1918093738716987	0.30690014893716755	0.31036723972252656	0.19092323746860645	
1150000	-32028.497517607873	-30200.148309085675	-1828.3492085222006	-30200.148309085675	1689.3424196111869	4.1572485315745	1.08419047336139E-5	0.43930125656838	1.079433127447621E-5	2.562137203114625E-11	0.4581884166440533	-1775.0651500989684	74334.75028985049	27343.622914055803	19947.963909148875	15675.521969673271	248.28339763248235	54	15	59	7	36	0.19863274992557653	0.29700460960542346	0.31036723972252656	0.19399540074647267	
1160000	-32145.897688930356	-30192.174942294198	-1953.722746636158	-30192.174942294198	3334.925272624711	4.1572485315745	5.038896122310881E-6	0.41825822551976194	4.92432188313511E-6	4.962752300564105E-12	0.42868195799748454	-1897.2509636362458	161271.55156904613	77652.5752926333	48187.63610083255	18731.390206475247	390.07196301941843	38	38	54	5	36	0.19863274992557653	0.29700460960542346	0.31036723972252656	0.19399540074647267	
1170000	-32094.743961654556	-30179.03189173556	-1915.7120699189948	-30179.03189173556	2583.784508963097	4.059256176924088	5.851049411215042E-6	0.37081819502134544	5.71311593495515E-6	5.58852490697886E-12	0.4061105575143089	-1861.1699639349672	126708.31444452258	37450.70421841133	30738.535517233242	15528.15732077911	294.59949934216957	53	51	28	2	37	0.19863274992557653	0.29700460960542346	0.31036723972252656	0.19399540074647267	
1180000	-32204.92053811494	-30168.874069442187	-2036.0464686727535	-30168.874069442187	4929.264836714878	4.129813172965475	2.8694561960919625E-6	0.3988958547925136	2.8694367585544247E-6	1.528515946779676E-12	0.42855211734303944	-1979.081888070018	266346.0947368367	71938.98661533001	27675.8159296046	22955.073138592834	580.9587107172994	56	74	2	4	35	0.19863274992557653	0.29700460960542346	0.31036723972252656	0.19399540074647267	
1190000	-32298.275201868382	-30195.929944886895	-2102.3452569814863	-30195.929944886895	7216.274745941755	4.165595950486238	2.14582523796459E-6	0.4764909751479217	2.1512571840296074E-6	1.2100317649611073E-12	0.4921970704484818	-2046.3932474458775	344224.8343313347	117041.59406535613	23198.018198908343	5150.617306698572	576.6400261202167	56	76	3	9	27	0.1967998170822309	0.2988375424487691	0.29985235208339084	0.20451028838560842	
1200000	-32135.80039474426	-30187.58673588235	-1948.2136588619117	-30187.58673588235	3062.1408566942882	4.2541469458181265	5.125374814861059E-6	0.44236953539877555	5.1574991523229885E-6	5.772158048037969E-12	0.46220033952313483	-1900.0057205782025	114630.59442768939	45076.78578941525	1435.4696287740624	367.70813276441345	411.46694842456037	56	77	15	1	22	0.1930663573924212	0.2988375424487691	0.31461869878718246	0.19347740137162647	
1210000	-32141.030896138796	-30197.108179478968	-1943.9227166598287	-30197.108179478968	3156.321455734317	4.278372380200654	5.0048818195584365E-6	0.4963730039446324	4.868499117766332E-6	5.487261151503803E-12	0.48336129173644227	-1894.1307685409322	142983.92982409158	43394.502422118785	1721.1394644091267	1271.7432447705355	348.58387875615995	69	61	8	6	27	0.20126010574714542	0.2995776857346701	0.30568480714655727	0.19347740137162647	
1220000	-32233.413335942216	-30191.68362810934	-2041.7297078328781	-30191.68362810934	5465.352502795851	4.3156269495273385	3.1050461608324026E-6	0.4874649724098134	2.9605369209719847E-6	2.189902077078358E-12	0.48634783890285954	-1990.1336333560635	248502.23297223475	60285.97400544351	2924.2571385275446	960.3826885815647	842.9834715748563	62	71	9	19	10	0.20126010574714542	0.3001387648106476	0.30512372807057975	0.19347740137162647	
1230000	-32096.425333736923	-30194.68117788855	-1901.7441558483733	-30194.68117788855	2219.596429783252	4.3156269495273385	6.729243090913098E-6	0.46501196513761067	6.158988442213703E-6	9.35605527085259E-12	0.48199758045884683	-1855.1492143475382	85935.76361203707	27917.19545022385	737.5185539926175	560.9066754485843	153.5098376427274	78	54	15	10	14	0.19291733675068398	0.3036415897027692	0.3062429545235543	0.19719811902299172	
1240000	-32075.038469323285	-30183.02659019874	-1892.0118791245432	-30183.02659019874	1943.4898284212072	4.067503674537312	7.597744596689276E-6	0.4489545491475374	7.163110691572536E-6	1.3181862977980007E-11	0.49142791709122474	-1846.4209816628559	81387.6190005803	27512.37910053207	666.2565092303622	168.84460132322894	223.74527072618326	67	65	25	12	2	0.19291733675068398	0.3036415897027692	0.3062429545235543	0.19719811902299172	
1250000	-32030.211240097095	-30186.937648593474	-1843.2735915036208	-30186.937648593474	1553.59231540882	3.8415189902866467	9.487709145011932E-6	0.4157576549938549	9.233626748619772E-6	1.9077388920244814E-11	0.46730889243984197	-1797.9987775931972	56451.99162100995	22429.97140452251	708.3194365856519	578.550112121558	124.5860597301205	63	69	11	14	14	0.20228256244053938	0.29660280398134353	0.3062429545235543	0.19487167905456204	
1260000	-32008.891342520696	-30194.194147957023	-1814.6971945636712	-30194.194147957023	1370.3079665405103	3.8415189902866467	1.0745993082063723E-5	0.41087156666958236	1.068377176089704E-5	2.095034299498598E-11	0.4259535666256736	-1770.8024640860885	57941.84274865969	16564.609963084153	351.71352923871024	286.74675373769156	180.60150219427882	61	70	28	4	8	0.196584049470231	0.29660280398134353	0.3119414674938627	0.19487167905456204	
1270000	-32108.85231818288	-30217.789899272004	-1891.0624189108737	-30217.789899272004	2028.686315967703	4.009238593756921	7.015472894803815E-6	0.4430244044560965	6.88373294765449E-6	1.0808151859591782E-11	0.4716655119320185	-1842.9144638751038	145490.4808222783	31354.811754690778	1180.4637921518872	784.0303015354854	172.74671630812333	54	78	2	26	11	0.1918392996180767	0.3139246355183882	0.3012156999492483	0.19302036491428615	
1280000	-32186.849322078822	-30190.854649389326	-1995.994672689496	-30190.854649389326	3725.782720080844	4.009238593756921	3.823818859461694E-6	0.4048471889950624	3.7903243989753726E-6	2.6993220171697833E-12	0.42615068307706866	-1946.9473758050137	184195.56223906417	42945.20155131404	1055.1002693593653	800.8260675603148	373.5697081567522	55	78	8	14	16	0.20981454580443115	0.29594938933203374	0.2966398521515785	0.19759621271195596	
1290000	-31962.78687552295	-30175.402317518252	-1787.3845580046975	-30175.402317518252	1227.4604680091363	4.009238593756921	1.2079381063997848E-5	0.4746366400951666	1.1775681893692973E-5	3.507868873634066E-11	0.4870875671974846	-1743.3521105129253	51830.85376297613	16668.754901041197	416.8156205861126	366.6045350901773	65.53761964742748	52	81	22	2	14	0.19915320177499282	0.29594938933203374	0.3073011961810168	0.19759621271195596	
1300000	-32173.572095861673	-30183.39935437822	-1990.1727414834515	-30183.39935437822	3916.2953067346893	4.009238593756921	3.859134555773743E-6	0.5203914536385911	3.8410535211808684E-6	3.706609143170661E-12	0.5005067749867383	-1940.0618576858283	211488.01497049443	47617.08551946936	2317.6853864385166	835.9266050492392	237.9962669786142	54	80	9	12	16	0.19915320177499282	0.28948983989968374	0.3073011961810168	0.20405576214430599	
1310000	-32051.035265454328	-30193.75840599205	-1857.276859462281	-30193.75840599205	1814.3960657890427	4.130528152369314	8.17838067504815E-6	0.45454746784522726	7.964158181071591E-6	1.22049805152988E-11	0.43171263248260966	-1808.6900219839456	137794.3181141623	22940.97258910843	7294.517441632226	346.96402630949814	131.90874337389423	49	84	2	19	17	0.19216636650972954	0.28948983989968374	0.3142880314462801	0.20405576214430599	
1320000	-32071.687026919088	-30215.57869625549	-1856.1083306635985	-30215.57869625549	1770.6047352763555	4.130528152369314	8.776563740778568E-6	0.4572188210310233	8.35165930455622E-6	1.3961893122569644E-11	0.4378066947115184	-1807.1095570582606	103219.53392015591	31273.13277124299	9727.150951928916	301.6082892745753	238.1768064168423	46	86	3	20	16	0.19216636650972954	0.28948983989968374	0.3142880314462801	0.20405576214430599	
1330000	-32157.32489417909	-30220.872589649418	-1936.4523045296748	-30220.872589649418	2970.103183946576	4.249508426586874	5.141213980695058E-6	0.45037339853117575	5.166521963066538E-6	5.051137026673368E-12	0.43471578504671243	-1883.2266176824116	148878.93811837997	44721.35493966146	44367.57690823977	1278.432988298444	353.9356475628619	51	72	9	8	31	0.20224764510593135	0.29135912017770244	0.3078712583115594	0.19852197640480615	
1340000	-32257.215583038258	-30192.679374288313	-2064.536208749945	-30192.679374288313	5646.646587904661	4.079198333121684	2.6735243066849657E-6	0.44728195394377596	2.6568480885652785E-6	1.2687167433239984E-12	0.4350670513046641	-2008.8036448356795	273905.2615233404	72823.23941131427	71479.46763360767	1593.4401154642746	788.1096055306308	51	72	11	16	21	0.19946840445394742	0.29124033315987014	0.3078712583115594	0.2014200040746224	
1350000	-32168.2307329229	-30203.242335560037	-1964.9883973628628	-30203.242335560037	3675.150151522829	4.079198333121684	4.136549787609673E-6	0.4548537907626306	3.98557401446629E-6	3.431226086767265E-12	0.46466207116475566	-1911.9367007419885	181144.43229057992	45464.06929949823	31283.11491098628	1482.2559475379799	394.55368000473464	55	75	5	5	31	0.19946840445394742	0.29656655324495695	0.30576828693577024	0.19819675536532477	
1360000	-32020.44166670738	-30187.4735933447	-1832.9680733626774	-30187.4735933447	1483.4773189364003	4.023836514652261	9.781361591305394E-6	0.49933863849137505	9.277937514147626E-6	2.0498922399531226E-11	0.4910122405329992	-1785.4794941560135	110110.45668330658	19420.501861914374	2053.054763550511	549.5575043177165	307.55042048912156	53	81	6	4	27	0.19946840445394742	0.29656655324495695	0.30576828693577024	0.19819675536532477	
1370000	-31940.014272308872	-30187.16794724915	-1752.8463250597224	-30187.16794724915	1338.152612328065	4.023836514652261	1.4738165428959192E-5	0.5673827740643013	1.3490321809232902E-5	5.200444558755157E-11	0.5159233115373165	-1708.0277034178914	57134.247334637796	14099.432054528022	1133.3173596694767	231.57663780683515	176.39152522587608	54	77	2	8	30	0.19946840445394742	0.29656655324495695	0.30576828693577024	0.19819675536532477	
1380000	-32008.144025387755	-30210.832206010356	-1797.311819377399	-30210.832206010356	1476.7944685037796	4.13817988371347	1.2131502014114718E-5	0.4293086729764941	1.1331726878228637E-5	1.9313460715450787E-11	0.38591106858110663	-1750.4739276946625	85692.47995533483	16007.98312453483	2865.4493730917065	624.7651245091048	203.37839888694012	57	73	4	1	36	0.2045340146697323	0.29656655324495695	0.31016797254762246	0.18873145953768763	
1390000	-31965.204832960077	-30206.286377103264	-1758.9184558568131	-30206.286377103264	1095.9140921258215	4.24129041873557	1.5471632927437357E-5	0.48666297770452255	1.4306225101338246E-5	3.7869605803299965E-11	0.4280961865970633	-1708.769294359898	48436.95700483775	13606.180210476676	11846.394673110297	5692.1916555229545	136.7720235389911	57	48	23	7	36	0.2045340146697323	0.295103384299075	0.31016797254762246	0.1901946284835696	
1400000	-31894.30099912206	-30183.76933363682	-1710.5316654852397	-30183.76933363682	906.5874169755979	4.186412956217849	1.961417094864677E-5	0.487102472554258	1.7747867065131246E-5	7.662077310394417E-11	0.48092736262326474	-1660.9118724736686	47148.54647159061	12397.482690087643	2997.989063222869	6177.891779266117	96.01785331946255	54	72	1	10	34	0.19285739745484973	0.30678000151395757	0.31016797254762246	0.1901946284835696	
1410000	-31900.00487441418	-30171.36696244168	-1728.6379119724977	-30171.36696244168	875.7832213745996	4.186412956217849	1.732057892289592E-5	0.5036999162403022	1.562451944513732E-5	6.9980327520754E-11	0.512661690028738	-1682.4699263171813	53915.5268099848	10764.658295476343	8495.475788808557	192.96635262457698	68.76180149822702	56	73	4	9	29	0.19792847368859423	0.30288632688683337	0.30152026030357615	0.19766493912099561	
1420000	-31827.370901156377	-30164.97343918222	-1662.3974619741552	-30164.97343918222	645.1673891502832	4.277276620841411	2.3920285250568003E-5	0.5129022209351585	2.2846450490404364E-5	1.5613730440096366E-10	0.5354976085609782	-1617.5940760383417	36865.847762169156	8922.176799109073	6523.557332888104	148.33841684154874	62.67853139140798	59	40	34	7	31	0.19792847368859423	0.30515085229331274	0.30152026030357615	0.19540041371451627	
1430000	-31806.375385985313	-30192.36175975547	-1614.0136262298436	-30192.36175975547	461.295214810604	3.8283228309054933	2.976663606053185E-5	0.4548323454215855	3.0482913320379643E-5	2.326296419037387E-10	0.5000996248957682	-1570.0620290648083	26367.325456885916	10185.871862128939	8435.525137149074	69.38096945101043	50.73050616458647	52	31	49	10	29	0.19792847368859423	0.297521457915423	0.3091496546814659	0.19540041371451627	
1440000	-31926.795738371125	-30191.878264490264	-1734.9174738808597	-30191.878264490264	956.2905344891934	4.229955225969103	1.5212137383318673E-5	0.4192680473019633	1.615889024344902E-5	4.529496764951467E-11	0.43264564042830395	-1686.044340697373	37280.674786485455	15918.570579388923	11714.527918805035	3496.801720149652	112.80945259778652	65	20	43	8	35	0.19792847368859423	0.297521457915423	0.3091496546814659	0.19540041371451627	
1450000	-32005.74732498899	-30190.07405179053	-1815.6732731984646	-30190.07405179053	1267.9200065386083	4.057529646775037	1.0302374614248903E-5	0.4462427577463497	1.1019227190857177E-5	2.9986806895712425E-11	0.49691457325205146	-1766.2532343548896	55406.19755361036	26214.030301698993	20138.198687718894	1002.6357509755252	119.43024512252151	56	41	39	6	29	0.199362382719477	0.297521457915423	0.30771574565058313	0.19540041371451627	
1460000	-31907.765769141424	-30188.677189429418	-1719.088579712008	-30188.677189429418	814.5278405307299	4.115338178291305	1.691784923468736E-5	0.397954790090195	1.799420998580708E-5	5.866837092607812E-11	0.42711568049060944	-1672.452520635754	37260.88568215422	22963.583114644345	7791.422873537718	620.1536363091718	67.17257194705212	60	35	40	6	30	0.199362382719477	0.2974092996123891	0.3008770738412423	0.20235124382689104	
1470000	-31862.257708926903	-30175.031515559986	-1687.2261933669179	-30175.031515559986	677.9265717175571	4.225238911960873	2.0902213987100403E-5	0.4725622761120964	2.2060326865342246E-5	1.2963380384085518E-10	0.529642760616691	-1641.7457036966873	35916.47877843451	14651.501676020805	8648.760248214914	95.49127410954313	91.67316050181367	52	53	29	16	21	0.20660288980848793	0.2974092996123891	0.3018458816788398	0.19414192890028262	
1480000	-31866.072293233963	-30193.703670505747	-1672.3686227282146	-30193.703670505747	634.5224716109415	4.225238911960873	2.347612708721323E-5	0.45849240237568584	2.3887380410498475E-5	1.497836541630652E-10	0.49304909247627254	-1627.6428389606822	28335.708827079154	14047.442308906311	8671.719566501346	125.0336166622973	47.750943630276474	49	29	55	12	26	0.192758542167547	0.31125364725333005	0.3018458816788398	0.19414192890028262	
1490000	-31797.810238354607	-30186.249667530425	-1611.5605708241822	-30186.249667530425	455.2317385518539	4.081336114946004	3.170825450707724E-5	0.4040288907249219	3.1889539679419696E-5	1.945257032944188E-10	0.4289328036474211	-1568.1990813445695	21958.0831865654	9531.229427908063	7228.0989936067235	114.56132735985717	39.994418657823466	49	30	54	14	24	0.19567966677196655	0.31125364725333005	0.2989247570744203	0.19414192890028262	
1500000	-31909.807890456068	-30188.160223535564	-1721.6476669205051	-30188.160223535564	943.9491746789512	4.081336114946004	1.7554016047670833E-5	0.4127108972835336	1.7764655116797546E-5	6.543935624368316E-11	0.44453318633134914	-1674.427460118631	49902.11051828752	16232.8258102602	16067.992486734389	228.6732926992927	89.14885008136226	65	23	44	13	26	0.19567966677196655	0.30931951768147303	0.3008588866462773	0.19414192890028262	
1510000	-31887.321993397105	-30176.194010611584	-1711.127982785523	-30176.194010611584	898.7428843296987	4.149627157031043	1.8289477083311493E-5	0.41575044793700733	1.840719035369085E-5	6.855433562599265E-11	0.44090946394233427	-1664.6802335896741	35474.01684339787	26457.270022321412	10174.794441291104	245.8667490937127	83.18164834915486	60	5	67	17	22	0.2030582848605502	0.29656904002489415	0.3053706780271573	0.19500199708739788	
1520000	-31906.95860447685	-30209.51657976989	-1697.4420247069604	-30209.51657976989	788.8456303253982	4.149627157031043	2.0040949925303515E-5	0.40207729852753155	2.01805084993163E-5	7.310924647870544E-11	0.4153253745795849	-1650.6821351504632	39581.25261396583	24416.251241463146	12527.812041771196	194.63505906045557	116.29906958155735	63	1	68	13	26	0.1955349386644022	0.2927614098022989	0.3128940242233053	0.19880962730999313	
1530000	-32047.894495508423	-30194.93435481495	-1852.960140693469	-30194.93435481495	1853.0750472270201	3.8588654620513627	8.572443541063402E-6	0.4300579594955394	8.65923371603276E-6	1.617790404275486E-11	0.4595556144273471	-1802.3386464286987	88359.98082982042	35224.443574855206	34173.33994733635	515.2397113818831	132.67524052022515	42	38	52	25	14	0.1944046430541037	0.29188203080486663	0.3128940242233053	0.20081930191772393	
1540000	-32094.266905963752	-30196.169618892236	-1898.0972870715173	-30196.169618892236	2231.0675100206845	3.8885486181784885	6.921653271799251E-6	0.41528435842405076	6.996060435597049E-6	9.711535282529322E-12	0.4414977575140247	-1847.841399650699	120488.64676200261	46133.71260690389	25994.72118831185	262.97414687695004	110.64388766239487	43	37	52	30	9	0.1944046430541037	0.29974231055957307	0.3050337444685989	0.20081930191772393	
1550000	-31983.56634571714	-30170.580033853217	-1812.9863118639228	-30170.580033853217	1485.9666169265681	3.8885486181784885	1.0203099231365341E-5	0.45245194345991396	1.0215432321990198E-5	2.275325704625088E-11	0.457950823140541	-1763.6138301416486	57981.40956936934	39288.62955673189	22311.838995003425	95.66149647534735	181.25152101842477	32	38	62	13	26	0.1944046430541037	0.29754930629961784	0.3072267487285541	0.20081930191772393	
1560000	-31946.46557882072	-30194.68331011068	-1751.782268710042	-30194.68331011068	1181.8997962594033	3.923255933617288	1.2803859077313848E-5	0.41609261991650087	1.3098199149735349E-5	3.1324193636881876E-11	0.42274549323624205	-1703.4189447728465	56711.88877493853	49797.66439480267	16466.20163467373	172.24322962099163	96.78943037547555	51	14	68	6	32	0.19425280772338746	0.2991516749360904	0.3057762154227978	0.20081930191772393	
1570000	-31958.619871891555	-30173.89651428887	-1784.723357602683	-30173.89651428887	1277.4481323492537	4.224166898286938	1.2520883479013277E-5	0.4682148259082695	1.2588628059172492E-5	3.4113990479900085E-11	0.4729945639417609	-1731.362376932175	75286.05436403009	31237.52778622962	16377.54064559092	15565.143880185582	102.96791870414424	27	31	61	13	39	0.198602347240161	0.2977498565656124	0.30282849427650227	0.20081930191772393	
1580000	-31909.635953009518	-30177.61517040479	-1732.020782604727	-30177.61517040479	967.9985580163886	4.224166898286938	1.461162574132752E-5	0.4284194165329179	1.449917475939649E-5	4.142702504444952E-11	0.439866615199203	-1680.6337773095331	52546.211095503815	16254.617731550483	16089.308656547519	9821.773842936613	82.05942184033097	35	3	90	4	39	0.198602347240161	0.2968513609205205	0.30651042476245777	0.19803586707686038	
1590000	-31926.597931575132	-30200.834878893813	-1725.7630526813189	-30200.834878893813	905.285810243307	4.056778867367225	1.6649727971885456E-5	0.4069755932007581	1.695258138413339E-5	4.429913730806575E-11	0.3918842194300908	-1671.429162855865	43152.30246029835	88462.68136533462	15773.313320683332	15840.890910787133	78.00632426019429	24	14	70	24	39	0.198602347240161	0.30560591218122907	0.2977558735017492	0.19803586707686038	
1600000	-32188.926617229954	-30226.308650535822	-1962.6179666941307	-30226.308650535822	3722.401331438357	3.9521824251314377	3.9469842967822886E-6	0.4231224832906669	4.074142604025667E-6	2.7603647623735117E-12	0.4180242564518862	-1902.4339923459067	131180.54423413557	208899.60956678525	56687.706628030784	73457.53098990013	298.2054427723647	7	38	71	16	39	0.20037917251858103	0.30560591218122907	0.29597904822332916	0.19803586707686038	
1610000	-32003.246369559354	-30184.185560880327	-1819.0608086790282	-30184.185560880327	1765.612938191177	3.957122198567545	8.891159547760035E-6	0.4550984023795414	8.98687227525857E-6	1.592661190851073E-11	0.4521223639694549	-1761.9638359067599	164357.01472112647	102852.06922908376	24802.6949680089	28083.31492907125	125.07663724269203	11	35	55	31	39	0.20037917251858103	0.2972288624366894	0.29597904822332916	0.20641291682140006	
1620000	-31890.015277961487	-30189.13060183696	-1700.884676124524	-30189.13060183696	885.6408952755684	4.0839257186142195	1.829852131672397E-5	0.4570307525003715	1.7998115558511005E-5	7.227924123825588E-11	0.46215944733023384	-1647.2306947852674	97254.70504213165	32909.52716414254	18882.796738649155	14110.246040875107	66.54280245596048	6	42	45	39	39	0.19651640626258995	0.30673416242383506	0.3120557713039118	0.1846936600096628	
1630000	-31907.422622559636	-30196.584628498964	-1710.837994060672	-30196.584628498964	881.4046751421063	4.0839257186142195	1.6745024312457263E-5	0.4042288072569925	1.6784419964756205E-5	4.897805223690286E-11	0.418176390286819	-1657.1926488145511	88655.66781887408	65158.46490878336	21034.462623998494	10334.662529920612	69.80039912250855	2	34	65	31	39	0.2018492799841689	0.29925631444714407	0.2963276116744933	0.20256679389419335	
1640000	-31856.768625578636	-30190.33675958929	-1666.4318659893472	-30190.33675958929	682.1226290553655	4.297633316351003	2.1957989536627473E-5	0.44906872954914034	2.1240297215486204E-5	1.0558716486930783E-10	0.4779484274140982	-1615.8610003447911	28107.238916806138	28914.941564677687	16313.199068461987	6869.8290325046355	60.801732171238754	8	41	44	39	39	0.2018492799841689	0.29925631444714407	0.2963276116744933	0.20256679389419335	
1650000	-31810.653961895336	-30194.49886636467	-1616.1550955306677	-30194.49886636467	503.7712720355893	4.0096097662659025	2.913675128767111E-5	0.4359593545224078	2.782134826899794E-5	1.766928993345653E-10	0.45958456994173036	-1566.860169016898	26283.58370171139	11232.25700204677	13441.602005107256	6944.308997196427	34.57867875140266	47	30	15	40	39	0.2018492799841689	0.29925631444714407	0.2963276116744933	0.20256679389419335	
1660000	-31841.17507267932	-30227.50136506899	-1613.6737076103298	-30227.50136506899	560.2598056738404	4.0096097662659025	2.602697693499719E-5	0.40547172446875923	2.5043505906013148E-5	1.1298629483829988E-10	0.4188538168704436	-1564.7113727040003	26196.88823614402	9836.970518156297	6075.382908758254	9448.256318557558	32.53049822530711	40	54	27	11	39	0.20896804924832232	0.2944566656242785	0.30112726049735883	0.19544802463003993	
1670000	-31783.11392822107	-30185.895431535377	-1597.218496685695	-30185.895431535377	475.3778284730644	4.0096097662659025	3.140964170679442E-5	0.4038455578892051	3.0780933417008285E-5	1.961865026828478E-10	0.43175098212410545	-1549.5005041051875	26704.27201178873	5469.5639080805895	6803.925151789586	5572.127708375967	50.87850574852585	43	46	2	42	38	0.20060970195572672	0.29508432117364225	0.30383526793030263	0.200470708940328	
1680000	-31879.954718901085	-30183.878736024402	-1696.0759828766818	-30183.878736024402	807.3641314307549	4.0096097662659025	1.784999863968445E-5	0.4050489461339291	1.8036473998688198E-5	5.7281144188336394E-11	0.4153645743245435	-1644.4733701821094	50913.88020906216	14520.977824940894	12069.692869712617	14747.263167382722	77.15329422593356	43	13	20	57	38	0.20438539660141417	0.2913086265279548	0.30383526793030263	0.200470708940328	
1690000	-31853.216358932084	-30166.701042192155	-1686.515316739929	-30166.701042192155	878.5213180133245	4.0096097662659025	1.9984369996222398E-5	0.39998000426363134	2.0415917766610705E-5	6.462607412450978E-11	0.398954517485924	-1636.579080760993	38549.918076876624	10959.5543105212	9581.625830859535	9725.957412155809	71.88037846523562	49	32	1	53	36	0.20438539660141417	0.29279779159022956	0.3023461028680279	0.200470708940328	
1700000	-31843.33353585286	-30195.409618824462	-1647.923917028399	-30195.409618824462	633.099974151	4.1131758599775825	2.4335633988411526E-5	0.44863514441662156	2.4480797915182216E-5	1.2020456067085142E-10	0.45242337393935567	-1596.142488127672	40215.97067338444	11256.530207562013	26364.167061217784	7716.208136399368	55.271401424379576	48	49	2	36	36	0.20438539660141417	0.29942853543037107	0.29571535902788637	0.200470708940328	
1710000	-31869.770694347255	-30197.65895667032	-1672.111737676936	-30197.65895667032	680.3105813707914	4.1131758599775825	2.372342455350362E-5	0.46910196409194593	2.1891723982512488E-5	1.1472224709069255E-10	0.47519969416129987	-1621.1123104321034	40146.92729739425	14976.689254750847	12251.086219651766	11605.194717043216	41.17502236053182	50	19	33	33	36	0.1872021337938321	0.29865406882751966	0.3128986218354684	0.20124517554317942	
1720000	-31851.943163060994	-30204.236651360072	-1647.7065117009226	-30204.236651360072	650.5775499199344	4.1131758599775825	2.3921474269254366E-5	0.451536345058548	2.2931717073375766E-5	1.0849705300426056E-10	0.4482095540078403	-1599.070427874659	32119.480048931313	7085.619928074567	10223.208631436903	4667.9327010152165	39.104354900552	44	74	14	4	35	0.1872021337938321	0.314065152147151	0.3065291331120608	0.19220358094695564	
1730000	-31965.614104313452	-30170.721216434777	-1794.8928878786742	-30170.721216434777	1404.32376184477	4.1131758599775825	1.1259441888196873E-5	0.5443914884257915	1.0921252755365487E-5	3.976819107694748E-11	0.5820786392320778	-1744.224345035713	83366.10114263822	19452.5094184515	1466.364441985695	3942.8945986171775	107.27468709738815	44	87	2	4	34	0.19339072061100057	0.30730141406007583	0.3086682165211646	0.1906396488077586	
1740000	-31830.410722448865	-30178.01865344867	-1652.392069000193	-30178.01865344867	696.9523590421693	4.039895139923782	2.4728385323641776E-5	0.5098974041810376	2.364297861974489E-5	1.407372871932847E-10	0.5103003995182886	-1608.987849794767	33373.799788361786	7416.770270829725	1958.7002438043914	351.1255077919164	56.95605147508172	46	86	4	2	33	0.19983407342192575	0.30085806124915065	0.30232353314157384	0.1969843321873494	
1750000	-31915.262351090634	-30180.454285804477	-1734.8080652861556	-30180.454285804477	992.0397714822763	4.068650776876578	1.547086996394282E-5	0.5840427411915754	1.3973806800287645E-5	7.155384063445431E-11	0.5895519422932805	-1685.5828363056503	55150.229442029646	15598.712022638465	12976.02668893512	1539.6726668759322	50.58985010831526	41	71	18	7	34	0.19075936339599428	0.30085806124915065	0.3113982431675053	0.1969843321873494	
1760000	-31994.191441426527	-30195.20325615821	-1798.9881852683193	-30195.20325615821	1597.6752709782697	4.032990031124785	1.0196991331909197E-5	0.5139450599985136	9.736949702061983E-6	2.2750343417813293E-11	0.4875659706627543	-1747.7323779729352	90923.69284856737	19638.23832774444	21741.320567220628	2146.173680181857	107.3827709417861	42	54	38	3	34	0.19075936339599428	0.29618543806444364	0.3160708663522123	0.1969843321873494	
1770000	-31866.58087611246	-30174.1415216625	-1692.439354449961	-30174.1415216625	816.3057252121915	4.032990031124785	1.7724935977469038E-5	0.542630321935689	1.7947182634597878E-5	8.826542411032879E-11	0.5257932020479161	-1646.0891499176723	62634.32471185761	9473.946286955666	7078.01474989352	262.0725690141896	60.30480045682048	40	57	37	5	32	0.1944983892181288	0.3002679054192521	0.30824937317526935	0.1969843321873494	
1780000	-31848.994958140807	-30190.869834010537	-1658.1251241302716	-30190.869834010537	695.1279552543732	4.032990031124785	2.191300777047418E-5	0.534089895057621	2.2155462677978528E-5	1.1211349749380044E-10	0.48555384283693925	-1612.7415189546066	46719.73990451354	8206.921447226927	8027.817363965359	109.80917064058487	58.73291822062499	42	53	39	6	31	0.1944983892181288	0.3002679054192521	0.30824937317526935	0.1969843321873494	
1790000	-31905.39860507892	-30179.717545861295	-1725.6810592176262	-30179.717545861295	873.8140918633413	4.032990031124785	1.5483063970510676E-5	0.46622694279319515	1.5545894283049778E-5	5.0499494732452766E-11	0.4571076281687383	-1678.2273473122018	63192.79321765452	11245.67168201864	14810.368249216992	188.4386785309163	81.7050472797438	45	57	31	7	31	0.200232990187217	0.3002679054192521	0.30824937317526935	0.1912497312182612	
1800000	-32073.397217626974	-30200.006154902614	-1873.3910627243588	-30200.006154902614	1986.8632123154803	4.058514353142542	7.252075144681885E-6	0.4275647649087043	7.159965579958761E-6	1.0013074181122742E-11	0.43083972415006416	-1821.2456016161086	146379.59376197128	40687.04075137707	33512.83123833813	1052.1988435046756	137.56192066821293	44	18	74	7	28	0.200232990187217	0.3002679054192521	0.3023922604163029	0.19710684397722764	
1810000	-31991.92339155419	-30194.068314650503	-1797.855076903688	-30194.068314650503	1602.0195315902652	4.047912475368951	9.992332188005995E-6	0.43471846679940684	1.0010851856486953E-5	1.8633697206561684E-11	0.4316552676001479	-1748.3423075379853	91312.82940502898	18199.525685131197	18993.576788864506	647.0203037511312	86.31575110983083	49	6	78	3	35	0.2012172008429571	0.2978166528284404	0.3020230679104859	0.19894307841811626	
1820000	-32015.47866433413	-30190.774782507964	-1824.703881826163	-30190.774782507964	1643.6290457931475	4.0462802613686675	8.79810123994903E-6	0.4276396601663301	8.888278149200128E-6	1.461607802463548E-11	0.42195008349455615	-1774.1398527918611	79346.84325604934	22031.265795693995	22253.632601906596	1679.5794461113587	172.2874056076976	50	2	79	6	34	0.2012172008429571	0.2978166528284404	0.3020230679104859	0.19894307841811626	
1830000	-31994.887456192802	-30199.593244200085	-1795.2942119927188	-30199.593244200085	1297.5595107706763	3.883728343811831	1.0670408092450692E-5	0.41132558605173775	1.0740979601577712E-5	2.067773794356159E-11	0.4189202306396108	-1745.7237371917242	77646.22459376513	20106.176323376345	23814.3370355946	588.6389624726993	136.06706180958696	51	30	52	6	32	0.2011915038605916	0.2978166528284404	0.3020487648928514	0.19894307841811626	
1840000	-32095.291948272512	-30205.703290349407	-1889.588657923105	-30205.703290349407	2466.845068704606	4.339276670630216	6.119736251948143E-6	0.38372366786671486	6.169881631050377E-6	6.470785057672575E-12	0.4064890708684383	-1838.0150122479445	124213.5205510405	35219.696615877096	20399.535641722665	2085.1515597735365	190.31047807515984	51	80	2	6	32	0.1959131693288435	0.2978166528284404	0.30732709942459946	0.19894307841811626	
1850000	-31959.073722165587	-30225.28813501462	-1733.785587150969	-30225.28813501462	916.2126181183334	4.11751653617239	1.551832747767945E-5	0.3774107205862486	1.566000000990284E-5	3.589891904956194E-11	0.377358806351061	-1688.6994162797741	42578.33899681968	15140.523702431405	3880.085362877156	417.4897615378026	81.11001621846799	56	77	5	1	32	0.1959835877661142	0.298769420932971	0.30951147569191295	0.1957355156090015	
1860000	-31942.44441667197	-30197.411123016453	-1745.0332936555171	-30197.411123016453	1028.973200039976	4.013184938266084	1.6023262784832935E-5	0.3906988468865391	1.6282416077052428E-5	3.989174375099742E-11	0.3926580687242815	-1697.9348113694941	49131.62512169123	12503.482108451835	9780.537803095694	797.4673012410163	97.83861069286958	52	53	33	3	30	0.20194295282576197	0.298769420932971	0.30951147569191295	0.1897761505493537	
1870000	-31908.944970056637	-30202.084578487273	-1706.8603915693623	-30202.084578487273	912.3908870537857	3.8021142765816975	1.9394777141250533E-5	0.4361698307954461	1.9647735990744586E-5	7.561230980900579E-11	0.44841654356628863	-1661.065804164339	40905.09123383031	11681.996843065099	9665.079865599835	88.9616195139731	120.21205590699434	48	39	51	16	17	0.20146466574062805	0.3031293418740993	0.29731958047718576	0.19808641190808654	
1880000	-31922.19444944741	-30213.133672925152	-1709.0607765222567	-30213.133672925152	777.1746922744151	4.130579463600236	1.9247517050015776E-5	0.3743421806402591	1.9026396502382133E-5	5.922657906877577E-11	0.4045587717981538	-1663.840946991121	45640.33473919197	12300.704013282393	7801.786801079705	144.34914242547268	81.59563360139082	44	58	36	4	29	0.1959323519178568	0.29600141441147315	0.30997982176258315	0.19808641190808654	
1890000	-31898.701735718467	-30212.888463880234	-1685.8132718382346	-30212.888463880234	762.5570585852585	4.177087442385324	1.9966202441996894E-5	0.4386071363874303	1.9601899334540087E-5	8.368316259935769E-11	0.4555398782523821	-1641.043775375917	48481.38652798322	8927.041540808412	7279.931459816285	65.23288782009067	54.56476520305255	44	56	38	24	9	0.2002640393576167	0.29600141441147315	0.3095290103007967	0.1942055359301131	
1900000	-31829.027869766258	-30195.603216663898	-1633.4246531023593	-30195.603216663898	569.2625250256738	4.0662728134564174	2.8354794701891506E-5	0.41144275798007196	2.9413845041108548E-5	1.8091996055621926E-10	0.4666075734428613	-1589.9896852577447	26727.636183630562	7575.72779633555	7476.920500051341	77.18650829273685	40.48807155635789	50	55	33	9	24	0.2002640393576167	0.29600141441147315	0.30197211793947193	0.2017624282914379	
1910000	-31839.518908610564	-30220.7923770381	-1618.726531572465	-30220.7923770381	460.41551977890924	4.193576600245932	3.204277310128032E-5	0.37697755242856534	3.1948403831531054E-5	1.7291560375472997E-10	0.3992298133980942	-1576.1265715998982	27380.31833364692	6658.678749510558	4569.919893895767	56.84138044310185	56.77494210830325	47	53	37	10	24	0.18836249235058272	0.2985751719022733	0.31129990745570574	0.2017624282914379	
1920000	-31805.059940233	-30201.403245400255	-1603.6566948327447	-30201.403245400255	468.0756781586854	4.727358681440929	3.383736505048561E-5	0.4532312571343275	3.331759787838956E-5	2.383714337920354E-10	0.4637751547467273	-1555.1417708951467	34255.513817848136	10125.749143646717	4258.417319841094	5574.175903296949	34.7363749095239	42	40	36	19	34	0.19377687752238115	0.2985751719022733	0.31129990745570574	0.19634804311963946	
1930000	-31802.06807506993	-30186.86308639165	-1615.204988678276	-30186.86308639165	489.9593781410522	4.196058227651115	3.3176938632734446E-5	0.49086559465808766	3.207342158840653E-5	2.9194307014031724E-10	0.504423471177296	-1571.5852326263605	32351.62085237084	7317.9607524454605	5773.074239330132	73.99958090218142	43.40485034758014	45	42	51	5	28	0.1926025805084845	0.3002418194504828	0.304082076658549	0.20307352338248336	
1940000	-31764.312989919068	-30168.565762653012	-1595.7472272660573	-30168.565762653012	411.76368674460923	4.321363979370524	3.9310244725738645E-5	0.5150105638742545	3.7481837498223376E-5	4.1834406109658963E-10	0.5277656050531513	-1549.1515601635062	21818.06259140261	29474.502946096312	5562.928409949754	633.9401404768025	61.741537173278125	42	10	82	2	35	0.1903040014447409	0.3035225910294709	0.31113508265649115	0.19503832486929676	
1950000	-31716.795984414624	-30186.709384994017	-1530.0865994206054	-30186.709384994017	300.7675019745649	3.998258760397172	5.0407965557356455E-5	0.46680233384112174	5.060440537947642E-5	5.660658845403159E-10	0.46923083977652574	-1488.3977948319061	21120.34745435014	5388.516121600699	3983.58275173889	65.0999474982917	31.11440677945227	45	1	90	8	27	0.1903040014447409	0.3035225910294709	0.31113508265649115	0.19503832486929676	
1960000	-31928.323138423842	-30196.58675455464	-1731.7363838692052	-30196.58675455464	994.0467472311794	4.382380937141084	1.6441606992933097E-5	0.4882584658408593	1.6227704550394553E-5	6.171591433411954E-11	0.4729203242137193	-1684.3353985757255	44066.13272870857	19077.470131607246	14093.7553117396	273.8506760473259	104.18531120229224	43	49	43	4	32	0.1903040014447409	0.3076942372300662	0.30508662373383805	0.19691513759135454	
1970000	-32063.17782587198	-30185.18770484149	-1877.9901210304872	-30185.18770484149	2246.715660182323	4.2035695579581525	7.3232839140654804E-6	0.49848601676680604	7.219383609133068E-6	1.2172905264637609E-11	0.4833120139810542	-1825.6456753304278	132548.021361647	26850.51742361352	22081.277297659017	2775.278822470789	201.76165803596652	57	58	20	1	35	0.20201242695303126	0.29718001578252445	0.30396817697484496	0.196839380289599	
1980000	-31985.089159639345	-30189.378177049082	-1795.710982590264	-30189.378177049082	1372.966989209606	4.1401931418897595	1.1474509152515073E-5	0.4737948828307069	1.1250265138340454E-5	3.234681341528304E-11	0.48824785001505694	-1745.913796893415	63977.31954698323	24171.861521609528	8131.863742998363	3331.230312709788	126.12541686368476	52	78	2	5	34	0.20201242695303126	0.29718001578252445	0.30396817697484496	0.196839380289599	
1990000	-31931.93340863226	-30199.204668495953	-1732.7287401363078	-30199.204668495953	1015.8586701658	4.1401931418897595	1.4684142787127464E-5	0.4428685925933134	1.4565121180282895E-5	4.8418591189471206E-11	0.4734795987239144	-1682.527068003426	59778.47615788223	12453.192105626202	26172.95977625162	1106.730149892222	64.13928468737222	49	69	12	10	31	0.204700308499984	0.29718001578252445	0.3012802954278922	0.196839380289599	
2000000	-31895.792289509132	-30196.35352935381	-1699.438760155321	-30196.35352935381	790.3469729419584	4.18404161277619	2.042440737728185E-5	0.3755503831274578	1.9930491565633115E-5	6.287678437637571E-11	0.3818527258671957	-1651.3230404376277	56400.317849054656	12612.222352349438	10192.767080390615	1618.7758498499893	63.01875160251377	43	57	31	9	31	0.204700308499984	0.29718001578252445	0.3012802954278922	0.196839380289599	
2010000	-31914.15487527406	-30167.168243404627	-1746.9866318694346	-30167.168243404627	1007.8558102857902	4.236891655107843	1.596276724075413E-5	0.4240068212604279	1.494673462396855E-5	4.339675653649573E-11	0.4213379675461461	-1697.0405292699525	56953.26572712088	19406.621130128704	13266.813985438203	3681.5438590436324	86.56202911000871	44	45	45	5	32	0.19568102712619928	0.30619929715630917	0.3012802954278922	0.196839380289599	
2020000	-31851.3382035642	-30182.823675557924	-1668.5145280062754	-30182.823675557924	694.7274371499456	4.245054207499083	2.323609015469952E-5	0.432165397901592	2.1760972849510594E-5	9.344167055665688E-11	0.42985831689760257	-1619.0256421113593	41431.151210162556	10752.329021206802	7740.050730257906	7256.5025768564265	42.353117752523225	45	31	43	19	33	0.1977856363708155	0.30202489802143884	0.30712714485944126	0.19306232074830407	
2030000	-31857.423237687668	-30178.450850293422	-1678.9723873942473	-30178.450850293422	772.2230427761175	4.094930800719451	2.1045428691131404E-5	0.4083040935951475	1.973836914822463E-5	7.322011377628396E-11	0.4175980862565501	-1630.4672745584014	49396.57914734907	18775.202590871962	8518.015342452427	2487.5608586393673	33.21165419385504	31	44	58	5	33	0.1977856363708155	0.30202489802143884	0.30712714485944126	0.19306232074830407	
2040000	-32021.860218234564	-30173.011267362228	-1848.8489508723355	-30173.011267362228	1849.8687697710966	4.094930800719451	8.207684688971162E-6	0.44611592928772825	7.844837560563309E-6	1.2717251997437116E-11	0.453967155424662	-1795.7231150791408	131684.30235124944	70652.20004348535	20234.02184809428	3827.249913559629	98.44759740791636	49	18	68	4	32	0.1977856363708155	0.30202489802143884	0.30712714485944126	0.19306232074830407	
2050000	-32020.778249509163	-30198.289476957052	-1822.488772552111	-30198.289476957052	1438.1486088780441	4.083053985330975	1.1316522261882426E-5	0.4131509752816043	1.0917433217308329E-5	1.9845602322966284E-11	0.406942375845126	-1770.7856076416047	69761.78203132439	33436.89540999527	18758.61480448361	6013.35501455524	133.42581863351944	53	36	40	12	30	0.1977856363708155	0.30202489802143884	0.30506916513302584	0.19512030047471948	
2060000	-31912.529516346203	-30179.226832553144	-1733.3026837930588	-30179.226832553144	823.2187877621641	4.334474311678598	1.7640291430238083E-5	0.4280744243536819	1.6995212723575648E-5	5.676815855489838E-11	0.4438166312414429	-1682.2685670692636	49312.64000555063	37772.33308867752	12712.141728029677	5832.245250114035	72.35379974895473	36	32	61	8	34	0.1977856363708155	0.3039578604571295	0.30506916513302584	0.1931873380390288	
2070000	-31846.916346371097	-30190.69753945177	-1656.2188069193303	-30190.69753945177	566.5358203248144	4.214421855838241	2.6318499903825334E-5	0.42532899906033356	2.4707048970835585E-5	1.2844120980755985E-10	0.4483585430947649	-1608.7359119831642	43808.768059147646	24872.44890696932	5880.582263276496	1227.3669277645358	48.99799011821276	25	36	75	1	34	0.19454548597636176	0.3039578604571295	0.3015257171571235	0.19997093640938488	
2080000	-31942.84259249676	-30204.70960581586	-1738.1329866808999	-30204.70960581586	862.5646074287644	4.214421855838241	1.6469216918101107E-5	0.4429002750964288	1.581946495504346E-5	6.063671684383922E-11	0.46635353352885794	-1688.1368415478635	74496.21439510089	33523.81395722943	10937.754278448308	2043.980650046221	96.78859818685423	23	39	74	1	34	0.19416177330153878	0.30004152536180423	0.30661303329559747	0.19918366804105922	
2090000	-31889.470253201056	-30176.72124255441	-1712.7490106466457	-30176.72124255441	783.0391396919129	4.214421855838241	2.050945444486931E-5	0.5013711515479496	1.9053226877386045E-5	8.67306368929313E-11	0.4857362593898516	-1664.9625047348632	98280.28752050815	37108.07484375051	8642.49468056513	93.65815638965171	59.2068340076525	19	48	69	23	12	0.19736982469918202	0.30004152536180423	0.30851787409817233	0.1940707758408411	
2100000	-31857.647629525803	-30182.962286264228	-1674.6853432615749	-30182.962286264228	625.7157489805427	4.255595777040453	2.3144833076921545E-5	0.5129168707011383	2.146734454896254E-5	1.152448776864486E-10	0.4943043861868646	-1628.0893155866731	39967.54452996954	41275.62206637573	8919.58982929755	91.27275056058565	39.98217981524322	5	55	75	21	15	0.19447796664577885	0.30004152536180423	0.31140973215157547	0.1940707758408411	
2110000	-31804.28830351239	-30173.650434389852	-1630.6378691225352	-30173.650434389852	461.2957316058952	4.276999877958979	3.080061296892587E-5	0.6212407431136001	2.89890900969402E-5	2.8611185792998736E-10	0.5891724633141749	-1585.1899910037575	36063.68801185178	21824.430830297566	6518.289406217468	80.1421158222551	43.35714436188808	21	43	71	12	24	0.19447796664577885	0.30308559407845614	0.3042240749579721	0.19821236431779257	
2120000	-31777.30373149526	-30193.641807884174	-1583.661923611086	-30193.641807884174	361.6715411999242	4.193234939095088	3.845633471642487E-5	0.60805392339703	3.730216932507972E-5	4.875743402067947E-10	0.5859008626544842	-1540.2947912251982	30045.561994383166	15214.641736438101	3730.4558847438075	61.45040830071342	13.992575239506186	22	42	72	29	6	0.19447796664577885	0.30308559407845614	0.30698366009474	0.1954527791810247	
2130000	-31756.771127172437	-30185.433562261944	-1571.337564910494	-30185.433562261944	331.2986146487844	3.9105849064532574	4.022535766552214E-5	0.5302606964428167	3.9399413723512236E-5	4.653682039933577E-10	0.5392517172343424	-1528.4927387288242	17472.75425774333	15333.418723820594	4840.016403777267	60.852565426080574	27.245564895093672	20	43	73	24	11	0.20027361599105548	0.2972899447331795	0.30698366009474	0.1954527791810247	
2140000	-31771.479577037062	-30210.071902629057	-1561.407674408006	-30210.071902629057	352.11748977867444	3.9471715299382035	4.464927076310495E-5	0.5108525531091439	4.357445490458148E-5	4.952843105577734E-10	0.5085907133838402	-1518.6023649223037	26361.124675464715	11579.611777091306	4394.193196055359	32.261695008043404	33.35515910958893	22	45	70	21	13	0.20027361599105548	0.29951756887038705	0.3047560359575324	0.1954527791810247	
2150000	-31716.41950368214	-30183.96201673062	-1532.4574869515195	-30183.96201673062	299.95362435908413	3.9471715299382035	4.7107371478043904E-5	0.5379504642611439	4.7569905133287E-5	6.689413686204895E-10	0.5443897876123093	-1489.8886973345243	24550.784090256147	7876.762282342383	3633.8887009762284	101.71213359947991	29.280665141795307	21	37	76	5	32	0.18794855482084555	0.3095854477222349	0.30483945906650134	0.19762653839041783	
2160000	-31674.138608372155	-30167.48260572698	-1506.6560026451778	-30167.48260572698	270.88077780463215	3.9471715299382035	5.7496675575406394E-5	0.5383837925255978	5.7879588472036826E-5	1.0532070538876736E-9	0.5581016189563263	-1464.9677179109333	16899.999110729354	8134.650179229449	3380.992244606989	78.61502085262535	26.743070355433698	26	32	76	5	32	0.19403387836776256	0.3042594599763553	0.30483945906650134	0.19686720258938042	
2170000	-31706.421798977746	-30180.056395361393	-1526.3654036163523	-30180.056395361393	272.66042626541116	3.9471715299382035	5.233084527842931E-5	0.5628818191276154	5.3273481867926416E-5	9.142002596034756E-10	0.5821021870658982	-1482.0899263901315	19181.64203046706	13002.009406249404	3946.813667061912	444.7885181847751	26.172936003361958	13	45	72	8	33	0.19403387836776256	0.30262496223318547	0.30647395680967116	0.19686720258938042	
2180000	-31657.199031613396	-30181.17100312076	-1476.0280284926368	-30181.17100312076	199.8939616304646	4.017544791551266	7.16623758498088E-5	0.5295941289077649	7.225145268637146E-5	1.3964765119121648E-9	0.5296350757552617	-1432.6406958290465	14046.674169864713	11471.915708587194	3084.263005558597	470.47877281068014	27.62203964437076	3	53	74	9	32	0.19403387836776256	0.29560675390460495	0.3134921651382517	0.19686720258938042	
2190000	-31655.87332357483	-30223.89069491606	-1431.98262865877	-30223.89069491606	161.305612718651	4.2883790902367975	9.520391983444817E-5	0.5973872282189299	9.45772284970716E-5	2.920470916215075E-9	0.5725320274884539	-1390.4252238143004	13743.498806760414	6252.60648646586	2296.8989400653513	195.6734962171933	12.934398541086667	21	38	71	13	28	0.19619000076334897	0.2908230560655579	0.3161197405817123	0.19686720258938042	
2200000	-31603.015797352447	-30184.860729146763	-1418.1550682056832	-30184.860729146763	163.70393601077535	4.2883790902367975	1.0059410720759795E-4	0.6219660808026265	1.0198186492574706E-4	3.4649782432166417E-9	0.5830210752937439	-1378.129431931721	8188.870777402961	5819.308716184217	2200.4947231525434	87.77913705565064	15.987739463925113	15	40	79	12	25	0.19619000076334897	0.30769779056125035	0.30379119503368607	0.19232101364171425	
2210000	-31608.722688431626	-30191.98985869459	-1416.732829737037	-30191.98985869459	137.24732803994468	4.2883790902367975	9.990921761880532E-5	0.546751361705333	1.0147809284358223E-4	3.2134483136343744E-9	0.5567075865125369	-1377.7152813004425	6410.817384964119	7981.200481183863	1632.4542525030497	37.63692061852	15.263958703768635	2	50	84	11	24	0.1927164383653368	0.29929054592628035	0.31219843966865607	0.19579457603972641	
2220000	-31620.16924059347	-30194.51543069314	-1425.6538099003292	-30194.51543069314	144.82541190775225	4.2883790902367975	9.780857092880125E-5	0.5842718783183178	9.941611719853015E-5	3.5945863975716593E-9	0.6203689094568334	-1385.7201807454867	4228.252344429194	8659.798865664872	2156.838582087167	57.01044133489931	22.73548070483799	4	38	92	14	23	0.1927164383653368	0.2959165117008934	0.31219843966865607	0.19916861026511334	
2230000	-31608.230860407075	-30183.58382245658	-1424.647037950493	-30183.58382245658	150.56506011113754	4.123542910155449	1.0357438042334278E-4	0.5285852437161748	1.0095191442739801E-4	3.4245398961732485E-9	0.5687114360713198	-1384.7385068120054	9337.006278286726	7843.069337804043	2041.1058966710646	45.53270415274912	27.8394555850575	10	35	89	17	20	0.1927164383653368	0.3014177874424662	0.31219843966865607	0.1936673345235405	
2240000	-31581.654406204787	-30194.589681216097	-1387.0647249886895	-30194.589681216097	127.47646310259832	4.148936135560101	1.319625717121071E-4	0.5260405564232078	1.2877620211071945E-4	5.087536174634664E-9	0.5392064341530532	-1347.7660812536096	4798.512684083511	7684.8055706498635	1845.9851502220972	64.62522999529311	22.65152942585662	3	40	91	11	26	0.1927164383653368	0.3018819299421095	0.31219843966865607	0.19320319202389724	
2250000	-31640.892324903554	-30215.60272348823	-1425.2896014153237	-30215.60272348823	152.29028155173629	4.148936135560101	1.0259079111836135E-4	0.4895508843644794	1.0162560296859232E-4	2.6360708293142E-9	0.501819034076019	-1385.0658861691725	9802.62221527271	4422.013950361318	2509.3381357788076	149.49939901113467	27.06877343383577	31	25	75	11	29	0.1927164383653368	0.3018819299421095	0.31219843966865607	0.19320319202389724	
2260000	-31595.454472974452	-30206.61477607631	-1388.8396968981433	-30206.61477607631	124.8417047946426	4.045118981445428	1.2563901163842287E-4	0.4858005660455087	1.1838968703883708E-4	4.277170258030838E-9	0.5270022987115691	-1348.7521123448416	7967.25504523179	6056.7065461229395	1961.1018235943056	194.50454338476618	13.354799562757863	12	40	79	12	28	0.2036949285796936	0.2976721876492826	0.2949662294980936	0.2036666542729298	
2270000	-31595.77390384522	-30191.62067476129	-1404.1532290839298	-30191.62067476129	140.73808889926013	3.923665028584798	1.0987933073118251E-4	0.4701490445683575	1.0725134688676479E-4	2.976310692194568E-9	0.4977967671295712	-1360.4845120362045	5723.604365782018	19255.746959811888	1946.6643685001284	403.87925150224186	14.418014575550885	44	4	83	11	29	0.1882714280632093	0.31266010986571047	0.28973069830257264	0.2093377637685072	
2280000	-31587.46954672703	-30183.61981079862	-1403.84973592841	-30183.61981079862	142.60668370583997	4.114581884485044	1.1001716849953449E-4	0.48281314591685204	1.1034642978063915E-4	3.0681639785426337E-9	0.49724170662712763	-1363.5033022331284	7154.957925919332	6596.552369589715	1841.207818432399	264.62419273793256	10.588983774737715	32	18	82	12	27	0.19131388455595558	0.2910624526933259	0.3152454421208843	0.2023782206298338	
2290000	-31626.942377204883	-30190.937044525795	-1436.0053326790878	-30190.937044525795	164.57893086799297	4.152857845068739	9.30221213624369E-5	0.5382035181169381	9.355212492476678E-5	2.408009714004697E-9	0.5330000755816198	-1394.3311651589422	6873.364448705445	7756.765290474444	2571.5746299919783	411.1973804180184	12.02022756029206	55	1	76	8	31	0.1924932597913196	0.2910624526933259	0.3152454421208843	0.20119884539446978	
2300000	-31648.563122936932	-30190.312781883837	-1458.2503410530967	-30190.312781883837	173.6386473165406	4.152857845068739	8.273458113286947E-5	0.4659274289065563	8.068242545488383E-5	1.4863574835827833E-9	0.4723749002889642	-1416.9964704206811	8023.950200449227	10011.505805970155	2436.7237127833023	209.34737729068263	15.019620279279959	43	12	79	6	31	0.1924932597913196	0.28931560673479806	0.3152454421208843	0.20294569135299764	
2310000	-31628.58808535318	-30188.427135963815	-1440.1609493893673	-30188.427135963815	163.62593340424223	4.210479834188617	8.925213006874328E-5	0.4659036155811224	8.728030729412288E-5	1.7441919456830345E-9	0.4745687311106982	-1401.5841314477766	7556.619855485497	1706.8419412907217	1990.5153729708384	118.13091192120199	19.65183897131942	64	8	63	6	30	0.1924932597913196	0.3061380881777174	0.2998601451224226	0.20150850690853994	
2320000	-31625.48556326805	-30188.893710409393	-1436.5918528586546	-30188.893710409393	164.4249613151109	4.210479834188617	8.898889174167887E-5	0.4559551011365527	8.689572338128746E-5	1.7209950917914648E-9	0.4706629700125416	-1396.5158816372366	9303.492983848386	7984.397907255003	2697.104083714356	74.51701087213381	9.49941810293088	59	4	72	5	31	0.1924932597913196	0.31172630128728157	0.3038988036175022	0.19188163530389618	
2330000	-31602.630937787417	-30183.428569424344	-1419.202368363071	-30183.428569424344	147.4907705374367	4.210479834188617	9.369693637244754E-5	0.5467745219810202	9.451953908845907E-5	3.14555730767275E-9	0.5871874218568571	-1380.056029975375	5014.69057640448	2946.939991344801	1886.3027096177027	267.7578448510782	11.142548787246398	69	19	45	5	33	0.1924932597913196	0.2952692970594726	0.32133932233386103	0.19089812081534638	
2340000	-31653.329421926916	-30205.461460648963	-1447.8679612779536	-30205.461460648963	187.64095289386532	4.210479834188617	7.987060059618474E-5	0.4290605282063052	8.030592317364712E-5	1.4378124703622793E-9	0.4534371317598121	-1405.0059637532768	9042.8792365074	1632.0479141324754	2400.723155310665	2241.5019331230087	16.651015952767953	58	4	64	13	32	0.19336490433718037	0.29439765251361183	0.32133932233386103	0.19089812081534638	
2350000	-31647.72149933189	-30202.739514772275	-1444.981984559613	-30202.739514772275	182.16602556944397	3.9976582662234548	7.753267911332043E-5	0.4995438084253687	7.677299809785739E-5	1.7083090428117028E-9	0.5339961739894609	-1403.9634224832446	10477.530241903902	3664.115347362011	2412.1218061767077	391.26385924961755	10.711679957931976	59	2	71	7	32	0.20845975150828588	0.29439765251361183	0.30660090926491357	0.1905416867131883	
2360000	-31653.039413415652	-30187.54171417077	-1465.4976992448844	-30187.54171417077	186.38762750720502	4.050339001862079	7.270992879379308E-5	0.4949256826639072	7.298357148938005E-5	1.7418465228999293E-9	0.5603882177173112	-1425.0479121359872	8218.64292085543	3148.2275847552014	2591.284509171517	321.9085609291645	19.09296276755665	69	8	54	8	32	0.20845975150828588	0.29439765251361183	0.30660090926491357	0.1905416867131883	
2370000	-31684.173047792887	-30183.49636646799	-1500.6766813248964	-30183.49636646799	226.08282295483116	4.050339001862079	5.7996640845717975E-5	0.4554716625517	5.7544395940197034E-5	8.087150903566354E-10	0.4865066662255098	-1460.443623951175	13180.779910824602	3918.429255677963	2557.9617417813806	118.88199758958432	19.434349754552937	59	22	54	6	30	0.19444580881312518	0.29439765251361183	0.30428373494649386	0.20687280372676872	
2380000	-31681.84987160362	-30192.37413802144	-1489.4757335821766	-30192.37413802144	232.91326349062498	4.050339001862079	6.212031571785352E-5	0.4850815576279451	6.149222400563673E-5	1.0971324492805508E-9	0.51891414486179	-1446.8372171194958	11787.045921023608	13514.099766075833	3450.795367307409	221.18835618552748	12.872347140243818	57	8	69	9	28	0.19318621753941978	0.286509972754148	0.31343100597966306	0.20687280372676872	
2390000	-31673.34782741128	-30184.503100029327	-1488.8447273819493	-30184.503100029327	270.87772729886785	4.212192928791152	6.069627310009616E-5	0.5367241432034656	5.986273600120845E-5	1.112462496363681E-9	0.5475475173143844	-1449.0024793664215	13663.962591984377	2102.4599688672565	2596.853423276642	64.26393927947973	10.801193632608827	64	1	69	12	25	0.19563981214872234	0.2946823118390496	0.31343100597966306	0.19624687003256464	
2400000	-31737.979905337354	-30173.69055631874	-1564.2893490186127	-30173.69055631874	346.26874536231253	4.1885796789532845	3.906700416931317E-5	0.5119113896258974	3.8635334270184705E-5	4.6284921415406904E-10	0.5495561188332756	-1521.5076880649044	17967.26644471026	10727.912465113357	4984.596057484481	111.70260916033479	16.62843337420049	54	22	55	15	25	0.19563981214872234	0.3043837215684086	0.30629857190799376	0.19367789437487498	
2410000	-31713.03944450939	-30206.341350247905	-1506.6980942614857	-30206.341350247905	277.62156589995965	4.205064768963818	5.355766464982598E-5	0.500813048509447	5.289188527640007E-5	8.053890007256149E-10	0.5230691731460381	-1466.1156442726972	14183.257545572482	2894.0802411984278	3440.1523097380423	78.8836078757444	12.156888739258166	66	21	45	17	22	0.19563981214872234	0.3043837215684086	0.30629857190799376	0.19367789437487498	
2420000	-31765.189440783066	-30166.174354611376	-1599.0150861716904	-30166.174354611376	443.26568885093053	4.205064768963818	3.2387926486702326E-5	0.5872780392516416	3.257001456656713E-5	4.012593316749623E-10	0.5903816987450011	-1554.1780196668485	18868.92747959374	3640.2524747207517	8701.705887932592	223.87456076021326	32.279709238587614	72	47	14	10	28	0.19563981214872234	0.29853307359409464	0.30629857190799376	0.19952854234918893	
2430000	-31824.314608666613	-30198.968441459445	-1625.3461672071664	-30198.968441459445	505.0435478697504	4.205064768963818	3.123447450019952E-5	0.5034346828468532	3.0976935614371524E-5	2.6323389604522337E-10	0.512300378447363	-1581.1906989593513	22432.349542503154	4834.780288767189	7553.652711582541	189.0075961207144	45.40703351124187	70	49	14	17	21	0.19563981214872234	0.29853307359409464	0.30629857190799376	0.19952854234918893	
2440000	-31790.169487134463	-30205.36425647826	-1584.8052306562017	-30205.36425647826	414.00508830935576	4.192151830134659	3.652403770044858E-5	0.440574532388549	3.5504965211267165E-5	2.3990068243393346E-10	0.4432771371053251	-1541.9595901643604	19989.260029939614	6069.603255762896	5911.565047079629	125.00316677905788	40.77989567043032	66	47	19	8	31	0.19477745231486052	0.2993954334279565	0.30629857190799376	0.19952854234918893	
2450000	-31731.401523526198	-30195.557340953408	-1535.8441825727891	-30195.557340953408	309.6696856899362	4.192151830134659	4.963602986935177E-5	0.45024770233149963	4.820678000053617E-5	4.877090286592887E-10	0.45549574016610656	-1493.960580966672	14086.452797140659	2790.4357000084674	4032.725397588959	244.743680071054	27.237736047976355	65	50	17	8	31	0.19635778916030444	0.2978150965825126	0.30629857190799376	0.19952854234918893	
2460000	-31763.852693858968	-30203.958441552106	-1559.8942523068606	-30203.958441552106	369.1421556057441	4.192151830134659	4.115814767448299E-5	0.46441570947779537	4.181062319779965E-5	3.2207202685161105E-10	0.4480429609219717	-1516.8727541233823	14629.819403832607	3387.859906238062	4732.984368017395	475.55470655956657	37.39299743240746	66	53	12	7	33	0.19635778916030444	0.3020856165844341	0.30629857190799376	0.19525802234726744	
2470000	-31723.071328081965	-30245.15244437703	-1477.9188837049378	-30245.15244437703	215.99923986742823	4.360020719528238	6.634054266255928E-5	0.4280980801366709	6.483624403016355E-5	6.79157680062977E-10	0.4155992545639726	-1434.5893692131303	10239.588437112025	2467.6806388998557	4155.025741719229	1404.1990533988667	18.221619331621294	62	54	13	8	34	0.19635778916030444	0.3020856165844341	0.30629857190799376	0.19525802234726744	
2480000	-31725.165064630644	-30208.923363579335	-1516.2417010513077	-30208.923363579335	274.59527356893847	4.169394572688766	5.458458644897882E-5	0.4802947035911538	5.2414790863968156E-5	6.335519179830518E-10	0.48484284346836537	-1472.3038794254849	18251.732022998374	4585.576164020582	5134.418675304088	647.5775853325762	26.936327844402395	54	54	25	4	34	0.19635778916030444	0.3020856165844341	0.30629857190799376	0.19525802234726744	
2490000	-31745.851902139522	-30198.40442173505	-1547.4474804044714	-30198.40442173505	339.01637757367416	4.108501119198574	4.4922199522299366E-5	0.48219893245668305	4.23578097151943E-5	4.473744503133442E-10	0.49662505466375023	-1505.049102911148	18432.673734971344	4385.050865452557	4929.35999567004	132.38117636278898	36.469009690791324	55	32	46	4	34	0.19635778916030444	0.3020856165844341	0.30629857190799376	0.19525802234726744	
2500000	-31717.773657600203	-30187.758215157533	-1530.0154424426696	-30187.758215157533	309.07619321620166	4.081851434946456	4.79164851186809E-5	0.45178253694648857	4.5606949150983E-5	4.874219801505936E-10	0.46884570896552824	-1484.4926410382682	16869.753152162826	766.7310892664893	4011.997639094532	628.7295862809618	25.659609649170704	56	8	69	4	34	0.19635778916030444	0.30181326815173576	0.30629857190799376	0.1955303707799658	
2510000	-31771.79772268457	-30204.63718774419	-1567.1605349403787	-30204.63718774419	372.96708100327066	4.054530929636393	3.683079039314572E-5	0.4918236351193227	3.611125953954353E-5	3.745227949175214E-10	0.5137577467402313	-1524.0409030207645	17073.39460495205	11486.53215545983	4871.014755415798	178.62938794130085	24.469332554098763	52	11	70	4	34	0.1973148928311179	0.30181326815173576	0.3059901521520727	0.19488168686507337	
2520000	-31759.80312838903	-30193.570093215534	-1566.233035173496	-30193.570093215534	394.8146943166324	4.054530929636393	3.715804849516394E-5	0.4894189731558149	3.613727265005847E-5	3.8614546254983624E-10	0.5269974489583428	-1522.251437588098	18757.579124328247	16144.131147163565	4152.9975418604945	296.14796204131017	22.855522023778068	30	39	65	5	32	0.19837744161835635	0.30181326815173576	0.3040360657933326	0.195773224436575	
2530000	-31809.532941489844	-30182.464407261297	-1627.068534228548	-30182.464407261297	527.4052299664321	4.100510521605907	2.7135366828864512E-5	0.5169430415593185	2.6657284464283193E-5	2.37799709530813E-10	0.5704466688044133	-1581.3985269080783	33430.75761586532	25337.037720303622	6244.097906186997	208.7371959876641	29.450831882125783	21	40	74	4	32	0.19562244006343296	0.3007156678384732	0.3071355703319308	0.19652632176616278	
2540000	-31850.217469505696	-30172.17999584383	-1678.037473661864	-30172.17999584383	690.9944513042412	4.155659489765987	2.024988911495786E-5	0.4695049921938103	2.0028778387080637E-5	1.1679315902338723E-10	0.5278437802987168	-1626.3995459139337	42049.44356110173	36231.672396666065	8018.515547801429	10124.26519994132	47.306530185023696	9	55	67	4	36	0.1990060872403883	0.29733202066151787	0.3071355703319308	0.19652632176616278	
2550000	-31860.858456529393	-30180.507408930956	-1680.3510475984374	-30180.507408930956	696.8672380031444	4.053784429791296	2.109846070591597E-5	0.47279830578539755	2.0942688022231748E-5	1.0124464140758057E-10	0.4889743647337983	-1631.1032441026455	88503.06994276594	30260.117364233207	7313.845131648991	1307.5385448549632	62.43316811271723	4	60	70	1	36	0.1990060872403883	0.29733202066151787	0.3071355703319308	0.19652632176616278	
2560000	-31850.97712253367	-30203.809595676772	-1647.1675268568972	-30203.809595676772	650.5328176534404	4.053784429791296	2.3570123916133708E-5	0.4928997936323242	2.3027450541063358E-5	1.2678468168194022E-10	0.47681883740217484	-1601.1318324579734	39000.8843499233	29199.04754033299	8169.506827555883	110.4554755913877	57.380079235355645	19	41	73	1	37	0.19809451438308276	0.30171100771040654	0.3071355703319308	0.19305890757457964	
2570000	-31791.70587368445	-30171.82054286239	-1619.8853308220584	-30171.82054286239	469.4344490516259	4.053784429791296	2.963774710272681E-5	0.48186626151968637	2.9059518522399423E-5	2.110722484714509E-10	0.5006369211529768	-1573.6225777155175	68121.13137560537	24277.818654403167	6333.725598593444	122.31431651646886	50.510804760302435	3	51	80	1	36	0.2016584274748402	0.30171100771040654	0.2990006363287488	0.19762992848600416	
2580000	-31889.543242583233	-30216.25520250254	-1673.2880400806937	-30216.25520250254	620.0479191709245	4.419006529022802	2.289358473939814E-5	0.43072038591755385	2.28026031442849E-5	1.1712353338506927E-10	0.4758622453950446	-1626.4136849180386	54081.2793373154	35138.258647628456	6379.732918474076	156.8372038213335	112.32206527243292	11	44	78	10	28	0.2016584274748402	0.30171100771040654	0.3048389329913469	0.19179163182340606	
2590000	-31804.42278513735	-30183.535755153098	-1620.8870299842536	-30183.535755153098	456.29849142689744	4.419006529022802	2.961056087131373E-5	0.4682165536699614	3.0201056066469092E-5	2.3686621516490225E-10	0.5237117701804415	-1576.2031394517423	22402.098280243015	24334.539559450546	5284.633299825892	76.39452358653931	73.70269552426	40	17	75	12	27	0.20013352278151642	0.3015677258236321	0.3019506452702845	0.1963481061245667	
2600000	-31810.556951229577	-30191.025097622918	-1619.5318536066604	-30191.025097622918	429.14564485585123	4.081840408725066	3.235527437152578E-5	0.46934639418612845	3.3423989421826155E-5	2.891897458937285E-10	0.512163983119947	-1576.2812577247412	22008.41422506443	9032.07936388104	5089.501146288042	132.3300507683368	61.16859664920479	67	14	51	6	33	0.19359996850034022	0.3015677258236321	0.30848419955146067	0.1963481061245667	
2610000	-31860.940769054207	-30181.60521017681	-1679.3355588773966	-30181.60521017681	619.9235522126876	4.510766453898544	2.1886232598312566E-5	0.4266074478283943	2.1768052384033643E-5	1.09275715912761E-10	0.4875939713584071	-1633.7213154241626	43763.162349467086	9094.337059936235	7391.062305475396	90.89100772945034	130.9428233762716	53	52	28	12	26	0.19359996850034022	0.2983852734345041	0.3116666519405887	0.1963481061245667	
2620000	-31888.71943339796	-30180.121917812903	-1708.597515585056	-30180.121917812903	821.9210509432428	4.400491575946635	1.7980208239190584E-5	0.44454778019315433	1.7831010919341067E-5	7.171734639988911E-11	0.4753246234928691	-1666.6389808184501	43518.1513952264	12150.059255940698	249.97377366050063	92.47354004488533	111.49110135940661	54	79	1	25	12	0.19359996850034022	0.2983852734345041	0.3116666519405887	0.1963481061245667	
2630000	-32012.67883114666	-30217.124508793757	-1795.5543223529005	-30217.124508793757	1162.534368626841	4.401985042539279	1.2269424048534783E-5	0.43965805329709395	1.201287031386232E-5	3.3394662458729207E-11	0.4721218975140542	-1750.363158776087	61807.10670508517	16168.443812440177	3106.134369316403	175.87759421057285	81.79296444992103	61	73	2	34	1	0.20240553190313204	0.2983852734345041	0.3066087377842957	0.19260045687806787	
2640000	-31913.887668890566	-30205.618533019177	-1708.2691358713873	-30205.618533019177	692.5351123749574	4.12323243167019	2.2255502895240993E-5	0.4079953986950842	2.1486308905679946E-5	8.20110806292901E-11	0.4195079106205102	-1663.570831098835	28989.800313166383	12264.535883409277	6394.3198537927765	117.47132036338435	140.1827613542126	54	74	8	25	10	0.20180362709855987	0.29142532884103006	0.314170587182342	0.19260045687806787	
2650000	-31940.290131232083	-30212.161699576896	-1728.1284316551848	-30212.161699576896	898.0370537591843	4.2012036428905795	1.5804301654945783E-5	0.4140313190569031	1.5782525927258126E-5	4.9420996569576306E-11	0.4426814164632544	-1681.5404417112047	57703.093346297916	20647.028050120134	12448.98541574162	67.30924963004044	69.08116041271079	41	84	8	31	7	0.19342195048670624	0.2946643357326858	0.3101699759253404	0.20174373785526734	
2660000	-31895.3888527476	-30207.78976429339	-1687.5990884542125	-30207.78976429339	686.1850296998887	4.2012036428905795	2.1642630970855395E-5	0.4141811862380814	2.1547355498315053E-5	9.717079505457519E-11	0.4561535760795209	-1642.5677303747125	34841.56443337151	13318.076344011666	8307.149606854067	68.71587754938281	86.05419057877823	47	74	13	19	18	0.2021026054421846	0.2969164347262888	0.30531585236241615	0.19566510746911014	
2670000	-31875.694864608864	-30205.202055572136	-1670.4928090367303	-30205.202055572136	682.6358541261415	3.997780716241971	2.1578566954287523E-5	0.4559414247681567	2.1064219775479503E-5	1.0344831949073407E-10	0.47400794834293986	-1625.2732322592303	47147.02969988621	11211.471342596164	8927.447348496318	78.93158639441654	53.48689421712269	35	68	31	3	34	0.19276690860083864	0.30748391086747245	0.30531585236241615	0.19443332816927245	
2680000	-31848.846777259798	-30193.430778280603	-1655.4159989791935	-30193.430778280603	584.864276096086	4.129307249543818	2.526723844046031E-5	0.4176534397857709	2.543715917899705E-5	1.2512662891682352E-10	0.43783801936344374	-1610.4978881853303	37027.110127652806	10329.235371977611	6003.0177746198915	91.08729473444828	133.22031357983818	33	75	25	27	11	0.2000354893500343	0.30021533011827684	0.30531585236241615	0.19443332816927245	
2690000	-31866.418515965637	-30203.92792250009	-1662.490593465547	-30203.92792250009	630.1678861507856	4.049700008837277	2.0847154706205876E-5	0.40890213960021604	2.117200939926246E-5	7.748093946405113E-11	0.426287830575399	-1616.3275156418972	62023.12037035029	13191.064915594332	11129.58331222759	104.5485500367123	56.749007816048746	29	57	47	19	19	0.20033931499644378	0.30021533011827684	0.30531585236241615	0.19412950252286296	
2700000	-31993.296052281814	-30210.41792333558	-1782.878128946236	-30210.41792333558	1239.9325914272224	3.88402464678785	1.0929043985022017E-5	0.3989849777667702	1.1218044863960071E-5	2.1922804933847918E-11	0.42408606881409733	-1734.4919624345937	136749.5974925179	26923.371736122106	11914.660884606323	146.51362078639718	83.32738360933762	29	74	34	15	19	0.19506040720875467	0.2971031109199281	0.30971794637567607	0.1981185354956409	
2710000	-31822.728048007615	-30203.407554394937	-1619.320493612678	-30203.407554394937	529.9241990777755	3.88402464678785	2.525585382770852E-5	0.4283430367769464	2.5771288436741384E-5	1.3577120111592523E-10	0.4583329400015198	-1574.9397591924048	48134.44902199251	10635.485730666562	5659.400521258937	25.94836166357458	47.75437003827253	35	59	43	30	4	0.19506040720875467	0.2971031109199281	0.3067982437153453	0.20103823815597163	
2720000	-31826.675305683057	-30184.194224895935	-1642.4810807871236	-30184.194224895935	553.3429585475848	4.251417343380436	2.267734608591112E-5	0.49663506715834893	2.3087170318593665E-5	1.4900667006358596E-10	0.5311771801250919	-1596.819162064539	41364.81757428968	13540.569097498817	6377.143136428884	25.701091894360207	68.57346917299913	35	54	48	24	10	0.19506040720875467	0.2971031109199281	0.3067982437153453	0.20103823815597163	
2730000	-31936.33586081164	-30199.975816717517	-1736.3600440941236	-30199.975816717517	1102.6582982789178	4.027527405159586	1.2447509944588026E-5	0.47212788344924	1.2737530915074692E-5	3.9008392559898425E-11	0.48801928431234476	-1685.3885778362626	104315.41422462897	24448.30698917297	7783.230120356249	33.54635877991761	183.5856520431333	39	56	42	30	4	0.19506040720875467	0.286058934847481	0.31388711691039367	0.2049935410333703	
2740000	-31966.247747297282	-30196.893159535422	-1769.3545877618617	-30196.893159535422	1266.8297567467107	3.787567376015421	1.0678132138777442E-5	0.46119343389363116	1.0953645334156367E-5	3.0308995359234974E-11	0.5041089885705435	-1721.7486075935456	83327.91143788694	29516.95590827091	9474.109941942188	45.63820014340511	84.69009842713567	39	59	39	8	26	0.19506040720875467	0.30508625783540505	0.29485979392246964	0.2049935410333703	
2750000	-31942.832763928713	-30208.59344162626	-1734.2393223024526	-30208.59344162626	973.2153796741645	3.993610706755814	1.2953022493010404E-5	0.49718727851381417	1.3456389222834142E-5	4.69316162348471E-11	0.5045945708898026	-1687.0054403736196	63053.94161676786	17245.744475273765	12228.194330631974	18.87098055231128	51.11119561531081	37	62	38	4	30	0.19506040720875467	0.30288451455613874	0.3158626404961234	0.18619243773898295	
2760000	-32012.24183717377	-30177.273698864527	-1834.968138309243	-30177.273698864527	1788.4499021849838	4.370396580979154	7.964509663576271E-6	0.4985559488044725	8.030242861640784E-6	1.808130722932317E-11	0.5299188725692873	-1782.4606395194696	121958.56530408857	25480.719810263177	22641.50283318732	24.904100888795668	128.12122541581164	49	27	61	7	27	0.19562520259827443	0.30288451455613874	0.29608149134297634	0.20540879150261024	
2770000	-31996.74347222914	-30172.81601425333	-1823.9274579758087	-30172.81601425333	1776.7997612817628	3.8774998351199796	7.82187485339222E-6	0.5049986951816712	8.044808362657761E-6	1.9432539606036477E-11	0.5494839175487011	-1774.190580492579	148999.93146921432	20876.664485958714	25447.72317876921	60.76918253729081	62.57067044884789	45	30	62	8	26	0.20059139014549193	0.29791832700892124	0.29608149134297634	0.20540879150261024	
2780000	-31954.152758337317	-30192.659553711874	-1761.4932046254419	-30192.659553711874	1207.1758940274503	4.302214401236683	1.1607172331233E-5	0.4439032000664201	1.2445962727982802E-5	3.2967613325534554E-11	0.4730058054832212	-1711.7172176676477	53535.611641957454	20705.021420945905	13599.593430243212	3039.082910811005	64.7205303432746	52	38	44	4	33	0.20059139014549193	0.29791832700892124	0.29608149134297634	0.20540879150261024	
2790000	-32016.126589463554	-30202.442162416108	-1813.6844270474467	-30202.442162416108	1486.4985579927572	4.302214401236683	9.502296304729077E-6	0.3904824655032775	1.0058476290054943E-5	1.6065437242406673E-11	0.40532878059701416	-1763.5601526726182	107874.5572299635	33765.734637527894	17570.99639879511	800.3377463755361	115.538061692545	31	49	55	5	31	0.1939296442865433	0.2989105082272502	0.2998241711598876	0.20733567632631866	
2800000	-32055.649126901393	-30181.546381821383	-1874.1027450800116	-30181.546381821383	2131.7952837686803	3.871863557041213	6.598190785352738E-6	0.4700669267638902	6.860319951314143E-6	1.2570694751073626E-11	0.5214880081870751	-1821.930902749316	197049.2428847152	53375.4234941588	27591.529538889932	455.9209227753252	252.6421490700715	32	30	72	9	28	0.20696436022151937	0.29846825374866914	0.2998241711598876	0.19474321486992366	
2810000	-31954.184584613013	-30191.765018538757	-1762.4195660742541	-30191.765018538757	1044.9844910034496	3.871863557041213	1.2336463274102769E-5	0.5063691215371237	1.2931667348036975E-5	4.632835273785437E-11	0.5344486221410776	-1714.3941778153414	83836.34203211703	21614.873210596506	12709.021951885934	70.07793566317831	104.58747267793547	31	46	57	9	28	0.2070062254114012	0.29360024157033726	0.2998241711598876	0.19956936185837362	
2820000	-31937.05914527424	-30182.996149181552	-1754.0629960926906	-30182.996149181552	1062.349640550665	3.871863557041213	1.3119664228969337E-5	0.5386344569677787	1.370437584319306E-5	6.229245483654056E-11	0.5880832809527824	-1705.075496787802	59742.75861785074	26682.84295909568	11841.06672932984	1026.409621590463	71.21513383065594	32	51	52	3	33	0.2070062254114012	0.29360024157033726	0.307370298832578	0.19202323418568318	
2830000	-31807.890273141387	-30190.730379908073	-1617.1598932333145	-30190.730379908073	450.9993497092544	4.330998598485933	2.895049911553399E-5	0.5116071964606662	3.054272572556051E-5	3.0352172926770404E-10	0.5678281874061261	-1572.8543101748382	35936.33090121716	12993.54019803736	4632.632891521534	129.08918711867184	41.24834538289437	32	56	48	13	22	0.2070062254114012	0.29360024157033726	0.307370298832578	0.19202323418568318	
2840000	-31923.215689908484	-30177.086002402146	-1746.1296875063372	-30177.086002402146	969.2030201139115	4.054235379742916	1.3472344480067714E-5	0.4874412939289976	1.4455822577771592E-5	6.434075286043198E-11	0.5554618230815586	-1697.120129289434	69237.86877260516	32645.504273167757	15272.316873102414	500.75028111341754	93.07868504363228	16	64	55	1	35	0.20346300814147053	0.29360024157033726	0.31091351610250867	0.19202323418568318	
2850000	-31888.319607855763	-30188.42186232087	-1699.8977455348945	-30188.42186232087	731.3853286558037	4.01222624291545	1.8217544266943894E-5	0.46999458600327954	1.9194934852158894E-5	9.810335507868832E-11	0.5153316982894717	-1650.5154849777127	63994.58751495115	31072.401795121685	6459.581189666407	70.66696767184078	277.5316551851646	9	78	49	31	4	0.198331933488631	0.3043590631477312	0.30528576917795425	0.19202323418568318	
2860000	-32010.791702685874	-30229.906502571248	-1780.8852001146272	-30229.906502571248	1242.9846996792382	3.9512378946065194	1.0363749212642559E-5	0.450705150971189	1.0881169176878806E-5	2.332258534339182E-11	0.44866363814606836	-1730.602567640729	216297.76089600858	46581.402410651506	18600.993280397404	97.2327700244553	76.19588042767805	4	74	56	33	4	0.19220873643490072	0.3084527536125676	0.30174924128777486	0.19758926866475648	
2870000	-32062.580895109724	-30215.710557806087	-1846.8703373036376	-30215.710557806087	1922.5785136285547	4.013644085604232	7.44759381540816E-6	0.4485419305032045	7.609836778507101E-6	1.2157997613351634E-11	0.4651409801069471	-1795.2060357659839	192136.76888541196	70810.94137054811	13706.725799310821	117.15713267426538	250.70977731276824	16	62	58	26	9	0.19848843838138447	0.3084527536125676	0.30174924128777486	0.19130956671827273	
2880000	-32046.76923323323	-30205.15956559098	-1841.609667642248	-30205.15956559098	1907.0639561128596	4.174122259621241	7.666249549289496E-6	0.4334536506373503	7.802175751257244E-6	1.2623915257036497E-11	0.4528937702126418	-1789.6235016311293	188533.411737625	68450.88633917242	15649.722451099986	121.1034542266013	283.97389079092767	7	72	56	28	8	0.20014243866593234	0.291140329479958	0.3073074281196431	0.2014098037344662	
2890000	-32014.104423345685	-30189.749143773734	-1824.355279571953	-30189.749143773734	1826.2916979944782	4.17569532227775	8.073478546659755E-6	0.46724568523504956	8.478618076017134E-6	1.9684150986216934E-11	0.523581521953744	-1774.2917443809065	92238.194996816	57136.64950665306	18912.794319976554	70.00020563627348	133.92729127960484	16	68	51	34	2	0.20014243866593234	0.29952525858745205	0.29892249901214907	0.2014098037344662	
2900000	-31958.400016727257	-30196.27890450048	-1762.1211122267782	-30196.27890450048	1127.5136834177797	4.2589075290990825	1.2145547717877466E-5	0.438587281526227	1.2409689076823809E-5	3.4876928782655526E-11	0.46449992249061745	-1713.8163147641203	28641.558725317514	57533.01752867015	11547.476903647868	57.93248385357967	115.1595997667118	2	78	55	21	15	0.20058587295105962	0.2990818243023248	0.29892249901214907	0.2014098037344662	
2910000	-31964.592712042384	-30196.04208248912	-1768.5506295532664	-30196.04208248912	1281.3790403451414	4.113856806070218	1.2617760409169664E-5	0.487536391694559	1.2635169651298884E-5	4.5056729224387006E-11	0.5230075657714423	-1720.4396944039388	52872.24772316833	50461.50647945422	9885.157398383544	94.48407393180446	121.62788119872137	3	78	55	32	3	0.1946416154342022	0.30189201763739476	0.29892249901214907	0.20454386791625367	
2920000	-32004.656454146676	-30237.062833824202	-1767.5936203224724	-30237.062833824202	1310.3219076542591	4.113856806070218	1.1813249323617448E-5	0.471694598232787	1.1512270480665168E-5	3.165719346456296E-11	0.4732765774954678	-1719.4164084994266	65289.23452539351	51495.49794224533	9747.599247542232	91.79423712908901	108.62810049412411	29	55	51	25	11	0.1951091910588897	0.30142444201270724	0.29892249901214907	0.20454386791625367	
2930000	-31925.094061400127	-30206.502729094176	-1718.5913323059492	-30206.502729094176	895.0130172114136	4.113856806070218	1.6000128189802607E-5	0.4477230528338579	1.5253106792319931E-5	4.9144135921456513E-11	0.4369419908746503	-1671.6423306873994	55574.446700376866	36589.182835933025	7529.610272907066	47.7275472597344	82.80990806201262	52	27	56	25	11	0.19708378863064008	0.29944984444095685	0.29892249901214907	0.20454386791625367	
2940000	-31905.229859379946	-30177.58158618367	-1727.648273196276	-30177.58158618367	1081.3010262105138	4.2695548861166	1.534873507413047E-5	0.4506672650663987	1.4759924707654094E-5	4.611794179189031E-11	0.46208064358442974	-1678.6818925337604	54689.82790381916	39979.27485031933	9806.483213631014	26.726998692486358	102.76148793225002	78	4	53	20	16	0.1964312798285103	0.3003516658311425	0.3064442880597068	0.19677276628064005	
2950000	-32040.071396375504	-30206.339479673446	-1833.7319167020592	-30206.339479673446	2147.7549623834598	4.154542916393991	7.760615409515735E-6	0.41001681885441643	7.402218163105748E-6	1.082223753797133E-11	0.4248085881996161	-1781.1241789912906	87989.51433949762	89815.96813768751	18888.187268045782	89.77913712634277	339.967458528223	67	10	58	28	8	0.1964312798285103	0.3003516658311425	0.30525107660979334	0.1979659777305535	
2960000	-32009.986113816234	-30181.698610090367	-1828.2875037258668	-30181.698610090367	1785.0381533715308	4.154542916393991	8.296592809930245E-6	0.461030791985059	7.808921726512009E-6	1.423684594132842E-11	0.46755148401623114	-1776.9106684702667	108921.72184301564	90747.87205159698	19559.90521711848	99.52937633967649	196.57834228913026	54	21	60	23	13	0.1964312798285103	0.3003516658311425	0.30525107660979334	0.1979659777305535	
2970000	-31917.958572975254	-30192.56269422313	-1725.3958787521271	-30192.56269422313	996.0913913696395	4.154542916393991	1.5652542918586348E-5	0.44439773600655785	1.5240432050229201E-5	4.659456031412024E-11	0.450708757376791	-1678.945488297747	56013.42987706389	15596.869597502553	8897.666160102048	77.49370810311669	111.14811178326974	68	12	55	28	8	0.1964312798285103	0.3003516658311425	0.30525107660979334	0.1979659777305535	
2980000	-31862.31213837523	-30184.57365320409	-1677.7384851711402	-30184.57365320409	726.313537862043	4.154542916393991	2.181948630657527E-5	0.44220016078595176	2.1633914675949027E-5	9.929376999354588E-11	0.45302171535595115	-1633.6701454881727	30289.206470349545	5271.995954541492	5598.547723991002	90.35444677271981	116.5366375395255	78	11	47	26	9	0.20005067502639806	0.29806851567237275	0.3027376667146882	0.1991431425865406	
2990000	-31780.671948043375	-30197.48985068605	-1583.1820973573217	-30197.48985068605	478.1814765112035	4.154542916393991	3.60674269294366E-5	0.4588366268994897	3.583444930970568E-5	2.704782703458623E-10	0.4619292578829259	-1539.7870385967296	21376.810468666194	13566.391937293909	4019.5270955731926	63.89469438174492	82.48020803038034	71	7	56	36	1	0.20005067502639806	0.29806851567237275	0.3027376667146882	0.1991431425865406	
3000000	-31884.538388803187	-30197.231055978646	-1687.307332824542	-30197.231055978646	780.5851162884802	4.176804573097133	2.019754623499379E-5	0.44366270749447356	2.0358688970226062E-5	8.216649002794485E-11	0.44642529883417226	-1640.3065268334326	36396.39262198178	28993.77209622388	6010.878896081726	64.19113620671061	169.8751462292028	72	4	58	25	12	0.20005067502639806	0.29806851567237275	0.3027376667146882	0.1991431425865406	
3010000	-31911.402560826093	-30182.65872072169	-1728.7438401044035	-30182.65872072169	992.9553275842866	4.368926748708143	1.476715777646536E-5	0.45566250425078636	1.4550662692383058E-5	4.751027591317798E-11	0.4819604312070449	-1682.3158772887393	48958.47484316394	7925.110396948005	11612.372832234218	92.10299601677175	95.40926469086916	71	29	34	35	2	0.1969253303760876	0.30067454921174963	0.30674946547883425	0.19565065493332817	
3020000	-31974.698260802295	-30195.44199667082	-1779.2562641314753	-30195.44199667082	1416.7902675951007	3.977835551819257	1.141103133648346E-5	0.4322864288379938	1.0878576183319148E-5	2.2407194363695217E-11	0.43200205882832726	-1730.4968485977804	67228.30687907297	7391.095531799473	18609.490731845075	228.36833280113362	142.30698456414578	71	41	22	14	23	0.1969253303760876	0.30067454921174963	0.30674946547883425	0.19565065493332817	
3030000	-32033.349476821837	-30207.611980791477	-1825.7374960303596	-30207.611980791477	1813.7768179134134	4.381669031726014	8.720471735657227E-6	0.402498834395313	8.478551767958723E-6	1.4212610408670887E-11	0.43970818306781617	-1776.9860444371652	86261.15610857503	10753.74500049522	15509.571078512561	247.19596412808286	219.86546939677442	71	43	20	11	26	0.1969507026363936	0.30067454921174963	0.30674946547883425	0.19562528267302215	
3040000	-31980.401849738824	-30181.54632920158	-1798.8555205372415	-30181.54632920158	1254.8146057289011	4.381669031726014	1.1641470864006078E-5	0.4557029647355211	1.1294652838139958E-5	3.0374273845702885E-11	0.49203937712474827	-1748.740411177723	63634.19265941113	10266.375597990569	14173.21825745701	3120.3195690677517	271.0556137293631	79	35	18	4	35	0.2010119601279974	0.30067454921174963	0.30268820798723045	0.19562528267302215	
3050000	-32066.308527172532	-30192.852246849856	-1873.456280322677	-30192.852246849856	1974.246806835356	4.381669031726014	7.432999236717847E-6	0.4932246408017774	7.278189463613581E-6	1.3480350164855537E-11	0.4927950605456219	-1822.4829035306582	123647.06676701923	17361.12382045677	20168.089505791853	880.3879045920816	251.27398847575154	78	39	16	3	35	0.19292967989935414	0.31069895635413797	0.2988739273116036	0.19749743643490392	
3060000	-32111.379061726573	-30211.381785225523	-1899.9972765010514	-30211.381785225523	2534.7546385831474	4.453917573153707	6.2762919201710065E-6	0.49718225761469637	6.140680422133311E-6	9.79272708834524E-12	0.49792494255244446	-1847.0953122362566	106123.79412449125	19543.174698473205	46817.557741089244	514.4164768742115	419.7404831868085	76	46	11	34	4	0.19292967989935414	0.3095783352391832	0.2988739273116036	0.19861805754985867	
3070000	-32017.33335780187	-30184.26583763926	-1833.0675201626061	-30184.26583763926	2011.3147201227928	3.811368707808556	8.677434476663992E-6	0.5557063753354952	8.139293639364995E-6	2.2392718932549346E-11	0.557310249036862	-1779.8875227941942	76797.06120982899	12436.406976034423	52809.8264781506	194.6592792985717	236.65065573216506	77	51	5	29	9	0.19292967989935414	0.3084724596100873	0.29997980294069954	0.19861805754985867	
3080000	-32045.499647693407	-30182.414039225354	-1863.0856084680543	-30182.414039225354	2115.84303891814	4.0303319812922105	7.434322529834438E-6	0.4914668392156532	7.064111276896167E-6	1.3831291264077499E-11	0.5082629577518559	-1810.3609964742523	97289.49989413269	16532.328574475527	52677.83713492416	247.8893503659385	240.50617769482258	78	46	9	19	19	0.19435810042060475	0.2998296781617238	0.30862258438906304	0.19718963702860806	
3090000	-32013.53584748422	-30183.92290669773	-1829.6129407864908	-30183.92290669773	1963.7261013035204	4.0303319812922105	8.654585867441788E-6	0.45128602468943446	8.528942487933789E-6	1.6098691000655164E-11	0.47618547343720535	-1779.476894275697	86168.26372599212	11224.030224501532	24220.666236299876	301.0660556894621	240.60715687076166	75	42	18	10	26	0.19435810042060475	0.2998296781617238	0.30862258438906304	0.19718963702860806	
3100000	-32095.247961824803	-30186.39796888403	-1908.8499929407747	-30186.39796888403	2840.465324310326	3.8727308330210457	5.363991026122188E-6	0.4757946295771838	5.192397279067558E-6	6.8424766149069625E-12	0.4864243224690619	-1857.9729696066204	108462.79517804828	15534.210919330033	30953.57951501139	278.25467273634314	196.2202406731427	77	42	16	18	18	0.20290629055517911	0.29333814607410047	0.30699107422330363	0.19676448914741643	
3110000	-32009.946146578943	-30191.713366411965	-1818.232780166977	-30191.713366411965	1618.111337474935	3.9663391818101466	9.904829619319301E-6	0.49060147651781677	9.380351799478573E-6	2.7710411685170906E-11	0.5314048051292694	-1766.3261941762398	68413.09141202565	14659.798262087625	42741.67376031894	842.9199736257046	165.40710823629772	79	46	10	2	34	0.20471945738775085	0.29333814607410047	0.30696430564765875	0.19497809089048954	
3120000	-31935.669939713924	-30178.347800612035	-1757.32213910189	-30178.347800612035	1206.1848655052056	3.939458471937553	1.2365742245050786E-5	0.4824602575577098	1.2336452654069408E-5	4.564689897337037E-11	0.5374772550575213	-1713.5256772020653	52480.91333837864	13979.747493625751	904.1928138161859	234.72614563410474	92.61075973004435	75	56	5	11	24	0.19820607629597434	0.30107656841919067	0.30573926439434507	0.19497809089048954	
3130000	-31860.51967121044	-30190.44508202658	-1670.0745891838606	-30190.44508202658	667.2308702142735	3.7375310284531573	1.943430234119255E-5	0.49322594766966105	1.974790136884944E-5	1.2412233405563379E-10	0.5484258479748009	-1626.2261328493416	33062.66370209317	6342.370196972656	7722.887452577658	71.98812229616821	28.487258314466306	75	46	14	22	14	0.19820607629597434	0.30107656841919067	0.30573926439434507	0.19497809089048954	
3140000	-31962.156887728837	-30192.7818547769	-1769.3750329519378	-30192.7818547769	1221.114199337166	3.7375310284531573	1.1196041578902684E-5	0.5135340164799383	1.1469324940258809E-5	4.442582148892935E-11	0.5656159230501804	-1720.6529551994388	66485.74981517601	10231.362790845486	21274.957920470126	197.1926645464256	94.15338529741565	77	48	9	12	25	0.2029539783476113	0.2908450577859779	0.3174380591511112	0.18876290471529922	
3150000	-32045.94933945555	-30207.345285151434	-1838.6040543041154	-30207.345285151434	1691.1206596093427	3.7375310284531573	8.566394046476703E-6	0.4697671243509188	8.789794470221825E-6	1.9365919014910228E-11	0.49955290104124217	-1789.1095461637265	83718.05136092904	13360.83868631964	19343.178201077048	615.7361869812302	146.31734117346477	77	52	8	7	27	0.1934545934740074	0.2993266891351731	0.308956427801916	0.19826228958890313	
3160000	-32038.335285424426	-30184.897829828922	-1853.4374555955026	-30184.897829828922	1912.2873969549887	4.061617136263545	7.539806460964017E-6	0.4957018717740027	7.702206075808882E-6	1.5399503965915833E-11	0.5240970486596307	-1807.7157788596476	85535.68516082401	15952.198209591816	1572.0649345598952	306.2805257658957	127.77325904005905	75	63	4	4	25	0.20002817178858015	0.3034485846035622	0.30004738368954975	0.19647585991830746	
3170000	-32123.37455710377	-30196.03116410316	-1927.3433930006115	-30196.03116410316	3137.2197113465113	4.061617136263545	4.339704852181593E-6	0.47620965721110625	4.411885792835592E-6	5.1516672844579694E-12	0.5142075783980942	-1880.4056026107082	161622.44780902105	33511.97018507679	759.8589271811277	101.32588992298864	165.92224823631082	74	62	8	5	22	0.20002817178858015	0.3018657588941484	0.30004738368954975	0.19805868562772128	
3180000	-32010.85976716833	-30190.229968272826	-1820.629798895504	-30190.229968272826	1756.8067820978283	4.061617136263545	8.03698593179081E-6	0.4574206916310318	8.14817480707689E-6	1.539245365633626E-11	0.4950150701918828	-1777.373960517691	95024.37456344882	15045.151552363157	669.1810148525997	28.161628758774064	39.77365980159387	73	63	7	12	16	0.20002817178858015	0.2990892048624304	0.3035660998006557	0.19731652354833334	
3190000	-31915.82784029322	-30182.64772738415	-1733.1801129090697	-30182.64772738415	966.6376170106923	4.061617136263545	1.4268852477446599E-5	0.47873280379183225	1.4224803873290128E-5	5.0254802661916467E-11	0.5025189970590038	-1688.3355418144665	54681.105027289756	9139.69581183261	457.76186326433833	739.8990349420046	37.31152017030373	73	65	5	3	25	0.19284608349556115	0.2990892048624304	0.31074818809367466	0.19731652354833334	
3200000	-32101.063799713695	-30189.77948484056	-1911.2843148731326	-30189.77948484056	2585.36685166725	4.061617136263545	5.227192449473639E-6	0.4134655598131948	5.40982872831445E-6	5.752611801051665E-12	0.4403497368858607	-1858.990288634274	134774.735958551	21841.383868821824	1412.5167165545536	5084.1893288957635	82.43043299371189	76	62	2	5	26	0.19991489954904307	0.2965745110048571	0.30619406589776604	0.19731652354833334	
3210000	-32049.52186778489	-30172.349529252664	-1877.1723385322257	-30172.349529252664	2094.144663861437	4.061617136263545	6.556760479484828E-6	0.4248839333378164	6.708664861548044E-6	9.237104264263601E-12	0.4418539564380673	-1826.0596335244852	93892.64281860382	15293.18982621488	21247.941136210513	2482.190495857827	86.63672577121882	74	47	14	10	26	0.19852068473173	0.30107651465211105	0.3075882807150791	0.19281451990107942	
3220000	-32041.151782213896	-30185.45735357354	-1855.694428640355	-30185.45735357354	1981.5671130596854	4.11167292366686	7.599082111594428E-6	0.4611977606234689	7.366167762575072E-6	1.4237683902844697E-11	0.480907926764125	-1804.022698449367	102350.44682238429	11943.41556601331	22263.666023757083	2510.507615789889	95.0187854623585	73	34	23	14	27	0.2021542351175676	0.2955544200792414	0.3102637832659846	0.19202756153720607	
3230000	-32016.626492001098	-30178.006900490418	-1838.6195915106803	-30178.006900490418	1585.482460067138	4.056407294207053	9.069244165905502E-6	0.47312530360993915	9.019729149031438E-6	2.1148185569797224E-11	0.5063706215170747	-1788.6137186956776	79207.96784253683	15526.732447536684	16916.089973275215	1535.6025303696458	122.61437851198022	75	43	14	14	25	0.19906548181276676	0.2980929909471051	0.3108139657029217	0.19202756153720607	
3240000	-31878.97804790629	-30195.85468226667	-1683.1233656396207	-30195.85468226667	647.5337532656137	4.191975031552242	2.1410889691628367E-5	0.45526048844767436	2.1244681753845142E-5	1.2434643713263742E-10	0.5084121025281564	-1639.9629082844212	41739.032963787286	6968.882688931208	937.5737607970204	442.65208520178635	34.950160131422706	64	69	9	4	25	0.19523234252877456	0.30233885012460876	0.3142701685059802	0.1881586388406362	
3250000	-31857.673180024933	-30179.75908682941	-1677.9140931955224	-30179.75908682941	641.772241048338	4.221815611684265	2.1266121014099948E-5	0.43977801761948715	2.1586247081532358E-5	1.2227247335857867E-10	0.49653362677741836	-1633.8282876522567	29631.467860581175	8389.646468976463	1878.5329549459586	827.4595832317449	47.105433255489636	68	66	2	7	28	0.19523234252877456	0.29241759423799063	0.30561632533559807	0.2067337378976365	
3260000	-31986.857230534428	-30208.896334014233	-1777.9608965201965	-30208.896334014233	1274.508843438446	4.222572780647785	1.1589914029555611E-5	0.4459999581244413	1.171437529354434E-5	3.9000643882986247E-11	0.5261815630497668	-1729.2967366278665	69669.07162779954	12183.89092600287	15485.690106798487	667.557184973659	62.20621702287937	65	68	2	10	26	0.19523234252877456	0.2955112595437623	0.3025226600298264	0.2067337378976365	
3270000	-31887.671280611197	-30194.840259582557	-1692.831021028641	-30194.840259582557	738.204612382573	3.9284322407883767	1.8984890808400104E-5	0.42893395095860565	1.9084815175462948E-5	9.219624131252598E-11	0.4925117845178239	-1645.4352541650073	37295.08024062954	7364.151089515669	11027.23676404317	1346.7985683744666	55.58975382699426	61	61	11	10	28	0.19523234252877456	0.2934086208578482	0.3025226600298264	0.2088363765835506	
3280000	-32139.50503833103	-30213.29276479171	-1926.2122735393211	-30213.29276479171	2933.0080259813108	4.513894992683233	4.977102177027939E-6	0.43066138523874065	4.995873301169739E-6	6.02444744651022E-12	0.4906621463649927	-1875.4142517881883	152580.039369479	35175.97100167512	9550.625196119618	1406.4955286026154	205.36240414126664	64	67	4	5	31	0.204091961465246	0.2934086208578482	0.2974696696405451	0.20502974803636045	
3290000	-32282.303163513046	-30188.787792906238	-2093.5153706068077	-30188.787792906238	6969.769399559625	4.207005054102215	1.9312160326911733E-6	0.4313629519508374	1.9691497621303484E-6	8.358038621959599E-13	0.46212577827586426	-2033.7041094521442	370261.50234890846	64072.11377874355	109585.55048228259	26487.95972309318	640.495699947054	61	32	40	5	33	0.1975691554460584	0.2999314268770358	0.302783760237649	0.19971565743925657	
3300000	-32183.984908714232	-30214.485141572713	-1969.4997671415183	-30214.485141572713	3614.4964577897376	4.207005054102215	3.886916799470189E-6	0.4297832422320068	3.85569346042635E-6	3.6042442040266966E-12	0.4690762336530688	-1911.4681037464763	173826.10775715558	46540.948217076024	52271.6891745737	48953.71549870274	301.54892138429034	54	68	7	7	35	0.1975691554460584	0.2978123246054494	0.30271742569541005	0.20190109425308192	
3310000	-32136.60959522396	-30183.83391448076	-1952.775680743198	-30183.83391448076	3174.9080862540636	4.1112436436501865	4.168993448500518E-6	0.4646183813503905	4.198081064984122E-6	3.93201846128426E-12	0.4776380544745245	-1895.4306656295964	142039.86602571933	42401.16103565552	47251.68864141904	41852.634661818964	217.526784270269	66	46	19	4	36	0.1975691554460584	0.2967093005718681	0.30531634122596585	0.20040520275610738	
3320000	-32123.78412402993	-30200.30550244712	-1923.4786215828103	-30200.30550244712	2871.0333482094484	4.1112436436501865	4.7218671866328546E-6	0.4587083175276995	4.556219924635058E-6	5.303928023690077E-12	0.4827150924982521	-1865.8441167828635	147289.9813959286	37568.626484619715	49493.45443176563	46427.138003756765	116.74450061447968	67	60	5	3	36	0.19595484393539536	0.3046136113579616	0.3041595050701383	0.19527203963650447	
3330000	-32189.93660483758	-30191.228406074904	-1998.7081987626757	-30191.228406074904	4257.496794727937	4.1112436436501865	3.405070127996407E-6	0.4622877908885216	3.3476597156131932E-6	2.7225552432040902E-12	0.4788337918944793	-1935.941787151494	228444.80000762947	59934.90354756797	207574.38533843798	91817.25246174388	324.3952556309288	61	55	1	18	36	0.19595484393539536	0.3020166609690607	0.30373497869734567	0.198293516398198	
3340000	-32072.27264483134	-30207.41705881324	-1864.8555860180993	-30207.41705881324	2308.751884319143	4.1178615848802895	6.937225589142384E-6	0.47621556863353137	6.8537365903742125E-6	1.1214246273347328E-11	0.48313392728529664	-1809.3064439541583	97921.65746874183	27232.684047034752	10555.7933213157	29763.882758123244	152.92240568020182	69	56	2	8	36	0.19595484393539536	0.30916915912184983	0.2991543724380468	0.19572162450470773	
3350000	-32037.605415277867	-30200.127533308303	-1837.4778819695625	-30200.127533308303	1809.567735958709	4.238812103970233	8.098921433450226E-6	0.4812057918008068	7.995287021300353E-6	1.8842520485459112E-11	0.5218493216674124	-1781.0335648447094	85492.31267222037	18683.445005877864	14432.455342033883	46541.9216923293	163.21922664612399	72	41	15	6	37	0.19595484393539536	0.3048117773363146	0.30351175422358206	0.19572162450470773	
3360000	-32035.527301654503	-30186.8842275521	-1848.643074102406	-30186.8842275521	2096.790044864413	4.238812103970233	6.65653897247047E-6	0.47993230156084166	6.625411184214006E-6	1.1896699294857662E-11	0.5225174190337524	-1789.6862843989163	96573.33366501286	25892.206457057102	6085.995871672263	40540.144694092334	140.71938877028794	74	27	21	11	38	0.19969927963791834	0.29987861695055784	0.30862974536096244	0.19179235805056116	
3370000	-32212.068287584647	-30183.318049052217	-2028.7502385324278	-30183.318049052217	6503.824431409849	4.238812103970233	2.56333163310548E-6	0.4973868665241576	2.488970995619059E-6	1.7190687668846322E-12	0.5178277240729675	-1968.1002896681161	295077.9497639758	29442.49455990532	47238.43568633341	89253.79946707193	395.99763189711865	73	16	35	9	38	0.19237931361236602	0.30122593043711576	0.31339621755837327	0.1929985383921447	
3380000	-32288.665023470545	-30196.500655764154	-2092.1643677063894	-30196.500655764154	7588.353440245088	4.122425150351971	2.028436050577526E-6	0.5591210374024282	1.8543233998962666E-6	1.2299583403960888E-12	0.5742861103070125	-2029.4730111757078	338877.233617559	68679.72855835222	78899.33989172915	152436.59932703822	598.9820105682921	72	29	22	10	38	0.20397809122760266	0.29993327885428284	0.30179743994313657	0.19429118997497766	
3390000	-32280.48923060204	-30212.641963063437	-2067.8472675386047	-30212.641963063437	6061.372387078637	4.122425150351971	2.331061366697772E-6	0.49815116030671974	2.1531080441542105E-6	1.1093351113268055E-12	0.47314212009394924	-2006.9904751381546	284816.0146640512	64061.85595271633	51439.845912803816	98424.57686445749	669.9176073214877	80	38	10	5	38	0.20785849590229855	0.29993327885428284	0.2979170352684407	0.19429118997497766	
3400000	-32103.25738295169	-30214.38091313821	-1888.8764698134796	-30214.38091313821	2534.9991817158166	3.9276360779094484	6.31745029865337E-6	0.45424988569979713	6.01538174224514E-6	7.744289443712043E-12	0.45820051266638945	-1832.993959563778	108596.81428475023	31041.400587539873	22298.965524328672	36856.92932936891	213.35166682607132	82	18	26	7	38	0.20835968642864974	0.29878555853529604	0.30602434306546517	0.18683041197058883	
3410000	-32064.274185099104	-30221.61107187803	-1842.6631132210746	-30221.61107187803	1719.706409872983	3.9276360779094484	8.285588483730224E-6	0.4357623667852025	7.872985802956102E-6	1.5824973358950256E-11	0.4895471388091546	-1787.855204496072	68751.48680239744	12021.521104510182	15662.803854095999	37265.34012587668	147.12879835127833	80	17	28	9	37	0.18684467519899034	0.3035382747345002	0.3073046915468939	0.20231235851961543	
3420000	-32043.99568052081	-30215.039039907602	-1828.9566406132074	-30215.039039907602	1497.853797882878	3.8459797016702137	9.546583238826523E-6	0.4075567196847498	9.301015825264182E-6	1.881666455628355E-11	0.4577884928229585	-1774.1738676994123	54438.34059295511	65721.20780233934	16782.412386072796	26067.992624391067	177.5262347102704	74	6	44	11	36	0.2050373669959676	0.2959220630372617	0.3035997377125696	0.19544083225420095	
3430000	-31896.447402091395	-30204.15381241864	-1692.2935896727536	-30204.15381241864	750.9103382626856	4.0720444759715	1.8159161077996915E-5	0.41686010178192584	1.8111792605070938E-5	6.507075165634074E-11	0.4466471268620951	-1642.9656490432303	33461.966616628495	4513.91286846148	5449.819816802812	10049.230291119598	56.61843841613911	74	7	17	37	36	0.2106212212502324	0.29436917937668877	0.29956876711887775	0.19544083225420095	
3440000	-31809.60204276375	-30175.112802107637	-1634.4892406561112	-30175.112802107637	620.6691412578339	4.21696335449454	2.5452451154853977E-5	0.5040782057905548	2.5206754592421743E-5	1.8127785556508686E-10	0.5290574888804037	-1586.7679577534982	31498.25199189764	4120.308990732786	9560.829740462306	1695.9676873960182	43.48960242634231	73	46	16	1	35	0.18969219598633258	0.29436917937668877	0.32049779238277754	0.19544083225420095	
3450000	-31872.097010018355	-30193.77615516692	-1678.3208548514353	-30193.77615516692	862.1463584576069	4.21696335449454	2.067944113116256E-5	0.4184137724807716	1.9881654081965624E-5	7.440191008616525E-11	0.4265662740328922	-1630.4873319475014	29303.787490187635	6993.555002296611	17566.773219431518	774.7126082292449	56.1696404423302	71	60	2	4	34	0.18969219598633258	0.29436917937668877	0.32049779238277754	0.19544083225420095	
3460000	-31968.963587202044	-30207.879080343566	-1761.0845068584802	-30207.879080343566	1298.821372306501	4.153479677280387	1.15521600986838E-5	0.38955670671218906	1.178519190950228E-5	2.1108622198791788E-11	0.38704014183632324	-1710.4742983439085	51932.87360503607	8060.362743601205	20291.317385098046	3348.0546991435335	133.0081218689224	74	47	10	4	36	0.18969219598633258	0.307523996464952	0.3073429752945143	0.19544083225420095	
3470000	-32043.589476922032	-30220.773409076886	-1822.8160678451468	-30220.773409076886	1906.252924343798	4.153479677280387	7.911241595114712E-6	0.4073773923487109	7.719164185699963E-6	1.044078635913001E-11	0.4116654826390363	-1771.2009976732072	93444.25732777039	15385.158608340822	33335.34606815515	1284.390507817098	109.76585004709825	70	52	9	5	35	0.18969219598633258	0.30315678536654267	0.30267688710553564	0.20447413154158894	
3480000	-31945.2109233461	-30197.689480253473	-1747.5214430926278	-30197.689480253473	1228.5658258573696	4.153479677280387	1.2651408514825091E-5	0.4476723116595084	1.2617633953023543E-5	3.209331656788345E-11	0.4384900078667266	-1702.0954514156224	52860.159879322186	14083.168247090398	6417.6304458755385	146.10746468885665	61.5954414011949	73	59	1	8	30	0.2009943388812269	0.30395775882753645	0.30267688710553564	0.19237101518570085	
3490000	-32005.924465869783	-30176.986365748966	-1828.938100120818	-30176.986365748966	1886.7616461655534	4.074886041978526	8.170592711130554E-6	0.46610302311303153	8.070009626923249E-6	1.3898535949133029E-11	0.4650146789638442	-1779.6789535764726	73946.03412886304	16885.43261714902	27465.902446891523	149.52504574508086	114.64011987399944	71	47	16	3	34	0.19782677392270223	0.30395775882753645	0.30267688710553564	0.1955385801442255	
3500000	-31935.309598726024	-30178.56878326912	-1756.7408154569039	-30178.56878326912	1133.197275635012	4.074886041978526	1.2801849831143796E-5	0.4440862201628758	1.2254590303549226E-5	2.8105866415196573E-11	0.430350780831166	-1709.7572704941942	69776.42556586779	11031.604073663228	11989.737926663614	132.19519681592809	88.4760300097786	70	43	21	27	10	0.19764772033180344	0.30395775882753645	0.3028559406964344	0.1955385801442255	
3510000	-31913.12423002369	-30181.833296534456	-1731.290933489235	-30181.833296534456	1058.2122637627583	3.8215900891961962	1.4823951178236532E-5	0.4530979841948846	1.3972069721557152E-5	4.3114317332941073E-11	0.4618281426980398	-1684.8469381762268	51382.719186555405	7166.850143844965	8410.54452055521	60.59847818768053	138.7701561387715	73	32	29	29	8	0.20196108967407375	0.30010701308282794	0.3054464722389393	0.19248542500415886	
3520000	-31998.177616889578	-30178.358334472974	-1819.819282416602	-30178.358334472974	1788.2447040759519	4.161416009852736	8.683523439983252E-6	0.46689823066077835	8.170711887093075E-6	1.627795712672547E-11	0.48778769531095884	-1770.4606086607785	74383.45645812235	17750.679776112007	20572.896678700752	103.44457818760361	195.52317972906042	72	29	33	36	1	0.20196108967407375	0.30010701308282794	0.3054464722389393	0.19248542500415886	
3530000	-32014.722580190122	-30175.03866594343	-1839.6839142466918	-30175.03866594343	1686.821608371489	4.433221496209132	8.656617440193032E-6	0.46344160225354375	8.407670576155592E-6	1.757668462277738E-11	0.49182651302359	-1788.3590913449646	107046.506387592	19067.28108213381	42506.86516917967	179.3543910330019	125.96580630999001	72	49	13	12	25	0.20216835684579507	0.30120203115456695	0.3032783333064865	0.19335127869315133	
3540000	-32071.928232202194	-30172.35322715131	-1899.5750050508839	-30172.35322715131	2493.2864496775846	3.9304537833112283	6.043100459260433E-6	0.49301605792187875	6.00156439004201E-6	9.868789849703944E-12	0.5179264787820353	-1850.7673636647903	108668.6144698853	34339.76806190355	8011.382143191542	322.26565013147854	167.30259227516984	76	57	2	1	35	0.20216835684579507	0.2953157148552138	0.3065056993397341	0.19601022895925685	
3550000	-32129.87078290157	-30191.77011294438	-1938.1006699571867	-30191.77011294438	3207.564977991159	4.156567973341134	4.995760034656352E-6	0.5307919911535914	4.897019761208873E-6	7.373258022719848E-12	0.5469752504414616	-1888.1402029207159	138063.18053811538	35900.84472794871	7716.279783568766	175.0263526953984	295.00772313704834	73	63	1	8	26	0.20216835684579507	0.2953157148552138	0.3065056993397341	0.19601022895925685	
3560000	-32148.134813502962	-30181.92731002389	-1966.2075034790732	-30181.92731002389	3921.9890087341564	4.108909831412591	3.6585016500947445E-6	0.40811887596936397	3.741101963695969E-6	2.625915874142696E-12	0.425168256482914	-1918.6178338027664	180499.21455036424	42016.153484232345	162.1020247383686	183.405446243851	371.19713756433543	76	59	2	12	22	0.1928015253254042	0.30339175965234505	0.31049743441152566	0.19330928061072494	
3570000	-32003.80748086147	-30198.62832573898	-1805.179155122487	-30198.62832573898	1446.7423789338022	4.287082916069104	9.39099292162259E-6	0.4315716354489623	9.985190527219427E-6	1.8757669126303562E-11	0.4403806450888735	-1758.3228506711132	72847.29109036608	22789.16282571543	4222.783100805963	86.66314807831068	165.93419074649773	71	61	4	9	26	0.1941221565179364	0.3020711284598129	0.31049743441152566	0.19330928061072494	
3580000	-31961.56913058033	-30182.173291423715	-1779.3958391566164	-30182.173291423715	1124.0029393834777	3.9778797207091015	1.191260312473823E-5	0.42162616394824776	1.1884300752144368E-5	2.6023964253525605E-11	0.428845892096297	-1735.8284107516859	77887.62785135368	12758.498836098555	458.2430120267917	213.83304422726096	79.9217278321834	71	61	4	23	12	0.20074450017170398	0.2954487848060453	0.31049743441152566	0.19330928061072494	
3590000	-31976.40506588716	-30197.54331737307	-1778.8617485140885	-30197.54331737307	1219.7614064201625	3.9778797207091015	1.1245594143375127E-5	0.41640593334033826	1.0842432478171733E-5	2.324741649577846E-11	0.4359079309180165	-1736.321404832704	55722.47709727117	16893.07343526964	198.35358549016493	164.22055240671284	62.40512504621296	72	61	14	13	11	0.20074450017170398	0.2954487848060453	0.31049743441152566	0.19330928061072494	
3600000	-31971.951460628374	-30178.459644201186	-1793.4918164271871	-30178.459644201186	1273.7592139339454	4.180101190668183	1.2043874340981165E-5	0.46048265146775746	1.1518271890639001E-5	3.377536668531095E-11	0.49771275495139466	-1748.8344670884642	59227.904617576794	17582.582379996016	860.2287980743532	258.6909729378938	177.34252507956805	69	65	3	9	25	0.20074450017170398	0.30084355308483685	0.31049743441152566	0.18791451233193335	
3610000	-32050.05327171641	-30206.125767924343	-1843.9275037920663	-30206.125767924343	1995.8813478464415	4.180101190668183	7.895432409579625E-6	0.43073978321212414	7.72807027872033E-6	1.3438824069499546E-11	0.4778515222727991	-1798.3719074630105	74856.44357983631	21710.979994508394	320.43484795151704	117.61289065234716	325.0315465124194	76	59	8	21	7	0.20074450017170398	0.29772616772420907	0.311953245937473	0.1895760861666138	
3620000	-32017.774787073904	-30207.935498739917	-1809.8392883339873	-30207.935498739917	1392.1263436452741	4.145616808765784	1.0615767432276404E-5	0.46084783657749034	1.0487185394681398E-5	2.3307924945135823E-11	0.4646127717348125	-1765.3810877196133	65809.09523782044	17970.666691991813	213.2692286015878	315.4838895330684	107.74240920937547	74	61	10	16	10	0.19558698007134856	0.29558094695948217	0.31733934159701643	0.19149273137215267	
3630000	-31994.796693031432	-30184.83228976302	-1809.964403268411	-30184.83228976302	1361.0180939205889	4.265279424922805	1.0734792855506267E-5	0.44430950071662356	1.0678848918826194E-5	2.4059894453926766E-11	0.45991994284507276	-1764.914891177919	63731.85614486931	16727.00917619922	3653.9020300465	127.63168470445474	51.660904345201914	78	57	1	32	3	0.19558698007134856	0.29215702554662065	0.31733934159701643	0.1949166527850142	
3640000	-31954.991939931446	-30220.230968405584	-1734.760971525862	-30220.230968405584	944.0033622108365	4.23691426490565	1.5691682309272795E-5	0.4299888809324648	1.54759190643177E-5	5.03168189873012E-11	0.4450875888673342	-1690.0743812156918	45145.34658756539	11111.905458966068	6419.922589700709	103.84070041702394	54.00341683440859	71	63	3	16	18	0.19558698007134856	0.29215702554662065	0.31733934159701643	0.1949166527850142	
3650000	-31825.154052311653	-30207.570833895737	-1617.5832184159142	-30207.570833895737	536.9244738121376	4.23691426490565	3.163020803473247E-5	0.4511496811054166	2.936948768389725E-5	2.1588197094773854E-10	0.47796340067921034	-1579.0304458971834	25016.40556666325	6323.526058182406	226.21333973007322	37.9954849304029	29.93250729902755	74	62	8	15	12	0.1991140344609797	0.29215702554662065	0.3092921516187525	0.19943678837364698	
3660000	-31785.07201531234	-30164.402991489955	-1620.6690238223855	-30164.402991489955	503.0538905337266	4.23691426490565	2.8974209484752815E-5	0.45576629259703233	2.8112702949892137E-5	2.1642515925306076E-10	0.4957158699059111	-1582.3934089979668	25002.24161291063	6520.917269942184	162.02700630831518	17.969100135853704	28.871501226353907	72	63	9	7	20	0.1995761080541537	0.29215702554662065	0.3088300780255785	0.19943678837364698	
3670000	-31779.250156635582	-30164.546923471968	-1614.7032331636156	-30164.546923471968	496.0033898780153	4.23691426490565	3.091735456805091E-5	0.48030249390982976	3.0299185596899485E-5	2.873880015419639E-10	0.5405116577474864	-1574.3438461588546	20052.666719343604	6596.36707727144	244.26022716949598	234.88347025378656	28.157438354656943	74	61	6	2	28	0.1995761080541537	0.29215702554662065	0.3088300780255785	0.19943678837364698	
3680000	-31841.048084078917	-30178.083995124278	-1662.9640889546379	-30178.083995124278	681.9666228650958	4.149455811022048	2.104143148649995E-5	0.4553821579833229	2.1599011599507597E-5	1.407350078262562E-10	0.5317838651000777	-1623.4790576962682	28740.43585990613	7163.9575727134015	105.27340578744548	84.54625759227113	57.78798310035627	73	61	11	12	14	0.20242627064653276	0.2904859016548556	0.30161229226550884	0.20547553543310262	
3690000	-31790.5290038272	-30190.866040723817	-1599.6629631033845	-30190.866040723817	454.2577681360816	4.16914507384318	3.260581789655495E-5	0.46799212987370475	3.344267195113147E-5	2.8756877536021823E-10	0.512400194382985	-1561.2553934641023	19151.054592250934	5659.696531068974	63.38494673217944	59.66884883064932	76.18563960569833	75	59	3	20	14	0.19935770859140545	0.29355446370998295	0.30944785045982026	0.1976399772387912	
3700000	-31822.39659775042	-30207.398800513816	-1614.9977972366014	-30207.398800513816	617.6822828384509	4.205671055269965	2.71070741843297E-5	0.46082896416997077	2.828799115585592E-5	1.7875283606843447E-10	0.4884197419549593	-1576.5451862311988	25398.966240447888	5894.3644963460665	125.99484780116438	39.669297592384204	44.916286622288474	68	66	2	22	13	0.19168445140701773	0.2891759108779245	0.317121107644208	0.20201853007084963	
3710000	-31863.07989766897	-30202.10895505471	-1660.9709426142585	-30202.10895505471	844.5615374241985	3.9173580335929628	2.110840975456504E-5	0.43247826868593736	2.202494089838751E-5	1.0015988341678427E-10	0.46185657464430424	-1619.8931157248728	27469.86553784247	7450.504375889198	56.66880587682031	111.74639245112334	183.2697717546692	66	68	26	9	2	0.19168445140701773	0.2891759108779245	0.317121107644208	0.20201853007084963	
3720000	-31838.086098278058	-30192.368424691733	-1645.7176735863254	-30192.368424691733	877.4391166716205	3.9173580335929628	2.136883565215259E-5	0.4365074889578054	2.2210734673246734E-5	1.0877466170157419E-10	0.46882304854552626	-1605.3225939961267	26737.823403499016	7958.5912986776	24.18458497607589	75.51790770962863	75.62369095023398	68	67	22	7	7	0.20029821823952526	0.2976919349817211	0.3109395482431052	0.1910702985356483	
3730000	-31802.09878285592	-30192.562910299377	-1609.535872556542	-30192.562910299377	565.4924975125257	3.9173580335929628	2.512061723140307E-5	0.4296547305581425	2.7291721810180355E-5	1.4589435474027828E-10	0.44653093051082426	-1569.57321274418	26186.86236060199	5574.559875693922	33.30532433950969	29.26779839855496	115.47328275695543	68	67	27	6	3	0.20160493232645946	0.2976919349817211	0.3109395482431052	0.1897635844487141	
3740000	-31874.306318615665	-30174.11271464049	-1700.1936039751758	-30174.11271464049	1026.1114343743197	3.9173580335929628	1.4058038340653806E-5	0.49086193452863414	1.5451085870692306E-5	5.349914144595874E-11	0.48358966943251447	-1658.3072243981612	49314.214031169206	11030.47930809439	45.30634878179167	67.51793176897921	130.6558836048576	62	73	23	12	1	0.20160493232645946	0.2976919349817211	0.3109395482431052	0.1897635844487141	
3750000	-31933.358350081635	-30215.04733755037	-1718.3110125312646	-30215.04733755037	1217.9072504603027	3.9173580335929628	1.4520441111805772E-5	0.4828721508286927	1.5166390875165197E-5	5.6497134851168655E-11	0.4958836209523023	-1676.1928106398836	43889.93413607158	11563.88973112952	45.886115072044625	90.52449951499054	140.59377002786042	66	70	21	10	4	0.20160493232645946	0.29250973149769843	0.3109395482431052	0.19494578793273673	
3760000	-31900.92911291428	-30187.031742127412	-1713.8973707868688	-30187.031742127412	994.5240013196064	3.9173580335929628	1.5164285623280253E-5	0.4314146817895061	1.605117586617671E-5	5.608328354362068E-11	0.47026205672591564	-1669.9574654920061	45360.50079344329	10705.855317958996	52.16016679446028	63.213319862158066	290.2130203952832	63	73	9	17	9	0.20160493232645946	0.29250973149769843	0.3109395482431052	0.19494578793273673	
3770000	-32002.92013857201	-30185.246681829263	-1817.673456742749	-30185.246681829263	1809.1575176350239	4.081595978950121	8.412669236568108E-6	0.4448383910955112	8.852055406708553E-6	1.7995061411559256E-11	0.4878225778570299	-1772.1288424131774	71521.66498288517	21608.74789575488	102.76379895979744	116.40406159307388	373.2769251289099	66	70	14	18	3	0.1970738310412718	0.29483393780974143	0.31314644321624985	0.19494578793273673	
3780000	-31920.2097850663	-30182.891580576586	-1737.3182044897135	-30182.891580576586	1226.8880131494554	4.081595978950121	1.2982575438632939E-5	0.40714969112087995	1.3152445253718612E-5	3.620147716444619E-11	0.45305691465586895	-1696.0041486900939	50118.92922778457	10904.47810778867	21.128920512450435	30.72623933720943	98.02818277947705	65	71	11	6	18	0.1970738310412718	0.29483393780974143	0.31314644321624985	0.19494578793273673	
3790000	-31932.269784169686	-30205.559804445136	-1726.7099797245485	-30205.559804445136	1138.4276494914263	3.9703156836451163	1.4615691650606735E-5	0.3942526693731602	1.4983711393997118E-5	4.003775173920309E-11	0.422994621251341	-1679.2970951599832	51011.96780137556	13625.666269465257	39.871140726703494	84.79055011629204	571.5975603355847	69	67	25	6	4	0.1970738310412718	0.29563868429790874	0.31314644321624985	0.19414104144456942	
3800000	-31821.64079155606	-30198.51324320723	-1623.1275483488282	-30198.51324320723	625.962253466453	3.9703156836451163	2.494714756118989E-5	0.41941041984426713	2.4704098378024127E-5	1.426691317787473E-10	0.4689474673606414	-1585.2144591214108	24601.802216166063	6781.706743351974	30.900077419602813	26.55817509326059	52.4798477178632	71	65	17	13	5	0.1970738310412718	0.29552158282503926	0.29728918176758745	0.21011540436610132	
3810000	-31846.85801123148	-30196.341061547348	-1650.5169496841352	-30196.341061547348	682.5068411452851	4.130862071572959	2.2993973896882872E-5	0.4414489738345897	2.2209031919163317E-5	1.2583611066030498E-10	0.4868415530281701	-1610.3678997947525	27172.650900140638	8748.919805532274	28.090167637558228	40.3950770572233	108.25489986114778	73	63	21	12	2	0.20382636528299306	0.29552158282503926	0.3063138504069461	0.19433820148502146	
3820000	-31828.80474620021	-30194.894741394317	-1633.9100048058947	-30194.894741394317	707.9805101181856	4.145849826645986	2.4465294953880415E-5	0.4454479727704544	2.4115412120130128E-5	1.2894677762671613E-10	0.4620286364909509	-1594.403126596257	30804.65375319136	8418.313018665993	22.190097265038577	37.63764208893531	71.65358009078575	69	66	11	23	2	0.19537689263963823	0.29552158282503926	0.3147633230503009	0.19433820148502146	
3830000	-31923.43975082123	-30211.192130257485	-1712.2476205637474	-30211.192130257485	1123.3698927346147	4.0280577087661165	1.5850225295897324E-5	0.4227559959395297	1.5227319933984697E-5	4.348184956096852E-11	0.42117809571417786	-1671.7309627028756	41988.59899284293	11492.990076345903	77.11594556030856	41.602715908810595	79.41645605949198	78	56	3	23	11	0.19211662476199107	0.2944609224215975	0.3147633230503009	0.1986591297661104	
3840000	-31960.390681827503	-30204.67738853416	-1755.7132932933407	-30204.67738853416	1218.6397546095357	4.0280577087661165	1.4377221994798878E-5	0.41727469011875223	1.3861368438274574E-5	4.094047169328569E-11	0.4461133609383968	-1710.7354762592574	52816.10470010573	14499.327734348371	3954.9774535680604	59.36593246466616	98.77739581171075	76	59	1	8	27	0.2087509554185176	0.2914998082553569	0.3147633230503009	0.1849859132758245	
3850000	-32041.697298964864	-30192.083750532456	-1849.6135484324093	-30192.083750532456	2069.5387780046203	4.0280577087661165	7.868623706398208E-6	0.47365737735389996	7.293528714556607E-6	1.513222101809361E-11	0.49926839471706747	-1805.1443724555336	70771.4248950076	21583.866330434244	149.25978704575087	97.27407513943056	228.40455195957307	76	58	4	9	24	0.20974497238792542	0.2891245209747908	0.312994525035341	0.18813598160194273	
3860000	-32001.787584888345	-30188.105283508965	-1813.6823013793792	-30188.105283508965	1941.1022687871684	4.165777797418803	8.991094230640915E-6	0.4908048079247012	8.296032952505502E-6	2.2371603837696854E-11	0.5255657159146315	-1768.3985622003356	103447.57987127043	17267.15529359408	133.0988383010793	49.31954367681299	184.21145939799533	73	61	3	14	20	0.1990799204556505	0.2891245209747908	0.3236595769676159	0.18813598160194273	
3870000	-31944.105847050727	-30198.51362858234	-1745.5922184683866	-30198.51362858234	1161.548158002894	4.094026568486047	1.3958376114248884E-5	0.5055168973535683	1.3125554418051836E-5	4.959361408485497E-11	0.5092655290025134	-1703.245883837027	45275.47689251992	13179.294746175674	223.6073211428879	63.045435243381526	118.5979501439604	70	65	5	20	11	0.1999491677937784	0.2882552736366629	0.3236595769676159	0.18813598160194273	
3880000	-31902.283695100235	-30174.359537643923	-1727.9241574563134	-30174.359537643923	1051.4709863440303	4.136480297617659	1.5581743722381357E-5	0.4991743900461817	1.5027353562102822E-5	6.15839399535322E-11	0.513439360784308	-1685.2333577652018	53782.482594929024	11289.233060742281	334.309467034728	40.2882042584973	93.50936828955673	75	59	5	4	28	0.1999491677937784	0.30319069374801955	0.30872415685625926	0.18813598160194273	
3890000	-31955.880787069545	-30215.507910806704	-1740.372876262843	-30215.507910806704	1112.151091893299	4.136480297617659	1.391022869199757E-5	0.49202573944237	1.3582483490808882E-5	5.253217324304771E-11	0.5197575746230683	-1695.563100644336	44353.38753189402	14611.850023870185	1228.8807992461298	56.66315680935351	161.51270005027897	67	66	4	24	10	0.1999491677937784	0.30319069374801955	0.30720416532967093	0.18965597312853102	
3900000	-31831.687646542334	-30194.314523876823	-1637.3731226655104	-30194.314523876823	597.5928416886172	4.0414611288622995	2.676317825434394E-5	0.4727307294303791	2.6068036938073814E-5	1.7998973542897522E-10	0.4979083109596616	-1597.0290687987067	21981.920773548172	5573.661579727489	77.78165418864884	51.49600852503107	166.65681307561843	71	64	4	24	8	0.19676282760994476	0.30319069374801955	0.30720416532967093	0.19284231331236465	
3910000	-31899.814575948807	-30197.31305855981	-1702.5015173889972	-30197.31305855981	911.0036230603515	4.0414611288622995	1.7820118096767942E-5	0.4363753507710071	1.704654765051971E-5	6.470015290722527E-11	0.4589974341832753	-1655.0111800441507	42980.97674688412	6069.983519888201	14989.130436007885	60.409396252035066	119.75339250484103	71	51	13	33	3	0.19676282760994476	0.2933023681329283	0.3113188378423947	0.19861596641473211	
3920000	-31924.172553072065	-30173.838230491237	-1750.3343225808273	-30173.838230491237	1132.592026468953	4.203238063688703	1.544842908385188E-5	0.47157601607585214	1.4215122083727322E-5	5.0612613555135485E-11	0.4867604878054065	-1703.8521089872854	34341.63625566889	16513.189092706165	14571.91778521741	137.2996473094667	95.25522065274691	76	53	6	10	26	0.19676282760994476	0.2933023681329283	0.3095391888723024	0.20039561538482445	
3930000	-31879.79866435915	-30187.512082767927	-1692.2865815912228	-30187.512082767927	759.9596018720206	4.073798933928484	2.137854249717563E-5	0.4471165023352034	1.971140598693889E-5	8.494816993225894E-11	0.45757025687562214	-1647.025011007443	33945.71869896184	7520.925891987524	11043.371242065099	77.70513599057249	72.52470291514575	73	46	17	20	15	0.19676282760994476	0.3005998175730423	0.3022417394321884	0.20039561538482445	
3940000	-31771.19591045373	-30199.28698036439	-1571.9089300893402	-30199.28698036439	394.86825931814434	4.230691187175362	4.171954015819377E-5	0.4249739926454631	4.026120833946915E-5	2.911319508349473E-10	0.41982302443190883	-1530.5352437625863	18055.541680240603	3601.9812407833606	4550.356625017584	50.6980587376194	31.14292557803537	71	63	2	15	20	0.19676282760994476	0.29437153004456923	0.3084700269606615	0.20039561538482445	
3950000	-31853.95483855297	-30197.9039195137	-1656.0509190392706	-30197.9039195137	611.4273679510454	4.026365777549718	2.575452242995101E-5	0.4947392258848354	2.5836923568805527E-5	1.8424494558604054E-10	0.5228813800262052	-1610.684975830942	22954.37889088065	6133.384115258036	13001.865088810651	89.14105197058808	77.55603472573499	74	56	4	34	3	0.19769544583794424	0.29191863035385734	0.31185440182073926	0.19853152198745913	
3960000	-31964.459838995845	-30212.449563794427	-1752.010275201417	-30212.449563794427	1013.3168748992235	4.1698220704143125	1.5804276776529555E-5	0.3996145063911668	1.516478119316792E-5	4.589047192994124E-11	0.43218698442940706	-1709.289246090299	48805.30733549635	11382.679051284462	543.9508120679986	207.0932064957806	96.19836807430208	72	62	2	15	20	0.19325892938618774	0.300140230026284	0.31185440182073926	0.19474643876678896	
3970000	-31976.369563258108	-30190.960721155938	-1785.4088421021693	-30190.960721155938	1140.3432972266253	3.9975404955849676	1.3450248642829624E-5	0.4774246888389657	1.2839270393524076E-5	4.09813961113099E-11	0.4886007823198205	-1743.0749861124964	46842.947420613724	10686.965938087953	263.74504006011796	172.02558302438328	112.86348637195549	74	62	5	17	13	0.19325892938618774	0.300140230026284	0.31185440182073926	0.19474643876678896	
3980000	-32047.04306088165	-30175.489399720143	-1871.553661161505	-30175.489399720143	1955.2641466520524	4.132685265239635	7.565961847034445E-6	0.5403237509589671	7.031639547663809E-6	1.507630447516531E-11	0.5453455402620947	-1824.8851836315666	86339.25870304463	20363.830664662637	2688.4166152395032	190.6572639577995	171.82525212671092	75	60	1	16	19	0.19733278361742182	0.3002572210403668	0.3076635565754224	0.19474643876678896	
3990000	-32206.895367995698	-30192.327356941107	-2014.5680110545907	-30192.327356941107	4793.623464285363	4.1205523032097915	3.5520924094881715E-6	0.4870420758931612	3.383043379641057E-6	2.5951188335468114E-12	0.4669123160664458	-1965.7741796329174	218739.61683622032	40100.241714599346	379.4888790912585	331.35119457621965	483.38866396587264	79	58	3	11	20	0.19551855178197153	0.30493477284925535	0.30113569448446237	0.1984109808843106	
4000000	-32074.115217927814	-30203.017835741277	-1871.0973821865373	-30203.017835741277	1923.5795817794772	4.1205523032097915	7.636177433032527E-6	0.4954052948208203	7.428127446347169E-6	1.4823595522216945E-11	0.5135155240132802	-1825.4354471475747	80366.15217287288	26799.38225671023	301.4115810344864	325.0213697910643	193.4917037029902	77	61	2	6	25	0.19458295871044368	0.29602559871507483	0.3109804616901708	0.1984109808843106	
4010000	-32096.774870870566	-30182.683073467226	-1914.0917974033396	-30182.683073467226	2620.830783691698	4.1205523032097915	5.831412960116752E-6	0.42442874685924614	5.803993505197842E-6	6.190708741288728E-12	0.42239109719598833	-1867.7381499904175	89590.59788102133	22259.9161607246	130.90176869581072	331.44856010290937	319.33766515004857	79	59	2	23	8	0.19592712787944694	0.2907058172763	0.3109804616901708	0.2023865931540822	
4020000	-32083.98138082205	-30195.85544015386	-1888.1259406681875	-30195.85544015386	2183.762685884405	4.083232330817166	6.58257804917739E-6	0.4621714216513099	6.522447406255602E-6	9.708691744412743E-12	0.464927934264058	-1841.501105611716	120439.93383181476	23982.12657860519	242.08274049220168	360.19357488955234	300.0560374790375	71	67	28	4	1	0.19592712787944694	0.2907058172763	0.3109804616901708	0.2023865931540822	
4030000	-32245.24727343159	-30201.917093459044	-2043.3301799725443	-30201.917093459044	5271.94136537931	4.086136203350889	2.682316264702809E-6	0.45781489580247753	2.6568289200129253E-6	1.7488134880208676E-12	0.4798520018145466	-1993.5407985380095	246205.07739306203	48502.64107838793	595.2366047573765	281.93717163799187	630.8573331514147	73	65	9	5	19	0.2039035198536993	0.28952481130154095	0.3098861990816421	0.19668546976311757	
4040000	-32191.99249427428	-30197.059834950862	-1994.9326593234193	-30197.059834950862	4286.355172407971	4.0854934534185245	3.403548941440268E-6	0.4832563640170186	3.463017761021757E-6	2.751154181043691E-12	0.4810676598096564	-1945.3272580107623	155196.13851479575	39328.58190421482	2074.7038134183013	1187.5190111365484	252.62142680146576	74	62	6	3	26	0.2058649840995116	0.28952481130154095	0.3079247348358298	0.19668546976311757	
4050000	-32095.790646644382	-30180.117262508906	-1915.6733841354771	-30180.117262508906	2360.6873515732655	4.0854934534185245	5.962382870478819E-6	0.47018530365286065	5.944548398403342E-6	8.561039704681508E-12	0.48431581497742066	-1868.4410167744904	107275.08102583639	26362.273205386566	650.3417791449865	669.0770699369787	226.33020111789227	75	61	10	1	24	0.20116757737639832	0.2923585060306599	0.2965334214418097	0.20994049515113203	
4060000	-32115.67443942085	-30197.406811524274	-1918.2676278965785	-30197.406811524274	2622.5463117758954	4.182456709094316	6.0008077191389125E-6	0.47974648515063995	5.9014683180022055E-6	9.243377742906576E-12	0.5043670768270203	-1870.2427741984898	104289.474242589	28947.70624228146	1451.4947794070217	914.6817911837718	233.62494082027982	71	62	13	3	22	0.20116757737639832	0.3093226734334662	0.2965334214418097	0.1929763277483257	
4070000	-32226.219782147924	-30162.318084323702	-2063.901697824221	-30162.318084323702	6053.855924293791	3.9188612133490124	2.712267080717974E-6	0.4884545359517419	2.7067175155022926E-6	2.0271875394296744E-12	0.5091390481740491	-2011.9968384542417	197128.3342333444	66424.34457716745	4796.012539047369	1518.6213132802252	929.3824428354119	77	54	4	9	27	0.20116757737639832	0.3012779121986439	0.304578182676632	0.1929763277483257	
4080000	-32194.966898462655	-30189.36866673088	-2005.5982317317744	-30189.36866673088	4277.272552723241	3.9188612133490124	3.706836264774652E-6	0.5025223244079716	3.6017256961479866E-6	3.809445727558297E-12	0.5291866192478214	-1953.1499929212514	184052.25290963848	50543.71133753036	15271.40791076916	1548.0654926369134	597.9135017426877	75	53	3	13	27	0.20116757737639832	0.291673879196529	0.3128216241632202	0.1943369192638525	
4090000	-32192.001990104396	-30201.870087834322	-1990.131902270075	-30201.870087834322	3636.256425794213	3.9188612133490124	4.15056708347559E-6	0.4443837365463226	4.051863979074149E-6	3.9838034631303165E-12	0.47748632518388956	-1938.1460911590375	142009.89797125416	45657.633475300194	32239.736750642303	609.4753760564316	347.09675586557256	79	50	2	30	10	0.20116757737639832	0.2973876471151272	0.3003298248351061	0.20111495067336832	
4100000	-32142.198851755	-30191.576617675833	-1950.6222340791676	-30191.576617675833	2888.013602113838	3.95732136560426	5.219059975090556E-6	0.44799894118166045	5.030285337717826E-6	5.707468734551564E-12	0.4655316907007591	-1897.3832137632257	106752.9228462916	26982.44943011933	55644.643837751064	1012.4092437966176	561.1061705161055	79	40	11	40	1	0.19835429980318092	0.2985540582590664	0.2995060817150546	0.20358556022269805	
4110000	-32150.120281794105	-30199.680146646035	-1950.4401351480699	-30199.680146646035	2900.7261199223026	3.95732136560426	5.021231679521253E-6	0.44920092007096946	4.900561749154989E-6	5.7151146905911216E-12	0.47953734527340797	-1898.183906571983	134142.35315031244	27437.401799040836	38055.54840060315	661.1095303492111	412.5127877385717	80	37	12	37	5	0.19835429980318092	0.2985540582590664	0.30534235908793705	0.19774928284981558	
4120000	-32062.362076041398	-30193.97580519402	-1868.3862708473805	-30193.97580519402	1771.9402797782286	4.249077081837688	8.28151204884029E-6	0.4369752202102868	8.218456723377302E-6	1.3872416306689247E-11	0.45383000829886316	-1817.406428524646	64295.203885841824	21514.100305476666	40786.75211481055	490.0361093032147	300.4284841550846	81	39	9	17	25	0.20214001990831604	0.3059101630238612	0.30546812843378085	0.18648168863404185	
4130000	-32164.61391489531	-30177.20486859172	-1987.4090463035895	-30177.20486859172	4240.170556469205	4.104482252672264	4.7938016215880725E-6	0.4984483861018722	4.644384555337779E-6	5.645090737994152E-12	0.4992201576471542	-1932.4957525378268	138052.0983148451	24457.652921335215	57288.952723754315	2954.2304168186834	731.6017017351093	84	29	19	2	37	0.20214001990831604	0.30320339056785844	0.30546812843378085	0.18918846109004464	
4140000	-32155.548088943367	-30204.837807467953	-1950.710281475413	-30204.837807467953	2966.7120361383422	4.104482252672264	5.371962444100025E-6	0.47475114876479685	5.170849520718103E-6	6.264113249996198E-12	0.4791810099990329	-1896.4279276092393	138295.52943498347	30967.636930872224	64701.54172352972	725.2177180585973	718.7969414786136	82	41	8	22	18	0.20214001990831604	0.29437569129637436	0.31429582770526493	0.18918846109004464	
4150000	-32227.032185936027	-30213.541608414936	-2013.4905775210914	-30213.541608414936	4335.203467711346	4.104482252672264	3.87375663273075E-6	0.4736589318307883	3.63827098529315E-6	3.372331943653631E-12	0.48511369265080706	-1957.2613158658282	204149.23473361376	39403.036731401575	91622.52714443117	1693.3072481639126	870.3610541535166	73	51	9	9	29	0.19549249500116272	0.2959802978235834	0.31429582770526493	0.19423137946998892	
4160000	-32370.20801151931	-30209.969624971967	-2160.238386547341	-30209.969624971967	11072.702351711865	4.208497849349958	1.7150967120807259E-6	0.4960997483181755	1.6339394784091743E-6	6.98230311106465E-13	0.49402284214753395	-2102.019503192464	379530.41702482617	78001.57728562826	100710.45662517061	3746.891286954109	2183.5117142883773	68	36	28	19	20	0.19549249500116272	0.2933641413402991	0.31429582770526493	0.19684753595327326	
4170000	-32189.20967942373	-30183.295569409696	-2005.9141100140318	-30183.295569409696	4483.527923942952	4.298693834003104	3.6069449908615236E-6	0.4951700086818955	3.58727000569485E-6	3.5522897972407103E-12	0.513818911757361	-1951.4091045947464	172615.9035070774	43683.8542021362	57418.70028957384	905.0762869813124	844.9142406642654	65	49	20	21	16	0.19529988593747588	0.30020966223190226	0.30764291587734854	0.19684753595327326	
4180000	-32086.03955543057	-30185.481592596323	-1900.5579628342443	-30185.481592596323	2397.7221364204643	4.298693834003104	6.283000869567334E-6	0.49278556112250077	6.410536389142915E-6	9.019958753070388E-12	0.4753276581372469	-1848.463288616136	89783.20912886507	22602.90513309372	40734.84058090917	363.07904863879475	462.91821842899856	66	58	9	36	2	0.19383453119440272	0.2970658750527419	0.30910827062042173	0.19999132313243365	
4190000	-31951.725675570087	-30179.453171567227	-1772.272504002861	-30179.453171567227	1167.0302908962806	4.316776073226275	1.3162650613403724E-5	0.5009391045623766	1.345652633496085E-5	4.313582762945506E-11	0.5015054331604167	-1724.7029252555953	46349.44658719507	8994.464939278343	13467.900900860055	228.6918467706233	201.90640122253453	65	56	12	25	13	0.19762368684960985	0.29746127849119297	0.309510831946581	0.1954042027126162	
4200000	-32045.91744012729	-30203.103763517844	-1842.8136766094465	-30203.103763517844	1719.2149334432183	4.435502584666514	9.762863898863383E-6	0.5014604751068897	9.721239024016006E-6	1.9618158138515758E-11	0.4584696809823531	-1792.029321186444	70950.85015863234	18817.122578145387	24305.533096147752	416.96649190664516	589.6000052802424	58	56	19	32	6	0.20039874978251374	0.29746127849119297	0.3067357690136771	0.1954042027126162	
4210000	-32020.080003065297	-30216.341783360946	-1803.7382197043528	-30216.341783360946	1370.9274351978738	3.792389262144495	1.2026364928628502E-5	0.4424140828706515	1.1779441937154092E-5	2.4291286444591566E-11	0.42443777364328883	-1754.549386168618	60802.80926495743	14932.663260060124	21191.17614793186	696.3105706408287	187.5816841241966	57	34	42	18	20	0.20039874978251374	0.29523633660167836	0.3098077663507309	0.19455714726507703	
4220000	-32034.05735924514	-30187.93620140566	-1846.1211578394784	-30187.93620140566	1720.2980067192332	3.792389262144495	8.938086685883945E-6	0.5559333062339364	8.823609477791649E-6	2.3072665637439886E-11	0.5408063622364606	-1794.4457382292496	73508.55664958722	83058.68763482549	24175.338222860788	738.2540559030805	231.70311062240722	36	20	76	15	24	0.20039874978251374	0.29523633660167836	0.3098077663507309	0.19455714726507703	
4230000	-32107.98538555206	-30211.31844971169	-1896.6669358403694	-30211.31844971169	2329.618875773157	3.9171636556589293	7.009399715806973E-6	0.4515252174154297	6.953193417169144E-6	9.352788682531727E-12	0.43496673789699536	-1843.9014075070927	98658.88387286785	96397.39999034735	27410.192292013056	1704.9547729997466	275.111278854652	18	38	77	17	21	0.20039874978251374	0.29523633660167836	0.29741112122918495	0.20695379238662298	
4240000	-32077.71760731974	-30194.202782576416	-1883.514824743325	-30194.202782576416	1932.1884594342948	3.9171636556589293	7.656845447698799E-6	0.42153479514172487	7.488391978766552E-6	1.0742415162028432E-11	0.4309911724730021	-1831.4886672527737	104128.03386670168	90325.59030318228	25042.133306413925	1092.5049296968564	174.847158040212	16	40	78	18	19	0.1972764220398209	0.2918436124342561	0.32017756420920235	0.1907024013167207	
4250000	-32072.083766046293	-30210.10641510249	-1861.9773509438032	-30210.10641510249	1891.3564120193928	4.312382827839281	8.842280140726471E-6	0.5045012122422868	8.624693197337972E-6	2.2755910670336226E-11	0.5415187811387009	-1810.6741443233147	39778.53334097603	73556.09182431344	24933.845807736157	921.7339124169492	260.9128880643481	3	54	75	16	23	0.1972764220398209	0.3086380633432388	0.30338311330021966	0.1907024013167207	
4260000	-31959.170381505886	-30185.035181910825	-1774.1351995950595	-30185.035181910825	1350.6018026411562	4.204773441573934	1.2821075943521704E-5	0.4571339321584191	1.281411066365046E-5	4.170450585611357E-11	0.48830249839850964	-1723.530774279486	52725.27270500721	63449.78607573549	15160.770212398758	1495.5454523882472	101.88075065948345	1	51	80	11	28	0.1972764220398209	0.3086380633432388	0.30338311330021966	0.1907024013167207	
4270000	-31872.830662455985	-30189.52880934171	-1683.3018531142743	-30189.52880934171	789.3938534437783	4.183860455752732	2.2030654777048486E-5	0.4699372572587014	2.2262395608786515E-5	1.1420602803371968E-10	0.47678777899410385	-1635.2649592263956	24425.46674494687	42986.04480340265	8759.63610464798	754.9375825609998	84.80904905741751	24	27	80	9	31	0.1972764220398209	0.3086380633432388	0.30417693110774663	0.1899085835091937	
4280000	-31824.13093544035	-30212.09976166178	-1612.0311737785714	-30212.09976166178	440.67952130417484	4.0890294599586525	3.4867960546842786E-5	0.49711460786267175	3.32042934307899E-5	2.829518960977426E-10	0.49611178101094167	-1566.3775829996566	24158.130206243794	20701.130817800713	5292.5519651846835	535.9225960391847	51.60613628264789	27	28	76	9	31	0.1972764220398209	0.29354308636504645	0.30417693110774663	0.20500356048738602	
4290000	-31839.597320417677	-30190.592743338973	-1649.004577078703	-30190.592743338973	589.3190523279317	4.1269916651050895	2.8028978643011393E-5	0.48251888612637067	2.708736188499809E-5	1.8802962705293185E-10	0.49407802284085656	-1602.3413595057878	28149.54173308533	18429.846369469335	6820.05095937674	1052.4743949663568	66.13289763265448	38	21	71	10	31	0.19909317440950852	0.3046943179564965	0.30417693110774663	0.19203557652624836	
4300000	-31879.349673081288	-30189.817745043707	-1689.531928037579	-30189.817745043707	716.1504474183079	4.1269916651050895	2.2514193639773688E-5	0.5036494835935376	2.1675942106966795E-5	1.3597920443707889E-10	0.5288600694163804	-1638.3898557358857	34648.89795526995	121869.53798127465	9171.755644215586	495.22515301466103	75.45575436327846	57	2	72	7	33	0.19909317440950852	0.3046943179564965	0.30417693110774663	0.19203557652624836	
4310000	-31810.616019951056	-30184.109149005988	-1626.5068709450688	-30184.109149005988	522.1273207728932	4.1269916651050895	3.093949048653863E-5	0.45519247976980726	2.8939940838754847E-5	2.0024118758019174E-10	0.46868535578931647	-1579.537931644724	28584.72085546887	1882.5186821337218	8165.475783884967	467.7898718725453	31.2842523718338	61	12	59	8	31	0.20066349387946764	0.3046943179564965	0.30417693110774663	0.19046525705628925	
4320000	-31777.368508994074	-30211.697824001196	-1565.6706849928762	-30211.697824001196	386.83032160887973	4.1269916651050895	4.216959057167658E-5	0.5382641999834658	3.748561344795661E-5	5.254948352535548E-10	0.5753956832047602	-1521.364271219463	20045.841228322406	2847.082667364172	5936.048958454699	392.3542300840035	26.673971072587204	60	15	58	7	31	0.1911498229763642	0.3046943179564965	0.30619761455421907	0.19795824451292024	
4330000	-31770.83044165478	-30174.14955404398	-1596.6808876108	-30174.14955404398	462.879938015207	3.8791709648650925	3.552411107638407E-5	0.5071475695567473	3.2078357685638656E-5	3.2617501323152314E-10	0.5430953636711002	-1553.304651126084	18920.449369155333	3521.0137981770795	6258.682731348001	191.45189115986702	36.47750663958192	63	5	63	8	32	0.20855396865672274	0.29205849567570785	0.2971564086119341	0.20223112705563526	
4340000	-31752.28249739377	-30202.38005700428	-1549.902440389492	-30202.38005700428	387.6497519613323	4.136136177518878	4.6245603686454784E-5	0.4850245458998617	4.216978620118499E-5	5.03238577716756E-10	0.494044163754795	-1508.0290515245867	13766.266328726937	2093.1176965769073	4342.816692086053	137.87155623719752	37.445627533532225	60	21	51	9	30	0.19728194112480218	0.30760831847012365	0.29997801054329754	0.19513172986177654	
4350000	-31732.145038811323	-30182.78408182796	-1549.3609569833627	-30182.78408182796	369.7131009442363	4.015228883769314	4.3542354742633574E-5	0.47184407170233966	4.061163416566915E-5	4.5216847169302257E-10	0.49655015230319743	-1506.6535764328446	20717.654336033163	2972.102449703759	4637.19208087656	142.40984141180212	63.83089736869337	54	38	40	7	32	0.19403923091999356	0.30110211391339314	0.3097269253048367	0.19513172986177654	
4360000	-31711.3702554589	-30169.45864640078	-1541.9116090581203	-30169.45864640078	329.5892529568012	4.015228883769314	4.5770840463973344E-5	0.4982352546838333	4.3842689573440515E-5	6.264032509188556E-10	0.5426733079405297	-1497.8548168187365	22570.42536163486	4533.574016015264	6951.17959354555	245.7087551255797	30.61759973098725	61	53	18	7	32	0.19403923091999356	0.30110211391339314	0.3097269253048367	0.19513172986177654	
4370000	-31766.71121963273	-30193.188567436293	-1573.5226521964375	-30193.188567436293	421.1499094125279	4.146822555404224	3.911001832223183E-5	0.463682673245324	3.754242133816798E-5	3.8467277635657055E-10	0.4960678093284067	-1529.838863499046	15701.513790489487	6592.313132146599	8794.42512088429	191.09368109401794	37.44356217151461	60	51	21	7	32	0.20186499234539257	0.30110211391339314	0.3057092389911316	0.19132365475008262	
4380000	-31790.12132830658	-30200.11923814504	-1590.0020901615433	-30200.11923814504	471.1093389466206	4.400345824997688	3.202909491009324E-5	0.5129117946401297	3.098704262980716E-5	3.1623576819262226E-10	0.5507813864297486	-1545.0817204297225	25600.304486087614	4599.030999427107	10362.225087713123	129.54876402693247	15.28920916596382	58	59	17	9	28	0.2055760582752269	0.3001506439853779	0.3066607089191469	0.18761258882024828	
4390000	-31865.65559850905	-30191.086749342972	-1674.5688491660765	-30191.086749342972	717.6219116821915	4.026047122912667	2.0536123990744644E-5	0.4846002476071574	2.0388704313473996E-5	1.1037155094980152E-10	0.49960419593373323	-1626.8915362116782	41610.941603479594	6502.018530527224	12824.077948280346	758.8336535400497	36.32762080785685	61	45	28	9	28	0.1991491914807777	0.2978387248817659	0.3075767496334207	0.1954353340040357	
4400000	-31869.193067756798	-30189.717165868406	-1679.4759018883929	-30189.717165868406	693.6631334251676	3.9282416238607034	2.133423260060469E-5	0.5665543417988117	2.0569591032271304E-5	1.6338553142243884E-10	0.587527360763894	-1632.4572447305354	41644.792436381715	7953.519450435282	15136.91569002705	203.56633881261413	32.6244293570373	60	42	35	8	26	0.1991491914807777	0.29586386842589674	0.3075767496334207	0.19741019045990485	
4410000	-31970.35424502381	-30193.362322208406	-1776.9919228154029	-30193.362322208406	1306.3083240527303	4.040903834459912	1.061022939663755E-5	0.5758725044840511	1.0529566225393143E-5	3.489270064843271E-11	0.5486236156341411	-1726.6725461856918	60044.95671808648	9915.100467347704	22733.22883328854	957.4519177789533	90.18852078114033	60	48	25	13	25	0.19430902529990468	0.29586386842589674	0.31241691581429376	0.19741019045990485	
4420000	-31982.42981949779	-30198.297043825278	-1784.1327756725132	-30198.297043825278	1543.8691956457383	4.133209023033588	1.0480514386424334E-5	0.5134482785395352	1.04106645540925E-5	2.8100341062985527E-11	0.5081332799592059	-1734.8070877469045	59338.6417913423	11428.869737597151	24215.14081097071	377.5715294852786	79.41237924589453	63	54	17	12	25	0.19589516822580025	0.3024456934734773	0.3108307728883982	0.1908283654123243	
4430000	-32009.26002314619	-30189.450288132917	-1819.809735013273	-30189.450288132917	1677.191034588884	4.133209023033588	9.082229005956954E-6	0.5042871918451649	9.063040678282924E-6	2.096558760318359E-11	0.5102519849833909	-1770.1782670474608	88178.55254557352	15842.972887515589	23700.50469285945	291.3818350403897	101.76160983236825	63	51	20	20	17	0.19589516822580025	0.3024456934734773	0.31680596247671367	0.18485317582400887	
4440000	-32015.711698048162	-30204.78277441416	-1810.9289236340026	-30204.78277441416	1519.5852036427264	3.9514821786162257	9.29681424879433E-6	0.5095122326985159	9.357184065634535E-6	2.1894681111531023E-11	0.4919490450322654	-1761.895766511527	81251.12553406152	16902.735123060633	21910.80662779196	200.77737757030326	103.03152079868094	61	42	31	22	15	0.20988597479598625	0.29975215370575065	0.30094435143531834	0.18941752006294482	
4450000	-32041.955417031415	-30217.04650680782	-1824.9089102235941	-30217.04650680782	1778.8729681333818	4.281156342505842	8.778565377176164E-6	0.43242896962228894	8.871389916126895E-6	1.7806241241580944E-11	0.46711185028644586	-1775.390688368334	79330.26006346807	15122.974225679083	22539.884455124087	114.04112212458989	193.64295071594324	65	51	18	7	30	0.1991842611597659	0.3066533201536299	0.3075197417171403	0.18664267696946396	
4460000	-31961.92924174429	-30187.86026146821	-1774.0689802760792	-30187.86026146821	1232.7462392843677	4.281156342505842	1.1750635700580649E-5	0.46095565393658466	1.1970779442127214E-5	3.599233520156913E-11	0.4889622384451962	-1725.297466596004	54295.840563819744	10390.55694443986	21554.491879790276	340.91776422723615	114.20417211448523	66	43	24	8	30	0.19797563213921374	0.30195057400921943	0.3075197417171403	0.19255405213442664	
4470000	-31895.023780986823	-30193.26185913584	-1701.7619218509826	-30193.26185913584	804.9113564276645	4.073235601216027	1.848962007690539E-5	0.5041149442505914	1.8507137447301856E-5	9.238772283415785E-11	0.5214626183550989	-1655.7409730277839	38857.18483521052	10975.928899472454	13244.862528831662	83.83674984574637	65.7127120546452	62	63	8	12	26	0.19797563213921374	0.30195057400921943	0.3046689228410996	0.19540487101046736	
4480000	-31885.73637015153	-30179.01893666229	-1706.7174334892404	-30179.01893666229	872.1512035160689	4.059272982434534	1.8096615442160807E-5	0.5139397709527789	1.716816375550907E-5	9.15101683921467E-11	0.543861614036164	-1660.5505802150276	37524.199471070286	14547.68675700806	13150.572131573788	87.76166379801622	74.25498027837071	49	80	4	23	15	0.19797563213921374	0.30195057400921943	0.3046689228410996	0.19540487101046736	
4490000	-31854.979611425508	-30190.119391015764	-1664.8602204097442	-30190.119391015764	660.4159151018248	4.285005182496721	2.4192320185658895E-5	0.4218601821248899	2.325847071886633E-5	1.1240191691482706E-10	0.4520959996601896	-1620.1441907220649	31472.19211771234	8906.660788407122	9887.187730948242	112.20692606108337	48.71182651287689	43	74	16	16	22	0.19797563213921374	0.30026497737148283	0.3080988060520377	0.19366058443726583	
4500000	-31788.344849465324	-30189.593522538737	-1598.751326926589	-30189.593522538737	416.69150157591247	3.966292922795765	3.7098157694263615E-5	0.4666006913075939	3.5013840752111246E-5	3.506574215991781E-10	0.5166733003708608	-1554.850678239462	25197.985567643944	8627.955076254626	9769.641452806209	80.60618440142757	23.67675680347379	36	66	31	11	27	0.19797563213921374	0.30026497737148283	0.3037770987991117	0.1979822916901919	
4510000	-31708.04916760887	-30196.298684920766	-1511.7504826881063	-30196.298684920766	263.74926239485444	4.120540496111772	5.690688430239071E-5	0.4134070743763663	5.72619852257961E-5	7.211494683315192E-10	0.46579266691777504	-1471.735765059539	11317.30553741665	6907.350901490545	3343.2234169894214	32.89261724546194	23.87101451978525	42	47	44	22	16	0.19797563213921374	0.2952815261032029	0.3087605500673916	0.1979822916901919	
4520000	-31698.379698996046	-30184.325969622863	-1514.0537293731816	-30184.325969622863	285.70683407485933	4.121765100526344	5.276720439202804E-5	0.41186973805981797	5.2431154583815014E-5	5.888638610466736E-10	0.44762331723966653	-1473.6195042180823	15318.211400034606	5879.726215116998	3176.6772962385216	41.24613506532601	28.795134729355528	37	58	38	26	12	0.19911995930002963	0.2952815261032029	0.3087605500673916	0.19683796452937602	
4530000	-31702.01994551563	-30171.766433225115	-1530.253512290513	-30171.766433225115	304.04225401960935	4.121765100526344	4.791156078388611E-5	0.44201064244375954	4.652347406965401E-5	4.627078777829206E-10	0.4540051633142684	-1488.4337959628479	23420.361534136944	6919.425558137077	4256.971814993969	32.791392283680764	30.02482168505509	33	41	59	10	28	0.19940761577363006	0.2952815261032029	0.3074391502201818	0.19787170790298542	
4540000	-31773.723867380493	-30217.72331669128	-1556.0005506892117	-30217.72331669128	349.4706598277823	4.139464851925978	4.1719899292434924E-5	0.4376586340661817	4.096369730692616E-5	3.856087961395254E-10	0.4800376082567203	-1514.5190960706827	15139.755415791333	7263.720054243532	4216.469130604117	64.84966023144217	37.76023500395502	39	47	47	6	32	0.19940761577363006	0.2952815261032029	0.3074391502201818	0.19787170790298542	
4550000	-31732.830407385147	-30184.508865642667	-1548.3215417424801	-30184.508865642667	352.7302016138869	4.182509757256332	4.258650581963489E-5	0.4410834828581397	4.2818845274437686E-5	4.26641533712166E-10	0.4849853011571476	-1504.7556991732342	29600.034995101196	9058.017891752834	4307.697830756708	195.6522186191636	39.57034719483779	28	59	46	4	34	0.19940761577363006	0.2952815261032029	0.3074391502201818	0.19787170790298542	
4560000	-31836.288902066826	-30193.354943663697	-1642.933958403129	-30193.354943663697	637.8398004129862	4.182509757256332	2.6170766529467072E-5	0.4428718521763634	2.6358475477790547E-5	1.472208528459395E-10	0.46784848725301026	-1596.7599093384713	44038.877149532236	18768.94318829442	4842.435312616952	597.93748648709	39.4211299635262	29	53	53	3	33	0.2001888881103502	0.2952815261032029	0.3074391502201818	0.19709043556626527	
4570000	-31956.654509650907	-30196.690696051606	-1759.963813599301	-30196.690696051606	1274.8132235975418	4.184195361948492	1.2379785715383863E-5	0.45726118786081366	1.279687306626868E-5	3.4538707160942646E-11	0.47236509708705354	-1711.6734111058747	73967.07212603375	31087.5368914025	15069.121670281264	203.07435385924546	85.60179903298719	34	42	58	17	20	0.2001888881103502	0.2952815261032029	0.3082686160118879	0.19626096977455917	
4580000	-31995.80991261977	-30203.49057902735	-1792.319333592417	-30203.49057902735	1362.7574242266016	3.984708921821012	1.0546488470953998E-5	0.47319326103190296	1.0808849706717348E-5	2.9199787876407824E-11	0.5025076617351942	-1742.8620921158426	97391.44513489628	44264.545351681336	14612.22767842772	324.0212889393258	117.97653295487862	37	33	64	8	29	0.2001888881103502	0.2952815261032029	0.3082686160118879	0.19626096977455917	
4590000	-31903.09255714858	-30207.800506160052	-1695.2920509885275	-30207.800506160052	753.8985188281645	3.984708921821012	1.7841541590523087E-5	0.46034721608572715	1.862460167866139E-5	7.685948045245153E-11	0.47176256154143037	-1648.3475947755205	61548.41993274938	23465.145556886433	8588.986399626621	282.4796188598952	41.05046438348314	32	40	62	17	20	0.1952288548750003	0.294337748286351	0.3141724270640897	0.19626096977455917	
4600000	-31891.924477260494	-30178.12117999931	-1713.803297261183	-30178.12117999931	807.479865544289	4.152210128692582	1.5793967911690277E-5	0.4972207731810088	1.6796244454927122E-5	6.056137095249792E-11	0.47085259969195126	-1666.35583869158	60389.36970627025	38664.183512799595	10731.499460805726	142.38100956777083	44.795148211726286	30	42	61	21	17	0.1952288548750003	0.30102393388246895	0.30748624146797177	0.19626096977455917	
4610000	-31897.377745004953	-30198.269317870407	-1699.1084271345458	-30198.269317870407	785.6380257541231	4.160741394516113	1.67602099209945E-5	0.4670706626710858	1.760545078175289E-5	5.406124887828551E-11	0.43612840827022986	-1652.727241989301	49063.82393206713	24480.905861198204	11234.409952554583	110.22942290953432	44.02788634392663	37	30	67	17	20	0.20338768979486202	0.30102393388246895	0.29932740654811	0.19626096977455917	
4620000	-31839.386890190384	-30185.041450680263	-1654.345439510122	-30185.041450680263	592.0025540851146	4.160741394516113	2.5068764467090682E-5	0.4370609372460162	2.4171552779120423E-5	1.1267955894780767E-10	0.4312023890372908	-1609.0352935048575	23586.050839131658	23387.06992470904	6591.009234219116	301.0845058289176	37.70668617992953	40	35	59	5	32	0.19672831629168339	0.29989954542715846	0.30711116850659914	0.19626096977455917	
4630000	-31847.230346398897	-30192.91534349215	-1654.3150029067458	-30192.91534349215	549.4521132421017	4.160741394516113	2.478754975588689E-5	0.4337287919385156	2.4629990854555185E-5	1.031181752446837E-10	0.41059685419459796	-1608.2112542315958	28137.27149486194	5834.5598174951465	5035.444131372616	2254.4765792096455	52.897675035978025	74	28	33	3	33	0.1955269576764536	0.3018030449194883	0.30643465756784866	0.1962353398362096	
4640000	-31802.181906194615	-30173.01317498351	-1629.168731211105	-30173.01317498351	512.3797082260563	4.053860773260287	2.6450588197904733E-5	0.4552522409466037	2.657340728850212E-5	1.4048984195335342E-10	0.4455845866682399	-1579.9490781966726	29809.580102998774	4722.153768804672	9698.174438375723	6926.181709367676	25.068916961437456	75	41	11	10	34	0.20155266315725642	0.3018030449194883	0.30643465756784866	0.19020963435540678	
4650000	-31799.230813842376	-30179.757353838293	-1619.4734600040813	-30179.757353838293	518.9252998865555	4.077913355729761	2.7943309686487412E-5	0.5226925367003286	2.6464033901792048E-5	2.2176177197096082E-10	0.5385782977238432	-1576.6267868845123	24855.59751415279	5646.729989475548	2697.7254298757903	300.89482766074167	28.103172421825583	72	62	1	2	34	0.20237855727799148	0.2981401106340645	0.3044576132837639	0.1950237188041802	
4660000	-31775.36294841324	-30165.34474893357	-1610.0181994796712	-30165.34474893357	498.95670882312777	4.077913355729761	2.7117827531032582E-5	0.5017498731431861	2.5756343191062976E-5	1.8315500315048978E-10	0.4982282811127591	-1562.6534112841198	30328.643910321043	6016.34884199563	8627.57590490252	2183.511098168136	22.40494607361889	69	47	16	3	36	0.19644784537993218	0.2997236551598779	0.3044576132837639	0.19937088617642607	
4670000	-31790.04511722302	-30181.42452207666	-1608.6205951463605	-30181.42452207666	521.3938067981818	4.199120916904463	2.6095196415464476E-5	0.4935956254309815	2.531185567927623E-5	1.7650057331520826E-10	0.5135758601459371	-1560.7466420172518	21331.74518330586	5658.380887836997	12367.647755324158	2515.0610907612772	14.960993540282777	73	42	16	5	35	0.19644784537993218	0.3060250621159099	0.3044576132837639	0.19306947922039405	
4680000	-31839.623743231256	-30193.58178515457	-1646.0419580766873	-30193.58178515457	663.4938069888215	4.199120916904463	1.99383505016604E-5	0.4394074740606184	1.970351600923773E-5	7.879640140293869E-11	0.4443497068294964	-1601.12430423801	31811.247844357596	6983.282488228504	9990.58089453845	163.5386583621919	27.75216220017966	67	52	16	1	35	0.19691201622416912	0.3060250621159099	0.303993442439527	0.19306947922039405	
4690000	-31800.495710394574	-30192.86680206568	-1607.6289083288946	-30192.86680206568	567.9909055961991	4.199120916904463	2.2976798769627896E-5	0.36395765501440813	2.252883248549907E-5	6.924115543186802E-11	0.36600242513551695	-1563.4906661649459	32785.411840726076	4758.639742954002	6304.156735911098	283.46744565881687	16.963633522143343	71	50	13	1	36	0.19252779895057873	0.3060250621159099	0.30607173217693995	0.19537540675657145	
4700000	-31841.47240833238	-30188.543973417145	-1652.928434915237	-30188.543973417145	736.453986801355	4.0525226200951066	1.861673198483102E-5	0.40521061333233765	1.8110180756038336E-5	5.17927106181695E-11	0.3934964871593169	-1603.3976779357617	35400.85723419429	8522.546233490792	11529.120496617981	7466.16298687424	20.45336682467336	67	54	12	2	36	0.20244451456846327	0.3060250621159099	0.29600224814734305	0.19552817516828377	
4710000	-31782.5817786835	-30173.090679773664	-1609.491098909834	-30173.090679773664	502.90304188102994	4.0525226200951066	2.763963431507987E-5	0.47593976713991676	2.7112670615340752E-5	1.4709968971356026E-10	0.4459691166202024	-1568.0864162704713	28198.21108360048	7986.922268968844	737.6215302159843	197.07153870564204	23.524956442571337	69	65	1	1	35	0.19313080939913427	0.30097203185302324	0.3103689835795588	0.19552817516828377	
4720000	-31741.814634198574	-30166.16803074009	-1575.6466034584853	-30166.16803074009	430.61742819416753	4.1752900340487855	3.1987786724867825E-5	0.47483007708555275	3.096784749110325E-5	2.4601776946433054E-10	0.48855914480373874	-1530.259525403537	27266.086734427805	4157.965759594991	7014.58411455259	665.9962587900877	17.496953588650545	65	49	21	1	35	0.19313080939913427	0.30097203185302324	0.3103689835795588	0.19552817516828377	
4730000	-31862.997280829328	-30164.230251041492	-1698.7670297878358	-30164.230251041492	835.0896270082864	4.154633945264518	1.5433789712977523E-5	0.47607813624289697	1.5319629076354132E-5	4.9437264066663206E-11	0.4634189937787079	-1649.0589761644662	59300.11295830018	10190.563868143989	12850.548795659974	3118.4188966210168	26.334203124138963	64	60	11	1	35	0.19501341396123437	0.29977121135457174	0.30968719951591017	0.19552817516828377	
4740000	-31787.6488978216	-30153.974361375047	-1633.674536446552	-30153.974361375047	542.4093860829025	4.154633945264518	2.5148292418128103E-5	0.5036203293183982	2.5267523654895498E-5	1.5745691054240635E-10	0.49386868310805604	-1587.5489005422546	27269.602827287956	7510.598554912169	9698.66179114444	674.0647039092	26.47842024100076	67	52	16	2	34	0.20282250701207155	0.29977121135457174	0.30187810646507296	0.19552817516828377	
4750000	-31823.849842405914	-30186.146104244006	-1637.70373816191	-30186.146104244006	568.3218801197996	4.280322691132229	2.4072754882301646E-5	0.4615765580302261	2.402944755266125E-5	1.1485352236826469E-10	0.44994566939658254	-1594.3586151550376	32303.39735061526	5535.199317094398	7013.783150844587	31.870870243897556	28.88074625360832	68	57	10	17	19	0.20282250701207155	0.30406308829173634	0.30187810646507296	0.1912362982311192	
4760000	-31856.960139877643	-30198.81391321921	-1658.1462266584342	-30198.81391321921	657.0186358590164	4.280322691132229	2.1972385969036753E-5	0.5130263065939632	2.110645515418206E-5	1.1259282384320093E-10	0.4942235493512314	-1614.521755945127	26275.654769606084	9230.40708721124	4976.691242335463	37.59114715131885	61.15639305572145	69	59	7	30	6	0.2005526239340241	0.3047754390158031	0.30187810646507296	0.19279383058509983	
4770000	-31878.273665076656	-30183.939298714096	-1694.334366362559	-30183.939298714096	749.3735997414151	4.280322691132229	1.9548763155219876E-5	0.48020669314147674	1.919763691773218E-5	7.866662169190589E-11	0.4676464668436372	-1649.4089691518536	27045.02718903999	8882.375460102176	12398.571310606358	59.471613816614365	48.90176999472022	76	45	14	35	1	0.2005526239340241	0.3047754390158031	0.30187810646507296	0.19279383058509983	
4780000	-31901.117967315848	-30207.625167185663	-1693.4928001301846	-30207.625167185663	894.6776925174211	4.182282093521848	1.895522452709033E-5	0.43653894757524536	1.8254426681393266E-5	6.61069745410567E-11	0.43194555286297925	-1648.7387705398803	32220.0957858894	9300.615074685835	9501.421959653802	57.60020302781555	66.44622762146246	69	54	12	9	27	0.19697395779760293	0.29408321182822394	0.3052513872483575	0.20369144312581564	
4790000	-31969.198284681857	-30191.666424361585	-1777.5318603202709	-30191.666424361585	1286.7610827679252	4.182282093521848	1.183241238641862E-5	0.42716060715669185	1.079420386551107E-5	2.1198018465970308E-11	0.4133285687698971	-1731.4148413810005	64421.94715294835	15274.50974469653	6055.995222208277	214.8927364318155	96.76998363224361	72	61	2	1	35	0.20266170673084274	0.2985867535598851	0.3022229158939038	0.19652862381536834	
4800000	-31974.33947039555	-30190.461313572167	-1783.8781568233835	-30190.461313572167	1568.5729587309343	4.182282093521848	1.1890812550407448E-5	0.5027323433585512	1.1266171906647392E-5	3.151565063093123E-11	0.4941169347261551	-1739.8193386712878	71788.524047391	11765.331160210482	1014.5829109927075	119.48515472391226	100.17777265019454	69	65	2	5	30	0.20264709119023117	0.29860136910049667	0.3022229158939038	0.19652862381536834	
4810000	-31915.345427561282	-30193.044855386608	-1722.3005721746738	-30193.044855386608	842.1608931044046	4.08389918174598	1.6617498206503084E-5	0.5378692140762779	1.5855014793101355E-5	7.376339463603372E-11	0.5098509148067796	-1676.2712318828349	44974.528057584335	11482.658586352787	10701.97102707775	97.1423935349034	67.81905869333477	66	59	10	14	22	0.19710353967533953	0.30414492061538834	0.3050640244739427	0.19368751523532943	
4820000	-32046.981727541184	-30203.040159177897	-1843.9415683632876	-30203.040159177897	1838.4855335010202	4.0562785397201955	8.644264083585919E-6	0.5135142956249368	8.272443400358212E-6	1.7969911733336953E-11	0.4965862935064467	-1797.463052024322	77676.28689463301	20273.082963973673	2064.267156214817	385.4785384457177	190.34607562507904	69	66	1	1	34	0.20262893657751985	0.29302691572477646	0.3106566324623743	0.19368751523532943	
4830000	-31978.05130536408	-30189.44446948591	-1788.606835878172	-30189.44446948591	1167.7786499165934	4.1187214859609105	1.2066952384770288E-5	0.5194998937544517	1.158129805587456E-5	3.713815333337497E-11	0.5081737415340272	-1737.8850164864966	57072.40828862478	15997.980799860396	21745.72887122861	2665.798552437641	130.81705298448534	67	47	17	7	33	0.20262893657751985	0.29302691572477646	0.3106566324623743	0.19368751523532943	
4840000	-31930.084408439296	-30206.319095060364	-1723.76531337893	-30206.319095060364	714.9060681529531	4.102000836829454	2.0929502234439508E-5	0.507798063891779	1.9845690440607438E-5	1.063900494836605E-10	0.49836306413129244	-1676.80721297237	38761.68045791524	11498.662525740725	4200.146673155484	1872.488893456901	164.0518205097262	72	57	9	1	32	0.20262893657751985	0.29156471904625086	0.3119203428301305	0.19388600154609884	
4850000	-31898.490345016817	-30187.50893296827	-1710.9814120485448	-30187.50893296827	825.7738899600544	4.102000836829454	2.030453028065706E-5	0.5132980459313858	2.0086422317495624E-5	9.126004987378447E-11	0.4782163535810252	-1668.2449405223358	37231.581721677845	8385.011224833112	533.4834662475381	291.2641931135714	128.19442848711768	69	64	5	8	25	0.2022868996780502	0.29156471904625086	0.3033889802501709	0.20275940102552803	
4860000	-31873.531280640673	-30172.323999854012	-1701.2072807866593	-30172.323999854012	680.241491036143	4.102000836829454	2.3008562819284817E-5	0.4888132109986378	2.2380230972588995E-5	1.0460995032900471E-10	0.4597666206796898	-1658.838527645134	34208.49646298466	7973.667048321677	1056.2115549712858	181.9924471057643	84.24234086953246	71	61	15	12	12	0.2022868996780502	0.30260483535740307	0.3033889802501709	0.1917192847143758	
4870000	-31781.87161151253	-30189.858067540972	-1592.0135439715586	-30189.858067540972	386.7770800418204	3.972381056136403	3.959291294739613E-5	0.42742901458119154	3.892655805546668E-5	2.399041653936134E-10	0.39682731414181077	-1553.1770306159892	17878.50984233095	4208.151410877774	462.08901445281754	89.88999038432843	59.370752904641186	68	62	14	8	19	0.20262562613458102	0.3000279950495541	0.3056270941014891	0.1917192847143758	
4880000	-31808.9973747094	-30195.898506476307	-1613.0988682330935	-30195.898506476307	439.8916907727668	3.891251297053543	3.671334362920602E-5	0.3887476229116155	3.590332425261501E-5	1.9144807697772187E-10	0.3859613292178588	-1574.4488868019541	20221.13270122689	4384.5248536417275	245.0034384594187	65.03949345373397	85.63887481442717	69	64	12	7	19	0.19374627420364188	0.30733123518687094	0.3032700577062877	0.1956524329031995	
4890000	-31833.366409086728	-30192.71372951806	-1640.6526795686705	-30192.71372951806	572.3083467274503	4.424176756958385	3.153098869270119E-5	0.47718778010991897	3.096409130198627E-5	2.192722781331961E-10	0.4816891449713934	-1599.3037811178156	24429.98886693206	6952.588551140557	426.3845575756611	61.94096008037208	138.07373411843497	71	60	12	27	1	0.19900932158577903	0.30257801854511784	0.3027602269659036	0.1956524329031995	
4900000	-31862.85488778526	-30189.662945927157	-1673.1919418581008	-30189.662945927157	596.7163193552472	3.946489913616641	2.682796510384445E-5	0.4399989677000169	2.661258316717572E-5	1.3655083947140716E-10	0.4428656250230747	-1632.942782962275	17467.416900702545	9094.76401939046	447.08432321968877	114.32407737518096	93.46732101611867	75	58	7	17	14	0.19938783696385026	0.30257801854511784	0.30545300560629185	0.19258113888474	
4910000	-31768.7644013275	-30178.239063134613	-1590.5253381928858	-30178.239063134613	408.15996096683386	4.118113144198493	3.920535615893726E-5	0.4493791136366077	3.8901440801499894E-5	3.29046154806392E-10	0.46832301997685266	-1551.274124055778	15126.783965580435	3863.924485205124	456.04812352950853	28.58559807528209	75.22227107968988	79	55	8	7	22	0.19938783696385026	0.3024698146570114	0.3051573322109581	0.1929850161681802	
4920000	-31801.105874615878	-30183.611930198258	-1617.49394441762	-30183.611930198258	441.17469447529527	4.118113144198493	3.2682017438419635E-5	0.4750563181454218	3.2177122424649154E-5	2.1634596994603305E-10	0.4631444448666291	-1575.5166723104815	24210.09708581161	6371.711363946356	2137.767414610096	172.37561459941782	41.20631250415515	67	65	3	10	26	0.19972075195953673	0.2992460729147729	0.3051573322109581	0.1958758429147322	
4930000	-31790.197309394087	-30183.810078349157	-1606.387231044931	-30183.810078349157	442.59617209578283	4.118113144198493	3.3967121086133465E-5	0.4517686555729078	3.227344234295166E-5	2.4408600365692097E-10	0.473218349710199	-1566.4399782736714	18278.635603124178	5279.708148802908	410.1903179710872	233.82184233546715	30.862062459694275	73	64	2	2	30	0.19481899970082908	0.2992460729147729	0.31005908446966574	0.1958758429147322	
4940000	-31766.92461192384	-30201.40292450012	-1565.5216874237235	-30201.40292450012	333.94355537865357	3.9360349780820005	4.427802235437341E-5	0.4509601553343613	4.283153150115708E-5	4.2942684261332243E-10	0.47500411661615544	-1523.4861866007664	19514.281807754352	4528.482280079848	3954.9724501591604	167.27389019122788	26.781418757748295	67	48	22	8	26	0.19481899970082908	0.2994683689029118	0.30983678848152685	0.1958758429147322	
4950000	-31800.113871122685	-30207.497815048442	-1592.616056074242	-30207.497815048442	392.0261392748955	4.312489555846839	4.257479032876976E-5	0.41393570222195675	4.145749817748125E-5	3.1287279955171644E-10	0.42629944805515013	-1548.456218459785	16946.526868641864	7829.728316736615	3706.344451685669	1195.955004959644	32.65513117471944	79	7	45	11	29	0.19481899970082908	0.2994683689029118	0.30983678848152685	0.1958758429147322	
4960000	-31781.839680681172	-30203.237687046203	-1578.6019936349703	-30203.237687046203	372.0659706246219	4.312489555846839	3.940269473122716E-5	0.44285294779983364	3.9056677670865915E-5	3.483553752190388E-10	0.4699041953467117	-1536.5007439521778	14525.271452224011	6353.24870402022	3481.9691971167886	281.12404129012083	22.896997496746724	71	2	65	5	28	0.19052872080085329	0.2984892728321078	0.31081588455233083	0.200166121814708	
4970000	-31822.214314792138	-30203.858434266436	-1618.355880525701	-30203.858434266436	433.8211057176157	4.205099385292026	3.348336318707672E-5	0.467960056816906	3.355165578654173E-5	3.180238982838309E-10	0.5185099454497983	-1573.0175788770898	21309.184937393064	13933.963387407188	6067.350970988791	727.980062347495	42.25693422808086	54	20	59	9	29	0.19052872080085329	0.2984892728321078	0.31081588455233083	0.200166121814708	
4980000	-31949.173706530084	-30195.49126222462	-1753.6824443054663	-30195.49126222462	983.3396855849304	4.205099385292026	1.51654148146222E-5	0.41254715075282017	1.5365557978805158E-5	4.397259348405039E-11	0.43738719314419827	-1705.3761679350916	39446.27909630402	32898.74050817795	9497.265277644403	1276.7628338615502	103.07196460265801	4	67	62	9	29	0.19913809774357913	0.29540861867486257	0.3100469925876111	0.19540629099394716	
4990000	-31961.42117562381	-30202.01511239691	-1759.4060632268981	-30202.01511239691	953.3427054963489	4.205099385292026	1.4198567565910626E-5	0.4751396876525598	1.4562617870863164E-5	4.888842733177773E-11	0.48029500776518924	-1710.3751918242933	53898.630655467765	40749.842718874905	11188.10316998546	883.4202860594336	79.54817035684391	46	31	56	11	27	0.19913809774357913	0.29765807969016955	0.3100469925876111	0.19315682997864017	
5000000	-31947.660926781602	-30207.457682726366	-1740.2032440552375	-30207.457682726366	976.4259665182321	3.9685223531606897	1.571861291153307E-5	0.41451899357322175	1.5898263153747917E-5	4.9298726670016214E-11	0.42697434497603004	-1691.4891103574187	82716.88925945586	26569.54281164214	11985.659346326713	680.3965627952196	75.98368185550709	37	37	62	5	30	0.20984525249762445	0.2908109593783363	0.3061758971279271	0.19316789099611212	
5010000	-31832.54743365137	-30175.587753361175	-1656.959680290194	-30175.587753361175	585.4234516444361	3.8819931691473544	2.687083452891435E-5	0.4357029891304127	2.776627006481197E-5	1.622819163666273E-10	0.46584033716553597	-1610.1913188532424	28047.93984732135	24141.04930071876	6027.518959859591	1143.8511386484765	80.53239985106022	42	28	58	13	30	0.1963702429120426	0.30428596896391813	0.3061758971279271	0.19316789099611212	
5020000	-31834.39226667792	-30181.524834835593	-1652.86743184233	-30181.524834835593	538.7240921665815	3.8819931691473544	2.9679848950561994E-5	0.49528660388060053	2.98267840188175E-5	2.4881021956745256E-10	0.5147104688735827	-1606.9602622883876	19058.907466623776	20412.285336843128	5806.651792453339	827.5089863137172	81.05883181708072	4	65	64	10	28	0.19784536386710516	0.30428596896391813	0.30470077617286456	0.19316789099611212	
5030000	-31804.271899239564	-30158.67685492394	-1645.5950443156255	-30158.67685492394	503.41238467303725	3.907915678538513	3.14254134563643E-5	0.48515405003971784	3.1362725936632884E-5	2.8103306154942597E-10	0.5456958239584997	-1600.7711586432383	21874.03051083242	14033.828598520857	5189.102873050419	386.56089930855404	165.21775419774536	37	36	62	5	31	0.19708203733621005	0.30428596896391813	0.30470077617286456	0.19393121752700723	
5040000	-31826.854635104562	-30190.395823827792	-1636.4588112767697	-30190.395823827792	465.07066145721046	4.019214222203641	3.290178087742665E-5	0.45977772609983697	3.3102093784852486E-5	2.6356763462106733E-10	0.4786418965461988	-1592.307387358982	27254.299132676824	10594.007624303971	5191.260896679258	262.2825381736836	51.578120453105605	66	1	68	17	19	0.19682932303224915	0.3062559841812484	0.30470077617286456	0.1922139166136379	
5050000	-31814.64906797452	-30201.658745478177	-1612.990322496343	-30201.658745478177	412.46360503088147	3.888176722216841	3.656944468670866E-5	0.47239792319863577	3.57899355881718E-5	3.312965713990461E-10	0.4899721860817494	-1569.2523080874446	19354.938195093295	8512.913283717824	7201.516442888273	211.86143749022267	38.61714131746613	61	14	60	19	17	0.19682932303224915	0.30423559220854124	0.3067211681455717	0.1922139166136379	
5060000	-31857.320432881603	-30188.462778235466	-1668.8576546461388	-30188.462778235466	536.274644568204	4.449789570433631	2.58980021726093E-5	0.4604875549061103	2.660728064224695E-5	1.7675299876554224E-10	0.49963526249218615	-1622.4067005694305	31387.781500245535	30757.4440014972	7798.132466968034	280.9034377271553	55.921191204396166	39	22	74	16	20	0.19682932303224915	0.30423559220854124	0.30304705095031254	0.1958880338088971	
5070000	-31866.002649177604	-30188.243450750917	-1677.7591984266885	-30188.243450750917	684.5549851938196	4.449789570433631	2.3272038142262264E-5	0.49976991472733706	2.34931218085279E-5	1.7325896979476043E-10	0.5398821746037433	-1631.7536757599394	27015.088073878323	25514.015883043	6662.768240394096	320.26993487844715	45.50133678523141	34	32	67	24	14	0.1949466380852236	0.30423559220854124	0.3049297358973381	0.1958880338088971	
5080000	-31838.19692433551	-30218.885321223966	-1619.3116031115437	-30218.885321223966	393.00441166313715	3.99578299205805	3.587168472531822E-5	0.4696289713269166	3.620172567206965E-5	3.0361019913878283E-10	0.4848705198479785	-1575.810444849897	21898.29090609355	4331.714780328535	5043.848613925867	319.52385946546167	59.15957802232697	63	37	36	12	23	0.20415480127798996	0.29995527437863917	0.3044691877435057	0.1914207365998652	
5090000	-31763.258362638702	-30171.914891324122	-1591.3434713145814	-30171.914891324122	379.5722718879213	4.052203554380739	4.18927044584831E-5	0.48827369372725604	4.09284960372968E-5	4.8588538125359E-10	0.5285343026563323	-1549.0130258190536	17343.626435606337	3588.7896490095513	4087.057758208911	210.69123025734555	50.50130804073927	69	48	20	11	23	0.20415480127798996	0.29995527437863917	0.2974987948183521	0.19839112952501872	
5100000	-31771.577115372573	-30201.93704638927	-1569.6400689833008	-30201.93704638927	355.1437474962567	4.156003882494194	4.2357721106607465E-5	0.42797746653305413	4.30990790032117E-5	3.683515790438128E-10	0.45336215539888275	-1527.091589425641	15606.516063519348	4132.053094254816	5458.217835547834	179.45468478072286	65.38392098238258	65	56	11	10	29	0.2032695217638923	0.301082827708442	0.2974987948183521	0.19814885570931354	
5110000	-31926.533335071763	-30196.33604110532	-1730.197293966442	-30196.33604110532	924.595268289248	4.2770162052706455	1.5843027455559948E-5	0.4532881049502108	1.6421283303005052E-5	6.283918773983803E-11	0.49555053106877545	-1681.1694028988934	46728.64847406249	7471.723813568045	18724.184133971103	764.5007684449095	121.12759748373506	64	58	10	7	32	0.2032695217638923	0.301082827708442	0.30282127565228073	0.19282637487538493	
5120000	-31935.18041553736	-30209.41545573496	-1725.7649598023984	-30209.41545573496	889.7294096889043	4.296380077401998	1.8413655228499138E-5	0.4373354215478757	1.824449059936595E-5	7.704480419100422E-11	0.4713740091992164	-1680.1007427875663	38372.25578230182	11650.87505246206	4462.198196194903	641.6410337631206	181.3750951424037	65	68	2	2	34	0.1953424932902394	0.301082827708442	0.3107483041259336	0.19282637487538493	
5130000	-31930.243979041592	-30216.926479881648	-1713.3174991599453	-30216.926479881648	703.305703021722	4.055120507033428	2.1215137748579405E-5	0.43236988403245796	2.194093782880159E-5	1.0210315976312418E-10	0.45806345194979187	-1666.0378832356769	27457.166968525864	8043.202282217065	7702.078390862206	3214.2665482641155	113.61718191206195	64	40	29	6	32	0.1953424932902394	0.301082827708442	0.30961202394643167	0.19396265505488688	
5140000	-31993.443584930996	-30201.8658143798	-1791.5777705511985	-30201.8658143798	1404.9440252058746	4.037827091667525	1.2450447556863397E-5	0.4364315146522594	1.2725117131225949E-5	3.8069893932727315E-11	0.48566692932924316	-1743.4307711202387	55997.68156662176	15592.520608060835	12262.109312285362	776.4037337457833	233.81712217456987	69	55	9	5	33	0.20341491803020656	0.2943148677775974	0.30720587612631794	0.19506433806587806	
5150000	-31924.92451429028	-30229.052640896647	-1695.8718733936314	-30229.052640896647	865.4413028970754	4.08042332064662	2.067824917897105E-5	0.4421190206967882	2.119765890350618E-5	9.92886854545045E-11	0.4749310634966282	-1647.7663803945297	28474.78354081917	5865.395572421538	12917.039721304312	2055.435949884419	187.30514930239156	69	45	18	2	37	0.20341491803020656	0.29422222352780836	0.30720587612631794	0.19515698231566714	
5160000	-31888.272360654446	-30216.113164520666	-1672.1591961337817	-30216.113164520666	503.3380234970766	4.08042332064662	2.721289911385482E-5	0.4595982309290885	2.7335989923763968E-5	1.676612358987776E-10	0.48218205779192713	-1627.0065161747793	21050.893826953354	6448.891085372605	9833.564964247886	290.45591235489127	151.08649958389103	75	49	9	10	28	0.1901586311512892	0.30078562401128267	0.31389876252176097	0.19515698231566714	
5170000	-31808.045260984258	-30210.07292201435	-1597.972338969908	-30210.07292201435	370.8197448497633	4.08042332064662	3.871699174951248E-5	0.5149994440781562	3.838363085702331E-5	4.6368654363957693E-10	0.5539481209735423	-1554.5844585537016	15562.250035478657	5982.080777569342	6953.497211216062	119.62093326183953	91.82785789923666	66	51	16	10	28	0.20048632419771242	0.28902241269872964	0.3153342807878908	0.19515698231566714	
5180000	-31753.856789588106	-30189.341305656268	-1564.5154839318386	-30189.341305656268	297.0640888950091	4.080795001470689	4.7988829552317445E-5	0.5220528549623908	4.7435885515809167E-5	6.51412573861595E-10	0.5320484610994117	-1518.3633718497156	14069.701234627939	4171.582720300771	6032.317510143096	3633.198730369867	61.36774116509007	60	58	6	10	37	0.20137832936211864	0.2977686577143978	0.30569603060781636	0.19515698231566714	
5190000	-31886.47645490222	-30186.107334090655	-1700.369120811564	-30186.107334090655	610.6389989596205	4.080795001470689	2.2374042667099874E-5	0.5191334408875027	2.1903520057400522E-5	1.647609217096997E-10	0.5754443602193903	-1651.8900921369152	30066.635354782877	9585.516441017005	7398.0099255734085	5098.436924963568	129.81180960991938	52	76	4	3	36	0.20137832936211864	0.29377877045485556	0.30569603060781636	0.19914686957520938	
5200000	-31752.589412507703	-30190.33003335362	-1562.2593791540805	-30190.33003335362	330.28032082611367	4.080795001470689	4.2006749058315175E-5	0.48780103447702605	4.210629855730775E-5	4.329659727539658E-10	0.4905190597935396	-1522.4173019002008	15695.12406110533	4275.951871291367	1410.8143943435439	93.73191183054378	34.75883454295709	59	75	2	9	26	0.20137832936211864	0.3036054562687232	0.2976959728821421	0.19732024148701602	
5210000	-31792.37158276313	-30184.928802668008	-1607.4427800951241	-30184.928802668008	406.43106343534043	4.080795001470689	3.436613186563838E-5	0.5143008013663474	3.350211561017511E-5	3.3065307531592193E-10	0.5404658250387903	-1565.859219526025	28064.423314967185	6316.419972482621	1340.0204632095692	137.3920806338808	36.3090150881097	54	77	3	15	22	0.20387056648381935	0.3011132191470225	0.2976959728821421	0.19732024148701602	
5220000	-31729.531653756534	-30187.662098256136	-1541.8695555003994	-30187.662098256136	298.7377201677185	4.080795001470689	5.316311362439707E-5	0.5514232935438033	5.230148794549154E-5	9.787993369084153E-10	0.5914764801033745	-1499.7151540533266	13153.382276295302	4584.091200803594	3849.003431190231	259.7483818865714	34.84119172096244	61	60	12	10	28	0.20266842214902092	0.2984984228371635	0.2976959728821421	0.20113718213167345	
5230000	-31749.694312065447	-30216.32892353642	-1533.3653885290255	-30216.32892353642	297.05273987922175	4.080795001470689	5.2671917197359916E-5	0.5220834098302911	5.11515293144939E-5	8.437279476622175E-10	0.5422111029436649	-1492.2523829356319	14386.944764562415	3357.632432581392	2057.467620568396	290.63134630258196	31.688318020294034	62	71	2	4	32	0.19273024195939925	0.3035495139529583	0.30076267818076946	0.20295756590687292	
5240000	-31768.566432997897	-30207.578748654123	-1560.987684343776	-30207.578748654123	359.1221780401236	3.8937507024376306	4.384912803112487E-5	0.47983859739156814	4.287529915844092E-5	5.135389169167187E-10	0.5222681328326694	-1522.9925360075604	17350.49194980495	3871.7385073395544	312.8680826981122	42.59011714726895	44.0039764473758	65	68	5	6	27	0.19273024195939925	0.3064153053262832	0.2978968868074446	0.20295756590687292	
5250000	-31740.586894245444	-30199.509828709914	-1541.0770655355307	-30199.509828709914	321.9892219292502	3.9392632904418283	4.785357380408164E-5	0.5052232929381261	4.578327024122387E-5	6.44000575488579E-10	0.534408454597216	-1502.5413202105785	16106.783520199942	3956.9702855013816	294.9543188539742	127.44503728020078	31.469598900375676	65	69	1	9	27	0.19273024195939925	0.3030774228899031	0.30263765894904837	0.2015546762016492	
5260000	-31779.42682352994	-30194.688229022297	-1584.7385945076433	-30194.688229022297	360.0184840826772	4.129347173187979	3.7670143636199773E-5	0.48838338091465633	3.538546367417653E-5	3.3062128815015165E-10	0.5029811704817642	-1546.5936658538171	17657.14901935457	4354.891331464165	267.8100198585287	69.58363633565006	32.23130718433565	69	64	9	1	28	0.19273024195939925	0.3030774228899031	0.30263765894904837	0.2015546762016492	
5270000	-31757.317689749176	-30195.27289451679	-1562.0447952323864	-30195.27289451679	305.5964350717538	4.129347173187979	4.962400297024131E-5	0.46522692289817547	4.4796699203275454E-5	4.449506232198516E-10	0.4574752797571987	-1519.9985662385325	15071.262078888745	5729.86516146329	3697.3367354335714	231.01410232749245	33.44813979927165	71	41	22	5	32	0.1907908733307201	0.3030774228899031	0.30263765894904837	0.20349404483032837	
5280000	-31778.84613438337	-30170.669088176553	-1608.177046206817	-30170.669088176553	407.9992891401404	4.073242163452936	4.036256958935231E-5	0.47187121005005345	3.568976194253286E-5	3.1877280236760504E-10	0.47682350333876605	-1565.024494146776	17368.723308292712	6361.4098016341995	3654.9402955835385	522.1260769853745	29.514667946597953	77	23	38	2	31	0.1907908733307201	0.3030774228899031	0.30263765894904837	0.20349404483032837	
5290000	-31746.694811074944	-30193.855201828297	-1552.839609246648	-30193.855201828297	318.338728788262	4.073242163452936	5.100886876948132E-5	0.47262679772851557	4.590429760540188E-5	6.152944239522218E-10	0.5141417148032106	-1510.767009849201	15539.439451219689	5236.25524471045	4492.34950224162	179.17570164790558	18.492298365623782	67	34	37	2	31	0.1951430196455924	0.30728742963623473	0.30263765894904837	0.19493189176912445	
5300000	-31755.204988727284	-30181.829731964724	-1573.3752567625581	-30181.829731964724	408.30974778834945	3.7877808906205837	4.296884834021945E-5	0.5180467726339785	3.881314588039412E-5	4.384042317446493E-10	0.5280903005596909	-1528.8193573905799	15098.645358861979	4625.592447148577	6327.5828805939245	1005.3237196961958	31.179310189910705	69	34	29	7	32	0.1951430196455924	0.30728742963623473	0.30263765894904837	0.19493189176912445	
5310000	-31825.626163835943	-30194.566204471404	-1631.0599593645366	-30194.566204471404	487.93569585566024	4.3687621648131225	2.886422939525033E-5	0.4630915840723855	2.7013173395247773E-5	1.6052435425145047E-10	0.45939971877242786	-1585.4194018825422	24340.12252518044	5525.189430794924	7491.826362749272	936.1510304827673	24.91684974251236	72	41	22	4	32	0.20142625053599597	0.3010041987458312	0.3025507121174518	0.195018838600721	
5320000	-31805.861800608	-30192.99484067472	-1612.8669599332798	-30192.99484067472	489.8267938083519	4.121078816625646	3.1343487885591764E-5	0.4775516645003639	2.8965852268930852E-5	1.8120885015963467E-10	0.45675623232348006	-1567.3503109699213	22595.814815540576	5649.5771513300615	6652.7982882343385	1202.0285655027144	24.69603354629338	65	49	20	5	32	0.20142625053599597	0.29589320854713386	0.3047210314330455	0.19795950948382465	
5330000	-31808.156779572008	-30198.674907378943	-1609.4818721930649	-30198.674907378943	469.3873514773158	4.121078816625646	3.551383725141703E-5	0.4590249283092185	3.357277759102728E-5	2.3936355749393554E-10	0.460722765833745	-1563.6186628840546	18964.43385564959	5921.302711972423	8723.902389933317	1333.1027650519422	43.541835657783274	64	58	6	10	33	0.2003113560077077	0.29700810307542214	0.3047210314330455	0.19795950948382465	
5340000	-31832.01334437724	-30184.887113459026	-1647.1262309182146	-30184.887113459026	558.1302789130465	4.121078816625646	2.799196200639942E-5	0.48475462720380136	2.566745002254456E-5	1.6481845469443584E-10	0.4851232891894017	-1604.4184646109145	22718.36343717653	9490.393433901852	1543.7777872680524	346.3904180984076	57.117036372404726	67	64	6	1	33	0.20615007495964957	0.29700810307542214	0.29888231248110364	0.19795950948382465	
5350000	-31917.76114510308	-30184.894940314072	-1732.8662047890066	-30184.894940314072	1063.9288286046067	4.121078816625646	1.6986439104000522E-5	0.42468438563373734	1.6002044961896677E-5	4.2155598573132726E-11	0.3999901937249721	-1690.7473933688148	45880.39516039033	11291.089413843669	692.2221063687635	81.03029284789822	68.861563066549	67	68	1	5	30	0.1954770514989109	0.2939511452122848	0.3126122938049796	0.19795950948382465	
5360000	-31962.78527321187	-30209.231873306384	-1753.5533999054858	-30209.231873306384	1062.5553893210529	4.052877264207841	1.5273480372016265E-5	0.47255068925128507	1.4196496483601585E-5	4.537614028340359E-11	0.46304608717257667	-1709.855354110361	51774.40749562284	16089.95170972024	1329.0727861591677	44.3458907690262	72.1904631413385	65	65	9	5	27	0.20045679489020288	0.3028124248159297	0.3075426745797632	0.18918810571410424	
5370000	-31963.444316420922	-30208.941647209027	-1754.5026692118945	-30208.941647209027	1112.0773726769062	4.124711714700591	1.4629939816220025E-5	0.45820198515162386	1.3580068993449866E-5	4.9245678122911036E-11	0.49728187019556935	-1708.066493173161	50826.033538923955	15102.785065249423	8497.206313836648	274.6234555965046	96.64995509468578	64	51	21	2	33	0.20338400026275325	0.2998852194433793	0.3075426745797632	0.18918810571410424	
5380000	-31876.632658830084	-30193.933770140622	-1682.6988886894605	-30193.933770140622	850.5866934791111	4.124711714700591	2.1676028049909672E-5	0.5018897672895226	1.9649146937335737E-5	1.2240084871617161E-10	0.5363783339518521	-1636.8617269253057	39612.88107641913	13733.29637357605	6498.839418423716	43.52248507760921	102.96930884493132	63	42	30	24	12	0.20031387191481076	0.2950181816777054	0.3075426745797632	0.19712527182772066	
5390000	-31870.413012356134	-30194.81372749988	-1675.599284856254	-30194.81372749988	753.644660726714	4.229619767398484	2.2291128016991688E-5	0.4865149178798619	2.140930132672105E-5	1.1548009508428648E-10	0.4812798924158047	-1630.4609015090482	36017.08537297461	12490.12684799994	9669.791935313255	50.46940982099471	57.02085912236745	59	37	39	23	13	0.20031387191481076	0.2950181816777054	0.3075426745797632	0.19712527182772066	
5400000	-31876.263215611827	-30192.49210084376	-1683.7711147680673	-30192.49210084376	663.5077483130938	3.9298092156978566	2.2824213919681723E-5	0.5206794020866053	2.121457455072205E-5	1.2943322799741598E-10	0.5230139096343048	-1638.82617492259	31266.07705566146	11314.561694710119	8835.713353030018	70.51115012755847	72.00931530116864	80	29	26	33	3	0.19560905937360978	0.29972299421890636	0.3075426745797632	0.19712527182772066	
5410000	-31932.236005679584	-30213.84158317045	-1718.3944225091336	-30213.84158317045	875.2326430427978	3.8188273705992883	1.8950968323350834E-5	0.44328738428807574	1.7929590605871393E-5	6.579702931136468E-11	0.43703476199176916	-1672.7170269426715	38470.15809966684	10389.340666494016	10252.039551601989	136.36697943255217	110.26182211878275	63	20	53	1	34	0.19560905937360978	0.2954912558251277	0.308317867484435	0.20058181731682753	
5420000	-31892.14163260504	-30204.23750973021	-1687.9041228748279	-30204.23750973021	759.0596380834686	4.467372540872014	2.1551245103498737E-5	0.4410797901656413	2.0613226131218782E-5	8.045947669108938E-11	0.4275879202903537	-1641.4158539482805	33882.2633457372	39039.186357595114	7328.769521544953	82.66496999445054	92.09050650216534	56	1	77	12	25	0.19560905937360978	0.3039869397418779	0.308588483860843	0.19181551702366936	
5430000	-31976.1430626548	-30202.836355995016	-1773.3067066597825	-30202.836355995016	1107.967594159952	3.8069903983390883	1.3233581275766234E-5	0.4675725701380005	1.2528922028580548E-5	3.6706414324610345E-11	0.47346512311579997	-1726.2104623378443	61300.231335413184	18404.460444482953	11425.042127173478	162.59387583101542	112.20622444551394	60	6	69	34	2	0.19560905937360978	0.3025506178831374	0.3103645215312891	0.19147580121196375	
5440000	-32201.63259884402	-30200.36642459811	-2001.2661742459102	-30200.36642459811	3961.974191912831	4.098157333690894	3.5717979209153452E-6	0.49635629166187895	3.44149601826197E-6	3.5036662813142004E-12	0.5220784909787529	-1947.0456770223097	175242.67599468338	129463.43302069961	42533.6979256202	529.8460620694536	491.8212308628879	67	5	63	4	32	0.19458962758000808	0.3025506178831374	0.3103645215312891	0.19249523300556545	
5450000	-32014.13964517966	-30177.21198560412	-1836.9276595755387	-30177.21198560412	1711.426174722667	4.098157333690894	8.3384953409114E-6	0.5131137479742623	8.142091904951896E-6	2.1858260348582515E-11	0.5478099136436909	-1786.201033680756	78978.79373725037	60946.71990104805	25453.243630131186	145.882619655872	205.7721728850073	40	25	69	19	18	0.19451235247554277	0.30262789298760273	0.3103645215312891	0.19249523300556545	
5460000	-31977.961642702834	-30206.984268950928	-1770.9773737519076	-30206.984268950928	1175.6841631647555	4.130103116134849	1.2466634579842386E-5	0.4859372310816724	1.2110217879773494E-5	3.811924859635241E-11	0.4991457969773292	-1722.9452560531927	62976.50957727804	36240.85197119664	13621.62749468139	138.7106388639219	94.9050008202554	27	42	65	25	12	0.19451235247554277	0.29094256531733886	0.3115550580791695	0.20299002412794886	
5470000	-31817.027644215494	-30179.291937601232	-1637.7357066142602	-30179.291937601232	604.5931519845967	4.100832359316341	2.5074080066153588E-5	0.44559699196400576	2.492694429286334E-5	1.459605524657342E-10	0.48221900552281377	-1593.0671726727808	37561.49327193315	25295.774552102695	6412.913317569867	57.13154430522752	30.52378685575851	56	8	70	31	6	0.19451235247554277	0.29094256531733886	0.3115550580791695	0.20299002412794886	
5480000	-31749.300425056696	-30167.321430612774	-1581.9789944439226	-30167.321430612774	399.49464550089243	3.9858681720208873	3.829160882882027E-5	0.4995196057211392	3.557970611103103E-5	3.5050171066946394E-10	0.5040479704691955	-1539.020752843819	19894.603640824716	14852.452754864178	4397.085712856146	34.141370401960486	42.57791430654964	58	8	68	18	19	0.19451235247554277	0.3025172701942105	0.3115550580791695	0.19141531925107724	
5490000	-31758.276803595443	-30177.740868755085	-1580.53593484036	-30177.740868755085	430.55993002577844	3.9858681720208873	3.753481754370211E-5	0.5628764243450531	3.572006425555931E-5	4.4677637286013537E-10	0.5715342788195363	-1535.0365014575873	19884.952551353945	43198.59578623923	5403.300105353474	35.67787468122267	35.56807752462205	37	18	79	16	21	0.1990810282212459	0.29100174251088023	0.3093939051522526	0.2005233241156212	
5500000	-31764.659601887102	-30179.194967551033	-1585.4646343360691	-30179.194967551033	464.07600002312967	3.9858681720208873	3.7045856613839915E-5	0.5574926463556023	3.6572747176667395E-5	4.721510087385566E-10	0.5613620144119083	-1542.66606848612	23332.472303884955	3228.523320549798	3947.8801921227514	38.00941555383056	67.36870177849602	61	17	56	27	10	0.19863365049901766	0.2963356705032941	0.31052716541038644	0.19450351358730175	
5510000	-31872.227968768027	-30184.30475756162	-1687.9232112064105	-30184.30475756162	791.8469561352653	4.243647153132155	2.0649838140536197E-5	0.5417274560991225	1.9700322835032437E-5	1.1031988423206681E-10	0.5394284125717299	-1642.3585422134522	40188.06010714141	10875.819126834329	8846.82689567896	122.21130787781162	62.31651396644293	53	16	65	19	18	0.19991836743587343	0.2963356705032941	0.30924244847353066	0.19450351358730175	
5520000	-31990.347669847077	-30194.56853253956	-1795.7791373075163	-30194.56853253956	1560.3281524944337	4.430604587046763	1.1667958085819345E-5	0.4677324222914097	1.1267392290076782E-5	3.112596898562363E-11	0.4869066267968355	-1746.7827535867325	60938.685047560415	47167.53388258788	16733.448966299016	167.1207313297052	143.06010615547177	55	8	72	12	24	0.19569068089675998	0.30056335704240755	0.30501832227512304	0.1987276397857094	
5530000	-31881.314878757756	-30172.167142573013	-1709.1477361847435	-30172.167142573013	930.0033062355798	4.112118886997754	1.8425075398943346E-5	0.52653679696444	1.7119703938763783E-5	9.260059432306269E-11	0.5431152245801534	-1662.3867281457633	36126.39655188117	40030.801152334556	11268.338511919415	50.07470654980706	53.249891017163606	44	13	78	15	21	0.19550092481830886	0.29653148650420325	0.30965852268285377	0.19830906599463402	
5540000	-31875.12307117356	-30167.633995514538	-1707.48907565902	-30167.633995514538	856.6794306591781	4.112118886997754	1.8231941361724698E-5	0.4924719385903459	1.7565038727624757E-5	8.129831359649449E-11	0.4958391203439236	-1659.6992775000788	59476.95941082409	43637.67442317996	11200.1691570949	146.8778930859825	65.9945466284523	26	29	80	5	31	0.19550092481830886	0.29653148650420325	0.30965852268285377	0.19830906599463402	
5550000	-31847.38730511543	-30176.76193689218	-1670.6253682232477	-30176.76193689218	690.5221506992249	4.278808517494869	2.144752426565486E-5	0.43241307146730135	2.0640898148079488E-5	8.933358760527828E-11	0.4433898409628856	-1623.6753589036075	47584.26767660292	49858.96074473691	8700.251764667657	65.90674427974064	60.391987585435125	27	27	80	2	35	0.18905699679433408	0.30283762619299665	0.30965852268285377	0.19844685432981543	
5560000	-31902.67844564227	-30192.33574192821	-1710.3427037140586	-30192.33574192821	833.2283006691803	4.233398875496513	1.757331947698063E-5	0.48600450351005087	1.7105722330529178E-5	7.296951381358275E-11	0.5020377131501754	-1662.5729424221836	38083.943742844654	44687.136941766636	11554.713959891158	54.0481545799425	98.28586486798888	7	55	72	16	21	0.19630617197549996	0.303116468020193	0.3060849424860482	0.19449241751825885	
5570000	-31863.626494582244	-30185.401507115184	-1678.224987467058	-30185.401507115184	704.6791095723568	4.313970652019665	2.1126034851314662E-5	0.4426283184588109	2.1088139269326556E-5	9.655506661917733E-11	0.46598770437699116	-1632.4366381407347	27457.03309795261	40368.41211711758	8023.063180747486	53.42517003477949	46.09079860011225	5	46	83	24	13	0.1932033950485575	0.303116468020193	0.3060849424860482	0.19759519444520132	
5580000	-31794.647558984412	-30194.023261361817	-1600.6242976225942	-30194.023261361817	485.0677402900306	4.323617429334523	3.146601349936051E-5	0.4454016451531148	3.143760254321346E-5	2.1421369411487711E-10	0.4650937778219594	-1556.6195088415047	22250.8843913229	23776.44837433229	5478.588001477733	41.304016712492405	42.290115596950685	9	47	79	35	1	0.20198351019134017	0.2943363528774103	0.3060849424860482	0.19759519444520132	
5590000	-31825.89766701158	-30202.127649557624	-1623.770017453957	-30202.127649557624	526.3320759555895	4.221512069291881	2.6585996992063597E-5	0.4206012945420146	2.6145524827108945E-5	1.4806329993333518E-10	0.46031726619687086	-1579.5251925484479	26076.094255779757	27386.404816834725	5854.7548888527335	48.084649337722105	35.74044984356524	6	48	80	21	16	0.1966540445094293	0.3058941558051687	0.3060849424860482	0.19136685719935376	
5600000	-31773.65226440964	-30172.706867096334	-1600.9453973133068	-30172.706867096334	425.22369011877873	4.221512069291881	3.339951417329593E-5	0.40771414586983384	3.253117085222273E-5	1.9263145728865904E-10	0.42438175190522787	-1557.2303729420123	23244.710358172382	21787.661090049092	5792.458635777218	56.20462148567602	35.64308337294769	8	44	82	14	23	0.1966540445094293	0.3058941558051687	0.3060849424860482	0.19136685719935376	
5610000	-31798.79503957646	-30210.01093799174	-1588.7841015847173	-30210.01093799174	363.34634409694354	4.109560356737394	3.530290270128403E-5	0.43946791879019054	3.560367241345498E-5	2.8954309177950194E-10	0.4772673653076369	-1544.6522681045144	24154.764866768404	23381.26295936781	5933.167440972058	54.34890298406146	44.11371438453296	17	40	78	10	26	0.20023905511788992	0.3080487440724246	0.2937308876159893	0.1979813131936961	
5620000	-31723.78285712276	-30171.848664434012	-1551.9341926887466	-30171.848664434012	321.50412056943867	4.109560356737394	4.367203009185384E-5	0.4683423647385409	4.424913313065155E-5	4.4349473191580806E-10	0.4843226604327885	-1509.5928954370913	25268.96885871201	8613.985966261736	3956.5751345016865	55.45761649781866	34.72996394658882	23	48	63	14	23	0.20023905511788992	0.3080487440724246	0.3015030735917342	0.1902091272179512	
5630000	-31857.55554174017	-30207.3933926379	-1650.162149102269	-30207.3933926379	497.7031759225334	4.353557723046308	2.7310923049314837E-5	0.4481111848306291	2.705758024510036E-5	1.7913488125757502E-10	0.4936906127596251	-1602.4528795008484	45078.301757159126	11326.720454151484	6890.399580938498	2099.928109320106	48.666662803413494	33	41	58	3	36	0.19560068628562238	0.29747724327880315	0.3120745743853557	0.19484749605021873	
5640000	-32003.65040558344	-30182.430911241285	-1821.2194943421578	-30182.430911241285	1472.9711060625405	4.1183715106603405	9.978501108246075E-6	0.42235077307482916	9.6396087002462E-6	2.028500470975256E-11	0.45982203248372955	-1768.6466814318019	85375.01323120901	44375.78810718959	21305.444833942758	6435.433891879284	151.55841779773783	32	52	49	1	37	0.19560068628562238	0.29747724327880315	0.3120745743853557	0.19484749605021873	
5650000	-31971.573395067684	-30192.754840348367	-1778.8185547193157	-30192.754840348367	1163.1499692722784	4.1183715106603405	1.292016095955944E-5	0.4662748351692317	1.1796499532522131E-5	3.6275451935633737E-11	0.4877333817317653	-1725.6024346310985	120457.42098796951	28865.158696712406	21887.827853594277	7597.447067668284	89.89471147443406	19	71	39	5	37	0.19560068628562238	0.30090790170899084	0.3120745743853557	0.19141683762003103	
5660000	-32034.13515341176	-30188.83571345306	-1845.2994399586994	-30188.83571345306	1716.0793266304465	4.1183715106603405	8.495402250866863E-6	0.448862496132791	8.028363859620377E-6	1.321722730963647E-11	0.4413734780347607	-1790.3423423409422	116210.72267600033	40047.514544715756	22989.03761274121	21018.421668840794	119.47175918000512	37	64	22	11	37	0.19560068628562238	0.30090790170899084	0.3120745743853557	0.19141683762003103	
5670000	-32109.72145682866	-30177.90914632322	-1931.8123105054387	-30177.90914632322	2897.8790539308516	3.8475964280550996	4.898780943233923E-6	0.4484989926281098	4.867844868667124E-6	4.255532474766203E-12	0.42472029449972337	-1873.6859708095544	236180.50946254656	53684.39471634136	42727.523526308534	43288.055469731786	161.63363427583187	42	80	11	1	37	0.19525558736270876	0.2932262957930701	0.3120745743853557	0.19944354245886542	
5680000	-31922.927107928084	-30176.562985922283	-1746.364122005803	-30176.562985922283	1056.0779895435214	4.344408887006298	1.4129522044411546E-5	0.4313666158048361	1.3794950372647052E-5	3.866899861899392E-11	0.43628007156566107	-1695.2036979907919	56641.29828712007	23114.71264114635	21572.532664697657	4733.554222045934	85.03915108587701	24	99	10	2	36	0.18883953980687898	0.29991190994402095	0.31180500779023457	0.19944354245886542	
5690000	-32018.711426379705	-30201.524551741488	-1817.186874638218	-30201.524551741488	1583.8600201757697	4.344408887006298	9.607989322438313E-6	0.4460437313855414	9.087954541521325E-6	1.7614538025722425E-11	0.446764986625308	-1766.8664392222006	119120.00930042252	34322.81188260524	18245.913941840183	597.447841054233	112.06667180031748	28	95	10	3	35	0.18883953980687898	0.29991190994402095	0.3080104427039832	0.2032381075451168	
5700000	-32034.024113301577	-30175.091445557548	-1858.932667744031	-30175.091445557548	2130.9396586167163	4.236534241216358	7.622193540814459E-6	0.5059998456367626	7.680461479442075E-6	1.3754226196013894E-11	0.4820111793367888	-1803.0363994177465	145334.5172715803	35544.16186783629	102981.42137508023	1609.0041366424325	195.89784171659494	28	104	1	4	34	0.1864211117640885	0.29747428436318846	0.3117874468673852	0.20431715700533776	
5710000	-32055.377930321658	-30208.77969989221	-1846.5982304294496	-30208.77969989221	1790.0672492779706	4.236534241216358	8.39666721304116E-6	0.4695459619790402	8.691085576414004E-6	1.7139808228503792E-11	0.47424843503301806	-1795.138781635589	147942.55982256038	35336.62161570913	9808.760899435514	2600.2702327884726	84.01083761659548	20	110	7	4	30	0.20217648508420408	0.2942877799070737	0.31183370303544783	0.1917020319732743	
5720000	-31963.173460613685	-30191.565660580836	-1771.6078000328487	-30191.565660580836	1366.4756517377227	4.005430106662341	1.2808238579653864E-5	0.46921942345276396	1.287047095845772E-5	3.905809711700756E-11	0.479540370215809	-1721.57070417349	72979.22265233182	25829.67516979404	8542.084142254933	3254.165062545577	126.02859769416715	26	102	4	6	33	0.20217648508420408	0.2942877799070737	0.31183370303544783	0.1917020319732743	
5730000	-32019.55768139541	-30185.93177561498	-1833.6259057804318	-30185.93177561498	1764.650557389793	4.195769470461513	9.495015393329763E-6	0.40878657669661006	9.13470520769721E-6	1.6656204485899576E-11	0.43138834097443113	-1786.0554662139139	105478.8576717445	32358.123278010815	3785.454217427624	238.99533032554837	185.68391566806508	31	103	1	22	14	0.19654981572648023	0.28946581772417507	0.31183370303544783	0.20215066351389682	
5740000	-32068.294279534082	-30195.11038918883	-1873.1838903452515	-30195.11038918883	2282.063660537555	4.094200250055815	7.018454552003928E-6	0.4616504427879161	6.668396941764323E-6	1.0085085435079378E-11	0.4573666637267781	-1823.3961416751467	142207.5349200152	41377.47779959658	9634.671910635545	442.04151169581917	157.1740213317323	25	105	6	5	30	0.20653159611664498	0.2794840373340103	0.3234891575234895	0.19049520902585515	
5750000	-32183.499154293597	-30210.001899712694	-1973.497254580905	-30210.001899712694	3405.923368469309	4.257065755601115	4.6163544131166145E-6	0.4466406179438721	4.511766584421209E-6	4.457849695617326E-12	0.4501422876473905	-1921.304756447073	189557.96376338077	80404.16927806576	13460.875117714913	270.8970220180936	444.05515495296686	24	106	10	11	20	0.1907038017683041	0.2972177438586318	0.30644700031879085	0.2056314540542732	
5760000	-32201.518359474816	-30209.041953170246	-1992.4764063045684	-30209.041953170246	3887.7501205632784	4.202006182839353	4.0138249821673955E-6	0.4799739801875933	3.849064418984031E-6	3.487478633470074E-12	0.4703471105276538	-1940.5809133247526	222163.108666137	79064.88917196238	7775.094526451392	528.4648553829704	479.834231312778	30	98	12	4	27	0.1907038017683041	0.28875345086837884	0.320250683775541	0.200292063587776	
5770000	-32199.2631096819	-30198.907449017846	-2000.355660664053	-30198.907449017846	4172.283319409651	4.153917938992263	3.548274554270315E-6	0.43854292969824	3.540968288226555E-6	2.4218757133012663E-12	0.4346172123508714	-1946.1078130871435	269694.5514643677	82320.0272408461	22036.429041574145	394.9210487372653	860.0671420303353	27	101	11	31	1	0.1907038017683041	0.2880209007964393	0.320250683775541	0.2010246136597155	
5780000	-32118.06506251786	-30200.359901695116	-1917.7051608227448	-30200.359901695116	2654.705548379092	4.1194468756932325	5.769337084462275E-6	0.4161413756149254	5.528803366054708E-6	5.7323067386722175E-12	0.41457030556842334	-1868.4503973924484	181850.37056582552	42047.47474839066	4995.983087144856	110.37981013893034	189.3754601409135	33	97	14	20	7	0.1907038017683041	0.2880209007964393	0.320250683775541	0.2010246136597155	
5790000	-32119.99852711709	-30182.365541327184	-1937.632985789906	-30182.365541327184	3040.7465897836987	4.1194468756932325	5.526854001090214E-6	0.48353538910075083	5.303689221259593E-6	7.692394805071444E-12	0.49919195762595153	-1887.4133642425932	196969.5535103619	49352.95817454974	5896.939613138875	167.81279520770545	252.37892779045148	38	93	14	18	8	0.1992427506397746	0.30132494816165134	0.30312636465180876	0.19630593654676523	
5800000	-32080.724842608834	-30204.86677235986	-1875.858070248974	-30204.86677235986	2035.9636182360414	3.949673880353925	7.285198408533724E-6	0.4388455239722579	6.980371390791744E-6	9.051639104242965E-12	0.42182435450075545	-1825.7052509832888	148808.17565931665	41840.41666638141	5589.681465969599	108.27327153116576	306.7924267950535	32	99	11	27	2	0.19643733332493205	0.30132494816165134	0.30312636465180876	0.19911135386160778	
5810000	-31984.344143200175	-30190.718097285648	-1793.6260459145262	-30190.718097285648	1426.3386313062147	4.198223518436365	1.1368418242492892E-5	0.46837434020654295	1.0698378529492497E-5	2.5801687030705266E-11	0.46488463635995453	-1746.3313485362255	129296.44602437703	24934.746046035758	3111.7440549109183	64.72609450246377	115.59350287816105	28	98	17	22	6	0.1927107124545262	0.3125757549586839	0.30312636465180876	0.1915871679349811	
5820000	-31872.043481220542	-30187.469898748383	-1684.5735824721585	-30187.469898748383	717.4165300337402	4.173075747661066	2.0336126235626176E-5	0.4721786231675616	2.0641361285017326E-5	7.962328262346164E-11	0.4410833102725358	-1641.8773703072065	49304.30143885093	13932.492285575485	1622.6902314430629	41.506959460610446	29.08946701240778	29	99	16	18	9	0.19742168247140318	0.31280047021548363	0.29819067937813204	0.1915871679349811	
5830000	-31872.523656215442	-30184.10779781599	-1688.4158583994529	-30184.10779781599	698.2418731926994	4.173075747661066	2.0476920277144378E-5	0.4355138672442725	2.0503217584084996E-5	6.980112069569942E-11	0.41070652019943676	-1646.2808598134386	50045.686604986346	11961.277200053042	1016.6171069558895	39.36288522164183	38.50052870360757	34	97	12	10	18	0.19274043309753378	0.31280047021548363	0.3028719287520015	0.1915871679349811	
5840000	-31819.358804197473	-30192.84845332019	-1626.5103508772809	-30192.84845332019	500.29373862666904	4.173075747661066	3.0598637542624854E-5	0.4420990801305837	2.9460561629861798E-5	1.6606569016470888E-10	0.43351423652641263	-1586.6898955627437	24009.51168079893	9197.970931140742	165.94151160405167	118.14680836834101	39.47975308292679	36	97	12	1	25	0.19527352885961916	0.2997051528477631	0.3134341503576366	0.1915871679349811	
5850000	-31828.810221498905	-30182.38673835433	-1646.4234831445751	-30182.38673835433	620.26830250311	4.1397469822195125	2.6795699921167973E-5	0.4315590707605384	2.6212978954393185E-5	1.3446213161545333E-10	0.4323180576337726	-1603.127290695623	31007.00067662612	9880.139638090957	2699.6656625877968	251.66014069904975	39.84949963461106	35	96	3	13	24	0.19527352885961916	0.2997051528477631	0.3098698977297536	0.1951514205628641	
5860000	-31883.378254955172	-30216.35796155286	-1667.02029340231	-30216.35796155286	687.4496010639826	4.1397469822195125	2.3571373751395777E-5	0.42064910521109394	2.2739847589657667E-5	1.1601984686393508E-10	0.45202781973716427	-1624.3880573645263	38099.635510346656	10928.631936990261	141.632843716985	286.72155561921386	57.348898445340325	35	99	7	4	26	0.202887408388516	0.2978068367415673	0.2946981108860163	0.20460764398390044	
5870000	-31854.85659778569	-30207.739318248332	-1647.1172795373577	-30207.739318248332	580.1241568271055	4.1397469822195125	2.4534763294672117E-5	0.4369234590242876	2.4340035660235087E-5	1.1755792079693555E-10	0.44876746247925486	-1607.1150373909154	28318.385409123413	10757.68421553181	318.2607322938172	53.21060038043316	39.44231102138593	40	93	8	2	28	0.20404439642307814	0.29049617049039256	0.3008517891026289	0.20460764398390044	
5880000	-31871.866646770963	-30198.243835926034	-1673.6228108449286	-30198.243835926034	619.2631966062984	3.8255617745890116	2.4841594302522188E-5	0.5365958896694498	2.3759024878540472E-5	1.9570388396074188E-10	0.5766398912305583	-1633.1659647857216	31299.74051911654	10110.992014059344	376.3677934337701	54.89844106528009	36.88359704975022	48	88	10	18	7	0.20404439642307814	0.29049617049039256	0.3008517891026289	0.20460764398390044	
5890000	-31797.107107735446	-30192.7209993746	-1604.386108360846	-30192.7209993746	480.1711219297673	4.06954784709123	3.243833688605773E-5	0.42005374593975703	3.1787833602370954E-5	1.8440619524849508E-10	0.4228676156673413	-1564.4302041602689	24200.491358253	6205.582035450403	619.1244822975194	116.75925956210814	26.137855633249814	60	75	1	12	23	0.20344487095879113	0.31351406120741	0.29701214557407285	0.18602892225972606	
5900000	-31803.782497792003	-30199.745769325637	-1604.036728466365	-30199.745769325637	499.77256126038986	4.345856573831175	3.116506847906201E-5	0.3842995033893259	3.0144052388570134E-5	1.6070465209064198E-10	0.40737462484202436	-1564.7948742988774	29197.7246389563	6500.726453447237	178.08940423613842	20.392844817579384	47.10002242879831	62	73	12	18	6	0.19342176497712427	0.31351406120741	0.29701214557407285	0.19605202824139292	
5910000	-31933.592009707136	-30206.58281626962	-1727.0091934375148	-30206.58281626962	891.6186651869141	4.345856573831175	1.718407334590766E-5	0.3810720571978951	1.6510410426576988E-5	4.304683494254665E-11	0.3889347307144445	-1685.643602014383	34015.10274730345	11389.002728296133	426.106155862337	68.72255503438157	90.93924589042558	70	65	6	21	9	0.19079333931900413	0.31351406120741	0.2932953880517057	0.20239721142188022	
5920000	-31874.653865810713	-30197.39323519287	-1677.2606306178407	-30197.39323519287	732.9395976090044	4.238014721694493	2.0803032111410994E-5	0.419372761664779	1.9693758704541117E-5	8.610240075797702E-11	0.447686326165408	-1635.7747848250985	35043.98468324068	8615.761152714735	117.664916953421	12.452981214735953	58.706025824231126	67	69	23	5	7	0.19079333931900413	0.31351406120741	0.2932953880517057	0.20239721142188022	
5930000	-31858.56168755811	-30187.214713317553	-1671.3469742405587	-30187.214713317553	663.6745792036659	4.145766132734204	2.2404751180112163E-5	0.48009148698502147	2.1165758688714377E-5	1.1873439989968175E-10	0.4959627960299424	-1631.1703056833776	34454.51068587543	9319.241943401965	97.25058934167976	93.19252198261066	43.92555028005674	62	74	16	9	10	0.19696706149702548	0.2974756732770685	0.3065720993235557	0.19898516590235032	
5940000	-31915.758050017823	-30195.371996547477	-1720.3860534703445	-30195.371996547477	871.1579841329125	4.259553260759183	1.7059097227959906E-5	0.5051320276043135	1.6122010365282484E-5	8.158214761072223E-11	0.5315704452373197	-1675.8313359998558	41780.903478200584	9919.03746730103	3791.7360626328705	248.79705648591028	46.3891829629843	65	67	5	5	29	0.19696706149702548	0.2974756732770685	0.3065720993235557	0.19898516590235032	
5950000	-32059.264990848096	-30173.313511676635	-1885.951479171462	-30173.313511676635	2361.6096055122584	4.11113053949185	7.493491553694681E-6	0.5003648899953433	6.874760711703481E-6	1.4593221659858983E-11	0.5082674421379209	-1837.284217595144	89797.31856105805	29906.608490180886	4297.881088770932	976.9701315934835	210.39404152300284	67	68	3	1	32	0.19696706149702548	0.3096620127227573	0.30284433849309933	0.1905265872871179	
5960000	-31901.10013179183	-30202.164341975582	-1698.9357898162502	-30202.164341975582	854.9243715136745	4.062709122062325	1.918111026177954E-5	0.48069419630918997	1.8325836442903986E-5	8.690476874415588E-11	0.4920176509807425	-1656.6094459015123	36676.1173440343	7320.491713357905	818.6563210505797	75.73689509487463	126.71843597288559	66	67	4	14	20	0.19696706149702548	0.3096620127227573	0.30284433849309933	0.1905265872871179	
5970000	-31804.66966542615	-30174.665091760522	-1630.0045736656275	-30174.665091760522	578.3010352907311	4.062709122062325	3.0470154669003274E-5	0.477848989079641	2.8485810026428165E-5	2.2945961781414754E-10	0.5021620141774321	-1590.7195995616266	17893.504957848912	7849.537335830818	207.09179236077182	57.09991351496445	75.81007705248791	69	64	10	7	21	0.19696706149702548	0.3096620127227573	0.30284433849309933	0.1905265872871179	
5980000	-31879.50984981521	-30185.61107324848	-1693.8987765667305	-30185.61107324848	797.6861686445064	4.0508428399645195	1.9474817719517665E-5	0.4306530132440314	1.8374666003724298E-5	7.753768586054824E-11	0.4672037634237766	-1652.8369899385873	28998.35793990925	10288.276567512985	108.99863713615008	162.3212912455016	85.49760712638934	67	66	11	7	20	0.19917802070935625	0.29959269175192266	0.31070270025160324	0.1905265872871179	
5990000	-31880.568788678785	-30185.794293338447	-1694.7744953403374	-30185.794293338447	827.1029462056033	4.0508428399645195	2.013883600634295E-5	0.42571751564875154	1.930331111794687E-5	7.355973278847911E-11	0.435898752049083	-1653.9820314951783	28261.98133613622	9169.160894535498	125.38071339809359	128.78715828629237	131.74100126389936	72	60	12	15	12	0.1920638513971712	0.3063076855248107	0.31110187579090026	0.1905265872871179	
6000000	-31884.245696259542	-30198.09509406711	-1686.150602192433	-30198.09509406711	900.4064867947974	4.386512468966876	2.0651052476026446E-5	0.44737086075457255	1.996045029466485E-5	9.627123610696262E-11	0.4683639110903594	-1644.6611695284503	30910.751236186265	10376.088436055828	89.91502977517173	107.35628327825887	169.30365058999004	68	64	34	2	3	0.19701989785725926	0.3013516390647226	0.31110187579090026	0.1905265872871179	
6010000	-32043.141974881357	-30190.00649295105	-1853.1354819303056	-30190.00649295105	1966.134016715274	4.386512468966876	7.83896048679095E-6	0.4265642629297775	7.592466522124612E-6	1.2909015338642344E-11	0.4597071864371787	-1807.065310526437	109474.24888788465	23861.058222983524	404.47490286375216	218.17240124426039	310.54934112888407	59	74	10	19	9	0.19701989785725926	0.3013516390647226	0.3068983506373749	0.19473011244064323	
6020000	-31976.869493656643	-30209.279925999166	-1767.589567657475	-30209.279925999166	1185.2521617119407	3.9940084971257317	1.237374453918382E-5	0.4049362559368188	1.2074444342996283E-5	3.2421456077751536E-11	0.4536662346545353	-1725.0483620476282	52519.9752971691	19410.80185293572	131.46502619180936	98.1542354049245	131.9196444273754	63	71	10	10	17	0.19722238050610208	0.3024926388623959	0.3055548681908588	0.19473011244064323	
6030000	-31949.501161347736	-30196.621256578568	-1752.8799047691691	-30196.621256578568	1188.616587985601	3.9940084971257317	1.4239617051225573E-5	0.42980749003308627	1.3563779405346344E-5	5.141286016642247E-11	0.5012229743097616	-1709.5688008225216	59869.52501083471	14600.175721787651	116.94382831024821	204.54761779452417	112.28887544667921	64	70	18	2	17	0.20486929177749402	0.3037016667784841	0.2926208122320356	0.1988082292119863	
6040000	-31944.475188958524	-30207.19079907084	-1737.2843898876854	-30207.19079907084	1134.3594776511454	4.108898931550004	1.4312872973348572E-5	0.3844095978270461	1.4057634064887217E-5	4.246733417278799E-11	0.4498959876650961	-1691.036516785793	40692.11168713718	15000.295002251047	14433.830183327558	72.20803153398678	90.71923493309544	57	73	5	27	9	0.20486929177749402	0.3037016667784841	0.2926208122320356	0.1988082292119863	
6050000	-32082.578598052067	-30198.6732454707	-1883.9053525813645	-30198.6732454707	2423.2919633717997	4.235767140739083	6.05151816766557E-6	0.3987668967115847	5.912311951940857E-6	7.457042644658536E-12	0.4524434415724974	-1833.794767851693	98160.09031918741	29430.569646232037	37240.673867310215	152.8701427859848	100.81117711907555	62	47	25	25	12	0.20486929177749402	0.3037016667784841	0.2926208122320356	0.1988082292119863	
6060000	-32106.09104245474	-30205.263722231426	-1900.8273202233124	-30205.263722231426	2463.7979620420656	4.403229029347497	5.848766201637827E-6	0.4151088235718633	5.568410431462505E-6	6.804789698322407E-12	0.44852236469047335	-1849.2297716614707	135992.75448285727	27551.07313006486	47922.67424529052	200.68458084356703	109.90298285085977	62	53	19	34	3	0.19615479327893548	0.3146890760791087	0.2922859282307541	0.19687020241120176	
6070000	-31959.408855571986	-30184.466694288574	-1774.942161283412	-30184.466694288574	1309.723376304257	4.174285112024712	1.1108908606194365E-5	0.4193761771685449	1.1027736068921234E-5	2.1852687390604286E-11	0.42300553394858265	-1726.923259359575	68440.62037050581	15736.642572569257	15797.767268147596	160.6488917952886	159.01624226432648	63	51	19	30	8	0.19652795466451511	0.3045371294372433	0.30243787487261947	0.19649704102562213	
6080000	-31995.520287205352	-30189.511377096525	-1806.0089101088258	-30189.511377096525	1916.9007660496616	4.174285112024712	1.0106653342124875E-5	0.4419836893796927	9.476661819032486E-6	2.0118992568794073E-11	0.45395833537632274	-1755.5884060972444	65802.23853296766	17340.499135867536	35736.34481739152	182.90179560126322	230.107867141481	66	47	20	37	1	0.2014223258750993	0.2957895406673546	0.30243787487261947	0.2003502585849267	
6090000	-32162.361066325015	-30165.311670347615	-1997.0493959773978	-30165.311670347615	4742.390009613062	4.237566554107684	3.4062123933210726E-6	0.528259669781939	3.1437976261987473E-6	4.296921128369051E-12	0.6081670768875473	-1942.097903760418	220556.46524049694	50431.50407792548	74017.94003086492	271.4920954052211	402.2476504718684	62	42	30	29	8	0.19230148965786775	0.2948371218390826	0.3074197805102047	0.20544160799284494	
6100000	-32210.79251529203	-30181.947125685117	-2028.845389606913	-30181.947125685117	5664.362721131382	4.11007903072686	2.779648235491937E-6	0.4938332115815659	2.5387116330057027E-6	2.032422033127835E-12	0.5356853960303575	-1971.2473798726514	264667.2892731662	54336.330311659694	152154.33234727985	1037.959496198965	493.04547562582275	59	61	14	12	25	0.19732740505056628	0.2898112064463841	0.3074197805102047	0.20544160799284494	
6110000	-32212.532231898913	-30202.66008184188	-2009.8721500570311	-30202.66008184188	5726.324675627633	4.190503364713455	3.092923164856888E-6	0.48807211933944633	2.9286503262901135E-6	2.61166700244208E-12	0.5216356887235889	-1951.7606944829047	247853.07794788675	47851.41696704514	170152.71094665775	458.401193495761	554.1595294591585	62	58	13	8	30	0.19824155963975063	0.2982718496568036	0.3065056259210203	0.1969809647824254	
6120000	-32055.51147500495	-30182.222326924824	-1873.289148080127	-30182.222326924824	2555.1539958621684	4.190503364713455	7.06000668622613E-6	0.5097903452674255	6.344690583141047E-6	1.5402420243717592E-11	0.5730411662526903	-1817.5887886102403	127460.89391542328	23158.328952218595	56207.21464057857	7982.453710153695	222.72719293683426	61	60	12	1	37	0.19824155963975063	0.2982718496568036	0.30457109687500883	0.19891549382843693	
6130000	-32209.42282222127	-30200.713556925966	-2008.7092652953033	-30200.713556925966	5171.11707563431	3.838587678235202	3.137985567747745E-6	0.4966454833998614	2.965391753816291E-6	2.587329211333914E-12	0.519890114691528	-1951.435442930032	277565.9958710024	29805.143027649134	73047.519357509	6102.95661587981	390.43397973852444	65	44	26	1	35	0.1998892498136652	0.2991043767129733	0.3037385698188391	0.19726780365452234	
6140000	-32200.46306519901	-30191.88105844497	-2008.5820067540355	-30191.88105844497	5743.385295249974	3.927749921318073	3.4154702113004733E-6	0.4345711062759282	3.256634340271587E-6	2.1556525526634035E-12	0.44412204051386894	-1950.483400280587	206348.5873931165	33255.3676774772	149279.44562302387	1110.706416744142	601.2962760940401	65	54	14	8	30	0.1998892498136652	0.30080665818447705	0.2975251503544935	0.2017789416473643	
6150000	-32190.7981210103	-30178.674917587716	-2012.1232034225836	-30178.674917587716	5178.451716484334	4.116164013733506	3.1896387586344003E-6	0.4732824433927344	3.131799653066137E-6	2.2731011600883775E-12	0.4721648461638942	-1955.8247244063466	175642.0696728573	39335.541093066444	107374.6434429076	1739.3060936697532	460.81647989467996	68	53	10	11	29	0.1998892498136652	0.30080665818447705	0.2975251503544935	0.2017789416473643	
6160000	-31994.21870655394	-30189.65513119808	-1804.563575355861	-30189.65513119808	1558.4574817280215	3.846715982750272	1.0166254151379616E-5	0.4887216634076011	1.037462914262753E-5	2.916266803600734E-11	0.5215206509427808	-1754.2816126853638	62265.01129906497	9226.661865291866	26041.664987545646	545.2436374222441	194.37995414845435	67	54	12	5	33	0.20038315352848068	0.29260448673634987	0.3052334180878052	0.2017789416473643	
6170000	-31966.001090466816	-30187.268985920186	-1778.732104546632	-30187.268985920186	1299.1750570135248	3.7899549574332174	1.2326365276573117E-5	0.45584164234008595	1.2283875225167945E-5	3.271079803050039E-11	0.46843865618038594	-1723.334951396483	52754.27121933308	14544.183448015756	65843.39314061502	7380.211462010987	207.4266044919606	67	55	8	4	37	0.20124615426838807	0.29260448673634987	0.3052334180878052	0.2009159409074569	
6180000	-31869.277683776112	-30198.845617538962	-1670.43206623715	-30198.845617538962	690.7691228911225	3.7899549574332174	2.3103240408509058E-5	0.4121056598422623	2.247315935415511E-5	9.345932592415267E-11	0.4173314989694348	-1623.2543951140287	30929.210772458187	5890.873508199614	14378.09303157978	668.7136242712396	67.69652353585845	68	52	12	3	36	0.20124615426838807	0.2900656680583764	0.30777223676577864	0.2009159409074569	
6190000	-31915.56280508059	-30189.976094867787	-1725.5867102128032	-30189.976094867787	1096.8287106812197	3.824739206291171	1.7075880083556462E-5	0.4475206712898349	1.6978885893973575E-5	6.071428000566149E-11	0.45336768176223974	-1676.669782709023	33922.76636933562	8687.65917533304	25947.441352517537	458.68967323631824	151.0333968007539	73	49	10	1	38	0.20698326566193198	0.293147998184797	0.304284401321613	0.19558433483165807	
6200000	-31834.652958734856	-30191.723485746057	-1642.9294729888006	-30191.723485746057	592.9672142586588	4.32233060674499	2.5666227254400205E-5	0.43424577709313616	2.502523373037506E-5	1.3535916868892422E-10	0.45365959567801795	-1598.2266021012879	30100.176722557706	5288.489993057004	9202.252109729252	65.25144315390078	69.81180683408714	65	57	10	12	27	0.19125576227010946	0.293147998184797	0.3200119047134355	0.19558433483165807	
6210000	-31763.575389539612	-30182.337409096897	-1581.237980442714	-30182.337409096897	449.5552157561452	4.017532851217287	3.285115052260139E-5	0.4331168315148603	3.2102437861224E-5	2.1436147037062373E-10	0.4413739506447516	-1537.214977683148	17916.143678149154	3131.749496888555	9930.103420414673	57.621888550640165	38.52432558300647	73	46	12	22	18	0.19125576227010946	0.29553949772825483	0.3200119047134355	0.19319283528820022	
6220000	-31764.94935158632	-30183.16175774812	-1581.787593838203	-30183.16175774812	425.2643762484195	4.0521394172344625	3.4565638836877046E-5	0.4211121018511216	3.466649653078307E-5	2.4151105201970705E-10	0.4292273846231537	-1538.3107315910443	20362.78732267382	4669.336003004515	9826.780266220849	54.23025869595282	31.658112718594786	75	44	12	34	6	0.19474109343764803	0.29205416656071626	0.3200119047134355	0.19319283528820022	
6230000	-31806.20796350053	-30189.947613364337	-1616.2603501361932	-30189.947613364337	560.5532103059377	4.258836421297371	2.870297398397797E-5	0.4305243659371746	2.8377027140623936E-5	1.8540399868040847E-10	0.4720732514980961	-1569.751354259892	25151.88257518954	4908.622998711671	17457.846710513037	66.44069235732198	56.573170802518455	69	51	11	28	12	0.19282496332692012	0.29205416656071626	0.32192803482416343	0.19319283528820022	
6240000	-31818.945522896625	-30202.226367976527	-1616.7191549200963	-30202.226367976527	579.278207206807	3.9976857994578943	2.867094194165635E-5	0.44305498129653875	2.774976581369202E-5	1.6951119955204557E-10	0.4655685945257289	-1570.7946404578524	23054.789139184504	3597.3285787768205	9459.854308836322	99.73862257430218	194.67390566223344	69	51	11	38	2	0.19282496332692012	0.2954732256512223	0.3201167659107746	0.191585045111083	
6250000	-31771.65878665245	-30186.13213819516	-1585.5266484572878	-30186.13213819516	546.4888803785991	4.068971847346526	3.322463178716398E-5	0.4428081528048419	3.299881463920774E-5	2.2635968111807085E-10	0.4571877618231288	-1541.8729291551763	22920.518953139766	3665.9126009205343	8353.651954101826	60.70991141270084	37.86671015186564	67	54	10	39	1	0.19282496332692012	0.2990706092406249	0.3201167659107746	0.18798766152168045	
6260000	-31703.401732615752	-30199.797610985304	-1503.6041216304463	-30199.797610985304	310.3614424519367	3.8898666492969345	5.0754781684569235E-5	0.4046905264178922	4.959051250958301E-5	5.194654574174177E-10	0.44059838625175907	-1461.0969234998327	18208.558501584346	2467.781732321168	5787.390027695269	41.896348338781394	51.382324018883494	62	56	13	37	3	0.19282496332692012	0.2990706092406249	0.3201167659107746	0.18798766152168045	
6270000	-31733.80560168619	-30191.500190686624	-1542.3054109995646	-30191.500190686624	378.41419040131154	3.8898666492969345	4.145691934166733E-5	0.44328635703855024	4.081495956595431E-5	3.8168521144835253E-10	0.47820363689181733	-1499.0993169105175	14503.211896007539	2351.610088799199	6923.806289706674	46.40606160219824	63.988084946934954	68	45	18	37	3	0.20167015710323383	0.2990706092406249	0.3112715721344609	0.18798766152168045	
6280000	-31715.084527651303	-30209.66305647437	-1505.421471176936	-30209.66305647437	306.6163685067791	4.105959788964851	5.182642731636564E-5	0.4783844316103794	4.889034119132191E-5	6.734373503568202E-10	0.5138502027086482	-1461.9179287651598	16860.87106687133	2761.23484214096	6342.8166436434585	41.380660842229766	77.30370456047216	69	43	19	38	2	0.1899987235719479	0.2990706092406249	0.3171700632478714	0.1937606039395559	
6290000	-31740.322806116106	-30201.58303564539	-1538.7397704707148	-30201.58303564539	420.710467333415	4.196943021809372	4.184483783946267E-5	0.43527865823714906	3.920314369663332E-5	3.552493130693364E-10	0.4744717915249747	-1494.8680317670896	16679.461129463078	3138.195617761393	9290.160607567928	27.41661984293775	43.988048765491584	70	46	15	21	19	0.19798640638115536	0.3007134755854081	0.30753951409388075	0.1937606039395559	
6300000	-31773.341121689406	-30206.395281781166	-1566.9458399082384	-30206.395281781166	486.1017449584602	3.8808139093184844	3.203935044030196E-5	0.4619950150163223	3.130508317655392E-5	2.68697181882226E-10	0.5178761521285401	-1521.432916233267	18859.185853421724	4225.635116374766	15204.572009900725	39.48294261489309	46.2914967550191	67	55	9	24	16	0.19937627415694611	0.29264037221787365	0.31422274968562447	0.1937606039395559	
6310000	-31754.51842247179	-30187.96990387949	-1566.5485185922971	-30187.96990387949	419.2333510254914	4.007683897326413	3.576465535036102E-5	0.4522658562980146	3.3769615846179176E-5	3.059495319949536E-10	0.4966031496293103	-1521.7509977606455	20378.748908601407	3638.634243198213	11994.21708355107	59.09339425247822	36.9917041288573	68	51	12	24	16	0.1946349520857954	0.29264037221787365	0.3189640717567752	0.1937606039395559	
6320000	-31763.16743861492	-30174.54728302126	-1588.620155593662	-30174.54728302126	454.1916405339209	3.9551554241035403	3.439418849051578E-5	0.4250278372414204	3.289536873846511E-5	2.46764134950217E-10	0.46610937188952606	-1544.8685781147922	17909.372702343353	3218.1975929990995	8506.443286407022	89.3878772191317	58.42690966597957	70	48	13	15	25	0.199326003387526	0.28852235470629634	0.3142730204550446	0.19787862145113322	
6330000	-31737.294974950426	-30178.26846200519	-1559.0265129452357	-30178.26846200519	388.9447343194363	4.107794184385794	3.906647339853447E-5	0.46657141669293306	3.8010016749940373E-5	3.936981232080026E-10	0.513262134610771	-1515.8381476719765	16032.565960819895	2547.846802012554	6716.853508677027	81.00693391722797	57.279449637482294	67	47	17	10	30	0.1915290380257919	0.28852235470629634	0.3220699858167787	0.19787862145113322	
6340000	-31759.85090119019	-30185.035359321766	-1574.8155418684246	-30185.035359321766	463.8881699028691	3.9272687101450465	3.5152218373014616E-5	0.49696890408168004	3.218201955507506E-5	3.018932405373179E-10	0.5205332422388064	-1529.8446568193388	17220.639555950664	3287.090775974362	11076.517665848063	128.86884686533006	39.94683087318793	71	46	14	8	32	0.19498042145305286	0.29123761536428794	0.3061335595946378	0.2076484035880216	
6350000	-31801.870247417635	-30206.795987772264	-1595.0742596453713	-30206.795987772264	522.83394829316	4.027404518500542	2.9038375328384118E-5	0.4190365287206943	2.770908382848799E-5	1.5883933821573218E-10	0.4422581633608832	-1549.4462637150637	24051.094651355837	3823.317099799204	12087.468923467632	175.4793161394086	42.16235437203293	71	49	11	10	30	0.19498042145305286	0.29584584758421434	0.3015253273747114	0.2076484035880216	
6360000	-31747.002495383513	-30185.144330440264	-1561.8581649432483	-30185.144330440264	421.0518762992178	4.226334463924135	3.632227097509145E-5	0.42339417552187386	3.4091606183686786E-5	2.7468439131928105E-10	0.45618827978815213	-1518.7457821722926	19885.10480871603	3664.124049976004	7281.558590317051	82.34399485257615	40.01511782751005	70	48	13	16	24	0.19498042145305286	0.29893806277719553	0.3083338007508347	0.19774771501891708	
6370000	-31719.373443378783	-30163.891122235687	-1555.482321143094	-30163.891122235687	412.3089740921161	4.035946574028953	3.8257582020133636E-5	0.411260832758374	3.730223824795752E-5	2.999771241577357E-10	0.4404715980329227	-1508.90516723729	18205.061922056713	2845.957078907719	12925.368265881576	250.7110709471559	65.62355972066622	66	52	12	3	38	0.2026163728779108	0.29249094184303526	0.3083338007508347	0.19655888452821937	
6380000	-31818.339811908805	-30190.56652192611	-1627.7732899826956	-30190.56652192611	612.5378050856397	4.1023631698219365	2.5537529584249578E-5	0.4427098883049384	2.4538391020773735E-5	1.1826892065832037E-10	0.4408313548678982	-1581.1561577917746	30149.626722202433	3951.0919426774867	13754.333591009203	136.06618976960948	64.24655268866228	66	51	14	10	30	0.19297251209584498	0.29692009741949166	0.31166486590499465	0.19844252457966888	
6390000	-31840.010180881818	-30212.255077284746	-1627.755103597072	-30212.255077284746	742.7303458556319	4.1023631698219365	2.4301706621892154E-5	0.4476701732729307	2.2352340053766293E-5	1.0825873689415018E-10	0.451371669606645	-1582.3207814595053	28216.516523173555	4357.315627857505	11949.783399553946	117.74673018019013	36.089659210199365	70	47	14	7	33	0.19297251209584498	0.30251032762639474	0.30607463569809157	0.19844252457966888	
6400000	-31800.21656117423	-30210.260263330845	-1589.9562978433858	-30210.260263330845	510.25861597264463	4.1023631698219365	3.064684266033828E-5	0.4088984509334116	2.937863150001166E-5	1.7438133470654374E-10	0.43686019674959414	-1546.7067883037403	21429.86278606441	3793.4151615336395	7677.279566443193	71.0205703051394	42.4987797470096	70	50	12	13	26	0.19297251209584498	0.30251032762639474	0.30607463569809157	0.19844252457966888	
6410000	-31821.70206922249	-30220.73118635456	-1600.9708828679338	-30220.73118635456	550.0400532208675	4.0600770546370555	3.0693078905384924E-5	0.3759147360035467	3.0226027432251727E-5	1.5490675590669157E-10	0.4014332147103248	-1556.039170435548	28613.44223044619	3650.691436151457	9344.473708911139	193.39311258451662	35.356878726944984	64	56	12	9	30	0.19297251209584498	0.30251032762639474	0.30607463569809157	0.19844252457966888	
6420000	-31856.50353677261	-30192.862968288777	-1663.6405684838326	-30192.862968288777	675.0273019899774	3.959855949055606	2.2560485863620608E-5	0.45900346139617926	2.193048655810962E-5	1.2008296341899515E-10	0.4854396960663753	-1617.5509830959056	31181.783008479426	6220.140554954833	13781.488359245055	108.64947277869409	90.24525265050214	69	48	16	14	24	0.19748727978800307	0.3021770165876787	0.30607463569809157	0.19426106792622683	
6430000	-31820.107094519724	-30201.371580714065	-1618.7355138056575	-30201.371580714065	592.3460567175505	3.959855949055606	2.8366633364866243E-5	0.47036278438777634	2.7931419074121793E-5	1.8672450770904376E-10	0.4867688749047719	-1573.1655646878567	25927.213020320818	4380.5788922610445	11620.200681157168	159.05784275287579	58.34019975887738	68	48	16	9	30	0.19748727978800307	0.3021770165876787	0.30607463569809157	0.19426106792622683	
6440000	-31960.62100350618	-30220.210160677227	-1740.4108428289542	-30220.210160677227	1133.5430978432655	3.8348731641430764	1.4623569066707375E-5	0.4313183144764879	1.4148409136568894E-5	4.003770172213371E-11	0.44742023335054193	-1692.463666697922	54399.251261574915	7249.721047373309	18030.209542634264	124.7446122237991	118.69580420338143	67	48	17	13	26	0.1999915343454184	0.3021770165876787	0.29718298993257175	0.2006484591343313	
6450000	-31883.417834635467	-30221.03884463132	-1662.3789900041477	-30221.03884463132	776.649848537027	4.0188116311280435	2.1646604277614203E-5	0.4292430374805782	2.083058410636667E-5	8.393227305523562E-11	0.4273221769204989	-1614.923076674574	44748.99066988779	4215.851611080439	14231.889281985394	176.99986746853457	66.22368426986738	70	32	30	1	38	0.1999915343454184	0.3021770165876787	0.3046161805812291	0.193215268485674	
6460000	-31865.44109549365	-30193.305386637498	-1672.1357088561526	-30193.305386637498	879.3559386039796	4.1993674477826	1.9224527238939476E-5	0.4603630238923243	1.8046774971222065E-5	6.510720257692805E-11	0.43551680572799617	-1622.5133169241203	43495.85425278094	3350.475178488611	13531.261539914329	1195.3912444601544	91.77963687506167	65	35	31	1	39	0.19314196983356421	0.3045574816107726	0.3046161805812291	0.19768436797443423	
6470000	-31840.675216342715	-30189.838925148844	-1650.836291193871	-30189.838925148844	680.135465436404	4.1993674477826	2.228937358364732E-5	0.38260010440902464	2.1087968509522218E-5	7.303069782388213E-11	0.39954396773130246	-1604.3572083053368	29072.304869433705	2659.5993246637677	11169.84270081888	71.1380875389639	83.8477862433189	70	24	37	7	33	0.19314196983356421	0.2989591366295159	0.3046161805812291	0.20328271295569092	
6480000	-31833.15930555932	-30201.483520593407	-1631.675784965912	-30201.483520593407	647.0401838627414	4.1993674477826	2.44879831635749E-5	0.4432442629869932	2.216962508984826E-5	9.761043212992733E-11	0.4427536826607228	-1585.8620080817398	31240.00841510619	2521.15087023728	9629.810352890581	69.42026617554	52.71806073192823	68	19	44	35	5	0.19314196983356421	0.2989591366295159	0.3046161805812291	0.20328271295569092	
6490000	-31874.83417739177	-30202.977164861604	-1671.8570125301683	-30202.977164861604	815.5579693334151	3.8757995814985917	1.896515918766891E-5	0.4443713503566254	1.7416293679664572E-5	7.020406787629861E-11	0.4605446421344612	-1626.5484798919545	41958.0206473209	8332.305532503668	10866.66833093952	62.73787755184183	59.255609422532366	66	30	36	19	20	0.20405667346521708	0.2989591366295159	0.29370147694957627	0.20328271295569092	
6500000	-31748.535111346737	-30186.19768879198	-1562.3374225547561	-30186.19768879198	422.85621389456577	3.8757995814985917	3.703536807009119E-5	0.4704877115793782	3.341848567715851E-5	2.532662803811831E-10	0.4675170623760306	-1519.4103662143896	22288.178219715803	2754.6289887892362	7002.308914915574	29.028984129495203	25.816162709429015	65	50	20	35	1	0.19859244123840591	0.30416957998273897	0.2939552658231644	0.20328271295569092	
6510000	-31746.803374647865	-30163.547975842743	-1583.2553988051234	-30163.547975842743	401.67989366826606	4.062823318533998	3.539125101855543E-5	0.4748664378345148	3.327320191697835E-5	2.729745991543403E-10	0.48179935623860853	-1539.928721482512	24537.523805240427	4070.9999696566656	8223.254051225436	33.528998753870354	27.049254787441043	67	52	16	30	6	0.19859244123840591	0.2949688357567421	0.30121712356736086	0.20522159943749135	
6520000	-31754.434123329316	-30174.370648213764	-1580.0634751155508	-30174.370648213764	418.04859215076215	4.062823318533998	3.4188844348637434E-5	0.5365176430202635	3.152385358236549E-5	3.883406612123094E-10	0.5838367255436522	-1536.5575061933691	21131.985940771185	3873.106908492005	8647.546215779088	48.40908334017361	22.647165629065054	68	54	12	20	17	0.1872469003924994	0.3007570330222881	0.30677446714772133	0.20522159943749135	
6530000	-31721.91376921081	-30180.190279268452	-1541.723489942358	-30180.190279268452	344.5197653732896	4.062823318533998	4.3278461857001396E-5	0.5361836712890781	4.082400202291269E-5	5.841607385350822E-10	0.5527376876908839	-1499.6918041916106	17880.402442482602	2939.4176531512203	5087.319971814094	51.49858855236623	30.370280605381605	68	42	24	7	30	0.19196288075862206	0.3007570330222881	0.30205848678159863	0.20522159943749135	
6540000	-31811.83050319303	-30197.594123755975	-1614.2363794370551	-30197.594123755975	531.6182515320528	4.07085912954529	2.8217243488886383E-5	0.45414903387337596	2.6417136405207555E-5	1.544225398881787E-10	0.4531383060580591	-1570.9317367725541	27309.223969234605	5295.265624985142	7019.109315709037	85.15639057284596	22.53761129281143	65	51	17	9	29	0.20198714951049282	0.305042449539818	0.30068491899101635	0.19228548195867298	
6550000	-31752.056974980653	-30182.392992596662	-1569.6639823839898	-30182.392992596662	477.5538275387178	4.07085912954529	3.402124197022468E-5	0.4685951818416595	3.224515568463578E-5	2.315487562568134E-10	0.4634612762249269	-1526.767498711837	23071.171704747016	3180.813600850954	6105.489398139112	73.5427848899083	29.378407845388907	73	38	22	6	32	0.20571539867281813	0.3013142003774927	0.30068491899101635	0.19228548195867298	
6560000	-31797.832971760516	-30178.221576541262	-1619.6113952192525	-30178.221576541262	587.4922188124881	4.07085912954529	2.5087845656410216E-5	0.4792505429914755	2.3684015408130852E-5	1.3487187887621387E-10	0.4773315681912541	-1576.6854409830971	29933.691648347805	3626.3950490754696	5574.156204861027	63.482706380359645	23.912734785135456	70	24	39	11	27	0.19711745178467033	0.3013142003774927	0.30068491899101635	0.20088342884682078	
6570000	-31776.34617585979	-30216.500875683138	-1559.845300176652	-30216.500875683138	395.8517495885715	4.059859195407095	3.674647986719043E-5	0.3984135190940549	3.590498940383004E-5	2.388399877000092E-10	0.4223454975509965	-1518.0064618400068	18538.62736373434	2426.0627857190384	4851.170951359542	55.57607222488454	41.65793662214505	71	28	34	5	33	0.19711745178467033	0.3013142003774927	0.3054298567311392	0.19613849110669793	
6580000	-31777.673247292216	-30177.980871608757	-1599.692375683457	-30177.980871608757	579.0794538980113	4.108594127190323	3.087940213468844E-5	0.4589368283005722	2.977923066771798E-5	2.222099949912034E-10	0.4994402973369587	-1557.4093435803015	24025.023532378866	3968.3874079886264	4696.940383743045	71.73294001837566	35.83489016949413	73	12	48	11	27	0.19711745178467033	0.3013142003774927	0.3054298567311392	0.19613849110669793	
6590000	-31848.85948367968	-30188.903128924652	-1659.9563547550272	-30188.903128924652	682.2810964663418	4.108594127190323	2.1687694745528533E-5	0.49094978850488935	2.0162278233545152E-5	1.0261094404882344E-10	0.49606865436677755	-1615.6130979434088	34535.228981630724	6948.5289333689825	8492.027723690177	66.69153675895481	38.17975648525615	70	4	59	20	18	0.197866366449436	0.3107010302859617	0.2952941121579045	0.19613849110669793	
6600000	-31724.593563634982	-30176.519794452543	-1548.0737691824395	-30176.519794452543	356.5382109040419	4.108594127190323	4.353553347714975E-5	0.44186444513239137	4.0225545069338896E-5	3.7611585835776013E-10	0.4604992938775174	-1506.7830135153793	19925.40189216277	4206.148910873743	3746.0755481990163	54.315523783849464	34.632788236174164	67	5	62	4	33	0.19563066041486474	0.3077138242591767	0.3020413887747563	0.19461412655120242	
6610000	-31889.65163993089	-30174.50362026658	-1715.1480196643092	-30174.50362026658	933.0475697921294	4.108594127190323	1.767318804704378E-5	0.4444062468895408	1.6334454841539564E-5	6.665698578757271E-11	0.4901013523586751	-1665.606031628612	48927.75714329437	26906.827204606958	7311.938359766951	3966.050798812305	77.87873082115394	59	13	60	2	37	0.19563066041486474	0.3077138242591767	0.3010709329968434	0.1955845823291153	
6620000	-31926.688881393846	-30181.773276263626	-1744.9156051302202	-30181.773276263626	1078.7015466942967	4.108594127190323	1.39818675428197E-5	0.48400840845850573	1.3571394995006952E-5	5.2445432153413204E-11	0.5259830064732453	-1693.1509258274639	47037.97525840029	8702.58685519513	17069.414219341455	11034.524539883798	77.64801007044852	75	15	39	5	37	0.20057891790766608	0.2981447982429721	0.3010709329968434	0.20020535085251862	
6630000	-31760.687989781734	-30177.173364736886	-1583.514625044848	-30177.173364736886	406.31378958131876	4.108594127190323	3.275976039186259E-5	0.4341048948511481	3.171409914118525E-5	2.0898025850302168E-10	0.44404788285302854	-1537.718754661689	18490.5414975383	5667.161914263017	6246.430998046962	2457.5953525607338	32.394826668784766	64	8	61	1	37	0.19912029349407376	0.2996034226565644	0.3010709329968434	0.20020535085251862	
6640000	-31761.85598102255	-30202.032680350003	-1559.8233006725463	-30202.032680350003	363.7770609870976	4.108594127190323	4.092623022610533E-5	0.42650027541756813	3.914894276717306E-5	3.2848318283756377E-10	0.45309956550680963	-1511.3818293220857	20892.094237446596	14296.935158021082	4203.285143730274	7059.1128978884735	18.74424245735877	41	28	38	27	37	0.19912029349407376	0.30096446885056005	0.3045329707811738	0.19538226687419258	
6650000	-31739.7357676163	-30202.063487143423	-1537.6722804728763	-30202.063487143423	335.7235103033898	4.035487820184926	4.574866294105184E-5	0.36231937216214216	4.4436073362862395E-5	2.650387477202675E-10	0.3626072765120491	-1491.7698255542641	15071.847700270106	3991.5969794128837	6078.360077142735	4151.387247576426	31.005418490739594	63	1	4	66	37	0.19912029349407376	0.30096446885056005	0.3045329707811738	0.19538226687419258	
6660000	-31785.28474852964	-30198.87558833473	-1586.4091601949103	-30198.87558833473	440.47481138401434	4.027267060940259	3.224340894596032E-5	0.44299916732976613	3.203434099596952E-5	2.3381172773876355E-10	0.4701538533986498	-1537.438243562687	33051.70435001253	15163.483837800215	11344.410755190705	4583.391423430343	28.20134701908645	27	21	24	62	37	0.19587110725143275	0.29260427019126245	0.3105853174970493	0.20093930506025567	
6670000	-31789.825916510956	-30207.09255061622	-1582.7333658947364	-30207.09255061622	452.56953308156443	4.102391031385831	3.286170265988098E-5	0.39399158499807285	3.3675191512026214E-5	2.0904435656584263E-10	0.43034032730855754	-1533.7580714579094	23175.967959112506	15595.619028183208	15175.247434208923	5405.644975862334	22.824245776589763	28	8	35	63	37	0.19064515183487651	0.301937139888628	0.30647840321624	0.20093930506025567	
6680000	-31787.604798760294	-30172.04071096092	-1615.5640877993749	-30172.04071096092	547.6702853630458	4.285483271662331	2.6570728647668486E-5	0.4687581021503683	2.7477438192309296E-5	1.643803322732184E-10	0.4682290488446791	-1565.315499577717	29239.58935691231	10814.0877395285	21350.81469771827	5002.924254883256	34.80307421740826	37	18	12	68	36	0.1931882288884813	0.3064071712176712	0.3039353261626352	0.19646927373121248	
6690000	-31747.458632100173	-30180.10974122013	-1567.3488908800443	-30180.10974122013	380.25491094496783	4.285483271662331	3.899596385133602E-5	0.4386742148914685	3.8150439947585075E-5	3.0487461255718204E-10	0.45146870426029245	-1518.836268342021	15847.78968204958	6763.437079578815	17131.45026441547	3667.2608270772707	36.98565847870713	41	10	20	64	36	0.1931882288884813	0.2975595065651123	0.31278299081519406	0.19646927373121248	
6700000	-31774.71381806877	-30183.187699389036	-1591.526118679732	-30183.187699389036	413.43657904196095	3.9722099201434626	3.4049397775344203E-5	0.46668586521467	3.263779298680912E-5	2.87250785734202E-10	0.5015756867452891	-1540.8994019861211	33620.28778072115	13390.935559697631	23755.874033764096	5343.722554974933	23.517405774478707	16	43	11	65	36	0.1931882288884813	0.3075255326728708	0.3052400084861879	0.19404622995246015	
6710000	-31786.258805007754	-30225.621646197837	-1560.6371588099157	-30225.621646197837	350.8462438980202	4.0563491710544834	3.7877765362514756E-5	0.3975154355809803	3.772795591097523E-5	2.77744563813224E-10	0.4348171524274881	-1512.50778645187	37546.909122786994	16221.580314947269	4520.90033220314	4145.325293161691	24.17684177319821	5	65	3	62	36	0.1931882288884813	0.3076787507656242	0.3052400084861879	0.19389301185970678	
6720000	-31791.53293344033	-30207.431864847436	-1584.1010685928918	-30207.431864847436	418.20815522075026	3.772637169165113	3.7270890449442406E-5	0.386727872894696	3.5431559815253046E-5	1.8537635389152965E-10	0.3805955814479264	-1534.8069429966845	20618.55228085164	11890.678293333818	20979.938618786666	5555.675910441863	24.12136081048774	21	38	14	63	35	0.20164177066176583	0.29491491430742894	0.3052400084861879	0.19820330654461749	
6730000	-31785.13069384201	-30182.22393729474	-1602.9067565472703	-30182.22393729474	402.9350830244787	3.7684739359624304	3.3838187867478766E-5	0.4057975753713154	3.314749699484464E-5	1.969501264105797E-10	0.4161972462529233	-1554.2377339879986	30443.678554840197	14475.993496083653	9227.661140108356	5697.564644969659	22.958501564962805	8	64	9	56	34	0.20164177066176583	0.29491491430742894	0.3037600790162063	0.19968323601459909	
6740000	-31858.148012550526	-30179.9020973184	-1678.2459152321262	-30179.9020973184	697.8062102978799	4.245595596167866	2.1093640228245022E-5	0.4716433829885774	2.0178215186349593E-5	9.305666149731801E-11	0.4730181648934395	-1627.5505156343168	35561.24922389839	22205.503209650415	4770.236675318042	9327.24104265546	39.36917437464612	31	51	13	41	35	0.19984558136418262	0.2974339937280182	0.3091730913501997	0.19354733355759957	
6750000	-31886.323591668664	-30171.026229759285	-1715.2973619093775	-30171.026229759285	1005.6381294461502	4.077309688479071	1.5802311025098782E-5	0.5087981408154602	1.5442800371684387E-5	7.53260031980368E-11	0.5309238124648106	-1662.4828572028732	87345.02591581148	32998.364649113726	6515.475353257216	10589.609163710233	48.09501489802712	7	71	15	43	35	0.19984558136418262	0.2974339937280182	0.3072261099203399	0.1954943149874594	
6760000	-31828.18367760233	-30208.60037798269	-1619.5832996196405	-30208.60037798269	521.5834000444622	4.162856499686031	2.7897478682333508E-5	0.45473417435953567	2.739306148095377E-5	1.7109880329646176E-10	0.4612743301458869	-1569.8896965240358	37088.23428395798	20839.287456753344	4822.217993931692	6692.3878374172655	17.872863093401147	1	79	8	48	35	0.1974063496250468	0.3088380406817829	0.29826129470571106	0.1954943149874594	
6770000	-31838.044189976095	-30166.696698230906	-1671.34749174519	-30166.696698230906	722.490757581926	4.260931952437075	2.1087816600123953E-5	0.475538563188584	2.0959167039404292E-5	1.0649008617703065E-10	0.4831644079602233	-1620.7881171711217	41877.84733295051	25846.18974061998	8215.650446165351	7447.3097625111395	38.829068547373204	28	47	41	20	35	0.19264644144369006	0.31359794886313963	0.29826129470571106	0.1954943149874594	
6780000	-31794.496914539926	-30177.112289567904	-1617.3846249720239	-30177.112289567904	522.0286289667706	4.170972238552883	2.6946093653424282E-5	0.48252640057663465	2.713109516604541E-5	1.5665641528869413E-10	0.4721866997999596	-1567.3486790654326	40966.639393316545	23417.20545914886	4404.848106654645	6467.701866977536	30.088929884706683	31	47	18	40	35	0.20006645624708275	0.29345518592237213	0.30336451153618205	0.20311384629436324	
6790000	-31789.78664230178	-30187.569474947035	-1602.2171673547439	-30187.569474947035	472.5517784305812	4.170972238552883	3.0312566361712686E-5	0.41637161179427845	3.006609405734333E-5	1.485879866131988E-10	0.4024676808591756	-1553.855966847437	20995.317662710153	16050.15746425654	7803.8087611289975	5980.217187699334	19.0478641934566	49	37	10	40	35	0.20006645624708275	0.3011215582987215	0.30336451153618205	0.19544747391801384	
6800000	-31831.49537504898	-30222.802919138998	-1608.6924559099807	-30222.802919138998	498.73597595161357	4.170972238552883	2.7753026496818476E-5	0.40567489304487525	2.8317109800635134E-5	1.2941835347092737E-10	0.39862405195990913	-1558.81514617557	27385.6712372767	26236.837556342798	16403.189757397213	5387.0626211845765	17.92547367942168	42	4	35	55	35	0.19531830284704293	0.3011215582987215	0.3037572226883113	0.1998029161659244	
6810000	-31853.007443029095	-30203.594563130642	-1649.4128798984516	-30203.594563130642	607.2012002765427	4.170972238552883	2.5358597325206276E-5	0.42600268100440475	2.51259088279339E-5	1.246199117586844E-10	0.44002468853850385	-1599.456593394916	31171.223123546526	14705.018731644597	18918.490879885743	5592.174821561306	24.29749027282691	46	7	26	59	33	0.19531830284704293	0.3011215582987215	0.3037572226883113	0.1998029161659244	
6820000	-31865.15882964017	-30206.737328320058	-1658.4215013201128	-30206.737328320058	592.8699707295646	3.948924036773125	2.327233788322396E-5	0.4105179318993366	2.3781692701394727E-5	1.0046181959628737E-10	0.4166442197891354	-1606.6429380325696	46218.66802070391	47662.21776386562	21106.568521159552	6468.23854229462	49.13729420731787	19	9	46	63	34	0.19531830284704293	0.3001310582718535	0.3047477227151793	0.1998029161659244	
6830000	-31780.822143441503	-30200.524390163082	-1580.2977532784207	-30200.524390163082	380.11069247935603	3.8693317520048707	3.863062428310822E-5	0.4235289003645086	3.748677122872615E-5	2.7830496334744007E-10	0.44676687977324253	-1530.9702356910989	31786.7676064872	14451.73982539297	16694.283692341578	4390.530264107899	21.441238514694767	12	28	38	59	34	0.19531830284704293	0.3001310582718535	0.3047477227151793	0.1998029161659244	
6840000	-31764.463392923615	-30191.55746739429	-1572.9059255293241	-30191.55746739429	372.457150521493	4.065525590125584	3.8569419168639004E-5	0.4271602051179679	3.776921376747061E-5	3.067675485361592E-10	0.4595958832524102	-1522.9019467674498	43677.618698782324	14416.322647975923	18184.532958559208	4123.939216379213	20.992398065005332	13	26	31	67	34	0.19531830284704293	0.3069905623770544	0.3047477227151793	0.1929434120607235	
6850000	-31754.648327415693	-30191.209922431928	-1563.4384049837636	-30191.209922431928	350.7255603296689	4.065525590125584	3.809169031048616E-5	0.41199866114645917	3.8179829211051726E-5	2.4711432891607756E-10	0.414603124019787	-1515.5267043330925	19697.10366116135	10207.503085224602	12482.092272579297	4196.89558142649	28.519673557234352	30	4	36	66	35	0.19531830284704293	0.3069905623770544	0.3047477227151793	0.1929434120607235	
6860000	-31840.673031464565	-30204.52143399502	-1636.151597469544	-30204.52143399502	608.2677042715709	4.253992151549383	2.5500871385759705E-5	0.4444367876193043	2.6101255607493653E-5	1.3042658034858464E-10	0.44747423855316604	-1586.1981476569363	31113.19486534242	17250.33157196561	16984.92043470695	5756.325394396569	42.50783360803736	30	16	30	61	34	0.19531830284704293	0.3057308607962664	0.30600742429596733	0.1929434120607235	
6870000	-31817.126805424756	-30178.802417273615	-1638.324388151141	-30178.802417273615	574.389917879328	4.158030838198312	2.5038900239716214E-5	0.42982220484629186	2.5003466085188566E-5	1.3662741006610312E-10	0.4707426991467001	-1588.2288134620223	30004.91411280035	25337.870300322033	16744.434438841094	5579.531212217642	29.726779652198047	32	8	39	58	34	0.19531830284704293	0.3057308607962664	0.30600742429596733	0.1929434120607235	
6880000	-31787.16110024064	-30179.447253202703	-1607.7138470379343	-30179.447253202703	403.83904388192013	3.9863075976553866	3.216553898897754E-5	0.46531623482265366	3.338917094019284E-5	2.6812110699042787E-10	0.5009330502540054	-1555.830090309795	22817.50215149251	68016.3026325805	10916.438776588202	5166.203010714934	30.9515612767378	34	3	50	51	33	0.19531830284704293	0.3057308607962664	0.30600742429596733	0.1929434120607235	
6890000	-31846.295257385464	-30203.68645272011	-1642.6088046653545	-30203.68645272011	547.8142863736758	3.9863075976553866	2.503258913045665E-5	0.423499514616405	2.5434671676605554E-5	1.1697935972812102E-10	0.4301485973170952	-1590.8230225606774	34071.985653454576	57115.88394731255	12765.725152649913	7633.001541749942	27.971998631844748	33	1	62	41	34	0.19531830284704293	0.30174305827029896	0.30999522682193476	0.1929434120607235	
6900000	-31865.701217216563	-30190.540364968692	-1675.1608522478691	-30190.540364968692	717.5426000398322	4.198778674729396	2.060090374180055E-5	0.40723082069472255	2.0865851239746996E-5	8.162490181110474E-11	0.4247427347726521	-1622.6643367579895	50077.56278053522	55698.27802355923	19921.97869084034	8555.718864152403	31.338273100757693	26	6	61	44	34	0.1926695646319105	0.3059949704901872	0.3016801425850014	0.19965532229290098	
6910000	-31895.291175709415	-30185.257984336688	-1710.033191372727	-30185.257984336688	786.7403727012337	4.198778674729396	1.7895262310944288E-5	0.4218372035172946	1.789915095055727E-5	5.932085868141805E-11	0.4325930202071884	-1658.0519758442501	42747.37466980178	21168.6422606863	25561.698857166502	10843.904614422965	43.37321288178576	35	28	19	55	34	0.19186285626355107	0.30486408500931167	0.3016801425850014	0.20159291614213598	
6920000	-31939.0623282963	-30202.3937707588	-1736.668557537498	-30202.3937707588	912.4529178339301	4.324080733552329	1.4429378619760901E-5	0.4016815016488767	1.4649465339313008E-5	3.4722836160765815E-11	0.40907783957009797	-1683.3229313148915	56474.99337879436	33267.231037969614	35064.00117562439	13080.82773575706	52.775542633990504	21	15	49	52	34	0.2057544723723267	0.2921797363645476	0.30047287512098986	0.20159291614213598	
6930000	-31933.424562803146	-30198.800289867344	-1734.6242729358007	-30198.800289867344	907.2943213005137	4.172658421811084	1.6427566443017526E-5	0.3726472917051894	1.6368665343122397E-5	4.4477947296151024E-11	0.4070104010930155	-1680.4277315642366	96100.52380166855	80555.13388689018	21355.803796769404	11941.71646233931	51.92583946522127	5	35	50	47	34	0.2057544723723267	0.2921797363645476	0.30047287512098986	0.20159291614213598	
6940000	-31986.086419743402	-30210.604978032163	-1775.481441711238	-30210.604978032163	1272.6698981617396	4.172658421811084	1.2092867856550588E-5	0.4136332590352851	1.2040797191901132E-5	2.794816270720898E-11	0.43244488018044397	-1720.9874357052581	128063.79319822975	47694.14186228838	6946.294527932417	14856.413997589758	100.15011444590753	14	71	12	39	35	0.20144619108127662	0.2921797363645476	0.3047811564120399	0.20159291614213598	
6950000	-31867.567346149353	-30185.377576510513	-1682.18976963884	-30185.377576510513	661.9937621938009	4.322012760438002	2.328930868198175E-5	0.4059171106484625	2.3009704908553298E-5	1.1106275356461272E-10	0.4528972078458951	-1631.9428572231448	42043.63724215	19515.144738879433	4783.780902255841	8381.926286824051	44.195577156472304	14	68	4	52	33	0.19255244043813355	0.30740102010767645	0.30148405656043176	0.19856248289375827	
6960000	-31872.338509982914	-30165.599695492587	-1706.7388144903277	-30165.599695492587	787.3921254065757	4.245552522406235	1.9466567385603147E-5	0.4572085501777974	1.9329047621863397E-5	8.721998935745083E-11	0.476933791281671	-1655.624920600819	46273.06938046043	30687.77861256974	9436.30228446279	8265.752905186817	93.1675136781002	22	59	9	46	35	0.19255244043813355	0.29839696269998134	0.31048811396812687	0.19856248289375827	
6970000	-31848.77656221463	-30185.510582495026	-1663.2659797196034	-30185.510582495026	621.5111378534873	4.245552522406235	2.713089374189316E-5	0.4375933333320676	2.595743685688813E-5	1.4516772248611656E-10	0.4600346677676233	-1613.0784366199227	41768.202787162234	15436.623072745242	12124.403577432966	7297.364603777831	88.63071633439208	29	60	5	42	35	0.2012295746479266	0.29839696269998134	0.3018109797583338	0.19856248289375827	
6980000	-31828.927585118654	-30190.00538959547	-1638.9221955231826	-30190.00538959547	436.445771135436	4.1782346603732625	3.141797265354578E-5	0.5165189172738801	3.015216452318956E-5	2.6472573208750497E-10	0.5253144368185261	-1589.6701456654278	35966.595355299774	15374.271912712786	5905.75655656149	5869.168940920573	34.16454026682423	19	68	19	32	33	0.2012295746479266	0.29839696269998134	0.3018109797583338	0.19856248289375827	
6990000	-31806.15203036715	-30177.63725096457	-1628.514779402578	-30177.63725096457	486.2097527080141	4.26447947276217	3.1941498795777446E-5	0.5153437780425871	2.992639244038886E-5	2.8378329347287696E-10	0.5467285640431562	-1580.1052936923033	28866.48686990003	15188.947632124304	5881.6944899761675	4442.391689549902	55.24867259294285	19	53	28	36	35	0.2012295746479266	0.29664081057095937	0.3035671318873558	0.19856248289375827	
7000000	-31813.852968131865	-30187.523615710004	-1626.3293524218604	-30187.523615710004	527.1354615697616	4.26447947276217	3.008498585622776E-5	0.49337417985419135	2.905089334513282E-5	2.371527232339477E-10	0.5225228286314082	-1577.4442916289886	33212.214383874794	16712.244800364864	7806.3151354923075	4511.657688900537	51.65419362561078	29	48	32	26	36	0.193304015374072	0.2973221486481807	0.31306412956142643	0.1963097064163209	
7010000	-31875.867652288525	-30187.218163111393	-1688.6494891771317	-30187.218163111393	700.0666732164735	4.26447947276217	2.0612978152729663E-5	0.5189015070528945	2.011657142628927E-5	1.3058296983713354E-10	0.5544844232072805	-1637.948585433037	42988.46483823679	26794.151232785152	8657.361203364595	6960.97395215724	68.37587411645502	23	45	65	2	36	0.193304015374072	0.2900792791160384	0.3203069990935687	0.1963097064163209	
7020000	-31894.723546395453	-30211.237077408674	-1683.48646898678	-30211.237077408674	773.6423183966374	4.26447947276217	1.9052258165004548E-5	0.4628582653325795	1.8407734268237902E-5	7.916488601034678E-11	0.48619032425005443	-1636.313547277572	62592.75894784074	24197.285026797188	8722.643163560513	23.40294405081034	63.658765669331046	16	61	58	10	26	0.20239744597746803	0.2925325880085052	0.3091276715636494	0.1959422944503774	
7030000	-31881.169580808248	-30202.002227531113	-1679.167353277136	-30202.002227531113	733.1611539412315	4.26447947276217	2.040694955058235E-5	0.521163998453682	1.9984076103058975E-5	1.0759476862017705E-10	0.5091897906333789	-1632.4104817141433	43092.82211243656	30237.087868009003	10732.535775484339	18.829469625577076	43.72169006335849	32	47	56	4	32	0.20239744597746803	0.29025509599199534	0.31140516358015924	0.1959422944503774	
7040000	-31938.29351955016	-30168.946294301048	-1769.3472252491108	-30168.946294301048	1331.0637675770615	4.278065414371232	1.1169690066241385E-5	0.5291068135084946	1.1240757251634606E-5	3.2151401225088486E-11	0.5093767315114739	-1720.8212262471436	43478.20721841718	59922.37760964322	16633.757335630642	90.80214059450067	67.48010361252538	7	64	64	7	29	0.20239744597746803	0.2962767089881233	0.30538355058403127	0.1959422944503774	
7050000	-31929.742589478337	-30174.02607771108	-1755.7165117672553	-30174.02607771108	1112.8170061524797	3.9282652384639922	1.1821328369651068E-5	0.5429882754753137	1.1947059064949425E-5	3.879188857123468E-11	0.5172589338754783	-1707.4113428570483	44238.924655210874	56392.66122648731	17283.001124342798	31.680860601329073	53.88005662003194	11	61	64	15	20	0.2015864316604755	0.29708772330511585	0.30538355058403127	0.1959422944503774	
7060000	-31825.23111582289	-30193.95958396493	-1631.2715318579599	-30193.95958396493	611.7601627514583	3.9282652384639922	2.368898608528687E-5	0.4784937508161072	2.296126167577593E-5	1.1685801668799862E-10	0.467354012132242	-1585.6467819365453	70101.50420925317	23668.33395002896	7353.459662392026	19.94760570544662	28.805834690693974	14	61	60	14	22	0.19849987693908872	0.29708772330511585	0.30224542471574434	0.20216697504005107	
7070000	-31896.77452710404	-30226.670682632997	-1670.1038444710423	-30226.670682632997	819.2638126111273	4.175701434134892	1.915406702653671E-5	0.4758891723193268	1.8674776216916668E-5	6.995616734113888E-11	0.45329205576701076	-1622.457391966246	43679.41123888592	25937.817466801942	10901.64306841462	15.130544707445223	57.06000135127367	18	64	54	19	16	0.1926276061340062	0.29468291219204384	0.312808502073964	0.19988097959998594	
7080000	-31730.08438090284	-30182.786761081654	-1547.2976198211888	-30182.786761081654	362.15357046791456	4.276660705660323	3.784624325799997E-5	0.5498799153126726	3.707314299844707E-5	3.884598926710553E-10	0.5172307487487517	-1503.770834422326	14021.419101457008	14088.258636505654	5175.975076722119	8.819560708181445	27.956341013501184	6	78	52	25	10	0.1926276061340062	0.30692094355602956	0.3005704707099783	0.19988097959998594	
7090000	-31779.913648106005	-30177.081647337625	-1602.8320007683806	-30177.081647337625	483.8232415820142	4.276660705660323	3.031556902291409E-5	0.4780447081675255	2.9197752297330342E-5	1.762477951457508E-10	0.441350338524692	-1558.3284754018712	27989.037242914856	18812.315167862438	6192.367110361833	22.60978346262777	44.67013747966471	20	59	57	28	7	0.1926276061340062	0.29364160055294153	0.31767872644679784	0.19605206686625443	
7100000	-31712.629001311674	-30164.47556702904	-1548.1534342826349	-30164.47556702904	363.5374583664461	4.276660705660323	3.7166536453888706E-5	0.49231764439538767	3.6486079598938215E-5	2.9061294513166826E-10	0.45867169169644306	-1506.062697950309	20826.77355286871	13920.129469886424	4732.238498278057	8.229289026575046	13.815275568715899	26	51	59	14	21	0.1926276061340062	0.30575099550634127	0.3055693314933981	0.19605206686625443	
7110000	-31749.878871870533	-30176.9747597857	-1572.9041120848337	-30176.9747597857	426.0191395702017	4.27001939166119	3.289851714565354E-5	0.4329077990224544	3.2083809466587385E-5	2.0857290140593723E-10	0.4471656030947444	-1529.7839868990095	38013.65764070069	14923.934808397331	4881.007889078245	10.317031018850466	17.365319614479656	19	52	65	5	30	0.1926276061340062	0.3093593196813227	0.3055693314933981	0.192443742691273	
7120000	-31729.76161142243	-30189.616135497643	-1540.1454759247858	-30189.616135497643	370.4953969985748	3.8614195837302954	3.862279308646218E-5	0.4096313167718422	3.705500361724993E-5	2.3202410962036564E-10	0.40338750609973295	-1498.3525032923915	29853.886406700738	10369.746425194884	5196.154300675473	7.409502470617627	11.533138475076845	18	59	59	2	33	0.1926276061340062	0.30910129798094216	0.30582735319377863	0.192443742691273	
7130000	-31820.24522808743	-30212.243320841717	-1608.0019072457135	-30212.243320841717	516.4929190161422	3.8614195837302954	2.7020331491281082E-5	0.42849594125284884	2.65911888966439E-5	1.552800380001267E-10	0.46440576073597417	-1564.122027864055	44659.03164416935	14470.172345372619	6638.237060259815	28.407326404091396	25.8120327513793	21	56	59	5	30	0.20030241807611915	0.30910129798094216	0.2981525412516657	0.192443742691273	
7140000	-31882.703929655647	-30200.18016619594	-1682.523763459708	-30200.18016619594	812.7414296947669	3.8614195837302954	1.7333440477704104E-5	0.4157418173565689	1.6687188164277634E-5	6.476506974770185E-11	0.46910229653997104	-1636.5744032568496	63276.224839287395	34902.852341515056	9999.129021096323	31.901233245163	27.695745128209804	19	55	62	1	34	0.19193141737100664	0.3008941682836807	0.3116261640476173	0.19554825029769535	
7150000	-31914.808995321913	-30172.215018536266	-1742.5939767856455	-30172.215018536266	1134.7205158533784	3.9931769234265135	1.3979429322541435E-5	0.43881490590194994	1.3352318535036825E-5	5.0101756903937635E-11	0.5013874570460527	-1694.9696885193816	95821.52790499112	30698.523894596932	10830.799909089441	48.542527676503234	66.92444220222167	26	49	61	12	23	0.19193141737100664	0.3008941682836807	0.3116261640476173	0.19554825029769535	
7160000	-31971.14679394019	-30181.309192061042	-1789.8376018791453	-30181.309192061042	1349.9651362835941	3.9365492346876154	1.1260912798764306E-5	0.4485694591787224	1.0701268516916438E-5	2.769288954958783E-11	0.47298735473466236	-1741.2098141630154	80518.65429424324	49622.827106532124	13797.898110878943	113.95249876256123	103.87940740339204	28	54	54	13	22	0.19913485034312456	0.3092683509489343	0.29947390746641345	0.19212289124152765	
7170000	-31813.406820299097	-30191.01755372265	-1622.389266576448	-30191.01755372265	525.6772229997777	3.8332037416980542	2.5601405819290483E-5	0.48963942812615363	2.545380266099501E-5	1.7765618455827906E-10	0.49830899955911134	-1578.4450448153204	25697.428541008718	23055.34412222902	6257.470641577237	15.554175169750287	26.089151012604827	21	55	60	10	25	0.19284117905283757	0.3092683509489343	0.3057675787567004	0.19212289124152765	
7180000	-31927.050117189534	-30202.918261152055	-1724.131856037477	-30202.918261152055	841.4188057802963	3.861771132857823	1.6369193307983385E-5	0.43994278162433886	1.6163032501084483E-5	6.000220607026875E-11	0.4639960905932472	-1673.377679824574	43954.54760545081	28713.72765974089	8761.889045281077	8334.667994161548	46.11065826673871	34	41	62	1	33	0.1950162648411504	0.316174021741665	0.3023004872287046	0.18650922618847993	
7190000	-31898.756964345106	-30166.499168618553	-1732.2577957265546	-30166.499168618553	950.6105839887855	4.068172954761789	1.4817165866954854E-5	0.48743045390945766	1.4735157078199942E-5	5.723144703111709E-11	0.5104677227251216	-1680.3467721835136	99962.23267534738	44860.96798269637	11841.85527828683	4374.3047794888635	33.6525670484526	24	52	59	4	32	0.1950162648411504	0.2968425159485753	0.3023004872287046	0.20584073198156955	
7200000	-32011.703945978898	-30197.685292246773	-1814.0186537321247	-30197.685292246773	1490.3917082637004	4.0810080594734	9.683942997660978E-6	0.4255465213863921	9.355670225846774E-6	1.78942872495553E-11	0.4500173770983533	-1763.0625809730384	127442.19604523193	55359.69836318101	15451.357409060869	1030.183914002643	61.01424381051794	26	51	62	1	31	0.19468802466962518	0.2968425159485753	0.30262872740022984	0.20584073198156955	
7210000	-31985.363300377187	-30202.043220473784	-1783.3200799034025	-30202.043220473784	1197.3221444959013	4.3659979291842035	1.2987072923547203E-5	0.4607996853934277	1.2603734054226094E-5	3.770230638610006E-11	0.4855658762012982	-1733.4698218983137	76825.34920106361	37755.10562576582	14029.427051564982	1025.6448186325556	79.91908191933567	31	51	50	13	26	0.19468802466962518	0.2968425159485753	0.3131240268376631	0.19534543254413625	
7220000	-32016.14108911563	-30202.15269297057	-1813.9883961450628	-30202.15269297057	1506.2619990910384	4.130503075695167	1.096158218250981E-5	0.4277055029409105	1.0772751473585252E-5	2.3850183955944383E-11	0.4535089163863674	-1763.6118370151023	89808.19126416411	41656.803283107634	13935.800232296027	1338.1549683805927	225.21624226553126	37	42	52	13	27	0.19468802466962518	0.2959308911549398	0.3131240268376631	0.1962570573377717	
7230000	-32139.512000235456	-30190.716756718328	-1948.7952435171271	-30190.716756718328	3172.531155382892	4.130503075695167	5.072666617721834E-6	0.5288566063522777	5.037856321031634E-6	7.183297103759959E-12	0.5284562265371833	-1894.7953313245528	186120.04850157935	83844.46358393475	32742.639317310837	1694.160688059498	311.1751662958129	34	56	43	10	28	0.20190654862040078	0.2959308911549398	0.3080980243592915	0.19406453586536768	
7240000	-32093.139023643893	-30186.739746847583	-1906.3992767963086	-30186.739746847583	2508.20389816419	4.130503075695167	6.327558964947174E-6	0.45859599010901875	6.467630393338529E-6	8.559216924028447E-12	0.45861830511679885	-1853.7212887458152	120104.99119515005	52382.39007471119	31508.99087780057	2040.6748938660603	204.95489137551291	33	58	41	9	30	0.20190654862040078	0.2959308911549398	0.3080980243592915	0.19406453586536768	
7250000	-32027.939935980434	-30190.19077430203	-1837.7491616784016	-30190.19077430203	1721.511401163204	4.130503075695167	8.855073839339749E-6	0.5218016830494744	9.018361559143203E-6	2.1536957583724413E-11	0.5193292977759012	-1785.9114006742152	111855.03010164312	49107.46828057184	17065.762385312144	1985.0841731490257	163.80309378261086	30	50	50	8	33	0.20190654862040078	0.2923726925095912	0.3080980243592915	0.19762273451071627	
7260000	-31995.437244126522	-30200.037002543417	-1795.4002415831044	-30200.037002543417	1335.8966193252493	4.119874519956124	1.0706416372100966E-5	0.4903849686927394	1.0736187237590904E-5	2.776084785038396E-11	0.4824824632743972	-1743.8268799665952	82755.9361749575	28480.854553975438	22438.856374186646	2971.531827840469	121.59530830016176	25	71	37	4	34	0.20190654862040078	0.2923726925095912	0.3080980243592915	0.19762273451071627	
7270000	-31965.909954842726	-30224.438655728187	-1741.4712991145377	-30224.438655728187	1096.015463980166	4.119874519956124	1.5139822958796972E-5	0.5034127534149454	1.546437314587004E-5	5.682235057817843E-11	0.4822154062361783	-1691.1770312721565	65368.37068573128	20976.81540939612	16212.077200353886	2432.934019430906	94.39852717574624	27	64	38	7	35	0.20190654862040078	0.2940050973587966	0.3064656195100861	0.19762273451071627	
7280000	-32027.139237017534	-30192.138840411688	-1835.0003966058464	-30192.138840411688	1489.254425054483	4.119874519956124	9.826561862820823E-6	0.5191881835212871	1.0156480667095E-5	3.2931270551072686E-11	0.5557726500493188	-1780.9458809210673	71452.26975918042	39746.906284809236	31622.42746229033	13471.86566915465	171.90827056860957	40	34	32	32	33	0.20261594245244222	0.3014489741630851	0.3077708132383634	0.18816427014610904	
7290000	-31941.699569904642	-30196.797887808345	-1744.9016820962956	-30196.797887808345	873.4234802745401	4.119874519956124	1.6727403933419622E-5	0.4417482510900076	1.705184418718875E-5	6.394138820262362E-11	0.47012314532523425	-1693.6186728172847	45468.47021890328	22545.909444069806	15005.765516145673	9822.918548460766	123.47122999091161	49	11	37	40	34	0.19606457433537053	0.30693915234901703	0.2988734440175562	0.19812282929805597	
7300000	-31896.471119798407	-30185.30690437991	-1711.1642154184945	-30185.30690437991	881.4940359012243	4.119874519956124	1.9893804062164958E-5	0.4155457448204924	1.9842564353816477E-5	8.597585706506948E-11	0.4667240860511778	-1659.7266863878544	47090.71723529291	19540.66535712775	21803.409459584058	8437.457405504603	113.90314875472914	26	30	32	48	35	0.19606457433537053	0.3051062440440996	0.30070635232247367	0.19812282929805597	
7310000	-31944.489158905657	-30198.04143275037	-1746.4477261552845	-30198.04143275037	994.05449990973	4.119874519956124	1.6571261835585922E-5	0.40275551041580626	1.6374874187990737E-5	4.89424918146087E-11	0.4189505756142938	-1693.4020917968903	41785.33994371713	54723.05455465811	19141.60175985756	14184.050751760953	97.0355041522654	30	14	72	19	36	0.19320551888378773	0.3079652994956824	0.2988309707195196	0.19999821090101003	
7320000	-31951.46996398473	-30213.849979965416	-1737.6199840193133	-30213.849979965416	912.9682587510148	4.29799283234486	1.7207521840449606E-5	0.4301022424056522	1.6459709838638074E-5	6.523518462933373E-11	0.47313533864861285	-1685.8250731960786	41703.21737294263	26118.50845298896	20032.504794767257	11024.542574896192	77.03982020972073	47	11	51	26	36	0.19320551888378773	0.2924866763077011	0.3143095939075009	0.19999821090101003	
7330000	-32081.168507789152	-30172.980386890238	-1908.1881208989141	-30172.980386890238	2521.026658610031	4.053575332096523	6.218650187358928E-6	0.5061282969942471	5.820494297198145E-6	1.1297418515442212E-11	0.5472888362683398	-1852.456911133943	96819.43781377778	58201.163275224775	47965.23787379466	18383.994158608282	159.82418465914495	62	13	44	16	36	0.19320551888378773	0.30210224031824867	0.3143095939075009	0.19038264689046244	
7340000	-31987.45309200082	-30188.317619886253	-1799.1354721145642	-30188.317619886253	1279.5938214220603	4.053575332096523	1.1853588761716905E-5	0.4301697347902886	1.1347285380955097E-5	2.8095084479827616E-11	0.45697250993317323	-1746.7447245382664	44558.67832582712	48656.44056972483	17827.467787967278	10317.76806633755	123.47993643272468	70	25	34	6	36	0.19386318148834616	0.3014445777136902	0.3143095939075009	0.19038264689046244	
7350000	-32020.670457779364	-30194.63664422591	-1826.0338135534546	-30194.63664422591	1402.736902974115	4.3236597629140014	1.0024765364223607E-5	0.4038026360677411	9.352566543942701E-6	1.540717517910405E-11	0.40638222237708327	-1775.3049745417968	70139.33620384631	40106.63365901507	17555.831710192866	2264.6200532928647	186.09037936835952	52	43	38	2	36	0.19386318148834616	0.305889908168291	0.3050493156273128	0.1951975947160498	
7360000	-31936.460462103772	-30201.696458416616	-1734.7640036871576	-30201.696458416616	886.7550597202494	4.3236597629140014	1.792239089746335E-5	0.4247834563958334	1.7342644745572697E-5	6.184692505758468E-11	0.43612942008455274	-1685.4332422031198	40482.097672643205	49855.13815150167	10281.60759453909	1361.5993488441968	135.64718945524064	70	3	61	3	34	0.197502173095567	0.29005134649173725	0.3113880375446636	0.2010584428680319	
7370000	-31943.396870947716	-30194.14279793187	-1749.2540730158485	-30194.14279793187	1117.5313838969878	4.217263388348843	1.6149679414520396E-5	0.5192896375623892	1.5402007321767056E-5	6.830305384009238E-11	0.5179800593811427	-1699.0212568601276	38725.98403737201	22169.213419557924	14473.359237826424	4699.577109348764	152.09874723395524	75	5	49	5	37	0.19524932766339953	0.29465512191969756	0.30903710754887076	0.2010584428680319	
7380000	-31892.83647921928	-30184.681123678896	-1708.1553555403834	-30184.681123678896	941.3027314940008	4.004274611787435	1.859103943027326E-5	0.47103269733055136	1.845397093306378E-5	7.700289571876574E-11	0.4750661397050322	-1660.3019007084108	30935.852541618882	27027.37750961605	8686.350701139296	1392.0135152783143	87.48284616797048	60	16	57	1	37	0.2046039389256594	0.29328564957809794	0.30903710754887076	0.19307330394737166	
7390000	-31952.004528775124	-30195.777248292972	-1756.2272804821514	-30195.777248292972	1155.5724732425979	4.211218562410273	1.45965831321887E-5	0.42793499817518127	1.4567918404909426E-5	3.980977455360816E-11	0.4240694053280678	-1704.503172117668	39436.77079280502	24371.198483748645	17125.793071459197	13001.017361340562	91.97234815660833	65	20	48	1	37	0.20079298690126207	0.29328564957809794	0.30903710754887076	0.19688425597176895	
7400000	-31908.900622463087	-30181.51732862339	-1727.383293839694	-30181.51732862339	853.9722087757464	4.211218562410273	1.678542936240798E-5	0.442028026076274	1.654009726475772E-5	5.7434962215388303E-11	0.4511949597889286	-1681.123709595381	28182.83142282517	29871.00708633298	9518.06419316538	148.9921268243049	104.46453974705503	49	32	53	2	35	0.20079298690126207	0.29328564957809794	0.30903710754887076	0.19688425597176895	
7410000	-31900.651992607	-30202.337339690443	-1698.3146529165579	-30202.337339690443	758.1859796209192	4.211218562410273	2.1890894385811396E-5	0.4212780960707955	2.1482249311585244E-5	9.642143823367223E-11	0.45909827591500224	-1651.4055303004359	34325.31274373314	23844.327495570546	6359.159601502756	951.7802776866426	85.82775819308485	40	39	55	2	35	0.20079298690126207	0.293492990012899	0.30903710754887076	0.1966769155369679	
7420000	-31915.443035512515	-30205.52654339864	-1709.9164921138768	-30205.52654339864	797.0882188704657	4.117108303912175	1.9316064941448892E-5	0.39419200393829684	1.880507767216608E-5	6.404474293036443E-11	0.42413161047060705	-1663.1478868263102	50402.322423123565	17857.50306526412	10334.615604402978	375.82967434728636	69.90018821032459	27	58	49	6	31	0.19030705747923776	0.3002139893257747	0.3128020376580194	0.1966769155369679	
7430000	-31873.521811446855	-30193.77077070801	-1679.751040738843	-30193.77077070801	629.5003454493024	4.176972857336043	2.1857201898776368E-5	0.42604247147091423	2.0896685780733705E-5	9.215899379913034E-11	0.44489920358060303	-1632.6749790052772	61024.627806551645	16582.44268703543	12581.730168224958	263.8965414016089	32.27738209543432	25	52	56	14	24	0.19030705747923776	0.31031053393895847	0.30419335268492165	0.19518905589688187	
7440000	-31980.38524856216	-30197.91430450848	-1782.470944053683	-30197.91430450848	1263.7985086887754	3.958191025730105	1.2204105234048303E-5	0.4126142340527466	1.1679970664239466E-5	2.7546902538243464E-11	0.4382868957040917	-1733.8702632419802	72047.71002815601	28790.343665096003	15177.892156404057	444.52318978909943	118.70325076285266	28	76	28	10	29	0.19030705747923776	0.2940325050546861	0.3183616578809619	0.197298779585114	
7450000	-31944.54415858144	-30188.685929950694	-1755.8582286307462	-30188.685929950694	978.1082449672182	4.240540194247042	1.4681606880759636E-5	0.37762032322527844	1.4332879825240325E-5	3.0621132950673095E-11	0.38023560517142546	-1707.5717465543457	49823.13628744604	28403.617409028368	11285.550378310163	1072.7430130670834	62.69749469364366	36	53	45	5	32	0.19487300466671081	0.3014074408111942	0.3064207749369807	0.197298779585114	
7460000	-31964.6186461076	-30194.582476584656	-1770.0361695229437	-30194.582476584656	1134.4799899309123	4.1473249399948635	1.301850582647926E-5	0.374091091044905	1.2613967563527238E-5	2.623786852283768E-11	0.404536761655785	-1722.4367425803655	57033.34285203678	31566.262163393403	9636.795909914275	497.6935941976405	57.46208105154506	37	74	21	8	31	0.2061433514105192	0.2955958024503288	0.3064207749369807	0.19184007120217098	
7470000	-32069.974078373183	-30199.246274865567	-1870.7278035076163	-30199.246274865567	1906.060414071125	4.1473249399948635	7.630305428616067E-6	0.43521303628900815	7.410542150999362E-6	1.1152386884904286E-11	0.4411481676139338	-1819.9109220608775	88562.75170705564	55792.294395503624	31101.46697091957	454.90802495058415	127.40410839692593	44	56	33	13	25	0.2020445155775778	0.29534984324756935	0.3064207749369807	0.19618486623787182	
7480000	-32054.05816872735	-30222.313597266817	-1831.7445714605344	-30222.313597266817	1495.7231175106504	4.168981958248738	9.304363308638178E-6	0.4309530174906187	9.094707362261167E-6	1.6834855256201126E-11	0.4430729106775667	-1781.3664197577132	108938.9715522032	61526.10594221561	18254.06679958712	471.5093320785314	70.81916508425445	18	66	50	11	26	0.19762959175150485	0.2951513087541524	0.31320312530887506	0.19401597418546743	
7490000	-31916.30972156778	-30190.216410296867	-1726.0933112709147	-30190.216410296867	841.911954766876	3.994910540756493	1.6012925683097844E-5	0.5046355039385985	1.592211212284166E-5	7.39168529987326E-11	0.5238607008536559	-1677.2690309813352	74291.14579161364	37431.31759445216	11301.954248014476	511.42381298348005	41.640211900165795	1	61	71	10	28	0.19762959175150485	0.2951513087541524	0.31320312530887506	0.19401597418546743	
7500000	-31928.2283113813	-30196.64759397086	-1731.580717410436	-30196.64759397086	864.169851563838	4.103591781508917	1.595247153721522E-5	0.42783359429526513	1.6315231692099716E-5	5.7722240678614466E-11	0.4610748052150208	-1683.0355692919009	55347.36126467004	61079.440243117126	12381.954916237544	248.23308583274877	74.72979710880317	22	34	78	13	24	0.1979641165814446	0.29879876875490574	0.31064747364573597	0.19258964101791343	
7510000	-31946.468533097042	-30179.624101534337	-1766.844431562705	-30179.624101534337	1040.5648829339705	4.103591781508917	1.340732398870458E-5	0.398515836478076	1.350470354753058E-5	3.145901229483531E-11	0.4192443917369375	-1717.2124358992537	76474.20083130528	39704.08338799268	13229.324894213156	1147.8150778848071	81.68188164292894	21	33	81	6	30	0.19101924479213334	0.29907271821959885	0.309687272979195	0.20022076400907254	
7520000	-32089.24558223522	-30210.547420532857	-1878.6981617023614	-30210.547420532857	2059.290145954691	4.103591781508917	7.413588308187381E-6	0.41830166076396263	7.3114939688611245E-6	1.0973146952928188E-11	0.4484229049640113	-1825.4780625420735	113420.5044043954	84243.38285569084	24712.35302506416	3473.2806540370484	260.44870637545466	23	29	82	2	35	0.18869269904516023	0.30139926396657196	0.3136750527200716	0.19623298426819594	
7530000	-32121.56821615888	-30191.818875207216	-1929.7493409516644	-30191.818875207216	2353.3725631987286	4.173417594828118	5.919759245954525E-6	0.45530655276013077	5.7609889422337204E-6	9.073323565853185E-12	0.5051226360627133	-1876.284446377687	165254.06630425632	124978.73179272463	37884.24649927089	626.5832704693369	251.44078643751203	30	28	77	11	25	0.19921333752414047	0.30139926396657196	0.30991686220663933	0.18947053630264804	
7540000	-32099.281575751345	-30172.12652193163	-1927.1550538197152	-30172.12652193163	2503.649942162118	4.318047058396025	5.306946120198308E-6	0.5014310256825419	5.647011726374572E-6	8.777211076661138E-12	0.5273108225110825	-1872.2817245910355	120086.952222834	198357.97044267444	44096.50910260256	1118.416465717499	248.95663439547488	18	33	84	5	31	0.19921333752414047	0.2857701110127685	0.31396667066568396	0.20104988079740688	
7550000	-32176.976422366795	-30192.809277400214	-1984.1671449665823	-30192.809277400214	3277.3900490521964	3.9977876169160003	3.828020521744759E-6	0.47220954625383404	3.909737680553494E-6	4.1061730141759E-12	0.5139994895051235	-1928.9527678000925	204882.08006466366	174435.58585986946	54097.747875576184	1170.1430159428605	342.3259625393762	10	50	73	13	25	0.19921333752414047	0.28796822868772165	0.3117685529907308	0.20104988079740688	
7560000	-32057.538825288353	-30178.895904125835	-1878.642921162518	-30178.895904125835	1921.9748401617287	4.304620637809929	6.433460309738427E-6	0.46367220074426985	6.720332504863721E-6	1.0292867471940774E-11	0.4848699848049787	-1827.013243726942	69332.26609039147	117113.6355624593	27491.276142174742	366.82215787406886	107.45921053305253	19	38	76	22	16	0.1930627083297961	0.29819672848494905	0.3091372020519805	0.19960336113327415	
7570000	-32096.695956257336	-30198.051105189745	-1898.6448510675903	-30198.051105189745	2204.8673486969237	4.031930090293367	6.6202612860541105E-6	0.4175683267784432	6.80913862190091E-6	9.41138166562501E-12	0.45048199267173067	-1848.844423463478	85643.24333155947	28529.58128910327	22289.496903743817	535.7341402371472	179.69281304147708	58	32	45	14	22	0.1930627083297961	0.2982552541237222	0.3156613843059083	0.1930206532405732	
7580000	-32066.006916126575	-30204.829748476106	-1861.1771676504677	-30204.829748476106	1868.2382471649978	4.313973879049501	7.44666276412786E-6	0.4388640630946445	7.775084151806714E-6	1.076124481747055E-11	0.43706013767809354	-1810.5727437649382	80502.34449608586	22042.422966794915	25758.018022704116	1153.075701684996	111.27222723799397	73	51	10	12	25	0.1930627083297961	0.3056751265002194	0.3082415119294111	0.1930206532405732	
7590000	-32199.958903641076	-30230.510530785083	-1969.4483728559944	-30230.510530785083	3755.8129449953994	4.163491633427006	4.373921375506464E-6	0.4542428089707504	4.369062700275858E-6	4.053265586992837E-12	0.4661299877309249	-1915.998941638506	168019.3099145388	37690.026164868985	43615.90052199403	1346.033540159386	425.74598093293775	71	47	16	12	25	0.1930627083297961	0.30952667829622316	0.29946818805863534	0.1979424253153452	
7600000	-32180.68134913373	-30198.345053959147	-1982.336295174583	-30198.345053959147	4090.871788797352	4.223057898114727	4.0077851869695565E-6	0.44472733708313195	4.035564782107391E-6	4.263548834160955E-12	0.5068961374119604	-1931.2628587350598	181215.72085614238	39625.02523125521	3712.6974499410244	2387.9608000786216	245.4397589094704	71	65	6	1	28	0.1930627083297961	0.3071702676421835	0.301824598712675	0.1979424253153452	
7610000	-32319.238702165752	-30204.203197780233	-2115.0355043855197	-30204.203197780233	7222.405217935234	4.223057898114727	1.853835488956346E-6	0.4599826306257052	1.919734642909032E-6	9.244467635842053E-13	0.4933534491878202	-2062.1453711674317	298476.72774793586	87877.0984754868	2983.3464920993065	2183.1012456089043	596.7304908598373	68	66	1	16	20	0.1967774271026095	0.30837388886238454	0.2969062587196606	0.1979424253153452	
7620000	-32211.00864781948	-30194.36749914248	-2016.6411486769985	-30194.36749914248	4309.035375706524	3.962989315386257	3.1749254631136193E-6	0.4938577256443684	3.262226321979952E-6	2.95527320999142E-12	0.5193124421006259	-1961.5517656493726	169596.96464605603	49092.60437608767	76812.87871755137	2062.5645715601704	271.75797358186185	69	48	15	16	23	0.20119174784144805	0.303959568123546	0.2969062587196606	0.1979424253153452	
7630000	-32213.67933098971	-30177.62180945978	-2036.0575215299314	-30177.62180945978	5568.904707370601	3.962989315386257	2.8933660251311415E-6	0.4313601282211924	2.9412873485884575E-6	1.625392254076822E-12	0.4242968160476815	-1979.5268890338482	272516.33789800585	52702.293755382896	93009.38846550252	2764.3854773347657	520.5511536634888	56	64	14	15	22	0.20119174784144805	0.303959568123546	0.2969062587196606	0.1979424253153452	
7640000	-32213.562988521655	-30187.844947348403	-2025.7180411732497	-30187.844947348403	4906.408972081148	4.177186845277327	3.110430121858148E-6	0.5028141712827865	3.2351580629370692E-6	2.327724638100419E-12	0.48151009918055704	-1969.7029827782987	246160.559078605	53863.698145355884	55422.375547219	4999.177191056983	528.3846803293138	53	71	8	12	27	0.19853014177193565	0.3066211741930584	0.2969062587196606	0.1979424253153452	
7650000	-32191.810434611707	-30197.363989252506	-1994.4464453592007	-30197.363989252506	3959.5902945473927	4.237788279895403	3.5605410910123643E-6	0.4561125398595108	3.7283085877917804E-6	3.0992370424277653E-12	0.4747199009482329	-1931.7066606660292	228700.27880067241	46294.81849629263	286768.9756034956	8250.288857666694	374.65255252701996	54	69	4	13	31	0.19612288227398475	0.29611026771180904	0.30982442469886085	0.1979424253153452	
7660000	-32197.466880907876	-30166.55760013021	-2030.9092807776665	-30166.55760013021	5006.013075803671	4.03792161436089	2.916761664338772E-6	0.4422595903543096	2.961478059511233E-6	2.1196119535772278E-12	0.4908531010885323	-1973.1201901292968	233809.39724126	59129.49657235282	96151.22115868231	12241.640881212557	428.8759950621453	60	61	12	5	33	0.20172372467033658	0.29406473776594094	0.31171750403591403	0.19249403352780825	
7670000	-32112.98222952262	-30201.39231303517	-1911.5899164874497	-30201.39231303517	2777.4100999184498	4.03792161436089	5.580326495602381E-6	0.43008440057237696	5.7865961789060755E-6	8.04502887082178E-12	0.494636558791243	-1856.8464796717255	173769.30105464568	24069.433615931997	36666.821070687714	7989.543463519301	349.5765900769377	61	63	4	10	33	0.20172372467033658	0.29406473776594094	0.31171750403591403	0.19249403352780825	
7680000	-32034.246971490422	-30172.484724410202	-1861.7622470802205	-30172.484724410202	2030.28679227362	3.9065629356710323	7.757578515216179E-6	0.4374674732382716	7.882760043037914E-6	1.502521952766932E-11	0.48815601830764693	-1808.3582532994026	115393.90530068007	31606.57400707963	50968.5094498912	2371.118215937323	229.47695141330135	55	70	3	11	32	0.1942874161568239	0.2914228777374423	0.32179567257792535	0.19249403352780825	
7690000	-32091.87910573988	-30214.852049245896	-1877.0270564939872	-30214.852049245896	2110.8174363283074	4.1221424153002895	7.376890250312321E-6	0.47394867802767376	7.6925684285771E-6	1.5541251087108316E-11	0.514329404499857	-1822.9150697983837	125702.38596931315	20047.359128301723	42391.21552792326	4129.62303740029	332.04530994067784	53	71	6	8	33	0.1942874161568239	0.2914228777374423	0.31108909468489915	0.20320061142083445	
7700000	-32034.948140888235	-30179.99493899926	-1854.9532018889713	-30179.99493899926	1782.2966651901777	4.282356280648691	8.565792421868186E-6	0.4941078191323526	8.8891611676068E-6	2.223165795150691E-11	0.529006803248234	-1798.598725336535	117354.77693404398	25432.60411673512	84279.98508774395	4711.25986009525	318.86002493814317	52	76	1	8	34	0.1942874161568239	0.29264321669456744	0.309868755727774	0.20320061142083445	
7710000	-32031.270831549147	-30172.026225181766	-1859.2446063673824	-30172.026225181766	1869.1941956680976	4.031843677246625	7.961267645422293E-6	0.4589166977411232	8.249348518986444E-6	1.585090305394747E-11	0.4772004473999125	-1806.1141374813908	99556.39954006231	28306.217314112215	29186.750524648556	52.142848569000336	266.02241059586567	53	81	1	4	32	0.1960432961593947	0.292288744617627	0.309868755727774	0.2017992034952041	
7720000	-32024.203028588774	-30164.908938893142	-1859.2940896956327	-30164.908938893142	1787.4246051499515	4.221777893286498	7.7344772157515E-6	0.4557777583716563	8.007424906396356E-6	1.623573523695316E-11	0.49608586927733855	-1808.9235680682978	125090.49482395698	25606.81036150015	9806.48351954885	1663.094647245706	210.68597010688316	59	69	6	3	34	0.1960432961593947	0.28916942659136746	0.31298807375403354	0.2017992034952041	
7730000	-32061.378993567912	-30218.257959848932	-1843.1210337189814	-30218.257959848932	1757.978042930432	4.1784658656912965	8.258092170125108E-6	0.42886374929160204	8.695946598839185E-6	1.5653044940258042E-11	0.4561493455472913	-1795.3793530766418	84323.49946603697	18947.98803570754	9010.447568503347	299.93188565782884	156.17707311256683	58	73	4	14	22	0.19691689046389224	0.2955720230827376	0.3065854772626634	0.20092560919070657	
7740000	-32075.627994099177	-30202.01186748216	-1873.6161266170154	-30202.01186748216	2175.3503009733095	3.980357982689621	7.329846901639927E-6	0.4246935287233593	7.455916320991419E-6	1.0781993412319783E-11	0.44526072792454846	-1822.5526064588653	85808.3824229299	21830.972881063015	37622.99763431525	383.8973272386056	311.7581036702591	55	75	2	24	15	0.19691689046389224	0.2955720230827376	0.3065854772626634	0.20092560919070657	
7750000	-32163.010829572384	-30197.60878520256	-1965.4020443698241	-30197.60878520256	3802.1833111813635	4.3483919877763695	4.3203653269906524E-6	0.4676974308134869	4.087988488935315E-6	4.1260970128212E-12	0.48545595515216144	-1910.5190748875502	210254.57933233608	36479.528569048256	48560.62054945588	3009.2594827957905	491.2772544106016	52	63	16	2	38	0.1982571475703098	0.29498919392923917	0.31673502546992005	0.1900186330305308	
7760000	-32075.362716568914	-30195.901199909127	-1879.4615166597857	-30195.901199909127	2173.910137245294	4.059431282033947	6.978657873474456E-6	0.45777879738341076	6.87140654267637E-6	1.0183759690174823E-11	0.4620030289110427	-1825.8390805743654	161376.17660006692	25108.32787759673	45597.61086716026	1468.8176491896859	399.818281319895	55	71	6	4	35	0.19446957850245586	0.29498919392923917	0.320522594537774	0.1900186330305308	
7770000	-32232.64094561654	-30196.328305352432	-2036.3126402641049	-30196.328305352432	5871.623615401516	4.059431282033947	2.5029117355323086E-6	0.48498247083669604	2.466677170227531E-6	1.604201354293284E-12	0.505422594583	-1983.4515994422484	243222.7781391008	68971.37635686182	4962.336343343992	3023.331340563252	354.2297507459148	56	76	4	5	30	0.19446957850245586	0.29498919392923917	0.320522594537774	0.1900186330305308	
7780000	-32172.28110897633	-30206.645988656197	-1965.6351203201355	-30206.645988656197	4036.801737071225	4.059431282033947	3.7722157574878905E-6	0.409174299668179	3.8039561039875786E-6	2.915878496716936E-12	0.44532551989465574	-1909.5880628649702	207650.29644593224	40678.7732826354	72353.0814803276	5586.050249022842	243.55647338504767	62	60	10	7	32	0.2038920935728987	0.2961086527233892	0.3099806206731811	0.1900186330305308	
7790000	-32181.30433763408	-30182.69491495178	-1998.609422682302	-30182.69491495178	4248.456463753895	4.059431282033947	3.5624954999185243E-6	0.4495298911617181	3.5177197281484732E-6	2.9246253217676124E-12	0.48473584177762374	-1944.0755537600771	175700.76530015492	52485.81345266774	67318.20079841775	1540.4630697710309	413.78185746551725	58	61	13	12	27	0.2038920935728987	0.2961086527233892	0.30532953118531186	0.19466972251840003	
7800000	-32188.99604688392	-30216.011411703777	-1972.9846351801436	-30216.011411703777	3855.8813561272773	4.348734783737859	4.291218591363513E-6	0.37424718003185636	4.18950097995601E-6	2.952384247860452E-12	0.3995727327537915	-1918.2429194921713	270820.7150177757	37655.133161618876	45874.30654018812	2760.7155321559453	340.9211025589522	57	62	14	8	30	0.1973558056284393	0.3000178777157993	0.31015675886773536	0.19246955778802585	
7810000	-32095.84231165496	-30219.216815103147	-1876.6254965518124	-30219.216815103147	1950.6209704812811	3.928273788889115	7.929580353524564E-6	0.4307953299538467	7.527956290087734E-6	1.4703213497722295E-11	0.4836684956033223	-1824.2331618168555	121678.0167259872	16997.762635660747	17791.072573601235	6549.297377741085	210.2365547033431	55	76	3	6	31	0.20079574181802748	0.2965779415262111	0.31015675886773536	0.19246955778802585	
7820000	-32000.439519445143	-30176.12190493861	-1824.3176145065324	-30176.12190493861	1440.0978206887314	4.311481322243155	1.0977494420544907E-5	0.4142205032393603	1.0594776295111725E-5	2.7495420111408166E-11	0.47788244474392066	-1771.5819211946048	87779.81661268762	14730.916107308834	18950.915609917178	11290.603100982413	135.62315395753072	57	56	19	9	30	0.19593256342234602	0.2965779415262111	0.3150199372634168	0.19246955778802585	
7830000	-32084.229537980686	-30203.784337550547	-1880.4452004301386	-30203.784337550547	2118.59945697985	4.311481322243155	7.2846907653118845E-6	0.4168742747701766	7.097745683141653E-6	1.2027814611059267E-11	0.47584301855222094	-1826.444734481771	133332.75546464988	22787.892436653197	39298.090831989466	5312.5723566767465	205.12164126797026	55	68	9	9	30	0.19593256342234602	0.2929034293032113	0.3154476450992851	0.19571636217515737	
7840000	-32100.83456147912	-30194.974260166575	-1905.8603013125469	-30194.974260166575	2489.3942579065656	3.9903984984707668	6.201486498497153E-6	0.4263459138364477	6.0739611314854764E-6	7.468214926918265E-12	0.43965265612863247	-1853.1370422642863	109912.69312153477	34720.168323021375	39343.090627382866	2438.7383801527494	211.80975574247918	52	65	16	6	32	0.19593256342234602	0.2929034293032113	0.3154476450992851	0.19571636217515737	
7850000	-31958.888009702197	-30186.609007834733	-1772.2790018674632	-30186.609007834733	1150.079030141082	3.9903984984707668	1.3349834973671927E-5	0.461605689051569	1.2563429140597693E-5	4.135588718608704E-11	0.4876031799999917	-1718.6166066191004	64107.459996703044	18801.897731809106	52670.568807486634	4440.9443369938035	131.65818371073436	54	71	3	8	35	0.19593256342234602	0.29268295701952385	0.3156681173829725	0.19571636217515737	
7860000	-32193.542349986717	-30214.66421269743	-1978.878137289289	-30214.66421269743	3538.181657830621	3.9766519527976025	4.3383551211231035E-6	0.4163643980643028	4.015664379733852E-6	3.717723302325523E-12	0.4566463834844788	-1924.0814442901294	179307.4318599732	44225.19275024728	40902.652014241256	7099.181531099409	279.6364740521922	61	66	10	2	32	0.19593256342234602	0.2964420069444939	0.31190906745800245	0.19571636217515737	
7870000	-32052.611491955424	-30217.98113284347	-1834.6303591119538	-30217.98113284347	1789.924657506046	4.188125907958984	1.0187189208958838E-5	0.4423423245387193	9.425083931971882E-6	1.8961903005564853E-11	0.44428204947981975	-1782.7765818483035	65528.41536617365	28604.781840054697	25274.264478620244	5034.1927334248485	177.1747881494106	59	53	18	8	33	0.1998682222565146	0.2964420069444939	0.3079734086238339	0.19571636217515737	
7880000	-32002.739239088634	-30187.816418781073	-1814.922820307561	-30187.816418781073	1266.4077369153174	4.188125907958984	1.2195590929727029E-5	0.46661729575632993	1.1301839088436175E-5	3.653312083324991E-11	0.5127471354727365	-1764.5962680527657	50034.88309203982	21072.596368385228	11381.337982404186	5562.294818494684	179.57931043156606	71	42	17	7	34	0.1958313775436934	0.30047885165731514	0.31062574726474973	0.19306402353424154	
7890000	-32053.425977202034	-30193.460631946953	-1859.9653452550813	-30193.460631946953	1708.1852156495477	4.188125907958984	8.578074630086312E-6	0.3926535310853455	8.418982846830863E-6	1.1369494368315694E-11	0.39473147487149046	-1809.4191279021368	75273.53292340957	24577.621004983277	18515.5423304648	2441.880293645915	315.5998994368926	62	64	7	2	36	0.19709816129965144	0.29912400260134775	0.3137004204434011	0.19007741565559952	
7900000	-32089.632100673698	-30215.127594997837	-1874.5045056758602	-30215.127594997837	2166.687785409453	4.441905138541608	7.935818339894783E-6	0.39813897006355553	7.854714746097895E-6	9.3664071069137E-12	0.3863298020318106	-1823.808448464616	88807.30780773077	19809.894270704917	31098.676022999047	523.3811095715268	256.8471789904639	71	50	13	12	25	0.19469237127511418	0.30152979262588503	0.3053075390993017	0.1984702969996989	
7910000	-32021.042875016017	-30196.74840509241	-1824.2944699236077	-30196.74840509241	1339.5026415005639	4.1769751622245215	1.0607030314101463E-5	0.38673818265389337	1.0529484069340163E-5	1.6717656079500547E-11	0.3885449487290226	-1779.9725869270753	46719.835039759964	21598.56529914128	844.2931196853663	372.46910434322365	93.61879085077877	76	54	11	16	14	0.19469237127511418	0.30152979262588503	0.300963883039682	0.20281395305931857	
7920000	-31967.142646103937	-30205.559179979395	-1761.5834661245444	-30205.559179979395	1042.0190537301878	4.246734019392634	1.559036184245295E-5	0.4720818418374632	1.516833716999826E-5	6.056037660428343E-11	0.4928601345475055	-1716.4630709288065	45298.224778610595	10972.081139716633	3866.3508367370105	335.83179851265373	99.24506489983686	74	58	5	16	18	0.20015276545303073	0.30152979262588503	0.3110478762639619	0.18726956565712216	
7930000	-31969.2178617621	-30197.809619110572	-1771.4082426515265	-30197.809619110572	1001.758300924684	4.04616600698107	1.5207081824527179E-5	0.45830608450461485	1.420883309379131E-5	5.237183109940617E-11	0.49549447653466194	-1727.0150806073943	39586.941831265525	16513.992113108594	3149.4689184712042	166.55989228110943	77.80960867902996	74	53	11	21	12	0.20062431353012394	0.30273753104254053	0.3060534505610894	0.19058470486624596	
7940000	-32156.48730624064	-30206.062901402587	-1950.4244048380544	-30206.062901402587	3094.383868527052	4.04616600698107	5.018335268267925E-6	0.4656405786098462	4.796582041092891E-6	4.988267060773095E-12	0.4557536903591584	-1902.6515989623479	149297.1101943409	35306.794306946904	998.5108837500261	347.6584670734597	301.14590050309977	72	63	9	2	25	0.20016777606367936	0.30273753104254053	0.306509988027534	0.19058470486624596	
7950000	-32175.995023105384	-30208.203257069476	-1967.7917660359078	-30208.203257069476	3345.674709477398	4.107557047389195	4.830346122400851E-6	0.49244388610597	4.564008649482043E-6	5.28487756589167E-12	0.4897633833533045	-1917.7324284782846	122213.1528703257	38845.97829337481	3727.196481439851	1440.165456996582	600.4787867538148	83	48	2	9	29	0.20106748020178827	0.2908901339015701	0.3174576810303955	0.19058470486624596	
7960000	-32088.572113322603	-30169.279036126834	-1919.2930771957701	-30169.279036126834	2527.373397473253	4.107557047389195	6.39293124519034E-6	0.4684864296086405	6.2288480867565306E-6	1.0202659296552849E-11	0.48241445167084746	-1871.1523232937943	106645.82507059547	41795.07332099986	1175.7770405994993	224.32722574107046	445.49080214406183	82	49	16	6	18	0.20106748020178827	0.29418636800555803	0.3141614469264076	0.19058470486624596	
7970000	-31986.448618730665	-30185.823357378948	-1800.6252613517163	-30185.823357378948	1232.246465212051	4.049736636123898	1.1963880184355872E-5	0.4755664537734425	1.1716124655172514E-5	3.589058263763018E-11	0.5019632370739264	-1755.580994728897	59658.039040714684	17127.217192422573	559.1737857417384	507.6230980121413	124.65849043547242	74	59	12	2	24	0.20106748020178827	0.29418636800555803	0.29930418621421334	0.20544196557844016	
7980000	-31977.72584937603	-30198.263321502014	-1779.462527874016	-30198.263321502014	1170.4676199580424	4.161714077361665	1.3955829983169996E-5	0.45225321418558534	1.3193439374684107E-5	3.444477414696865E-11	0.4366469531419333	-1736.3061687982274	47545.00649361226	11835.459620180185	578.0941147967004	177.4742636432715	154.62677733716018	75	54	14	24	4	0.19745412021484987	0.3001996820612799	0.30904827658300227	0.19329792114086777	
7990000	-32039.136305588516	-30193.002289522698	-1846.134016065818	-30193.002289522698	1757.6776352949605	4.161714077361665	9.323411448740195E-6	0.46992153511280577	8.866836415140964E-6	1.798772372214368E-11	0.46637929764214536	-1800.3903886990365	61492.49374835745	28554.955901648773	1260.9389304662966	322.54412068307323	149.20283797775693	80	48	9	24	10	0.2024547716807643	0.2988374230618321	0.30540988411653563	0.19329792114086777	
8000000	-32091.742677500068	-30212.833080963028	-1878.9095965370386	-30212.833080963028	1820.694918713213	4.086405592177954	8.346515649312684E-6	0.44349799014685887	8.163022124547323E-6	1.3564518298877277E-11	0.4394704901612295	-1832.8719092867727	72800.84500489327	29200.50613994489	918.7288306622673	498.64271791181807	92.54879339362621	72	61	2	21	15	0.19764730702723685	0.3023349096338452	0.30540988411653563	0.19460789922238214	
8010000	-32131.7712602143	-30200.684028455988	-1931.0872317583116	-30200.684028455988	2502.897430723363	4.058151952380982	6.4869811392627075E-6	0.4738351148017919	6.0891333173339244E-6	9.344248286422569E-12	0.49736193822295466	-1881.1010766489003	102055.39260371654	51001.74766141537	6331.4763722933185	847.7488221303315	471.51268925300275	76	46	12	9	28	0.19764730702723685	0.3023349096338452	0.30540988411653563	0.19460789922238214	
8020000	-32022.191548218674	-30176.856294944093	-1845.33525327458	-30176.856294944093	1616.2000751880728	4.058151952380982	1.0147131206661377E-5	0.46064354371835003	9.61891509827392E-6	2.3491362453951643E-11	0.49326899934537977	-1797.321493398122	58918.216155970316	32058.421294465777	8322.323930235487	455.14479676677405	201.31429295962334	63	61	10	24	13	0.19764730702723685	0.30941094404110087	0.2992144414463767	0.19372730748528535	
8030000	-32109.58747897784	-30207.50050471451	-1902.0869742633288	-30207.50050471451	2686.662837324198	4.227386973281569	6.468320355349267E-6	0.44343450186362365	6.218749679804895E-6	9.469419300332607E-12	0.47641572769143126	-1852.5130369001656	93670.32427727141	46738.17406046249	9342.346085516376	318.6233143212028	342.64226114505226	57	67	8	8	31	0.19378638500557052	0.30941094404110087	0.30307536346804304	0.19372730748528535	
8040000	-32123.906580318082	-30189.70031490631	-1934.2062654117717	-30189.70031490631	2884.0274461750673	4.227386973281569	5.748395020973949E-6	0.4757401844205268	5.599684904153418E-6	8.280295833653971E-12	0.5094613298541046	-1881.5856884313132	122122.30218618413	49100.58410654949	15241.49372839971	164.25939762184746	592.6587217397791	65	62	5	1	38	0.19378638500557052	0.30941094404110087	0.30307536346804304	0.19372730748528535	
8050000	-32171.02964878963	-30190.37413713679	-1980.655511652839	-30190.37413713679	4104.567180485234	4.227386973281569	4.448773463522942E-6	0.5086900872275213	4.183775813889322E-6	4.440646940529297E-12	0.4915475977221776	-1928.23545511809	145940.65978853236	42226.102408772625	18943.604983479396	1398.780229455989	891.0384342028017	62	67	4	4	34	0.19378638500557052	0.30941094404110087	0.30307536346804304	0.19372730748528535	
8060000	-32188.080542120428	-30194.954465088107	-1993.1260770323224	-30194.954465088107	4395.968881892318	4.227386973281569	4.1116025339988055E-6	0.5102525310965603	3.996211769813675E-6	4.733420951708115E-12	0.5414222008186657	-1940.1610096939407	174455.9655405901	51983.59197403195	33012.11625953645	562.1223792113819	466.37067069806335	66	67	1	11	26	0.19378638500557052	0.31330630978016544	0.29917999772897846	0.19372730748528535	
8070000	-32218.344012919715	-30201.149209092207	-2017.1948038275093	-30201.149209092207	4385.980336567101	4.151681955300284	3.4427228592486534E-6	0.47336587386064716	3.3545447742345183E-6	2.8064108749891635E-12	0.4874279985549165	-1965.908896389788	237345.308682059	60665.237216648486	3403.5749217471284	757.4970889227496	700.0146817905402	59	76	2	1	33	0.19378638500557052	0.29448192140627466	0.314237363829978	0.19749432975817655	
8080000	-32190.86094468562	-30196.23127149976	-1994.6296731858592	-30196.23127149976	4005.983298306122	4.151681955300284	4.3639448245706535E-6	0.4978059125590353	4.210362172673265E-6	4.959907861598689E-12	0.5184105901321422	-1941.5063978257183	166211.63218160823	42181.70818453504	27964.64690731789	869.7753913905161	950.0491690553296	64	60	12	27	8	0.1968244749332334	0.2987209295795475	0.304297985694015	0.20015660979320382	
8090000	-32173.126034167184	-30215.72795850923	-1957.398075657955	-30215.72795850923	2842.8878968047934	4.218818346294696	4.975692435898286E-6	0.4707273542047591	5.159571056055167E-6	5.624931902184441E-12	0.4587790204597798	-1903.7511777276106	144348.89727238496	48698.53740327718	46367.88120181386	711.4483095265437	831.5058658808666	62	58	14	31	6	0.1968244749332334	0.2987209295795475	0.3064831911674087	0.1979714043198101	
8100000	-32038.94459499329	-30215.39265757777	-1823.5519374155176	-30215.39265757777	1382.6450678409356	4.218818346294696	1.0550578530702434E-5	0.4712518259231726	1.0218304106536578E-5	2.3945752855333972E-11	0.4663381874182054	-1774.827654788264	71214.22572674628	24909.01726208373	12322.726852841262	275.92560071909713	286.42676379940167	67	51	16	32	5	0.1968244749332334	0.30213412623779323	0.31384571286481694	0.18719568596415614	
8110000	-32124.02144489652	-30173.720315374827	-1950.3011295216927	-30173.720315374827	2739.266288476717	4.0051588471171815	5.628946380705474E-6	0.4702549643249529	5.347672807539392E-6	6.308427597263809E-12	0.4755591791017729	-1900.45955005393	108023.91568516535	30708.23183897503	12911.471909363694	588.9629032080037	290.7572459223383	71	56	11	24	9	0.19464376369778	0.30213412623779323	0.3024050819220103	0.20081702814241617	
8120000	-32005.011765160165	-30167.461682892797	-1837.5500822673687	-30167.461682892797	1580.0593082789655	4.094171682969588	1.0102645604046952E-5	0.5100564424102374	9.441753894126446E-6	2.850095768790421E-11	0.5502897149354894	-1788.3384951340079	54719.37415249702	18742.75601782731	5698.09771737527	3527.1760404303814	216.39839427041406	69	61	4	3	34	0.20037286107807334	0.30048935018360096	0.2983207605959093	0.20081702814241617	
8130000	-31872.527794577938	-30201.699646544675	-1670.8281480332623	-30201.699646544675	657.5628122819991	3.9902457560008644	2.511912881016528E-5	0.43927779676417017	2.358038515998915E-5	1.3029534228750915E-10	0.4801502320632413	-1623.4302192587772	31792.297359689455	5811.959373738248	8801.94510995812	2408.5499672291166	77.56025735919476	60	29	42	7	33	0.20207456685498862	0.29878764440668565	0.3089371343374099	0.19020065440091558	
8140000	-31855.920014161085	-30209.856491215116	-1646.0635229459697	-30209.856491215116	528.8874924746852	3.9902457560008644	2.8191986603701966E-5	0.4370001953686252	2.6947788923173596E-5	1.7750653649320148E-10	0.4829895885755201	-1601.4816049514695	29687.725080215645	6788.300825545326	7590.835942078459	252.72010087523995	50.418856383745506	60	36	40	3	32	0.20207456685498862	0.29901165624051945	0.3087131225035761	0.19020065440091558	
8150000	-31846.681083285468	-30195.20361679752	-1651.4774664879467	-30195.20361679752	629.4078744714689	3.8841209730073727	2.556231692687681E-5	0.3948957008012731	2.549223565753621E-5	1.269409469505373E-10	0.44182316858356874	-1607.8488634841171	23241.107337293943	4677.128563945246	6285.261118915596	187.42237595489362	110.86050974267195	59	16	59	7	30	0.19417223940141864	0.29558492772693024	0.313585207186034	0.19665762568561687	
8160000	-31919.84907115049	-30204.557957761066	-1715.291113389423	-30204.557957761066	839.4341433711509	4.064746548986251	1.8317143976357496E-5	0.3924440288685546	1.751014714186626E-5	7.003906034330704E-11	0.4680803968962447	-1669.3393435297007	45916.05346088811	8199.234475716665	11665.691723577176	150.44880147174425	76.16618328922881	53	26	56	16	20	0.19417223940141864	0.29558492772693024	0.313585207186034	0.19665762568561687	
8170000	-31879.12343464677	-30221.59296245807	-1657.5304721886996	-30221.59296245807	578.1164759386686	4.014115481926788	2.710026195560523E-5	0.4153013905523128	2.5327820341381488E-5	1.3765218982338983E-10	0.4551658558562768	-1612.720999659534	32927.89948112301	4675.289724238442	7381.656055840441	263.33571173802045	72.69750263903123	58	12	64	21	16	0.19417223940141864	0.29558492772693024	0.313585207186034	0.19665762568561687	
8180000	-31834.74570532189	-30190.779230542932	-1643.9664747789586	-30190.779230542932	537.8984188768052	3.943859537820009	2.836230932641741E-5	0.44924898089311704	2.794924989622679E-5	1.8715181504413108E-10	0.4799996541488404	-1597.814205787621	23730.254925624256	34242.34803352748	5997.737199094416	327.62115435844873	82.78165997799978	54	10	71	1	35	0.19417223940141864	0.29558492772693024	0.313585207186034	0.19665762568561687	
8190000	-31973.836847583905	-30209.87271464313	-1763.9641329407764	-30209.87271464313	1070.5447136768637	4.087773705748783	1.4803184573233383E-5	0.4605540866345734	1.3853533883291327E-5	4.464936379097424E-11	0.4684283596517453	-1714.1202347639812	71690.73647432745	87156.4019965492	11363.305978720713	292.30186295372346	142.9372514714516	49	6	80	5	31	0.19417223940141864	0.30282836889270043	0.3063417660202638	0.19665762568561687	
8200000	-31851.79774909865	-30177.259298242323	-1674.5384508563268	-30177.259298242323	651.833400151588	4.322584477292637	2.491250024972892E-5	0.49710331219137993	2.3242638085641113E-5	1.448610010890073E-10	0.4980675751898175	-1626.2682227067676	27997.441379069547	19696.718119789577	7832.923457424875	2965.2021793825074	83.03661862631154	60	3	68	5	35	0.19417223940141864	0.29854642600935155	0.3106237089036127	0.19665762568561687	
8210000	-31788.844942486405	-30177.805104402738	-1611.039838083666	-30177.805104402738	498.3029459881972	4.322584477292637	3.535539625300333E-5	0.46172188400554354	3.316091636765693E-5	2.63419906353694E-10	0.4694487205846747	-1562.583625985013	21963.313912759615	16807.077771061504	5496.333778259848	5778.3266096884	46.40307091284729	57	9	59	10	36	0.20167576021034503	0.3053667136597781	0.30063496241578863	0.192322563714088	
8220000	-31806.647179306055	-30180.5314052924	-1626.1157740136541	-30180.5314052924	545.2817746894704	4.136931430729491	3.304141150955476E-5	0.49259849356884605	3.1057839425190576E-5	2.591487050337356E-10	0.49664451797293535	-1580.1274164951274	19631.247906492903	3485.193749054255	6230.837878915017	2067.946697024401	66.35046858820998	66	2	62	5	36	0.19284825387427867	0.3073492597712772	0.2913334741159557	0.2084690122384881	
8230000	-31843.70296524945	-30187.76742822357	-1655.9355370258795	-30187.76742822357	515.3426310592579	4.081229738337636	2.7670559442208512E-5	0.4114101387252427	2.6627531208694644E-5	1.292164474647994E-10	0.41936212658230404	-1606.2871532501533	28736.478841262782	24414.316710488074	6185.421855666577	7453.661249139587	77.78205929062926	45	23	45	22	36	0.20457459119644794	0.2983781641196067	0.2913334741159557	0.2057137705679893	
8240000	-31860.56696455299	-30205.128582586993	-1655.4383819659977	-30205.128582586993	518.2092626647501	4.129831070542461	2.7643527637186323E-5	0.4210906908067915	2.6222724883300605E-5	1.4412842002720875E-10	0.4448967206148352	-1607.0219441932554	31916.834502230293	20845.802532531594	7625.12309429753	3590.2003369369068	53.95380841271291	41	28	58	9	35	0.20090684817495943	0.2983781641196067	0.29500121713744426	0.2057137705679893	
8250000	-31772.426979515265	-30177.679196917816	-1594.7477825974497	-30177.679196917816	370.8927140506052	4.24496953801967	3.9809447391545595E-5	0.5152431767341663	3.776353059105983E-5	4.254848738818053E-10	0.539366145750857	-1546.841781016629	27196.195918519843	15948.379539507083	5568.101470049941	3445.4729189547484	30.711074838139176	3	48	72	16	32	0.2026108308072307	0.2983781641196067	0.293297234505173	0.2057137705679893	
8260000	-31737.951366734593	-30184.58850870248	-1553.3628580321135	-30184.58850870248	316.52568669668034	4.314449958286659	4.545891486963883E-5	0.46600385364818175	4.2278866559442676E-5	5.62813023022268E-10	0.5325467235707833	-1507.9883422897938	13681.955245990921	3499.4700687317177	5639.063439642639	2614.3677685208063	24.361502867171538	62	4	56	13	36	0.2022780536369688	0.2983781641196067	0.2936300116754349	0.2057137705679893	
8270000	-31731.672589692596	-30167.280923403956	-1564.3916662886413	-30167.280923403956	356.8312899315409	3.974421583738754	4.467673207076752E-5	0.49009774741715373	4.1816393534383094E-5	5.408682316340288E-10	0.5350523983184676	-1517.0239424025976	15050.620531504816	15905.109651429402	5617.11791751938	4229.750864634788	26.838286264102166	42	19	21	53	36	0.1906376184418743	0.3100185993147012	0.3137963644578364	0.18554741778558786	
8280000	-31741.851342720205	-30174.39113451682	-1567.4602082033855	-30174.39113451682	365.25169174064047	3.974421583738754	4.152679249095937E-5	0.5221606409553059	4.1301029924344954E-5	5.180476714116472E-10	0.5463875612597161	-1521.3435922860244	12902.589650916821	7104.171790820061	5201.665337912361	3982.912052201468	29.7384720109743	61	18	32	25	35	0.19871301092514174	0.30167771239721225	0.31358183673948903	0.18602743993815676	
8290000	-31694.267123125184	-30194.53159055388	-1499.7355325713047	-30194.53159055388	307.3968191994206	4.088818007393166	6.278682337592933E-5	0.45664048931959345	6.137534791057353E-5	8.082262524765617E-10	0.46029926111073755	-1454.5090581347795	12655.95322653005	9190.24271037812	4122.176458173439	2579.8617017029405	28.512013170286608	26	41	37	32	35	0.1928283266938733	0.3075623966284807	0.3027034939550904	0.19690578272255538	
8300000	-31739.188156993332	-30186.769811532584	-1552.4183454607464	-30186.769811532584	341.80756769931327	4.081151672889737	4.743172043200704E-5	0.4112166625537545	4.812594009544014E-5	3.825538634869343E-10	0.4223025640896474	-1505.1809328093966	23678.548384705322	15983.843890185226	5939.622188088006	3217.1485352846844	36.87519367454162	16	37	40	41	37	0.1928283266938733	0.3075623966284807	0.3027034939550904	0.19690578272255538	
8310000	-31753.24822854771	-30211.143321536627	-1542.1049070110837	-30211.143321536627	286.60494187098175	4.021853337623916	5.106045201808025E-5	0.4479368263205055	5.2299174890998E-5	5.53266342788067E-10	0.4555080834217993	-1495.043225688604	22110.272224324603	12810.67410881403	4370.053971627007	3810.735358022869	38.92556407087541	28	28	31	49	35	0.1992231691537405	0.297345711462298	0.3065253366614059	0.19690578272255538	
8320000	-31787.146670323058	-30191.230845601833	-1595.9158247212265	-30191.230845601833	391.9767110832175	4.021853337623916	3.6201553355680255E-5	0.40878678236757443	3.6133160570516764E-5	2.2052726425199285E-10	0.40987526167835	-1547.5203221011172	38686.24940244084	19816.307375301578	4993.553412334383	3929.27905796812	43.15675823634194	1	55	26	54	35	0.2008330643254289	0.29578270650522637	0.3064784464467891	0.19690578272255538	
8330000	-31749.27712394415	-30165.040519515576	-1584.2366044285745	-30165.040519515576	366.4468082484531	4.053379353652057	3.777654426507451E-5	0.49105508483057686	3.80328870495971E-5	3.4743686870681086E-10	0.4943937009516134	-1535.75842541043	25615.841565061488	16381.02267341831	3471.0844342817595	5359.0165773681865	43.55130583780792	23	36	46	30	36	0.19299932699449485	0.30576473347641264	0.30746595259887494	0.19376998693021735	
8340000	-31793.203888151336	-30169.33564793951	-1623.8682402118247	-30169.33564793951	466.36948431925	4.180638930452908	3.100621575205831E-5	0.4986916179195024	3.1424458240562706E-5	2.549920725993971E-10	0.5095800265693251	-1576.0359540932159	24931.965462915286	4111.911908377673	6686.230341096796	4969.791851027453	65.5776070513852	61	4	62	8	36	0.19299932699449485	0.30576473347641264	0.30746595259887494	0.19376998693021735	
8350000	-31756.75112440272	-30200.812189923665	-1555.9389344790532	-30200.812189923665	363.720409252392	4.12622368061694	4.41445631362293E-5	0.5165983847166419	4.41225482608066E-5	5.30911480154893E-10	0.518108075269413	-1509.9997712114928	20529.16333682953	3669.303755129035	3327.6861631569786	3515.882895623058	42.33035052132897	62	24	42	8	35	0.19299932699449485	0.30191961983597043	0.2986498837784	0.20643116939113446	
8360000	-31822.38507948036	-30199.029027459368	-1623.3560520209887	-30199.029027459368	512.9525296928157	4.121209520291738	2.9000227195780943E-5	0.45251748180586776	2.9412619488419613E-5	1.6499894243923854E-10	0.4448958656964003	-1576.987297535448	26091.115207876228	5237.217014818971	4764.3436294991325	3030.8817759446606	66.08498317012788	64	31	39	2	35	0.2006024185752177	0.29652277375272595	0.2961688440048579	0.2067059636671982	
8370000	-31864.871340755602	-30193.162085731434	-1671.7092550241678	-30193.162085731434	645.4715125006126	4.121209520291738	2.3486947042309847E-5	0.5161409493763215	2.3437643062340803E-5	1.2659107865435191E-10	0.4919563402967458	-1623.329412234113	31328.556799969956	9208.608191669015	6684.767761452585	5013.536141047119	51.58485805229156	61	18	55	2	35	0.20278514883508705	0.28694473811380433	0.31457382110173865	0.19569629194936974	
8380000	-31747.748859501742	-30184.618540022635	-1563.1303194791062	-30184.618540022635	340.0445239512626	4.076668022125004	4.544133902371466E-5	0.47028989613196714	4.493727831742807E-5	4.4266060318667266E-10	0.478842338007942	-1517.5966999862942	18183.217846986492	4067.002929277622	5389.854397818849	2329.5016429088537	38.43223540816555	59	35	37	5	35	0.20278514883508705	0.28694473811380433	0.31457382110173865	0.19569629194936974	
8390000	-31763.544886350355	-30185.4416011788	-1578.1032851715524	-30185.4416011788	358.6262329618176	3.9830096359512615	3.845297128402871E-5	0.5146068982637594	3.864412136931241E-5	3.9839635196470395E-10	0.5286427669300374	-1530.4845273008373	19777.392221938087	5946.7620788854865	8048.911482841394	4873.9055120261655	35.906102880009136	57	2	40	37	35	0.20834543160770214	0.3012001150837367	0.29475816135919125	0.19569629194936974	
8400000	-31757.92300134026	-30170.209904974254	-1587.7130963660047	-30170.209904974254	402.73473837449257	3.9830096359512615	3.7420797067845914E-5	0.5410613100577214	3.737817075262415E-5	3.998288041954812E-10	0.5200253757026172	-1538.8458941903143	21929.46251260701	9303.531036781773	12771.47525577645	5320.347149317986	32.67812341644831	38	18	21	59	35	0.20834543160770214	0.3008497313187768	0.29475816135919125	0.1960466757143296	
8410000	-31850.89862988035	-30178.733938996982	-1672.164690883369	-30178.733938996982	613.6641355821615	3.9189937863355624	2.3020686935654145E-5	0.5046000243206593	2.3998350833858438E-5	1.569133613667368E-10	0.5196654578964905	-1623.0219972681036	35951.3951065354	13482.887276165018	6989.2266408654605	6008.7004528878115	67.5855711840576	32	41	11	52	35	0.20266593524376117	0.3096838514388811	0.29475816135919125	0.19289205195816625	
8420000	-31967.76800615802	-30190.461454497134	-1777.306551660888	-30190.461454497134	1205.1075072375652	4.0357021225118865	1.2022056305864918E-5	0.45769436109826955	1.2381463337253116E-5	3.3380803532535405E-11	0.45883730284205304	-1723.830062128686	56572.82661337339	37704.65630285881	16767.758163248458	19148.213352800558	135.5277017614003	18	53	32	32	36	0.20266593524376117	0.3001617404819979	0.30428027231607446	0.19289205195816625	
8430000	-31856.3997722569	-30179.77280796544	-1676.626964291461	-30179.77280796544	663.6163988426847	3.9839195503529985	2.0544636188381667E-5	0.5317707726017059	2.158281960853479E-5	1.343535414107449E-10	0.5228096620874769	-1623.424764475974	69629.01280361199	22299.501279424436	35342.58623644328	7003.679773373598	40.38759413204233	11	54	2	70	34	0.20266593524376117	0.3026013627054795	0.29853865597114104	0.19619404607961813	
8440000	-31822.67209908094	-30149.40661311116	-1673.2654859697784	-30149.40661311116	685.7808410465565	3.961028847201997	2.2295193630281133E-5	0.49735268951169864	2.2727595656125638E-5	1.2294963239357594E-10	0.49004958510910135	-1621.2879595676882	34270.57371341123	25004.226904578918	31691.04244945538	8232.096929013978	53.290653742146446	25	16	23	73	34	0.20266593524376117	0.2988846599545736	0.3022553587220469	0.19619404607961813	
8450000	-31887.847373129734	-30205.293120542	-1682.554252587734	-30205.293120542	694.3889345164139	3.961028847201997	1.9889539282361377E-5	0.4371210001511775	2.048196982747919E-5	8.000285137543263E-11	0.43870467462546237	-1630.4956585724603	38242.962703214886	24737.028996373738	29819.62816554677	10204.851652524676	45.008178493406426	15	10	40	72	34	0.1984971665158478	0.30390251691630066	0.3014062704882332	0.19619404607961813	
8460000	-31750.723466912954	-30187.666044528673	-1563.0574223842825	-30187.666044528673	364.4965795361012	3.9793510036212663	4.021400912307885E-5	0.4234608170616678	4.058870281435281E-5	2.901123144197435E-10	0.42704940944235287	-1515.089598197361	21972.328659306517	6470.271906703685	10232.46026885527	5055.237973900847	21.8409113652173	36	2	25	74	34	0.20112950893307863	0.30127017449906984	0.3014062704882332	0.19619404607961813	
8470000	-31787.53588272001	-30177.97089267489	-1609.5649900451224	-30177.97089267489	477.71389669690336	3.9832957854372184	3.02178585265773E-5	0.5089994020564692	3.0172100517567734E-5	2.181454243356197E-10	0.48966504377523473	-1559.3119558856351	22722.40110021824	22418.621909777117	20977.27443958065	5712.047695170672	29.178080241659465	25	21	16	74	35	0.20112950893307863	0.30127017449906984	0.30559554666556243	0.1920047699022889	
8480000	-31744.07678418725	-30191.05717286432	-1553.019611322931	-30191.05717286432	400.5406379905549	4.062019758269191	3.740158459824687E-5	0.4752342862620905	3.808566722423291E-5	3.260315065056115E-10	0.48387891429653435	-1502.8131628100696	19654.162295986924	19868.17229979372	27992.437669751715	4591.861882513052	25.489975747729297	17	14	22	82	36	0.20120729894097106	0.3058380702375878	0.30094986091915205	0.1920047699022889	
8490000	-31819.217639044644	-30205.328658167273	-1613.8889808773697	-30205.328658167273	544.3788234814874	4.062019758269191	2.888608163022965E-5	0.49215748738864024	2.961131916923448E-5	1.8696625466540458E-10	0.47661612045979596	-1562.3450993413499	43732.82241922153	20148.179971297603	26854.37527126692	6024.570557218191	29.109474951575386	3	10	46	77	35	0.2028879068266963	0.3041574623518626	0.30094986091915205	0.1920047699022889	
8500000	-31860.609850465895	-30197.29946295458	-1663.3103875113143	-30197.29946295458	698.9775011225513	4.062019758269191	2.112749583379009E-5	0.4698418135718734	2.1369092474129586E-5	9.384564526792701E-11	0.45692942640731066	-1609.6586983704626	47909.631937236634	60564.454869527835	40919.16350375921	8567.766739187655	41.30344576137112	16	3	38	79	35	0.20210861778987144	0.2908788055476736	0.3017291499559769	0.20528342670647792	
8510000	-31837.46046646449	-30190.075191364078	-1647.385275100413	-30190.075191364078	598.9325165349272	4.361479492059202	2.6203609048903612E-5	0.45332101361268645	2.5568999603491086E-5	1.6055945490817423E-10	0.47815320636444414	-1594.6144436800712	25027.277709601593	57752.72188932674	30064.90671535104	7182.233644519045	40.448561429530024	3	3	54	76	35	0.19826153674865174	0.2908788055476736	0.3080244137548866	0.20283524394878794	
8520000	-31842.756298757096	-30200.502651028906	-1642.2536477281903	-30200.502651028906	538.6797512670987	4.208861769555458	2.5413003120510247E-5	0.37390648906196844	2.5185086300743756E-5	9.389211610701349E-11	0.3836050345615366	-1586.6759091301135	277226.2879873367	61713.44220389181	39127.027592470135	7400.132060990209	52.1478863489505	1	2	52	80	36	0.19964824871984427	0.28454736125009017	0.31296914608127746	0.20283524394878794	
8530000	-31837.514513445432	-30195.92398550305	-1641.5905279423816	-30195.92398550305	594.183923995832	3.98881458511631	2.4029297593514267E-5	0.4399087215799122	2.381480417968488E-5	1.1275613545804728E-10	0.44698491257526496	-1588.8382109914046	59630.263131565865	37956.913930764465	32843.91884624701	7705.511523046617	39.04572289422481	10	1	50	74	36	0.20043472576021287	0.2857219856475796	0.31296914608127746	0.2008741425109299	
8540000	-31830.533589484832	-30192.482436386916	-1638.0511530979163	-30192.482436386916	587.7491498058679	4.188663086916069	2.3448467847656866E-5	0.5033920386492258	2.301453982041121E-5	1.398030878521462E-10	0.5052700353967098	-1584.7997144314115	35266.59307106248	58320.03903297578	31533.72983409875	8821.108429166297	26.610616225098195	17	3	40	75	36	0.20043472576021287	0.3000031756977961	0.3036813622471041	0.19588073629488675	
8550000	-31918.403056267784	-30174.579264259173	-1743.823792008609	-30174.579264259173	1068.223170547927	4.223380688964558	1.2914230780943005E-5	0.4974250143203709	1.261918417235035E-5	3.6727029514326865E-11	0.46948993540713085	-1687.0829243254816	58184.15751489496	73228.6930059565	108450.47484850616	16393.911565557963	39.643478648360116	30	11	15	79	36	0.20043472576021287	0.30000229592981886	0.30368224201508137	0.19588073629488675	
8560000	-31905.814279431415	-30182.63667842236	-1723.1776010090546	-30182.63667842236	940.7525020569999	4.223380688964558	1.5184303578046247E-5	0.5070701671792783	1.4412848035936437E-5	5.461439364553133E-11	0.5000681983435782	-1669.3136991012138	55960.926195754364	53024.625502169314	18486.183777995207	16098.46047756343	52.739434779449915	15	42	8	70	36	0.20043472576021287	0.30000229592981886	0.30368224201508137	0.19588073629488675	
8570000	-31854.039586395418	-30183.722611276404	-1670.3169751190128	-30183.722611276404	692.6584724843441	4.223380688964558	2.059812277098008E-5	0.5029406864834921	1.9661680815558403E-5	9.857909238594641E-11	0.4981515688136046	-1617.2005175737595	55632.981508302575	60064.23289761922	21803.493714698452	8266.212912656447	34.965232028336445	22	25	17	71	36	0.20043472576021287	0.2979599458570141	0.3098161159509288	0.19178921243184413	
8580000	-31843.945662461043	-30192.017391226345	-1651.928271234696	-30192.017391226345	675.7362362783325	4.01373367489492	2.1637068084239913E-5	0.40648187045586887	2.0922288842715212E-5	7.955917151986138E-11	0.4207416868047863	-1599.7916758825886	36410.85405267416	4502.030669707103	18869.973864312313	8769.106793992254	48.66238464082876	39	8	21	67	36	0.19825884933353646	0.2979599458570141	0.3098161159509288	0.19396508885852054	
8590000	-31908.494487852364	-30207.04668520385	-1701.4478026485126	-30207.04668520385	865.228020541543	4.013974214019287	1.5980586163054733E-5	0.39096171040019706	1.57816399507515E-5	4.12681680448095E-11	0.40202679691598414	-1648.8400933892149	50345.16507953395	22093.575374403037	28888.376157243863	13519.343508784295	40.380255638463204	37	2	20	76	36	0.19975138044575452	0.2981323723189305	0.3094884428652557	0.19262780437005914	
8600000	-32103.562184383652	-30194.219032630535	-1909.3431517531164	-30194.219032630535	2630.6860353105935	4.185797298540078	5.511994260947795E-6	0.44002346643660184	5.5863722262717284E-6	6.25031741551757E-12	0.4513432515872969	-1852.8055673095616	150540.29851977	45437.46076362469	33189.235278289256	31980.488175633698	129.9269993080517	66	3	2	64	36	0.1964571144652013	0.30142663829948374	0.3094884428652557	0.19262780437005914	
8610000	-31990.2961645748	-30201.68731861492	-1788.6088459598814	-30201.68731861492	1345.3765316643405	3.963093739860459	1.0800816515455207E-5	0.4422204855933012	1.0715501918579263E-5	2.3387076227454982E-11	0.44893795095169264	-1733.4194126340394	74062.0044956432	35397.44856834079	54601.064166525146	19452.51667402508	67.79388807054386	47	12	3	73	36	0.1964571144652013	0.30142663829948374	0.3094884428652557	0.19262780437005914	
8620000	-32143.388214813298	-30207.405989520666	-1935.982225292631	-30207.405989520666	2692.964344731575	3.963093739860459	4.727688436541975E-6	0.4487349268633906	4.7968659618515615E-6	4.7911261589590165E-12	0.4441044577250264	-1876.6196491974542	222980.49584545384	201678.19432605317	60948.20482486991	37271.9473226544	250.5726996057736	40	3	28	64	36	0.1964571144652013	0.2931616473967388	0.31775343376800064	0.19262780437005914	
8630000	-32263.859049556875	-30217.703309994642	-2046.1557395622347	-30217.703309994642	5973.5295773377	3.8363672251033236	2.3794808856160905E-6	0.46139888758076997	2.375605053993817E-6	1.2726500265810253E-12	0.478063657181106	-1985.4099294310129	258097.17334703918	267460.2015079499	111099.50677821212	44226.70250685405	272.2159758560941	45	3	74	14	35	0.1964571144652013	0.3119086253009055	0.2978573798784793	0.19377688035541377	
8640000	-32230.418160872112	-30206.05767897568	-2024.3604818964293	-30206.05767897568	4800.8640970113065	3.8363672251033236	2.8408066889119255E-6	0.4558684386568804	2.765599143609266E-6	1.535969897100161E-12	0.4460132679433013	-1964.8051265427155	274332.2265253238	115607.65509193878	75729.56545918023	47579.086108769625	365.6968262610533	47	7	79	2	36	0.19549718854950127	0.301267375960708	0.3086421948978483	0.1945932405919423	
8650000	-31945.16421136805	-30204.373594189547	-1740.7906171785032	-30204.373594189547	1056.7907073242416	3.8363672251033236	1.5119531557874439E-5	0.485551112689708	1.461342144401095E-5	4.280142382801682E-11	0.44576513041056276	-1687.573591654725	46835.855412418816	71712.3183978015	10186.879769565314	10950.796688343033	78.02210057466729	20	27	56	32	36	0.19589406190244818	0.2999680279221295	0.30676162457164297	0.19737628560377918	
8660000	-31926.698966954522	-30207.41245972364	-1719.2865072308803	-30207.41245972364	845.0830918340138	3.9439790096097043	1.806326922107133E-5	0.46639089799758593	1.6955147710794438E-5	7.190078787110509E-11	0.48327866263925773	-1667.1978234460194	46393.51482094153	33636.884554112636	11405.241386828555	12656.509574951071	77.6729731168187	28	32	49	27	35	0.20541370109409407	0.29640925077605074	0.3008007625260758	0.19737628560377918	
8670000	-32014.961274102876	-30187.143293776273	-1827.8179803266046	-30187.143293776273	1821.9102196693814	3.965478460040334	9.55622841959617E-6	0.5221554191667722	8.908616653299458E-6	2.415802239907911E-11	0.5278743663797736	-1771.9892454049696	92365.072459412	77049.90399281173	18560.29801173849	24096.62223876242	120.96177640970024	10	53	40	32	36	0.19542418554757274	0.29640925077605074	0.3107902780725971	0.19737628560377918	
8680000	-32044.15348254626	-30173.03493864235	-1871.1185439039075	-30173.03493864235	2198.5804743685226	4.066898722092686	7.987434414597695E-6	0.49475849154324436	7.4052235651000444E-6	1.3727101304793571E-11	0.48209169664644563	-1813.6636290595534	136200.10110792718	126602.37294454388	50307.143506576824	23885.514415926857	147.88982889513085	4	39	26	67	35	0.20024893336992894	0.29640925077605074	0.3107902780725971	0.19255153778142298	
8690000	-31883.260946189876	-30169.73415513465	-1713.5267910552252	-30169.73415513465	856.0692523734551	4.126642776513887	1.8749082165352507E-5	0.5278306153394039	1.8322546956442376E-5	9.679002875845765E-11	0.5282345659116554	-1660.0620018582358	64794.78116510836	44917.40547161412	27445.522329580257	10059.405697617618	49.47064263776947	4	33	27	72	35	0.20024893336992894	0.29640925077605074	0.3107902780725971	0.19255153778142298	
8700000	-31872.13158703351	-30200.300350308673	-1671.8312367248375	-30200.300350308673	621.0830652924437	3.8497873505687528	2.4433822238382857E-5	0.5326150944266492	2.3213316227643947E-5	1.7813619245809336E-10	0.5505269135358357	-1619.5883276532124	60200.85427375649	28016.59277561335	19591.064678723364	8747.862331386099	72.97206163951321	6	32	26	71	36	0.20121247158641953	0.2958309525993116	0.30751960203020373	0.19543697378406494	
8710000	-31723.70414214754	-30183.467166940813	-1540.236975206727	-30183.467166940813	301.707339436092	3.8619358832080715	5.6241585184149895E-5	0.5512438033689471	5.2007781749962147E-5	1.056821393839364E-9	0.5919284829819644	-1492.8951623184082	24050.778505739025	11902.325016331997	4896.605740396659	3521.303581044213	42.80227233726707	10	42	8	76	35	0.19341793480572458	0.2958309525993116	0.30751960203020373	0.20323151056475988	
8720000	-31686.77681907225	-30189.083676256356	-1497.6931428158925	-30189.083676256356	246.34922348914574	4.1552583722168785	6.634105504089633E-5	0.5211268006801252	6.104640053711197E-5	1.2479975994358462E-9	0.5480742871729254	-1449.0072019848312	9807.970990219565	13034.085214714905	22119.872445028424	3515.598224547437	24.284160844594865	4	46	2	84	35	0.19412050310709594	0.3059715118103471	0.2983450431799534	0.20156294190260332	
8730000	-31783.054054101547	-30187.26731528018	-1595.7867388213676	-30187.26731528018	397.23810273750837	4.242873766082167	3.8962913729490905E-5	0.5009658729591069	3.578046126071E-5	3.5073683330780884E-10	0.5150856350554749	-1545.8799205992739	21284.168345658334	18645.297957997434	1923.2804759139144	6518.566996005668	38.99338030469333	43	11	7	75	35	0.19511861587348994	0.3059715118103471	0.30240072331053924	0.19650914900562352	
8740000	-31793.1639497702	-30200.965169973417	-1592.198779796784	-30200.965169973417	391.87221433176705	4.242873766082167	4.276246785832145E-5	0.5160676566061074	3.781213275223811E-5	4.545582059208619E-10	0.542118442148288	-1544.1012232257963	21112.383547772934	15344.385326668023	5725.379593914063	4765.654058337388	62.27585577343058	20	31	18	66	36	0.1943745436917518	0.3068099596530139	0.3023063476496106	0.19650914900562352	
8750000	-31775.011213318558	-30208.941509973327	-1566.069703345231	-30208.941509973327	323.2247884314054	4.279156740575244	4.999576932708417E-5	0.506097133251892	4.5327603624019605E-5	5.894592503782706E-10	0.5152038464622171	-1517.5133873481698	17634.336155591613	18458.70537410495	13010.916964908252	3672.6206320316955	33.95936957485761	15	22	25	75	34	0.19463046375505436	0.30284006973065675	0.30456086518232295	0.19796860133196578	
8760000	-31802.62270896513	-30179.215313372628	-1623.407395592503	-30179.215313372628	455.49020253957434	3.9260836726306474	3.655415713549208E-5	0.47909307060819084	3.3970131967216026E-5	2.8794420181402475E-10	0.4970595494165725	-1573.8138336968236	18301.91057570206	12175.932445529756	23089.997058224686	4824.576262678498	47.38515479217862	56	8	4	69	34	0.1907139280632182	0.288890203491115	0.32242726711370084	0.19796860133196578	
8770000	-31773.981876569633	-30181.76959411816	-1592.2122824514754	-30181.76959411816	398.46949979270966	4.235925907214917	4.0189995247918906E-5	0.5931997501747821	3.728261685620848E-5	5.322224685311458E-10	0.6353877772087797	-1542.6815210228935	17018.51412557408	22250.97867237605	12798.173192712691	5137.597336298373	53.65869294477714	36	11	2	86	36	0.1907139280632182	0.2907044447978855	0.31329638044009805	0.20528524669879808	
8780000	-31857.136066253704	-30201.882274575913	-1655.2537916777915	-30201.882274575913	556.974973532707	3.9360859580427614	2.882322223131826E-5	0.5731497746359565	2.799309943418906E-5	2.689710882971561E-10	0.5921315098155724	-1602.6339234991663	30537.68276253168	30429.49129109312	38291.35625824041	8336.636265423382	80.03488228269477	1	24	22	88	36	0.19756029551683643	0.2907044447978855	0.31329638044009805	0.19843887924517986	
8790000	-31893.25529763759	-30173.999285479986	-1719.2560121576016	-30173.999285479986	878.746016000117	3.8816778715641513	1.9616607908080106E-5	0.5160389925243667	1.9153448348276627E-5	9.738883105398945E-11	0.5148757119321626	-1666.422075887063	45573.92606177493	41781.8553497235	36810.821055492495	7031.96425788615	99.92464080944137	32	12	14	78	35	0.19756029551683643	0.2907044447978855	0.30679419536151264	0.20494106432376527	
8800000	-31871.702613358277	-30183.261558505124	-1688.441054853153	-30183.261558505124	722.5743553982045	4.198697396425173	2.4434542603583084E-5	0.5267118704949004	2.2837070369705714E-5	1.5040480327395855E-10	0.5270670794653636	-1636.2657200580747	40665.432858726235	28193.51911945053	26398.59368078372	8578.565285050829	77.778185371806	43	7	4	82	35	0.19756029551683643	0.3023381778842814	0.30679419536151264	0.19330733123736937	
8810000	-31905.19751966742	-30190.686724091378	-1714.5107955760438	-30190.686724091378	802.4653640669396	3.760767621657705	1.9942485618811426E-5	0.49330260395189446	1.9490081311981137E-5	1.0523162256311043E-10	0.51180999256878	-1663.487869693205	39488.86545192669	27687.115287796052	12644.199883018733	8719.942069832787	130.65277121514902	46	6	10	75	34	0.19555388629804799	0.305076766076602	0.30121998778314235	0.19814935984220752	
8820000	-31965.64020879308	-30178.501997164298	-1787.1382116287828	-30178.501997164298	1221.3327253196874	4.059307514234489	1.396746293546254E-5	0.4793500903586563	1.3648475541308753E-5	4.2021429890707933E-11	0.4751202675130187	-1731.379376545311	53700.58167702014	52029.07723885925	82475.94562133038	16945.801013337506	153.86862157592049	14	27	2	94	34	0.19741438154355886	0.3087504363004155	0.3033332869832895	0.190501895172736	
8830000	-31882.282777793993	-30212.9868891713	-1669.2958886226927	-30212.9868891713	648.6588961491923	4.059307514234489	2.6482063711911772E-5	0.4911193530242529	2.4955930052152613E-5	1.946748292606558E-10	0.5241366045856579	-1618.0667007462273	19578.998655806572	23491.06030220201	29576.577802702504	8306.375696326922	73.94042628063019	8	8	35	87	33	0.19741438154355886	0.3087504363004155	0.3033332869832895	0.190501895172736	
8840000	-31825.29930209202	-30206.02595335692	-1619.2733487351015	-30206.02595335692	458.59834477838905	4.316540850036266	3.4162042894794795E-5	0.5173203704918564	3.2480362628852924E-5	3.249629138809926E-10	0.5494490312098129	-1569.0993824785417	24419.63412884024	26697.137020453058	18389.345100151368	4518.046716879486	40.77636283010152	32	3	30	72	34	0.1908506280978319	0.3051776522209	0.31044045304811607	0.19353126663315187	
8850000	-31835.71257505676	-30199.981194899625	-1635.731380157137	-30199.981194899625	510.6783009354158	4.316540850036266	3.0554773415230716E-5	0.49348006792223564	3.045303344337578E-5	2.5200026787566305E-10	0.5262969657364487	-1586.8837268948807	22526.039182343542	19476.90498155104	4216.68347822542	5861.261970130847	74.25277175621324	31	29	15	62	34	0.18504539622580346	0.31039989842254506	0.3051932267600796	0.19936147859157177	
8860000	-31834.642981415876	-30216.076027476654	-1618.5669539392231	-30216.076027476654	469.06791884860803	3.916573911226418	3.436418381871359E-5	0.43359670068096656	3.3414614974304725E-5	2.251224389190999E-10	0.44154992165740364	-1569.6698731165552	17691.077854419662	4048.7048609627964	12396.174793896502	6161.464241970626	65.97125700805468	43	1	17	75	35	0.19940182883011173	0.29908204422756435	0.29734276396848663	0.20417336297383715	
8870000	-31797.590647412973	-30187.775619730397	-1609.8150276825768	-30187.775619730397	444.5248940840631	4.070394730194179	3.657836532819653E-5	0.47275266942245525	3.558715312246625E-5	2.886088653502498E-10	0.4856832471127291	-1559.3035744658487	27961.553874008703	16395.640196524768	21828.076006601983	6840.052624170477	47.20187064977022	21	20	20	74	36	0.1941725757700944	0.30048102769679025	0.3107924596639565	0.19455393686915873	
8880000	-31802.83574995501	-30193.38852746528	-1609.447222489732	-30193.38852746528	463.027085084184	3.99932438339059	3.279540751193298E-5	0.44802385654922106	3.191256461026907E-5	1.9126637914195736E-10	0.44074617530870935	-1559.5096852886804	63981.03784359911	20788.717973451025	2817.743699784805	5004.223887642003	30.19007587065898	13	52	2	70	34	0.19870510774691527	0.2972407724080736	0.3060804942302792	0.19797362561473175	
8890000	-31877.1047114603	-30199.25186906387	-1677.8528423964276	-30199.25186906387	710.3532822294135	3.869363317494711	2.2474808905808393E-5	0.4829040586031837	2.1605057519647168E-5	1.001830738911886E-10	0.46944413652409916	-1627.5701595630353	50557.2036240422	24627.811609091113	7701.42312180833	6101.2827058350695	50.95781639350263	30	35	4	67	35	0.20386365490133265	0.2972407724080736	0.3060804942302792	0.19281507846031437	
8900000	-31830.78083960929	-30205.321301818632	-1625.4595377906594	-30205.321301818632	495.18191644624005	4.07228547904977	3.071105460080521E-5	0.4137799611900221	3.135674916723314E-5	1.8645057945478937E-10	0.4454294999271528	-1576.5509841441117	24018.40424870992	19915.414797543242	10459.512242160263	5587.485157630265	51.17411246592582	7	50	19	60	35	0.20386365490133265	0.2972407724080736	0.3060804942302792	0.19281507846031437	
8910000	-31836.467280201316	-30178.94964029762	-1657.5176399036986	-30178.94964029762	553.9481266790875	4.170663415697003	2.612965718631769E-5	0.4822786829448514	2.5733391792699547E-5	1.9221545308607028E-10	0.528121386585027	-1606.80336924101	15037.749280782678	35959.79040321143	14675.859033542392	6627.303497448645	56.828379412255835	5	45	28	58	35	0.20386365490133265	0.2972407724080736	0.3060804942302792	0.19281507846031437	
8920000	-31937.792528133807	-30216.144246813947	-1721.6482813198584	-30216.144246813947	974.3936521093013	4.170663415697003	1.4902026767203336E-5	0.4499375599568712	1.5131772715485788E-5	5.34859538842736E-11	0.47464279656822705	-1669.996069923523	42584.4361343975	39279.563142310566	10426.424643918448	9580.158488111476	102.5023820516628	11	50	31	42	37	0.20443603712085204	0.2885770511322578	0.30413863141024317	0.2028482803366469	
8930000	-31936.375175507816	-30172.079219825988	-1764.2959556818273	-30172.079219825988	1072.8104392403568	3.9583278610837875	1.3076906284347058E-5	0.525399523549821	1.3398545496728764E-5	5.6974413211725433E-11	0.5526238531809884	-1711.022856975272	69791.40536633652	45967.08650930456	17834.824551134803	11294.12078526479	95.06917774193326	15	50	12	57	37	0.20443603712085204	0.2885770511322578	0.30413863141024317	0.2028482803366469	
8940000	-31923.643729131847	-30188.824764563542	-1734.818964568306	-30188.824764563542	916.7632630393197	4.226290097746883	1.5871930098928398E-5	0.5458276088921861	1.565433440474065E-5	7.958299677324091E-11	0.5751140449343076	-1680.7501770076656	67361.57669257921	51965.12998012396	33154.33486640745	10470.051913876965	94.60004195778828	15	40	15	64	37	0.19574140596352066	0.29727168228958917	0.30413863141024317	0.2028482803366469	
8950000	-31894.185527850408	-30184.32371827027	-1709.8618095801385	-30184.32371827027	898.1195864256061	4.226290097746883	1.9461925856339104E-5	0.48177969020959655	1.9165794687981385E-5	1.0772452087535422E-10	0.5279292210219015	-1657.831594867422	34503.32203387061	26335.244276415222	27515.8551036707	9898.539803683185	131.55424543178373	10	46	6	72	37	0.1941528666802835	0.29602377928341533	0.31622346539087465	0.1935998886454264	
8960000	-31825.02687145197	-30188.07782480608	-1636.9490466458883	-30188.07782480608	577.5067340251259	3.919366322763565	2.786610559872451E-5	0.5131083605375855	2.7295733994128767E-5	2.6414360905016456E-10	0.5591682101136958	-1587.2700552214142	27006.91617073255	24431.91828463964	6225.707061799389	6733.185213215663	61.31459642416327	4	57	18	55	37	0.19703073463334048	0.29602377928341533	0.31334559743781765	0.1935998886454264
[truncated: 6,540,411 more chars]
