# Supplementary material for: Dissemination of Mycobacterium abscessus via global transmission networks
Source: Nat Microbiol. 2021 Sep 20;6(10):1279–88. doi: 10.1038/s41564-021-00963-3 (PMC8478660; doi:10.1038/s41564-021-00963-3)
Supplement: Source Data Extended Data Fig. 8 — Ancestor data and substitution rate distributions for Extended Data Fig. 8. [file 41564_2021_963_MOESM14_ESM.zip › figureS8/DCC1_date_randomisation2.log]

#
#model:
#
#<?xml version="1.0" encoding="UTF-8" standalone="no"?><input id="posterior" spec="beast.core.util.CompoundDistribution">
#    <distribution id="prior" spec="beast.core.util.CompoundDistribution">
#        <distribution id="BayesianSkyline.t:dcc1" spec="beast.evolution.tree.coalescent.BayesianSkyline">
#            <parameter dimension="5" id="bPopSizes.t:dcc1" lower="0.0" name="popSizes" upper="380000.0">380.0</parameter>
#            <groupSizes dimension="5" id="bGroupSizes.t:dcc1" spec="beast.core.parameter.IntegerParameter">1</groupSizes>
#            <treeIntervals id="BSPTreeIntervals.t:dcc1" spec="beast.evolution.tree.coalescent.TreeIntervals">
#                <tree id="Tree.t:dcc1">
#                    <trait id="dateTrait.t:dcc1" spec="beast.evolution.tree.TraitSet" traitname="date">
#                10465_1#62_NorthAmerica_USA_2009.726027=2011.339726,
#10702_1#18_NorthAmerica_USA_2005.627397=2008.5,
#10250_1#81_Europe_UK_2011.013699=2016.18306,
#ERR3198406_Europe_UK_2007.460274=2016.31694,
#ERR3198368_Europe_Spain_2013.347945=2006.084932,
#10208_3#68_Europe_UK_2012.836066=2015.613699,
#SRR7800556_NorthAmerica_USA_2016.191257=2006.010959,
#10702_1#42_NorthAmerica_USA_2007.180822=2009.709589,
#SRR7800618_NorthAmerica_USA_2016.221311=2009.915068,
#10625_5#25_Europe_UK_2012.407104=2008.5,
#10665_4#78_Europe_UK_2007.871233=2014.6,
#ERR3198380_Europe_Spain_2012.021858=2009.342466,
#NQRY01_Asia_China_2014.6=2005.627397,
#NQRF01_Asia_China_2013.832877=2009.50137,
#SRR6871405_Oceania_Australia_2015.5=2013.860274,
#ERR3198409_Europe_UK_2009.128767=2012.874317,
#SRR7800626_NorthAmerica_USA_2016.259563=2016.915301,
#10702_1#53_NorthAmerica_USA_2008.005464=2016.04918,
#NQRZ01_Asia_China_2012.666667=2012.308743,
#12163_2#20_Europe_UK_2012.308743=2005.723288,
#10208_3#79_Europe_UK_2012.81694=2012.740437,
#10702_1#55_NorthAmerica_USA_2008.497268=2016.23224,
#10208_3#44_Europe_UK_2012.830601=2016.95082,
#SRR7800603_NorthAmerica_USA_2016.297814=2017.043836,
#SRR7800415_NorthAmerica_USA_2014.090411=2011.427397,
#SRR7800439_NorthAmerica_USA_2016.046448=2014.432877,
#SRR7800621_NorthAmerica_USA_2016.04918=2014.120548,
#11861_7#42_Oceania_Australia_2002.5=2016.20765,
#11861_7#66_Oceania_Australia_2002.5=2012.128415,
#10250_1#13_Europe_UK_2008.508197=2009.490411,
#11893_6#11_Oceania_Australia_2013.5=2013.027397,
#10625_5#18_Europe_UK_2011.427397=2013.350685,
#SRR7800516_NorthAmerica_USA_2016.057377=2016.142077,
#ERR3198421_Europe_UK_2012.374317=2012.590164,
#SRR7800628_NorthAmerica_USA_2015.605479=2016.385246,
#11861_7#10_Oceania_Australia_2003.5=2016.128415,
#10702_1#83_NorthAmerica_USA_2011.452055=2007.871233,
#10702_1#26_NorthAmerica_USA_2006.010959=2011.5,
#10465_1#49_NorthAmerica_USA_2005.331507=2016.453552,
#10660_1#19_NorthAmerica_USA_2012.740437=2016.371585,
#ERR3198374_Europe_Spain_2009.709589=2012.319672,
#12163_1#30_Europe_UK_2010.131507=2016.071038,
#12045_8#34_Europe_UK_2013.671233=2013.832877,
#SRR7800701_NorthAmerica_USA_2016.295082=2010.591781,
#10702_1#34_NorthAmerica_USA_2006.589041=2009.726027,
#12082_5#87_Europe_UK_2013.676712=2005.372603,
#ERR3198363_Europe_Spain_2013.994521=2009.40274,
#11893_6#50_Oceania_Australia_2007.5=2012.043716,
#ERR3198403_Europe_UK_2007.449315=2016.180328,
#10625_4#54_Europe_UK_2011.20274=2012.836066,
#SRR7800715_NorthAmerica_USA_2015.654795=2016.191257,
#12045_8#35_Europe_UK_2013.517808=2008.095628,
#NQRX01_Asia_China_2015.323288=2008.674863,
#NQRR01_Asia_China_2013.936986=2014.808219,
#11861_7#47_Europe_Holland_2009.915068=2014.043836,
#SRR7800624_NorthAmerica_USA_2016.180328=2008.005464,
#SRR7800405_NorthAmerica_USA_2016.907104=2015.150685,
#NQRT01_Asia_China_2015.035616=2013.772603,
#SRR7800429_NorthAmerica_USA_2016.297814=2012.587432,
#NQSB01_Asia_China_2012.598361=2002.5,
#NQQZ01_Asia_China_2012.953552=2016.295082,
#10702_1#23_NorthAmerica_USA_2005.838356=2008.830601,
#10702_1#31_NorthAmerica_USA_2006.106849=2012.374317,
#SRR7800697_NorthAmerica_USA_2016.39071=2010.5,
#SRR7800675_NorthAmerica_USA_2016.453552=2008.352459,
#ERR3198370_Europe_Spain_2008.830601=2013.958904,
#10660_1#4_Europe_UK_2013.027397=2005.331507,
#10465_1#66_NorthAmerica_USA_2010.591781=2005.5,
#NQRN01_Asia_China_2013.772603=2016.297814,
#SRR6871407_Oceania_Australia_2017.043836=2012.415301,
#11861_7#13_Oceania_Australia_2010.5=2012.81694,
#10208_3#36_Europe_UK_2011.849315=2016.221311,
#NQRP01_Asia_China_2013.956164=2014.068493,
#11861_7#45_Oceania_Australia_2005.5=2016.038251,
#11861_8#32_Europe_UK_2008.478142=2014.169863,
#ERR3198373_Europe_Spain_2015.309589=2013.671233,
#SRR7800476_NorthAmerica_USA_2015.994521=2007.449315,
#10625_5#34_Europe_UK_2012.357923=2012.677596,
#12082_5#71_Oceania_Australia_2008.5=2013.534247,
#NQRG01_Asia_China_2013.860274=2015.605479,
#10702_1#24_NorthAmerica_USA_2005.879452=2007.180822,
#SRR7800708_NorthAmerica_USA_2015.945205=2005.879452,
#10465_1#58_NorthAmerica_USA_2008.674863=2005.912329,
#NQSA01_Asia_China_2012.677596=2015.969863,
#10208_3#83_Europe_UK_2013.027397=2007.5,
#NQRB01_Asia_China_2014.169863=2015.991781,
#12045_8#47_Europe_UK_2013.783562=2015.309589,
#SRR7800519_NorthAmerica_USA_2016.371585=2012.407104,
#ERR3198366_Europe_Spain_2014.690411=2016.907104,
#12163_1#93_Europe_UK_2012.043716=2013.632877,
#SRR7800409_NorthAmerica_USA_2016.915301=2007.835616,
#11893_6#23_Oceania_Australia_2011.5=2008.789617,
#10208_3#77_Europe_UK_2012.874317=2013.783562,
#10660_1#27_NorthAmerica_USA_2005.838356=2012.357923,
#12082_5#86_Europe_UK_2012.775956=2013.994521,
#ERR3198364_Europe_Spain_2013.350685=2015.5,
#ERR3198382_Europe_Spain_2013.534247=2016.39071,
#11893_6#18_Oceania_Australia_2008.5=2007.778082,
#10465_1#61_NorthAmerica_USA_2009.536986=2013.5,
#11893_6#65_Europe_UK_2008.095628=2012.598361,
#10465_1#74_NorthAmerica_USA_2012.814208=2011.852055,
#SRR7800666_NorthAmerica_USA_2016.20765=2015.035616,
#10660_1#6_NorthAmerica_USA_2005.372603=2012.5,
#SRR7800676_NorthAmerica_USA_2016.038251=2014.090411,
#SRR7800406_NorthAmerica_USA_2016.95082=2003.5,
#NQRK01_Asia_China_2012.590164=2015.945205,
#12082_5#80_Europe_UK_2013.19726=2012.814208,
#SRR7800703_NorthAmerica_USA_2016.437158=2012.953552,
#10660_1#22_Europe_UK_2012.319672=2016.161202,
#10665_2#93_NorthAmerica_USA_2011.158904=2012.830601,
#10702_1#60_NorthAmerica_USA_2008.789617=2016.057377,
#ERR3198365_Europe_Spain_2014.580822=2015.654795,
#10465_1#50_NorthAmerica_USA_2005.723288=2008.508197,
#10250_1#35_Europe_UK_2009.490411=2013.956164,
#SRR7800514_NorthAmerica_USA_2016.128415=2008.5,
#SRR7800644_NorthAmerica_USA_2014.808219=2013.676712,
#10465_1#71_NorthAmerica_USA_2011.630137=2012.693989,
#SRR7800596_NorthAmerica_USA_2016.385246=2005.838356,
#10465_1#57_NorthAmerica_USA_2008.352459=2016.319672,
#SRR7800602_NorthAmerica_USA_2016.084699=2005.838356,
#10465_1#55_NorthAmerica_USA_2006.942466=2016.47541,
#NQRC01_Asia_China_2014.068493=2006.106849,
#NQRS01_Asia_China_2012.587432=2008.497268,
#SRR7800655_NorthAmerica_USA_2016.31694=2012.666667,
#ERR3198381_Europe_Spain_2009.342466=2016.046448,
#10625_5#57_Europe_UK_2012.415301=2016.39071,
#ERR3198439_Europe_UK_2015.969863=2011.013699,
#10208_3#31_Europe_UK_2011.841096=2002.5,
#12163_2#53_Europe_UK_2012.814208=2016.259563,
#10702_1#28_NorthAmerica_USA_2005.912329=2012.97541,
#7396_6#52_Europe_UK_2007.835616=2011.158904,
#11861_7#79_Oceania_Australia_2010.5=2013.936986,
#SRR7800619_NorthAmerica_USA_2015.991781=2011.630137,
#10702_1#95_NorthAmerica_USA_2012.693989=2013.19726,
#12163_2#83_Europe_UK_2008.781421=2009.128767,
#10665_4#36_Europe_UK_2006.084932=2008.748634,
#SRR7800668_NorthAmerica_USA_2015.613699=2012.814208,
#SRR7800551_NorthAmerica_USA_2015.950685=2014.619178,
#10208_3#39_Europe_UK_2011.852055=2010.5,
#SRR7800593_NorthAmerica_USA_2016.319672=2012.775956,
#NQRU01_Asia_China_2015.068493=2006.942466,
#11893_6#70_Europe_UK_2008.748634=2014.690411,
#11861_7#83_Oceania_Australia_2008.5=2016.297814,
#11861_7#76_Oceania_Australia_2012.5=2008.043716,
#ERR3198384_Europe_Spain_2014.120548=2012.021858,
#NQRH01_Asia_China_2013.632877=2008.478142,
#SRR7800699_NorthAmerica_USA_2016.964481=2016.489071,
#SRR7800659_NorthAmerica_USA_2015.150685=2007.117808,
#SRR7800679_NorthAmerica_USA_2016.18306=2012.5,
#ERR3198499_Europe_UK_2014.432877=2015.950685,
#SRR7800706_NorthAmerica_USA_2016.161202=2007.460274,
#10702_1#49_NorthAmerica_USA_2007.772603=2000.5,
#NQRQ01_Asia_China_2013.958904=2013.517808,
#SRR7800700_NorthAmerica_USA_2016.47541=2011.849315,
#10625_4#64_Europe_UK_2011.339726=2013.027397,
#10660_1#52_NorthAmerica_USA_2012.128415=2016.437158,
#SRR7800479_NorthAmerica_USA_2016.39071=2007.772603,
#SRR7800526_NorthAmerica_USA_2016.071038=2015.994521,
#SRR7800480_NorthAmerica_USA_2016.23224=2016.084699,
#ERR3198437_Europe_UK_2014.027397=2011.452055,
#10702_1#54_NorthAmerica_USA_2008.043716=2015.323288,
#SRR7800672_NorthAmerica_USA_2016.489071=2011.841096,
#SRR6871393_Oceania_Australia_2014.043836=2010.131507,
#10702_1#41_NorthAmerica_USA_2007.117808=2013.347945,
#10702_1#64_NorthAmerica_USA_2009.40274=2008.781421,
#ERR3198415_Europe_UK_2009.50137=2014.027397,
#SRR7800665_NorthAmerica_USA_2016.142077=2015.068493,
#7396_7#29_Europe_UK_2007.778082=2016.964481,
#NQSC01_Asia_China_2014.619178=2014.580822,
#11861_7#37_Oceania_Australia_2000.5=2011.20274,
#11893_6#3_Oceania_Australia_2012.5=2009.536986,
#NQQY01_Asia_China_2012.97541=2006.589041                
#                                    <taxa id="TaxonSet.dcc1" spec="beast.evolution.alignment.TaxonSet">
#                        </taxa>
#                    </trait>
#                    <taxonset idref="TaxonSet.dcc1"/>
#                </tree>
#            </treeIntervals>
#        </distribution>
#        <distribution id="MarkovChainedPopSizes.t:dcc1" jeffreys="true" parameter="@bPopSizes.t:dcc1" spec="beast.math.distributions.MarkovChainDistribution"/>
#        <prior id="KappaPrior.s:dcc1" name="distribution">
#            <parameter id="kappa.s:dcc1" lower="0.0" name="x">2.0</parameter>
#            <LogNormal id="LogNormalDistributionModel.0" name="distr">
#                <parameter estimate="false" id="RealParameter.1" name="M">1.0</parameter>
#                <parameter estimate="false" id="RealParameter.2" name="S">1.25</parameter>
#            </LogNormal>
#        </prior>
#        <prior id="MeanRatePrior.c:dcc1" name="distribution">
#            <parameter id="ucldMean.c:dcc1" name="x">1.5E-4</parameter>
#            <Uniform id="Uniform.4" lower="1.5E-6" name="distr" upper="0.015"/>
#        </prior>
#        <prior id="ucldStdevPrior.c:dcc1" name="distribution">
#            <parameter id="ucldStdev.c:dcc1" lower="0.0" name="x">0.1</parameter>
#            <Gamma id="Gamma.0" name="distr">
#                <parameter estimate="false" id="RealParameter.4" name="alpha">0.5396</parameter>
#                <parameter estimate="false" id="RealParameter.5" name="beta">0.3819</parameter>
#            </Gamma>
#        </prior>
#    </distribution>
#    <distribution id="likelihood" spec="beast.core.util.CompoundDistribution" useThreads="true">
#        <distribution data="@dcc1" id="treeLikelihood.dcc1" spec="beast.evolution.likelihood.ThreadedTreeLikelihood" tree="@Tree.t:dcc1">
#            <siteModel id="SiteModel.s:dcc1" spec="beast.evolution.sitemodel.SiteModel">
#                <parameter estimate="false" id="mutationRate.s:dcc1" name="mutationRate">1.0</parameter>
#                <parameter estimate="false" id="gammaShape.s:dcc1" name="shape">1.0</parameter>
#                <parameter estimate="false" id="proportionInvariant.s:dcc1" lower="0.0" name="proportionInvariant" upper="1.0">0.0</parameter>
#                <substModel id="hky.s:dcc1" kappa="@kappa.s:dcc1" spec="beast.evolution.substitutionmodel.HKY">
#                    <frequencies id="estimatedFreqs.s:dcc1" spec="beast.evolution.substitutionmodel.Frequencies">
#                        <parameter dimension="4" id="freqParameter.s:dcc1" lower="0.0" name="frequencies" upper="1.0">0.25</parameter>
#                    </frequencies>
#                </substModel>
#            </siteModel>
#            <branchRateModel clock.rate="@ucldMean.c:dcc1" id="RelaxedClock.c:dcc1" spec="beast.evolution.branchratemodel.UCRelaxedClockModel" tree="@Tree.t:dcc1">
#                <LogNormal S="@ucldStdev.c:dcc1" id="LogNormalDistributionModel.c:dcc1" meanInRealSpace="true" name="distr">
#                    <parameter estimate="false" id="RealParameter.3" lower="0.0" name="M" upper="1.0">1.0</parameter>
#                </LogNormal>
#                <rateCategories dimension="342" id="rateCategories.c:dcc1" spec="beast.core.parameter.IntegerParameter">1</rateCategories>
#            </branchRateModel>
#        </distribution>
#    </distribution>
#</input>
#
Sample	posterior	likelihood	prior	treeLikelihood	TreeHeight	kappa	ucldMean	ucldStdev	rate.mean	rate.variance	rate.coefficientOfVariation	BayesianSkyline	bPopSizes.1	bPopSizes.2	bPopSizes.3	bPopSizes.4	bPopSizes.5	bGroupSizes.1	bGroupSizes.2	bGroupSizes.3	bGroupSizes.4	bGroupSizes.5	freqParameter.1	freqParameter.2	freqParameter.3	freqParameter.4	
0	-31640.3878674988	-30184.614215705973	-1455.773651792827	-30184.614215705973	200.25032116559558	4.249244814410816	6.734229739708311E-5	0.5023563038715737	6.881489794441553E-5	1.23802640438328E-9	0.524249133573117	-1415.3630602967253	14201.25676685526	2860.9161038125144	2799.3762693636786	104.0904889018333	10.3829102963809	54	41	39	6	31	0.18984141891457146	0.3000204263961662	0.3162240169923022	0.19391413769696042	
10000	-31691.363798214537	-30191.339260516965	-1500.0245376975736	-30191.339260516965	264.32072726143457	4.260956522508984	5.597863877617613E-5	0.48302615594481435	5.8477781440552006E-5	8.725605495457262E-10	0.5136721722333522	-1461.8469120763668	11655.466569287479	3220.742442219768	1431.9624953707091	36.09703176086783	14.761819202331726	56	66	12	9	28	0.19711140366085558	0.29812852275668167	0.31365119505043676	0.1911088785320262	
20000	-31691.370149922306	-30189.225395836755	-1502.144754085553	-30189.225395836755	262.00378832484273	4.260956522508984	5.364231865826061E-5	0.5058695078372727	5.6941605158401596E-5	8.709108549539158E-10	0.537044991754449	-1462.2046177460265	14312.943271583874	2694.7275368827068	2461.2743927632996	64.53308511205711	22.818328791855674	63	32	38	13	25	0.19711140366085558	0.29812852275668167	0.31365119505043676	0.1911088785320262	
30000	-31676.917061052005	-30213.734624271467	-1463.182436780537	-30213.734624271467	190.38834925894562	4.022900826830278	6.721339613352528E-5	0.4385237984093323	7.08047312348958E-5	1.045565227034803E-9	0.46493741819390694	-1424.577709369635	8357.642645667047	3783.414432093673	1923.5914243669888	80.20107216051352	17.972490984428127	61	18	55	7	30	0.19711140366085558	0.2895159533682094	0.31249881040269006	0.2008738325682452	
40000	-31747.182701547295	-30203.313454535768	-1543.8692470115293	-30203.313454535768	299.34178773610444	4.022900826830278	4.398901079813218E-5	0.4535268967093113	4.451702380061122E-5	4.473474138339039E-10	0.47328545500390884	-1500.5422516197789	17585.91024499027	5782.139981316189	4246.005039334577	569.1834754737096	19.227079610581523	61	14	59	4	33	0.2036333151529786	0.29769462247490225	0.3043201412959972	0.19435192107612217	
50000	-31623.224902399477	-30174.356179894126	-1448.8687225053495	-30174.356179894126	184.69792846556672	4.022900826830278	7.903203799302191E-5	0.472908720171249	7.837858811835035E-5	1.9667585039515802E-9	0.5440152307623666	-1408.2654900006223	8661.480728923101	2009.0489158455296	1965.6066498341238	637.3534998275672	21.152101050550996	60	1	74	2	34	0.2036333151529786	0.29840415607478643	0.3043201412959972	0.193642387476238	
60000	-31669.752831296482	-30192.070707130868	-1477.6821241656144	-30192.070707130868	215.4551597077541	4.022900826830278	6.917689360243439E-5	0.48080804183235964	7.063014391095236E-5	1.3449027833930196E-9	0.5219201176106707	-1432.7267644783894	12216.719583132794	11684.715296190841	2240.2354900761984	2122.5648180674175	28.949612260914208	57	4	73	3	34	0.19143298493964275	0.30827322813764185	0.3019080427568505	0.1983857441658651	
70000	-31622.93108622522	-30167.392421734778	-1455.538664490444	-30167.392421734778	180.55332580394497	4.084476410743166	7.807241690133684E-5	0.49374540089888835	7.936511175949292E-5	1.7039388279098118E-9	0.5293074570204003	-1411.889123257211	9520.317012717614	2877.846115555215	1608.3731624004702	2885.468775169984	21.32257429445054	61	3	66	6	35	0.19143298493964275	0.30735184748934335	0.3092400455162327	0.1919751220547814	
80000	-31694.232558779862	-30202.671391230982	-1491.5611675488817	-30202.671391230982	263.71903512516144	4.141554623867503	6.356238667822899E-5	0.4874090930747723	6.481208665340875E-5	1.0011491631671782E-9	0.495182568539235	-1444.7793663178245	9867.427804343073	20144.51757856657	2071.2857679149697	2862.7441148979706	30.99644172849897	48	13	61	14	35	0.19056035452015596	0.308685404201034	0.30485994545454853	0.19589429582426165	
90000	-31684.64760585081	-30186.489375287074	-1498.1582305637346	-30186.489375287074	240.78890831596314	4.141554623867503	6.780600511279352E-5	0.45998069108961637	6.962572896354693E-5	1.1840876442985562E-9	0.504486406847791	-1454.3440344775763	9379.045443995872	6600.692333835867	3139.0126425623625	1993.9763766341139	33.490292244950915	48	20	41	29	33	0.2017316746747995	0.2975140840463905	0.30485994545454853	0.19589429582426165	
100000	-31651.505482817232	-30166.388363467846	-1485.1171193493858	-30166.388363467846	205.48162211316327	4.123645675331074	6.993088228412516E-5	0.45474422440876866	7.244921441717477E-5	1.4269436314035661E-9	0.5290631055979144	-1440.4963606606664	8934.02250425629	14209.428464952169	2870.223047397552	1524.1850812565615	42.00182207693936	53	11	48	24	35	0.19671073709990305	0.2986881471269159	0.30485994545454853	0.19974117031863273	
110000	-31653.48927439908	-30198.5041877439	-1454.9850866551772	-30198.5041877439	200.07055750964406	4.123645675331074	7.974592276337189E-5	0.40914413602250377	8.200804681492022E-5	1.4129610447828327E-9	0.45682428822748056	-1411.2725848036969	10202.985563247901	9598.750864659554	2339.3976814451435	1603.4895549100156	34.24886220287724	36	34	44	19	38	0.20339360119997205	0.29200528302684686	0.30485994545454853	0.19974117031863273	
120000	-31702.586776883836	-30228.360714061604	-1474.2260628222307	-30228.360714061604	217.37035363303767	3.93870612918909	7.554421073157884E-5	0.4403453709441483	7.639307129308492E-5	1.4649404061511039E-9	0.495218990134256	-1429.5646501323831	11479.687205363334	7011.106303934093	2352.359718890262	2989.9621776473746	43.4699286059605	30	34	9	60	38	0.19823942546534204	0.300932962337411	0.30663260307248136	0.19419500912476578	
130000	-31697.20587908814	-30190.85509655502	-1506.3507825331194	-30190.85509655502	246.10119378938714	3.93870612918909	6.312705186152555E-5	0.4351195088505909	6.346959162284338E-5	1.0889967122618607E-9	0.5193272221855946	-1460.157206288749	13887.538036209793	11536.640542734165	7358.787320320581	2732.1543549903276	38.706127081616934	22	37	9	66	37	0.19823942546534204	0.30476439081894185	0.3028011745909505	0.19419500912476578	
140000	-31651.264409040778	-30191.50762936383	-1459.7567796769479	-30191.50762936383	181.83340706574342	4.137006347938829	7.85156033959439E-5	0.4441591091642405	7.83074939597532E-5	1.628784305874056E-9	0.5109586146222772	-1414.777132768347	7746.658746093715	11731.620402053017	3964.6132556790444	2361.409283012183	29.408993561822875	32	37	10	53	39	0.1918909395050933	0.2989347335313209	0.30747139056591205	0.20170293639767392	
150000	-31677.7959409367	-30200.959471088157	-1476.8364698485436	-30200.959471088157	197.1344582870168	3.9739678877558573	8.05506212219908E-5	0.46254170844347214	7.906547583226541E-5	1.4499195862207304E-9	0.47481519728060634	-1432.1291634640963	6326.868087364078	9990.894234894819	3293.8029799116416	2759.5161130154356	55.96858301718713	8	57	12	57	37	0.1918909395050933	0.3000998504932417	0.3063062736039912	0.20170293639767392	
160000	-31659.016838842675	-30182.40292857885	-1476.613910263826	-30182.40292857885	203.02391895609114	3.968919475762728	7.942703902540339E-5	0.5038448617660231	7.493134849621533E-5	1.681304202223345E-9	0.5332563624006108	-1430.3424181488156	12433.250720432163	8266.491647101939	9553.875791777042	2421.2440129318416	36.97079261855131	17	44	3	68	39	0.19889064743610535	0.3023830136875458	0.3063062736039912	0.1924200652723578	
170000	-31666.957406841684	-30180.89782014668	-1486.0595866950025	-30180.89782014668	200.33416971025207	4.0682409169514395	7.758862514841887E-5	0.5316052937225481	7.311672798632068E-5	1.838921218602012E-9	0.5634289906909428	-1439.6803811246284	8527.44211736206	9990.060124562779	11224.124286175253	2315.9797700147974	35.82304423959216	1	55	10	67	38	0.19392955703949774	0.2958651416478368	0.3099514529175618	0.20025384839510385	
180000	-31632.62296001233	-30191.27164911337	-1441.35131089896	-30191.27164911337	169.29754590146797	4.0682409169514395	1.035196786028276E-4	0.5255029301770977	9.876782693059878E-5	3.2951736390483585E-9	0.5648498994771476	-1395.4584770764088	14113.306094070293	6576.36747775052	9689.549130206095	1411.6194188041648	27.24216422955764	9	52	7	65	38	0.1981808596296404	0.29314599536684244	0.3132342596904652	0.19543888531305212	
190000	-31642.462314042707	-30194.79651447252	-1447.665799570188	-30194.79651447252	168.08896536672893	4.0682409169514395	9.122402739022359E-5	0.5198431264464344	8.737404383885963E-5	2.145857134369996E-9	0.5110398262783425	-1402.8032240814432	8478.826967069874	8167.997554688417	6943.362116823088	1654.208973338831	31.865616789421214	15	38	11	69	38	0.19496490064961142	0.29314599536684244	0.3118928171613917	0.1999962868221546	
200000	-31675.229077408327	-30209.367815017657	-1465.8612623906704	-30209.367815017657	209.4634503274272	4.084788720299956	7.998996362422026E-5	0.5105163642126225	7.791587756137115E-5	1.6211956068550176E-9	0.5118045030565993	-1418.5758328214454	11339.451272076922	8234.168697663534	16570.29234703426	1980.7998548873006	47.219420068787265	30	21	6	76	38	0.19329288274679512	0.2945869829911043	0.31212384743994614	0.1999962868221546	
210000	-31669.533719202682	-30222.55531074455	-1446.9784084581333	-30222.55531074455	204.7322248169098	4.084788720299956	8.791219197896195E-5	0.4496866333722262	8.308706836789827E-5	1.9195527259878452E-9	0.5087940689312332	-1401.310509649596	9507.042229078277	11256.495634765919	7778.037220756199	2198.077122292669	36.39607126021814	37	7	11	76	40	0.19012635201521697	0.2945869829911043	0.3152903781715243	0.1999962868221546	
220000	-31649.311390351726	-30222.16575026704	-1427.1456400846857	-30222.16575026704	194.59498294261417	4.036927599661833	9.021636894325353E-5	0.5035022647845226	8.947516468963725E-5	2.5619878559604905E-9	0.5578699575818963	-1381.5882443719856	8075.685940749506	7520.74305169109	10000.16957049042	1974.5240425037275	25.05343521189033	20	7	23	81	40	0.19785020605786652	0.29715503161870577	0.3142880298619908	0.1907067324614371	
230000	-31621.83419012149	-30204.416360633906	-1417.417829487585	-30204.416360633906	152.0190890778579	3.8942996642594974	9.861059974570101E-5	0.5665623137838149	9.47696219112379E-5	3.8521627886138516E-9	0.6300349849200475	-1373.0804367414655	8945.176134469419	6915.502127296522	3978.4852350607057	1997.4264472053	30.773812555279733	43	12	5	71	40	0.19129432097354526	0.303710916703027	0.3112037696954951	0.19379099262793278	
240000	-31622.454751467918	-30219.812134477408	-1402.64261699051	-30219.812134477408	164.8263663397452	4.03640095110677	8.835500340973304E-5	0.4982048560727627	8.936730226850726E-5	2.4510530041741257E-9	0.5438959456590945	-1358.1281065295739	10906.920047873924	1055.1548822291966	373.770503734284	2085.2562207536666	25.475021507815196	51	13	9	59	39	0.19597451391987633	0.303710916703027	0.30652357674916403	0.19379099262793278	
250000	-31594.12734793305	-30203.7286251183	-1390.3987228147475	-30203.7286251183	147.49442083419547	4.283858616910331	9.758001687686146E-5	0.5003912459996084	9.799985634041298E-5	3.356704835914686E-9	0.5676274537249888	-1346.6019835824916	7327.589815107494	7846.565551174942	1705.3340595609416	2082.1075633445075	9.612635595791165	45	9	36	42	39	0.19597451391987633	0.30467110671699577	0.3055633867351953	0.19379099262793278	
260000	-31547.380969552145	-30174.862775336125	-1372.5181942160198	-30174.862775336125	137.46448049346048	4.012977918959668	1.1230691171712406E-4	0.5104923604417856	1.1248460999736451E-4	3.780440341018964E-9	0.5325859837685711	-1328.8250962517377	7999.648771662961	6128.459748754891	1319.514855875093	2263.377696783018	12.06844055630381	26	28	53	25	39	0.19832935031816123	0.3018491733951021	0.3034749249985626	0.19634655128817421	
270000	-31589.974420904917	-30202.233492098658	-1387.7409288062595	-30202.233492098658	135.79089346187297	3.7670850304506844	1.0036467830854242E-4	0.4644651644410599	1.0213689871763151E-4	2.548043599734096E-9	0.48646251597513884	-1344.7099702291096	8946.896081348077	8122.1546762884045	1214.7948008614035	1478.017980472573	16.19130854332219	18	37	47	30	39	0.20210841675766258	0.2981587799232521	0.2996958585590612	0.20003694476002415	
280000	-31582.72956193	-30195.62700208334	-1387.1025598466592	-30195.62700208334	136.31537726613712	4.099593940622369	1.0610702598560979E-4	0.4839282625690033	1.0745720153058364E-4	3.24915786097105E-9	0.5277689211776808	-1344.4838720851455	4108.788123301103	6166.3529602908575	1376.6442900890368	1931.8899747288706	19.249735062657205	7	50	42	34	38	0.20210841675766258	0.2981587799232521	0.2996958585590612	0.20003694476002415	
290000	-31598.660285567952	-30176.59734278731	-1422.0629427806427	-30176.59734278731	160.4745230849135	4.280471508458389	9.121957299190759E-5	0.5199760486279877	9.171570089810746E-5	2.737700239267509E-9	0.5712719359203123	-1378.5483867589858	4753.861257646378	7467.495187229442	1430.471564335788	2101.6708926243346	27.935248668718238	3	52	58	20	38	0.19356189325912806	0.2981587799232521	0.30824238205759574	0.20003694476002415	
300000	-31589.09761350594	-30167.34636047506	-1421.7512530308795	-30167.34636047506	150.49634910675644	4.0969538491169	9.709045727748791E-5	0.512526321713263	9.892825142439018E-5	2.977962481503981E-9	0.5511058130978695	-1378.3331710798234	5452.70761332313	8595.534230776077	2206.6838920707496	1670.778668595671	35.46210413044871	13	47	32	41	38	0.19356189325912806	0.3090633686040927	0.29733779337675514	0.20003694476002415	
310000	-31621.761399606556	-30184.89557387417	-1436.8658257323827	-30184.89557387417	169.2154773554256	4.222759893146842	9.136052186020175E-5	0.4498533826884254	9.18949617463827E-5	2.1103431883178702E-9	0.5135579883633401	-1393.2376041217842	10409.150355175576	7363.317656183108	2671.1420726964607	1631.6760302973207	33.51381650505446	21	41	22	50	37	0.19100478871741972	0.3090633686040927	0.29733779337675514	0.2025940493017325	
320000	-31640.89612570747	-30204.649395398697	-1436.2467303087715	-30204.649395398697	168.4143227265182	4.110599333053826	8.961087152295158E-5	0.43295498027693763	8.950628396919102E-5	1.802624854239097E-9	0.46380243226575185	-1392.5626546894755	9433.567609338177	8376.192043691552	2274.1690514802854	1815.0339604452076	33.324667907852344	19	37	25	52	38	0.20138848552808136	0.29793164959845825	0.3067289887275039	0.19395087614595655	
330000	-31610.170888961256	-30176.840003198926	-1433.3308857623322	-30176.840003198926	166.10132378846714	4.110599333053826	9.677680837796523E-5	0.49032031092517153	9.348183009124347E-5	2.6579827642466136E-9	0.5277940359850476	-1391.5596921717322	7636.359940189039	2301.701034539877	1851.8731899351665	1526.4546208017562	27.899265792034644	56	16	2	64	33	0.20138848552808136	0.29793164959845825	0.3067289887275039	0.19395087614595655	
340000	-31633.64990997087	-30183.393580240627	-1450.2563297302427	-30183.393580240627	187.38809400633085	3.973596793757061	8.558902992087538E-5	0.5343466785923081	8.233332950508386E-5	2.5816959862580467E-9	0.5798069424374085	-1407.4928687904744	9891.973807444494	1010.4924471174589	1816.4659894730178	1881.3388998811672	16.621984958736	59	5	3	71	33	0.20138848552808136	0.29793164959845825	0.30389532234846517	0.19678454252499533	
350000	-31657.210131872187	-30172.371266197148	-1484.838865675038	-30172.371266197148	224.3857658210859	4.0536857638671915	7.587452474537921E-5	0.4952139134131219	7.051059143755103E-5	1.9606104274474525E-9	0.5708766924438637	-1440.0645215157826	8345.871522114012	13105.969249133266	2289.6899555961886	1909.7929984354832	36.95161808307348	61	1	26	49	34	0.20138848552808136	0.29793164959845825	0.30185775946749516	0.19882210540596537	
360000	-31699.91071399542	-30195.03131419734	-1504.8793997980813	-30195.03131419734	292.0369836319755	4.078626386230078	6.625218455241696E-5	0.49817058169092643	6.232005692546204E-5	1.2264792578560222E-9	0.5438607307542244	-1459.6612438112118	15393.799416879101	4446.987257283564	5300.437710638294	2164.9476140459087	57.440633069686974	54	13	3	66	35	0.20138848552808136	0.2931773189855789	0.3066120900803745	0.19882210540596537	
370000	-31810.387677119583	-30198.172049725454	-1612.21562739413	-30198.172049725454	552.8487001029685	3.9316898429444604	3.42846078056869E-5	0.5299324160081796	3.211735179327799E-5	3.340752993664224E-10	0.5545005990300949	-1562.3777585532594	23381.77987667455	35289.956153548934	4713.000799814862	5315.956966485768	56.70960465239791	43	13	1	79	35	0.2024609153587875	0.2942104107883376	0.3066120900803745	0.19671658377250062	
380000	-31765.280407949485	-30195.53260134783	-1569.747806601657	-30195.53260134783	426.74139389850274	4.060845926719804	4.2354679958516834E-5	0.4951821028890248	4.122348277223746E-5	4.838868367463858E-10	0.526551201510104	-1521.1942234837484	24607.296309530044	23540.811718762092	6853.32861826481	3866.0208504246334	53.98445769668201	38	12	5	80	36	0.2024172704573361	0.2942104107883376	0.3066120900803745	0.19676022867395201	
390000	-31737.721748841617	-30199.62742586923	-1538.0943229723885	-30199.62742586923	349.42295051070414	4.060845926719804	5.117107376093325E-5	0.5252884392362707	4.85669330813621E-5	7.472203533155679E-10	0.5493749047689294	-1489.577700127526	19991.963707198905	20037.947623876265	10926.363766202097	3532.4174894952953	43.611083608631986	42	13	1	79	36	0.19299759260103805	0.30363008864463564	0.3066120900803745	0.19676022867395201	
400000	-31757.665060859526	-30192.311641928485	-1565.3534189310426	-30192.311641928485	346.2588400394478	4.153010986061911	4.5304309910991244E-5	0.5228503567233486	4.3775428785918007E-5	5.331076471855209E-10	0.5367461651670251	-1516.9620693214638	13332.542616036342	18045.219512464697	10716.31089572408	4670.796924542351	46.58706135237438	49	11	4	70	37	0.19492600134675206	0.30363008864463564	0.3066120900803745	0.194831819928238	
410000	-31750.59000593811	-30192.411236228352	-1558.1787697097552	-30192.411236228352	363.57978534209326	4.153010986061911	4.416343697557292E-5	0.4596554236044771	4.299301317558304E-5	4.4050261046056695E-10	0.47888740441022004	-1512.4219278002406	14704.81107365122	2416.032221286553	1404.1149052419023	4400.469819209097	47.47264511504954	65	14	2	52	38	0.19492600134675206	0.30363008864463564	0.3066120900803745	0.194831819928238	
420000	-31679.99738953701	-30178.203953595435	-1501.7934359415742	-30178.203953595435	292.33378517080627	4.153010986061911	6.0644526026247094E-5	0.5017078131830369	6.269124518636184E-5	1.02456212806255E-9	0.5147129362376569	-1456.7634254783438	8168.833647944649	2421.3916761759724	1345.5098096004344	4500.512708371241	43.61454221387727	70	56	1	5	39	0.20140973349444558	0.2952948835946851	0.30846356298263156	0.194831819928238	
430000	-31570.812297668217	-30173.04097802302	-1397.771319645198	-30173.04097802302	155.8422731760486	4.153010986061911	1.0195992009831555E-4	0.481137651465821	1.0219629795141108E-4	2.9428936762345173E-9	0.5249751870556021	-1359.667622575059	6932.737873867525	1305.5260762342339	2460.7578045690825	31.139659639061083	18.162160148746732	65	48	19	4	35	0.200016175301292	0.29668844178783865	0.30846356298263156	0.194831819928238	
440000	-31580.655361691952	-30183.02661336147	-1397.6287483304798	-30183.02661336147	151.68665142413928	4.177611110463686	1.1083323175638223E-4	0.476565159842392	1.1093171332553463E-4	3.4158366126119395E-9	0.5137184409531942	-1361.6440773998859	5253.299277364995	1356.6875250671555	1341.6201694396555	22.54215652575633	16.703996309585172	69	27	39	13	23	0.200016175301292	0.296822486563659	0.30404806830411507	0.19911326983093414	
450000	-31562.403863356893	-30182.166860378762	-1380.2370029781302	-30182.166860378762	145.10529570459724	4.0771902865267196	1.1973620144798482E-4	0.5668651958129086	1.2113763713778111E-4	5.853827646705401E-9	0.6324263387159467	-1342.9164302782938	5639.016949617157	1961.9155531514248	1368.927046189954	10.564848621304355	23.55009058498086	56	49	29	28	9	0.1938641046587085	0.29496910784741626	0.3161690033416324	0.1949977841522431	
460000	-31610.52212021774	-30184.76943592828	-1425.7526842894606	-30184.76943592828	174.76380823151783	4.266235088778193	1.0181726770019836E-4	0.540182938483373	1.012200787862291E-4	3.074180270826421E-9	0.541348824994666	-1386.1660431728326	6386.230142422601	2463.062845262776	1486.6896436822533	30.363555118412567	89.83323962308421	63	50	22	35	1	0.1992326343919552	0.298143589938533	0.30286536899736455	0.19975840667214742	
470000	-31656.92010230628	-30181.468279536773	-1475.4518227695096	-30181.468279536773	219.35650943351413	4.120557962228827	7.602976505929235E-5	0.4699508893396056	7.446129558386723E-5	1.1858299352756675E-9	0.4621976977536744	-1434.8416173044586	8488.720879961229	2964.4194893315776	3380.949944992295	31.001624602012907	67.84688954474316	57	40	38	32	4	0.20059843282893192	0.2967777915015563	0.30286536899736455	0.19975840667214742	
480000	-31621.81335736417	-30217.6220194398	-1404.1913379243704	-30217.6220194398	147.72769523724838	4.287604327523246	9.947307331983726E-5	0.4239824191485175	9.661084510890465E-5	1.7547798651325972E-9	0.4327662517544894	-1367.1141760176909	7721.293188148975	1339.0949807250222	1713.9084898704866	12.318835217757956	17.21258561073941	62	26	47	1	35	0.19102821505385773	0.31398412702816975	0.30643298411054554	0.18855467380742721	
490000	-31623.15329729492	-30191.52095996211	-1431.6323373328107	-30191.52095996211	203.6010381245463	4.217468194580765	8.74759472027158E-5	0.48374330902033585	8.490716808441771E-5	1.722790948366596E-9	0.4932841080023701	-1393.9795773492658	9275.611329548658	2518.606129327515	1529.7059900787362	29.650380793181697	17.077195222483173	58	50	27	9	27	0.19721414811889457	0.2996733889692003	0.3095668163103337	0.19354564660157156	
500000	-31605.17934129868	-30211.643413833695	-1393.5359274649868	-30211.643413833695	167.49373080779984	3.9202040835003547	1.0542215631022099E-4	0.4308326951410391	1.0221530173870865E-4	1.8705577442048768E-9	0.42556155351651304	-1357.0283202297726	5650.589450631733	1469.6742419193304	2016.218860505256	20.766887419654676	12.055057283340357	65	58	12	1	35	0.18657398567538802	0.2980944515589282	0.3122251288571151	0.20310643390856886	
510000	-31571.968582263813	-30200.515446863465	-1371.4531354003486	-30200.515446863465	129.31355494518652	4.525147184806932	1.3218292266899516E-4	0.4527489017491462	1.2938030971449197E-4	3.5826830747275606E-9	0.45905370185884187	-1332.5167678045034	5588.0928927617115	1128.5149676092324	1940.4592735143456	278.30145474863104	14.487648256845963	70	48	17	1	35	0.18657398567538802	0.3088491806195825	0.30147039979646084	0.20310643390856886	
520000	-31553.31321172742	-30197.299007093567	-1356.0142046338547	-30197.299007093567	115.38792753561391	4.113794488640886	1.293760473839642E-4	0.4958904622135795	1.2721787304142968E-4	4.449908026141022E-9	0.5119826370413326	-1322.6819159731485	4317.197965596493	1249.9147896597315	419.6073463555028	6.97616284589384	10.262251674932907	70	60	6	19	16	0.18657398567538802	0.3088491806195825	0.30147039979646084	0.20310643390856886	
530000	-31553.490556071396	-30187.732192907573	-1365.7583631638229	-30187.732192907573	141.27967559590357	4.314791687820068	1.1104031106658591E-4	0.45789307799857387	1.0823268700721585E-4	2.665729115382567E-9	0.47341755188738205	-1328.5252323746531	5658.561835375133	1719.708930349965	1411.0705840202013	5.9063798341276295	18.036351637468737	69	63	2	29	8	0.19543051872373815	0.30614347960400723	0.3041761008120361	0.19424990086021873	
540000	-31594.424324034648	-30212.115775065082	-1382.3085489695677	-30212.115775065082	151.48747885820882	3.9913638001244265	1.027409653794876E-4	0.44192237954294	9.725239369200805E-5	1.8527500722327068E-9	0.43192922834198577	-1350.7768724987338	5667.6696688500215	1400.8727266258102	20.193900827113836	4.734473656350539	13.312163550535141	70	64	3	2	32	0.19530999251590395	0.30626400581184143	0.3041761008120361	0.19424990086021873	
550000	-31646.322931720024	-30210.032820027463	-1436.2901116925586	-30210.032820027463	209.67906220934626	4.078234286860296	7.810296646011836E-5	0.45497624227495487	7.076397626585924E-5	1.132363790988239E-9	0.44180697441369005	-1402.7113489057745	10332.987171514289	2142.897895441931	15.982329532089391	25.85472503889854	9.252121365805841	74	59	29	8	1	0.19530999251590395	0.3034984265373475	0.3041761008120361	0.19701548013471268	
560000	-31672.93731320499	-30228.17222044508	-1444.7650927599109	-30228.17222044508	235.53764305744383	4.002352345280243	7.377794055914537E-5	0.41095639978461684	7.114225016866118E-5	9.559446370874122E-10	0.41845384499903826	-1409.9603342511925	10363.153296905932	2196.9732239847217	15.584332560492054	21.00734104628632	46.99494039746105	70	63	26	5	7	0.19530999251590395	0.3034984265373475	0.30155598703376413	0.1996355939129847	
570000	-31705.718288087508	-30223.761060955876	-1481.9572271316324	-30223.761060955876	272.2665720555595	4.114688868461503	5.966461471294005E-5	0.39239244400381407	5.806061344394562E-5	5.406644555251017E-10	0.40029838765026227	-1444.2948427787235	12374.754083376274	3153.0812616827047	21.26321331603276	69.96598544675109	64.01276278408895	72	61	28	1	9	0.1920900847085091	0.3034984265373475	0.30559301415911694	0.19881847459502672	
580000	-31717.973563030944	-30216.301681575955	-1501.671881454991	-30216.301681575955	320.7223862969316	3.8982898661898875	5.611115360795863E-5	0.45382900608637644	5.284992323478014E-5	6.602688653077038E-10	0.4688923271426728	-1466.3000973805802	12929.655620473091	3154.782290472774	18.98642065250208	36.65806145210615	18.567566098610346	72	61	31	5	2	0.1920900847085091	0.3034984265373475	0.30559301415911694	0.19881847459502672	
590000	-31673.725698293794	-30195.015722545733	-1478.7099757480605	-30195.015722545733	274.3450209512492	3.8982898661898875	5.988912065243258E-5	0.49713865066470003	5.638526101646912E-5	9.511390958570409E-10	0.5279743369754132	-1442.7640860973665	11450.298079433773	3403.933905313797	18.12629531087316	41.03842430283135	26.25904136041713	71	61	36	2	1	0.19137845871249726	0.3061181970401868	0.3036848696522895	0.19881847459502672	
600000	-31613.28496073086	-30175.119401614735	-1438.1655591161248	-30175.119401614735	213.7172354259895	4.353029521400697	7.425348552751324E-5	0.5214602717367798	7.23578415994149E-5	1.5698725254038935E-9	0.5316862392154333	-1403.6104214207364	7602.65988634729	2586.433396433351	14.04257618064622	5.74555138175268	23.8476936586055	76	56	21	11	7	0.19137845871249726	0.3061181970401868	0.3036848696522895	0.19881847459502672	
610000	-31649.067422719927	-30201.699122996353	-1447.368299723572	-30201.699122996353	200.1412073099334	4.353029521400697	7.45361370724172E-5	0.5081243681609967	7.3500737476656E-5	1.2749947956543784E-9	0.48538566554231904	-1412.910027800072	7660.857278809192	3005.3419730790847	43.981817850687825	16.37209889938866	28.193122454603596	73	59	7	24	8	0.20497366408474282	0.2925229916679412	0.3036848696522895	0.19881847459502672	
620000	-31747.743652195764	-30205.305168817937	-1542.4384833778265	-30205.305168817937	349.82909321289554	4.353029521400697	4.378278572987773E-5	0.6005306605970765	4.104776815675953E-5	6.13016866184265E-10	0.5716710243097542	-1505.3405571603344	19145.069302948912	3020.57338451825	19.695121744621318	42.16008394960067	22.66728499631927	56	77	20	17	1	0.1931798606128776	0.3068113548030066	0.3036848696522895	0.1963239149318266	
630000	-31765.101727458386	-30180.682406164684	-1584.4193212937028	-30180.682406164684	460.8913761601103	3.887561398792043	3.282302035785521E-5	0.5746006713021666	3.094698261606701E-5	3.7182875865989255E-10	0.5850559560191536	-1543.622296073435	28536.185268702804	7836.794587468916	27.60452959626318	82.37118720761752	61.93001383490254	61	71	32	1	6	0.1931798606128776	0.3068113548030066	0.3036848696522895	0.1963239149318266	
640000	-31691.14838651565	-30177.5609473879	-1513.5874391277487	-30177.5609473879	287.30591258474544	4.088266166579728	5.430243153455318E-5	0.5055876573971012	5.175484373155369E-5	6.931559386818517E-10	0.493232279089769	-1473.2175451657765	16955.189805035927	3737.237181223043	2091.732781888333	35.07055425418212	44.703631426174205	61	61	13	34	2	0.19455072506820575	0.29998335219615707	0.3036848696522895	0.20178105308334798	
650000	-31717.856803802795	-30208.069121345306	-1509.7876824574898	-30208.069121345306	257.14740394572743	3.9012753275605063	6.137823812035874E-5	0.48003823087526315	5.8833568556213825E-5	7.840054628978975E-10	0.4591203016789023	-1472.929869539162	9597.08941249849	3797.0315640365034	712.0337880703898	34.529346321684386	10.098774003100687	64	69	5	32	1	0.20214610358012516	0.2839975756291539	0.3196706462192927	0.19418567457142857	
660000	-31717.353620606485	-30204.403178279335	-1512.9504423271496	-30204.403178279335	259.03262660295223	3.904921041480206	6.005074252641047E-5	0.45161192061755434	5.8632250372193684E-5	5.886934824628442E-10	0.4147929374964829	-1477.4713242626328	10535.155755180484	3215.6552112558006	83.2846239736659	42.50440232276774	30.733996277834585	63	73	10	16	9	0.19076721621587883	0.2953764629934002	0.3196706462192927	0.19418567457142857	
670000	-31732.51932271047	-30213.215198001173	-1519.3041247092967	-30213.215198001173	275.9649522170028	4.186457916611992	5.614423942663638E-5	0.4837777002068856	5.53055465554825E-5	6.985423426806504E-10	0.4665235549081779	-1484.25179179523	11585.384721805005	4190.136551331681	29.00054174608847	19.589755989192568	24.78628743673435	61	74	7	5	24	0.19076721621587883	0.29828386655063893	0.31676324266205397	0.19418567457142857	
680000	-31750.778070116696	-30188.795653001333	-1561.9824171153646	-30188.795653001333	343.29154549371356	4.021408870022819	4.513035220400415E-5	0.4824880129972353	4.2807623073974893E-5	4.232429573098303E-10	0.47336620350723574	-1526.0870695400008	13546.40336387284	4539.1152915465955	38.97236659919719	30.190872063568694	29.24408942928221	70	65	4	5	27	0.19076721621587883	0.29828386655063893	0.31676324266205397	0.19418567457142857	
690000	-31740.982649358102	-30204.10047633418	-1536.882173023922	-30204.10047633418	303.8127607077517	4.138041764676082	4.9630047520593035E-5	0.45243609724194817	4.800702725966161E-5	4.894682638027623E-10	0.4497460919536035	-1499.7434933792572	14501.620071473739	4627.102465105885	102.27751329050638	73.64699374593528	24.250810209040825	63	70	9	8	21	0.2018179659097005	0.3034674193340123	0.3011840106029717	0.19353060415331588	
700000	-31737.541310230274	-30194.74554132563	-1542.795768904646	-30194.74554132563	305.9675655413613	3.9978585904148325	4.7774803644325024E-5	0.45809540135934956	4.616536443260491E-5	4.977864852921806E-10	0.4724959769382592	-1504.3778456814928	13645.068787043123	4531.519889863034	105.91673984753932	155.87187622772362	34.82065693096143	66	66	8	5	26	0.2018179659097005	0.30104060180276976	0.3036108281342142	0.19353060415331588	
710000	-31804.458047886525	-30185.40409288324	-1619.053955003285	-30185.40409288324	507.98925537530204	3.9978585904148325	3.144328061016731E-5	0.4702407562668738	3.0410984902861164E-5	2.1882858317611355E-10	0.4766580706296509	-1580.9221851724735	21169.00569596759	7627.581315461942	134.01967293998882	50.869198121726534	22.813002819643895	66	66	21	7	11	0.19012061401150646	0.3081764704233595	0.3081723114118185	0.19353060415331588	
720000	-31788.66670966423	-30198.529255305995	-1590.1374543582365	-30198.529255305995	386.6277211328223	4.020394093644118	3.958160998586181E-5	0.47206449032723585	3.709174449313519E-5	3.939981069731762E-10	0.5228938087679156	-1551.7934546795784	19771.51059141473	6609.880312271784	165.41324537144604	44.525882243243	43.57201184849281	59	75	11	2	24	0.20046179603957234	0.2978352883952936	0.3081723114118185	0.19353060415331588	
730000	-31727.445701440083	-30215.202781276064	-1512.2429201640207	-30215.202781276064	282.95438649924654	4.020394093644118	5.253765033806438E-5	0.4452177945825504	5.098234902209167E-5	5.675211897515439E-10	0.46217742876478546	-1477.3537096987263	13819.602296711339	3368.949890756802	71.6261243448924	11.535578503911982	16.165514333287117	60	73	22	14	2	0.20046179603957234	0.2978352883952936	0.3081723114118185	0.19353060415331588	
740000	-31697.349696192778	-30203.779665553782	-1493.5700306389954	-30203.779665553782	251.58735227983632	4.114525821742179	5.98858050615862E-5	0.39867529776393507	5.696001821655198E-5	6.148834629159359E-10	0.42188778996432225	-1457.1108682615106	12006.435922516357	3013.9087793041936	309.2198164164689	28.1519772552364	31.930455633563696	58	73	4	16	20	0.20046179603957234	0.29955472967781843	0.3064528701292937	0.19353060415331588	
750000	-31697.677003422057	-30197.531579340266	-1500.1454240817895	-30197.531579340266	269.76107062208087	4.114525821742179	5.898824000069643E-5	0.45822821916324763	5.837775700059921E-5	6.936970496435445E-10	0.4502783223135684	-1463.7007803538704	12461.416319656262	3549.703032609771	101.51107359577512	72.19932004260758	18.315915001402395	62	70	12	2	25	0.20115256578756996	0.29955472967781843	0.3057621003812961	0.19353060415331588	
760000	-31704.225264193803	-30216.886092218992	-1487.3391719748115	-30216.886092218992	233.35570236014848	3.8356861010596184	5.995024168133295E-5	0.46253245321412173	5.8769728467911975E-5	7.565136182260538E-10	0.470829119580128	-1451.1023410400646	11994.018183611199	2989.398869702693	282.78595664224207	43.60490111261066	16.22828124762829	61	72	2	16	20	0.201929412225669	0.29955472967781843	0.2958027971041264	0.20271306099238656	
770000	-31689.118740433816	-30198.18471156204	-1490.9340288717742	-30198.18471156204	248.42734719226044	4.012006430405542	5.810960974565501E-5	0.3874657445812269	5.7782248398674734E-5	5.561865654230219E-10	0.40612020591351433	-1451.582055081903	12172.07695911511	3146.5216173412355	2015.5643677217092	125.04334808409915	18.591212320925354	65	63	6	4	33	0.20484521754459753	0.29930279557081674	0.30844192803145754	0.18741005885312856	
780000	-31763.885289603728	-30202.24849314113	-1561.6367964625983	-30202.24849314113	365.0114217334945	4.2241764579423196	3.859771202245659E-5	0.37377903351190167	3.86916145014798E-5	2.4189876984262073E-10	0.39660019888910475	-1525.044269837323	14473.686826125788	4815.885898014971	63.87413033240052	63.76043198355405	22.097371746982745	67	67	2	12	23	0.19194910792064646	0.2951156443216593	0.30871918041384067	0.20421606734385392	
790000	-31711.369016034005	-30203.247339407513	-1508.1216766264931	-30203.247339407513	285.1090958383322	4.4304402115942105	5.184740284209897E-5	0.4128730938747963	5.181983007874608E-5	5.339167210688229E-10	0.446601232772682	-1468.2540919204002	10227.534273197136	3170.758940398665	3996.339639281137	54.82313147874655	16.38991918288346	71	53	10	10	27	0.19856757314379256	0.29852048229325157	0.30456416660089436	0.1983477779620619	
800000	-31680.538767625483	-30193.02443866874	-1487.5143289567407	-30193.02443866874	255.8781056161658	4.4304402115942105	6.0982388949221226E-5	0.4089098981473469	6.033714283807554E-5	7.515506804333938E-10	0.4614952254959085	-1450.7856417321689	11492.329136136179	2829.2514704033633	582.8226344798164	28.78805795922146	20.36997090424442	70	64	1	16	20	0.20095056695314856	0.2961374884838956	0.30456416660089436	0.1983477779620619	
810000	-31649.830303842267	-30179.808431782214	-1470.0218720600517	-30179.808431782214	235.3552132555786	4.160009370930868	6.555193424868933E-5	0.4660406782072807	6.689951270906113E-5	1.272287823661398E-9	0.5233218339904269	-1432.865363431065	8042.669446638166	2552.6457565329365	1258.5958721777827	40.48547872884372	15.054040142824908	70	61	3	16	21	0.20095056695314856	0.28826556303261897	0.312436092052171	0.1983477779620619	
820000	-31683.713854194477	-30181.02803311258	-1502.6858210818975	-30181.02803311258	256.0615039792278	4.416317181477862	5.449718608629615E-5	0.4708767343593546	5.506993826671491E-5	8.763070593931969E-10	0.525919593926609	-1463.7824540893685	9093.922669039968	3189.5059364358344	3085.849098350883	29.67211926169162	14.370482291300162	71	60	3	34	3	0.19152290936242358	0.29211940108991236	0.312436092052171	0.2039215974954935	
830000	-31677.846597425807	-30189.49143545967	-1488.355161966139	-30189.49143545967	255.43805183005924	4.061660291999272	5.846727649739674E-5	0.44544808362700133	5.844681306645613E-5	9.565364567500819E-10	0.5112681919670207	-1450.613174019998	10366.252341828344	3719.410523323976	1384.6178688874036	24.182668373399864	16.74012139173575	74	58	3	26	10	0.19152290936242358	0.29400268694032045	0.312436092052171	0.20203831164508543	
840000	-31699.897817553752	-30205.856708199284	-1494.0411093544665	-30205.856708199284	280.8215980283969	4.061660291999272	5.488114803591673E-5	0.4174355344047027	5.609724630256391E-5	7.271734546914867E-10	0.4692790814634888	-1458.6143724955587	10036.181344072475	3343.3782850752855	40.162629579442076	20.04765211385311	45.779477293993835	74	62	1	32	2	0.19152290936242358	0.3040018651264353	0.312436092052171	0.1920391334589706	
850000	-31605.871357631124	-30176.464147468196	-1429.407210162928	-30176.464147468196	202.3364953600902	4.136758806200237	7.196948542197937E-5	0.4995876368097866	7.498422175377613E-5	1.4522297227970484E-9	0.5070829370465455	-1395.6932575094324	7400.770440580623	2821.913018325093	48.62338074815866	8.445389760853466	16.671096294817453	73	61	5	17	15	0.19559312214626526	0.29930448687618944	0.3030153234431114	0.20208706753443442	
860000	-31624.763897109064	-30177.42462224443	-1447.3392748646331	-30177.42462224443	197.14011900249656	4.212133026921202	7.008092067806752E-5	0.4988667112174428	7.0315258745052E-5	1.3529716020306259E-9	0.51110315159559	-1411.8177114901832	9697.00012820028	3041.635449782395	224.32337518002166	9.572054485829012	15.637023961628648	65	67	3	15	21	0.20041479055850833	0.2913169057576738	0.3030153234431114	0.20525298024070696	
870000	-31638.347178141586	-30198.857535840616	-1439.4896423009689	-30198.857535840616	200.59729041453667	4.212133026921202	7.712892731035285E-5	0.4835177829935587	7.424321058150262E-5	1.5463228441872029E-9	0.5188529524534851	-1404.2124985681637	10888.130513963004	2499.5145747672573	13.622218313719653	31.73356660888744	27.822327210238047	65	68	24	11	3	0.20241701324884367	0.3034451753730394	0.30649068906879323	0.1876471223093242	
880000	-31651.554867990162	-30205.032175856042	-1446.5226921341198	-30205.032175856042	233.88876846442975	4.075993006555416	6.899692306965661E-5	0.5387578629878395	6.621144680765245E-5	1.6004557822356683E-9	0.5840167813942575	-1411.1814191945937	11910.483467674674	2616.8435837882744	33.98197886225893	8.145881396937675	25.257659787482254	65	68	1	16	21	0.1975578656036171	0.3034451753730394	0.29905660030692827	0.1999403587164158	
890000	-31616.80902757931	-30167.45545156206	-1449.3535760172515	-30167.45545156206	210.85576904606162	4.075993006555416	6.740632948296421E-5	0.5156713477382555	6.598310242202542E-5	1.2252512724214006E-9	0.5274187439737218	-1414.446238950095	13565.252425062288	3262.65618707799	21.297418176484996	13.587074380460631	24.587463527264145	59	75	2	28	7	0.1971954877438299	0.3034451753730394	0.30818590684867897	0.19117343003445228	
900000	-31601.15829981222	-30153.833227260886	-1447.325072551336	-30153.833227260886	223.57432173850808	4.075993006555416	6.575914371771918E-5	0.5351786847826915	6.538312084120004E-5	1.3969657275642474E-9	0.5666221794258274	-1412.2191789649505	10432.984022594903	2768.54962849988	180.8376511342734	17.013903216237075	12.345595706223904	65	68	2	9	27	0.1971954877438299	0.3034451753730394	0.30818590684867897	0.19117343003445228	
910000	-31638.741668601084	-30181.208232195102	-1457.5334364059834	-30181.208232195102	228.9629374556316	4.140897823589051	6.115777847283968E-5	0.5359850836310618	6.0737080672282986E-5	1.124364491787106E-9	0.5385690544503546	-1420.9170518036206	12458.563571259421	2708.9866434219102	363.9160143808854	33.77154697412847	16.057928280222892	63	70	1	2	35	0.1971954877438299	0.3034451753730394	0.30818590684867897	0.19117343003445228	
920000	-31668.036349435064	-30204.227834712507	-1463.808514722557	-30204.227834712507	235.4750592890175	4.140897823589051	6.123266902022241E-5	0.5146133540884245	5.822447412108813E-5	9.895669182125688E-10	0.5241403407756846	-1428.1940818505163	9415.434423557484	3003.778758953395	265.63311200864285	31.477173559111954	9.721127651868184	62	71	2	1	35	0.1971954877438299	0.3072018528592664	0.3017613434074385	0.19384131598946572	
930000	-31632.003526033615	-30187.77137339398	-1444.232152639635	-30187.77137339398	209.39803722570588	4.054498869983991	7.363933498755833E-5	0.548699385220954	7.02510103856543E-5	1.6899923601505496E-9	0.5629269677004826	-1409.3888213237956	9910.006294334484	2309.082573949483	36.32931248921548	44.172487548218335	14.054965190755198	58	75	3	2	33	0.1944569052003487	0.30303696149703824	0.3044999259509197	0.19800620735169389	
940000	-31623.32590969273	-30208.20345881778	-1415.1224508749458	-30208.20345881778	180.28908541719278	4.054498869983991	8.485901137230258E-5	0.49368472377671735	8.333840757181336E-5	2.0674279449095366E-9	0.5269634343544818	-1380.6856093646438	7890.041823904838	2016.1269513422997	12.323390779625553	33.7623047714552	17.189410773361104	63	70	7	7	24	0.19898101403179802	0.2990258570343431	0.30851103041361483	0.19348209852024456	
950000	-31569.534455260175	-30196.449346234334	-1373.0851090258384	-30196.449346234334	144.3382734510334	4.054498869983991	1.0988496620835115E-4	0.47194848208504997	1.0735721835951997E-4	2.7345438447315414E-9	0.481029805400173	-1341.0391847351839	4944.976463422297	2211.483116159843	8.435071835238062	17.474133798662645	9.68509881607037	66	67	14	16	8	0.19898101403179802	0.2990258570343431	0.30851103041361483	0.19348209852024456	
960000	-31636.04909489337	-30198.183075699235	-1437.866019194136	-30198.183075699235	198.4410498291353	4.054498869983991	7.677014011275366E-5	0.467481768711268	7.534617639691255E-5	1.4278065837357045E-9	0.49151679358732736	-1403.9475213187357	8477.427127540415	2665.0615486332626	20.632161370841434	8.363168673669156	23.549653118749163	67	66	7	23	8	0.19898101403179802	0.2990258570343431	0.30851103041361483	0.19348209852024456	
970000	-31668.945399980927	-30196.96693594292	-1471.9784640380044	-30196.96693594292	271.56627485580987	4.054498869983991	6.037797017271637E-5	0.46198660755965965	5.7924850130006935E-5	8.616691181555731E-10	0.4833474990731681	-1437.2137575015877	12617.222795467052	3475.191091520182	19.63097853786706	27.1351103769722	15.142865547821854	65	67	2	35	2	0.19898101403179802	0.2990258570343431	0.30851103041361483	0.19348209852024456	
980000	-31654.404422640764	-30226.8809476351	-1427.523475005663	-30226.8809476351	207.98120684839512	4.054498869983991	7.314663417005881E-5	0.47007688169873446	7.228434153162857E-5	1.3049225784224772E-9	0.4950349618876171	-1393.4667894335596	11185.487322019895	2364.7292131047875	65.562364088486	12.838258431456877	15.632213082077083	61	71	1	26	12	0.19898101403179802	0.2990258570343431	0.30851103041361483	0.19348209852024456	
990000	-31621.810178812953	-30218.49859982608	-1403.3115789868718	-30218.49859982608	161.68791458965953	4.054498869983991	9.487153424800881E-5	0.42275895343685405	9.56517225188538E-5	1.8938407965652814E-9	0.444486191737199	-1370.3937677912115	6716.062183774185	1885.3629788217222	70.05424094660124	14.929159115359631	17.692276712138703	66	67	2	26	10	0.19988015674343337	0.2990258570343431	0.30761188770197945	0.19348209852024456	
1000000	-31631.014993083743	-30196.803372992585	-1434.2116200911598	-30196.803372992585	206.86499163822685	4.241963099117952	7.330469905094833E-5	0.4652945231646302	7.521565784119897E-5	1.2091490334525707E-9	0.4554706872584272	-1398.4429720530238	8498.4378986557	2958.705150987346	429.91016539629436	29.145815144240053	11.309571441364865	59	74	1	8	29	0.19988015674343337	0.3025559082656311	0.3040818364706914	0.19348209852024456	
1010000	-31681.6576819411	-30221.811224547157	-1459.84645739394	-30221.811224547157	219.93478355476668	4.059239322868981	6.92979418110869E-5	0.48231631044539464	6.935301932853526E-5	1.0536812669840665E-9	0.4649817627646206	-1422.4583330479345	9528.231994517419	2875.6891412815044	887.0215158911274	50.69316614731237	21.19553160665122	51	78	5	1	36	0.20050003328009347	0.301936031728971	0.29973841692369246	0.19782551806724352	
1020000	-31607.544392017015	-30185.592592744906	-1421.9517992721098	-30185.592592744906	172.08242460707842	4.059239322868981	8.734596040906773E-5	0.4761450721369436	8.851444456844387E-5	1.8463013823894943E-9	0.48190960291634	-1382.691185973161	7452.181512977151	2222.0447714178254	2087.7143148043156	219.05007466688537	14.756126361735062	67	56	10	2	36	0.20050003328009347	0.30537460146710893	0.29973841692369246	0.19438694832910558	
1030000	-31643.579532050055	-30205.501702951864	-1438.0778290981896	-30205.501702951864	190.1905792638702	3.9235708303324515	7.827478440558488E-5	0.4508599281370771	7.884307367681521E-5	1.3486658179187683E-9	0.46806753446085997	-1393.9529502555322	11261.877782525356	3393.803116700424	2728.2968560504437	3092.832887597909	14.145423851967003	55	54	13	10	39	0.20397765490486425	0.2922677438688128	0.3093676528972178	0.19438694832910558	
1040000	-31609.766478738708	-30202.461686662497	-1407.3047920762108	-30202.461686662497	161.5789209968583	3.9235708303324515	9.23994432428195E-5	0.5158194270371993	9.113840750818653E-5	2.4948907638706886E-9	0.53173520430038	-1364.226313988436	7454.045210452496	2462.9642600546927	2754.315295022804	2437.01368819841	15.132446877507675	57	41	29	5	39	0.20397765490486425	0.2922677438688128	0.3093676528972178	0.19438694832910558	
1050000	-31622.64830952198	-30188.86552112451	-1433.7827883974703	-30188.86552112451	200.4423229990769	4.170579330769941	8.26994396381716E-5	0.5396427439444529	8.053916483558455E-5	2.1750780776886452E-9	0.5669436817371333	-1389.6603203641494	8644.193150121828	2361.786848826093	4486.512278391371	2072.279534721233	18.89804136488432	60	31	14	27	39	0.20397765490486425	0.2922677438688128	0.3093676528972178	0.19438694832910558	
1060000	-31605.17919201197	-30191.435710965245	-1413.7434810467255	-30191.435710965245	184.36711678624093	4.170579330769941	8.913363421063872E-5	0.6171393142689136	8.596400513915408E-5	2.764445965948324E-9	0.6012048229637668	-1371.1474122091774	7990.962127327794	1672.6230764846196	877.4310308294968	2000.68016503606	15.754495459065097	57	21	2	53	38	0.20397765490486425	0.2922677438688128	0.3093676528972178	0.19438694832910558	
1070000	-31649.501628569524	-30168.50479443194	-1480.9968341375825	-30168.50479443194	253.8170103237209	3.988060990756831	6.0637044260051925E-5	0.5762394420207139	6.111358128247693E-5	1.1432559023278517E-9	0.5486999363633517	-1436.4445341683324	14434.804202366837	2787.5354857943503	1393.468423816739	2770.7736799623135	28.179848748874264	62	21	11	39	38	0.19329852130143022	0.29102089238933376	0.32024441988436253	0.19543616642487394	
1080000	-31649.129458863248	-30176.772355847745	-1472.3571030155028	-30176.772355847745	244.22560242894426	4.3883522155882035	6.172741601164323E-5	0.5603337595219516	6.13659247837714E-5	9.047375414739191E-10	0.5002355349737886	-1427.9666661586011	9808.464401982861	2385.1981809414324	1842.5817852553657	3447.175075514809	22.5878934135516	66	39	4	24	38	0.19522162878854554	0.28909778490221844	0.3145065729333931	0.20117401337584334	
1090000	-31668.21339699979	-30185.458013174062	-1482.7553838257272	-30185.458013174062	257.7081027098475	4.080054450987918	5.959767484638887E-5	0.5358321819378269	5.934728086925755E-5	8.579749294248934E-10	0.49168403493242085	-1437.8253774394968	9801.068810656032	2773.356978844439	2453.530683418678	4346.584421505069	18.222698500566317	64	15	7	47	38	0.1920760088015136	0.30506656493288403	0.3145065729333931	0.18835085333220972	
1100000	-31678.38168155547	-30173.542534790777	-1504.8391467646934	-30173.542534790777	298.7179918056383	3.989968492302188	4.9898384181386E-5	0.6140205792723996	4.677481750457393E-5	8.344576439556755E-10	0.6115124486306633	-1456.6787450520999	13711.43067942136	20844.03191712266	2509.8000721851076	4103.642591608095	20.617951598104412	53	3	23	54	38	0.19858940741835876	0.29642795792417354	0.30697043715843475	0.19801219749903345	
1110000	-31651.72256904563	-30166.790845430052	-1484.9317236155769	-30166.790845430052	255.01695206334264	3.9510493510343947	6.034360307076246E-5	0.6395965331027555	5.631763029181372E-5	1.1774608831574909E-9	0.6015160530214133	-1439.5648180584803	12098.894838565262	2761.9998511071817	2685.042266342442	3918.026540562064	16.098739430464548	55	9	27	42	38	0.19769368619693548	0.2940357961682702	0.3118819028577661	0.19638861477702874	
1120000	-31706.33549985938	-30165.24157185217	-1541.0939280072075	-30165.24157185217	372.7524825330069	4.285329196309615	4.330167718378757E-5	0.5843434746817524	4.1059899911678245E-5	6.696612207350175E-10	0.6025992377143964	-1492.9356807834972	16097.118032705164	5034.153697927465	1506.5784660727631	5905.109719069438	19.56081736312734	54	10	26	43	38	0.19769368619693548	0.2940357961682702	0.3118819028577661	0.19638861477702874	
1130000	-31752.710874591623	-30181.270429420634	-1571.44044517099	-30181.270429420634	415.63040052478726	4.08066939948692	3.941330221534914E-5	0.5326257781249472	3.816713069953241E-5	3.792855541004045E-10	0.5000919427049512	-1524.5169395676137	18361.943542555386	1837.5323255929864	2450.6852624519865	5810.5104582031445	58.55869220508273	62	6	26	40	37	0.19769368619693548	0.30004729333711433	0.29915958478386717	0.20309943568208355	
1140000	-31715.172530424214	-30176.14157696589	-1539.0309534583262	-30176.14157696589	369.59711332057026	4.08066939948692	4.3019348889402356E-5	0.5521454882930329	4.0848986194415715E-5	5.190485981640145E-10	0.54063470253652	-1491.5540261975352	16098.603920718519	1404.4562103767096	3041.6807191826574	6727.707494463856	33.578221609133045	59	13	24	38	37	0.19769368619693548	0.30004729333711433	0.30412030071623414	0.19813871974971659	
1150000	-31815.3325587387	-30181.993525574093	-1633.3390331646065	-30181.993525574093	592.8338254592666	3.9311326772275392	2.458797175392104E-5	0.4998872647510362	2.3226871496413654E-5	1.4255070408939647E-10	0.5048819821315335	-1583.8607737853451	33581.46706167133	8012.988256208725	5997.222007345365	9089.11210106955	55.593694546692596	52	13	53	16	37	0.19769368619693548	0.30835333411131993	0.29775963268596467	0.19619334700578045	
1160000	-31825.117237711365	-30190.559674804088	-1634.557562907277	-30190.559674804088	682.5058529842324	4.097473052075298	2.2772492658096435E-5	0.47573604529870056	2.2285706952863245E-5	1.1771382784504217E-10	0.47481771978484016	-1583.5096087804109	39929.68785105778	25638.215320234314	7973.5523413230785	10053.892028944663	36.76621990345171	52	1	55	25	38	0.19769368619693548	0.30835333411131993	0.29775963268596467	0.19619334700578045	
1170000	-31764.69630317684	-30220.221024462233	-1544.4752787146053	-30220.221024462233	365.0556290703656	4.357603067072686	4.230530428808914E-5	0.43036869918674203	4.1277836479931245E-5	3.8545936553869904E-10	0.46869153879729586	-1496.9535085775528	19725.93896300043	16076.193807897025	4077.359705275533	4393.860543940851	29.832401921946776	44	15	28	46	38	0.19769368619693548	0.30835333411131993	0.29775963268596467	0.19619334700578045	
1180000	-31907.611543295916	-30211.62806917481	-1695.983474121106	-30211.62806917481	950.7893613115805	3.8830413651052984	1.5174241151237858E-5	0.44269465333127733	1.4993705470857506E-5	4.897160319467537E-11	0.46736389169543086	-1641.815318392097	69645.07636650688	15560.579348522408	4399.721469625776	19146.86627335133	69.16415456661855	56	1	38	38	38	0.20125975046067443	0.30167709755773753	0.30391468944504024	0.19314846253654835	
1190000	-31892.747083229402	-30194.390443869455	-1698.3566393599472	-30194.390443869455	977.2451927870749	3.9757537373208107	1.4906668340150236E-5	0.47442257060429593	1.4972807215329191E-5	5.0581083382420525E-11	0.4752805657423047	-1642.3243509368322	43442.90565894651	73080.01973895202	2596.239054554497	13350.998226987684	88.34364438135958	61	1	25	46	38	0.20125975046067443	0.2960966922872782	0.31212701734338694	0.19051653990866102	
1200000	-31916.75547764372	-30198.673408139017	-1718.0820695047053	-30198.673408139017	1076.347430517668	4.358208412461066	1.3070245889932297E-5	0.4734215383842161	1.2737599044821362E-5	3.8908043540339217E-11	0.47004581693692554	-1664.0127210883115	56052.821936818546	4588.940656662591	2867.4611131104425	17170.184426138458	53.936462631769466	65	3	21	44	38	0.20390468824250638	0.29345175450544625	0.31122734633146226	0.1914162109205857	
1210000	-31958.432726019473	-30198.880593597354	-1759.5521324221181	-30198.880593597354	1275.8481809169755	3.8944239413439083	1.1508623186375581E-5	0.4230554809492636	1.0898983719939621E-5	2.2224703801982057E-11	0.4229568579449283	-1706.685914197983	47347.779491310626	2674.2784323044166	4114.271064620885	19061.38468444988	92.82380266876172	67	6	15	46	37	0.20282636343798854	0.28714124197503155	0.31122734633146226	0.19880504825551826	
1220000	-31838.49861654012	-30203.3414423065	-1635.1571742336214	-30203.3414423065	680.6081249843077	4.242621943690321	2.2595756615469512E-5	0.3778797735949238	2.1697580853760522E-5	7.427664424860646E-11	0.383698317135015	-1585.6194530258024	32916.01170246448	3967.185794369045	7235.893664875689	10203.963056742436	54.02768867711668	60	21	1	51	38	0.20282636343798854	0.2999409171323337	0.30111300359431664	0.19611971583536175	
1230000	-31840.409741349267	-30207.94147288942	-1632.4682684598488	-30207.94147288942	789.9748094108802	4.132956448840581	2.291605345801976E-5	0.40266045868595607	2.122309127707263E-5	7.289418324333602E-11	0.38308218620429774	-1582.7418119196475	34949.320179547896	6465.050589419722	3859.088393431445	10423.890482908871	41.85675492698643	59	2	21	50	39	0.20282636343798854	0.29669514940798347	0.30757465318681065	0.19290383396721789	
1240000	-31717.534983286834	-30182.06827357076	-1535.4667097160734	-30182.06827357076	454.49237546260974	4.132956448840581	3.6782236571055E-5	0.36663398185164037	3.4135850991084096E-5	1.5764658993707268E-10	0.3581022719734612	-1487.1926160151615	26048.926564575595	4210.581199091813	1742.1307655064734	6702.865138419069	18.821447633147194	60	4	20	48	39	0.1983466320739693	0.296834587364542	0.30757465318681065	0.19724412737467864	
1250000	-31730.20990425035	-30218.290144923318	-1511.9197593270342	-30218.290144923318	378.50255703251946	4.132956448840581	4.118833597463165E-5	0.40652715036632625	3.796129033756684E-5	2.5432138356964226E-10	0.4027640131149254	-1465.5661333762102	15653.612275260135	2312.985719177286	1828.1716495922421	5736.460346542282	13.523642397939277	58	20	12	43	38	0.2026849855243169	0.296834587364542	0.2991779641344321	0.2013024629767096	
1260000	-31711.943320608494	-30202.686055968785	-1509.2572646397105	-30202.686055968785	339.50379156533893	4.053953871103763	4.924495071717979E-5	0.44502837625417646	4.563400906006461E-5	4.552535581783609E-10	0.44111674821881336	-1463.2394227461996	16999.591878809704	1937.5805017935616	2566.031763987475	5075.247105448123	19.20840193196261	61	20	5	47	38	0.19829057706471345	0.2917259206437621	0.3154298572793813	0.19455364501214367	
1270000	-31709.965841876117	-30189.159774097137	-1520.8060677789808	-30189.159774097137	338.7505045818048	4.296136341357048	4.603906800839265E-5	0.4722368517864656	4.4273981394172845E-5	4.347069149859845E-10	0.4548201398585383	-1474.256739151101	16019.748552182058	2893.562506098713	1936.0656558430285	5505.922278592017	18.144433168639363	61	5	19	49	37	0.19829057706471345	0.29565235704697024	0.31150342087617316	0.19455364501214367	
1280000	-31579.222731010563	-30211.674296116147	-1367.5484348944153	-30211.674296116147	154.42592269209484	4.206850766174745	1.0305137022088306E-4	0.4611151371485923	9.768478192081761E-5	1.985427113828062E-9	0.4526968220713765	-1324.8286094844925	6675.542777572153	363.69103353131027	506.9892261568145	2292.048754936726	13.936165233214908	60	2	19	53	37	0.1956296972161638	0.2990868534587125	0.31072980431298053	0.19455364501214367	
1290000	-31541.59939831675	-30188.52325043397	-1353.0761478827797	-30188.52325043397	137.99776595713223	4.206850766174745	1.1500069851032535E-4	0.506654688287936	1.0697890951550449E-4	3.40555828158588E-9	0.5381813140666912	-1310.5021701972737	6477.569936535163	515.8691998803658	484.03119007765537	2159.761629638776	7.600029054226524	61	4	17	52	37	0.19399234411441127	0.2990868534587125	0.31278386870474634	0.19413693372213042	
1300000	-31545.66804487482	-30174.088930000427	-1371.579114874392	-30174.088930000427	143.80446349391607	4.259759123657579	1.1127570724411671E-4	0.47931227374377067	1.0222295053282628E-4	2.735925705708564E-9	0.4976187412343742	-1327.8537960614508	7959.488199666391	4529.506558463474	859.9918000051769	2335.7122512445517	7.841293561197976	37	26	18	52	38	0.19811022204458323	0.29637625858627464	0.30434208871345764	0.20117143065568502	
1310000	-31610.204517395487	-30193.767627264653	-1416.4368901308346	-30193.767627264653	176.68754278454125	4.259759123657579	8.983223336048454E-5	0.46966174901091284	8.814106278828168E-5	1.8640354027131974E-9	0.48326317337880725	-1371.576456364242	8907.954122025616	4092.3615203895843	5984.09844189584	2816.0982749856325	14.378236939418683	33	4	23	73	38	0.196991529583235	0.29637625858627464	0.30434208871345764	0.20229012311703326	
1320000	-31670.369520233515	-30191.312608858574	-1479.0569113749407	-30191.312608858574	228.96594342072154	4.170087535818686	6.309861615151779E-5	0.46812016149618957	6.190108334370173E-5	1.0404223310990044E-9	0.5029069468788736	-1432.2359207814382	12080.911170751699	12737.388174670288	8428.258185036893	3374.6109044138107	20.586794981152913	30	5	32	66	38	0.1869705714360348	0.30714910230866904	0.30555150168655343	0.20032882456874324	
1330000	-31737.966631839983	-30212.870616689906	-1525.0960151500753	-30212.870616689906	311.5589637197327	3.871303232885481	4.801306271820496E-5	0.4497145838085972	4.6811145906389594E-5	4.5432843784214976E-10	0.4461388500111861	-1477.0768355003838	19905.672015517328	15524.393703318927	9870.199078136158	4382.5801250483955	20.58517453397842	9	47	14	63	38	0.1869705714360348	0.30714910230866904	0.30555150168655343	0.20032882456874324	
1340000	-31652.741374773996	-30203.60395676126	-1449.1374180127339	-30203.60395676126	202.02680639129744	3.871303232885481	7.042192464885969E-5	0.4767558010522491	6.96058561197683E-5	1.0740025348375713E-9	0.46913871496234244	-1402.8905014313696	9736.351680999604	10112.924743100586	8368.719005724157	3391.946790197167	10.380639100755042	4	41	14	75	37	0.1939689590503887	0.2972570180038979	0.30844519837697065	0.20032882456874324	
1350000	-31688.343528557594	-30199.933781015538	-1488.409747542058	-30199.933781015538	260.0630438300743	4.510702925141275	5.966087110535892E-5	0.4661938149655659	5.682785732715587E-5	8.902787685494533E-10	0.49731775003893935	-1441.4912818894334	17379.49417767352	10233.462829155653	9110.949200607309	2652.2944480759193	24.470617526400222	1	57	2	74	37	0.1939689590503887	0.3016605531033907	0.30844519837697065	0.1959252894692505	
1360000	-31675.65631338708	-30166.1529285815	-1509.50338480558	-30166.1529285815	299.76785859621003	4.144580990488948	5.3852629389982926E-5	0.453465358126028	5.179977342440687E-5	7.573049041224416E-10	0.5099721038646118	-1462.8136228597234	13016.0308879532	15570.885865245895	1941.5339417253379	3504.8965042881496	21.67078492098763	15	51	10	58	37	0.1939689590503887	0.3016605531033907	0.3072513772250542	0.197119110621167	
1370000	-31673.82199356911	-30170.11119627412	-1503.7107972949893	-30170.11119627412	277.40668413945764	4.185653423446485	5.774677784367546E-5	0.4296948661680625	5.443047638497965E-5	7.277876087303864E-10	0.4779843231466503	-1456.7154300257603	23332.016955397638	12614.77192831597	3208.010649981437	3778.762689360162	20.459340756790986	13	53	21	49	35	0.1939689590503887	0.3016605531033907	0.3072513772250542	0.197119110621167	
1380000	-31762.960668963773	-30182.715083787592	-1580.2455851761808	-30182.715083787592	391.0767763862007	4.265561841984632	3.721294148012817E-5	0.4909957959144055	3.4926016634781996E-5	3.706564119445541E-10	0.5275402042376948	-1531.2009705601154	3021.8501268404984	17149.66231734356	3754.710936874553	4773.231468980843	27.57243431839044	1	64	8	64	34	0.19294020701316864	0.3016605531033907	0.3082801292622742	0.197119110621167	
1390000	-31823.9282635477	-30219.090358735477	-1604.8379048122233	-30219.090358735477	469.1233256280578	4.258174528327143	3.526979990813588E-5	0.4448849391797824	3.292337418422155E-5	2.4400333844077093E-10	0.4537924906731444	-1553.885187744208	30956.543657450835	23211.70896197311	23975.23289875281	6873.29822644775	24.372953677734454	2	56	8	71	34	0.20002149037656108	0.30287849442993325	0.2992519888326009	0.19784802636090532	
1400000	-31791.181555647137	-30194.405045856547	-1596.7765097905901	-30194.405045856547	465.68124360897207	4.258174528327143	3.7675472493612474E-5	0.43696488667067346	3.4909948775511736E-5	3.092460410481557E-10	0.48095017938739976	-1548.003047685754	29944.567499987137	21383.53509215162	6299.400498871617	4768.312313763594	37.08673031057109	4	55	3	75	34	0.19758291679506854	0.29262524009064456	0.3102377564500741	0.19955408666421337	
1410000	-31813.547263609926	-30216.10971618799	-1597.4375474219328	-30216.10971618799	427.4771891599537	4.265831811038397	3.7898935307028355E-5	0.41326246764314634	3.524166850822463E-5	2.557044178518355E-10	0.44178276343175416	-1547.7199090520426	47575.45331103254	17472.410640371327	9511.855298674922	5599.408336357271	33.618782758590775	16	52	2	67	34	0.1934041480329505	0.2968040088527626	0.3102377564500741	0.19955408666421337	
1420000	-31796.089384536568	-30213.070287780763	-1583.019096755804	-30213.070287780763	375.04183516716614	4.361993338336578	4.085977281716923E-5	0.4904214952941854	3.784946738750229E-5	3.5326606665654204E-10	0.475967920476624	-1534.7450607481367	20304.35353268365	18952.90204425245	6976.3305788729485	4363.708716016737	30.32551078692722	2	57	16	62	34	0.19176107484659108	0.3067361641437339	0.30719836423311575	0.1943043967765599	
1430000	-31678.80279248323	-30201.571342310308	-1477.2314501729227	-30201.571342310308	237.36721069160163	4.045832826225789	7.44575362602023E-5	0.4396304835803931	6.875298758952136E-5	1.2307589635696817E-9	0.47108002767547347	-1430.451792216246	11760.581033243378	14567.207710113194	9717.905843350514	2769.261417849952	19.548952957630664	16	18	28	74	35	0.19176107484659108	0.2958735612583707	0.30719836423311575	0.20516699966192306	
1440000	-31644.146688142486	-30191.012346444113	-1453.1343416983736	-30191.012346444113	208.84761508779127	4.045832826225789	7.774021046552645E-5	0.4135940931007113	7.333915812756372E-5	1.2927139369580275E-9	0.4657361098526637	-1407.6736539254546	5372.723661351514	7948.09028748224	11074.60591194832	2528.3460779683314	17.930893719922302	12	19	26	77	37	0.18749246389551588	0.2958735612583707	0.3114669751841909	0.20516699966192306	
1450000	-31635.750659366167	-30190.593783804412	-1445.1568755617538	-30190.593783804412	181.23520072939218	4.045832826225789	8.461511861913458E-5	0.46518808983500276	7.691356747068454E-5	1.8254531437354075E-9	0.5178359690483078	-1399.591202913222	12107.515872815115	7435.065349694786	6306.306377646655	2828.6086622444277	16.0760699843006	20	17	23	73	38	0.19663126388928537	0.2958735612583707	0.3114669751841909	0.19602819966815357	
1460000	-31638.44533141747	-30189.857453365938	-1448.5878780515327	-30189.857453365938	212.38157956527922	4.045832826225789	8.322948629015395E-5	0.45763637187031025	7.755717101979415E-5	1.4772260223964828E-9	0.47778448583346717	-1405.2002369178808	8234.649812140075	3060.392812861156	3715.4741260144606	2226.085168262557	18.09794429381384	57	2	22	52	38	0.19663126388928537	0.2958735612583707	0.3114669751841909	0.19602819966815357	
1470000	-31626.201333104887	-30207.98697980731	-1418.21435329758	-30207.98697980731	193.60548960308708	4.045832826225789	8.92228493431517E-5	0.47889440380954557	8.189850046681757E-5	1.4737788419889933E-9	0.45600547012527076	-1374.923172600778	7375.199320764458	2502.5567845449973	1915.4737297635959	3154.2424036796847	13.308980772371646	72	30	13	17	39	0.1948532172005139	0.29689324240387577	0.31222534072745733	0.19602819966815357	
1480000	-31664.52341975967	-30184.09162539767	-1480.431794362001	-30184.09162539767	242.70854203790526	4.045832826225789	6.437431233940125E-5	0.4262969787160684	5.9293821699618595E-5	6.713913230870322E-10	0.42904776308177867	-1435.7292341217035	13400.100154508269	5788.312587696175	2820.9683189480293	2998.3524391977367	20.688815122399994	69	10	38	15	39	0.1948532172005139	0.29689324240387577	0.30976767150904294	0.19848586888656797	
1490000	-31602.968013878333	-30196.551232026693	-1406.416781851641	-30196.551232026693	164.4033496103861	4.123408226638264	8.99706120521839E-5	0.46632045525832405	8.594349499874584E-5	1.4287558199195558E-9	0.43434036500336587	-1365.2961441064228	7636.054860635322	1413.5198999807142	2236.668183348851	916.6929638039057	10.520815952398285	74	1	56	1	39	0.1948532172005139	0.29915876899042104	0.30976767150904294	0.1962203423000227	
1500000	-31598.231518246106	-30198.485691126665	-1399.7458271194425	-30198.485691126665	171.48511601203256	4.192284822418882	9.386239463970162E-5	0.4969810784591397	8.97893485253722E-5	1.9340577549183224E-9	0.47523038883069063	-1355.9026684307596	6156.945885895263	2399.5460296664355	2234.7012554527832	4139.208640175853	8.877721280900834	73	1	56	2	39	0.1948532172005139	0.29915876899042104	0.30976767150904294	0.1962203423000227	
1510000	-31577.50710412167	-30202.70359222656	-1374.80351189511	-30202.70359222656	158.27441521738817	4.064406146952094	1.0157624975979529E-4	0.5156738346078472	9.537638372339604E-5	2.8605087165569064E-9	0.5398986793477744	-1335.969061270289	6165.999460078943	1316.519363007324	2122.613812291105	176.01448740894207	6.6532854488216495	71	17	43	1	39	0.2000522716527533	0.2927512581056722	0.3109761279415524	0.1962203423000227	
1520000	-31528.174041248636	-30178.19969898565	-1349.9743422629867	-30178.19969898565	143.51106255425023	4.10114383090734	1.1436280748276791E-4	0.47438445076755165	1.0581138554256731E-4	2.8241910112770847E-9	0.4807758228562458	-1313.5094595795128	4875.598669474004	3161.546422334685	1896.3785612345757	21.0668193244298	5.9386177252554235	78	3	50	1	39	0.2000522716527533	0.2927512581056722	0.3109761279415524	0.1962203423000227	
1530000	-31542.915305190367	-30209.06271817031	-1333.8525870200579	-30209.06271817031	119.67815874668577	4.10114383090734	1.2632382397111556E-4	0.4371176925689175	1.2027631627194918E-4	3.1303506318552794E-9	0.4476616967735989	-1298.2343837943845	4094.9992875208777	3398.9623410312456	1784.4782957943826	9.39231701486055	5.773612673537816	70	5	56	3	37	0.2000522716527533	0.3011046919591431	0.2989978251891731	0.1998452111989311	
1540000	-31592.100200507557	-30253.762545564892	-1338.3376549426637	-30253.762545564892	130.20492355166107	4.39411830022932	1.1977095805039803E-4	0.35416655292379423	1.1327654078634483E-4	1.8729571288499836E-9	0.3723336843346928	-1303.2611065482279	4950.123497182663	1411.8278568639755	1543.8511025200498	5.142387355223196	7.833006800406157	71	11	49	14	26	0.19979101853432404	0.3077268744903254	0.2989978251891731	0.19348428178617808	
1550000	-31578.711742221967	-30199.548184108484	-1379.1635581134833	-30199.548184108484	153.56371525815413	3.751246011718599	1.0053485076959271E-4	0.4396581644080213	9.274169862755545E-5	1.8118936737529042E-9	0.4368392144352238	-1341.7631316415848	6556.653097906647	1185.755098872749	2419.03270573632	6.151959778443349	11.474000458028003	73	27	31	27	13	0.19255582917606023	0.30054262221064365	0.30016920407072223	0.2067323445425745	
1560000	-31583.056217249286	-30185.56508397676	-1397.4911332725285	-30185.56508397676	172.18148767807634	3.944443688592891	8.515346450401056E-5	0.45756234446267224	7.836607110369002E-5	1.426262275663285E-9	0.45829742970573184	-1360.4433597540083	7394.646623164868	1685.0596641655	2665.337709405332	8.711266129406912	6.6170855648477085	65	25	41	26	14	0.1953145954370695	0.30833335180584776	0.30016920407072223	0.1961828486863611	
1570000	-31574.670066007824	-30205.035638888403	-1369.6344271194218	-30205.035638888403	151.4504567371918	3.944443688592891	1.010221105867576E-4	0.4936175143820371	8.934321442767551E-5	2.4169009215005037E-9	0.5129536173239848	-1331.494320413896	8154.307919724527	1566.1551987649752	2613.475411965686	10.36063997317069	14.448897053403758	63	36	32	23	17	0.1953145954370695	0.2913267446635699	0.31395207244772816	0.199406587451633	
1580000	-31569.861809602306	-30182.026919801465	-1387.83488980084	-30182.026919801465	192.46731376658923	3.9946928943403734	8.53490270909584E-5	0.48729010537220085	7.89928974814702E-5	1.4993078030169167E-9	0.4686700518585005	-1348.0605172147514	7812.068361899326	1218.541630187008	2811.797363750016	7.441298070146549	22.538213739801908	67	38	26	30	10	0.1953145954370695	0.3004404941541258	0.30811711759598537	0.1961277928128199	
1590000	-31603.80372088537	-30212.218419385812	-1391.5853014995603	-30212.218419385812	202.38189848078207	3.9946928943403734	8.888706686731283E-5	0.5454809884801493	8.173016474391471E-5	2.22570051936768E-9	0.535605327901613	-1352.1138681529555	7498.190119497179	1276.0195663387024	2237.4334378762856	8.871422983602699	27.93373556268429	69	33	29	30	10	0.19383717689544316	0.3004404941541258	0.3091073112364897	0.1966150177139419	
1600000	-31582.75598003712	-30163.19277555591	-1419.563204481208	-30163.19277555591	198.46170415064307	4.090324018409311	7.945921996907373E-5	0.5573767875280553	7.772507520960819E-5	1.7769691337228946E-9	0.5293533989546848	-1380.4560827105504	8630.657975609216	2198.5867119397262	2139.5039801502476	10.480934679763342	25.795065550857903	64	34	33	24	16	0.19383717689544316	0.3004404941541258	0.3091073112364897	0.1966150177139419	
1610000	-31591.879750068707	-30204.395876819424	-1387.4838732492829	-30204.395876819424	193.19775770484412	4.253377053534587	9.038861104763225E-5	0.5332447036435389	8.439984316072768E-5	1.8856556125938564E-9	0.5087439635907994	-1349.2178074594267	7245.105073107346	1183.0486042967611	2716.5701533954243	10.85490408534197	12.146020275726505	66	27	38	27	13	0.19383717689544316	0.3004404941541258	0.3091073112364897	0.1966150177139419	
1620000	-31564.726635348383	-30199.04604572235	-1365.6805896260348	-30199.04604572235	149.15348765437162	4.098558039632174	9.633851232497834E-5	0.485986715590958	9.105426164820837E-5	2.017652083143595E-9	0.4852209098677676	-1327.932674500889	6507.442366307681	904.68765464571	2729.0124919631685	7.005827894278087	7.259885365633556	71	21	39	2	38	0.19383717689544316	0.3004404941541258	0.3052906584968101	0.20043167045362156	
1630000	-31587.90285851768	-30203.771915833237	-1384.1309426844427	-30203.771915833237	169.3335459035806	4.231882767171299	9.805360013873801E-5	0.5095140822391725	9.140002127506649E-5	2.3505522626169216E-9	0.5024864809841095	-1346.140228053006	6401.175412649738	1194.8906811874685	2285.4264882267194	8.496181603327313	16.560972187886602	65	32	34	1	39	0.19383717689544316	0.3004404941541258	0.31195372780801434	0.1937686011424173	
1640000	-31631.13440756855	-30224.41526510464	-1406.7191424639093	-30224.41526510464	180.00049939448047	3.6902389566548233	9.041696076658285E-5	0.507783141137392	8.512271580890186E-5	2.021737657678501E-9	0.5090343306538927	-1367.666547242494	7921.144595529378	1295.5363111753422	3257.529437394101	16.92057045955634	17.877028778436518	66	23	42	9	31	0.19737807942168617	0.3015581926143944	0.30729512682150273	0.1937686011424173	
1650000	-31590.579813661254	-30208.76903401915	-1381.8107796421043	-30208.76903401915	148.22492684580996	4.1065795017951015	1.0056887806812787E-4	0.4802229174679891	9.48670934467061E-5	2.0324312392468317E-9	0.45809371446382063	-1342.271177851143	6904.202637600468	1264.7636454417586	2209.2661530495934	271.0445918181666	14.594685886455263	67	28	34	4	38	0.19737807942168617	0.29747326188698586	0.30729512682150273	0.19785353186982588	
1660000	-31561.76977695669	-30182.15111139604	-1379.618665560651	-30182.15111139604	149.15894180525527	4.055863067018622	1.1268390835642684E-4	0.4811843229692995	1.0390558667033684E-4	2.47533294668339E-9	0.459775921981757	-1340.128128646799	5707.266251385291	1360.0542990194651	2122.993347340699	402.4959406346001	13.433679978761889	66	30	33	1	41	0.18827105650475925	0.3078065699396641	0.31116457206673487	0.1927578014888424	
1670000	-31555.093076571087	-30188.29919418301	-1366.7938823880752	-30188.29919418301	147.986726477933	4.233459463227035	1.0680602505571913E-4	0.4874317234202402	1.0095264052413124E-4	2.569090703493799E-9	0.4871973812539374	-1322.043398040964	6360.818508567128	1630.2193040017949	6436.86396479502	1426.1893330529763	9.73128627934145	64	62	3	2	40	0.18827105650475925	0.30621257194681545	0.31116457206673487	0.1943517994816911	
1680000	-31590.30699942612	-30192.034664870276	-1398.2723345558434	-30192.034664870276	153.28309125139336	4.087923358233786	1.0364013577990811E-4	0.4957751689027108	9.777496236908132E-5	2.6896816496197768E-9	0.5085284713413628	-1357.9349070605917	5615.283657769365	2136.4995543694354	2001.8043091628297	816.799308731092	11.19540652195381	63	48	20	2	38	0.18827105650475925	0.2923604073342794	0.31590154239825086	0.20346699376271116	
1690000	-31627.214654715353	-30185.81327419965	-1441.4013805157063	-30185.81327419965	186.49406838999394	4.11075852511544	8.717390973659796E-5	0.48999830592420635	8.364301872914933E-5	1.6482989634954462E-9	0.48370121275584743	-1397.6543901521832	9153.981306830525	4513.099022828786	2048.955296025148	2639.072199045252	15.604711095471302	67	36	25	4	39	0.1948910394108384	0.3033758866405428	0.30488606309198746	0.196847010856632	
1700000	-31594.95601753103	-30209.10110840506	-1385.8549091259715	-30209.10110840506	129.93922901792476	4.11075852511544	1.1422687123247515E-4	0.4505225336914534	1.1374929539231525E-4	2.489826280711761E-9	0.4300771269152892	-1345.0240311339835	5115.848877370088	2126.8729752762765	1365.8163645956222	1636.9581629946367	15.753687989688759	65	29	9	29	39	0.1948910394108384	0.30091644435338827	0.304163870710836	0.200028645524938	
1710000	-31618.398928328923	-30196.203138233483	-1422.195790095439	-30196.203138233483	162.00687878848947	4.228279666036051	8.906079511860861E-5	0.43468748444992444	9.205698691683795E-5	1.4826542523434676E-9	0.4290596612478977	-1378.4599381901971	6526.0072705321	3175.1022713685848	5792.191105819226	1994.6211382990439	15.863333639404269	65	1	7	59	39	0.1948910394108384	0.30091644435338827	0.304163870710836	0.200028645524938	
1720000	-31615.29671164286	-30204.17127824582	-1411.1254333970403	-30204.17127824582	175.22819737927247	3.881129201174178	9.171517223958043E-5	0.45538492865595886	9.32693057685639E-5	1.7536452590146896E-9	0.4540738352817968	-1368.181919970963	8330.022982655644	3635.2989819505674	2639.5421069664517	2158.2991639543857	13.088344863435644	64	6	8	54	39	0.1948910394108384	0.30091644435338827	0.304163870710836	0.200028645524938	
1730000	-31571.29487723669	-30197.314120274536	-1373.980756962155	-30197.314120274536	132.78739913528216	3.881129201174178	1.1100943342979033E-4	0.44395088136892985	1.0930022646065133E-4	2.59742012115847E-9	0.46045038996939663	-1332.963878919412	6040.0502440386235	1447.8486853893723	942.5547614875184	1843.477828502192	10.438689457828936	74	23	5	30	39	0.19021470358800852	0.30091644435338827	0.3088402065336659	0.200028645524938	
1740000	-31572.514122353743	-30217.122676769515	-1355.391445584229	-30217.122676769515	111.30485333067028	4.078844425002653	1.2650153660394864E-4	0.4491885555446444	1.2371516032385919E-4	3.847954922121326E-9	0.48410213796096907	-1313.8336544813023	5377.653958362106	1425.6298699094932	1162.1246292081985	2350.439617994266	11.33340862660669	74	30	17	11	39	0.19021470358800852	0.30091644435338827	0.3088402065336659	0.200028645524938	
1750000	-31531.477968602147	-30194.019464291912	-1337.4585043102336	-30194.019464291912	107.33593612043926	4.078844425002653	1.4192039253431042E-4	0.41645939297747436	1.3734989249893317E-4	4.180494296555485E-9	0.45799424062870886	-1296.0220337207145	3945.5116836560214	1083.9009708588203	881.6251907230721	2688.044008099794	13.96553365415205	74	38	12	7	40	0.2025231490791562	0.2886079988622406	0.3088402065336659	0.200028645524938	
1760000	-31548.85754580678	-30184.158627209286	-1364.6989185974942	-30184.158627209286	124.00517592225329	4.207660731093788	1.1909828661207688E-4	0.5131932374365814	1.153045144974725E-4	4.450785875517561E-9	0.5708638342721892	-1320.5184490314264	5186.8820825919875	1203.2949135527363	3498.6387786387872	3604.552298269218	15.00249354516264	68	55	1	7	40	0.19891001438043784	0.30274305792830525	0.29831828216631956	0.200028645524938	
1770000	-31555.84646960504	-30210.845949771603	-1345.0005198334359	-30210.845949771603	114.14346054603894	4.192078024561012	1.405675488426872E-4	0.45315697825869977	1.3272349631493689E-4	4.5888585135233196E-9	0.4964356684999812	-1302.4390032319316	4306.256089244391	1162.5355751792579	4603.926089101427	794.5096810771108	12.509346484187855	69	55	3	6	38	0.19891001438043784	0.296218866341625	0.30484247375299983	0.200028645524938	
1780000	-31528.26704481375	-30200.966261984686	-1327.3007828290652	-30200.966261984686	101.13484055464623	4.104203375676329	1.609090114916585E-4	0.43317690702704975	1.5044001793728488E-4	5.856359167098647E-9	0.4823787495486013	-1287.0879278478837	4679.996027464842	418.76901810554295	1002.605285024255	1456.806801274525	8.444107980965299	76	19	28	11	37	0.19891001438043784	0.3003371150770647	0.3046390612513567	0.19611380929114142	
1790000	-31518.695303918474	-30191.355042808635	-1327.3402611098381	-30191.355042808635	105.1879891422843	4.388021431109468	1.596127827153938E-4	0.44795954287255224	1.5541511721931116E-4	6.389004078709825E-9	0.4910577017379267	-1287.2836449332583	3572.6960201151455	386.1228354248367	1090.2883095641942	1397.9086474730584	15.079561417797818	71	8	15	40	37	0.1948153988397305	0.3003371150770647	0.30873367679206404	0.19611380929114142	
1800000	-31505.352160895913	-30173.002606620623	-1332.3495542752905	-30173.002606620623	117.68271741177587	4.18411060165599	1.4621441342136998E-4	0.44294967481099967	1.441065515453399E-4	3.880193276629444E-9	0.4396126952554298	-1291.0010372829236	4125.685547706989	4786.014366322764	609.6977184536078	1307.1615550411398	10.679022768819685	62	11	14	46	38	0.1948153988397305	0.29614607984230806	0.31292471202682065	0.19611380929114142	
1810000	-31545.28330779337	-30199.644771109288	-1345.6385366840798	-30199.644771109288	113.75860067602814	4.18411060165599	1.3928569028403849E-4	0.45989426018812957	1.3721131605635956E-4	4.4899205847679045E-9	0.4808338541879313	-1304.9657557604073	4667.853406331562	542.3722902873046	1363.3631580520857	1463.6488286462277	16.78337561033122	72	11	12	38	38	0.1948153988397305	0.29614607984230806	0.31292471202682065	0.19611380929114142	
1820000	-31593.707663600013	-30201.521644066815	-1392.1860195331983	-30201.521644066815	134.6974471808397	4.18411060165599	1.1312429663256286E-4	0.44246646856439487	1.101501787834144E-4	2.9679428167368326E-9	0.48358414618076145	-1349.0959849217234	5634.957411525843	1383.3033852039566	3815.383838363707	2007.3605110000203	16.029639600252263	72	6	14	41	38	0.20003185567333628	0.2979180831606199	0.31292471202682065	0.1891253491392238	
1830000	-31567.33053259886	-30182.71149581702	-1384.6190367818365	-30182.71149581702	134.01099184372285	4.0327062591172735	1.1789913592095321E-4	0.4412025559355415	1.1176321457629814E-4	2.731472381068798E-9	0.4696979896730117	-1343.4627767838942	4241.558389037438	3742.3056346837075	2629.095439109599	1251.3635051513224	15.38253138962171	57	16	14	46	38	0.20003185567333628	0.2979180831606199	0.31292471202682065	0.1891253491392238	
1840000	-31558.764370707504	-30185.820221841088	-1372.9441488664163	-30185.820221841088	113.72156697455024	4.0327062591172735	1.2225169929432156E-4	0.519991892910566	1.2318849904705207E-4	3.9541166670451E-9	0.5044944580967349	-1329.0971534286296	4693.5732541718335	6685.592416199333	6936.921072964562	1336.7327114149834	10.920530481037199	57	8	7	62	37	0.19017667206905456	0.2979180831606199	0.31294287275766114	0.19896237201266503	
1850000	-31518.41789998407	-30182.964168994393	-1335.4537309896782	-30182.964168994393	100.79212064929412	4.0327062591172735	1.3810265595517437E-4	0.4871107982506456	1.3786241630191055E-4	4.711939103957641E-9	0.497762445534339	-1294.1952201651213	3911.9396480068945	4406.933290229283	1917.4876501132678	1331.7947088196295	6.672828194814683	64	11	6	53	37	0.19017667206905456	0.2965817168431358	0.31427923907514527	0.19896237201266503	
1860000	-31524.01049361297	-30184.161518847155	-1339.8489747658127	-30184.161518847155	113.93546871261216	4.1802587582208135	1.4145440216262151E-4	0.4746137352221783	1.3909714682784955E-4	4.873783133940535E-9	0.4972662394156402	-1298.0018663550027	5667.086770923644	6879.246166653206	1041.3151085569539	1118.6450918565142	8.803644514200945	53	16	9	56	37	0.18559684706728122	0.29642699280765267	0.32088145147126645	0.19709470865380035	
1870000	-31539.852010910745	-30199.66040945114	-1340.1916014596065	-30199.66040945114	110.8485741608011	4.265623918783545	1.4178204902361873E-4	0.4751959441564235	1.3519173205681778E-4	4.918566500157159E-9	0.499005484785297	-1297.1927393868457	5831.2652275995715	6878.331114916409	4384.621953939025	1115.5590028299732	8.775158864924917	62	1	3	68	37	0.192245069968179	0.29642699280765267	0.314645531538184	0.19668240568598505	
1880000	-31549.20281510697	-30196.837391401354	-1352.3654237056196	-30196.837391401354	121.10308955605633	4.242233177704312	1.3356949311328257E-4	0.4742313375810816	1.309064535445443E-4	4.141176206862578E-9	0.4906736466588871	-1312.245800750222	4383.171027176122	1038.4668094404049	777.4333118195899	1594.9281783024308	11.893839144138443	63	9	1	61	37	0.19869547266446919	0.2908309824409045	0.3075070585309084	0.2029664863637186	
1890000	-31523.33305675068	-30199.70507199231	-1323.6279847583673	-30199.70507199231	108.9047232815452	3.9365914165903146	1.5455104384543898E-4	0.4594834279691567	1.4562056286919654E-4	5.151803506899192E-9	0.47920127126319206	-1283.3371417554843	3936.5986070679064	3410.705255338503	995.6732539348271	1229.3484334072418	10.876321359827445	46	18	10	60	37	0.19756313651754387	0.29799321184022237	0.30147716527851587	0.2029664863637186	
1900000	-31478.698132901845	-30202.097228879113	-1276.6009040227345	-30202.097228879113	79.9380777990519	4.226026181023645	1.939893251355017E-4	0.4743476131154502	1.7971707160278265E-4	8.193244784486692E-9	0.4785916936171501	-1238.3488784346628	4005.8973120879446	518.5281061676379	700.6533298387518	884.3811371911363	5.961090173282157	60	7	29	38	37	0.2024502381904269	0.29799321184022237	0.30147716527851587	0.19807938469083558	
1910000	-31532.893961143684	-30208.037782015428	-1324.8561791282555	-30208.037782015428	92.31598283988335	3.99347665766493	1.5248985752530398E-4	0.4759290868711468	1.4496418803370688E-4	6.223203968629602E-9	0.5110374197949076	-1283.5294872810177	4910.295709630854	3979.3482611912964	737.7796670838682	1417.5946439012637	6.34266460375264	57	9	17	51	37	0.19563970806739384	0.29799321184022237	0.30828769540154893	0.19807938469083558	
1920000	-31573.137883299347	-30221.82942571303	-1351.3084575863177	-30221.82942571303	121.49121638107253	3.989998848216196	1.388722672908388E-4	0.4257185498969048	1.274303639790371E-4	3.7213725418939236E-9	0.4536149528675269	-1307.02789644794	7254.501852813341	12068.91461704356	528.9909845606791	1459.647922744253	8.82652925625169	64	2	19	48	38	0.1945843093308492	0.28973724398403233	0.31114176392877885	0.20453668275634032	
1930000	-31525.712165171914	-30182.902098175902	-1342.8100669960124	-30182.902098175902	113.70310474471663	4.102265551124269	1.2929520102277053E-4	0.4616786536460337	1.1771113140442689E-4	3.760415602390558E-9	0.48543434481954645	-1302.1653187209897	5751.414132496375	443.2462049010028	799.0491039587993	1625.064568040516	9.7284281043906	66	5	13	48	39	0.1905183509551261	0.29909636591295125	0.3114536707291947	0.1989316124027286	
1940000	-31576.37769148301	-30189.140679404056	-1387.2370120789515	-30189.140679404056	133.89017763389828	4.054724419524667	1.2171434221795416E-4	0.4513104519667462	1.1300182434296848E-4	3.1230600470263215E-9	0.48537466252237926	-1345.971661153202	6380.406469235154	1530.536205100231	1358.6405357733636	1837.8516464652473	21.032391099100217	59	3	34	36	39	0.19773298366933634	0.29909636591295125	0.3114536707291947	0.19171697968851836	
1950000	-31601.455499089767	-30183.090808483434	-1418.364690606334	-30183.090808483434	155.15814796943374	4.234162333834806	1.0622735732269499E-4	0.4866173625508054	9.782126377389817E-5	2.7583829996643167E-9	0.5104441745995087	-1375.4922874759563	6487.070551002901	3545.0173567446914	738.8854789066885	2052.112258171228	20.922322059455425	64	3	1	65	38	0.19520979338262548	0.30161955619966213	0.3114536707291947	0.19171697968851836	
1960000	-31612.82982098292	-30181.142675934116	-1431.6871450488027	-30181.142675934116	192.88434634972458	4.234162333834806	8.481321804449822E-5	0.47221846700816633	8.026951364902502E-5	1.339904691165189E-9	0.4451053208983208	-1388.146590601622	8460.376147517489	1736.8953115714376	1061.5304953990312	3039.8591814281967	27.307153714693936	64	9	15	44	39	0.19956713987645028	0.28737501176241653	0.3129109769215245	0.20014687143960944	
1970000	-31705.397799757437	-30190.379590978995	-1515.0182087784399	-30190.379590978995	282.8678550262949	3.9712082630603995	5.911773689548967E-5	0.4981689380973364	5.621025462914677E-5	8.113045277441866E-10	0.502802264651015	-1469.362100500788	11004.767546559238	10771.156945902874	3170.7436822965037	3206.1816464625517	33.89712326308722	57	11	32	32	39	0.19784034663350247	0.28737501176241653	0.322888229263728	0.19189641234035373	
1980000	-31789.20529044585	-30207.658291532403	-1581.5469989134467	-30207.658291532403	374.75436479356455	3.9712082630603995	4.5383286615913073E-5	0.4426904479874023	4.2448297425112775E-5	3.641783091054604E-10	0.4391488663163686	-1534.8876035053406	17852.46252079709	10717.982060281687	2978.8062258665245	4244.0404510803055	59.866177884928845	57	5	3	67	39	0.19784034663350247	0.28737501176241653	0.31720756014724955	0.1975770814568322	
1990000	-31658.934756357663	-30193.62751131537	-1465.30724504229	-30193.62751131537	222.8721858797058	3.9236881613961594	7.595676720233839E-5	0.5204344604201444	7.2765995967611E-5	1.5888358357796533E-9	0.525686356229577	-1418.926067864449	9763.710869852883	5580.533085347591	10980.50087354113	2666.5343026701	35.84854017014645	26	19	12	75	39	0.19407148722182582	0.2961065738551562	0.3157636990824917	0.194058239840527	
2000000	-31621.610203423046	-30195.46432099505	-1426.1458824279996	-30195.46432099505	153.61746906084434	4.318928632807439	9.896892383664289E-5	0.48129302088082637	9.68643828304789E-5	2.1608779195897188E-9	0.48019905733781476	-1381.0180236026451	5929.539428191715	2274.1991648111903	7658.692288585884	2116.401351841468	38.35316063010716	29	9	22	71	40	0.19407148722182582	0.29882707374147344	0.31304319919617446	0.194058239840527	
2010000	-31612.35185296863	-30180.401091063206	-1431.9507619054236	-30180.401091063206	205.86994254373948	4.318928632807439	9.51313451446044E-5	0.5083211490540039	9.097983765395068E-5	1.8760516765509943E-9	0.48615854652670387	-1386.605137031377	7005.417622307278	6315.991218052863	9125.555286796538	2200.4610570405675	23.788038957180778	25	11	21	76	38	0.19407148722182582	0.2994771494998039	0.31304319919617446	0.19340816408219652	
2020000	-31702.726246057107	-30206.668708976496	-1496.0575370806118	-30206.668708976496	233.6140139599667	4.318928632807439	6.213307185306734E-5	0.4853487792390312	5.937325124964032E-5	7.180251034444586E-10	0.43870054739225517	-1449.2809085383085	16384.535486058918	11740.246582944104	6208.304347782483	3271.288524331085	26.061736334152965	10	43	13	67	38	0.20283816182324166	0.30081842176653933	0.3027930374948418	0.19355037891537788	
2030000	-31667.59751350493	-30196.756203206296	-1470.8413102986342	-30196.756203206296	222.31781080516566	4.318928632807439	7.121973735447317E-5	0.5041220934594013	6.96342086631497E-5	1.5774930938929293E-9	0.5648924776940375	-1426.0227838938195	9801.085638024586	10113.198202526424	1983.6998511132529	2326.967214296083	29.97258840847303	17	42	19	55	38	0.1994026910643291	0.30081842176653933	0.30677388122467253	0.1930050059444597	
2040000	-31622.688619045504	-30194.028363532154	-1428.6602555133509	-30194.028363532154	177.2576437668109	4.196725774236443	8.50628010625583E-5	0.4628182888235491	8.34594544650573E-5	1.6646259364043784E-9	0.4878021061958567	-1384.2074710100078	9499.347287491917	8576.019407235182	3572.841475124152	2178.072537833365	19.04241027787742	30	25	14	63	39	0.1904471827856529	0.30977393004521553	0.30677388122467253	0.1930050059444597	
2050000	-31614.94850310747	-30184.445968227068	-1430.5025348803997	-30184.445968227068	182.5074130318633	3.9754595078934343	8.241249918262363E-5	0.46202561717958823	7.864962890860165E-5	1.608478065544644E-9	0.48731668870762707	-1384.1617357027346	19289.1414582475	7746.316894640691	2105.69864692542	3898.176531763039	15.662944609734636	3	65	26	38	39	0.1930880647070586	0.2994753781647038	0.3041329993032668	0.20330355782497142	
2060000	-31615.33249555685	-30188.655156843593	-1426.6773387132575	-30188.655156843593	175.35076878663557	4.442550807272778	8.79440923767378E-5	0.44686086279869636	8.468860279990618E-5	1.731270964423457E-9	0.46802618877550645	-1382.7709030295073	5790.467537203682	6752.908253803274	2429.1001235512654	2872.0683602035188	15.97026010916635	18	51	42	21	39	0.1930880647070586	0.31219513604879673	0.3004050374475346	0.19431176179661072	
2070000	-31636.52971955871	-30195.44050207446	-1441.089217484253	-30195.44050207446	214.28721159956947	4.067589821244053	7.393453270049128E-5	0.4064491214486499	7.005044966324344E-5	9.209797333040692E-10	0.41797024138574534	-1394.8871879491444	13145.014305030154	10985.557946283065	1560.6743359629459	3679.960257476571	17.871638821045966	30	35	56	11	39	0.1930880647070586	0.29449477208666686	0.3181054014096645	0.19431176179661072	
2080000	-31708.27706263431	-30232.779111437623	-1475.4979511966883	-30232.779111437623	247.62446486030126	4.086017838792564	6.248499142721098E-5	0.4217301985401366	5.9509341276652414E-5	7.543191555950381E-10	0.4411546184605605	-1430.3784695885067	8727.879287825723	10067.986389765249	2531.832737197628	3315.2643698431752	25.452359202495625	36	32	40	24	39	0.19825467792653084	0.2976497865164556	0.3097837737604035	0.19431176179661072	
2090000	-31634.709561636893	-30187.550028993708	-1447.159532643184	-30187.550028993708	221.4815973555577	4.365370864904859	7.40421958782067E-5	0.4283723925672363	6.948028865179347E-5	1.057200390248095E-9	0.4516785697999169	-1401.675587423495	8947.951432642716	10905.41247738443	1867.1393953452578	3290.358695618926	24.269849761595093	46	22	56	8	39	0.20124870476400994	0.29465575967897645	0.3097837737604035	0.19431176179661072	
2100000	-31635.99569777181	-30203.521236400222	-1432.4744613715868	-30203.521236400222	193.28241562862598	4.2286800662752055	8.309269501013974E-5	0.48341274846189636	7.664357525073137E-5	1.6353455139590392E-9	0.49704370958848726	-1386.9322966652928	11095.670302654897	6497.13728471962	1847.3070666360265	3903.9636335311443	12.822077725386517	27	40	55	12	37	0.20124870476400994	0.3017110251472505	0.30272850829212944	0.19431176179661072	
2110000	-31712.536701661025	-30223.73358796215	-1488.8031136988745	-30223.73358796215	256.8472005563888	4.2286800662752055	5.860624964045707E-5	0.40842845882002554	5.906254343465039E-5	6.233001822465114E-10	0.4184052863103753	-1443.8654033437588	10608.65502970922	10476.53647306502	1623.9773162662962	2652.991943852855	18.41019413845543	32	36	17	49	37	0.20124870476400994	0.3017110251472505	0.30272850829212944	0.19431176179661072	
2120000	-31699.823018491956	-30182.582060032946	-1517.2409584590107	-30182.582060032946	314.45617740957135	4.2286800662752055	5.077321115203079E-5	0.41793044239599286	5.06546970391726E-5	5.675377546197449E-10	0.45381322089271636	-1469.8266925915727	19503.273260951195	8334.065793589207	844.0918309884078	3452.268663063326	26.5595656323302	27	45	13	49	37	0.1901804901166177	0.3017110251472505	0.31379672293952166	0.19431176179661072	
2130000	-31682.47419983683	-30195.24474959683	-1487.2294502399996	-30195.24474959683	247.34890227328353	4.2286800662752055	5.720219371276129E-5	0.43337195045452015	5.7580419429872027E-5	6.772192192689465E-10	0.44809583602978315	-1441.2095801124428	13678.374850129336	8856.760826937485	945.440725317872	2936.4206675604087	34.38145292215559	25	47	22	40	37	0.19750753897976367	0.2868283855941227	0.31379672293952166	0.20186735248659252	
2140000	-31673.329389174298	-30184.16669559763	-1489.1626935766683	-30184.16669559763	289.91240309407704	4.10136278616244	5.4097080794885126E-5	0.5254023931529201	5.301390170694879E-5	7.639040447973538E-10	0.506420794004176	-1441.8660103028296	15197.771756518187	12656.4979262608	906.0064566085697	3059.2680609508693	33.24548810678079	16	56	20	41	38	0.19750753897976367	0.2994985706655038	0.31379672293952166	0.18919716741521148	
2150000	-31607.421970123112	-30176.42443950197	-1430.9975306211406	-30176.42443950197	247.02632042239247	4.10136278616244	8.338322923580143E-5	0.5677594645204975	7.806354221324911E-5	1.8720925079228995E-9	0.5368135305980555	-1385.612278517166	4882.319470075769	8846.904337101383	1364.2843097234795	3287.185427937969	20.112354429567677	9	61	24	39	38	0.19750753897976367	0.2994985706655038	0.31047995009291013	0.19251394026182297	
2160000	-31644.658176246314	-30182.003586576728	-1462.654589669587	-30182.003586576728	227.29574374229497	4.10136278616244	7.496615598067753E-5	0.4894707346845354	7.050903260837554E-5	1.2228385021065263E-9	0.48078893571525044	-1418.33447676882	5208.3026787383005	7732.113697623065	2057.078622512353	3072.892803111746	23.743682011799912	9	66	5	53	38	0.19727926873249113	0.3022605993010415	0.3159736864324559	0.18448644553401208	
2170000	-31670.90664525787	-30200.940680557975	-1469.9659646998934	-30200.940680557975	215.74441526606358	4.021349686633461	7.160693759507094E-5	0.5365473879446622	6.680081017492801E-5	1.5043089288428342E-9	0.5586633026598632	-1425.556234839641	6533.176704853086	7401.310521534669	3272.688065099152	2776.3663092038796	14.402966406290068	9	60	20	44	38	0.19727926873249113	0.3022605993010415	0.30151196154555787	0.1989481704209101	
2180000	-31680.519694320257	-30184.521130712765	-1495.9985636074941	-30184.521130712765	269.1511331379213	4.233097275130471	5.872604465537383E-5	0.4993032112824267	5.615341371516207E-5	9.26223138592656E-10	0.5424832128532975	-1450.0228742434538	8037.617771406805	14836.770084282094	3567.462486010737	2762.7313014198844	22.475054673233966	5	60	17	52	37	0.1997126417337165	0.2970718912726566	0.3042672965727174	0.1989481704209101	
2190000	-31638.33084024499	-30185.275799862393	-1453.0550403825969	-30185.275799862393	228.59575753703695	4.150606073146242	6.500969095128364E-5	0.4589107647558558	6.37533725458718E-5	8.738121852844101E-10	0.4609737195573514	-1406.772758464769	11200.228450556318	8622.950429739194	8722.94964331205	3272.186002521933	14.337681812473898	22	44	3	62	40	0.1997126417337165	0.29453047815758615	0.30680870968778784	0.1989481704209101	
2200000	-31754.17083832894	-30197.892449623727	-1556.2783887052142	-30197.892449623727	375.32692460903365	4.140663538116652	3.858768114468764E-5	0.4776846829623032	3.652059421202723E-5	3.42619682748205E-10	0.4864463194739126	-1509.0428598029866	18669.09101773416	13072.26012547951	5000.621663395772	4177.699575326006	23.573862682052397	39	32	25	37	38	0.19321782471976556	0.29890350392033255	0.30803777156381273	0.19984089979608974	
2210000	-31756.48333871889	-30199.845420531077	-1556.63791818781	-30199.845420531077	371.20446990985994	3.8772913932764657	3.908026561624742E-5	0.4379459749215312	3.9131719255081955E-5	3.416240323553034E-10	0.45759377134015117	-1509.3927248151883	26544.587087020696	10916.91458256897	4468.66448311684	4148.544992917824	26.334413849737622	22	51	19	41	38	0.1978611329836098	0.29890350392033255	0.30803777156381273	0.1951975915322455	
2220000	-31850.37415853457	-30207.100341011046	-1643.273817523523	-30207.100341011046	623.9144883318963	4.024261531180762	2.3951023859430275E-5	0.40889707594390123	2.4154661711725998E-5	1.1571388900713285E-10	0.44146489098169606	-1593.7376317438434	37038.46859609992	15584.279564087987	3852.4429293251806	7546.366041149681	67.2642364429731	34	41	7	52	37	0.1978611329836098	0.29612717649738773	0.30803777156381273	0.19797391895519034	
2230000	-31855.26631176301	-30206.91744872836	-1648.3488630346508	-30206.91744872836	630.3901694194454	4.1092467106821955	2.4713835426462772E-5	0.40801206439319887	2.5324218739087068E-5	1.3953772192033613E-10	0.46719648924050117	-1598.9952335917556	31241.178530178368	20144.3642772268	5325.508781517044	7105.676279440834	49.0815185905525	34	40	15	45	37	0.20216244680365486	0.2918258626773427	0.30803777156381273	0.19797391895519034	
2240000	-31816.295602257513	-30195.907584195138	-1620.3880180623755	-30195.907584195138	478.189317547927	4.319975597854882	3.1213413115347514E-5	0.40527597397340226	3.122571316099434E-5	1.8697496937983673E-10	0.4261154580103641	-1571.4569464454894	24575.760611417747	16864.11849832448	8086.493147601313	6958.1317693686005	61.36617099026912	25	49	8	51	38	0.1940150333331589	0.30310819661881244	0.30875831822011346	0.19411845182791587	
2250000	-31817.5290295256	-30205.061540250812	-1612.4674892747887	-30205.061540250812	440.72271032183863	4.192532954508775	3.1674991930755106E-5	0.43960283796732696	3.161494111886031E-5	2.0230316645246257E-10	0.4391399899214475	-1563.4579948260598	25690.527764362534	15922.713492527311	8500.98982446482	6821.604956009273	48.17137505999523	28	44	12	50	37	0.19502752093606096	0.29575702308087765	0.3041801570802267	0.20503529890283537	
2260000	-31925.220204066623	-30208.033629621877	-1717.1865744447477	-30208.033629621877	869.1350438146491	4.397386190751626	1.855745155402641E-5	0.4408672744660047	1.7930410548094967E-5	6.878097716254188E-11	0.4606885618911303	-1664.7762168858965	67701.73262237743	15148.224796754781	11358.908381304178	15214.791310667797	69.82320694646984	28	49	8	49	37	0.19285497336913818	0.30078601015198414	0.301323717576043	0.20503529890283537	
2270000	-31908.74524859236	-30189.927018917904	-1718.8182296744578	-30189.927018917904	758.5276885849953	3.8196438236040984	2.0215652107792822E-5	0.46218401994899433	2.003567443335805E-5	1.0244441895166487E-10	0.4889443857320403	-1666.1189438688339	39140.50297725268	21692.56623459613	41930.02681469262	8621.890160971545	111.22420809527436	46	41	1	47	36	0.19285497336913818	0.30194021980757696	0.30016950792045016	0.20503529890283537	
2280000	-31832.885324946823	-30191.015359070225	-1641.8699658765988	-30191.015359070225	492.9719027603209	4.00253394065032	2.8688706599955834E-5	0.5024060375472561	2.835972610777688E-5	2.909097288025524E-10	0.5698068119573666	-1592.3607323188353	31455.14768096015	20548.646856597206	8862.01748592559	5818.210753538932	70.1617377948619	29	44	19	43	36	0.19240653859875143	0.3023886545779637	0.3062302879170905	0.19897451890619502	
2290000	-31720.56822262425	-30187.736233143773	-1532.8319894804786	-30187.736233143773	274.61724051761837	4.297510043624824	5.738079735189527E-5	0.4153144601852881	5.6945884673233966E-5	7.150062513012321E-10	0.466625668867698	-1486.182216940389	9251.248925703976	6226.9125530426245	12734.465779480388	3233.5126275420544	43.20956957207077	27	32	13	63	36	0.1990305617832043	0.3023886545779637	0.3062302879170905	0.19235049572174215	
2300000	-31753.23004500578	-30185.40732569703	-1567.8227193087507	-30185.40732569703	380.21028004207443	4.021277159963887	4.071577694365625E-5	0.3991777302856695	4.2049413006086934E-5	3.1204136406486164E-10	0.4156524844751403	-1520.8612407532335	20067.11783268942	10291.618004773753	2227.2494672781318	4569.031414354551	37.291493761881725	39	41	6	46	39	0.1990305617832043	0.3023886545779637	0.3062302879170905	0.19235049572174215	
2310000	-31785.974831298383	-30176.692146316076	-1609.282684982306	-30176.692146316076	468.41516967609357	3.962048846814407	3.36205462379909E-5	0.41252151639548285	3.342215815483136E-5	2.54624366409358E-10	0.45784440073408017	-1559.8389685480001	22951.97185854339	19738.064530172887	2484.6754469142784	6944.508800890695	75.18639954755551	48	30	12	42	39	0.2013444758577549	0.30344859225196064	0.302856436168543	0.19235049572174215	
2320000	-31807.662359002603	-30174.20610480253	-1633.456254200071	-30174.20610480253	525.4613792727196	4.218622916412549	2.9819025457706198E-5	0.48950911809807346	3.0244616664357074E-5	2.3336649104870436E-10	0.49073310819512583	-1583.9666874387606	22989.4413961375	16322.954804623838	14691.34920371485	6010.207978167736	77.45490680812769	34	35	11	53	38	0.19442975501446674	0.2970698996053187	0.3062689645721639	0.20223138080805134	
2330000	-31854.660627954607	-30171.541624215723	-1683.1190037388833	-30171.541624215723	676.5394052344087	3.9824332136742875	2.0649569600681778E-5	0.49986321392028044	2.040414995038431E-5	1.0270846474426175E-10	0.48558276349970597	-1630.70957319593	49566.83334555672	17878.235989670633	27024.970366587775	9954.377723160313	56.134172732215745	25	42	9	58	37	0.19442975501446674	0.2970698996053187	0.3062689645721639	0.20223138080805134	
2340000	-31798.60041267715	-30170.01933361966	-1628.5810790574897	-30170.01933361966	555.2891616854502	3.9915023028773917	2.8355525480022965E-5	0.5205582724313966	2.8565247925512234E-5	2.1838588298297984E-10	0.5159704069021572	-1578.000344695647	35603.58352884999	9593.983336124746	17062.84630522322	6867.448389429168	46.16316013697558	32	24	24	54	37	0.19562164622882777	0.30208633255844647	0.3037160462887592	0.19857597492396722	
2350000	-31796.529482027767	-30176.40957386744	-1620.1199081603268	-30176.40957386744	450.0655240595195	3.9915023028773917	3.284321441446297E-5	0.5309932969324205	3.207081750173292E-5	3.3475296269139953E-10	0.5491245201232399	-1571.2761236931303	22315.90788108373	10594.079245729972	9644.900655578678	6799.686158043802	62.116089092036404	26	45	14	49	37	0.19994696066096387	0.2974403405322271	0.3040367238828424	0.19857597492396722	
2360000	-31803.362205680605	-30175.565049614892	-1627.797156065714	-30175.565049614892	484.5964344054635	4.226080129316973	3.0548728176109125E-5	0.5410625625319793	3.079350758445966E-5	2.9861817551132287E-10	0.5575051003012307	-1576.3387231957397	43653.39217811659	30960.299060340032	12388.834531030796	8082.31851742162	59.85710544971134	20	14	54	45	38	0.1950138481469412	0.29608995787281644	0.3090486561405333	0.1998475378397097	
2370000	-31723.310508009534	-30188.004659815346	-1535.3058481941896	-30188.004659815346	304.14914931121314	4.226080129316973	5.002585229854002E-5	0.4759899814315645	4.854370732455739E-5	6.304581519920879E-10	0.5128803328999987	-1487.7166595321996	17163.503889785585	4827.991475688839	10587.803867590632	3591.495115853974	33.32581409771413	34	6	47	47	37	0.19871204458090985	0.29675344106266033	0.3090486561405333	0.19548585821589715	
2380000	-31720.134116895882	-30175.57051065129	-1544.563606244592	-30175.57051065129	328.74537493104856	4.357809655815924	4.4169201236229025E-5	0.4674051379908614	4.360751126388163E-5	4.851365914637385E-10	0.4907846359752999	-1496.281249157035	16356.59113907774	11459.544030165747	15806.984663598325	3660.139519658323	28.740396152389867	25	31	13	64	38	0.20358402722088303	0.29675344106266033	0.3041766735005601	0.19548585821589715	
2390000	-31724.196082350514	-30191.161289542244	-1533.034792808269	-30191.161289542244	373.06939448751376	4.037250599338917	4.6351154995507853E-5	0.4616322660198098	4.7103715498566454E-5	5.710958552968508E-10	0.5062165096553193	-1485.7823914914518	6471.994467504159	14202.89601549636	9456.98374950298	4536.174964400914	30.11972665682807	3	43	24	63	38	0.200398525386657	0.29675344106266033	0.30736217533478616	0.19548585821589715	
2400000	-31711.352463777603	-30195.52777603773	-1515.8246877398735	-30195.52777603773	277.3774573091822	4.186187240295137	5.180713744124606E-5	0.5293100709466978	5.2452346998600743E-5	8.658101690128685E-10	0.5577741307151655	-1467.2437227381408	25003.411399650737	14195.387957278928	12197.741796681466	3421.47793218827	22.887861965833945	4	35	35	60	37	0.200398525386657	0.29694554329526723	0.314960536152052	0.1876953951660244	
2410000	-31688.805812181814	-30195.01364114658	-1493.7921710352364	-30195.01364114658	247.0376998390215	4.186187240295137	6.13968625633259E-5	0.4665030524988659	6.025410136050585E-5	8.672850973031475E-10	0.4889486283696115	-1445.8150610397693	18529.599687852107	23538.31178689925	7403.18567855946	3131.6989594521337	20.437493474614982	18	8	45	63	37	0.19841264492907446	0.29694554329526723	0.30463317916966376	0.20000863260599522	
2420000	-31787.05862596543	-30192.74215227985	-1594.316473685579	-30192.74215227985	428.2594885342692	3.90369119756991	3.406770499059475E-5	0.46782145160762145	3.33132665309994E-5	3.065950273784252E-10	0.5148518072488735	-1545.3407381847458	23727.357187297097	15642.318808496198	14289.75813737045	4834.787700059735	33.707222892766474	25	5	48	56	37	0.199479458069933	0.29694554329526723	0.30463317916966376	0.19894181946513667	
2430000	-31712.495037913362	-30198.50079185679	-1513.994246056571	-30198.50079185679	283.5323320303732	4.090422842500545	4.951187482046953E-5	0.44453601921451014	4.9085141413261806E-5	5.222905267873917E-10	0.4616113512218871	-1464.73908577245	18370.87232273783	33056.511423960575	11878.258028106522	3599.7321739864547	18.958169262026072	15	15	38	66	37	0.20123798558043926	0.2999512418742199	0.29986895308020484	0.19894181946513667	
2440000	-31710.517370793874	-30187.41201599843	-1523.1053547954439	-30187.41201599843	329.5208864930082	4.386881860983162	4.84239940337119E-5	0.5074915520086521	4.772721655032409E-5	7.824016753023628E-10	0.5631645911906801	-1474.6972762762996	15513.060752603576	5754.864777744392	12599.191465020669	5152.6920282684605	19.633197999047972	32	1	35	66	37	0.19616092677722233	0.3114679383409984	0.29948042498862226	0.1928907098931577	
2450000	-31676.01069289214	-30174.78335501635	-1501.2273378757911	-30174.78335501635	276.2039481299023	4.386881860983162	5.187538737971548E-5	0.5105150673751181	5.130020784786786E-5	8.336871287392463E-10	0.554910023634654	-1453.885541544968	15034.878710158106	10625.530118785913	9487.54301306476	3613.6633996429296	12.542774693126301	32	15	27	62	35	0.1943021846680852	0.3114679383409984	0.29948042498862226	0.19474945200229485	
2460000	-31602.763775759693	-30187.22019242876	-1415.5435833309361	-30187.22019242876	170.85221908548283	4.386881860983162	8.828315963402842E-5	0.44941620025116213	8.490324686682582E-5	1.9898401708584066E-9	0.5076450526758352	-1371.125727806938	6884.325890568854	7703.378762680069	5548.912044003563	2130.072478536109	9.251481280238933	24	9	39	63	36	0.1982646609150203	0.3103844725051265	0.296601414577559	0.19474945200229485	
2470000	-31668.365817832844	-30197.228519751265	-1471.1372980815806	-30197.228519751265	212.39883403486436	4.256265574387937	7.029753825059196E-5	0.4238959033990906	6.75001402316467E-5	9.668097395050747E-10	0.4516300082036104	-1424.7861137682899	10799.828110904991	9506.486086496136	11676.298683870333	2400.174823183581	13.195183847278317	27	13	28	67	36	0.1982646609150203	0.3031927538388965	0.3114189412617371	0.18712364398434683	
2480000	-31653.680055378238	-30186.601810744993	-1467.0782446332448	-30186.601810744993	220.76981680075892	4.256265574387937	6.555620136914939E-5	0.46441404402749614	6.299441088371586E-5	1.0810124271519562E-9	0.4954410040863778	-1420.4618810318836	9749.830823589638	5766.201203096245	13475.903933436857	2172.4718492943507	16.89783765432744	34	21	13	67	36	0.19905616988224842	0.3031927538388965	0.3114189412617371	0.1863321350171187	
2490000	-31649.89186875692	-30187.150665959995	-1462.741202796925	-30187.150665959995	221.07009315226438	4.256265574387937	6.159078029330631E-5	0.4620236126844653	6.24267508257399E-5	9.909649546618284E-10	0.49353160922707057	-1415.6583827980262	16016.944683341482	7441.199463098542	11824.172580599467	2591.970471933907	15.894167329930964	27	26	13	69	36	0.19905616988224842	0.3031927538388965	0.3114189412617371	0.1863321350171187	
2500000	-31609.852791051122	-30189.23054940714	-1420.6222416439828	-30189.23054940714	176.10084304188356	3.9032444387670386	8.771942909818062E-5	0.5060541061691339	8.453594806429901E-5	2.2629415262471875E-9	0.544746348785127	-1374.7350601473481	9270.102327589997	5456.328162821411	11960.49793549366	1583.6371268177472	11.530710571510365	33	22	11	70	35	0.19905616988224842	0.29532041197223297	0.3114189412617371	0.19420447688378223	
2510000	-31631.7101434901	-30205.478388852385	-1426.2317546377149	-30205.478388852385	194.9993594179465	4.082984612026643	8.821877204946673E-5	0.4570454469204072	8.41202755662825E-5	1.9299846469824863E-9	0.5054241505384257	-1381.0623881788829	6217.542469804266	3509.8774154274865	9476.691656269304	2132.6746355643263	15.424048494680227	37	11	19	69	35	0.19345566941810038	0.29720459837370455	0.31452125599690695	0.19481847621128875	
2520000	-31686.910023081757	-30212.12422541559	-1474.7857976661642	-30212.12422541559	243.20948187373983	4.184214894240626	6.511652289332435E-5	0.4482782992094308	6.246522602202954E-5	1.0111751690480812E-9	0.491540817484813	-1428.2595345851346	9894.905192735669	14452.148634013825	9609.73484966437	2389.949441739584	18.92039382046257	46	18	1	69	37	0.19885616155810557	0.29262014066923386	0.31628710771773033	0.19223659005493093	
2530000	-31642.107597613292	-30191.70113435519	-1450.4064632581046	-30191.70113435519	214.62492132356667	4.117516540757281	7.593916975559987E-5	0.4604672761950217	7.27447628946478E-5	1.3328188208186169E-9	0.4838250620220604	-1404.5777244475883	9001.998767299332	19363.52306969129	1939.6479041674052	2046.8294622549552	12.572321082808816	52	10	24	49	36	0.19725167738730295	0.29262014066923386	0.31063760885646174	0.19949057308700216	
2540000	-31728.737325268252	-30203.188756431035	-1525.5485688372166	-30203.188756431035	325.31760207425	4.266055845195822	5.216548395467387E-5	0.4491704918902143	5.004754879624483E-5	6.067003404219654E-10	0.47585345162349185	-1479.778026079012	13504.04631647103	10705.396716004268	4794.783157253329	2765.3761541862145	23.28685168252611	27	34	11	64	35	0.19725167738730295	0.3028492886873878	0.30269811594582496	0.19720091797948502	
2550000	-31696.730288970215	-30205.732448366078	-1490.997840604138	-30205.732448366078	250.30916919896492	3.9488948310882765	6.688514832537326E-5	0.4364528328900449	6.312482419925118E-5	1.0362607371999234E-9	0.4896315970939855	-1444.4549293249177	8498.289989538083	12998.112405612328	10478.823640069191	2952.359793420308	29.054785791702585	9	16	46	64	36	0.19709321201414984	0.3028492886873878	0.30269811594582496	0.19735938335263814	
2560000	-31663.63939426371	-30202.138973975823	-1461.5004202878881	-30202.138973975823	190.29014669931738	4.030683933994699	8.113258909719708E-5	0.46796485224156287	7.750802134478459E-5	1.6231368633222085E-9	0.5014660660605116	-1416.4748135556729	16491.211607840283	10071.90699861702	2450.507481714076	2066.522784084206	23.546320873950638	14	52	15	51	39	0.19709321201414984	0.30047862233495126	0.3034823106456947	0.19894585500520495	
2570000	-31631.07069542154	-30193.727622045855	-1437.3430733756848	-30193.727622045855	169.73028203776377	3.9682306687871365	8.405170135225841E-5	0.4535673122165131	8.128559349095882E-5	1.5720258494963123E-9	0.48471534871896343	-1394.1869462252514	6974.456100637285	7447.748397085725	1872.2250216855552	1845.0431141087363	21.437564577653713	60	11	4	57	39	0.19709321201414984	0.2948148221745318	0.30802831069436537	0.20006365511695376	
2580000	-31635.86558802386	-30209.91791271254	-1425.9476753113177	-30209.91791271254	213.04585767682718	3.9682306687871365	8.38985519431032E-5	0.5115184559222039	8.139027340233857E-5	2.102567724018982E-9	0.548188796439245	-1380.993617595093	9045.888981926517	6622.928445704973	1435.8535753231622	3236.0019108856104	17.161456946881085	39	32	41	22	37	0.20084268304620995	0.3005253760928788	0.30802831069436537	0.19060363016654666	
2590000	-31658.45444703896	-30227.92694255009	-1430.5275044888706	-30227.92694255009	217.2095617830212	4.255532226516161	8.245301818443938E-5	0.4137970889649284	7.998971937773667E-5	1.2783993904214554E-9	0.44139785470776965	-1383.2886389122539	9019.543838223639	9804.613351620173	1701.9736395210412	5730.04828997957	15.133215914015828	37	29	53	14	38	0.20221917689645721	0.2927741569286551	0.3083841201977472	0.19662254597714132	
2600000	-31547.78951429938	-30196.51040594322	-1351.2791083561613	-30196.51040594322	142.85521281583942	4.24863302421269	1.187398110499308E-4	0.44176410894087986	1.1263003459619846E-4	2.809435820235676E-9	0.44741227010591766	-1308.5740612636052	4041.687617646913	7049.308784778393	1466.200896667284	1842.2047970500846	10.27486128070787	50	16	44	22	39	0.19889583055138899	0.3051368001022379	0.2916026388697403	0.2043647304766336	
2610000	-31551.110295880604	-30195.553707375457	-1355.556588505148	-30195.553707375457	144.66491997759982	4.095068774909325	1.1392388153833446E-4	0.4323564352640424	1.1058618286683023E-4	2.298179323341609E-9	0.4302782463569209	-1310.373730661364	7387.459640962188	6693.776805841774	928.1569391672954	3220.246231310454	10.952855268226255	38	26	54	14	39	0.19889583055138899	0.29669135895508375	0.31154318199478226	0.1928696284987458	
2620000	-31545.064542562242	-30217.925453487307	-1327.1390890749342	-30217.925453487307	124.27656172176673	4.131607848985582	1.322903652639284E-4	0.4466232402222603	1.2820753989422758E-4	3.1608862180920777E-9	0.4269809598164996	-1284.7916663596911	5978.37295213178	3598.52354464185	893.8073557103486	2051.6607833346334	11.102343768679935	59	8	50	15	39	0.19889583055138899	0.29669135895508375	0.31154318199478226	0.1928696284987458	
2630000	-31579.120404686288	-30210.21872892068	-1368.9016757656057	-30210.21872892068	144.25502310987986	4.131607848985582	1.1904183582784308E-4	0.47617338501088513	1.1320511122738106E-4	3.2048760634149515E-9	0.4748534255279893	-1325.363068877638	6543.588723165174	6011.665789677344	1380.0993765430603	2447.454780414306	22.275282261221058	38	32	52	10	39	0.20003640770902534	0.298623017071126	0.3084709467211037	0.1928696284987458	
2640000	-31639.71055387005	-30195.067833438283	-1444.6427204317663	-30195.067833438283	227.40835082636414	4.285707084399209	7.991413131852522E-5	0.43733990605243556	7.687646866168064E-5	1.200667418111789E-9	0.44280221649582846	-1399.0817283453118	10747.4938110111	7040.064165805027	1279.3478433895493	3534.6082524750623	19.529477167157197	16	60	41	15	39	0.1975751519097916	0.3010842728703597	0.3060859047726943	0.1952546704471552	
2650000	-31599.809880189674	-30176.76762539804	-1423.0422547916364	-30176.76762539804	188.7318951518409	4.06287751360491	9.490573380808911E-5	0.5014147872049552	8.46221139052378E-5	1.927170356925504E-9	0.4940499928601026	-1376.5776659426408	10455.256263848823	6392.911956350832	1242.13459304998	4358.524437871448	12.732223113473447	18	49	51	15	38	0.19652117147089446	0.3010842728703597	0.30570663479655197	0.1966879208621947	
2660000	-31645.104107253173	-30199.204670796247	-1445.8994364569269	-30199.204670796247	221.6482539553408	4.254878811833453	7.441068864442951E-5	0.47100133312138504	6.755228840521652E-5	1.0273422104322395E-9	0.4596592307143712	-1398.0604887170898	11505.661651205377	11573.899289794035	1832.326279709151	5730.990312504655	12.285605291750949	23	46	52	12	38	0.1971715891394706	0.29697730808884637	0.30916318190948916	0.1966879208621947	
2670000	-31634.56969094081	-30186.911604314013	-1447.6580866267975	-30186.911604314013	229.95581024041383	4.080850265077112	7.054354602283913E-5	0.5148014823705481	6.395545410198322E-5	1.0459375954541482E-9	0.4864169084566698	-1401.5676090900924	11507.534529531498	9268.600226543593	1585.7372971651141	3625.880227511935	15.308188565240819	26	42	45	20	38	0.19679151375732304	0.29886758687257053	0.30765297850791257	0.1966879208621947	
2680000	-31655.305168787607	-30201.45472707449	-1453.8504417131142	-30201.45472707449	219.73494332371374	4.232068147200143	7.094536187751631E-5	0.4833627639943223	6.664029562247412E-5	1.023246114002361E-9	0.46402850045553323	-1404.8763048830972	14425.303632006631	7259.605730911713	1426.4060503597304	6819.300238111347	14.350732702693637	18	50	53	13	37	0.19679151375732304	0.2935820846936556	0.30765297850791257	0.20197342304110963	
2690000	-31711.622307859645	-30169.563212545036	-1542.0590953146093	-30169.563212545036	349.043150366381	3.968742105245847	4.34243734563443E-5	0.46560690248358944	4.080105692919741E-5	3.9187085884034605E-10	0.46690810823244355	-1493.9237737389865	21244.160861846955	11949.69949122855	2847.5661546701267	6080.634712317284	19.625622685011294	28	43	42	21	37	0.19679151375732304	0.2935820846936556	0.30765297850791257	0.20197342304110963	
2700000	-31655.522560729365	-30175.57214458152	-1479.9504161478437	-30175.57214458152	277.83045626678853	4.033626633843975	5.8693701511274074E-5	0.4988604365846815	5.6980906723256245E-5	8.376697931854739E-10	0.4889804962732596	-1433.015912056318	11028.277163590636	14976.256452004549	2126.593610518988	4015.1709718764914	15.68492030769629	47	26	26	35	37	0.19679151375732304	0.2935820846936556	0.30765297850791257	0.20197342304110963	
2710000	-31676.697479907212	-30214.37449450024	-1462.3229854069723	-30214.37449450024	223.1728980855779	3.9041821318262864	6.996623146911184E-5	0.4562880710676331	6.620808298225438E-5	8.824046266017145E-10	0.4385119571488768	-1417.4287081585883	9478.12667187879	6338.781508561151	5791.535320436062	2790.4328913669283	14.731915089299013	24	22	30	58	37	0.19679151375732304	0.30218285554806995	0.30765297850791257	0.1933726521866953	
2720000	-31645.399890967285	-30187.120582711617	-1458.279308255666	-30187.120582711617	229.3054343606532	4.282168480363539	6.934492839432147E-5	0.43206912696634003	6.534512301884795E-5	8.356536309210996E-10	0.4271941900646588	-1411.387289289466	11236.737447897054	17622.15412438514	8093.196164500169	2718.2873458986733	12.358739715678686	20	12	38	64	37	0.19651730085281835	0.306161432843157	0.3036744012128255	0.1936468650912	
2730000	-31648.993858450234	-30185.95887462466	-1463.034983825575	-30185.95887462466	223.9720837117583	4.214701561492693	6.95035637842183E-5	0.45590155862509174	6.651996641990679E-5	9.966636299175586E-10	0.46259456902187907	-1416.3707344696659	4743.7443735443485	15298.406185390362	9283.18054792106	2095.4757209829013	10.776952814900039	8	7	62	58	36	0.19651730085281835	0.29446414118265085	0.31344572399831894	0.19557283396621272	
2740000	-31697.57602672888	-30201.254658366426	-1496.321368362454	-30201.254658366426	266.9293366006287	3.825426872926067	5.7234371944474326E-5	0.4790565458989765	5.642016289460323E-5	7.50971531664316E-10	0.48168355766247034	-1450.5497353648407	4026.8669988677557	5747.534280753701	11526.661937492172	3620.5810554542236	14.96708318649955	4	1	59	72	35	0.19441647575608434	0.30023767007481006	0.3089760996307536	0.19636975453835284	
2750000	-31716.432389780966	-30211.9117108744	-1504.5206789065655	-30211.9117108744	249.03632767856718	4.053782177010105	5.5274412231911245E-5	0.4011673091025623	5.433917753744079E-5	5.03124458832678E-10	0.407142624172405	-1457.6592534581891	5272.182046551201	4107.95101118136	14963.93505850495	3398.4808404312435	17.10956632814103	4	1	62	69	35	0.19441647575608434	0.30066696600255016	0.3038653196241691	0.20105123861719726	
2760000	-31679.724148754638	-30176.86639730083	-1502.8577514538085	-30176.86639730083	240.22961707025937	4.065322813376652	6.242111027865631E-5	0.4468406308356876	6.115280102227576E-5	7.794375831792334E-10	0.4574144905452866	-1454.281607117467	12387.261343986338	31937.323093963085	9063.880897061677	2701.526154918128	19.9062042935163	19	2	50	66	34	0.19441647575608434	0.30066696600255016	0.3038653196241691	0.20105123861719726	
2770000	-31732.7835713573	-30182.634456897504	-1550.1491144597956	-30182.634456897504	340.90928399032174	4.065322813376652	4.447236231363877E-5	0.43417621116624655	4.309107205742162E-5	4.064172592996401E-10	0.46611876081680786	-1500.4989509595875	24479.726885703054	30239.93755365334	14852.490601271447	4297.086166497792	27.381895450096625	10	3	64	59	35	0.19415688120438887	0.30092656055424566	0.3038653196241691	0.20105123861719726	
2780000	-31670.732935001302	-30184.50065995292	-1486.232275048382	-30184.50065995292	265.4681258833791	4.065322813376652	5.758147117687829E-5	0.4252899285684052	5.6517327553591626E-5	6.281105741592054E-10	0.44063820244967694	-1440.6836492779078	5427.513757544477	10288.483332179654	9016.228621635226	2563.0946335378035	9.989892743807628	3	11	65	57	35	0.19415688120438887	0.30057991956867985	0.300535967070178	0.20472723215675417	
2790000	-31684.20772605887	-30205.564056912583	-1478.6436691462875	-30205.564056912583	241.22158068385738	4.268067292284005	6.312973549188093E-5	0.41458849690748323	6.0543340934093795E-5	8.111745628899523E-10	0.4514760934049225	-1431.6332443818783	9303.655398681341	2099.625687167822	9072.465974182822	2923.31134679817	13.239807027672905	21	7	49	58	36	0.19415688120438887	0.2988833994951419	0.3145351737972708	0.19242454550319926	
2800000	-31647.00138639683	-30198.01838142563	-1448.9830049711984	-30198.01838142563	199.80358638508417	4.487999598041942	7.411102768888232E-5	0.4062747363140544	7.291719445431389E-5	9.549839450168015E-10	0.42184475582524533	-1403.110926313433	9514.898032444435	12117.02402107835	9677.42409281739	1890.1224807124352	13.075082042343809	25	2	42	66	36	0.19716973889390088	0.29920874701012307	0.3111969685927776	0.19242454550319926	
2810000	-31607.499119370943	-30189.869098286425	-1417.630021084517	-30189.869098286425	166.35483239746918	4.191878572520898	8.831839128934022E-5	0.42524264054688066	8.684441102472067E-5	1.4543765126223694E-9	0.43995725974640554	-1372.299436184318	7933.088604963618	11661.591712724947	6654.805128275838	2198.494570504008	11.273029595393115	2	19	54	59	37	0.19756651938145567	0.3027028959683346	0.30672637281555826	0.19300421183465236	
2820000	-31602.959959176456	-30159.553801987815	-1443.406157188641	-30159.553801987815	215.66198259877956	4.112554928228897	7.314191553055864E-5	0.47978210740278204	7.243537630906202E-5	1.2414349433058414E-9	0.48055726993548814	-1397.6238055567676	9049.65447531258	10021.537429207867	8004.360218618478	2511.7493664779404	10.69972331144151	4	35	34	61	37	0.19756651938145567	0.3027028959683346	0.30672637281555826	0.19300421183465236	
2830000	-31647.060560901267	-30185.27655035945	-1461.7840105418184	-30185.27655035945	249.6576785108164	4.112554928228897	6.239306729362073E-5	0.4278290767629908	6.233343635574296E-5	6.917649570199458E-10	0.4186878052095324	-1414.9322598897147	3573.665094540605	12592.533043053932	10307.547618549354	3104.399060485544	12.784036236311334	4	27	40	63	37	0.19756651938145567	0.2952022133674574	0.30672637281555826	0.2005048944355296	
2840000	-31603.459543157125	-30194.991446044372	-1408.4680971127527	-30194.991446044372	164.05208842996188	4.112554928228897	8.736526107530803E-5	0.4667842946579644	8.82110517472052E-5	1.7051217404650346E-9	0.465009562999427	-1363.6589672003888	9215.90377080627	7924.884688362954	5069.630335380432	2435.4542062903965	8.489286529786972	20	3	53	58	37	0.20082023785431183	0.2952022133674574	0.3158980657556626	0.18807948302256913	
2850000	-31591.495053988638	-30184.011673263954	-1407.4833807246828	-30184.011673263954	161.54632265157906	4.269295360235694	8.282507395293954E-5	0.4518834362639232	8.411533804224706E-5	1.3719924396865087E-9	0.4441047134345286	-1362.3586681492975	5586.024126587109	11599.24818981103	6452.031524460145	1902.6817810519674	7.230890420177335	16	4	56	58	37	0.19741680457543614	0.30381085398224167	0.3002463183760881	0.19852602306623499	
2860000	-31622.038679212084	-30215.42919334276	-1406.6094858693243	-30215.42919334276	163.1198243567799	4.336783061107885	8.298166529760567E-5	0.4270167254861877	8.812706156738868E-5	1.2771038194721218E-9	0.4100606062179668	-1362.7477328447392	2504.369481333005	6764.204471889693	5993.225299160157	1970.0159048588498	12.596098767175993	2	5	69	58	37	0.20295576231872323	0.3045852653237029	0.29808829209500787	0.19437068026256693	
2870000	-31614.550148362094	-30203.03805416061	-1411.5120942014833	-30203.03805416061	169.26462671588635	4.336783061107885	8.225843370327205E-5	0.5298217760636801	8.629699042336215E-5	1.8416582858389948E-9	0.5029982260759074	-1366.138056740207	11394.458531553259	7890.662487859663	6810.125177581059	1825.1910744464356	12.128511368680645	4	3	66	61	37	0.20295576231872323	0.3036142312190237	0.3059909568388867	0.18743904962336727	
2880000	-31663.277923226702	-30185.40159254062	-1477.8763306860833	-30185.40159254062	241.5036546553308	4.0305433273343	6.307223140487085E-5	0.5255643710071511	6.517197810784193E-5	9.767044938084693E-10	0.48771890964432996	-1431.9969601088496	5551.563042708676	5661.650112585022	10661.650091781426	3187.449335657931	19.681869195628487	7	2	67	58	37	0.20295576231872323	0.3036142312190237	0.3059909568388867	0.18743904962336727	
2890000	-31728.85839716497	-30202.54388921735	-1526.3145079476215	-30202.54388921735	323.87507093527086	4.359918646872722	4.646934101892112E-5	0.4547739022126436	4.547669111738692E-5	5.156076051510496E-10	0.49321508449821894	-1477.2361478514595	15607.274855395388	30425.76787939217	12043.352704349638	3369.2231983488246	25.194829608073526	8	14	58	54	37	0.20354291624155305	0.3036142312190237	0.3059909568388867	0.18685189570053745	
2900000	-31707.280643012276	-30200.07895748175	-1507.2016855305253	-30200.07895748175	279.2629513395941	4.353961850169726	5.029942647677132E-5	0.5311434498577396	5.092714559402822E-5	8.874931331685248E-10	0.5660412924555889	-1458.9762628131075	14574.419243169246	23493.473905733477	11759.480952152879	2290.1014283731306	18.586697017501855	10	8	62	55	36	0.19377845526869533	0.3131423647936306	0.2931537368049929	0.19992544313268207	
2910000	-31685.9888484962	-30206.12401878961	-1479.8648297065874	-30206.12401878961	246.1364199501202	4.238016872594536	6.02109821079985E-5	0.48891425588742243	5.803787996153501E-5	9.434272959414469E-10	0.5187155437626879	-1433.937013732608	13999.191910146172	8747.116565123015	7694.987310013954	2094.8885882562363	13.220174598644048	17	7	53	57	37	0.1891766946602981	0.3135589001245861	0.29775549741339014	0.1995089078017266	
2920000	-31664.132179491742	-30191.364506562724	-1472.7676729290165	-30191.364506562724	235.4053654596692	3.882010814963527	6.231491022142555E-5	0.4971359497602378	6.210519138749063E-5	1.0522896799729023E-9	0.5135478724415103	-1425.9239722567963	8706.273340971826	17598.64623636122	9392.446482064961	2175.0055760738887	15.86033904253335	6	7	58	63	37	0.20295922334662383	0.30115423634610583	0.29765173219679575	0.19823480811047547	
2930000	-31654.337196422402	-30205.65923733338	-1448.6779590890214	-30205.65923733338	225.89742631848762	3.956121352624079	7.575948180522769E-5	0.4691962478805499	7.562019634767436E-5	1.4575208900099938E-9	0.48738637176095145	-1403.4281047494055	10311.047544202693	8521.890956952671	8728.575514363034	1601.7391687465138	13.43858107281554	6	8	61	59	37	0.1968500367445653	0.30726342294816433	0.29765173219679575	0.19823480811047547	
2940000	-31695.710047045748	-30210.640431841643	-1485.069615204106	-30210.640431841643	236.58304110161615	4.131374700317666	6.06182856282917E-5	0.42145006758378967	6.12006521486134E-5	7.440956523126814E-10	0.4367509977293578	-1437.464931719315	5484.920691018546	19426.24348222082	11782.975231844535	2187.3304029073256	22.726499579807463	3	1	73	58	36	0.19524310409670564	0.2978608656477907	0.3070542894971694	0.19984174075833513	
2950000	-31723.8959449855	-30197.209485674986	-1526.6864593105122	-30197.209485674986	309.7724812786541	4.194914334572569	5.119413003679273E-5	0.42882375987252797	5.0294167622552445E-5	4.95410628843238E-10	0.4455577470137057	-1478.6581397060286	14971.993073368034	22851.457081297885	11771.889254328456	2839.2304812841717	22.63467674567992	5	2	69	60	35	0.19524310409670564	0.2949085649690451	0.3061946879248082	0.20365364300944191	
2960000	-31682.874658644512	-30185.34430912218	-1497.5303495223325	-30185.34430912218	246.04847198070735	4.194914334572569	5.6198498386414074E-5	0.4502165744931302	5.7368191340336205E-5	7.021755072553739E-10	0.47376279026907253	-1452.630235136474	2575.436099294374	3091.5434186416137	10306.3931365701	2661.979303845826	25.601281589767904	2	3	67	64	35	0.19524310409670564	0.2949085649690451	0.3061946879248082	0.20365364300944191	
2970000	-31653.60374154981	-30172.170296672743	-1481.4334448770674	-30172.170296672743	247.81995167642725	3.9992244129055257	6.28432891194187E-5	0.4010118911172121	6.365148055104017E-5	6.316946694849228E-10	0.40299931657998683	-1435.536995709898	8731.091244135365	13728.997638740582	8319.74127541547	2311.82294272755	16.39717103084398	1	18	55	62	35	0.19900629731500527	0.29444930980623346	0.3028907498693202	0.20365364300944191	
2980000	-31665.91548136684	-30183.029724888765	-1482.8857564780742	-30183.029724888765	235.21359541226397	3.9992244129055257	6.261141997865053E-5	0.4741268821212471	6.215804931353829E-5	9.310011378939392E-10	0.4849242592873027	-1436.4326621382418	5303.800690646745	12413.466259130262	11286.64010771657	2475.987620311751	15.994889792767465	8	13	45	70	35	0.1984999824324446	0.2949556246887941	0.3028907498693202	0.20365364300944191	
2990000	-31706.07442967254	-30182.628456596187	-1523.445973076353	-30182.628456596187	265.7084516935411	3.820519963834838	5.4383197647508106E-5	0.4763820739563874	5.329509679808678E-5	7.006321902596731E-10	0.4941769681581887	-1475.7467916453627	16876.211508251792	16433.788321545606	12313.75787768672	2812.9461541191445	22.933775132797777	8	26	30	72	35	0.1962311309125373	0.2949556246887941	0.3051596013892275	0.20365364300944191	
3000000	-31685.45071942202	-30183.057858716133	-1502.392860705886	-30183.057858716133	271.2723329660922	3.9487857856662076	6.278128414823894E-5	0.48329975282765947	6.149339655935557E-5	1.0243440027024756E-9	0.5195923855906311	-1454.713223466735	18063.76848209567	5714.600722923369	13192.432584048347	2531.9955651882615	36.9306344757439	33	14	18	70	36	0.1962311309125373	0.2949556246887941	0.3051596013892275	0.20365364300944191	
3010000	-31789.00564925667	-30210.328964080847	-1578.6766851758225	-30210.328964080847	446.2878703968119	4.0837439210105035	4.095808751218974E-5	0.5132040466859116	4.003907392999626E-5	4.286011775122677E-10	0.5241427587344787	-1529.767238586881	17675.800234320024	9814.86555942507	19972.05524331823	3216.8928289089918	33.83056896324104	43	12	11	69	36	0.19912096702817084	0.2920657885731605	0.3120290366873714	0.19678420771129795	
3020000	-31752.510874670497	-30208.047363639962	-1544.4635110305346	-30208.047363639962	312.62903038233026	4.0837439210105035	5.0190200806184295E-5	0.4624039075063105	5.037878639834559E-5	5.586579403116232E-10	0.471687014814572	-1496.962688699572	17126.512957339022	11157.332034903617	11692.25904294971	3248.5027778319923	56.670375752754765	24	20	28	61	38	0.19912096702817084	0.2920657885731605	0.3120290366873714	0.19678420771129795	
3030000	-31744.845527691934	-30225.94139039414	-1518.9041372977938	-30225.94139039414	257.5111507045558	3.9365028903807766	5.256537198229035E-5	0.4489083423610294	5.404305465677368E-5	5.795209706289957E-10	0.4635299514818115	-1471.1962443742782	9207.785846291386	19623.704357028833	11558.263691010021	3172.263829799568	43.51830791678599	17	5	46	64	39	0.19708583739116414	0.29135495499972713	0.3120290366873714	0.199530170921738	
3040000	-31743.06444281795	-30212.385952826095	-1530.6784899918566	-30212.385952826095	320.9457943708505	3.9365028903807766	5.13656539668744E-5	0.4836182684495625	5.1787384228434196E-5	7.114075429968687E-10	0.5183590299702447	-1483.8986921068172	10071.410042693837	12930.344047077162	11871.64947371492	2446.4912538985222	43.882053211104314	17	28	26	62	38	0.1950438278730816	0.2965571472834842	0.31407104620545395	0.1943279786379809	
3050000	-31691.16268886948	-30193.09808837683	-1498.0646004926477	-30193.09808837683	233.71698983227955	4.139211874991362	6.972581716805374E-5	0.4859613057709558	7.017070420166772E-5	1.3230683324022517E-9	0.5251061314874779	-1453.5876245425477	13588.06751197809	7566.869531230051	3248.4592380489457	1827.14839437746	51.061780822815194	27	40	1	65	38	0.19787436234479228	0.2965571472834842	0.3112405117337433	0.1943279786379809	
3060000	-31728.880217136066	-30167.04963508928	-1561.8305820467872	-30167.04963508928	365.28339027135235	4.105176969000288	5.115478475721971E-5	0.4603244731787831	5.183509031848388E-5	7.080099331789046E-10	0.521600750735732	-1514.7502075214422	10116.918600057112	15278.517929205884	8182.134390359235	3737.1423115180924	104.69868816878383	20	32	14	67	38	0.19787436234479228	0.28866018581356784	0.31440488774926606	0.1990605640923745	
3070000	-31647.70073460926	-30187.518922944004	-1460.1818116652576	-30187.518922944004	194.90993591878853	4.105176969000288	8.284300618665052E-5	0.467077383296849	8.623975336064452E-5	1.7844570965545427E-9	0.49928022818566437	-1415.5716903838268	5010.711885841976	10492.411183700186	3884.831865922683	2259.296956838649	43.44231943866005	3	51	16	61	40	0.19115920643585735	0.3035439471803524	0.3007790606473914	0.2045177857363995	
3080000	-31616.244973568682	-30176.158088023945	-1440.0868855447384	-30176.158088023945	167.95338897935486	3.975615347005402	8.793406732442069E-5	0.4982546092777616	9.282831697816001E-5	2.540904314252236E-9	0.5416708996466962	-1395.439964554767	2917.3482344135264	9465.997817176416	4766.63314635308	1925.7487842235405	35.24804237282065	1	44	14	71	41	0.19876917205950695	0.30605278225583543	0.29549419298077	0.1996838527038883	
3090000	-31615.621840731135	-30198.14246483299	-1417.4793758981484	-30198.14246483299	140.32135669308417	4.241770135424905	1.0063666485819234E-4	0.45009728738913385	1.0527351336398842E-4	2.8104571678810518E-9	0.5019691367380344	-1372.674437695687	3338.4992107717744	6518.822807868913	9895.399810523062	2118.422266230178	26.37474934984595	1	38	14	79	39	0.20308354908888115	0.30722526823296803	0.30895407440732375	0.18073710827082773	
3100000	-31646.62271570795	-30205.605383023765	-1441.0173326841814	-30205.605383023765	176.41088959387042	4.121716125459327	9.910299347144588E-5	0.46324281526800304	1.0479607109930428E-4	2.64047305203016E-9	0.49522737816129775	-1397.8136649391809	5790.646987217012	6682.866181026411	3086.2316380292273	1876.0369225430884	40.09064687442965	16	59	4	52	40	0.1952781261072877	0.30722526823296803	0.29765059406417244	0.19984601159557253	
3110000	-31669.796808545067	-30197.200243158943	-1472.5965653861256	-30197.200243158943	236.79305127385774	3.96896904215187	7.135826345480741E-5	0.48509509821373525	7.263378081864318E-5	1.3976442295035444E-9	0.5278685716524557	-1427.6282329104497	12530.712893956928	9411.66151803391	1884.6191892196098	2507.4021038345827	34.6000434959602	9	46	16	61	39	0.1952781261072877	0.2987183645715833	0.30615749772555717	0.19984601159557253	
3120000	-31620.12736694685	-30191.770903330438	-1428.3564636164108	-30191.770903330438	148.02601126779905	3.741557194199072	9.365246240542472E-5	0.4635563211466601	9.548585644536393E-5	2.4339162679125542E-9	0.5206174112272683	-1384.8200131092367	3367.1457354431586	8601.56929091507	3050.932842704233	1874.7671752112424	31.37189895162565	3	48	32	50	38	0.19454497371216292	0.3030114146565058	0.30689065012068195	0.19555296151065002	
3130000	-31559.496414518657	-30164.445099733042	-1395.0513147856136	-30164.445099733042	123.4054209413785	3.914793279370752	1.1230412114858517E-4	0.5074328988559866	1.167996702476889E-4	4.237359710363743E-9	0.5524195752931403	-1352.3261632122437	4889.535504320121	7279.528414422047	2604.0446539481172	1388.1724095269367	24.38973194625963	12	43	27	52	37	0.2002370069761865	0.2924342209560278	0.30657363518318675	0.20075513688459967	
3140000	-31617.84156760844	-30216.846031596517	-1400.9955360119238	-30216.846031596517	141.8009513679511	3.914793279370752	9.896718113963492E-5	0.47618003646348656	1.0163733595321616E-4	2.720014473905013E-9	0.5198907843737224	-1356.9680964686243	15270.677979229427	7143.550202554351	2422.911044554993	1603.5686305757683	17.30436715292255	12	44	34	43	38	0.2048539118801791	0.2924342209560278	0.3045417833601092	0.19817008380368464	
3150000	-31599.153375946822	-30202.364616066734	-1396.7887598800896	-30202.364616066734	137.98757327096087	4.24019823029547	1.0144382046874309E-4	0.4501524679606743	1.0321391345629008E-4	2.8392186220193556E-9	0.5045396474058607	-1353.6065207772745	5383.614029534293	8645.118231239572	2447.381736948415	1564.079787686461	14.31376899633034	11	40	59	22	39	0.1993323130776302	0.30632587005602324	0.2980411549628252	0.19630066190352208	
3160000	-31576.574715483574	-30193.285633597916	-1383.2890818856563	-30193.285633597916	137.7314225478017	4.106254079917264	1.041374423790401E-4	0.565373838303519	1.0889713032728181E-4	5.3449636354762065E-9	0.6401228967305652	-1340.5746361311287	2047.136627177443	6572.020536746179	2306.782118107778	1318.2620310088953	11.817959604756902	4	49	45	34	39	0.20587155608959312	0.3038166868988213	0.2980411549628252	0.19227060204876106	
3170000	-31582.42811331882	-30178.08504599961	-1404.34306731921	-30178.08504599961	147.22458493691903	4.253021631268491	9.628202831840144E-5	0.5171805743061444	9.57420038118049E-5	3.666427641945824E-9	0.6021860705881157	-1360.2862329081233	4873.978955748041	9081.361425200019	4628.958735713398	1520.2966587924373	11.867935471428336	6	22	49	55	39	0.19842797803431894	0.29442350602147693	0.31487791389544373	0.19227060204876106	
3180000	-31589.423920135734	-30174.29074062159	-1415.1331795141434	-30174.29074062159	160.96081415669644	4.1174184718649744	8.787766117144653E-5	0.5458340265154918	9.050955131357762E-5	3.298304491077668E-9	0.6270521301048475	-1371.1640643180092	6109.370776088506	5984.405479158617	5046.8099701713545	1914.274375002371	17.56539607540082	21	37	18	56	39	0.19781749921585692	0.3076195667500808	0.3022923319853019	0.19227060204876106	
3190000	-31569.375940856702	-30185.266955913372	-1384.1089849433286	-30185.266955913372	130.63463101310907	3.8797893507701935	1.0659113067389408E-4	0.5213719308364817	1.113184795674501E-4	4.172701314751952E-9	0.5732105381984152	-1339.6925430661609	9407.422473846435	9541.353434737885	4138.191546270507	1628.788072028049	10.715102183306337	23	3	52	54	39	0.20648613852844255	0.29895092743749513	0.3021809653080929	0.19238196872597005	
3200000	-31575.92929314701	-30182.696158610925	-1393.2331345360876	-30182.696158610925	149.59869082502473	4.004883625082857	9.887745574509536E-5	0.503861693390041	1.0140163041174825E-4	3.0580530168362174E-9	0.5369997345515659	-1348.5282524681281	4993.282638189888	11875.613538321039	5245.822944162632	1425.4127099109164	16.037756248919205	20	5	53	54	39	0.20648613852844255	0.29895092743749513	0.3056056533467446	0.18895728068731835	
3210000	-31636.771547129138	-30191.865068570693	-1444.9064785584435	-30191.865068570693	190.80212484982823	4.2060189628592095	7.434206489818508E-5	0.49818098478409895	7.650590604426122E-5	1.63146321872077E-9	0.5304880247477237	-1399.5839287211656	14573.750745010795	3413.2290040407365	6375.141398570296	1739.735989008292	24.906004227460098	25	7	50	51	38	0.20648613852844255	0.29784197604150736	0.29477974324820627	0.20089214218184445	
3220000	-31612.758072341036	-30199.080071449254	-1413.6780008917804	-30199.080071449254	152.53994251806978	4.034233375911114	9.743695248632569E-5	0.4876011866325115	1.046411748545093E-4	2.6788129498254846E-9	0.504358910204108	-1370.28520531105	8995.82016590778	5035.8732274441545	4662.37161063736	1248.5565064961083	21.23622285524601	19	15	53	48	36	0.20648613852844255	0.2990391099134636	0.31007023287838564	0.18440451867970886	
3230000	-31599.911400956105	-30181.347494536618	-1418.563906419489	-30181.347494536618	158.7012897164604	4.034233375911114	1.0086848470854083E-4	0.5048272622980099	1.0032901555991393E-4	2.6531382944246824E-9	0.5124619558404594	-1373.3019588564769	15024.83295886898	8859.093249558842	4775.418846511622	1913.7463504638608	13.967122800115694	1	28	58	48	36	0.20648613852844255	0.2990391099134636	0.31007023287838564	0.18440451867970886	
3240000	-31629.57999246706	-30210.815585454784	-1418.7644070122765	-30210.815585454784	157.60905480211738	4.0429426620131	9.046548801069561E-5	0.48457941045894753	8.867571086170124E-5	1.9564747333737225E-9	0.5017727363913395	-1374.6269999037927	6133.218385002803	9208.732072280887	3931.540701003968	1923.1482825881017	12.703097302614363	4	40	49	43	35	0.20648613852844255	0.3001485528056699	0.2998789470574454	0.19348636160844282	
3250000	-31641.29873527869	-30219.121955836574	-1422.176779442119	-30219.121955836574	166.66007178133808	4.0429426620131	9.389845178146211E-5	0.46956658585740385	9.011372099173129E-5	1.626782115955716E-9	0.4509497289509518	-1378.1343787274286	9813.530783424747	7432.492969278885	4019.5314112413103	1737.5658339353565	10.49231918233498	20	12	56	47	36	0.19365037532670779	0.3050681372723829	0.30588252305657876	0.19539896434433124	
3260000	-31663.035061692313	-30196.25259033792	-1466.7824713543914	-30196.25259033792	216.69698265276998	4.035991335467972	6.94474269076144E-5	0.506947224505234	6.858936960994931E-5	1.1160073065712482E-9	0.48708887285101304	-1419.938206582798	4046.558002631018	16457.376683834063	5285.835955273235	2297.4815114903704	18.881039422184404	16	17	53	49	36	0.19365037532670779	0.3050681372723829	0.30588252305657876	0.19539896434433124	
3270000	-31622.746488767683	-30184.073817243283	-1438.672671524402	-30184.073817243283	174.57181464975721	4.511092785353719	8.093104170344114E-5	0.5198529465835873	8.114250639043192E-5	1.9194075923088794E-9	0.533127698257514	-1393.6004736678426	6976.155693289673	10707.83153705691	5463.282796142024	1856.2570278349122	11.297343696653414	8	23	56	50	34	0.20467981746253242	0.2940386951365583	0.30588252305657876	0.19539896434433124	
3280000	-31598.814815957703	-30190.766001501455	-1408.0488144562491	-30190.766001501455	169.20714589268212	4.385627627705907	8.825399832891098E-5	0.5187147617699736	8.882508982532512E-5	2.0022077041404835E-9	0.5083671003520519	-1364.3709216379327	9415.453705697564	4755.56741362518	4338.427966440248	1415.224928132829	11.26363546500734	23	17	46	49	36	0.20546652959332878	0.295674343543684	0.30346016251865665	0.19539896434433124	
3290000	-31603.07938420405	-30189.602327607627	-1413.4770565964234	-30189.602327607627	170.39349829122008	4.022339999760599	8.973804784092426E-5	0.5059699692959113	8.763653091762056E-5	2.238604167910995E-9	0.5230100237495824	-1368.7354233819094	10044.144497902025	5127.426999296594	6548.767765518024	1862.3969563229614	14.263446936977543	24	23	35	52	37	0.205567012214068	0.29557386092294474	0.30346016251865665	0.19539896434433124	
3300000	-31589.94361362036	-30165.310466464187	-1424.6331471561732	-30165.310466464187	161.5564550591901	4.183421914284115	8.085432032539454E-5	0.4796968546708188	8.178833429818714E-5	1.6384191700138555E-9	0.47954035739946027	-1378.7201331607232	14389.484336939875	11568.259819776355	6993.024138369175	1885.5894640354325	11.488520781301203	20	5	55	54	37	0.205567012214068	0.2951797831293906	0.3038542403122108	0.19539896434433124	
3310000	-31630.327114985994	-30189.804942034647	-1440.522172951347	-30189.804942034647	169.83354693998845	3.8275597043127334	7.77749882125772E-5	0.4780641252676572	7.957769264496879E-5	1.5756380486086373E-9	0.4944995320550555	-1394.229993006592	4467.918911734841	17380.69265224584	5584.879885260705	1589.8272429890233	18.287808806223403	7	10	73	43	38	0.2089293407171517	0.2951797831293906	0.30049191180912715	0.19539896434433124	
3320000	-31614.162243979266	-30183.62795349564	-1430.5342904836239	-30183.62795349564	167.74646768305192	4.022770718544946	8.195320899529833E-5	0.5026640476099833	8.003100704979016E-5	2.1883331360642337E-9	0.5568858800533419	-1385.4194679301174	8259.247788153683	11177.029216871682	5574.394586536176	1925.2580041394108	13.548441793886123	14	5	62	52	38	0.20349200188410535	0.29771289422036373	0.29635904848954375	0.20243605540598789	
3330000	-31636.367259654315	-30175.635227695915	-1460.7320319583994	-30175.635227695915	201.36406990131076	4.083632179541459	7.94319504406878E-5	0.4606157236366021	7.894768778441814E-5	1.5975664513084027E-9	0.5035870758586831	-1414.2431722067013	9825.635712169353	19905.897917801947	6212.036966731297	1950.350914303624	23.887945545394597	16	3	69	44	39	0.20404360973841454	0.29508760568166487	0.29842313357326156	0.2024456510066598	
3340000	-31617.48738620076	-30168.814426725752	-1448.672959475008	-30168.814426725752	204.3069649554623	3.93978465478766	8.321872966081673E-5	0.46880765227579185	8.189188489464244E-5	1.9140723904684335E-9	0.5244529510028084	-1403.859089548252	6516.562705820813	11430.292069241725	4388.096506942367	2140.517498390681	19.88658814734974	10	34	38	49	40	0.2037488505938228	0.29538236482625657	0.29842313357326156	0.2024456510066598	
3350000	-31641.97928830348	-30171.627512238363	-1470.3517760651166	-30171.627512238363	240.40408264138844	3.93978465478766	6.939411126770658E-5	0.44983793680256084	7.14585751688718E-5	1.1142769073840737E-9	0.4706646877355904	-1424.4771666345582	15074.56102328577	8751.306034504403	6504.460293106383	2658.304387143592	30.530094815406965	25	20	38	49	39	0.2037488505938228	0.298605008330172	0.29842313357326156	0.19922300750274435	
3360000	-31621.625597167793	-30188.81289320712	-1432.8127039606725	-30188.81289320712	169.22742323793878	3.93978465478766	9.244286924287955E-5	0.4402480057168917	9.376801460588343E-5	1.8656316143965152E-9	0.4565296929436121	-1388.5564493391412	7668.885623796825	5779.587905625941	7003.90273315597	1813.2779971290292	20.65262001931728	20	5	57	50	39	0.2037488505938228	0.298605008330172	0.29842313357326156	0.19922300750274435	
3370000	-31630.28685413907	-30201.535617623413	-1428.7512365156565	-30201.535617623413	165.63620790809654	3.93978465478766	9.039520265573448E-5	0.4370462695595187	9.032088247715957E-5	1.780323068157324E-9	0.4712490252527178	-1384.2215369144828	5457.477211183903	10158.397391423789	5434.679163648813	2026.2612066873744	21.795288510562226	1	25	64	41	40	0.1971179003920964	0.2976764682079098	0.3084135035100986	0.19679212788989595	
3380000	-31640.01478839685	-30191.791934615478	-1448.2228537813721	-30191.791934615478	202.62608895196288	4.264998901394103	8.978731738568333E-5	0.4325747967458073	8.597435436713386E-5	1.6592219629554858E-9	0.47018576848431104	-1403.8955780939323	9889.25739825408	6002.883889649144	5007.588866152236	2107.137779950148	24.568703840531125	16	29	51	35	40	0.2000825730078742	0.3026707558706681	0.3049855921423694	0.19226107897908898	
3390000	-31658.81595157331	-30199.046856951918	-1459.7690946213916	-30199.046856951918	196.1763840169655	4.523391924800288	8.221622959497075E-5	0.4268698712805373	7.808299585808773E-5	1.4772719152120868E-9	0.47744913899797575	-1414.540959019846	12491.351183548908	7889.5259509255175	7131.399315555487	1774.3616886732918	21.70495974204384	35	4	44	49	39	0.2000825730078742	0.3026707558706681	0.3049855921423694	0.19226107897908898	
3400000	-31691.55317312262	-30208.23380289394	-1483.3193702286765	-30208.23380289394	201.155024692342	4.337045684967971	7.269202829996593E-5	0.449627686905676	7.088827982070024E-5	1.2721010087794645E-9	0.495890461320896	-1437.67427489469	10004.695066749426	11654.122291378359	6511.996550690451	2262.3014913298402	36.04907186257331	18	21	46	47	39	0.19185331703721437	0.3081018557279622	0.29641386464227604	0.20363096259254806	
3410000	-31669.2321012678	-30181.144776992733	-1488.0873242750695	-30181.144776992733	198.51277450329428	4.226529513802396	7.288216327120061E-5	0.47159471145014625	7.422437785208313E-5	1.414570654190131E-9	0.5096864405724589	-1443.3838709447446	3677.7493609865896	10605.001236643915	5233.85875276524	1642.8318263054541	69.82064574060858	1	39	51	42	38	0.1980927992787674	0.3018623734864092	0.3124475116787979	0.1875973155560262	
3420000	-31640.33174573589	-30197.449432993442	-1442.8823127424491	-30197.449432993442	211.08021338964997	4.226529513802396	8.431858400169138E-5	0.45924630937787975	8.951299838570589E-5	1.9337927102866694E-9	0.49298678275013585	-1398.4847815818487	1637.7580529968775	8221.333402971592	4099.70460707418	1257.9786855201369	38.24599722651233	5	31	52	48	35	0.1980927992787674	0.3018623734864092	0.30626711086133485	0.19377771637348928	
3430000	-31585.382496587743	-30175.099601497306	-1410.2828950904352	-30175.099601497306	143.42875652551444	4.251866623382844	1.0627341012606941E-4	0.4637831900351489	1.1043061716018637E-4	3.256714648975825E-9	0.5229855240996141	-1367.084735465255	1577.0191912703672	6955.301018524535	3134.2763465967455	1139.078128428044	21.05038807751074	6	44	33	53	35	0.1980927992787674	0.29865511018225005	0.30410424346803583	0.1991478470709475	
3440000	-31610.46907734224	-30192.80101714886	-1417.668060193382	-30192.80101714886	163.0855547724695	3.9061907525782993	1.0280934827199791E-4	0.5039590359682243	1.0577700701861506E-4	3.5072246203248335E-9	0.5593154623799395	-1375.5266332415886	2618.419665301015	5308.7954379715775	3042.4038674812778	1551.8889774096822	23.9775539038693	6	59	22	47	37	0.1959287908737492	0.29865511018225005	0.30463153607944377	0.2007845628645578	
3450000	-31610.640047160985	-30206.414123168026	-1404.2259239929585	-30206.414123168026	141.89818373672205	4.1463685408682	1.0443984787481689E-4	0.42219732441441954	1.0774375476065055E-4	2.2058888643950335E-9	0.44212393021649615	-1361.2001092415537	9571.225773154587	5819.77453186672	1754.724570589094	1803.606278244327	17.597816955324753	13	54	36	30	38	0.20193886463871527	0.30514318999149004	0.2966254010471605	0.19629254432263496	
3460000	-31624.24426313407	-30206.61555919418	-1417.628703939892	-30206.61555919418	176.23401311087238	3.9621962396423624	9.626265492322731E-5	0.4226982577022118	9.416337768411678E-5	1.7814976578873985E-9	0.43997149234450966	-1374.6100558018945	8288.076361343888	7032.654118099775	2776.7415454397224	1523.272296656618	17.977059581637832	43	30	48	11	39	0.20193886463871527	0.29442846379473886	0.3070395289446539	0.1965931426218927	
3470000	-31632.578436537216	-30193.271860661214	-1439.3065758760026	-30193.271860661214	177.01874841464522	4.122318860714105	8.24936573520945E-5	0.4727157778875697	8.114813331242783E-5	1.6084606524975025E-9	0.4915201962156614	-1396.2914075662015	9056.824113385883	5252.312688019818	2384.586644859158	1665.3430659249254	22.309887063666746	29	48	46	8	40	0.1937862294352765	0.3025810989981776	0.3070395289446539	0.1965931426218927	
3480000	-31717.310146863205	-30229.36597989168	-1487.9441669715225	-30229.36597989168	231.2810394323266	4.237358594526089	6.637591088866467E-5	0.45569938398066817	6.4974326745617E-5	8.399482020375555E-10	0.4514919608145411	-1441.862985674799	22767.79236410036	8184.370302457411	2961.320402028435	2998.7957398982153	36.288075049538456	16	65	18	32	40	0.1937862294352765	0.3025810989981776	0.3070395289446539	0.1965931426218927	
3490000	-31669.75029982454	-30193.73007378184	-1476.0202260426981	-30193.73007378184	213.96204750382492	4.019941481648179	7.35138114941978E-5	0.4395235615512741	7.00137934585972E-5	9.708857560259111E-10	0.44451679939251043	-1431.00840493398	11665.637841090538	9397.472358098266	2735.830231632487	2825.695151639889	30.34928283046369	12	62	16	41	40	0.1971770690471914	0.2991902593862627	0.3070395289446539	0.1965931426218927	
3500000	-31638.4414265582	-30193.976678750998	-1444.4647478072034	-30193.976678750998	179.74014875144113	4.019941481648179	8.643108107365168E-5	0.45028431633028654	8.112093741551324E-5	1.4347669163535345E-9	0.4498274428386544	-1398.9757601010863	7492.105713596524	9171.415432319372	8531.22265455033	2532.7403645542913	22.829427223502975	24	37	9	61	40	0.1971770690471914	0.2991902593862627	0.3070395289446539	0.1965931426218927	
3510000	-31677.631529154274	-30196.57765845221	-1481.0538707020644	-30196.57765845221	212.58157921552498	4.01445618941494	6.85252384059729E-5	0.4577354245883111	6.538116762218247E-5	9.135639040479648E-10	0.44930569824170485	-1434.3685351342508	6617.367693578524	8558.53226448136	15806.942291621195	2577.4414672066355	28.746930599392822	23	37	11	61	39	0.1953276349636277	0.2991902593862627	0.3088889630282176	0.1965931426218927	
3520000	-31652.914763681478	-30191.215529512654	-1461.6992341688242	-30191.215529512654	209.4490142666282	4.032989747086016	7.495226004482798E-5	0.4041852215067498	7.213944960488365E-5	8.221915706299371E-10	0.39055510830018025	-1416.4293391945694	7100.111234445663	5865.979685237745	10471.227317104871	2324.909303383049	21.75496774565251	30	24	19	58	40	0.1953276349636277	0.2979189600641607	0.31062134980718553	0.19613205516502683	
3530000	-31602.461333556013	-30175.679594910653	-1426.7817386453603	-30175.679594910653	172.099479906858	4.160256366416483	9.311756996055988E-5	0.4513960901286073	8.750038681665097E-5	1.5446087252580116E-9	0.4383201836118465	-1382.471572422486	6418.794912654621	6558.274522066933	6026.491490098811	2289.076376822178	15.869145851436935	33	19	22	58	39	0.1953276349636277	0.2979189600641607	0.31062134980718553	0.19613205516502683	
3540000	-31636.310201790435	-30198.73801842306	-1437.5721833673747	-30198.73801842306	173.37383661454373	4.160256366416483	8.30022021850515E-5	0.46558991368259667	7.660893704134227E-5	1.4819845332026903E-9	0.48948677098229404	-1392.5456696152505	15381.684717612885	4473.845056304622	5115.875889382452	2139.2400967834774	12.661253908185696	35	8	28	61	39	0.19222628322120247	0.3010203118065859	0.3055788649003265	0.20117454007188587	
3550000	-31659.00843540809	-30184.853360714435	-1474.1550746936557	-30184.853360714435	207.67038633114535	4.160256366416483	6.54479875877703E-5	0.4731918033660999	6.453308643521745E-5	1.2613928667069827E-9	0.5362627425635208	-1427.7662793039024	15645.146089551334	8159.696526169186	8668.52158605895	2488.016459923212	22.70227895940467	29	22	26	56	38	0.19222628322120247	0.3010203118065859	0.3055788649003265	0.20117454007188587	
3560000	-31686.56237544022	-30188.585939992234	-1497.9764354479864	-30188.585939992234	231.69133559530337	4.160256366416483	6.0685543761212095E-5	0.5570732117555317	5.832341076457574E-5	1.4052491653810182E-9	0.6119994663734157	-1450.9461177536016	12007.971309792752	10521.882317298403	12156.022218626968	2318.131237311309	27.985897262152513	23	34	18	58	38	0.19974756506881583	0.29009038576359797	0.31182339756362815	0.1983386516039588	
3570000	-31751.40828586173	-30193.15689569632	-1558.2513901654079	-30193.15689569632	293.4806346443855	4.490607655219613	4.52397727506676E-5	0.5248250337486087	4.313772923615239E-5	7.200236791230336E-10	0.599294629782993	-1508.5431658550406	19675.950775422923	18141.133419712696	19984.501353917618	4412.968333169057	32.25026415122055	44	1	30	58	38	0.19839624016770271	0.2914417106647111	0.31182339756362815	0.1983386516039588	
3580000	-31802.225064879574	-30203.92615435604	-1598.2989105235365	-30203.92615435604	389.45974674636005	4.061796869458055	3.622663745934327E-5	0.4891936047882544	3.5118313120550374E-5	3.799872710749224E-10	0.5258933294556598	-1548.7183732241608	24141.330327313626	9625.761054757168	14934.134198244208	7037.536331400693	48.84918957049363	29	31	21	51	39	0.1928508103331698	0.296987140499244	0.3104896966416801	0.19967235252590687	
3590000	-31714.747059242563	-30173.20601402168	-1541.5410452208805	-30173.20601402168	308.5023288433992	4.1964127484607125	4.257641230520123E-5	0.505748770400021	4.275588833512646E-5	5.16700799094963E-10	0.5171838313979753	-1491.9848515912597	25925.69668632671	4059.725279091681	13619.115200602126	3611.2517885482475	27.75887639861703	31	13	33	56	38	0.19335001905936838	0.296987140499244	0.3099904879154815	0.19967235252590687	
3600000	-31684.365762576585	-30170.616193557387	-1513.7495690191959	-30170.616193557387	284.0798682624324	3.9521639586613806	5.551761095930546E-5	0.5225957555819397	5.398711586737513E-5	1.0620177606929294E-9	0.581853979371588	-1466.682157960361	16129.096471210323	12735.066112077406	8401.192586884872	2933.0594947479444	30.28459133828774	26	4	51	52	38	0.19335001905936838	0.29712498570695917	0.3114998891665453	0.19802510606712787	
3610000	-31593.17544630138	-30198.166105596287	-1395.009340705092	-30198.166105596287	145.9985927652714	4.104949131968968	9.916967773763996E-5	0.4993477038097166	9.999982051641842E-5	2.7672385449479506E-9	0.5206294958766013	-1352.045356545223	6742.927403354055	2901.44479325264	4172.458302220392	1610.037875603448	13.640156622066206	29	21	28	56	37	0.19335001905936838	0.29712498570695917	0.30976802204698894	0.19975697318668423	
3620000	-31596.12612315786	-30198.947297780644	-1397.178825377218	-30198.947297780644	142.1605245421265	4.115560090916539	9.65345843072205E-5	0.5458408028896354	9.481582013450408E-5	3.7619879175989015E-9	0.6188711348882132	-1353.2318078821004	8176.44541078314	4319.389599769499	5232.956000738337	1629.6679914460615	10.625706004590816	31	21	23	59	37	0.19758641545402664	0.30354729380820367	0.30976802204698894	0.18909826869078145	
3630000	-31595.646820005164	-30186.499372158705	-1409.1474478464597	-30186.499372158705	151.19461860560094	4.115560090916539	9.592953614198832E-5	0.5158874917222591	9.448307675673325E-5	2.7013411643895145E-9	0.5318458659668681	-1365.4357760536345	7435.736875278616	5988.2798583503	5168.210430917761	1410.1774404500752	8.296209403668684	41	2	35	55	38	0.19758641545402664	0.29857071934500384	0.30860982034064455	0.19523304486032564	
3640000	-31577.977735105935	-30181.446816522122	-1396.5309185838114	-30181.446816522122	131.4998505867122	4.06356266985569	1.0349629419575698E-4	0.5468721928769013	9.879881105268471E-5	3.0015434030122438E-9	0.5396098597275454	-1352.9407706519864	8769.966872185149	5349.301382503153	4076.9361680735724	1439.1213455609327	11.799048119362478	40	35	1	57	38	0.19397088252584568	0.29857071934500384	0.3122253532688255	0.19523304486032564	
3650000	-31551.770690062654	-30164.203696283235	-1387.56699377942	-30164.203696283235	133.5891742085846	4.06356266985569	1.1059421495618978E-4	0.5220189547574509	1.0487048939796239E-4	3.3827686632610216E-9	0.5312260656222575	-1344.6718706706235	7482.916792085236	4192.052297519972	2874.8889326478316	1727.7123769504142	9.574055940090357	45	37	1	49	39	0.19115422068126428	0.3014676532145205	0.30866409009227275	0.19871403601194312	
3660000	-31552.351754202824	-30167.17738616663	-1385.1743680361944	-30167.17738616663	139.9509771319508	4.06356266985569	1.015405365266985E-4	0.48197475975742543	9.776470724168485E-5	2.476751522027222E-9	0.5107438411533752	-1343.1735868692856	6054.1328637320885	5613.057559647955	928.9129476128742	1378.4008722061749	14.807440476796991	45	35	19	32	40	0.1985461152039276	0.30456012274105837	0.2954588685089788	0.20143489354603591	
3670000	-31717.123648734636	-30155.46866218994	-1561.6549865446987	-30155.46866218994	356.1053200987933	4.209891369956217	4.239891774387311E-5	0.5257216125966733	3.975633079277594E-5	4.837876552990507E-10	0.5367018921081996	-1513.1879729152183	27072.03412547553	20720.729308516264	4179.569400041149	4106.076560312487	30.782777340396144	27	48	54	2	40	0.1985461152039276	0.30456012274105837	0.2954588685089788	0.20143489354603591	
3680000	-31716.183975663273	-30181.29632853604	-1534.8876471272333	-30181.29632853604	372.2713292024861	4.209891369956217	4.6558479606513504E-5	0.5034412147171279	4.406090748029593E-5	5.150303064090794E-10	0.5057617696949684	-1485.126311093525	19978.860681582955	9951.110466469418	2283.604715654901	8668.382333519987	38.7746698234449	24	51	47	10	39	0.1840296066701422	0.30271867912316436	0.3124498391243539	0.20080187508234015	
3690000	-31656.69415785218	-30168.048435629986	-1488.645722222193	-30168.048435629986	283.75727681098937	4.109003031799047	6.385743198667071E-5	0.4943778803610869	6.097756659992411E-5	9.162711461932749E-10	0.4882746978445202	-1442.9658703933926	15583.926830723234	6529.106575759726	1855.663991418012	3431.301895703138	33.25905970808799	46	38	39	9	39	0.19257658360807026	0.2972481520224136	0.309116543182257	0.20105872118725973	
3700000	-31698.05665229984	-30181.36395352291	-1516.6926987769348	-30181.36395352291	268.4028320782309	4.118427585371653	5.368533917929633E-5	0.5254932792520275	5.276395485491033E-5	7.065278921768464E-10	0.4994333422852706	-1467.9084559703515	14398.527261159332	10858.783481940354	2948.214015153002	8326.566576086083	33.30458440629479	43	37	46	7	38	0.19311574917063887	0.3053990364936612	0.3024986428853347	0.19898657145036586	
3710000	-31696.208537611987	-30203.218833147766	-1492.9897044642219	-30203.218833147766	249.38477390324712	4.101042285747036	6.394253025977017E-5	0.4849243196850197	6.11729931884536E-5	8.768766921089086E-10	0.46365790951246505	-1446.8519145365385	11539.348709099544	10375.264320158652	1273.965967417938	3288.4717527494568	30.34633989924893	36	42	44	12	37	0.18899334192699338	0.3053990364936612	0.301835252334842	0.203772369244504	
3720000	-31642.086510390058	-30175.012854954315	-1467.0736554357418	-30175.012854954315	198.68166180037596	4.101042285747036	7.024635374001901E-5	0.5587876027002225	6.703009833893067E-5	1.3626162700702433E-9	0.5347324098437146	-1421.7481519225962	12190.281071744566	6793.08909684028	1164.9799031828436	2771.5166873522853	21.908432230803836	34	46	38	16	37	0.2043533580617195	0.3053990364936612	0.30050177050642324	0.1897458349381966	
3730000	-31617.001572571604	-30170.044559664515	-1446.9570129070887	-30170.044559664515	218.1800532525346	4.101042285747036	7.888845249956761E-5	0.5233517413397749	7.376680773302951E-5	1.4055759236779883E-9	0.49118266052910875	-1402.5690104474863	10423.615699346667	6312.919252817523	1272.667833053238	2433.4162304382107	24.242075868701498	25	58	31	20	37	0.20371662988022926	0.2970196916566021	0.30050177050642324	0.19876190795674598	
3740000	-31634.55334075168	-30179.376508323552	-1455.1768324281293	-30179.376508323552	185.59092995958423	4.101042285747036	8.049841896995156E-5	0.5711262254090446	7.259090830942219E-5	1.9662451466198365E-9	0.5843515719377869	-1410.3085651711174	11252.679018881194	6124.361603343577	1359.5753546652336	2694.111086018328	15.621559542710065	39	41	27	27	37	0.1992584918016113	0.3038882537942007	0.29782684276799565	0.19902641163619295	
3750000	-31696.047395371752	-30189.982042904445	-1506.0653524673066	-30189.982042904445	258.87918443009437	4.121296607480842	5.782882476763765E-5	0.5252498874143856	5.21749282735679E-5	9.83853995512545E-10	0.5635992616134476	-1460.465023311083	12377.238961606039	7916.292781486879	1319.9970731609008	3023.051549151798	26.628977306921527	37	42	30	25	37	0.1992584918016113	0.3038882537942007	0.30383081358515335	0.19302244081903525	
3760000	-31703.130925577727	-30195.58846455451	-1507.5424610232171	-30195.58846455451	256.54791994873403	4.240455803281781	6.34041156040306E-5	0.4892608533017057	5.9570557100209145E-5	9.093015100824604E-10	0.4875489918661243	-1459.5365095622324	13067.86622590462	9344.537917413647	1425.0645712718442	5406.616254147856	41.00495743206076	46	38	34	16	37	0.1992584918016113	0.30329294477922253	0.3044261226001315	0.19302244081903525	
3770000	-31687.12220451364	-30190.393613964392	-1496.7285905492467	-30190.393613964392	217.78080812128957	4.220769239908866	7.00412176054405E-5	0.46626854067099965	6.864339713836645E-5	9.30299419667631E-10	0.44134025877150057	-1451.3962566935859	15071.180519485253	8236.712086879754	1401.2649526932116	2679.1408443870087	40.567915411642815	17	65	20	32	37	0.1992584918016113	0.30053797631144985	0.3032373982051056	0.1969661336818339	
3780000	-31688.506393348962	-30187.827526701636	-1500.678866647327	-30187.827526701636	217.54587558600656	4.220769239908866	6.697139598097141E-5	0.5625997368858445	6.516088451012476E-5	1.1880534565371957E-9	0.5132256805507495	-1455.2579921936322	14131.282204178537	6587.404693582445	2352.189410148843	3003.0144900513214	41.38351677777546	23	60	10	41	37	0.1992584918016113	0.30053797631144985	0.3064011141097703	0.1938024177771692	
3790000	-31599.8121992144	-30168.50114296442	-1431.3110562499837	-30168.50114296442	160.43178978236836	4.220769239908866	8.948305095983997E-5	0.5198048934861532	8.749451745801112E-5	2.166206304807501E-9	0.5216889659838958	-1387.7892376271532	9426.701382103744	5076.914279305482	900.1697210071511	1906.6308615722446	26.915653741545697	28	64	8	33	38	0.1992584918016113	0.30053797631144985	0.3064011141097703	0.1938024177771692	
3800000	-31639.606110955083	-30174.691440139635	-1464.914670815448	-30174.691440139635	211.99233758311772	4.079405669698325	7.301222581020036E-5	0.5142872779944434	7.089577117946044E-5	1.2365997406111532E-9	0.4825354632231915	-1419.4554153869542	10431.379708844868	5306.092061933335	2358.7437365338133	4365.79369329582	24.43434848935703	35	48	35	15	38	0.20310780843626972	0.2966886596767914	0.30979329550574464	0.1904102363811948	
3810000	-31650.806908240145	-30199.639509479577	-1451.167398760567	-30199.639509479577	214.02416400887265	4.079405669698325	7.532172070287511E-5	0.4455707792863439	7.495025613511185E-5	1.0080369318205906E-9	0.421932995871359	-1407.1676423539939	8262.544280383145	6806.6696109063905	1108.424284615569	2403.2889790938193	25.461398851742377	49	37	36	10	39	0.18776969109333067	0.3050546844447783	0.30489455895657436	0.20228106550531727	
3820000	-31648.032561930384	-30171.121279367533	-1476.9112825628524	-30171.121279367533	235.6088301582799	4.145599097309283	6.635492696453598E-5	0.508555928375855	6.273000099088553E-5	1.0977958766259838E-9	0.49712013329486476	-1428.902970905034	12710.23486810275	8429.339940717608	1040.8518361731535	4645.213059991599	32.52476503702015	56	26	39	12	38	0.18776969109333067	0.3050546844447783	0.3064887070886453	0.20068691737324634	
3830000	-31713.55136675166	-30200.57349518698	-1512.9778715646796	-30200.57349518698	280.32276100891437	4.145599097309283	5.2471493294895694E-5	0.4766539405442433	5.153423651746066E-5	5.800232462245782E-10	0.46218594823336107	-1468.2502091247054	10209.463566161845	7500.05373156445	1290.4876783021393	2667.2203975857433	28.22575020337458	69	19	30	15	38	0.19646464865088767	0.2963597268872213	0.3150471758314608	0.19212844863043083	
3840000	-31679.682244622978	-30206.02879661173	-1473.6534480112505	-30206.02879661173	241.05828349812595	4.145599097309283	6.45780244721293E-5	0.4412477537284684	6.253791258241986E-5	7.083428777149953E-10	0.4258300691146176	-1429.4410397357833	9505.180597046468	6144.424517569103	1591.4880206055532	2805.6501166885546	30.325734105990332	71	19	31	12	38	0.19646464865088767	0.2963597268872213	0.3196521220562394	0.18752350240565224	
3850000	-31792.107323797532	-30181.450700562866	-1610.6566232346668	-30181.450700562866	475.95655728365904	4.170529284207349	3.0058394868139457E-5	0.4593612956389488	2.9876309132502735E-5	1.6149897112452725E-10	0.42687214891395014	-1561.8306723849225	23565.577696503395	13188.473837243617	3420.7560907131306	7205.99368462099	38.782250921325556	59	29	35	10	38	0.19047865945351652	0.3065433475239234	0.3089534202520697	0.19402457277049096	
3860000	-31737.32491834412	-30173.96444800072	-1563.3604703434005	-30173.96444800072	404.3892832095314	4.224210917725735	3.835687199772423E-5	0.5263972479594161	3.749413338680091E-5	3.4548809023208163E-10	0.5037541568977182	-1514.6480388890611	21211.740712995583	12615.120459085842	1973.2598321027742	5634.5135306541815	41.43814839722182	62	24	38	9	38	0.20300808478356555	0.2939589283073346	0.31159850131243116	0.19143448559666926	
3870000	-31774.47176648264	-30206.741473992704	-1567.7302924899323	-30206.741473992704	382.1187310019997	4.48022938194923	3.941499305991142E-5	0.523793506463074	3.87733070966984E-5	4.267573946356845E-10	0.5391531794400107	-1517.5957254497644	17621.800112413388	13942.45161066728	2265.1630602471178	8464.857709918631	32.120185151508174	54	33	35	13	36	0.20283971208452029	0.30107837314420854	0.31176687401147646	0.18431504075979535	
3880000	-31824.44392536236	-30187.642049131722	-1636.801876230639	-30187.642049131722	605.529568557707	4.022353804860192	2.844997872367661E-5	0.49491813818048624	2.8052125917814297E-5	2.0437432989087559E-10	0.5066021298040225	-1587.8324593333796	23206.703421001523	15158.078056917422	2145.467768663024	5894.018853886771	57.339047269283256	55	35	23	21	37	0.20285908183097126	0.3008054091363634	0.30118587186226253	0.19514963717040346	
3890000	-31925.31668422703	-30179.326835075626	-1745.9898491514018	-30179.326835075626	964.4575298555229	4.210639438855681	1.5834417658321388E-5	0.495804133378376	1.5732628421747427E-5	6.339370338501849E-11	0.49504594271009417	-1694.907144893695	36005.154397861945	32176.44915024136	9260.610086636561	8611.338700298078	170.83380192089516	50	38	1	46	36	0.20285908183097126	0.30038701924389943	0.3016042617547265	0.19514963717040346	
3900000	-31964.169858864883	-30167.648175620856	-1796.521683244027	-30167.648175620856	1393.4489876806263	4.210639438855681	1.1702334037548506E-5	0.4895125575854313	1.1675696722162845E-5	3.725212532138796E-11	0.5049564238052225	-1741.5910767336682	69830.19222139056	36484.71257317397	49887.71138072315	16349.16259124302	136.1525006395595	36	45	2	53	35	0.19915485181958606	0.29958611764795257	0.30240516335067336	0.19885386718178866	
3910000	-31880.861403567706	-30179.90719612711	-1700.954207440593	-30179.90719612711	705.4215337367103	4.210639438855681	1.9704564497971787E-5	0.4721152289021274	1.9803574374838605E-5	8.319454461662096E-11	0.46687660793158275	-1649.1898148682162	50828.31265687778	29640.171762218462	21374.749134608315	7119.269535387664	45.96555683781589	27	44	19	48	33	0.19915485181958606	0.29958611764795257	0.30240516335067336	0.19885386718178866	
3920000	-31943.928466720143	-30192.097067211846	-1751.831399508299	-30192.097067211846	1085.3624907620854	4.210639438855681	1.6129281774288416E-5	0.49056536721585586	1.6172198181551296E-5	6.218685118350514E-11	0.48104108722362643	-1699.724683267412	58875.10255143137	30904.816974654623	20844.632620269145	7403.9809556987875	116.71601034914546	26	41	28	44	32	0.19915485181958606	0.29958611764795257	0.31205206425621584	0.18920696627624617	
3930000	-31797.970067676564	-30166.46566414098	-1631.5044035355857	-30166.46566414098	465.0318511254952	4.210639438855681	3.114280389568315E-5	0.448594705129177	3.225239754622655E-5	1.5896663592556596E-10	0.3970393770499266	-1583.2707201940912	25077.608880893567	14173.409894668632	6403.979954506225	5267.720732173721	83.50194094632816	33	56	4	45	33	0.19915485181958606	0.29958611764795257	0.31205206425621584	0.18920696627624617	
3940000	-31902.892682448233	-30184.892119394946	-1718.0005630532876	-30184.892119394946	897.9332789071133	4.210639438855681	1.811354228182617E-5	0.4554397879130408	1.8480661245562933E-5	6.398327286910034E-11	0.4396553282488363	-1666.6449418677155	41249.557857663815	31857.783070339472	16120.339162800301	8096.963028244815	109.86201662168358	26	42	18	51	34	0.20251312407520677	0.29958611764795257	0.3086937920005951	0.18920696627624617	
3950000	-31986.0579542756	-30196.139737840047	-1789.918216435553	-30196.139737840047	1168.3007016272206	4.0168646324479935	1.2586619215543355E-5	0.4832543511740592	1.3106788882417649E-5	3.456918586547115E-11	0.4579457731643658	-1734.8102222118873	67970.26736401366	35406.48454192086	62442.34146199144	13796.503464802408	124.43520047283185	22	33	28	55	33	0.1971387641885834	0.29958611764795257	0.3125247836592713	0.19075033450419338	
3960000	-31805.286953250725	-30178.596939698906	-1626.6900135518183	-30178.596939698906	469.10354443229886	4.027963440766027	2.9147105052070654E-5	0.44857830183647945	2.9582524371120336E-5	1.796721302642491E-10	0.45317542716962106	-1577.5909980454346	26110.999827903186	19455.29333784273	14603.70066214021	4162.066643610247	41.453538498286555	22	42	21	54	32	0.1971387641885834	0.29958611764795257	0.3125247836592713	0.19075033450419338	
3970000	-31793.858802806717	-30203.03001826521	-1590.8287845415089	-30203.03001826521	388.3159058686985	4.016262446039444	3.704366290587844E-5	0.43035007441257944	3.647095957552942E-5	2.3100791355918277E-10	0.408454443617759	-1543.148313799721	25906.21282102901	18559.273283592007	5611.672244711924	3472.1036656769074	19.759436015105642	17	56	7	61	30	0.2059661824533919	0.29958611764795257	0.2955366210524919	0.1989110788461642	
3980000	-31809.880507622325	-30197.628473658922	-1612.252033963402	-30197.628473658922	462.3998690588895	4.020501714074495	3.2175476451408847E-5	0.4364139905576904	3.1682041585311874E-5	1.744501032753698E-10	0.4148321312974929	-1563.1358714037365	18638.346614131984	18472.88847895377	19084.626217342233	4388.12384603039	26.702256931145747	9	62	5	65	30	0.20145781217430964	0.2946359002243287	0.3028965337970714	0.2010097538042909	
3990000	-31762.884382007684	-30176.519207566893	-1586.3651744407916	-30176.519207566893	424.02539771086794	4.020501714074495	3.794550079973525E-5	0.4688928350379849	3.675357086302291E-5	2.984347027673421E-10	0.4636252118550916	-1537.5112946293946	22125.211457469257	12701.355658412616	14309.324933734693	5055.433250135301	19.84917219857092	16	42	13	68	32	0.19229523754379388	0.3037984748548444	0.3028965337970714	0.2010097538042909	
4000000	-31796.330924446745	-30189.452269450638	-1606.8786549961087	-30189.452269450638	426.45607230243724	4.167583787135114	3.450443719635721E-5	0.49050107387960795	3.3987371126997696E-5	2.729420353292261E-10	0.4863802918284223	-1557.8061699317193	19763.335708621733	19418.669829330112	14503.484565674135	4536.070643082922	35.39352668451772	35	22	23	59	32	0.2038004473370421	0.28542520967684	0.3097645891818276	0.2010097538042909	
4010000	-31745.660103427235	-30196.45104493191	-1549.2090584953269	-30196.45104493191	303.9039984178118	4.147900880742701	4.858686439682075E-5	0.398826975155278	4.848807098669579E-5	3.8800922117705446E-10	0.40184762004046776	-1502.12665123122	13612.03818348771	15476.189059928181	9305.468909675159	3385.239549653682	28.23112404184073	44	14	20	61	32	0.20267450836065645	0.28128480201093564	0.3224993576681953	0.19354133196021311	
4020000	-31766.33547323025	-30190.93441461211	-1575.4010586181403	-30190.93441461211	354.7051899358749	4.2861603586801404	3.92329714668101E-5	0.42168122353791476	4.030219690808757E-5	2.646631073756932E-10	0.41353484728799084	-1526.8937296136585	31612.847447244254	13123.010036645292	9631.021589278345	4338.664772176986	23.679149358952472	27	37	9	65	33	0.19766173732886097	0.28128480201093564	0.32355835826824825	0.19749510239195567	
4030000	-31808.331251691925	-30195.969086062218	-1612.3621656297069	-30195.969086062218	485.7730503099624	4.2861603586801404	3.07138312918235E-5	0.4114274663820982	3.0836025296572326E-5	1.5370431541214583E-10	0.40392590638088244	-1563.371883196238	27932.13430996466	16578.27850983691	9911.497896834773	5936.083362154795	44.33965878445851	22	53	6	56	34	0.1974335517865514	0.28723625997507074	0.3178350858464228	0.19749510239195567	
4040000	-31791.588789433183	-30193.768173278564	-1597.820616154618	-30193.768173278564	433.4002175979499	4.3355653289402305	3.188804561089656E-5	0.4403843073632464	3.2286180599817404E-5	1.9771339532854793E-10	0.4440701900433425	-1549.4994998100212	35331.884016651326	16664.41294373786	4272.276431119006	4198.357225880995	36.09070144346941	23	44	3	67	34	0.1974335517865514	0.2999027760085511	0.30804535852873277	0.19461831367616533	
4050000	-31713.238553479972	-30189.306906508067	-1523.931646971906	-30189.306906508067	292.6492134489447	4.3355653289402305	5.125562647347436E-5	0.4232752480233616	5.2486514936588634E-5	5.069532129164931E-10	0.4381514771532827	-1471.8441686953183	17115.271989585424	6286.910703281767	36096.26829943687	2929.0046560352775	26.88890674871486	45	19	7	66	34	0.200546092237467	0.2967902355576355	0.30804535852873277	0.19461831367616533	
4060000	-31676.854068965265	-30189.03187665863	-1487.8221923066324	-30189.03187665863	240.24835272870376	4.125640802061689	6.216409626384101E-5	0.420555571979542	6.574903350063896E-5	7.708825062785509E-10	0.43509496040515006	-1441.958757644509	12670.503189405646	12956.865612318801	5498.803259922019	2598.555670692764	23.131847357270832	26	16	30	64	35	0.200546092237467	0.2967902355576355	0.30804535852873277	0.19461831367616533	
4070000	-31725.25106371596	-30204.47156021623	-1520.779503499732	-30204.47156021623	267.69360901284506	4.125640802061689	5.194249412298347E-5	0.40034900613457164	5.468769061736879E-5	4.993211382957891E-10	0.41478247757397707	-1473.588818087589	2999.920633692681	12455.370554404184	12246.694571044429	2795.250712142663	42.11624688462317	3	24	43	66	35	0.19863886410104745	0.3022123381190378	0.30804535852873277	0.19110343925118262	
4080000	-31732.502160625598	-30205.87627443282	-1526.6258861927772	-30205.87627443282	255.0070584837575	4.578391998450995	5.666501325948463E-5	0.42478103239617704	5.834194342945903E-5	7.001146359544407E-10	0.44128555746097364	-1478.1690253387562	27629.87575084335	12584.572778844626	11164.68746742449	3980.5260930905683	27.387048941261178	3	3	66	64	35	0.19863886410104745	0.29862011561793567	0.3123141559633268	0.19042686431769076	
4090000	-31651.80676229466	-30197.080847906986	-1454.725914387671	-30197.080847906986	190.92583896544474	4.145049345011194	7.546669148080922E-5	0.44134809846686857	7.900318766215649E-5	1.3058020331588743E-9	0.46306861827206885	-1409.10995115895	7236.261498484458	13543.079250502751	5561.115662185296	2434.234277179053	20.980881732689724	14	10	54	58	35	0.1898156881993662	0.29862011561793567	0.30409468620209745	0.20746950998060137	
4100000	-31684.07777581457	-30188.339111409696	-1495.7386644048754	-30188.339111409696	232.12769578942496	4.206743622457206	6.156287316736342E-5	0.5134314745462653	6.555490215748927E-5	1.1334572420904503E-9	0.5237495544260742	-1447.4806958958823	10446.18480377714	28319.318889609127	8781.88099815164	2171.403782061632	22.574836370101497	20	5	52	60	34	0.1898156881993662	0.29862011561793567	0.31394486687957884	0.19761932930311998	
4110000	-31664.78341741675	-30179.355977601626	-1485.4274398151235	-30179.355977601626	218.54645469021216	4.11812733758161	6.353861065985667E-5	0.42216749906829076	6.81689573506093E-5	8.491867983655705E-10	0.4368387133104433	-1439.7254016488891	11101.304203172773	12075.986802661726	7757.277502024184	2029.6501094150879	19.086333143164733	7	28	43	59	34	0.1898156881993662	0.29862011561793567	0.31394486687957884	0.19761932930311998	
4120000	-31649.055426362862	-30177.91499586699	-1471.1404304958703	-30177.91499586699	223.73100808641277	3.8962171121585585	6.729519715572023E-5	0.40355720777961535	7.139461415467265E-5	8.655959177823265E-10	0.4149657241276639	-1425.823909766739	14984.757766806933	7837.397047735077	7365.988744259713	1862.7645759413292	15.820862238852717	11	25	42	59	34	0.19161262309817076	0.3106356740234416	0.306191944015539	0.19155975886284932	
4130000	-31693.6519012358	-30225.59778994017	-1468.054111295632	-30225.59778994017	220.1015478080024	4.019364980172151	6.664762772986715E-5	0.39760205359748707	6.941816099541765E-5	7.766878191363836E-10	0.40059685484675966	-1423.0767339583113	4666.434039942685	12893.584688343819	6905.820526289001	1447.5601247120119	18.577724234693083	7	22	46	63	33	0.1983579790819688	0.30056636981161994	0.3088445190713689	0.19223113203504305	
4140000	-31602.963705342252	-30184.985223397	-1417.9784819452514	-30184.985223397	163.1604454877036	4.0936123787755045	8.629132469360638E-5	0.42813557258650137	8.756273453456723E-5	1.4993558029067455E-9	0.44268202102167686	-1373.1293578069658	2390.9387771104502	9758.866193212656	6069.574884798302	1507.3997840012405	12.759993121102571	5	17	57	58	34	0.19923518344299246	0.2996891654505963	0.30761264479832845	0.19346300630808347	
4150000	-31550.71067481045	-30189.530133582357	-1361.1805412280933	-30189.530133582357	122.6112534658558	4.080258966051591	1.2299457251821705E-4	0.3952392307614284	1.1969630880832799E-4	2.5738498074656277E-9	0.4117774625759258	-1318.7360248962332	2334.0623328969914	6802.569631088184	4707.823707458169	943.6436515660936	6.923106992592205	6	26	47	59	33	0.19923518344299246	0.2996891654505963	0.30761264479832845	0.19346300630808347	
4160000	-31586.204767076997	-30204.102955643535	-1382.101811433461	-30204.102955643535	129.10736522620613	4.080258966051591	1.1634690274658156E-4	0.425867787412062	1.0995467063060041E-4	2.779152153781612E-9	0.45579901263006595	-1339.062467045695	7606.508426952737	4446.143486852941	4635.38966417717	1450.3191896665867	4.079477062157637	12	18	54	55	32	0.19923518344299246	0.30009820553184546	0.30197801772703675	0.19868859329812602	
4170000	-31538.261334519564	-30190.108706538253	-1348.152627981312	-30190.108706538253	108.50583033229616	4.080258966051591	1.3469654803636088E-4	0.44865168525004373	1.2953450073252226E-4	3.933605464831327E-9	0.4684029855844732	-1306.1881425857591	1625.741358111233	5020.643669003956	3710.29743334304	1205.120802484791	5.546598117370528	2	42	38	55	34	0.20259967943711893	0.29244210710364926	0.30854787900203523	0.1964103344571973	
4180000	-31526.514048113582	-30171.69250873182	-1354.8215393817618	-30171.69250873182	120.3113633035826	4.080258966051591	1.3209404877827032E-4	0.4298772783305612	1.2985234249273615E-4	3.937576723652899E-9	0.45955010273304286	-1312.1275345836405	1303.014902893359	5086.169428147496	5069.457142068875	1134.187117423962	10.554973391257176	7	36	32	61	35	0.20169928511300805	0.29244210710364926	0.30854787900203523	0.19731072878130818	
4190000	-31615.45940919978	-30181.224969785348	-1434.2344394144293	-30181.224969785348	188.99833283381747	4.107705761852525	8.764577645423967E-5	0.5078665011072961	8.192384467038005E-5	1.8811549372237113E-9	0.5332155528222645	-1388.3601383360121	5343.530272813656	6779.570134275893	13257.950927519267	2008.8050105885313	10.80083825260962	9	63	4	60	35	0.1974047237809491	0.29673666843570823	0.30854787900203523	0.19731072878130818	
4200000	-31562.232757066366	-30184.542864337243	-1377.6898927291234	-30184.542864337243	136.2724409645105	4.075268217025847	1.1536662409581524E-4	0.5067265790410229	1.1030584777711675E-4	3.41872272704445E-9	0.522568945311101	-1333.4421527750076	9457.262565421153	7335.933581025246	5696.364461979009	1344.0285026999998	8.745321940612554	22	44	7	63	35	0.19648056832394242	0.2980498928709694	0.30763080845082424	0.19783873035426464	
4210000	-31582.521185521637	-30179.30641128848	-1403.2147742331583	-30179.30641128848	161.95164541692574	4.075268217025847	9.879314857677846E-5	0.46837306995118666	9.306571527910913E-5	2.115468623325771E-9	0.4753310910147367	-1359.7950634167623	2664.5816663123996	6636.6147987406175	4593.055027273262	1906.0163372404766	9.799686989181792	8	67	4	58	34	0.19891620472410299	0.30238891628268244	0.30221720675578884	0.1964776722374264	
4220000	-31571.252053632277	-30195.66169763846	-1375.5903559938176	-30195.66169763846	133.14348183655702	4.2723574713723655	1.1222284088168209E-4	0.5571836304466472	1.0204343257488441E-4	3.957673266752765E-9	0.5864347110518179	-1333.0468873110988	4740.33790026664	6396.6877350439545	2033.5830221041053	1402.362863008627	4.675422287202368	3	70	7	57	34	0.19675664933611586	0.29860461970833707	0.3052986956764075	0.19934003527914024	
4230000	-31599.808322690013	-30213.20123110003	-1386.6070915899852	-30213.20123110003	140.98487877029203	4.107548445050313	1.1007457958249328E-4	0.5280816470795017	1.0010913786467024E-4	3.174121218414637E-9	0.5264068215742911	-1342.8132212752357	4007.245766677831	6951.985597397722	5057.834719582887	1843.6435094308931	5.397184782183216	11	45	22	59	34	0.19588838733622482	0.2994728817082281	0.3052986956764075	0.19934003527914024	
4240000	-31544.753825878735	-30173.624982589696	-1371.1288432890387	-30173.624982589696	142.192644517351	4.107548445050313	1.155105776048796E-4	0.4980026526281615	1.0345760231757106E-4	2.468389566935805E-9	0.4623362479860003	-1325.5763488902483	1185.5564501131205	6845.324754394945	8138.283640971195	1183.2155250760293	6.064306810978235	5	63	5	64	34	0.1934737050800568	0.30188756396439614	0.30934031059494127	0.19529842036060643	
4250000	-31553.834034813615	-30192.654693175067	-1361.1793416385472	-30192.654693175067	126.54688669342444	4.229638982288801	1.2970021420516091E-4	0.512386841089706	1.1343523561920865E-4	3.3439088369515368E-9	0.4753933140093828	-1317.9190705346366	3443.9265545508283	5733.624847864814	6860.3767438842015	1094.3591252619426	5.957899971033893	3	54	16	64	34	0.20060734288611784	0.29475392615833507	0.3048213154915841	0.1998174154639636	
4260000	-31566.55023086093	-30196.717810423255	-1369.832420437674	-30196.717810423255	137.07299585750943	4.229638982288801	1.1343732737826448E-4	0.47591229565552007	1.0220195591055102E-4	2.7946967233320437E-9	0.4746321950419948	-1324.5802116272828	1589.709432682697	5893.825673109414	12077.779796076533	1372.0408369952568	5.888942087082156	5	59	7	66	34	0.20060734288611784	0.29475392615833507	0.3048213154915841	0.1998174154639636	
4270000	-31621.01610856802	-30194.6939464118	-1426.3221621562188	-30194.6939464118	174.00792815599266	4.229638982288801	8.672938938794385E-5	0.47250117503973754	8.138141063106805E-5	1.3913292563025384E-9	0.44418394051738447	-1380.765605779296	4943.705368471703	6598.62784697113	13879.273227108497	1537.6006326952302	11.168683031738174	8	63	5	61	34	0.19635249849013553	0.30357356021254445	0.31039896740808953	0.18967497388923105	
4280000	-31655.8801453202	-30195.45953434921	-1460.4206109709896	-30195.45953434921	198.9417129213964	4.365049587725739	7.585913005675628E-5	0.4953994967714032	7.012249487957898E-5	1.1619445690327677E-9	0.4717120497374577	-1414.7960239970284	4390.2706948229625	7865.757674798312	10660.586763681054	2408.102611961929	14.147723661284454	1	61	15	59	35	0.18905296968115995	0.30357356021254445	0.31039896740808953	0.19697450269820663	
4290000	-31587.18738657407	-30182.675582910055	-1404.5118036640154	-30182.675582910055	152.08342641895368	3.9259142605775814	1.0522731879552068E-4	0.46616164266992915	1.000284242463219E-4	2.0747854557436463E-9	0.4489772847792805	-1361.1334155530976	5842.575593854045	7572.598769344178	4646.8124248830345	1388.7929359307188	14.219772940120464	15	47	16	58	35	0.19357331813027837	0.29905321176342603	0.31039896740808953	0.19697450269820663	
4300000	-31569.708994692002	-30183.18199446399	-1386.527000228011	-30183.18199446399	150.545383699632	4.207189588373866	1.0238353887178716E-4	0.41408777633833793	9.778186240186947E-5	1.7816380216859073E-9	0.42376537053335284	-1343.6302967097909	5862.568271433526	9506.028026151951	1068.2404029098327	1410.680914801067	9.790984383350663	57	18	14	46	36	0.19357331813027837	0.29905321176342603	0.31039896740808953	0.19697450269820663	
4310000	-31562.860217595247	-30210.241886659678	-1352.618330935571	-30210.241886659678	133.5373018929967	4.207189588373866	1.221292917937501E-4	0.3967625164660567	1.1571564792586135E-4	2.5402228513513185E-9	0.4155620295731599	-1309.3192454819098	4183.907047675891	7975.573408024634	5320.632703257867	1332.4882397953759	8.864536508460573	54	6	17	57	37	0.18758361529146692	0.29905321176342603	0.3043182942430276	0.20904487870208005	
4320000	-31559.179891939064	-30202.33461587356	-1356.8452760655068	-30202.33461587356	128.7793357482229	4.176459462792494	1.1110371915887047E-4	0.429804914998721	1.080252389035803E-4	2.3726004137550243E-9	0.441605247600429	-1314.2961557509511	6995.957763722423	4970.831629355347	3946.2961291730244	1200.5360037561813	6.703382149463678	65	9	1	59	37	0.19658466250365925	0.30416306809425325	0.3020314811989093	0.1972207882031788	
4330000	-31571.158571443346	-30200.598443956955	-1370.5601274863918	-30200.598443956955	130.03801039993513	3.9889239462980997	1.1519017518404484E-4	0.42301116981298237	1.1258188898092328E-4	2.6197939166716947E-9	0.45711808548866767	-1328.7095236140992	4593.0888885611	4878.029645795213	4248.221061012053	993.5921270833483	7.743840518578023	58	10	5	62	36	0.19978188592300009	0.2919734682968072	0.3110238575770145	0.1972207882031788	
4340000	-31610.409039047016	-30198.18382958929	-1412.2252094577289	-30198.18382958929	156.89149694766706	3.922259916151711	8.839867202639307E-5	0.4188004603381896	8.848821351753968E-5	1.638609029221732E-9	0.4578947426256183	-1370.272266477027	8027.094733358989	2662.9226514174948	1884.159672459249	1817.8460979993813	12.886313577296807	66	14	2	53	36	0.19366231503671713	0.30118665142602263	0.3048537555803047	0.20029727795695612	
4350000	-31610.811805286325	-30177.116298997797	-1433.6955062885268	-30177.116298997797	184.5325668104873	4.154917040377189	7.96860680502585E-5	0.4919399896815443	8.19638495714645E-5	1.800715912342993E-9	0.5213564972236915	-1390.1440815572153	7912.109978572807	3162.5634855795115	965.0083208085383	2624.4253278016695	16.251561046529307	68	12	21	35	35	0.19366231503671713	0.2995837958334351	0.30834201319726684	0.19841187593258153	
4360000	-31550.5506112324	-30199.0161308418	-1351.5344803906025	-30199.0161308418	107.92837746123394	4.089681165413463	1.3564873815455358E-4	0.44808931530071505	1.334321748660413E-4	4.443382996854555E-9	0.4788374278235282	-1309.5210463396738	5385.510595500891	3191.0669724808226	1234.1821428900382	2196.7291458998234	7.793356116602895	69	12	40	15	35	0.19366231503671713	0.3028649177692662	0.3050608912614357	0.19841187593258153	
4370000	-31570.276463607803	-30204.93096924316	-1365.345494364642	-30204.93096924316	123.45825442950837	4.091557343522361	1.2677470255722262E-4	0.42071855770973043	1.2298111622443725E-4	3.5122336774837214E-9	0.46346856169964906	-1322.9367710572217	6036.152794610256	5979.003997529152	1582.7334623703237	1761.9963965049524	9.520270099917232	56	16	49	14	36	0.1988413625898755	0.30038140238488714	0.3058544297963654	0.19492280522887254	
4380000	-31592.78724567323	-30210.163212131567	-1382.624033541664	-30210.163212131567	142.5961756998786	4.017310286616081	1.1555212093814896E-4	0.3988157526648569	1.1474698336126163E-4	2.354115043462614E-9	0.4139666186098608	-1339.2965767236822	4619.369177647734	11964.444314254886	1881.8976515154461	1240.6342578524636	12.460478887903543	61	5	36	34	35	0.1988413625898755	0.30038140238488714	0.3058544297963654	0.19492280522887254	
4390000	-31579.8434384663	-30179.59224480496	-1400.2511936613394	-30179.59224480496	145.10977314906327	4.262378054540674	1.0651050599722477E-4	0.4513876637420408	1.0733102812524765E-4	3.113977124307014E-9	0.5132052045192029	-1358.574626503943	7115.690525449465	5239.729988927152	1355.1461132596085	1153.6957710432048	14.088301251642731	43	32	47	14	35	0.1988413625898755	0.2945868915509977	0.31164894063025483	0.19492280522887254	
4400000	-31575.347491205877	-30203.1086873962	-1372.2388038096772	-30203.1086873962	147.38278965774998	4.262378054540674	1.1648283230480906E-4	0.41497060219207116	1.1724181934155196E-4	2.9521430388087706E-9	0.46266913556076505	-1330.0209114038062	6154.544635347307	4716.718198024344	997.9782725563514	1802.2013805521626	9.763894562685433	37	46	38	14	36	0.1988413625898755	0.2889129128568743	0.3173229193243782	0.19492280522887254	
4410000	-31552.936469345932	-30192.913514811935	-1360.0229545339969	-30192.913514811935	123.34924634042318	4.262378054540674	1.1453813385235953E-4	0.3891747310055644	1.1576869618411861E-4	2.7163606739168497E-9	0.44644083765501097	-1317.0469617823655	5193.380549714532	3764.293040530085	1097.5543970916913	2881.648202223425	9.274455222063988	32	55	44	4	36	0.1949176533733143	0.2885974701529656	0.30882270161474573	0.20766217485897495	
4420000	-31579.41295935487	-30189.162270057637	-1390.2506892972335	-30189.162270057637	145.2517241413794	4.010575766485613	9.698217532379165E-5	0.4423325809821255	1.0315448979997297E-4	2.431911699965806E-9	0.48098453054057166	-1348.4463176559893	7590.505877958785	3818.063585562783	1805.43355696921	1436.0250588357378	9.910212757775579	27	48	29	31	36	0.19968383454331975	0.2885974701529656	0.30882270161474573	0.2028959936889695	
4430000	-31680.415603508634	-30191.828162162998	-1488.5874413456354	-30191.828162162998	243.68019215360326	4.126830686364028	5.5389774120223837E-5	0.4468864353151325	5.881682020106699E-5	8.83062932656009E-10	0.502190084550925	-1441.6631144863898	15817.148655035408	14371.68413471816	3952.830439031783	4088.2283442300745	15.72265860990238	17	48	35	35	36	0.2074813724884906	0.2885974701529656	0.3010251636695749	0.2028959936889695	
4440000	-31637.61251761739	-30183.45044971015	-1454.162067907238	-30183.45044971015	263.12819536294364	4.126830686364028	6.619172059923762E-5	0.3985908040946595	7.099866541860082E-5	1.13845139307148E-9	0.47367078661895634	-1408.6155370905205	16865.05463811645	9349.948174415618	2332.93743886122	3086.5383245122516	18.815030642409738	10	58	41	25	37	0.2074813724884906	0.2885974701529656	0.3007947772288695	0.20312638012967488	
4450000	-31618.637761016864	-30161.298730838982	-1457.3390301778823	-30161.298730838982	225.4627478031948	4.130828161844875	6.193608486833766E-5	0.41390966541036	6.799636777060483E-5	9.880327578054177E-10	0.4806379286280889	-1412.2074690146615	20565.589444652695	8421.063309778583	3466.7008369237105	1999.7063864605384	14.48499972768372	9	56	24	45	37	0.19684991611119781	0.30011743508359207	0.3038642710415836	0.19916837776362714	
4460000	-31647.04683077392	-30183.398259464353	-1463.6485713095688	-30183.398259464353	250.9651428138863	4.118146204455683	6.5418074184416E-5	0.4680450822640691	6.883265153093617E-5	1.2246227565434545E-9	0.501849489490267	-1418.8190790525682	11916.079790034288	7197.791105520005	2288.3030329904677	2905.4199679033354	21.209491173943125	33	36	34	30	38	0.19510538326282437	0.3009164083953626	0.3038642710415836	0.20011393730023005	
4470000	-31646.447238457462	-30184.531732260508	-1461.915506196955	-30184.531732260508	225.11021275488076	3.99539674451394	6.751443477728928E-5	0.40195082361309215	7.148260453469953E-5	9.019886015463408E-10	0.4221074611425888	-1417.2585980960234	11741.624472439134	5496.82628833349	2561.627601584911	3502.2833514775984	19.533052407999577	32	44	43	14	38	0.19510538326282437	0.3009164083953626	0.3038642710415836	0.20011393730023005	
4480000	-31660.11209926832	-30208.914668470763	-1451.1974307975588	-30208.914668470763	214.6874041415683	3.99539674451394	6.750186056345043E-5	0.3640279837142184	7.090264096494142E-5	7.488646321837064E-10	0.388027799861448	-1405.8033827824004	11453.05786629096	11192.050469007216	1902.9719064591673	3294.832179860412	24.34021433279036	34	38	47	14	38	0.19510538326282437	0.3009164083953626	0.3038642710415836	0.20011393730023005	
4490000	-31669.94287566639	-30178.516885924575	-1491.4259897418162	-30178.516885924575	288.6545642293884	4.062698170456846	5.804817854426584E-5	0.48781848745705036	6.0260373443213516E-5	1.0026695580224414E-9	0.5276755345175602	-1446.0812649687766	16117.676161943475	7974.752222128325	1928.015762561532	2760.3062572647686	22.662153916948014	19	54	27	34	37	0.19196238531974844	0.29718425025096423	0.3075359219980254	0.20331744243126257	
4500000	-31707.36704593237	-30192.23135750853	-1515.1356884238376	-30192.23135750853	345.00611017856755	4.062698170456846	5.1913191910942185E-5	0.4540633614277035	5.2348163393077816E-5	6.594118708268957E-10	0.4879255884055919	-1468.973835757194	7362.731976009135	13181.276508397947	2298.9936576586697	3886.929082881478	22.440945137711054	5	72	38	19	37	0.20264057089552098	0.29141044374020236	0.30783406929427615	0.19811491607000115	
4510000	-31695.822057766873	-30188.876434665537	-1506.9456231013353	-30188.876434665537	270.7129042824293	4.062698170456846	5.543794949785516E-5	0.4409184490795635	5.532163696665419E-5	8.190331875573743E-10	0.5048656989795963	-1461.5859063883574	15577.66170488421	9725.532725729829	2999.61215453752	2657.6472026452216	20.254420628450514	23	49	42	23	34	0.20264057089552098	0.30754019440095876	0.29170431863351975	0.19811491607000115	
4520000	-31704.83776701619	-30225.537966174565	-1479.2998008416262	-30225.537966174565	247.48099311793496	4.041827350681637	6.975740716603025E-5	0.4402912809404011	7.096443432797489E-5	1.2600821294706907E-9	0.49875490677978324	-1435.3854127691816	5674.903809890583	8044.696801216644	2250.9814794138556	2654.1769740897275	29.244338022094492	2	66	37	31	35	0.20233397996366553	0.30754019440095876	0.29201090956537523	0.19811491607000115	
4530000	-31671.539880177075	-30191.688000965965	-1479.8518792111101	-30191.688000965965	247.91799425143972	4.041827350681637	6.449437215364568E-5	0.4659319115375159	6.641699035783061E-5	1.0254207426301777E-9	0.5047282937838063	-1434.9840520274577	7425.560215487883	9402.811843614763	1560.1229394238796	2933.2906930662057	24.292516379072765	1	67	54	14	35	0.20226499255163177	0.3007828462784013	0.29883724509996645	0.19811491607000115	
4540000	-31644.615403861313	-30207.43610248658	-1437.1793013747342	-30207.43610248658	175.88866793275076	4.039915077507076	8.367996678471608E-5	0.45318534653856013	8.322694353992082E-5	1.6354825259094144E-9	0.48339856706930623	-1396.9933581159132	6471.198139306872	8540.455732914468	1883.0025341606975	161.52051802051312	22.92825543510615	7	64	65	2	33	0.19100724932570773	0.31247348352017384	0.3008251777977079	0.19569408935641117	
4550000	-31674.324377069726	-30200.945510947222	-1473.3788661225053	-30200.945510947222	215.80885245113612	4.2385564752743665	7.601239102470014E-5	0.426215849593803	7.595702034094149E-5	1.2507546413886223E-9	0.46390322043671384	-1431.7104100060396	15102.163347101592	10531.08199734754	2799.577373567403	133.31358608856942	22.46639344607654	4	63	67	1	36	0.19637456387496896	0.30748330642981814	0.2982714024009833	0.19787072729423025	
4560000	-31594.902499691452	-30211.7458728547	-1383.156626836753	-30211.7458728547	146.20596283799162	4.124729862964266	1.1946234972198064E-4	0.41920793809943824	1.1848023623928084E-4	3.087272188664722E-9	0.4626476784698193	-1344.8084669865725	865.508721428101	4571.6792293244025	1328.384265096964	69.97248724197624	16.619161869102978	3	67	65	4	32	0.19120873847056977	0.3038573683043687	0.3105169001994846	0.19441699302557755	
4570000	-31741.79387349787	-30195.317655847193	-1546.4762176506772	-30195.317655847193	298.56865096823293	4.124729862964266	4.749167323126811E-5	0.422692339000135	4.70759741678887E-5	4.88938182238406E-10	0.4609570513166447	-1504.2120761683857	15576.978583773733	14893.708295574761	3206.626030696191	78.63430210657594	48.000626354134916	20	48	67	8	28	0.20121710188684364	0.29384900488809484	0.3105169001994846	0.19441699302557755	
4580000	-31729.130618879233	-30203.92408403979	-1525.2065348394435	-30203.92408403979	277.67318807689827	4.124729862964266	5.532338816780417E-5	0.4552140224658361	5.495673613510488E-5	6.908093932200299E-10	0.4762151986721031	-1483.7980347662656	10419.375996478475	11221.362995839409	2518.3517378859424	114.16758130147987	50.33207087227847	19	52	62	10	28	0.20121710188684364	0.29384900488809484	0.3105169001994846	0.19441699302557755	
4590000	-31677.712498431487	-30195.151101293097	-1482.5613971383916	-30195.151101293097	207.71562294199225	4.434148726550161	6.969864316744061E-5	0.5201551915227937	6.870601930446558E-5	1.4210816374189873E-9	0.5385787708307153	-1440.887003063732	5961.3932835851265	7139.90780758843	2027.283020288233	614.5540898497306	28.563653307986534	7	62	65	4	33	0.20121710188684364	0.2967274956376175	0.3076384094499619	0.19441699302557755	
4600000	-31825.182829636233	-30204.84466815403	-1620.3381614822015	-30204.84466815403	435.99823337045	4.434148726550161	3.332415422518162E-5	0.5217009654018827	3.290113998956205E-5	3.520508588819253E-10	0.5634831766185993	-1576.3675113934958	29289.6811216187	16697.36975044798	3481.984187883661	85.41481949409588	61.32839160728633	11	52	72	11	25	0.19301600689711002	0.3049285906273511	0.3076384094499619	0.19441699302557755	
4610000	-31693.463661896883	-30174.223919557706	-1519.2397423391785	-30174.223919557706	279.2829707004445	4.01807246454796	6.090453458247466E-5	0.5266093743262495	5.687317438416263E-5	1.229956545183427E-9	0.598579151212829	-1477.0452119625836	11504.14327146191	14539.032804605511	2402.9383110513454	141.63985861408892	33.81427432749989	15	49	71	17	19	0.19301600689711002	0.3046779957839951	0.3078890042933179	0.19441699302557755	
4620000	-31724.85848864326	-30218.124353422216	-1506.7341352210462	-30218.124353422216	253.80593666853954	3.878846988154611	6.676628986266424E-5	0.5010560846018162	6.183983483964615E-5	1.1620635166889157E-9	0.5234962311906839	-1466.564564724121	11350.509773370795	8734.257853844043	2314.174663769865	48.117936045377924	20.87333135085804	29	40	67	6	29	0.19301600689711002	0.30181482090353856	0.3078890042933179	0.19728016790603412	
4630000	-31693.819678356886	-30192.32645661536	-1501.4932217415267	-30192.32645661536	266.8556516365726	4.2084520717328315	5.59468410784123E-5	0.46060632275062247	5.379472552225468E-5	7.122995142422788E-10	0.4887439401325543	-1458.738222649997	12458.09813171062	21404.24381392608	2833.951887870833	96.76024791572631	24.045426991799186	49	17	67	5	33	0.19836441012835812	0.29914851543354826	0.30520690653206006	0.19728016790603412	
4640000	-31642.64851812861	-30179.402402693515	-1463.2461154350958	-30179.402402693515	207.59760696515835	4.093176420768402	7.407075164073137E-5	0.47754152592603744	7.097994020443186E-5	1.3951041406706436E-9	0.4969795572051217	-1422.7795874469268	9521.429735509973	9883.079269885071	2552.1780079287228	61.00435684592322	22.89587401032538	55	10	68	4	34	0.19571845045925693	0.29950898026094863	0.3074924013737609	0.19728016790603412	
4650000	-31615.037698946475	-30188.66259833563	-1426.3751006108428	-30188.66259833563	180.5958126664759	4.5679686195067655	8.133145309570538E-5	0.4437264440147284	7.89325149765848E-5	1.6007886654747344E-9	0.47615360619586367	-1387.7054922094449	8955.534455603765	4780.647898022029	2523.4975147391883	24.741456886500757	14.092822624392573	66	4	63	7	31	0.19572260253111698	0.2987365549966602	0.3036644189297817	0.20187642354244173	
4660000	-31693.454189578944	-30213.31274359945	-1480.1414459794937	-30213.31274359945	241.81752871852856	3.9992808080851336	5.7313175793598426E-5	0.39427591142147694	5.650657010441017E-5	5.908314150868708E-10	0.42175747326478014	-1438.8455250745585	10449.750162005514	12734.694050962325	3429.1584335895514	101.0102621012991	10.462385289489895	52	14	67	6	32	0.2009227077869197	0.295467706325261	0.3030629361473174	0.20054664974050251	
4670000	-31742.132940023203	-30193.519055794684	-1548.6138842285197	-30193.519055794684	340.69640164021155	4.223247335947512	4.033538027623777E-5	0.41561243638983586	3.959453371208917E-5	3.165024435550765E-10	0.4448251096495151	-1504.7079030934722	19674.798205475854	29898.308669928145	4341.227480038445	76.76925693645312	24.494537391800772	49	15	68	8	31	0.2009227077869197	0.2987849711562627	0.3030629361473174	0.1972293849095008	
4680000	-31745.942702634336	-30198.76281082889	-1547.179891805446	-30198.76281082889	303.8964695861946	3.9825884142420995	4.2657693042194015E-5	0.4320993851526537	4.255885900379131E-5	4.217694476292601E-10	0.47474651271221935	-1504.0439785803208	13683.288024496727	21177.704269302463	4751.544583426235	92.32787512204176	23.023264380248627	54	9	69	12	27	0.19236574906953768	0.3073419298736447	0.3030629361473174	0.1972293849095008	
4690000	-31809.658420434116	-30218.93211357347	-1590.7263068606433	-30218.93211357347	391.12900938629633	3.9506401881998623	3.505513800516824E-5	0.41285757074217866	3.441434225374553E-5	2.455888428653618E-10	0.4371109597095858	-1549.1135936085766	15795.268027859438	7842.857737267331	4150.521145825784	95.06406169717215	34.478369552798426	69	4	62	8	28	0.20119044215576573	0.30460245251177437	0.3063354949770422	0.1878716103554183	
4700000	-31789.799853632398	-30196.25364152678	-1593.5462121056194	-30196.25364152678	435.00017826295334	4.271860963901915	3.223496246064382E-5	0.48074750695164487	3.131709007631947E-5	2.8085740297370887E-10	0.5260805964631399	-1550.4105846688653	20614.367724339616	4649.805025610996	5195.897541662631	218.30635353030985	29.858104008400584	73	9	52	6	31	0.20119044215576573	0.2899877948317403	0.32095015265707627	0.1878716103554183	
4710000	-31812.416910048647	-30182.963683790986	-1629.4532262576624	-30182.963683790986	523.4206636298778	4.083440223534694	2.7337977214796007E-5	0.42817736283341756	2.7034343538009948E-5	1.6830643048292035E-10	0.4635697539172745	-1585.8225754184607	25459.227588804617	5327.08014159613	6126.388856602666	212.04062157860815	37.663967706051096	72	8	53	7	31	0.20119044215576573	0.29902914443223044	0.3054148531997505	0.19436556021225398	
4720000	-31814.779891309627	-30208.653944911897	-1606.1259463977278	-30208.653944911897	472.19978736069163	4.103525293803274	3.1165681901740535E-5	0.4823962947156335	2.9546729411822054E-5	3.0006138149677095E-10	0.5573791357173113	-1562.7788917946737	19951.39944990167	7916.340599067948	5821.5532874249175	193.43834096572698	29.744325739314235	67	11	56	7	30	0.20199599609442953	0.2949196739769302	0.30796799894474264	0.1951163309838983	
4730000	-31814.60142762488	-30181.16938781141	-1633.432039813469	-30181.16938781141	577.6910584543801	4.199838452880035	2.929659714073644E-5	0.4713946313311792	2.7484849347659763E-5	2.2313667546972725E-10	0.5147011461560014	-1588.4565346431457	22833.212422011933	17382.08997347432	7732.8005111937455	240.31464659621082	39.19561187748707	63	9	65	4	30	0.20182803076761832	0.29430116697091513	0.3087544712775689	0.1951163309838983	
4740000	-31808.010011192375	-30192.71497193962	-1615.2950392527566	-30192.71497193962	446.78247453392623	4.199838452880035	3.082156906896312E-5	0.44918151071752466	2.901191385319511E-5	2.2064276502760368E-10	0.49584340328229737	-1572.4231797301256	23546.4449525487	6366.115532656478	4261.898411722414	205.86871552780522	16.94736962095423	73	25	39	6	28	0.20225321719796155	0.29488815179045547	0.3077423000276853	0.1951163309838983	
4750000	-31837.661666217682	-30172.735326672486	-1664.9263395451953	-30172.735326672486	572.176044142992	4.199838452880035	2.462226917051463E-5	0.5217950560946909	2.2737379517994376E-5	1.5147515161900777E-10	0.5172909906954167	-1621.5200025968954	27202.892731140986	7261.818790936908	5004.210646486421	128.72001627657954	32.5297343398037	71	11	57	1	31	0.20225321719796155	0.29488815179045547	0.3077423000276853	0.1951163309838983	
4760000	-31837.69379146624	-30170.519199683396	-1667.174591782843	-30170.519199683396	547.2898116999262	4.199838452880035	2.473523046336593E-5	0.47109167212820596	2.32996654433759E-5	1.3462853591430728E-10	0.4766263397249537	-1619.595062988322	32376.198706417355	8212.496306350211	5986.517898297267	3627.3356732381003	35.9964976284848	74	39	20	6	32	0.1972401863082168	0.29488815179045547	0.31112986006098836	0.19674180184034	
4770000	-31953.185969697384	-30197.521173223275	-1755.6647964741087	-30197.521173223275	990.8165946048024	3.944080418398561	1.4545538066041435E-5	0.4811098339059616	1.3965308571303432E-5	4.91216288820356E-11	0.49062873953788105	-1706.5209483318322	38288.37843902152	13915.874420811826	5046.587951118653	6228.142219534014	81.47756655823457	72	58	5	4	32	0.1972401863082168	0.29488815179045547	0.3140404686403168	0.19383119326101156	
4780000	-31917.60836041869	-30189.332647331896	-1728.2757130867938	-30189.332647331896	746.7799058597337	3.944080418398561	1.8070521422836364E-5	0.4756758115827194	1.7263835491543107E-5	6.822870762302449E-11	0.4559852492703439	-1680.3601004151876	38171.10977842524	9710.481344200733	4099.539875889398	4222.691266850957	85.82705736608418	70	62	4	2	33	0.20128217846870103	0.29488815179045547	0.3051179761318777	0.19871169360896643	
4790000	-31750.511969468167	-30173.8088202202	-1576.7031492479653	-30173.8088202202	353.84078063761217	4.021012169894882	4.356801694615763E-5	0.5349291235851924	4.0021664226216633E-5	4.3385367687755197E-10	0.5040802160793472	-1531.91785134958	14048.473953943863	4425.2447182042515	2988.869706396887	2707.7400572097777	33.504293771014034	73	44	2	19	33	0.20128217846870103	0.29488815179045547	0.3051179761318777	0.19871169360896643	
4800000	-31771.019353965796	-30153.09815365052	-1617.921200315276	-30153.09815365052	452.6024223034232	4.32818857152431	3.636529095542742E-5	0.6418129091094165	3.0857516783919334E-5	4.976304765375703E-10	0.67365816519669	-1570.0720013979428	22158.31926659408	7506.368617378105	7455.537102478053	3725.174748292726	39.34835639094207	75	24	17	22	33	0.20128217846870103	0.29488815179045547	0.30714112539048777	0.19668854435035635	
4810000	-31760.010606263335	-30168.748965269126	-1591.2616409942107	-30168.748965269126	393.6375941512268	4.32818857152431	3.870337723163174E-5	0.5712606769479854	3.557467070124077E-5	4.3132336619605903E-10	0.5688624841863376	-1546.9324261453526	18587.949284278344	5669.993147031779	2315.317435591464	1405.9893303770796	22.0494215900712	80	40	13	7	31	0.1944756618068017	0.30597975989880866	0.3028560339440339	0.19668854435035635	
4820000	-31823.307594924154	-30176.72055083738	-1646.587044086773	-30176.72055083738	531.0750046202695	4.32818857152431	2.756021411665215E-5	0.5646212550261617	2.5480874174332836E-5	2.2611590302572833E-10	0.579198214026243	-1602.0136319109745	24861.755600156775	6720.20061900725	3586.7179528063557	743.5680869279282	29.541414537600808	74	47	16	3	31	0.19398339754755234	0.30810641446220377	0.3012216436398881	0.19668854435035635	
4830000	-31815.635675995778	-30173.133132054714	-1642.5025439410622	-30173.133132054714	464.3106253346755	4.114639121168932	2.8220369429105194E-5	0.5800821555016596	2.7133249439679113E-5	2.830015001328097E-10	0.5972532942791346	-1594.6723268332685	20950.878687394743	14659.864307155201	5703.848281408882	3847.2280576368835	43.25055918920543	69	33	15	20	34	0.19435791102029146	0.30497060392363207	0.300847130167149	0.19982435488892808	
4840000	-31874.0380297262	-30194.32060581253	-1679.7174239136725	-30194.32060581253	635.187234371597	4.265568552381453	2.2322419467224807E-5	0.47921424876428365	2.2055240109956143E-5	1.2837486910714096E-10	0.5044916404678967	-1630.8462601849117	27794.15083875914	12676.422500278859	3068.576703262626	6440.505273354666	59.92221714930994	67	29	13	28	34	0.20506179163492255	0.3086291103498477	0.29718862374093336	0.18912047427429698	
4850000	-31846.38887579034	-30189.869728673322	-1656.519147117018	-30189.869728673322	559.9914106887841	4.265568552381453	2.7150448029239982E-5	0.4791055632174613	2.6529874574929814E-5	1.6880117438090268E-10	0.49382997619436014	-1608.8522365064782	22049.507871089674	8932.941700005658	6805.682614402685	4883.07692451166	55.23134487376764	67	40	16	14	34	0.20064842849153464	0.3081251577872965	0.29718862374093336	0.1940377899802361	
4860000	-31808.560623393972	-30190.945545784056	-1617.6150776099162	-30190.945545784056	451.8090632297821	4.265568552381453	3.202116307755389E-5	0.48216067930032486	3.086334603397411E-5	2.558567708613699E-10	0.511962629348567	-1570.891163416549	21850.160077223256	8443.710750429784	5966.111880483182	3042.1514129019242	55.75302007129335	63	26	38	8	36	0.20045096146585983	0.3081251577872965	0.29738609076660816	0.1940377899802361	
4870000	-31792.826440305962	-30204.697169348645	-1588.1292709573183	-30204.697169348645	370.1534613269952	4.265568552381453	3.7656282897389406E-5	0.48745947685681246	3.710917925017715E-5	3.918510148214675E-10	0.5292015584762993	-1541.2927012841826	20625.411831482154	12750.6303746602	5804.087579243277	2708.0921879131824	59.77306819878316	64	10	56	5	36	0.20045096146585983	0.2912149518308849	0.31429629672301973	0.1940377899802361	
4880000	-31727.775744345156	-30189.903255218425	-1537.8724891267307	-30189.903255218425	312.24251185796203	3.826951246776129	4.780425698498598E-5	0.4264247429606728	4.653416717820511E-5	4.4130048238922604E-10	0.44227057954328935	-1492.6586143684779	13814.883394800041	8205.884536835449	3474.4938662335117	3096.6702029781595	29.2639526142742	55	13	50	17	36	0.20045096146585983	0.28807557355492164	0.317435674998983	0.1940377899802361	
4890000	-31757.215811864822	-30211.89203012486	-1545.3237817399618	-30211.89203012486	298.0411736171552	4.089701233511929	4.7167283442831324E-5	0.39802625820657883	4.6105541331848305E-5	3.64614035469916E-10	0.41810399937577364	-1499.65172670003	13037.169063887946	3318.774749015918	7388.382503664344	2585.943825209921	41.7526733851635	79	21	14	21	36	0.2002992301551017	0.28342753181909514	0.3222354480455677	0.1940377899802361	
4900000	-31720.531353046015	-30204.252262083555	-1516.279090962459	-30204.252262083555	259.7659462591675	4.009137843565912	5.679366279675857E-5	0.41743928825623333	5.563924836027499E-5	5.707677646961743E-10	0.4200648503085882	-1471.7660546476322	9840.942295293687	3319.6899437279603	5036.006728493087	2962.220659193193	21.520013228912788	85	15	12	23	36	0.1940140188589032	0.30048646230353265	0.31146172885732865	0.1940377899802361	
4910000	-31710.227969755248	-30205.024881195535	-1505.2030885597121	-30205.024881195535	259.7565645120867	4.028888335872561	5.9504071601354476E-5	0.38462494531756525	5.7942150975157135E-5	5.069034226633698E-10	0.3767793281146797	-1461.5593681826742	9855.013711253814	3283.9507219453076	3301.1571370635493	2782.040014474382	27.332231983537707	82	4	25	24	36	0.1940140188589032	0.30048646230353265	0.31146172885732865	0.1940377899802361	
4920000	-31734.2314589111	-30222.120160400464	-1512.1112985106374	-30222.120160400464	247.12884771472565	4.217946681023581	6.110232394349979E-5	0.42082690362082326	6.080790089571957E-5	5.759979478073977E-10	0.39133949573369203	-1468.7250593400224	9779.32034262559	4089.3675343217465	2975.9933296953677	2168.3623581462953	29.773717172014113	68	19	19	30	35	0.1940140188589032	0.30048646230353265	0.311561574661503	0.19393794417606172	
4930000	-31824.38138317503	-30203.272141623722	-1621.1092415513094	-30203.272141623722	429.78932270060005	4.217946681023581	3.47490357730446E-5	0.45357944065643946	3.356927496408951E-5	2.2789620852009016E-10	0.43708830761557615	-1573.7317460425938	19399.675265063266	8190.372568265798	8461.000975062716	4266.360101830601	57.804887199335596	62	4	17	54	34	0.1940140188589032	0.2992481534733624	0.311561574661503	0.19517625300623198	
4940000	-31810.927144374054	-30151.101413420944	-1659.8257309531116	-30151.101413420944	621.5005429672416	4.0086270886731175	2.6831851818269662E-5	0.5202312884721924	2.6054386354255952E-5	2.0822649700366901E-10	0.5356653073755465	-1609.437010031581	47508.522479386374	19544.433650745726	13815.846037647638	5035.640946669329	55.64013748663641	32	45	12	48	34	0.1940140188589032	0.2951044230727448	0.311561574661503	0.19931998340684962	
4950000	-31783.66224758874	-30173.339587774295	-1610.3226598144483	-30173.339587774295	414.51301103013833	4.0086270886731175	3.551836868992084E-5	0.5414421322902369	3.3745239276400386E-5	3.598693338100973E-10	0.5501787905195678	-1561.016752996282	26867.5540271256	13439.226538143628	16396.78872851603	3799.394980725395	37.9749264468758	24	39	29	45	34	0.19975807728114356	0.2973555730669579	0.3058175162392627	0.19706883341263653	
4960000	-31872.21837954354	-30185.327870240624	-1686.8905093029152	-30185.327870240624	664.0087432086955	4.0086270886731175	2.1061354438693836E-5	0.5143726095666938	2.0777519783491803E-5	1.0118061888711445E-10	0.4959417285672061	-1636.296165623218	41656.09712235869	25642.582945039387	9316.199996768659	7154.31464523653	52.98804633547604	34	47	7	48	35	0.19975807728114356	0.2973555730669579	0.3058175162392627	0.19706883341263653	
4970000	-31679.489055691163	-30180.78119394617	-1498.7078617449909	-30180.78119394617	241.7952046048362	4.250072596326556	5.769341824602377E-5	0.4805676709484368	5.623038024077872E-5	7.681857961974527E-10	0.48725459039684776	-1451.4950528759093	13074.169675638803	10962.268563163308	13941.15162932936	2374.8317249638294	11.766473082340053	35	43	6	51	36	0.19491999715542377	0.29421055500027143	0.30896253430594917	0.20190691353835633	
4980000	-31727.121156799487	-30182.51415702322	-1544.6069997762686	-30182.51415702322	302.9467381466816	4.312456151537563	4.468527220425542E-5	0.48770257163780395	4.435462487180681E-5	5.030987367253231E-10	0.49313447150350426	-1493.5643203370028	20080.435186666113	11937.194514031657	35503.19927655836	3935.509904980156	32.71629854005537	16	65	1	53	36	0.19491999715542377	0.2929711421078805	0.3102019471983401	0.20190691353835633	
4990000	-31713.59169136992	-30203.414435938972	-1510.1772554309475	-30203.414435938972	243.46649123463268	4.312456151537563	5.910611330569909E-5	0.45943168736406365	5.8542713079547676E-5	7.759928073479662E-10	0.4691308835161285	-1466.1541064260186	10417.867260780113	6451.984786676763	2110.8188540738533	2311.4394272698228	24.735428513880525	36	46	16	39	34	0.19491999715542377	0.2929711421078805	0.3102019471983401	0.20190691353835633	
5000000	-31711.902130741346	-30189.768844222377	-1522.1332865189695	-30189.768844222377	279.3737780024776	4.312456151537563	5.443728222732026E-5	0.5021188381956071	5.4411432799610866E-5	6.334286289077583E-10	0.4783376492196442	-1476.8464397579091	17109.298888266032	7526.081798372013	2445.2129266008405	2494.027343158844	23.005724672902986	18	65	34	19	35	0.19491999715542377	0.2929711421078805	0.3102019471983401	0.20190691353835633	
5010000	-31685.129182430745	-30182.235937624187	-1502.8932448065577	-30182.235937624187	243.59815698023962	4.312456151537563	5.717134929614903E-5	0.5166850251111405	5.701947429065799E-5	8.581632871889954E-10	0.5098075144788005	-1456.8340377270636	17687.445970559605	10544.276762338948	3970.5950591636956	2517.410838326627	26.455415666908493	22	57	53	3	36	0.19491999715542377	0.2929711421078805	0.31841355593505805	0.19369530480163838	
5020000	-31708.123493531333	-30187.555346616427	-1520.5681469149047	-30187.555346616427	250.61860252955435	4.39210850243042	5.4437304702503565E-5	0.5338144477221267	5.327722118981059E-5	8.209702243817801E-10	0.5201636645912371	-1474.0355107225237	17542.063505367994	8460.019557434072	3338.2671421841897	3773.6442354639835	19.189923523812418	23	59	31	23	35	0.19491999715542377	0.3050007297547368	0.30631965996559274	0.1937596131242474	
5030000	-31756.484474815632	-30191.255486944316	-1565.2289878713145	-30191.255486944316	355.4974240244743	4.237415577447662	3.968295482391399E-5	0.4555770578290952	3.88907970508886E-5	3.395148187873349E-10	0.457669593836833	-1519.3518904888967	32569.58870737056	13330.944039297941	4440.084550197442	1030.984797785093	27.37957793555133	16	70	45	5	35	0.19491999715542377	0.3050007297547368	0.30631965996559274	0.1937596131242474	
5040000	-31765.178536351486	-30201.719575363488	-1563.4589609879988	-30201.719575363488	383.6694001714536	4.237415577447662	3.8622472144368575E-5	0.45472709192704064	3.836983341581502E-5	2.9285289964062954E-10	0.4479695739637577	-1517.903508712311	27147.868277002388	10899.182983664747	4780.791253573291	1112.9847297035726	27.54707445456269	13	72	45	6	35	0.19491999715542377	0.30244541293541854	0.308874976784911	0.1937596131242474	
5050000	-31826.52109596924	-30198.002325777452	-1628.5187701917912	-30198.002325777452	497.3842765794373	4.237415577447662	2.8519348406222363E-5	0.43501258231277484	2.800549081774187E-5	1.570246766088791E-10	0.43977842632962805	-1581.162077342705	40888.181870501125	17280.60147838921	7488.202655463179	1334.1453530935487	35.83263193704717	23	68	37	9	34	0.1979392158046042	0.30244541293541854	0.30585575813573057	0.1937596131242474	
5060000	-31935.052539594406	-30206.182168318508	-1728.870371275899	-30206.182168318508	860.5098403662909	4.417762449572386	1.5955235604135562E-5	0.4770181289904811	1.614017652551658E-5	5.403872465694407E-11	0.4489124947737683	-1679.5618419130863	58106.85966731529	21388.12921653118	10040.071804657322	2223.664289648938	60.19683876255908	29	65	35	10	32	0.1979392158046042	0.30244541293541854	0.30585575813573057	0.1937596131242474	
5070000	-31916.794776873365	-30192.100929899152	-1724.6938469742117	-30192.100929899152	857.4118029527763	4.065747115119037	1.666397767463407E-5	0.47632773412127477	1.6099252397374772E-5	5.712476410263227E-11	0.4673416146172937	-1676.5881029022764	56854.018760699	21684.642934168263	8032.233395119509	1103.1985899418912	62.99807696049728	20	78	35	6	32	0.2039601518262942	0.30244541293541854	0.29983482211404056	0.1937596131242474	
5080000	-31896.45373651993	-30184.461938429842	-1711.9917980900857	-30184.461938429842	873.155718577801	4.105833305246647	1.820943378734327E-5	0.5496918773457353	1.69588188786085E-5	7.728606719657732E-11	0.516039140203672	-1663.7426861823517	67811.87810226818	22798.02988125318	9236.69331741519	548.0924200724638	96.33242869412062	19	73	41	5	33	0.2039601518262942	0.30244541293541854	0.29983482211404056	0.1937596131242474	
5090000	-31953.892672146954	-30189.35776781403	-1764.5349043329252	-30189.35776781403	1190.841415891984	4.105833305246647	1.2765641933484597E-5	0.5295351346276765	1.1925780781154503E-5	3.7104532004503034E-11	0.509716805338719	-1713.4072019252828	92837.56951477329	27564.73577064421	16940.813861256454	2272.7937781103374	73.65092739581462	21	71	41	3	35	0.2011086327942902	0.30244541293541854	0.29983482211404056	0.1966111321562514	
5100000	-31791.181997574196	-30200.563554780194	-1590.6184427940043	-30200.563554780194	424.0435210981383	4.099112233663101	3.540326032736561E-5	0.5212957836535155	3.2887705513318E-5	2.735307183478701E-10	0.5000256988035535	-1543.2561762735609	59534.080176782	12553.042240107648	4967.7206837849135	1216.9365787539882	22.56963370448517	17	78	36	6	34	0.2011086327942902	0.2979848333981593	0.30063644946586227	0.20027008434168894	
5110000	-31756.099653462185	-30200.359160825108	-1555.7404926370748	-30200.359160825108	342.69858814107226	4.099112233663101	4.561271717267845E-5	0.42581310673822215	4.355374793220602E-5	3.574250338870867E-10	0.4228861838793424	-1513.0050939485798	29908.169214422156	10198.568412518958	3338.7534305849513	90.31557832051769	42.78082662937108	15	83	35	4	34	0.19718250721103991	0.29332205133320116	0.3052992315308204	0.20419620992493923	
5120000	-31781.70945938097	-30204.1145289706	-1577.5949304103708	-30204.1145289706	375.1256518992825	4.573782791229411	4.2696950930953046E-5	0.4257414615541377	4.0518325702598275E-5	3.040908758182292E-10	0.42777752668705643	-1533.9570921351376	35588.190224427875	8868.32328934825	4669.731012683093	36.665028734075506	55.14284014684014	19	73	43	12	24	0.19718250721103991	0.29827536296039736	0.3003459199036242	0.20419620992493923	
5130000	-31906.143056677014	-30204.111031340122	-1702.0320253368902	-30204.111031340122	748.8655797656647	4.573782791229411	2.0581095767264058E-5	0.46604274321084466	1.935623545888721E-5	8.702222042182615E-11	0.47785754705909783	-1655.924081911293	43600.091942856394	16463.085781975493	8391.694852281342	159.56350657644907	99.35788765224775	33	63	38	21	16	0.19718250721103991	0.30691285687745185	0.3003459199036242	0.19555871600788474	
5140000	-31802.603666444134	-30204.665525362943	-1597.9381410811927	-30204.665525362943	456.12192960576783	4.0748254724375945	3.693123959106992E-5	0.4467346271720131	3.6450992313664756E-5	2.599528387283045E-10	0.45284183925976684	-1555.561497984719	25975.058110112852	7872.458597951591	3647.523819563207	82.56561234689318	40.792947050102654	36	82	17	25	11	0.19815582823290592	0.30691285687745185	0.3003459199036242	0.19458539498601873	
5150000	-31897.795101276006	-30187.31633693052	-1710.478764345486	-30187.31633693052	816.0164070611933	4.054323965011284	2.035828418799976E-5	0.47783199133018484	2.0427642191126722E-5	8.920695721360449E-11	0.4682716399429047	-1665.1984410914295	35127.73600272682	16523.791563482275	5901.230467241371	260.9534049321331	60.534116660859794	37	73	25	21	15	0.20597129537412626	0.2975464549242664	0.3003459199036242	0.19613632979798384	
5160000	-31948.759851329076	-30201.710519960667	-1747.0493313684087	-30201.710519960667	932.6485851756662	4.1076332256113455	1.7609469667023972E-5	0.5811744499693855	1.766415971772682E-5	1.0204374914156009E-10	0.5883123384537225	-1699.58361885882	44604.367351755616	23268.092914113986	4324.975207448877	1030.8244007915605	85.6117535080582	36	73	33	3	26	0.1956358284845535	0.2975464549242664	0.3003459199036242	0.2064717966875566	
5170000	-31908.45574254605	-30199.91900843187	-1708.5367341141814	-30199.91900843187	757.3183210684509	4.421471171566826	2.1560272752163693E-5	0.5112264051151546	2.1082898915651424E-5	1.2514687724011797E-10	0.5219312523282498	-1661.992473828891	60311.610388350775	13411.716413907145	3615.775566342518	710.2481668070817	46.60933800626592	38	73	30	3	27	0.1956358284845535	0.2975464549242664	0.3039367839433108	0.20288093264787	
5180000	-31864.248141884716	-30191.39507223121	-1672.8530696535047	-30191.39507223121	606.7988553343268	4.1264663180640015	2.3127671345876488E-5	0.4761793080409578	2.340564007181056E-5	1.3481573279295296E-10	0.4970515068550326	-1625.4777412992025	52516.21959473311	12599.409547258738	3144.2504247493175	2125.172129984943	34.523162010157776	31	80	29	5	26	0.1914265669527709	0.31279077828830787	0.30814604547509344	0.18763660928382853	
5190000	-31758.292351503755	-30189.194875916804	-1569.0974755869513	-30189.194875916804	326.63284670112745	4.1264663180640015	4.253766065609217E-5	0.5150371094235765	4.3507145384659114E-5	5.512983622436314E-10	0.547356237344986	-1528.6655651075464	20629.665605862316	7005.174396748353	1654.5707054567588	44.29735237354465	20.655525894934836	31	80	36	3	21	0.19249175381065914	0.2936795197558101	0.30814604547509344	0.20568268095843809	
5200000	-31747.891448630835	-30195.165582694957	-1552.725865935877	-30195.165582694957	309.0802260275405	4.1264663180640015	4.687888633099916E-5	0.4385623820549506	4.722521070482216E-5	5.780415840496299E-10	0.5031536718152331	-1512.6203661776976	26565.53531083481	7876.820755537542	1282.9772635407714	17.782566988132242	19.337489658558372	28	83	35	20	5	0.20021221722446278	0.2998441566491887	0.3104133062566999	0.18953031986964944	
5210000	-31692.35351674878	-30179.122886658566	-1513.230630090214	-30179.122886658566	284.2866401134171	4.083153639414006	5.536107763312093E-5	0.47896081229620957	5.684688523015691E-5	8.43460717430132E-10	0.5191942471626685	-1472.8410727923726	21630.388094978058	5792.626336899292	1204.4550585523966	11.746735750435954	28.45546102213953	25	88	30	26	2	0.20021221722446278	0.2998441566491887	0.3104133062566999	0.18953031986964944	
5220000	-31710.27183572969	-30191.680120065215	-1518.5917156644769	-30191.680120065215	282.82504017010933	4.3249552425374596	5.518459279939515E-5	0.4841070357599044	5.7801330648940944E-5	8.554653062002549E-10	0.5140905893415714	-1478.7644578374056	18343.533842402052	7128.704214490653	1184.9360774126328	24.00273590184082	26.46003971710026	26	85	32	12	16	0.20085777600673732	0.29564453491709813	0.3097710926527616	0.19372659642340376	
5230000	-31709.475252886103	-30200.63032732257	-1508.84492556353	-30200.63032732257	216.9167442500592	4.342539029916502	6.151698243802156E-5	0.4829331922983748	6.343901495228363E-5	1.1046383299092023E-9	0.5217941512831811	-1469.5963736411034	10802.599429466667	5760.698726856311	1222.1766937214336	19.576580745314967	34.86955963221018	19	88	36	25	3	0.19999442207649987	0.2965078888473356	0.3123682746891034	0.19112941438706196	
5240000	-31738.74819250536	-30207.605325441014	-1531.1428670643465	-30207.605325441014	258.9402964542421	4.342539029916502	5.471078149368419E-5	0.5044135759103614	5.847593220656547E-5	1.0726862180423665E-9	0.5661252825145355	-1490.6266617325984	20983.445271058536	5523.8333741730385	1870.1642399799396	59.437367193817096	16.55467740682675	19	91	33	10	18	0.1982635620211189	0.29823874890271657	0.3123682746891034	0.19112941438706196	
5250000	-31663.827921384407	-30191.913637433925	-1471.9142839504825	-30191.913637433925	200.2124038000104	4.045251111226273	7.562611104745514E-5	0.4689217070630653	7.854053159821441E-5	1.4592377425337625E-9	0.48955897038169477	-1433.7492647954805	12594.446133829133	4021.5662368939807	1040.1384996476572	24.888319406822394	24.18385937958191	23	85	34	19	10	0.2013179068068949	0.29823874890271657	0.3093139299033274	0.19112941438706196	
5260000	-31645.38647266771	-30189.11110613805	-1456.2753665296584	-30189.11110613805	194.04897609120448	3.8079299613682953	7.684543068953859E-5	0.5035259922613267	7.976735676216018E-5	1.6351598461875458E-9	0.5143036807837583	-1418.05553824193	11557.285095185669	5105.497132768871	912.9019615359576	12.227206916183386	21.032707780417155	21	85	36	17	12	0.19939928707408658	0.30015736863552495	0.3093139299033274	0.19112941438706196	
5270000	-31647.41207196491	-30194.425701533433	-1452.9863704314782	-30194.425701533433	176.94402200010637	4.022409996027496	8.189297379026976E-5	0.4825333949652681	8.230882937259131E-5	1.8978741927538584E-9	0.5097343784083305	-1415.366831879508	9737.729960856761	5764.793704775341	1239.4435001998536	14.913716805326105	9.821245979751733	13	89	38	22	9	0.19939928707408658	0.30015736863552495	0.2975633535104969	0.20287999077989244	
5280000	-31658.010700920313	-30189.674693595283	-1468.3360073250299	-30189.674693595283	200.7907919116251	4.022409996027496	7.93483062661775E-5	0.46100242943434355	7.830252149668603E-5	1.423378056082109E-9	0.4834511206785864	-1429.1013519820199	11273.407581685007	6455.124949131801	1103.4079808853935	18.490826694375134	35.22654771230645	10	92	39	28	2	0.19939928707408658	0.30741373924591364	0.2975633535104969	0.19562362016950374	
5290000	-31698.827716153948	-30208.540422694547	-1490.287293459403	-30208.540422694547	210.53099907221943	4.022409996027496	7.088219689163746E-5	0.5029803024816313	7.099485839594077E-5	1.3479248452596532E-9	0.5198636977402892	-1451.7162018405822	9718.756705502838	4894.596969942258	999.0180996030491	86.46784539161499	16.24674040539902	28	85	30	5	23	0.19939928707408658	0.2932535507434284	0.3128657613206112	0.19448140086187465	
5300000	-31675.60870366359	-30184.77086240652	-1490.8378412570726	-30184.77086240652	216.5366676927269	4.088530440554595	6.63887173764053E-5	0.47781094165822274	6.534351866307175E-5	1.1039329210446356E-9	0.5067771394757555	-1450.3026526438223	12776.326261264647	4707.105451625782	864.7632225713397	413.6067035520598	23.190295046828517	25	88	27	4	27	0.19939928707408658	0.2928701522512361	0.31324915981280355	0.19448140086187465	
5310000	-31726.691783203154	-30192.42096334581	-1534.2708198573455	-30192.42096334581	272.7023045198492	4.088530440554595	5.062534649191318E-5	0.5055260979236673	5.026908165210689E-5	8.26902236015711E-10	0.5584514593878757	-1491.9480514108438	36451.61817402328	6335.97117348855	1505.3087946759558	180.66443545973536	22.429329827910383	25	89	25	4	28	0.19939928707408658	0.30462257166730594	0.2928289565472975	0.20314918471131083	
5320000	-31670.557097269408	-30196.431602134566	-1474.1254951348433	-30196.431602134566	193.10883557681478	4.088530440554595	6.907825052817722E-5	0.43349077273342485	7.12820472949366E-5	1.1402307466870833E-9	0.4810860899428165	-1432.7817546781828	15902.069094115814	4555.950985848389	1141.1938943390903	563.9096481132156	18.252284329950285	20	95	19	9	28	0.197673744853555	0.3011668981959473	0.2935125564746832	0.20764680047581532	
5330000	-31680.99588151369	-30233.215624990466	-1447.7802565232241	-30233.215624990466	189.1972204878085	4.088530440554595	7.81682360820701E-5	0.43041790569966615	8.094703786643191E-5	1.4952066053270698E-9	0.48759536804398146	-1408.2012482138794	10993.841698302938	4448.5700338635415	1313.891220660183	210.21103834425574	12.200744030921788	21	84	29	9	28	0.19505344665087798	0.3013849146838456	0.2962832375491439	0.2072784011161334	
5340000	-31673.20362725448	-30230.480412761044	-1442.7232144934364	-30230.480412761044	188.50003791079504	4.101758117180943	7.762085762769353E-5	0.40470031441388193	7.700213687084223E-5	1.2021644560553615E-9	0.4427741916493615	-1403.4815859414527	11621.314766296093	4174.382313899339	1495.422572856783	140.25273505140794	12.468890275050112	23	83	27	11	27	0.19505344665087798	0.3013849146838456	0.3024262950153014	0.2011353436499759	
5350000	-31634.397843207866	-30204.40364372158	-1429.9941994862847	-30204.40364372158	156.5669178795787	4.101758117180943	9.226795221822265E-5	0.4837738102342877	9.464712011843312E-5	2.21421454689362E-9	0.5122662343753605	-1388.7699522049481	19826.217279228815	4032.8926066913973	1390.4853805821022	319.2478846606565	10.255158090033433	25	79	35	3	29	0.19505344665087798	0.3013849146838456	0.30817493182547195	0.19538670683980536	
5360000	-31643.18839365094	-30211.253381484537	-1431.935012166402	-30211.253381484537	184.85257260270234	4.041886420167726	9.207754539558626E-5	0.4287591685474361	9.15061315275258E-5	1.6624852681723121E-9	0.4481739673547377	-1393.8216679127659	11392.036866848477	4791.523697979229	1014.0426426519114	57.841675196739494	10.854655998411111	17	82	43	1	28	0.19505344665087798	0.3013849146838456	0.30817493182547195	0.19538670683980536	
5370000	-31633.856854270678	-30226.110370112834	-1407.7464841578453	-30226.110370112834	126.40305349299051	4.435682098515792	1.1272975654996827E-4	0.42292900159978103	1.1102213076684563E-4	2.547652248333312E-9	0.4510929594855875	-1368.9312967812011	7796.438538107567	3247.430493142719	790.8212387600325	337.55897574769426	8.84114276261421	34	75	32	4	26	0.18669191826079312	0.3060216398453267	0.3122373676651064	0.19504907422877463	
5380000	-31640.625868470048	-30215.681479726143	-1424.9443887439052	-30215.681479726143	168.56949441430538	4.278121440741396	9.844333887521458E-5	0.3910436203991952	9.895149594932049E-5	1.7638962289706976E-9	0.42927637773576477	-1385.685521560982	7586.368289952901	3369.0230166658976	1903.5355273491327	242.6501767113391	13.697440075888414	18	79	37	9	28	0.1963427742478356	0.3060172026872466	0.30259094883614407	0.19504907422877463	
5390000	-31612.694005040892	-30182.533798412824	-1430.1602066280668	-30182.533798412824	142.93587936262176	3.8053679628734876	9.416069701645079E-5	0.47203772951630363	9.897162835325208E-5	2.6242430207883013E-9	0.5269485741547639	-1390.6578126288582	11719.49491505324	3957.3218085258104	1593.2241519269485	150.95003643927768	10.772753982318939	19	69	49	5	29	0.19844695909796564	0.30391301783711655	0.3020279546370485	0.19561206842787018	
5400000	-31674.012789020864	-30173.954537912996	-1500.0582511078694	-30173.954537912996	244.1760756053838	4.22727030116208	6.152377005224189E-5	0.4889730131561741	6.248506514652847E-5	1.009818619389039E-9	0.5160531705644568	-1457.7469231964228	12648.35138158947	6124.342654264349	2858.5391315975767	489.42253318306643	25.048820806328866	23	69	39	10	30	0.19449774594413813	0.30391301783711655	0.305977167790876	0.19561206842787018	
5410000	-31679.89018706873	-30185.117266102516	-1494.7729209662145	-30185.117266102516	220.8467561470136	4.03981005885779	6.728850623330922E-5	0.5026597552402597	6.756723213230578E-5	1.3420162047442908E-9	0.5385228124782939	-1453.3661219835453	12072.85602311657	5227.925011162648	2141.6312200188613	381.63528871013443	17.47898263281691	28	70	38	4	31	0.19449774594413813	0.30915307244716306	0.305977167790876	0.19037201381782365	
5420000	-31727.71873772413	-30202.873052342213	-1524.8456853819202	-30202.873052342213	249.12798587207507	4.03981005885779	5.3773240515142363E-5	0.45142020938925037	5.453380727151724E-5	6.163016104393802E-10	0.46158412783843994	-1482.5795576792016	21841.11334792929	6992.584086864499	3295.030906001474	182.2688901301215	17.24621436757487	17	71	50	2	31	0.1936517328098414	0.30915307244716306	0.29440623945202593	0.2027889552909705	
5430000	-31765.343373079762	-30193.72757158212	-1571.6158014976422	-30193.72757158212	391.55273457031785	4.194722202553479	3.8383583984646057E-5	0.4402322671850387	4.0074883662487966E-5	3.399474621391488E-10	0.4755305133421295	-1525.7614028695323	16969.117752915336	9956.657294609702	4430.690487465162	2747.392485140784	36.59005592881186	25	60	32	20	34	0.1936517328098414	0.30915307244716306	0.3096034919073747	0.18759170283562174	
5440000	-31773.438700492836	-30211.896860168803	-1561.5418403240333	-30211.896860168803	320.9223547484429	4.194722202553479	4.317616720680848E-5	0.3845243147421502	4.4470072395148415E-5	3.3997909414334823E-10	0.422529067418056	-1516.6302948216317	20398.753081945382	9320.854136188502	3172.394552630349	1795.5038553884713	43.91402146678016	19	65	22	31	34	0.20082756717122677	0.30313839402640563	0.30844233596674675	0.18759170283562174	
5450000	-31698.155752636474	-30188.899835264456	-1509.2559173720167	-30188.899835264456	257.8247706094902	4.434489292609199	6.137827502366243E-5	0.4142643808811888	6.414825731951812E-5	7.457891399565341E-10	0.4296825431971906	-1466.5049590459819	10774.972897980488	6768.58137780404	1912.948030755969	1188.7025370631952	30.29008515355593	29	70	34	5	33	0.20082756717122677	0.2983428397128209	0.3132378902803315	0.18759170283562174	
5460000	-31703.554528780995	-30215.443167529003	-1488.11136125199	-30215.443167529003	220.08836708325472	4.36556903646762	6.706004654624215E-5	0.40758654524245563	6.917638914924078E-5	1.014580870466278E-9	0.45597272155374485	-1444.5968246883824	11842.692730014849	6376.792182814849	2501.725176862236	1687.2005096664243	23.01141131960381	24	65	39	10	33	0.20082756717122677	0.2983428397128209	0.29523300633900884	0.20559658677694442	
5470000	-31652.20778403386	-30182.467639568305	-1469.7401444655534	-30182.467639568305	204.73127881993827	4.327556158091993	7.385197395801516E-5	0.4005764683616183	7.737082019734641E-5	1.2750381237616732E-9	0.4639205307471597	-1431.0205296381978	8516.739483695459	6950.483871186221	1703.8712089030516	47.009774328143465	14.59882550972335	26	58	52	5	30	0.20082756717122677	0.2983428397128209	0.3093579601798896	0.19147163293606365	
5480000	-31671.784453529748	-30190.604165978195	-1481.180287551555	-30190.604165978195	227.76821372782368	4.327556158091993	6.881055341271318E-5	0.3954653743804625	7.013539801063266E-5	8.847236368098513E-10	0.4226641999807518	-1439.5963720936684	10718.460875234236	6348.658027921801	2311.5008636767234	512.0016927556029	21.915677492151826	50	36	50	2	33	0.20082756717122677	0.2992651692384056	0.3093579601798896	0.1905493034104789	
5490000	-31699.059661909065	-30210.475455553602	-1488.584206355461	-30210.475455553602	232.565570334722	4.5435507751351585	6.111495847738908E-5	0.4567907950890508	6.283402361707436E-5	9.3008358984192E-10	0.48030571082058204	-1449.384466785135	11315.229998714192	7329.300365014462	2015.3208127546677	9.250555451051344	14.033908074707393	42	47	50	8	24	0.19703001502856948	0.2992651692384056	0.3093579601798896	0.1943468555531362	
5500000	-31697.76802118543	-30201.797320408656	-1495.9707007767756	-30201.797320408656	257.83846005328644	4.432436089742493	5.952009084519066E-5	0.5043860488584619	6.018856436405393E-5	1.069023517585735E-9	0.5507510791862512	-1454.3861160150007	13139.969230505327	8153.970731985667	2068.106156097015	12.516646001369015	38.52081195691462	49	39	51	21	11	0.20104585815431886	0.29559517950042247	0.3090121067921233	0.1943468555531362	
5510000	-31827.70375852922	-30187.877343851967	-1639.8264146772544	-30187.877343851967	543.5414831990704	4.068041547647192	2.866402573874713E-5	0.3970403699456501	2.817942302106677E-5	1.5255987078125638E-10	0.4385465285066303	-1596.6428018285942	23843.12507490509	8105.95355370554	4350.343435989717	19.464251110694526	54.62298155930295	65	39	35	11	21	0.20104585815431886	0.29559517950042247	0.3090121067921233	0.1943468555531362	
5520000	-31713.181796047636	-30172.233844097987	-1540.9479519496501	-30172.233844097987	319.5760882226101	4.1903980344850735	4.637849402883644E-5	0.4264521629288547	4.453387670674667E-5	4.6543699371887394E-10	0.4708881260077291	-1499.7006315601207	12072.156891156304	10036.053626068742	3299.6689888019087	13.066071813534514	29.558061785547643	52	41	45	12	21	0.20104585815431886	0.2974760275571006	0.30713125873544517	0.1943468555531362	
5530000	-31792.803384344723	-30178.591574016446	-1614.2118103282762	-30178.591574016446	595.4213879095288	4.047744433391814	2.9437746613073608E-5	0.3990832230924604	2.913543668527507E-5	1.6439970651872108E-10	0.4385910297334007	-1570.6340708348857	19252.84213354009	25676.701510939478	4872.910181104868	21.55430363726618	34.73579803530723	81	8	49	14	19	0.20104585815431886	0.2974760275571006	0.30713125873544517	0.1943468555531362	
5540000	-31783.362249347112	-30167.574613165732	-1615.7876361813794	-30167.574613165732	514.436100529482	4.18715548952471	3.0595016505022454E-5	0.44664755113248117	2.9694962908209037E-5	2.1132596365694458E-10	0.48826469782956067	-1574.4567687177885	20339.68187255899	9062.908015680021	3994.1172165800717	15.011270566251547	19.146155746277636	79	17	43	22	10	0.19794594580754193	0.2974760275571006	0.30713125873544517	0.1974467678999131	
5550000	-31901.15334128529	-30180.14168489314	-1721.0116563921522	-30180.14168489314	1128.094371314985	4.18715548952471	1.5748344422645683E-5	0.45402974583497513	1.550508387387748E-5	6.351493984168666E-11	0.5055255612663191	-1673.7045636475307	35579.224648115014	32021.372883606855	8972.197781758341	46.43670697865305	121.21316499928955	67	13	58	25	8	0.20083364398204492	0.29458832938259766	0.30713125873544517	0.1974467678999131	
5560000	-31903.83022235009	-30173.86906332713	-1729.9611590229622	-30173.86906332713	1092.5957841156956	3.9016528278249742	1.4582720085503805E-5	0.4548021316378784	1.5249117857954215E-5	5.6414745211940405E-11	0.4931764126197252	-1683.7804208173063	47280.46675562887	12261.573270142666	7512.772440193769	36.62650753590072	98.31424065963309	78	1	59	16	17	0.20416930801690356	0.29458832938259766	0.29923126254561155	0.2020111000548881	
5570000	-31761.209097621784	-30191.643137515788	-1569.5659601059956	-30191.643137515788	380.778515725612	4.385494272181437	3.6952388083326015E-5	0.4945440060707385	3.832032223028854E-5	4.553595276502498E-10	0.5445332768608981	-1527.615132027163	12449.418950925901	7547.476820146853	3243.5958353710803	26.331272824345614	61.09416655776581	79	10	49	30	3	0.20416930801690356	0.29701233310369557	0.29923126254561155	0.19958709633379015	
5580000	-31680.703367842067	-30178.915825126365	-1501.7875427157	-30178.915825126365	252.3131744967242	4.076525470468663	5.882364572014319E-5	0.49877580440173697	6.078779756332796E-5	1.0116679311149722E-9	0.5269819431447463	-1462.635712877913	7825.643489972176	2524.8532528165806	2772.8015878047704	20.706214149499	33.88484151237384	83	25	31	23	9	0.20227736164889942	0.29701233310369557	0.30112320891361566	0.19958709633379015	
5590000	-31628.165600753353	-30187.124244171155	-1441.0413565821996	-30187.124244171155	210.06778168947474	3.9682052957755602	7.694964014778974E-5	0.4115656149856499	8.048178281466544E-5	1.1851239400276275E-9	0.43664286327445967	-1403.7416043223543	9512.73438093615	1473.1683082361349	1875.4314045622555	13.08769613611721	14.742131790989696	74	41	23	17	16	0.20227736164889942	0.29701233310369557	0.301271603464319	0.19943870178308676	
5600000	-31679.06780255311	-30196.98277983526	-1482.0850227178505	-30196.98277983526	217.31140119608912	3.9682052957755602	6.492811301455334E-5	0.403759851732973	6.599244706182066E-5	7.927862083659755E-10	0.4318445091135833	-1443.7275313164046	8025.771533727586	1406.684515410428	2182.249921462215	24.599025910968667	37.24282156842866	83	27	27	26	8	0.1943033435197535	0.3026297261675622	0.3092456215934649	0.19382130871922018	
5610000	-31691.49237328489	-30201.38580455408	-1490.1065687308128	-30201.38580455408	226.39284141797015	3.9682052957755602	6.259641397893634E-5	0.4313408993938573	6.349693604293094E-5	9.377653411177277E-10	0.4796315249310832	-1451.7189469198865	9181.515113623003	1066.1779832940344	2095.708360900494	58.226395663700316	14.949942995871929	77	28	32	28	6	0.1943033435197535	0.3026297261675622	0.3092456215934649	0.19382130871922018	
5620000	-31714.57260333189	-30200.149243275602	-1514.4233600562866	-30200.149243275602	276.9176533650994	4.149202386953279	5.420143016916441E-5	0.49972532080577353	5.479430195091766E-5	9.923926940892115E-10	0.5791480267288412	-1475.1380440734947	11558.285254802759	2242.1957861601386	2240.9061095467564	39.758165929665914	34.220264212565134	78	24	34	18	17	0.1943033435197535	0.3026297261675622	0.3092456215934649	0.19382130871922018	
5630000	-31635.51680909599	-30175.143218829216	-1460.3735902667731	-30175.143218829216	231.04287905229262	4.0240469997777035	6.757055745747743E-5	0.5047310891219965	6.884524322855382E-5	1.6259286985508416E-9	0.5840851395885874	-1420.6372231957419	8165.270308379632	955.2505508304819	2653.952554331501	32.602135014144885	39.57304061591303	76	30	28	28	9	0.19640815126093264	0.297988067575139	0.3117824724447089	0.19382130871922018	
5640000	-31616.993480191108	-30185.70568669359	-1431.2877934975172	-30185.70568669359	170.8523543379501	4.044596737765743	8.637261473590834E-5	0.4852144636908235	8.880302166002964E-5	2.100929817611589E-9	0.5166042604710078	-1393.9360718486153	7042.916181315574	3224.3325005381466	1537.681314570028	28.974624444717755	17.066305832815033	78	7	50	28	8	0.19640815126093264	0.3017824549443094	0.30798808507553854	0.19382130871922018	
5650000	-31628.72470779077	-30162.341872983896	-1466.382834806876	-30162.341872983896	204.7428424439132	4.1493963426659715	7.085926762956141E-5	0.5045568943951322	7.288205800596637E-5	1.5656683563730407E-9	0.5425964146670066	-1427.2514516124038	8166.901530139159	11409.655600383436	1568.6279294175245	28.48874124093573	3.011150658978578	64	14	59	33	1	0.19640815126093264	0.3019673105536613	0.3064423363035757	0.19518220188183114	
5660000	-31622.269562213518	-30178.06779731901	-1444.201764894506	-30178.06779731901	195.17782190638044	4.176621428657654	7.70832787343386E-5	0.48672068231180454	7.93403957578991E-5	1.6648491519864511E-9	0.5142964802328469	-1404.0448548055763	6467.542280722242	9525.420683154392	1576.5912442204153	19.724242019033422	41.37610594229712	55	22	60	26	8	0.19640815126093264	0.3019673105536613	0.3064423363035757	0.19518220188183114	
5670000	-31629.917595988663	-30179.32404977681	-1450.5935462118528	-30179.32404977681	204.68902552725066	4.176621428657654	7.39994208899568E-5	0.5377459823480962	7.411280375015165E-5	1.890435976926704E-9	0.5722890496372618	-1411.115586762461	6993.795647637318	10650.22926922043	1464.4692549981216	23.960168902129727	19.75696746154008	57	18	62	18	16	0.19839965670811455	0.3019673105536613	0.3049370730679264	0.19469595967029857	
5680000	-31749.154817945928	-30195.750347943427	-1553.4044700024997	-30195.750347943427	308.97264015001883	4.176621428657654	4.7331459189469405E-5	0.4317876325262866	4.663797495967411E-5	4.96460987393182E-10	0.462713091778791	-1510.452829809531	9121.889008167265	17654.124456165813	3408.376564049301	40.12546979168968	72.87462784061786	64	14	59	29	5	0.19839965670811455	0.3026556109061009	0.30145480511229794	0.1974899272734874	
5690000	-31661.541609297044	-30198.412740039294	-1463.1288692577514	-30198.412740039294	208.49480868002695	4.210426467560371	6.930554529575095E-5	0.45467947567828776	6.943023100452861E-5	1.3537543333816914E-9	0.5003562996227315	-1421.5628265421394	9199.537685236584	12831.724087080049	2047.8191018195012	18.29042387839721	45.91972991100642	64	9	63	34	1	0.19215240317267018	0.3026556109061009	0.31073610749416974	0.19445587842705997	
5700000	-31612.60530603361	-30187.792375987996	-1424.8129300456135	-30187.792375987996	154.7237504316225	4.210426467560371	8.934158975234749E-5	0.38606087242916404	8.815980412007185E-5	1.5924570627425227E-9	0.439840645609211	-1385.1106166741288	5818.41481460103	14629.202475632286	1655.4784437230694	17.22785093323333	15.247092800141873	58	13	67	31	2	0.19360062907047976	0.30120738500829136	0.3104933219460153	0.19469866397521438	
5710000	-31654.03652716762	-30202.945536055682	-1451.0909911119388	-30202.945536055682	191.33903611406842	4.179039366609217	7.318522873013647E-5	0.40665125084004156	7.43468940975825E-5	1.2062275458657918E-9	0.46198031603421863	-1412.4131828250645	10033.531862424394	5645.177838891536	1664.5754251928286	21.608170725956015	25.71393884122739	73	7	57	32	2	0.2016392645673099	0.30120738500829136	0.30141580870330675	0.19573754172109284	
5720000	-31657.85166344816	-30223.78020894518	-1434.07145450298	-30223.78020894518	179.08930226421663	4.233646081086939	8.297066704696687E-5	0.4283712709655417	8.44059399478508E-5	1.6656288846742117E-9	0.48902539470909095	-1395.706261282146	7935.699276149071	620.5505574002188	1891.0109575190902	13.619902974253586	20.822013387792957	81	8	48	23	11	0.20478031765702226	0.3000334654001891	0.302589728311409	0.19259648863138049	
5730000	-31612.822310284482	-30170.212474385622	-1442.6098358988609	-30170.212474385622	204.29313718969743	3.9635287631305722	8.514244963066387E-5	0.47822157129749887	8.114055769834722E-5	2.2310805117436654E-9	0.5675655178279434	-1404.077699808383	9929.735428108259	6641.014155165957	1180.5203024260607	30.2270045671224	21.567354396414085	68	11	57	17	18	0.19918141840898873	0.30103952318200883	0.302589728311409	0.19718933009759432	
5740000	-31569.85909350412	-30154.044769020922	-1415.8143244832	-30154.044769020922	170.40830942072787	3.9635287631305722	8.739873095042948E-5	0.4151286182984729	8.571022468626924E-5	1.8343928435145167E-9	0.4821473757873023	-1375.0508650549837	6366.415972579826	14767.898932817592	1633.0634907246522	99.59874882892828	12.849352588006685	66	7	60	3	35	0.19918141840898873	0.30103952318200883	0.302589728311409	0.19718933009759432	
5750000	-31624.93808581226	-30194.188291065057	-1430.7497947472039	-30194.188291065057	184.33524639808257	3.9635287631305722	8.445210737561998E-5	0.4486930739719835	8.423371406600453E-5	1.619189644409787E-9	0.46999899122552563	-1391.7791135124332	5576.944950444957	7824.670417885664	1686.19723425474	73.69116178002953	15.53048077234114	63	16	54	6	32	0.19918141840898873	0.30103952318200883	0.302589728311409	0.19718933009759432	
5760000	-31623.3697723183	-30175.928772136973	-1447.4410001813278	-30175.928772136973	206.27028942499177	4.161966704594326	7.978142865180546E-5	0.4682675340455391	7.554190709602293E-5	1.5603915716734478E-9	0.4988960956954494	-1407.7251733197165	10341.459554151636	8332.095873978804	1573.4299232006663	75.0342674764522	14.771917701047299	60	20	55	3	33	0.19391968528273068	0.30103952318200883	0.302589728311409	0.20245106322385237	
5770000	-31663.389892659692	-30188.894520237292	-1474.4953724223988	-30188.894520237292	225.63097016746374	3.9062728925362937	7.044700860099838E-5	0.4734478194371143	6.502019438834182E-5	1.2193071192914766E-9	0.5141319006744614	-1433.6740088733925	8226.806874201562	10559.995208919168	2380.8302850053756	128.70599664218193	14.038219637566796	66	12	58	2	33	0.20392396208544714	0.30103952318200883	0.2966576473693314	0.1983788673632135	
5780000	-31629.68639859901	-30183.456592755076	-1446.229805843933	-30183.456592755076	192.49564370746475	3.9062728925362937	8.157455598445363E-5	0.512945700043818	7.37721367805162E-5	1.7031740124242812E-9	0.5412868309313068	-1407.3094001210268	8826.04078299481	6508.881806326361	1804.3018440260003	15.400524489721015	20.81243833978568	70	7	59	1	34	0.19571381024934434	0.29805042843609536	0.3120016389014451	0.19423412241311608	
5790000	-31609.49755356178	-30180.520797452482	-1428.976756109298	-30180.520797452482	179.42113858201827	4.484117075744569	8.600889707781036E-5	0.5108854960397745	7.629809611151957E-5	1.8839592003593545E-9	0.5396361221200305	-1390.5571854221566	8055.4253709030245	2102.3486953120523	1740.0912014599396	10.421665245630676	24.489742374775137	76	2	58	22	13	0.19571381024934434	0.29805042843609536	0.30641918274631547	0.19981657856824572	
5800000	-31570.27202581024	-30182.300106608807	-1387.9719192014359	-30182.300106608807	134.30136831414447	4.484117075744569	1.0891033640767406E-4	0.47558185866779745	9.87211595457141E-5	3.126117254918824E-9	0.528564818704939	-1349.8417307560399	7092.330572968521	2405.0747141383326	1252.8314489410614	9.196843304972422	27.470169512970575	77	5	54	34	1	0.19571381024934434	0.29805042843609536	0.30641918274631547	0.19981657856824572	
5810000	-31622.7558647195	-30194.02014573978	-1428.7357189797196	-30194.02014573978	179.9032960361911	3.8398748432079137	8.176964626149921E-5	0.49920805611321745	7.689596075902643E-5	1.9489739670938815E-9	0.5459029306551707	-1391.1809173919933	7443.737667103725	1270.2484426415422	2160.879579610593	14.207596501616077	15.273831334872494	77	14	45	24	11	0.19878138284608243	0.29498285583935724	0.30641918274631547	0.19981657856824572	
5820000	-31580.173330316866	-30177.248326426772	-1402.9250038900946	-30177.248326426772	150.23950550895643	3.820167303362645	9.893505422556153E-5	0.5140899804041721	9.218053144728782E-5	3.32617584979211E-9	0.5781424348276348	-1365.5630354721181	7097.170754438568	1517.649345776714	1488.9702169644795	72.96823006327078	9.048347203381969	78	36	22	6	29	0.19878138284608243	0.2974080871002846	0.30641918274631547	0.19739134730731836	
5830000	-31599.133888464978	-30173.471796008835	-1425.662092456142	-30173.471796008835	165.62661728843023	4.119564194859051	8.763568405138972E-5	0.548610037925432	8.159799835580464E-5	2.60914339915187E-9	0.5869365329129005	-1388.6482754494841	7011.146061762598	2420.3067595624498	1496.8207982429735	29.768432764676756	8.073712185917667	80	28	28	9	26	0.19878138284608243	0.3017673332571503	0.30205993658944974	0.19739134730731836	
5840000	-31617.67190768282	-30195.137195491392	-1422.5347121914276	-30195.137195491392	162.29291074575704	4.199295972890191	8.873099421709713E-5	0.5252257236998088	8.396035588650371E-5	2.280466848676935E-9	0.5337468354028735	-1386.5165489810136	6920.682233327847	1627.0288363687785	924.0809473375652	33.61939552205365	8.751922714831334	76	58	2	11	24	0.19433714102799818	0.29520860510516533	0.30736678069269874	0.2030874731741386	
5850000	-31588.929756368234	-30171.69692337453	-1417.2328329937059	-30171.69692337453	169.15846113347845	3.9899752987028925	9.424226256840975E-5	0.5042927884849532	8.902702764268895E-5	2.4039238990318303E-9	0.5157481226557719	-1381.4927467850598	6269.142578591442	1992.6011617431138	1050.049001890677	20.89808394865529	9.14802404019146	84	26	25	8	28	0.20027583485104755	0.29520860510516533	0.3045775118800242	0.19993804816376376	
5860000	-31596.193546001366	-30198.48052534826	-1397.7130206531085	-30198.48052534826	149.03187622709837	4.04477881276481	1.0152919754078211E-4	0.5079666703384067	9.631061904631114E-5	2.6522996895160874E-9	0.5147746812634568	-1362.0474357691976	6223.506136425553	1067.2379935936879	1033.2240455663677	26.57964249777638	11.88782066699179	82	43	10	6	30	0.2062599067246521	0.28901349589257497	0.3078117157840994	0.19691488159867437	
5870000	-31552.147717427695	-30168.021121944428	-1384.1265954832654	-30168.021121944428	132.15808244856925	4.04477881276481	1.1681080429247966E-4	0.49557767941128933	1.0991394573579304E-4	3.4272341163545486E-9	0.5177359028833879	-1350.9057606766767	5043.97169340534	1500.447674814463	357.27285319472634	8.067875793673615	7.965161601938103	86	50	1	1	33	0.19759500476532324	0.28901349589257497	0.3078117157840994	0.20557978355800324	
5880000	-31555.044500020347	-30177.942505102405	-1377.101994917943	-30177.942505102405	119.64151185100523	4.04477881276481	1.2762544993218355E-4	0.4751129117193596	1.1805328456829017E-4	3.828955870041609E-9	0.5041443255755884	-1344.090296006311	5346.88621565401	1615.408395958341	250.1179073164721	13.138541553701769	7.59749696157031	72	61	5	20	13	0.1909415206230022	0.29856802939292304	0.3078117157840994	0.20267873419997623	
5890000	-31534.230133832818	-30171.390385322196	-1362.8397485106223	-30171.390385322196	124.19230927136698	3.9250699259993036	1.4436877883588093E-4	0.5521659089199981	1.345371281427789E-4	7.400152351620132E-9	0.6181620089128604	-1328.098153345392	5403.962398809352	1235.0322634608	446.0305887276021	51.59027967961315	9.272661528842857	68	69	1	4	29	0.1909415206230022	0.29856802939292304	0.3059312785780901	0.20455917140598553	
5900000	-31544.783301926884	-30179.5832910673	-1365.2000108595832	-30179.5832910673	152.07266122067463	4.274596776674748	1.270156640702744E-4	0.4870794854379193	1.2138873403014856E-4	4.584870079138512E-9	0.5406910527249719	-1332.1727826119215	5230.422933971217	1133.5196537766126	152.3630106297405	34.300162618091775	11.946993162543412	77	56	3	2	33	0.1909415206230022	0.29856802939292304	0.3059312785780901	0.20455917140598553	
5910000	-31556.80476397979	-30192.56636579924	-1364.2383981805513	-30192.56636579924	142.39851747537264	4.376764165728134	1.2992446646713774E-4	0.5278341206951457	1.2525775693829713E-4	5.976388568853158E-9	0.5886428138288058	-1331.9683171426436	6328.49200984865	1220.6257581700866	42.92618754282919	4.3168152331562855	11.002235651247142	75	57	9	4	26	0.1909415206230022	0.29856802939292304	0.3059312785780901	0.20455917140598553	
5920000	-31562.427408210682	-30177.766664019036	-1384.6607441916453	-30177.766664019036	135.0191570209033	4.224605892273083	1.0702171526975582E-4	0.5243003804369741	1.0722937925380196E-4	3.6246529990500732E-9	0.5715221600242504	-1350.016327727503	6144.900559710419	1640.9844395606656	209.3914108463503	62.456544154797974	7.688158730227572	75	57	3	6	30	0.1909415206230022	0.29856802939292304	0.3059312785780901	0.20455917140598553	
5930000	-31548.228905361742	-30194.455867328248	-1353.773038033494	-30194.455867328248	110.27412878015814	4.089303158302648	1.333117004782723E-4	0.505085492967245	1.3316274264367546E-4	5.271833595842344E-9	0.5333403870601929	-1320.2818288778265	5057.946935049433	1259.381976886003	88.99048815314686	66.84634424222682	9.535648628860137	75	56	1	14	25	0.19929212533611657	0.2902174246798087	0.3067681208304277	0.20372232915364794	
5940000	-31540.916357779493	-30210.151130004175	-1330.7652277753184	-30210.151130004175	92.7349555155146	4.089303158302648	1.5348896175631084E-4	0.47205754691847773	1.5161383332336017E-4	6.391098199482149E-9	0.516135211588521	-1298.492868451519	3395.3692945950984	913.4629983257109	54.11812770605598	67.60395452898779	9.402721578646592	79	52	10	4	26	0.1961089891443596	0.29814443847270344	0.3111673416139788	0.19457923076895908	
5950000	-31593.285875344907	-30198.744756015574	-1394.5411193293335	-30198.744756015574	126.6096248588416	4.273539878456894	1.1715175361801573E-4	0.49006755016605036	1.091565914679309E-4	3.1524754699770248E-9	0.49606447902011475	-1361.641098665354	5786.631033392485	1718.7770899509906	58.10166430645069	30.10218308952147	12.472236453877299	81	50	17	4	19	0.1961089891443596	0.3047381562733908	0.31275103808012317	0.1864018165021274	
5960000	-31537.905743607298	-30176.406954708003	-1361.4987888992941	-30176.406954708003	110.13152835535094	4.041126359377412	1.2364288171967655E-4	0.4905913982104804	1.2014373914186934E-4	3.90363171171491E-9	0.5064601831864105	-1329.189793045954	4223.0603097162075	1802.6857067009155	64.44975882540292	8.056243030722449	15.714762853781322	81	50	14	17	9	0.19745032458933992	0.299043839656422	0.3091418323501669	0.19436400340407212	
5970000	-31585.886437525543	-30188.14156923176	-1397.7448682937818	-30188.14156923176	127.30851448939221	4.108021288389953	1.0509836656191186E-4	0.47249113888101996	1.0387381412315566E-4	2.437726160544083E-9	0.48148598716542584	-1366.2417168441104	5826.471376726948	1636.0759935812202	52.568194243199315	12.01214139244301	5.916941009060623	77	55	14	19	6	0.19954643738661926	0.29049211507443373	0.3123316946837085	0.19762975285523945	
5980000	-31596.595572625956	-30186.904113318953	-1409.6914593070014	-30186.904113318953	147.2909017928637	4.108021288389953	9.057641586108951E-5	0.497072075656723	8.91530357169869E-5	2.060771813919832E-9	0.5080247433909267	-1378.2965165930682	6213.9342225775945	1381.5042405131633	43.043546544831685	9.286194149923615	8.04671165210897	82	49	19	19	2	0.1911065767923404	0.2989319756687126	0.3123316946837085	0.19762975285523945	
5990000	-31612.74797082593	-30201.281097407864	-1411.4668734180677	-30201.281097407864	145.29114715356997	4.1930549685758045	9.385679170453039E-5	0.4510785633624811	9.301246163210007E-5	1.9281332732673137E-9	0.4684677746274809	-1379.5680301063755	5462.899089337253	1853.3106563780284	58.98710992300983	7.153744285001633	9.986623388807109	85	46	18	14	8	0.1922116748550169	0.3118674038130606	0.298291168476684	0.19762975285523945	
6000000	-31596.178150092583	-30187.535032145388	-1408.643117947194	-30187.535032145388	137.87855264929877	4.293702455048295	1.0449227603757289E-4	0.5224459136882933	1.0197984217540265E-4	2.8812096902672706E-9	0.5191357865738145	-1375.7537368424855	5300.112412563838	1960.4397906053123	62.922072649149264	10.157306240526108	16.451600727958933	83	49	18	1	20	0.1922116748550169	0.3146885690750054	0.2967676336401922	0.19633212242978648	
6010000	-31601.94324745331	-30189.181120321242	-1412.7621271320695	-30189.181120321242	143.3548059274575	3.9958106246109364	1.0645117777896103E-4	0.5063986194520883	1.0137265632626417E-4	3.107178126857079E-9	0.5264434857354661	-1379.0549212394324	6006.398688972728	2116.7761164900985	30.353416094955616	34.65830262161504	28.236902817217715	83	49	9	16	14	0.19454407946238875	0.3123561644676336	0.2910228928569145	0.20207686321306417	
6020000	-31601.568625357966	-30197.48704837507	-1404.0815769828946	-30197.48704837507	145.0267016400706	3.9958106246109364	1.0607250054049391E-4	0.5597796930172819	9.861080481144684E-5	3.136516470358025E-9	0.5441404455766053	-1370.8084978478055	5262.669996817183	1830.5153025669156	35.76478405098815	38.64648064746606	15.150113580638982	82	50	20	9	10	0.19454407946238875	0.3123561644676336	0.30327250512378634	0.18982725094619235	
6030000	-31557.088506767584	-30192.990762446185	-1364.097744321401	-30192.990762446185	128.28146538820278	4.088549749456593	1.3022432849410588E-4	0.5673492269948974	1.181622785213595E-4	4.8378778832341955E-9	0.5785149545896934	-1332.6897303133421	5061.382065507095	1222.1928120964487	13.484869423086069	4.57810603457388	13.361789433936	85	47	32	1	6	0.1996592457042528	0.3025689702121955	0.3079445331373604	0.18982725094619235	
6040000	-31565.325163998343	-30223.258371306183	-1342.0667926921615	-30223.258371306183	121.15575382252182	4.088549749456593	1.3119690046959167E-4	0.5343704267012648	1.1686447815169456E-4	4.021696741020522E-9	0.5246005795759568	-1310.2308170759682	5532.505058781473	1207.6750752827222	9.140543375885406	8.113457738374148	21.01052658031835	80	52	30	2	7	0.1996592457042528	0.3025689702121955	0.30030912617364525	0.19746265790990752	
6050000	-31557.982663759318	-30198.725152206975	-1359.2575115523439	-30198.725152206975	131.5826106301766	4.088549749456593	1.2013519419901856E-4	0.5674602283124858	1.0646446767099918E-4	4.09243486068835E-9	0.5752921425693315	-1324.965359177457	6233.622693306557	1403.742973306176	8.426967852634515	4.977010862461301	26.896019843949023	82	50	23	11	5	0.1996592457042528	0.2976155081942825	0.30030912617364525	0.20241611992782046	
6060000	-31503.4851962644	-30200.323064842105	-1303.1621314222946	-30200.323064842105	95.10886501741655	4.088549749456593	1.5567456147727823E-4	0.4892376020269553	1.4690381059933872E-4	5.407353661789194E-9	0.486578170171873	-1273.2309896339298	4803.282945761577	1232.1679395775582	7.208657515493144	6.896580829101326	9.658706950207145	82	51	22	5	11	0.1996592457042528	0.2976155081942825	0.30451589324877926	0.19820935285268645	
6070000	-31528.622761244907	-30192.50909328609	-1336.1136679588171	-30192.50909328609	114.64144673017427	4.088549749456593	1.3067599530646273E-4	0.47910660855483433	1.2748648576443657E-4	4.867909197928508E-9	0.5296406107089916	-1305.9375555972063	4680.366808180643	1206.350627180597	7.682010510865461	7.4031226537783805	11.929833240992158	81	54	6	16	14	0.19547725281485093	0.3017975010836844	0.30451589324877926	0.19820935285268645	
6080000	-31521.01192828801	-30186.043318669315	-1334.9686096186963	-30186.043318669315	116.27452678868603	3.9870190841307456	1.1916973979875421E-4	0.40035116106915697	1.1929747972625157E-4	2.664129279428179E-9	0.42693917040987744	-1305.6095193792914	4237.580230596932	1316.1987409962403	11.94998087827652	5.500815531576592	8.413154606066877	83	52	5	30	1	0.19339958508159166	0.30425229764860817	0.3041387644171148	0.19820935285268645	
6090000	-31561.677002858654	-30203.46325315336	-1358.2137497052918	-30203.46325315336	138.2006585464912	4.078751900308443	9.310095105723907E-5	0.38682624095443097	9.635046839110525E-5	1.6659850903343702E-9	0.4188691559011825	-1327.471955868743	5587.321358604214	1359.6658214583363	8.282447916428902	1.8774973852784076	7.687990531188532	88	47	7	11	18	0.19339958508159166	0.30425229764860817	0.30202999657928614	0.20031812069051508	
6100000	-31578.464943161132	-30198.740019437217	-1379.7249237239141	-30198.740019437217	158.2813463229527	4.078751900308443	8.124528503957143E-5	0.46622870901205754	8.762390199821939E-5	2.0128400275881438E-9	0.5169621720935941	-1347.8014496693281	7051.945478383114	1574.8909043120107	19.525990268463655	1.9018045473079332	6.927495690674855	87	48	7	7	22	0.1994771695215852	0.2989462495667127	0.3012584602211881	0.20031812069051508	
6110000	-31537.123310301195	-30191.208836487556	-1345.9144738136379	-30191.208836487556	124.6027859538505	4.016444863293483	1.1051296761547151E-4	0.45173110584997933	1.1212106915974264E-4	3.1463758018176086E-9	0.4909975409772258	-1315.5516466297856	4145.922892864543	1566.9184965747595	47.83463450017451	2.6802232147269627	4.960341006461474	90	45	3	13	20	0.1994771695215852	0.2989462495667127	0.3012584602211881	0.20031812069051508	
6120000	-31576.693542034325	-30203.59789507619	-1373.0956469581356	-30203.59789507619	152.19662408038946	4.016444863293483	1.0168828123359345E-4	0.4739899215475293	1.0134522088913504E-4	2.4736769043985428E-9	0.49333352336733527	-1341.275031438848	5817.271344739377	1532.233958620164	30.481764399719737	6.327721579682592	13.5302821730231	88	47	3	24	9	0.19282694538983985	0.30559647369845805	0.310388164176308	0.19118841673539513	
6130000	-31568.368773828428	-30208.246097532825	-1360.122676295603	-30208.246097532825	138.67284995822635	4.152336159580195	1.0349289606756661E-4	0.44128731565574425	1.0535773512126166E-4	2.4643451343053097E-9	0.46599172520138193	-1328.3882200851567	4189.016211716639	1175.0715832411556	26.54691523116181	4.308955072679551	15.50683667048655	88	47	2	19	15	0.1974979285974096	0.30559647369845805	0.310388164176308	0.18651743352782538	
6140000	-31523.061994699896	-30181.36965762051	-1341.6923370793845	-30181.36965762051	113.87936405140549	4.079183661358151	1.3708828764992723E-4	0.5058567149761909	1.3506166136211702E-4	5.565631555779263E-9	0.5338944465714879	-1312.7089004672177	4064.1747533539915	958.3351912907056	18.780095700369614	3.7128924087384507	5.235140634531449	92	43	5	7	24	0.1974979285974096	0.29555377512310754	0.30728392598140725	0.19966437029807665	
6150000	-31544.6385190016	-30191.93300617812	-1352.7055128234817	-30191.93300617812	118.33002747457125	4.1334867054455575	1.2125882112749273E-4	0.43521801839189955	1.189311011221414E-4	3.0292440608160162E-9	0.44350541374161345	-1322.4651558698044	4423.782464760694	1439.659222608861	33.82658937506074	5.95190114938953	7.116932835985989	92	44	1	14	20	0.1974979285974096	0.29555377512310754	0.3029998870741208	0.2039484092053631	
6160000	-31553.093992189093	-30196.277526470334	-1356.8164657187592	-30196.277526470334	117.70114085763115	4.051269594276781	1.2340928518609913E-4	0.4847977630020126	1.1957042992853907E-4	3.77631129007587E-9	0.4981938136228746	-1326.118361106165	4189.017622264309	937.9574853086287	124.10081682974815	4.428717962802555	5.1620913626855325	92	43	1	14	21	0.2004191365438649	0.29555377512310754	0.3029998870741208	0.20102720125890783	
6170000	-31598.990700670878	-30207.015883962806	-1391.9748167080713	-30207.015883962806	142.45885513037263	4.027936841839422	9.892582759366765E-5	0.5309378057704505	9.696748801734025E-5	3.162316407862893E-9	0.5672851818618718	-1360.5423544642097	5004.652256277685	1477.6044721790627	91.85148125653421	7.422929361780701	4.991049829153177	88	47	5	29	2	0.19885687405915145	0.29555377512310754	0.3029998870741208	0.20258946374362127	
6180000	-31586.607031333788	-30168.458354612052	-1418.1486767217357	-30168.458354612052	178.9606441296777	4.008644775026607	9.295676935806689E-5	0.5396436597283729	8.908671260875035E-5	2.7331511432532454E-9	0.5694035481593748	-1382.9384547065006	8420.180733755085	1604.7410660805456	228.81082548957943	11.180764935877317	22.771205679752804	82	53	3	23	10	0.20453941001939296	0.2977309326335648	0.2937008487905475	0.2040288085564958	
6190000	-31577.289285423532	-30197.558471879274	-1379.7308135442595	-30197.558471879274	158.10984501351692	4.0657745267046765	1.1567046836830617E-4	0.5147025539108002	1.1083344528545041E-4	3.845761799734784E-9	0.5387533427870872	-1346.0352689981007	5710.030584493156	1150.4330219198177	194.14458659252298	8.314571221919273	17.71345696759853	87	46	4	29	5	0.20453941001939296	0.29774076022789797	0.3036308150353092	0.1940890147174009	
6200000	-31634.980610087467	-30197.467600338132	-1437.5130097493338	-30197.467600338132	197.68794894055293	4.08878694920803	7.328590145613791E-5	0.5463721963268574	7.073412538097752E-5	1.5215731934925932E-9	0.5270106878813114	-1404.0849258306068	8861.225498434922	2412.326177848006	53.61970458682909	7.757956775237566	11.295130598262071	77	59	1	14	20	0.18803579033089624	0.30307320483834915	0.3058487616710267	0.20304224315972896	
6210000	-31657.34579820039	-30194.826827291832	-1462.518970908557	-30194.826827291832	211.1554643265824	4.333734691963892	6.747065073405589E-5	0.5651841042357533	6.566097896563924E-5	1.329348766605804E-9	0.5324785983375292	-1427.246589737094	8055.429312506691	2950.19450746403	295.8767639954016	16.232581251295866	10.092687928349273	76	61	1	3	30	0.1944176682343545	0.30307320483834915	0.2994668837675684	0.20304224315972896	
6220000	-31662.466683557213	-30174.619927155345	-1487.846756401868	-30174.619927155345	252.49468950799275	4.0693882520079585	5.607231880893877E-5	0.5943993045166033	5.518305231654157E-5	9.871467001204913E-10	0.5650666883082479	-1450.547740336999	10211.450417022394	3438.5147373433856	905.5196187300991	20.048696691723332	11.450019841710674	72	61	4	2	32	0.1995115758107047	0.2919999744492864	0.31436927596290354	0.19411917377710644	
6230000	-31565.762509763426	-30190.185552569517	-1375.5769571939102	-30190.185552569517	130.55816492290145	3.821115059161857	1.0678716379651271E-4	0.5780529113218219	1.0515557271759681E-4	3.746723018250576E-9	0.5745991690081876	-1344.3789656254494	6210.151629284945	1587.3509512106245	24.025164058059868	5.3554523004837655	7.761712359867002	82	53	2	23	11	0.1917964449855228	0.29803203195585154	0.3175548602963048	0.1926166627623219	
6240000	-31554.583491838443	-30181.58483711661	-1372.9986547218327	-30181.58483711661	143.8904264007242	4.196457172706848	1.1386060624677014E-4	0.58426876292348	1.1298446199096512E-4	5.1236368112365705E-9	0.6247243549374016	-1342.0209970358483	5481.767857568153	1606.2308491181043	7.822607119793749	6.283305783595293	10.577224108385552	75	60	3	12	21	0.19801035903518832	0.3099644311936205	0.2994085470088704	0.1926166627623219	
6250000	-31503.71106106207	-30161.426706170918	-1342.2843548911512	-30161.426706170918	114.56811657517154	4.095028462718515	1.2509832067190407E-4	0.6208938142513536	1.2420615995315057E-4	7.215356609639121E-9	0.6645556366537617	-1311.1569871402032	5377.736083136649	1451.9262571168383	13.110409184491278	8.613792370324527	10.446884204471102	69	66	14	20	2	0.19651228273664123	0.3044310822905589	0.2994085470088704	0.1996480879639306	
6260000	-31559.607689935652	-30170.54024954046	-1389.0674403951912	-30170.54024954046	148.8677347372428	4.1014194895652505	9.735495272118203E-5	0.5359128403516192	9.874692541955257E-5	2.9842636684791066E-9	0.556522176545683	-1357.1474705988442	6757.010865281097	1767.417590178289	9.944088636645155	10.994512596349226	13.590107754273129	70	65	10	17	9	0.19651228273664123	0.3046546799625725	0.29918494933685674	0.1996480879639306	
6270000	-31625.176746443245	-30192.543017974425	-1432.6337284688198	-30192.543017974425	204.3418358063214	4.4222620601103015	8.354784733679829E-5	0.49981774304078797	8.54565043511244E-5	1.9997485116847614E-9	0.5347802945862495	-1397.030666090349	7612.90145107131	3000.120494866927	26.073181645803995	9.181954549840649	36.86819475571544	66	69	14	17	5	0.19978974722006437	0.3046546799625725	0.2959074848534336	0.1996480879639306	
6280000	-31566.907657435993	-30170.446651703194	-1396.4610057327993	-30170.446651703194	171.82925903615651	4.002598549943371	9.775833563943514E-5	0.4660593115516695	9.733702557929974E-5	2.7243353622181044E-9	0.5315462892731981	-1363.2227918736705	6745.888435730031	1780.4856393495274	13.37227899307272	29.504698139124383	12.973102086222246	70	63	31	2	5	0.18880411526609162	0.30762830373095623	0.3039194930390226	0.1996480879639306	
6290000	-31575.054992932746	-30156.472278737205	-1418.5827141955406	-30156.472278737205	196.37835695757863	4.002598549943371	8.463374739234518E-5	0.4825212252585906	8.700168836268637E-5	2.056713856847411E-9	0.5286290481848385	-1385.5870882093243	5988.131406554829	1884.4882640310132	16.852112471123167	21.364918444140336	27.720669529754673	73	60	25	12	1	0.18880411526609162	0.29657533564795113	0.3145140946037316	0.2001064544822267	
6300000	-31643.49877042166	-30198.466182877408	-1445.03258754425	-30198.466182877408	214.42350541122593	4.222474661262246	7.440561066841238E-5	0.43564123010131967	7.653568694017987E-5	1.4323518451718467E-9	0.5075009874595022	-1410.752666693682	10513.296579814847	2061.744873739565	11.964200556735948	12.507500799135958	33.65052379073977	80	53	2	11	25	0.20196571383971687	0.29801136281902485	0.2999164688590326	0.2001064544822267	
6310000	-31572.000251363963	-30180.43525954986	-1391.564991814104	-30180.43525954986	161.32375665601077	4.222474661262246	9.828984939686806E-5	0.4643734603645307	1.0316056932791555E-4	2.769217061548639E-9	0.5205744728713013	-1360.059405841843	5430.215054799444	1603.6143182179107	19.721925904335734	12.17929694123987	15.017152313260652	79	54	5	19	14	0.19028652491281617	0.29992619981932533	0.30346303701183236	0.2063242382560272	
6320000	-31597.602233823807	-30204.67420108001	-1392.9280327437957	-30204.67420108001	161.5319675719581	4.05703399500816	9.578154494394909E-5	0.4330506756330077	9.978488846989589E-5	2.1053856906596645E-9	0.46318678849027906	-1361.494951548668	6047.82357355491	1838.3950498485194	17.94560362669486	11.16575165600326	12.771617906992237	83	51	3	25	9	0.1995736049506449	0.29992619981932533	0.30346303701183236	0.19703715821819845	
6330000	-31584.254526290864	-30181.8474065826	-1402.4071197082621	-30181.8474065826	160.2980891014867	3.991584334261018	8.887852086464178E-5	0.4608685866098219	9.349657126215385E-5	2.0245605724114686E-9	0.4965112267747319	-1371.0932756347281	6214.501078578006	1496.3621808200412	18.451551134964202	11.338912546651317	12.69973923835117	84	51	3	32	1	0.1995736049506449	0.29783224234074696	0.30651022032428116	0.196083932384328	
6340000	-31586.802749855746	-30183.895966574844	-1402.906783280902	-30183.895966574844	146.6881012509415	3.991584334261018	9.464666805270159E-5	0.45856466825861797	1.0075833105263503E-4	2.139044316201378E-9	0.472243579085275	-1368.6652408322843	4950.45442648759	1385.3229495734627	628.9505784828865	14.580260424044228	13.388269991232985	88	44	4	20	15	0.1995736049506449	0.30448484344843274	0.30651022032428116	0.18943133127664222	
6350000	-31607.567947218355	-30184.92389666664	-1422.6440505517112	-30184.92389666664	165.92812244170239	4.200311120577442	8.884409770410395E-5	0.41448595281128797	9.136443768577888E-5	1.651129544539469E-9	0.44757323760038653	-1385.2190041717845	6285.297116891763	1890.3569719148838	2485.408981345418	28.95117388325308	13.920366628470484	81	37	14	22	17	0.1995736049506449	0.30448484344843274	0.30651022032428116	0.18943133127664222	
6360000	-31604.196032855998	-30193.097930742468	-1411.0981021135315	-30193.097930742468	164.90010981956587	3.932861249259306	9.349646474600148E-5	0.42075843163307164	9.298218143839122E-5	1.8435691108519529E-9	0.45687130809213783	-1373.953426250886	5718.468526053327	2128.962214012931	1455.5606841926322	81.6899594870427	28.003216797953996	80	33	19	1	38	0.1995736049506449	0.30448484344843274	0.2946630007177298	0.20127855088319357	
6370000	-31562.310954440305	-30178.707602989238	-1383.6033514510673	-30178.707602989238	128.44211482590566	4.243976788773406	1.173100467187731E-4	0.4674129537691338	1.2028765130167136E-4	4.230270708795976E-9	0.5407297704652009	-1347.1796809704952	4757.657732613876	2991.6285199904573	1270.7291936066456	12.087758221244226	17.871904033124036	70	13	50	6	32	0.1995736049506449	0.30448484344843274	0.2928265933906378	0.20311495821028552	
6380000	-31604.383451558628	-30214.99772075384	-1389.38573080479	-30214.99772075384	133.2353280876257	4.243976788773406	1.1284769428616266E-4	0.4439674909557721	1.1466536813144875E-4	3.3505276644921358E-9	0.5095055843517671	-1350.0686808684961	4724.00032138961	517.7859698668736	1523.2343953025916	484.8795044764618	22.090824611915544	80	3	49	1	38	0.1995736049506449	0.30448484344843274	0.29246933206035114	0.2034722195405722	
6390000	-31591.981243672042	-30194.71042795951	-1397.270815712532	-30194.71042795951	135.67653890697076	4.243976788773406	1.1085138147922157E-4	0.4640504471307953	1.1102008251542668E-4	3.29017038059744E-9	0.5057211158705515	-1360.9244902247121	4142.056621032815	1475.364860927407	1702.8773116747966	18.80246132777945	22.646595620186083	79	18	37	7	30	0.1995736049506449	0.30448484344843274	0.29246933206035114	0.2034722195405722	
6400000	-31567.266693071393	-30188.949354260283	-1378.3173388111088	-30188.949354260283	128.1009394365906	4.181860112629136	1.1485530210966436E-4	0.4465776287180653	1.2009416065557693E-4	3.489120093766532E-9	0.47974017675118713	-1340.6091606223674	5550.507503672255	895.8524466184323	2309.651684191766	22.905165901828685	19.054901758868276	78	44	12	2	35	0.1978794879167267	0.2975456339298886	0.3011026586128135	0.2034722195405722	
6410000	-31605.300874622495	-30200.464674958195	-1404.8361996642998	-30200.464674958195	166.06889937863454	4.181860112629136	1.01510498672222E-4	0.5068259970303741	1.0407180688796774E-4	3.6243872189850235E-9	0.5654759701929054	-1367.5870312602053	5183.048041135643	1524.8680172446866	1875.389169006937	15.202186440500572	24.28513833008655	81	46	5	8	31	0.19692036153830633	0.29435643148798113	0.3064838264725715	0.20223938050114207	
6420000	-31601.35099577738	-30198.98248779655	-1402.3685079808256	-30198.98248779655	146.22544230310172	4.181860112629136	1.0168879177279428E-4	0.38320976939127654	1.0722648736323337E-4	1.9597322292884336E-9	0.41535448313516676	-1364.9041533330558	5636.2992971789645	1803.2149817230832	1575.1264877963554	132.4977824388652	25.66672571508925	71	37	24	7	32	0.19663907623445542	0.29434553774610944	0.3067760055182941	0.20223938050114207	
6430000	-31602.86691625602	-30204.073757788556	-1398.793158467467	-30204.073757788556	147.7116222265853	4.181860112629136	1.0992526864627393E-4	0.4065083577160214	1.127056149169047E-4	2.6443180195042646E-9	0.44401776832538514	-1361.6374931987073	6134.13313373231	3716.760255319967	1337.0285370816066	42.54584790893513	20.602529470392373	74	4	54	27	12	0.1953597137364666	0.30162253098014785	0.3025050158534201	0.20051273942996647	
6440000	-31593.69119731885	-30189.939018880104	-1403.752178438745	-30189.939018880104	140.4858368488395	3.9694873765435	1.0409168351907853E-4	0.4163454129684669	1.0265158311306114E-4	1.8691116283150054E-9	0.41750818476126533	-1366.713765426902	5582.923667254771	4260.720352996911	1640.9304037059505	25.361637926990962	15.059979738020369	72	4	58	17	20	0.19295282819272752	0.30264766888063127	0.3038867634966757	0.20051273942996647	
6450000	-31592.057355327204	-30188.73308473533	-1403.324270591875	-30188.73308473533	163.95164252880434	4.208691343201747	1.0708116291842585E-4	0.42663970206094604	1.0210873301015575E-4	2.0684133315538324E-9	0.4335914032797747	-1365.572097836882	5466.228298480194	4234.650873946042	1867.0115045703678	12.04902734884271	21.698620754982205	73	13	48	15	22	0.1974479839963442	0.30299974381990175	0.3066679853243192	0.19288428685943582	
6460000	-31582.129441274195	-30186.25036830249	-1395.879072971703	-30186.25036830249	141.33471678808516	4.292841935880381	1.0325770939664953E-4	0.5116122266433664	1.0284759922943177E-4	2.7185058098344986E-9	0.5122324422939424	-1359.1589136734146	6437.137277346336	1299.4581141030071	1504.885819075561	24.402101371797162	15.798657240271082	77	5	52	18	19	0.19382076469418832	0.30657488831143026	0.3066679853243192	0.19293636167006317	
6470000	-31609.49666508309	-30186.201514120734	-1423.2951509623554	-30186.201514120734	165.27553137152935	4.292841935880381	9.070318518774291E-5	0.482823773696624	8.898903017747316E-5	1.6608052288302703E-9	0.4663038731576974	-1386.486769675921	6562.404153541885	2127.2333141517497	1662.312871691316	20.790620362400094	12.994512746760396	78	10	47	23	13	0.19382076469418832	0.3028119716676691	0.3104309019680804	0.19293636167006317	
6480000	-31636.411572819223	-30172.646567356267	-1463.7650054629562	-30172.646567356267	205.38896376277583	4.2878503916311415	6.72293511950998E-5	0.45393211153805907	6.595045970114777E-5	8.376384906600366E-10	0.4427215185093352	-1425.0729520691825	8160.468923730277	1928.8348831883884	2446.629512570669	75.762447380343	13.561136690211393	73	27	35	9	27	0.20107245082608702	0.3028119716676691	0.3031792158361817	0.19293636167006317	
6490000	-31732.814825490794	-30171.756547928806	-1561.0582775619862	-30171.756547928806	368.1594997973833	4.081890222174626	3.862021406571984E-5	0.4931412892734971	3.8293272556911625E-5	3.8030512335090647E-10	0.50919125069732	-1516.6063287986133	15347.960766407385	1835.806053543943	6002.605445699936	436.46998805195204	31.458148133167438	80	28	27	6	30	0.20107245082608702	0.2971102675883498	0.31315489924877904	0.18866238233678503	
6500000	-31763.194091566453	-30183.6227452444	-1579.5713463220525	-30183.6227452444	422.43683195232984	4.305867892385987	3.555188281647818E-5	0.4285528064093958	3.376000279067681E-5	2.512849997494299E-10	0.45226820614131225	-1536.1487763099883	21774.116238155042	2770.544870284291	5817.31956984875	176.51627615714264	42.1202822349919	74	35	24	6	32	0.20107245082608702	0.28776674929595314	0.31128108051504727	0.19987971936291343	
6510000	-31810.875182145362	-30213.155067206775	-1597.7201149385867	-30213.155067206775	433.6194562270411	4.160272074380667	3.3908149574821104E-5	0.4047997236011433	3.284389200943503E-5	1.9972247869847822E-10	0.4169031139889557	-1554.2963937490272	19799.664081047507	4036.671680431393	6481.025078051728	230.00901219374794	51.923019863060844	71	38	25	7	30	0.20039921222800766	0.28963155456384865	0.31128108051504727	0.19868815269309725	
6520000	-31750.000014789723	-30178.67250316109	-1571.3275116286316	-30178.67250316109	372.0553307265302	4.263073320441367	4.156117271652334E-5	0.39485510070351754	4.0784273342334886E-5	2.8248002898788023E-10	0.4128964273153302	-1529.1114855707801	17257.57944024509	3913.29103184126	4927.6712413507785	92.90356983128771	79.04283726925712	71	41	21	14	24	0.1977746609621471	0.30096092045945116	0.30867879830735306	0.1925856202710495	
6530000	-31763.853926423635	-30166.568973492664	-1597.28495293097	-30166.568973492664	421.329083755517	4.263073320441367	3.3653814255383616E-5	0.44679393947017443	3.2175505872352325E-5	2.3503767634869636E-10	0.45465463653196336	-1553.3030011224619	23258.85042230646	5010.121105088263	5878.017726342108	355.9867179014523	41.23288232210443	68	63	2	5	33	0.1977746609621471	0.3048677190910824	0.3078772145116118	0.18948040543515954	
6540000	-31744.04476908162	-30187.475870708993	-1556.568898372628	-30187.475870708993	395.83905775824286	4.300776390578485	3.903379734746777E-5	0.45618110231994063	4.0100025936469605E-5	3.172202596230373E-10	0.4503404567825646	-1514.3062272726643	16962.270304604568	4216.722983186264	4212.044306706618	210.60716356618383	34.68705642535735	67	52	15	2	35	0.1977746609621471	0.2928945895375196	0.3078772145116118	0.20145353498872232	
6550000	-31740.137146212975	-30173.120667323918	-1567.016478889059	-30173.120667323918	341.9861584388318	4.074924339905494	3.977807275118901E-5	0.5055976019123006	4.068285425286048E-5	4.624423325683593E-10	0.5267065344202636	-1522.6476023803248	18223.723203432208	5338.818633479375	3370.6648370562284	1432.0217321833193	54.29369396428499	69	30	33	2	37	0.19807417587838325	0.29240685583260256	0.31339689041278557	0.19612207787622943	
6560000	-31747.522019730397	-30183.320919232316	-1564.2011004980818	-30183.320919232316	363.73726255323214	4.09195420617111	3.6776183706741024E-5	0.48326553547016543	3.9201022272436235E-5	3.8192038837069246E-10	0.49890221845219884	-1522.3675679822377	17480.472637660554	5216.038430913403	4102.026006561472	50.28022285424597	54.7087507897414	68	9	58	1	35	0.19269017235581046	0.3027724027409631	0.3085889387283653	0.19594848617486194	
6570000	-31765.675047287034	-30192.697206825313	-1572.9778404617198	-30192.697206825313	371.2974314029592	3.9940089569058363	3.599773246383172E-5	0.4614185385133291	3.7363937441407325E-5	4.188911291115339E-10	0.5336625322896881	-1527.821237999454	17437.772560127312	10432.47537112765	4539.130707126884	1564.1959760039285	18.890242158135838	61	14	57	6	33	0.19531395367734897	0.298996006720156	0.3085889387283653	0.19710110087413055	
6580000	-31716.487476775048	-30168.384808168583	-1548.1026686064652	-30168.384808168583	345.0379336977829	4.079408145964409	4.214359791611135E-5	0.4524600831347	4.388625859444904E-5	4.18352928518924E-10	0.46954194061890103	-1504.611695407273	14657.752537530032	3552.695725666476	4047.0236361083666	1050.2008857020753	28.430340215735008	69	7	59	2	34	0.19531395367734897	0.298996006720156	0.3085889387283653	0.19710110087413055	
6590000	-31649.620309179743	-30189.202044216738	-1460.4182649630045	-30189.202044216738	206.6683694399352	3.868649630101514	7.443643576656587E-5	0.4374377915726533	7.393779126728942E-5	1.2184326589151298E-9	0.47713406944527287	-1417.3980696376289	9678.606961100813	5435.510891317004	2084.689727771634	1829.8678993909452	14.965342991518602	67	2	66	2	34	0.19411349773734318	0.298996006720156	0.3085889387283653	0.19830155681413633	
6600000	-31607.367143528307	-30204.79342236445	-1402.573721163856	-30204.79342236445	155.44707322350047	3.9132048009573013	1.1155120756409481E-4	0.42627150804536135	1.1051534954625196E-4	2.384073923227082E-9	0.44434397785367274	-1364.9477255576214	6361.5943637483715	2831.8274772782593	1593.434670106186	92.77628918701534	12.963562187702918	67	15	55	2	32	0.19411349773734318	0.298996006720156	0.3085889387283653	0.19830155681413633	
6610000	-31647.758004467563	-30183.11652559675	-1464.6414788708153	-30183.11652559675	202.6349833786226	3.9132048009573013	7.269323594245522E-5	0.45246588287571987	7.197957760659043E-5	1.1234295794235535E-9	0.4626580515124979	-1424.3448025636783	11020.753463634952	1966.7657062355422	2000.8093150313814	371.15267601306743	18.77902538316658	68	13	54	3	33	0.19797354368402503	0.29556089369028943	0.3018123211336017	0.20465324149208475	
6620000	-31623.66656738193	-30176.656050141606	-1447.0105172403246	-30176.656050141606	231.79543833389766	4.198989030042489	7.560880747792831E-5	0.43042108513767796	7.542985125569751E-5	1.1072280686016539E-9	0.43601900759154255	-1408.44858003971	8296.644038161583	1796.5222941595684	2542.1979429405537	61.41539899224689	15.442632244239443	70	7	57	4	33	0.1960963568246844	0.29556089369028943	0.3036895079929423	0.20465324149208475	
6630000	-31618.587976385417	-30174.91480389786	-1443.6731724875556	-30174.91480389786	185.2681554845964	4.138366575945328	8.021782255668739E-5	0.46078065820526704	7.897867680835453E-5	1.3909272398258776E-9	0.46258055387241115	-1405.9543741731225	7185.31394897475	3109.010585391715	2088.187219939603	34.12245047874668	12.783507300583862	68	5	61	15	22	0.1960963568246844	0.2960385512272055	0.30171650190311367	0.2061485900449973	
6640000	-31643.591924395165	-30154.069563284153	-1489.5223611110137	-30154.069563284153	224.74107431696004	4.250324911185265	6.749192244300511E-5	0.46868539744751253	6.51659824196259E-5	1.1116362116939439E-9	0.5015929991982632	-1450.4229891928856	8249.336049512132	6404.974143854865	2784.2860862747143	24.111121863917248	15.771190382660908	64	14	58	24	11	0.1960963568246844	0.29407898668783056	0.3058362943314764	0.20398836215600952	
6650000	-31629.56225392276	-30189.28108428387	-1440.2811696388885	-30189.28108428387	183.52644668649768	4.576622014808724	8.289372336087111E-5	0.4678233181922183	8.00486563630272E-5	1.5895397310333303E-9	0.48068820950116864	-1402.1625644338978	6931.639757657913	1801.6418251636965	2884.5773196229766	23.880183355534864	12.435976570490224	68	17	50	24	12	0.20130182911828343	0.29407898668783056	0.3058362943314764	0.1987828898624105	
6660000	-31659.110228041376	-30195.06859850077	-1464.0416295406058	-30195.06859850077	221.90763203649504	4.576622014808724	7.047252956852906E-5	0.45645336441179285	6.813518136555896E-5	9.978975692961547E-10	0.45911816450906595	-1425.6049517781491	8109.849322857391	3816.861018159948	2549.482508062798	19.781365023865607	16.813345822236695	64	16	55	35	1	0.20130182911828343	0.29407898668783056	0.3014274555169389	0.20319172867694804	
6670000	-31645.047239305688	-30198.786574878326	-1446.2606644273617	-30198.786574878326	206.22820339772701	4.071423587383962	7.363170958253897E-5	0.4337420865252238	7.375653286422836E-5	1.0500886121442429E-9	0.4346763940258614	-1407.9568344950749	9698.733814395273	768.554621385342	1990.2337226518307	20.157694934826168	17.994871540819243	62	9	65	33	2	0.19724492676750185	0.29407898668783056	0.3054843578677205	0.20319172867694804	
6680000	-31601.88590336771	-30169.554982399924	-1432.3309209677861	-30169.554982399924	197.7591582056767	4.071423587383962	8.146192288180461E-5	0.5038541773030579	8.204388165972284E-5	1.816226662016813E-9	0.5172616425623651	-1394.1016673528352	8395.692830582428	2755.8177313911747	2321.136788447829	24.497358091006657	17.79131608433604	66	9	60	20	16	0.19724492676750185	0.29407898668783056	0.3054843578677205	0.20319172867694804	
6690000	-31606.354462924268	-30179.604948983502	-1426.7495139407672	-30179.604948983502	204.95399346796916	4.158653466939521	8.350178996787192E-5	0.43162811308511334	8.444687764242938E-5	1.3233915546059546E-9	0.42884582434017043	-1389.5641429740774	5841.624746331304	1383.0814122696627	2259.7084547173604	16.65506558354195	17.429629459803643	79	15	40	29	8	0.20053905500260713	0.29748008610422066	0.3054843578677205	0.19649650102545266	
6700000	-31572.126137546013	-30181.000468114376	-1391.1256694316376	-30181.000468114376	158.02981443616824	3.941724785221183	1.0583813712346354E-4	0.4699181113853965	1.0557374563024318E-4	2.2681416105827664E-9	0.45734005031754266	-1355.3391062753349	4943.89906971069	1413.9280997223018	1546.485319392904	15.222021375733126	12.85923993548397	71	9	54	21	16	0.19678531720973486	0.2947219964001502	0.3061876998714865	0.20230498651862938	
6710000	-31704.057302845446	-30225.123448884762	-1478.9338539606836	-30225.123448884762	261.32952553777164	3.941724785221183	6.593530923724354E-5	0.4502631528068164	6.63490759203245E-5	1.057173960934966E-9	0.4766008007771048	-1439.0461999284216	9197.225642215773	5751.838378087231	2833.9036535341365	24.480437095667252	38.05310167821285	64	5	65	18	19	0.2076942350505168	0.3019725431356673	0.3021309985759084	0.1882022232379084	
6720000	-31661.15712636782	-30198.271003752823	-1462.8861226149975	-30198.271003752823	230.82136595874334	3.800960088429019	6.959754236070281E-5	0.42411497717272895	6.939485785704254E-5	8.352967078265272E-10	0.41165674774424094	-1423.7578706611016	10920.357277568308	5546.314383271391	2794.0828879816063	15.87798989427216	18.81594788514096	71	3	60	33	4	0.20456688656512317	0.29430736435702903	0.3021309985759084	0.19899475050194024	
6730000	-31578.61657905465	-30173.059309166445	-1405.5572698882054	-30173.059309166445	183.51383950032212	4.401405416724377	9.171252944316937E-5	0.5057133449795891	9.247998994162369E-5	2.1432048339864415E-9	0.4838708995088817	-1367.6387258973743	5896.662034049635	4191.582735023037	1871.5079422927358	14.923927979128624	19.743267522606544	66	1	68	16	20	0.20117195796017545	0.29430736435702903	0.30249316446072444	0.20202751322207194	
6740000	-31621.863463125446	-30189.923162825617	-1431.9403002998306	-30189.923162825617	172.1519982287041	4.163953619791032	9.062574206360865E-5	0.4246583106773755	8.881376488623927E-5	1.64617721360255E-9	0.44928546650792595	-1394.8406717292412	5571.573524227884	2791.61837377568	2814.076308559061	14.532000098893041	9.560698889328922	78	2	56	23	12	0.20117195796017545	0.29430736435702903	0.30666342533897706	0.19785725234381932	
6750000	-31606.810166580573	-30179.525753073864	-1427.2844135067105	-30179.525753073864	176.7815476603315	4.0727524147596625	9.199345401300644E-5	0.41049311641167324	9.020015145088078E-5	1.5117745659015894E-9	0.42060195161795316	-1388.6998161141582	5922.405988755166	8724.468047769398	2377.4276286383288	25.501498317879616	8.316264976114462	58	6	72	29	6	0.19910294480982127	0.29748714320357433	0.30417873086730596	0.19923118111929927	
6760000	-31673.47692218428	-30187.413328531533	-1486.0635936527488	-30187.413328531533	281.4551232272702	4.0727524147596625	5.947718131737067E-5	0.4096099315245651	5.816230048888273E-5	6.149025650432284E-10	0.41768818574604916	-1444.6227311121122	9560.625547534408	13345.91743528449	3127.254534525239	14.613577742899434	32.25017636091567	58	6	71	25	11	0.19910294480982127	0.3002975995169756	0.3051342692459724	0.1954651864272315	
6770000	-31661.259234587982	-30179.26683792517	-1481.9923966628126	-30179.26683792517	267.4283681262675	4.0727524147596625	6.76962692276126E-5	0.47616835317846723	6.291078743832275E-5	1.1390911983118255E-9	0.5155779593280125	-1442.4503606337846	8664.529806316044	972.6096525416137	3180.966801596871	15.700392486529033	16.307513798615993	75	12	48	15	21	0.19819263304234797	0.28625289369964085	0.31040122357615263	0.20515324968185933	
6780000	-31663.8475359463	-30160.036858294945	-1503.8106776513564	-30160.036858294945	279.2071684536153	3.8122739008553364	5.3633340754778296E-5	0.494720916470235	5.1786000269889215E-5	6.809994894758541E-10	0.4926954391641677	-1463.2472346060772	10904.547177313654	1528.2789043076496	4127.7281958397625	14.449786655983543	22.101622629979843	73	11	51	26	10	0.19948509195186012	0.29121521873050815	0.30910876466664045	0.20019092465099203	
6790000	-31656.660244631916	-30176.658586948615	-1480.001657683299	-30176.658586948615	258.1505341027512	4.050966717239317	6.034199872531946E-5	0.4908104985777948	5.8019395605654905E-5	9.368331844138792E-10	0.5078674116965768	-1440.4961370355127	7800.114923989347	2715.381670808746	4465.343615001538	15.815240747463566	18.7452755163794	77	13	45	22	14	0.19929895802494355	0.29121521873050815	0.30910876466664045	0.2003770585779086	
6800000	-31662.239492130833	-30176.547336336385	-1485.6921557944463	-30176.547336336385	260.85935645081884	4.050966717239317	5.4526695150216686E-5	0.47950021537016446	5.6486410487497815E-5	7.040594931543932E-10	0.47846536482523155	-1445.3776074470604	11739.419288793517	5209.80227995692	2903.1538846340413	7.330317654147874	20.213167599719775	75	8	52	13	23	0.19233950892595383	0.309117544649497	0.29901814904248525	0.1995247973820647	
6810000	-31684.324863286292	-30199.354932226324	-1484.9699310599694	-30199.354932226324	240.2001104109917	4.026721175988071	6.087738093589825E-5	0.48242337898378496	6.0962498647289384E-5	1.0503935131837099E-9	0.5133086320497207	-1443.7235195986816	8615.72890086176	5816.408806755187	4155.792200460411	9.726199635326951	30.784573642311596	61	20	54	21	15	0.19233950892595383	0.309117544649497	0.30815719069923625	0.19038575572531366	
6820000	-31687.149934669527	-30198.120422383476	-1489.0295122860527	-30198.120422383476	262.84042769578696	4.026721175988071	6.049639247941966E-5	0.5175876691938321	5.9188790847575364E-5	1.1145549219660473E-9	0.5510602483417021	-1447.687506919191	9906.248961001418	6522.203788142795	3140.614277820555	8.662304225075928	29.345611285640533	41	39	55	14	22	0.19233950892595383	0.309117544649497	0.30815719069923625	0.19038575572531366	
6830000	-31641.23913765682	-30179.552655125477	-1461.6864825313405	-30179.552655125477	226.16651184235403	4.265628589375621	6.923882010310472E-5	0.5070850174079938	6.976737695846844E-5	1.2258218505519991E-9	0.5147302978712579	-1421.203184333512	11498.319951161582	6845.2537087993105	2880.5516025669403	9.927664974482253	22.034923063433876	20	54	61	8	28	0.19731342434769428	0.30022608704784776	0.3034645052700656	0.19899598333439303	
6840000	-31703.613348370134	-30217.407363071026	-1486.2059852991085	-30217.407363071026	256.00977209131406	4.265628589375621	6.264630738259416E-5	0.510357832843595	6.429379669243505E-5	1.0086020611743004E-9	0.4953134962467942	-1445.7596010586738	13273.442290083254	7204.142019462263	3536.622665785938	18.164679189891682	18.242993717666415	17	58	59	1	36	0.19740443394192977	0.2990199428712522	0.3034645052700656	0.20011111791675307	
6850000	-31673.647202850305	-30207.53382844276	-1466.1133744075469	-30207.53382844276	220.31445177647103	4.136592763499038	6.360921150647858E-5	0.531903346675845	6.596855606050346E-5	1.2734171826955047E-9	0.5395319228330607	-1426.0908434594833	10462.402668112984	9111.734653385007	3436.026091017942	17.282339988367582	11.229087769106867	26	46	62	5	32	0.19740443394192977	0.2990199428712522	0.3034645052700656	0.20011111791675307	
6860000	-31668.95745875952	-30196.111727959287	-1472.8457308002328	-30196.111727959287	234.61857124768596	4.201461280989378	5.914312120489292E-5	0.48525086327067685	5.9954993821815786E-5	9.141491129336671E-10	0.49423799261092977	-1431.229473107453	13673.261171299147	13726.422003247506	2438.596859775384	6.01121339876968	17.498511873963352	24	39	71	10	27	0.19740443394192977	0.2990199428712522	0.3092674283084898	0.19430819487832884	
6870000	-31615.710444741966	-30191.791626022634	-1423.9188187193313	-30191.791626022634	182.74936646030974	3.8441265698347364	7.711766899786423E-5	0.5087180523742689	7.773902609655333E-5	1.8357698473633698E-9	0.5231839047901796	-1386.0465820520449	6965.570049976788	5554.970591205624	2201.510863247947	10.696850835654862	10.266325735437768	19	55	60	2	35	0.19179463693751164	0.30066022178517265	0.3110768511403714	0.1964682901369449	
6880000	-31652.86497006246	-30181.967105069863	-1470.8978649925975	-30181.967105069863	245.5389637853031	4.07373927642231	5.832125355759373E-5	0.5712044657474616	6.0424847156330745E-5	9.987902623697934E-10	0.5311085230456899	-1429.2617155859743	9668.174709805293	8884.296735507955	2618.5597330204855	209.54571560348595	13.81716550976916	20	57	57	1	36	0.20633304075572112	0.2931646793116372	0.3040339897956974	0.1964682901369449	
6890000	-31707.655688857747	-30210.28724467976	-1497.3684441779885	-30210.28724467976	253.20146892393188	3.974826308287466	5.301854813382703E-5	0.4835210535389906	5.3511389999528965E-5	6.40621036973974E-10	0.46559520478076916	-1450.0731330802603	6170.757328014138	13721.801517319365	3203.929349611622	5855.883585400252	13.409387361258556	4	67	49	15	36	0.2087133469029635	0.2907843731643948	0.3040339897956974	0.1964682901369449	
6900000	-31655.8152829838	-30177.163960528556	-1478.6513224552443	-30177.163960528556	260.3004452925113	4.215817501241234	5.803275762553136E-5	0.5086547891053573	5.5746100828774E-5	8.6258881685023E-10	0.5035943384766706	-1432.4445528280487	15693.605748733586	11511.67990877238	2273.1945521111093	3131.3942608005077	14.42872982367586	15	51	53	16	36	0.2087133469029635	0.2907843731643948	0.3040339897956974	0.1964682901369449	
6910000	-31674.40734711581	-30185.778683969143	-1488.6286631466678	-30185.778683969143	266.96878133671424	4.065379961870751	5.633741117257938E-5	0.4214896932812429	5.618186755191691E-5	5.51799606638814E-10	0.419517186577219	-1446.1468550846632	14745.739182981588	11474.93781355601	3099.478408878694	274.89495930373397	17.230715640483194	34	35	65	1	36	0.20631083440749082	0.3019941456804169	0.3040339897956974	0.18766103011639554	
6920000	-31680.09466427564	-30173.65390424056	-1506.4407600350783	-30173.65390424056	293.5739759221385	4.065379961870751	5.34957440957425E-5	0.5152959830413452	5.351792681306016E-5	7.343840607427578E-10	0.5073633308917169	-1459.6506847521762	17880.949207343965	9790.939876867684	3024.3870057764043	4184.837732790937	18.693346156048353	23	45	60	7	36	0.19725721408128963	0.29523399454352084	0.3003361155403562	0.20717267583483398	
6930000	-31611.990139808426	-30158.297440600876	-1453.6926992075485	-30158.297440600876	216.20882210186645	4.2006796426178	7.721766728163551E-5	0.47044475604601943	7.644092195705624E-5	1.4343216948956372E-9	0.4877693765384425	-1408.7289616218063	6388.013936406689	9997.49156875282	2929.626363996281	3076.3250464895737	16.31212537641754	17	43	53	22	36	0.19725721408128963	0.3063468862898746	0.3003361155403562	0.1960597840884802	
6940000	-31601.858286256727	-30188.06244963927	-1413.795836617456	-30188.06244963927	173.474331873082	4.0371036262910724	8.515134415468148E-5	0.4327894376637949	8.57957735796369E-5	1.477999759317167E-9	0.44216845948892736	-1370.1608121306635	3327.160361766858	8262.75361260645	1936.9609459373278	2366.7768582719586	8.105314840390589	10	57	53	15	36	0.19725721408128963	0.30011303038829246	0.3013167546393616	0.201313000891057	
6950000	-31705.243566248668	-30201.848854217464	-1503.394712031206	-30201.848854217464	327.1030604410066	4.0371036262910724	5.506266573241611E-5	0.44588491482404013	5.554653549248021E-5	7.798532268699294E-10	0.49373675665151573	-1457.22187262665	12052.272549397221	9941.094862103237	3941.1256247632036	4403.535446182703	17.40282453298857	12	53	58	12	36	0.19990019689158203	0.3001957456868569	0.29939560845129337	0.20050844897026837	
6960000	-31614.760429541697	-30199.452404547304	-1415.3080249943928	-30199.452404547304	167.62389941241162	3.955614567375073	9.621645708549067E-5	0.4447137119961564	9.48021692083374E-5	1.8970333451377867E-9	0.4581258475772757	-1371.536621861067	10324.856039883485	7486.767353537859	3014.6656462037395	1793.7292504407635	12.666180270841949	13	49	31	43	35	0.19990019689158203	0.3001957456868569	0.29939560845129337	0.20050844897026837	
6970000	-31639.257606871586	-30195.091138366082	-1444.1664685055025	-30195.091138366082	198.9646575437686	4.180816709004294	7.67172318226041E-5	0.46512411327917674	7.311114871737235E-5	1.2563662668364368E-9	0.47215096592240585	-1399.5020964993532	9492.086120626696	4510.060515512543	2698.9287293572265	3847.0862913509795	10.486181634415878	46	34	34	21	36	0.20270005951407952	0.2891004062205924	0.3076910852950604	0.20050844897026837	
6980000	-31712.123278630464	-30174.982354746186	-1537.1409238842784	-30174.982354746186	384.2434486573562	4.180816709004294	4.568554827342161E-5	0.48701597908630384	4.3483489321502104E-5	4.982012475558256E-10	0.49940672672867975	-1489.1963335645835	19938.79882145815	6621.002629121007	3450.441253935409	7247.3125094429415	18.124769963416178	49	38	41	8	35	0.20270005951407952	0.3020923100457049	0.2946991814699479	0.20050844897026837	
6990000	-31710.954351876288	-30196.337741134026	-1514.61661074226	-30196.337741134026	288.3694059026718	3.880111277502362	5.278103461153281E-5	0.4728490270924776	5.2076750722888437E-5	6.306107525929687E-10	0.4716041008042966	-1469.4480616851126	9596.58510791827	4760.853227709046	3722.82720668462	4551.655033495519	22.650203198866034	68	22	22	24	35	0.20270005951407952	0.3020923100457049	0.2978665623931067	0.19734106804710952	
7000000	-31712.60399980307	-30189.262354017617	-1523.3416457854503	-30189.262354017617	303.6343299510862	4.116579513636809	4.6432385635110506E-5	0.4718346872279181	4.55043749462398E-5	5.206492761956285E-10	0.49192446847871013	-1476.3895035677342	15105.355741144616	3654.6286808820896	3061.7980801868707	6942.440668633085	17.076614097983686	68	27	18	23	35	0.20270005951407952	0.3020923100457049	0.2978665623931067	0.19734106804710952	
7010000	-31665.658895946304	-30172.07532981954	-1493.5835661267613	-30172.07532981954	284.44161654664515	4.25699461622158	5.5000546735068624E-5	0.4762787525177817	5.3166042620232897E-5	7.921231124861364E-10	0.5070911158477166	-1447.449676670114	12780.19382324596	3591.0164830504314	2020.5333705721591	5359.603555909897	14.290858524151215	60	27	9	40	35	0.20270005951407952	0.299622935500858	0.2978665623931067	0.19981044259195643	
7020000	-31722.956031244612	-30171.583354200106	-1551.3726770445082	-30171.583354200106	361.1782356178784	4.25699461622158	4.0083241830054485E-5	0.501337836447394	3.936619269191813E-5	4.926111669902011E-10	0.5374822251744006	-1501.8345550803638	17739.86419022898	17792.2255349509	4208.885090989361	8787.635895817679	18.00529316129005	62	1	51	22	35	0.20167619960519673	0.2930057889783105	0.305507568824537	0.19981044259195643	
7030000	-31800.66285160834	-30181.633912841648	-1619.028938766692	-30181.633912841648	577.3123421528219	4.25699461622158	2.8857763272057573E-5	0.44820450748657586	2.863650370206011E-5	1.8144032497953338E-10	0.46150657891282254	-1572.11173292842	23871.35494054113	7120.064505875113	6657.598099473302	3302.053817184013	40.562189872612976	63	15	56	2	35	0.20169217898899472	0.2874511737961396	0.3110462046229099	0.19981044259195643	
7040000	-31725.953600881716	-30175.540901943503	-1550.412698938213	-30175.540901943503	400.71778163277423	4.126543843359548	4.06945579735498E-5	0.4530551977497844	3.9628418063712217E-5	3.4088222022184496E-10	0.4559185570559976	-1506.8731798765364	15914.10038225473	3979.3014156558183	4613.676831521797	767.7314546895788	21.854759097228715	60	19	54	4	34	0.20169217898899472	0.29711016311152266	0.3057014814302504	0.1954961764692329	
7050000	-31791.943679074397	-30183.219217782254	-1608.7244612921436	-30183.219217782254	459.3144395132343	4.126543843359548	3.270819263123556E-5	0.42943582830718185	3.2616887025399456E-5	2.1069852510166996E-10	0.43879373656230647	-1563.305630774213	24741.29407155435	6522.922061646998	9111.357629235603	577.0344765379128	43.06848861494611	50	2	82	4	33	0.20169217898899472	0.3035756278328011	0.29923601670897193	0.1954961764692329	
7060000	-31919.131141295504	-30205.3330408943	-1713.7981004012038	-30205.3330408943	868.3345831166678	4.008535334170872	1.8809611972789348E-5	0.4700658658168468	1.925154204851724E-5	9.112469552675365E-11	0.48561988340564144	-1667.482939024487	30470.246881219584	22353.022095340544	8188.960305485478	418.1543032992885	88.99776788503422	54	1	78	3	35	0.20023759952659304	0.3035756278328011	0.29923601670897193	0.19695075593163458	
7070000	-31901.998401515033	-30197.629019041342	-1704.3693824736906	-30197.629019041342	824.579239341757	4.264615309845074	1.9207832368612354E-5	0.48920073795497926	1.9987438107282383E-5	1.0580074371018788E-10	0.5284447115544179	-1653.2639839018136	29367.108468812876	56600.54520060459	13340.327794297364	3751.1550263821396	95.8630570962245	32	13	86	7	33	0.18658314830284092	0.3035756278328011	0.312890467932724	0.19695075593163458	
7080000	-31767.782785683863	-30208.858336878227	-1558.9244488056358	-30208.858336878227	444.8219098117497	4.2612084089884865	4.343274979821957E-5	0.4772591209409466	4.314928245534281E-5	4.4625469304306356E-10	0.49488373677941755	-1513.448749398	14898.000022202916	2864.335694252194	6672.096236204081	1582.3487541267507	34.74417319193951	52	1	74	8	36	0.18658314830284092	0.2999799397962546	0.31648615596927054	0.19695075593163458	
7090000	-31698.63314154946	-30194.83611136776	-1503.7970301816993	-30194.83611136776	257.0832072991585	4.2612084089884865	6.221363671281565E-5	0.5468740137191426	5.796308519498376E-5	1.0233061587985077E-9	0.5403625538799	-1458.7822240286173	15462.422109332629	4393.7420507127135	3698.1655336282497	2333.8172933073693	40.25582465796725	49	26	54	5	37	0.19430230251361422	0.311045007858693	0.2977019336960588	0.19695075593163458	
7100000	-31695.483586222228	-30207.505067949376	-1487.978518272852	-30207.505067949376	229.17082720556974	4.214967419229675	7.257035708578496E-5	0.5296146854056514	6.907282354732734E-5	1.6141858705218428E-9	0.5460840876010215	-1443.289072160638	14242.388159553577	4831.82462514416	3294.2071935305617	2276.355084504696	47.051511407822034	49	21	61	3	37	0.19430230251361422	0.29850918841773055	0.3059087137623256	0.20127979530633022	
7110000	-31645.165266686683	-30200.848795003647	-1444.3164716830365	-30200.848795003647	196.14627991543637	3.972667110635252	9.374620829304626E-5	0.4577789725018816	8.737019842042199E-5	1.8109708155670522E-9	0.4627966350787626	-1401.121724862398	6810.370852198836	7406.399792369284	1652.3136920963861	1910.633845095292	27.786277590627986	52	12	35	35	37	0.19640708276224286	0.29850918841773055	0.30380393351369694	0.20127979530633022	
7120000	-31690.128144573093	-30184.203562065413	-1505.9245825076785	-30184.203562065413	271.09467935690463	3.935860708819644	6.434180154164945E-5	0.47548473840490424	6.144064680267965E-5	9.613295219231783E-10	0.4905147472177052	-1459.0851910120612	12780.646378485302	13241.854256352932	2840.199357127161	4484.263078064808	42.913485209286186	54	10	59	10	38	0.19640708276224286	0.29850918841773055	0.3124624171620093	0.19262131165801788	
7130000	-31791.76331215365	-30199.927194715936	-1591.836117437713	-30199.927194715936	444.1378467266897	4.237238716180555	3.800565926443144E-5	0.41711751006027925	3.841449427369525E-5	2.720621000349931E-10	0.43174411890175035	-1540.6064390719368	21530.32667094861	35520.19581573034	5176.712708496817	10640.00717794159	46.98649500258995	56	6	53	19	37	0.2027411705189272	0.29850918841773055	0.3061283294053249	0.19262131165801788	
7140000	-31848.281680500808	-30175.785292638004	-1672.4963878628034	-30175.785292638004	638.6391509359504	4.237238716180555	2.4616494306258756E-5	0.495738527233793	2.3467337138155017E-5	1.4175906416944108E-10	0.4998281260477822	-1621.0985902784175	31890.308984696567	24830.406213389866	8734.633682913702	12807.964272555148	65.16456224564641	48	10	50	26	37	0.19777814039664685	0.3018219049755771	0.3077786429697587	0.19262131165801788	
7150000	-31768.698252559123	-30174.925222807047	-1593.7730297520752	-30174.925222807047	460.878015309334	4.068859309622525	3.5639055197693274E-5	0.5161844564552296	3.4388213529376055E-5	3.3230625642204076E-10	0.5239723004035297	-1546.9598731800513	19253.794065348433	22467.252544104624	5353.293130551646	1527.0216252489927	48.38960873891316	2	50	80	3	36	0.19777814039664685	0.296872030112897	0.30880509720377114	0.19654473228668556	
7160000	-31783.102537883067	-30183.39771810107	-1599.7048197819981	-30183.39771810107	431.0431398536138	4.047522245817269	3.817286708221834E-5	0.5318485047811817	3.605518665217738E-5	3.8346019202273666E-10	0.5300100935655331	-1551.4100464858775	26043.90592184634	13899.033620777407	5447.888705680836	4926.182867828795	64.05630444665994	13	41	53	28	36	0.20710796606855425	0.2880179927673353	0.3140034304138999	0.19087061075021103	
7170000	-31643.62453631534	-30172.962267640498	-1470.6622686748399	-30172.962267640498	224.93989923632503	4.047522245817269	7.387008509699508E-5	0.5424122102784578	6.97651026414944E-5	1.4305996623259685E-9	0.5494695439188626	-1423.9486492251344	13377.045810965838	11166.1435730318	2344.9353143419935	4105.0247202675155	26.404693415079663	25	26	52	31	37	0.2067901645501805	0.2870139574380701	0.31421753483202647	0.19197834317972343	
7180000	-31645.758021899812	-30194.68648011683	-1451.0715417829817	-30194.68648011683	202.59178762001517	4.047522245817269	8.195469509850727E-5	0.4418486673272585	7.944424060525891E-5	1.2869338176628358E-9	0.45300693998361186	-1406.6897504008025	4227.2663309267	9462.230362587456	2453.19545896684	2784.9904917559957	19.90292682848456	7	43	58	27	36	0.1938485646282998	0.29995555735995083	0.31314733893785296	0.19304853907389696	
7190000	-31670.04743416686	-30177.80106120679	-1492.246372960071	-30177.80106120679	231.05120369686077	3.980135122325746	6.71743078873241E-5	0.48941243372967747	6.453542486491353E-5	1.0003444009102432E-9	0.48125940531822925	-1446.6906727551893	5744.51684946342	9737.463067077228	3661.6321285978265	4167.388141793262	35.19912244389836	3	44	37	49	38	0.19981941790054789	0.30622028191661577	0.30209851726347153	0.1918617829193654	
7200000	-31699.930238475707	-30172.750594260182	-1527.1796442155235	-30172.750594260182	285.85219052066014	4.093967796611847	5.548156050532325E-5	0.4846064747714461	5.3803590728098395E-5	7.463171329234339E-10	0.4914078241334127	-1479.8414349082946	15030.210002976815	14730.701568852945	4427.2337123396155	4671.113383857029	22.100707930138007	7	42	9	75	38	0.1916133856478055	0.3098787886518461	0.30209851726347153	0.19640930843687746	
7210000	-31650.924398117946	-30195.554172281172	-1455.3702258367734	-30195.554172281172	214.29613668169995	3.9746849546743617	8.11773779336466E-5	0.45348773186968566	7.718707044558086E-5	1.4433434880657305E-9	0.4685232850961258	-1408.2410297788117	5103.61808785345	11225.04374833585	16016.761664480813	3126.1249009307226	21.166258557725296	7	31	8	87	38	0.19899218483470393	0.3062826894313164	0.29831581729710277	0.19640930843687746	
7220000	-31614.858299238844	-30202.303298379942	-1412.555000858903	-30202.303298379942	167.0134121632989	4.126215415450597	1.0019820065587781E-4	0.511008144266694	9.581010449794219E-5	2.466306449822181E-9	0.5076023337076795	-1368.1203567103273	2891.4586831984116	9018.286317357204	2211.308430848149	2426.0128786760456	21.290655582230652	7	39	10	77	38	0.19331211407476637	0.3062826894313164	0.30399588805704036	0.19640930843687746	
7230000	-31640.5862889498	-30207.911235187283	-1432.6750537625157	-30207.911235187283	211.8580801856484	4.126215415450597	9.078711855997626E-5	0.5008952468128671	9.128707752484655E-5	2.3774803889531308E-9	0.5158964951014847	-1386.1085454046795	8104.523461240366	4030.853382598487	13148.29502263884	1780.849467298826	23.595126085656293	18	11	16	89	37	0.1951948142087858	0.30334291610480124	0.3076732711669574	0.1937889985194562	
7240000	-31741.135141792583	-30210.00962429681	-1531.1255174957732	-30210.00962429681	312.8071181856832	4.126215415450597	4.939381364881254E-5	0.4942410811214302	5.0921721531857336E-5	6.650785201852331E-10	0.5033785116277274	-1484.7007924406362	16094.740953195373	7807.274261277865	2731.8701816725115	4351.740981352062	27.91886384909634	34	16	6	77	38	0.19066311980358555	0.3016725570965926	0.30932265072490917	0.19834167237491337	
7250000	-31744.551834916092	-30188.112239791462	-1556.439595124631	-30188.112239791462	338.78758090507205	4.126215415450597	4.911857705524279E-5	0.49330658110594905	4.775409917604113E-5	5.499644359969479E-10	0.48142560584251737	-1506.4316979862738	13446.979468933432	11949.566979822333	28002.376235190448	5302.073132110373	45.06769111635501	21	12	16	86	36	0.19241453652891757	0.30045473850408394	0.3087890525920858	0.19834167237491337	
7260000	-31867.355525992793	-30186.848706486922	-1680.506819505871	-30186.848706486922	722.9978903396318	4.126215415450597	2.1218887062978565E-5	0.46165646953630396	2.081136724271414E-5	1.0156255509586887E-10	0.47078578631823825	-1627.5791927076045	54811.95647005852	47177.39686967322	5763.706371133793	11893.204016982289	70.92750963473411	29	23	10	71	38	0.1927021018546607	0.30016717317834085	0.31360384203417835	0.19352688293282078	
7270000	-31929.67644784993	-30202.34960260256	-1727.3268452473717	-30202.34960260256	1044.9577488025527	4.078039443369897	1.6459110717084077E-5	0.45511306937035173	1.5636938031458383E-5	4.585792281222147E-11	0.4252867669562012	-1674.4376834803834	58703.82051762883	3751.630242207403	7189.108893057142	19676.86974164694	103.30763787954089	55	14	11	54	37	0.18684357672661736	0.2989995522117062	0.31247557152126465	0.20168129954041247	
7280000	-31933.663829092515	-30182.944142052234	-1750.719687040282	-30182.944142052234	1155.6683839271036	4.078039443369897	1.3340057331446337E-5	0.5032178026888644	1.3096681421270377E-5	4.00562898923683E-11	0.47453185730119424	-1698.2696706061915	53958.82555233295	5532.8793485588585	9943.213489279267	17612.380901096887	118.2024622257102	54	11	11	58	37	0.20299007287866133	0.30232893617547296	0.2964323748020169	0.19824861614384948	
7290000	-32002.596496110247	-30190.808353024255	-1811.788143085992	-30190.808353024255	1658.4171226887759	3.9841522910813554	9.840165070404058E-6	0.4767340070452993	9.270815929056545E-6	2.1139535197377767E-11	0.4929061233116602	-1757.169493553616	92366.85906461581	12324.064876209843	24700.56804929769	21133.436332217254	175.45220636118876	55	22	17	40	37	0.20299007287866133	0.28992372016111945	0.3088375908163704	0.19824861614384948	
7300000	-31962.277529641906	-30186.98570657962	-1775.2918230622852	-30186.98570657962	1180.0408117225127	4.28648114400099	1.2401554743998778E-5	0.44424714982206476	1.2023672345154715E-5	3.0640550084576786E-11	0.45186664689985917	-1722.2722694925255	58465.30377252291	14782.004757404038	21894.698940516282	16809.834428340153	131.1791041788085	55	28	24	27	37	0.19269526927806374	0.3052458162904276	0.3024575148436116	0.19960139958789774	
7310000	-32037.903430876315	-30193.866571244133	-1844.0368596321828	-30193.866571244133	1988.2508373005696	4.310143066151498	7.5534791759030414E-6	0.4864283069258059	7.401210831610968E-6	1.4991897236908713E-11	0.517204827449457	-1788.8596183735574	121581.67195436796	9514.711516590367	14903.691883009653	26347.52831922731	182.33618930473824	57	23	7	47	37	0.19332184267047492	0.28432531305657927	0.3169589083571345	0.20539393591581198	
7320000	-32019.492582511706	-30208.650457590797	-1810.8421249209082	-30208.650457590797	1525.375354641274	4.310143066151498	9.469851554454453E-6	0.4277094412377971	9.466717796831463E-6	1.744278721985559E-11	0.44954053443817926	-1755.0955141194702	81795.20103596183	49415.173441639396	9690.120941400497	28157.651241288277	143.67214741371887	59	3	23	50	36	0.20596937201133564	0.28882454573890104	0.30431137901627375	0.2008947032334902	
7330000	-32093.53071543184	-30192.786372577095	-1900.744342854746	-30192.786372577095	2479.9665986571977	3.825694398801247	5.920798784536965E-6	0.45059749860720827	5.873364474957474E-6	8.785500513263626E-12	0.4925423046373108	-1843.7600563955464	112703.22903618026	80848.01291748762	18930.04014443229	37334.25262328957	220.0846184252686	42	25	21	49	34	0.19640404322610694	0.2911303498434852	0.30722977875277346	0.20523582817763508	
7340000	-32178.717553221664	-30180.851822644003	-1997.8657305776628	-30180.851822644003	4247.547476015667	3.825694398801247	3.415368815890467E-6	0.5218262334341615	3.3245673340230624E-6	3.0867765517498827E-12	0.5203262052530274	-1936.7069573134804	247282.21354618727	75481.23135198701	17030.59881057581	72454.23898125366	335.57361175989485	46	24	21	46	34	0.1933893362075375	0.29383655896838884	0.30722977875277346	0.20554432607130085	
7350000	-32144.639727582377	-30171.681819962916	-1972.957907619462	-30171.681819962916	3578.8271617868922	4.066309755499777	4.3529543541019115E-6	0.5388662832972271	4.213275629481644E-6	5.937505821535002E-12	0.5637223864190593	-1914.0416621698157	161625.72522882032	87068.32583252406	50970.74382774903	57381.58114263018	411.85742117822736	38	27	22	48	36	0.1933893362075375	0.29383655896838884	0.30722977875277346	0.20554432607130085	
7360000	-32194.04209160835	-30185.153452814688	-2008.888638793663	-30185.153452814688	4682.06011523335	4.217644711866814	3.464824203417712E-6	0.4986659775084282	3.32450063158655E-6	3.4142263594815965E-12	0.5368623387924109	-1947.931843952965	179303.31741483172	231100.6816944559	104269.1394638638	64897.56182511708	464.4294147210643	45	7	13	70	36	0.20283914362122177	0.29235689001452864	0.3074132415311677	0.19739072483308248	
7370000	-32109.002152414818	-30181.962025308712	-1927.0401271061069	-30181.962025308712	2973.6504369559916	4.295514024589995	5.322472388189312E-6	0.4317826945865981	5.303468545039629E-6	6.051004893463104E-12	0.45678204779360176	-1870.3614283408572	136833.74200127256	47088.31972563317	28126.869350247336	37779.80280180672	284.0820911125544	55	16	18	46	36	0.20597417383538055	0.2983919473495705	0.3064844546749269	0.18914942414012267	
7380000	-32099.569652196766	-30220.423754691423	-1879.1458975053426	-30220.423754691423	2176.365878266425	3.9288916099992317	6.928623818479107E-6	0.44534820022068633	6.792497683137672E-6	1.1607803077814148E-11	0.5010558001321646	-1822.932816936301	113525.17498718637	30397.505203384757	12831.033624136455	36304.89131531482	220.53654781753033	40	20	12	63	36	0.20597417383538055	0.3023622188824195	0.3025141831420779	0.18914942414012267	
7390000	-31936.121448555707	-30188.440027606724	-1747.6814209489805	-30188.440027606724	996.2854090513908	4.128905547831232	1.4310457614501568E-5	0.42495737156476077	1.4041826765932715E-5	3.8331467781714487E-11	0.4430624225211148	-1693.9003810437532	70705.65973945307	22876.551683508504	30519.18075386281	17097.949667368084	103.78594064323819	42	27	8	58	36	0.2070654098073273	0.30433535011393137	0.29590186179719863	0.19269737828154337	
7400000	-31843.736275696945	-30208.157290672127	-1635.578985024818	-30208.157290672127	598.7516519478247	4.128905547831232	2.715143673059577E-5	0.4594256747780718	2.6585848893348963E-5	1.3979252616563324E-10	0.4455150560650767	-1586.0937978179852	30556.67363448502	8565.686835062852	4257.913897377775	9517.432944313032	46.81084795306615	42	11	14	68	36	0.20834563095707972	0.2920990957557163	0.2935200578607598	0.20603521542644482	
7410000	-31882.324664038017	-30191.701367436268	-1690.6232966017483	-30191.701367436268	828.0179383841514	4.008611857397575	1.7591950169458753E-5	0.4732678603645669	1.7712768234749686E-5	7.216147108334213E-11	0.4839251465489257	-1639.2995051448688	42848.12525264173	6824.671047413324	4935.628213014889	14506.325567349779	54.70810867940414	37	9	7	82	36	0.19769233204820846	0.30698775392669064	0.295867355933105	0.19945255809199663	
7420000	-31917.182631863434	-30167.770505296234	-1749.4121265672002	-30167.770505296234	962.5081803649826	4.2107167642828855	1.5197332837234452E-5	0.5097446063772878	1.5051361264383734E-5	5.5948698945001695E-11	0.494407261309216	-1695.7050396335924	74681.18148786135	50346.21488798867	15031.99702737454	13406.160931255961	105.33459249235099	20	25	16	75	35	0.19681419890899363	0.30786588706590545	0.295867355933105	0.19945255809199663	
7430000	-31945.93942231973	-30217.725193959253	-1728.2142283604774	-30217.725193959253	898.9662835847348	4.2107167642828855	1.6011055918270095E-5	0.4508210396569834	1.54650236681419E-5	4.452851828463063E-11	0.4306854041006834	-1673.4417275503974	17442.691871305764	70892.53782499854	16776.576757255796	17414.484061264266	81.47758162985262	2	35	29	68	37	0.1986731147268597	0.30786588706590545	0.29252314687404146	0.20093785133319408	
7440000	-31977.67619383319	-30188.321462380944	-1789.354731452247	-30188.321462380944	1491.3247721623964	4.2107167642828855	1.1721119362568823E-5	0.5507368359769371	1.153869759009882E-5	4.248726728768718E-11	0.5469895143138868	-1733.863535614324	57003.270913875356	88194.14272433387	19769.33871299483	20282.64327034167	160.2652595693007	8	35	18	73	37	0.20281286782378843	0.30372613396897674	0.2962609138789405	0.19720008432829503	
7450000	-32035.90761227069	-30179.909400887158	-1855.9982113835308	-30179.909400887158	1875.1186770564764	3.907844099845816	8.290691311761522E-6	0.4672249400788409	8.133062284318055E-6	1.7217352831807838E-11	0.48661502876106316	-1799.083912943856	81207.3904913604	109561.03485745174	40781.915324915266	32007.271931713025	166.3903440508122	6	31	23	76	35	0.20281286782378843	0.30305023593429176	0.2969368119136255	0.19720008432829503	
7460000	-32004.661909185434	-30191.264804517596	-1813.3971046678387	-30191.264804517596	1559.396682999156	3.9988832602436335	9.356563697409673E-6	0.4174988648623553	9.465582321386102E-6	1.6128803628000326E-11	0.4121065666644884	-1756.8509077626036	95971.48935826364	81233.10778796158	69968.44605264424	23201.24980531134	103.24935266329749	5	40	8	82	36	0.20432415086060762	0.29725865837771187	0.29989136798479493	0.19852582277688624	
7470000	-32005.163599643176	-30190.671726835797	-1814.4918728073783	-30190.671726835797	1773.460498413387	4.077447502433088	8.829758557596194E-6	0.43978553553535193	8.934426060521471E-6	1.7424652891216247E-11	0.4553138246287026	-1757.6423271432739	33144.48886545346	90552.82865359973	87920.19618227403	24309.775725112642	89.02895852476915	3	35	3	94	36	0.20432415086060762	0.29725865837771187	0.29989136798479493	0.19852582277688624	
7480000	-32076.77799926226	-30197.942025494183	-1878.835973768077	-30197.942025494183	2344.2426979905385	4.21354456620681	6.121882680402995E-6	0.4464927003157997	6.2274566836888375E-6	7.232726111298785E-12	0.42577440610121786	-1821.4879896041482	149203.99420892049	97583.62394367694	32493.256295555817	33237.714546473995	145.56949347522314	6	34	12	83	36	0.20432415086060762	0.3014634485765566	0.2956865777859502	0.19852582277688624	
7490000	-32032.500032647753	-30192.878294059934	-1839.6217385878172	-30192.878294059934	1625.3908252133228	4.351574616818106	8.5836602244008E-6	0.4305015408994939	9.138562388820381E-6	1.5735496711756912E-11	0.4454675030282022	-1781.7629832790437	126971.68825316374	78391.40904705114	101514.43029192314	26302.006732387446	190.29215878174764	29	8	11	87	36	0.1908116103856556	0.3014634485765566	0.3091991182609022	0.19852582277688624	
7500000	-32160.77393001374	-30190.568349789824	-1970.2055802239151	-30190.568349789824	3492.3085320176388	3.99962510365892	3.997384258457828E-6	0.4418703623765838	4.2021159329946985E-6	3.305602912264136E-12	0.4378827297870646	-1909.4040033896208	332417.8087062303	122299.55352286437	140636.06272852747	48912.94486217151	272.8155046975008	20	19	18	79	35	0.19535982230062196	0.3014634485765566	0.30465090634593583	0.19852582277688624	
7510000	-32160.413751294444	-30181.012670592714	-1979.4010807017312	-30181.012670592714	3774.490797334409	4.152398927483995	3.856750120811942E-6	0.44003526767517526	3.967831473108783E-6	3.247634313279222E-12	0.4591296622960722	-1918.6089010816027	273582.9897944094	81329.66736593237	150365.2090702216	51712.93839096647	325.38118369178625	22	12	16	86	35	0.20166194409359195	0.29816837413943204	0.30541176379117035	0.19475791797580624	
7520000	-32207.458660875945	-30222.476360341938	-1984.982300534008	-30222.476360341938	4296.271001077871	4.152398927483995	3.862312289804686E-6	0.42930213694016534	3.979569791062455E-6	3.4186782176364337E-12	0.45744691035677665	-1923.9459116812875	209132.20395276847	231850.17561293478	144353.77574754576	60293.842247837965	485.3267954091616	24	4	27	80	36	0.20166194409359195	0.29963032463510575	0.30541176379117035	0.19329596748013253	
7530000	-32233.822376002914	-30223.006600155226	-2010.815775847688	-30223.006600155226	5085.123363808573	4.040692365627086	3.430237307716907E-6	0.4061355133514177	3.562451038121139E-6	2.58003942024364E-12	0.4380011101551644	-1949.0667409209857	332832.77155772696	282392.149907435	161203.36879786427	58134.799183869625	571.7392456748241	3	8	54	71	35	0.19450177086426948	0.29963032463510575	0.3099121292883522	0.19595577521227314	
7540000	-32297.406556628466	-30233.581391826192	-2063.8251648022747	-30233.581391826192	5911.121673468498	3.9810367642903675	2.5532382635529714E-6	0.38561894458606766	2.6110427252902387E-6	1.2395415439057164E-12	0.42050118837909695	-2001.317213326797	278576.44679090753	278961.2660742593	272101.5894397216	73638.51558692324	414.77442435872206	5	5	56	70	35	0.19738753349846994	0.29674456200090527	0.3099121292883522	0.19595577521227314	
7550000	-32158.644712191355	-30212.95111304161	-1945.6935991497462	-30212.95111304161	3281.6044202307935	4.111611326308793	4.653590799155898E-6	0.5072204848214328	4.788622676033758E-6	6.74084197412779E-12	0.5357069043461888	-1886.6404011235777	167068.1234890154	52407.07385052416	95080.08170515197	43322.81572989928	267.3780127076244	21	4	49	62	35	0.19657741046399488	0.29674456200090527	0.3092859518614936	0.19739207567360678	
7560000	-31916.810633054483	-30210.872912716175	-1705.9377203383087	-30210.872912716175	824.0064199093986	4.111611326308793	1.8804336873502805E-5	0.45891888478139764	1.998401882091122E-5	7.465846808190268E-11	0.4444113420886673	-1652.8241718879071	62640.115583948565	17355.398237692676	28868.670412174404	12043.750212182194	51.21005076260985	16	18	41	61	35	0.19657741046399488	0.3070716359166256	0.3000211518592059	0.19632980176017412	
7570000	-31921.332377311108	-30191.203780040887	-1730.1285972702199	-30191.203780040887	950.5032991994805	4.033719121727973	1.791787480245101E-5	0.5016174375000648	1.72966562932394E-5	7.881324482292545E-11	0.5045844077545566	-1676.7966311401608	48088.80906257788	33266.83391890723	37430.97357159312	11365.367731411978	83.18385604181054	15	18	39	63	36	0.18940989344577447	0.3070716359166256	0.3071886688774263	0.19632980176017412	
7580000	-31911.985393709874	-30187.955942222296	-1724.0294514875775	-30187.955942222296	957.4161380130068	4.126160258768157	1.7038512731987915E-5	0.488826988970244	1.671717971219101E-5	7.75244287446742E-11	0.5088981443424692	-1670.5790344598538	44608.455152026225	19160.353032872106	39161.63464024526	12722.542042446763	112.94073962489746	23	22	17	73	36	0.18940989344577447	0.3063786858699059	0.30960686569196666	0.1946045549923535	
7590000	-31871.704279169615	-30192.491104957957	-1679.2131742116596	-30192.491104957957	770.8425354490719	4.164125126945892	2.1942615945376813E-5	0.47731963651870896	2.1185272749999413E-5	1.1813170311642313E-10	0.49607555745697784	-1626.7244172119053	44677.90298065633	16769.14306201941	28249.491376725196	11164.76175762825	80.7208781050748	16	20	28	71	36	0.18877884070067638	0.30091141518135583	0.31810973597592684	0.19220000814204152	
7600000	-31887.47543618776	-30196.358301701082	-1691.1171344866784	-30196.358301701082	837.4201718489361	4.016894128391058	1.9742979652205605E-5	0.4784390500106861	1.9146628321495903E-5	9.460901648062035E-11	0.48467258829621407	-1636.5530218315284	51027.35476286879	20454.576749451822	60008.08882890064	9671.757914159496	88.13992287553921	21	24	18	72	36	0.18877884070067638	0.30091141518135583	0.31810973597592684	0.19220000814204152	
7610000	-31988.09187267176	-30204.78152656187	-1783.3103461098908	-30204.78152656187	1288.8447534896154	4.220971269462942	1.2365671244088066E-5	0.4419628531405659	1.1789781767516116E-5	3.6519564613038694E-11	0.48945736901185893	-1727.3103402373326	82999.37715957363	18816.070159837946	60799.952678540176	14470.097030633706	125.1747253109747	19	17	32	68	35	0.18877884070067638	0.300268029739267	0.31810973597592684	0.1928433935841304	
7620000	-31947.078449271055	-30185.146763646113	-1761.9316856249418	-30185.146763646113	1146.4595514366088	4.220971269462942	1.3453707435820175E-5	0.4093592846860184	1.3126286261735363E-5	3.2592562944144035E-11	0.42605811375495883	-1708.231988707981	77525.55269166929	43122.180168219325	30449.30708042172	12397.769896089774	107.58969371088835	4	53	12	66	36	0.19766114585480038	0.2978565580154941	0.3100341896630334	0.19444810646667268	
7630000	-31913.92238645521	-30201.178582989618	-1712.7438034655922	-30201.178582989618	893.8923285963588	4.31594499225284	1.7324949931578424E-5	0.4785070660829353	1.7589821760900714E-5	7.911560472009175E-11	0.5027137222052543	-1660.6272436356226	46016.81507813262	37242.455552707215	7704.301951493303	11190.825412984817	125.51814304091971	25	37	2	71	36	0.19766114585480038	0.2978565580154941	0.3100341896630334	0.19444810646667268	
7640000	-31717.477790156892	-30183.66042579002	-1533.81736436687	-30183.66042579002	316.1472250884868	4.087583908214815	4.993993846469734E-5	0.43249012863144387	4.924402374423532E-5	6.064879152852974E-10	0.4923179912041793	-1486.5397304943415	5288.794084803361	14054.747053870477	11976.166753726819	3750.6449661334864	30.677843038710122	6	61	4	64	36	0.19621473792439803	0.29999240600106086	0.309344749607869	0.19444810646667268	
7650000	-31770.231832731108	-30179.640517736603	-1590.5913149945027	-30179.640517736603	408.099464300258	3.837328720576236	3.7938876919142134E-5	0.47804938323035867	3.7352049071813274E-5	4.300964069408561E-10	0.5422599666193827	-1542.8289846505431	18772.022530355593	14974.577440397723	4414.632715396324	5253.916123615958	52.410868740877206	11	51	3	70	36	0.19395732359897244	0.31096016699603146	0.300634402938324	0.19444810646667268	
7660000	-31707.913537401742	-30200.68316346133	-1507.2303739404124	-30200.68316346133	279.8392993299679	4.278158357403596	5.9795106929950963E-5	0.45751598202265015	5.862869106052827E-5	8.327455570498645E-10	0.47419970397762556	-1461.2105291986124	15220.433814999395	8688.790451848145	3063.557205631318	3749.597851694977	24.88467764716071	24	52	18	40	37	0.2043704799440057	0.29703444568001264	0.30414696790930956	0.19444810646667268	
7670000	-31776.24517588372	-30216.27817798649	-1559.9669978972315	-30216.27817798649	352.6043972718503	3.929409963328575	4.5220170041501256E-5	0.423944114003455	4.386888541404958E-5	4.0095940366322326E-10	0.44591056730579376	-1512.7000083593246	20829.016247384217	12033.33360171721	5751.411901467113	4545.155883818515	46.697853425923995	13	53	9	61	35	0.19477652216824337	0.29703444568001264	0.30677698587786584	0.20141204627387874	
7680000	-31641.389617612647	-30195.67014618539	-1445.7194714272568	-30195.67014618539	203.54494424421281	3.929409963328575	8.035739344917228E-5	0.4244225563534353	7.964346798045821E-5	1.2711081501495346E-9	0.438146702193282	-1401.4020955832568	6662.939338508505	7177.307006715866	6127.985002312865	2309.3582853280413	16.120583941722096	12	50	4	70	35	0.19821731271877552	0.29703444568001264	0.3033361953273337	0.20141204627387874	
7690000	-31687.596674853077	-30200.122805138235	-1487.4738697148423	-30200.122805138235	237.4351120060288	3.929409963328575	6.639463397108532E-5	0.3999261283660686	6.259929829090477E-5	7.360611276563433E-10	0.4136122128923169	-1441.8877488645855	9344.4603244065	8591.853513667333	8679.804815117419	2842.154797024745	16.739707662124452	25	29	10	73	34	0.20300892125278794	0.30116927939047233	0.3020953076187004	0.19372649173803988	
7700000	-31616.337114949543	-30173.964694941205	-1442.3724200083398	-30173.964694941205	193.96062000087946	4.0573780395932655	7.953614542034262E-5	0.44753999866986716	7.79970508650349E-5	1.4068502083888042E-9	0.4683307791357367	-1397.041367667678	5760.67928164824	10477.471253008214	7055.6292916959	2584.6001248362404	10.99390040217006	20	20	24	73	34	0.19081554369402642	0.30116927939047233	0.3103388125372006	0.19767636437830122	
7710000	-31579.972629412005	-30160.53782407144	-1419.4348053405633	-30160.53782407144	165.3352083466461	4.0573780395932655	9.10083208500578E-5	0.42744047726857154	9.023022759934927E-5	1.7563601931482096E-9	0.4518775373159153	-1374.9395534148248	6612.4999558575	7798.020660556179	6592.782984806714	2175.251561910881	12.847695727952386	1	27	39	69	35	0.1904756113763845	0.29752732854782077	0.30880406665018656	0.20319299342560873	
7720000	-31586.086067867844	-30179.232304443525	-1406.8537634243182	-30179.232304443525	157.25699600405963	4.138739258418485	9.609850345481088E-5	0.44029557495217286	9.682701906207753E-5	1.9681518309420923E-9	0.4385793520874883	-1363.2348259171226	5785.563772054636	5425.428580864995	5777.362542327305	1856.489699571631	15.561864321344528	12	13	41	69	36	0.19003575621820734	0.30209369106189027	0.30830906628658367	0.19956148643331922	
7730000	-31637.242014718497	-30203.022719957182	-1434.2192947613137	-30203.022719957182	170.55569423295478	4.1008277961303	8.20060161610607E-5	0.4280094878392985	8.277539874526244E-5	1.4145305743423396E-9	0.451512111893642	-1388.78593696218	7387.640623017189	11949.460101984085	5580.061133377118	2723.5083731084187	11.19172368835786	16	13	39	67	36	0.19981827977386551	0.29404017321878473	0.30830906628658367	0.1978324807207666	
7740000	-31628.837930623464	-30198.881519723767	-1429.9564108996976	-30198.881519723767	173.06725637664118	4.1008277961303	9.04605633010938E-5	0.4685497513503648	8.747260229924401E-5	2.3320478596541893E-9	0.5217506383275885	-1384.7062261995682	9685.27498690648	10552.027022995042	6369.60649646493	1984.488214116917	15.813975797354379	3	19	48	65	36	0.19659306529789175	0.2946078097744178	0.31025919508035826	0.1985399298473327	
7750000	-31581.837453066622	-30192.72882363152	-1389.1086294351023	-30192.72882363152	146.31026370650378	4.162606769508174	1.1576552277033777E-4	0.4943790946000821	1.1089318144475756E-4	3.1020050159718205E-9	0.49570834821285603	-1346.168505359871	4008.5023540043253	5899.283891205928	3818.924355738573	1736.7536898484975	14.32960692378598	4	26	39	66	36	0.1972338513401497	0.2946078097744178	0.3126004439815799	0.19555789490385314	
7760000	-31641.46793450032	-30216.226770576595	-1425.241163923726	-30216.226770576595	180.51291522773207	4.162606769508174	9.337761275496969E-5	0.42551039898742715	9.09048702027757E-5	1.4520889863968117E-9	0.4235714271801474	-1380.7016559280348	3473.565984161198	8270.23838875775	6826.229686514838	2241.1549504685854	20.389212673426158	4	16	48	67	36	0.20064410379489034	0.30096427671106	0.30283372459019703	0.19555789490385314	
7770000	-31646.409798412096	-30179.17898524363	-1467.230813168467	-30179.17898524363	252.40001012276875	4.162606769508174	7.224719932449532E-5	0.44266802502200997	6.943870599663867E-5	9.356495153878503E-10	0.4287628024582465	-1422.0483748940048	4386.656718133454	4948.696110075471	10608.817954973956	2721.067225434339	18.955814664662253	1	1	62	71	36	0.1995896533609189	0.2992697509349044	0.3038881750241685	0.19725242068000878	
7780000	-31638.870990229665	-30178.98307247838	-1459.8879177512858	-30178.98307247838	202.3108178126851	3.9710351925644605	7.361412630114033E-5	0.4548097719845796	7.171224779147615E-5	1.0361087578848435E-9	0.4373770318070838	-1414.3884736746531	10739.289927754338	7999.4508698874415	8059.744171147119	2287.2485727470103	19.8909961899737	21	1	45	68	36	0.20091859803854736	0.2979408062572759	0.3038881750241685	0.19725242068000878	
7790000	-31614.718143086233	-30171.406441606163	-1443.3117014800685	-30171.406441606163	167.15587303706923	4.008751083426893	8.343203256983402E-5	0.4344081950018143	8.131314065063552E-5	1.2040104014675075E-9	0.4209164586759129	-1397.2251203715844	7344.111880975443	15567.715839217844	8027.516453177836	2056.145934136031	16.416781474581235	22	1	42	71	35	0.1941301215782102	0.3042852701997903	0.2975437110816541	0.20404089714034596	
7800000	-31611.905554330802	-30172.95578636445	-1438.94976796635	-30172.95578636445	166.78377515262676	4.140222445249494	8.312052694833493E-5	0.5702745476027541	8.036524155794079E-5	1.9402903889049605E-9	0.5353038138936428	-1394.1905381419122	4649.171106568635	7814.578182341039	5461.0436832117075	2500.219064946135	15.762685030785281	6	42	24	63	36	0.2016790055546153	0.30026575291698443	0.2984512390810069	0.19960400244739387	
7810000	-31645.968193598048	-30159.801787123935	-1486.1664064741108	-30159.801787123935	216.51278551294985	4.140222445249494	6.511255832823325E-5	0.5161367465332539	6.445088841693586E-5	9.064597471272152E-10	0.47259528087283836	-1437.8987487285488	9550.903301395183	24562.83372975591	10150.453822271975	2706.1693640453695	11.154305673311685	26	6	38	65	36	0.2004098333096402	0.30038322677939977	0.3008963437263338	0.19831059618462674	
7820000	-31623.66737657495	-30182.798712151278	-1440.8686644236748	-30182.798712151278	186.65057125994008	4.140222445249494	8.016820066858836E-5	0.458792817975446	7.88080887636034E-5	1.2458010025613688E-9	0.45047302018125635	-1396.0930901483314	8781.882663059947	6345.354857197587	7769.205124805328	1766.1224322670103	16.389012860171906	27	29	14	65	36	0.2001614345699857	0.3006316255190543	0.30578950633504337	0.19341743357591715	
7830000	-31614.791948676124	-30173.153791449113	-1441.6381572270127	-30173.153791449113	206.8392436754163	4.140222445249494	7.091897959097359E-5	0.4129774007174744	6.903029688834704E-5	7.311561127281174E-10	0.3946958278556067	-1394.17325804341	16834.635710285445	6906.441040886251	14310.859963996854	2577.632685853161	9.38262687359797	12	40	14	70	35	0.2001614345699857	0.3006316255190543	0.30257211968424275	0.19663482022671774	
7840000	-31737.128292706417	-30181.283384670227	-1555.8449080361884	-30181.283384670227	364.28393984037774	4.158794871044687	3.822372653524747E-5	0.4258139002062062	3.738769386820678E-5	2.4963197711746207E-10	0.4118383874566083	-1507.3084061549878	19051.970516889196	16477.136245329053	16432.49973489506	3618.6849629920916	27.138558441759308	15	34	20	67	35	0.2001614345699857	0.3006316255190543	0.30257211968424275	0.19663482022671774	
7850000	-31697.142910853057	-30192.42191775453	-1504.7209930985257	-30192.42191775453	256.83644607558637	4.3389344880898655	5.4284343843788034E-5	0.5184350993563208	5.3404189605788134E-5	8.274396088376944E-10	0.5457082779442194	-1457.8377705119174	11325.063450214919	14221.846294025676	8366.22390789498	2767.4446061709336	13.353279300090096	8	17	44	67	35	0.2001162619718969	0.3006316255190543	0.30257211968424275	0.19667999282480653	
7860000	-31698.44083743579	-30188.05600468219	-1510.3848327536043	-30188.05600468219	249.07932620978934	3.9724053411186175	5.688742200236755E-5	0.47316337615761267	5.6567167524175707E-5	7.166274195870988E-10	0.4742919164803666	-1461.1200671337656	16498.973485842256	35221.34826546091	8058.340438851076	3944.735410596723	17.86241908589444	8	11	54	65	33	0.19073780969749726	0.3006316255190543	0.31195057195864245	0.19667999282480653	
7870000	-31700.69338095356	-30187.425136124217	-1513.2682448293415	-30187.425136124217	267.4875581444536	4.169439971878068	5.0882161557558196E-5	0.4824859037810276	5.1070839180795116E-5	7.164680253014482E-10	0.5113078483984712	-1465.45223492912	4720.252518027747	14471.00544446235	14346.132405050528	3346.747189519076	13.896616637846158	5	33	27	73	33	0.20340758455274927	0.28904845267664675	0.306121064954413	0.20142289781619158	
7880000	-31644.061615163126	-30179.231373269853	-1464.830241893273	-30179.231373269853	224.31616765932262	4.236592587787533	6.752560021182485E-5	0.48503672306129086	6.686096691476922E-5	1.3101168154404656E-9	0.5317474803428529	-1416.6363638759742	1931.6519578049736	11861.175531224155	10868.208565018369	2316.5427118310736	10.195110843689902	3	44	16	75	33	0.1954828504852776	0.2943618224193664	0.3140457990218847	0.1961095280734719	
7890000	-31692.14447883686	-30174.93085103887	-1517.2136277979935	-30174.93085103887	261.41625564678105	4.21534441277255	5.037907996083277E-5	0.5447925459786528	5.062716518228024E-5	8.550972106329712E-10	0.5738318871447012	-1467.4033380173028	84038.54176056269	16168.224309331095	7763.601654305687	2679.225495132738	13.030649709590936	1	60	4	73	33	0.1954828504852776	0.3048485473241071	0.3040056836889186	0.19566291850169726	
7900000	-31634.57143697096	-30192.19905942385	-1442.372377547111	-30192.19905942385	198.59221318815597	4.033505641985524	7.873752139512246E-5	0.5440319685153356	7.476518126888222E-5	2.1219387158198886E-9	0.6010387425725977	-1398.6948314486767	7706.613177546041	6738.852494513919	1241.716625064762	2041.0276649974749	9.089279472983595	13	51	2	72	33	0.20095317259926873	0.299378225210116	0.3040056836889186	0.19566291850169726	
7910000	-31746.94266799481	-30223.7931410545	-1523.1495269403088	-30223.7931410545	288.0135505433846	3.947123241387228	4.948779501438391E-5	0.5236702972732191	4.853027497899779E-5	6.157803560772393E-10	0.5123420478542132	-1475.5072251715274	16576.846143009312	15584.451898585334	11477.806315960142	2650.252307239475	17.404503062627786	20	18	33	68	32	0.2018048499975736	0.299378225210116	0.30315400629061373	0.19566291850169726	
7920000	-31767.327375410274	-30212.29789597656	-1555.0294794337135	-30212.29789597656	306.49898279975315	3.947123241387228	4.392223026218799E-5	0.46662341384738426	4.450592437546308E-5	4.483972803550419E-10	0.47300511325331407	-1507.27564257123	21545.080467277763	16289.952774548132	10437.426390366334	2860.1408304588554	21.48294266140997	16	24	35	64	32	0.2018048499975736	0.299378225210116	0.30341684704911887	0.19540007774319212	
7930000	-31783.60948164528	-30194.50549705818	-1589.1039845870978	-30194.50549705818	376.70445264357306	4.172319057990678	3.836799526285238E-5	0.47322425492913944	3.881039173794493E-5	3.6809881742007084E-10	0.48321759788164864	-1539.467360495394	21830.81224421534	18388.23421709059	25520.65087605662	3050.9167061327157	35.90278674974383	30	24	17	69	31	0.20452489323453554	0.290848860456125	0.30846661673592013	0.19615962957341987	
7940000	-31764.96192049273	-30193.20352974656	-1571.7583907461708	-30193.20352974656	334.8201689781598	4.0437060003745335	4.2401870260104115E-5	0.5090563674645056	4.3151190042212186E-5	4.4610149240501637E-10	0.48600007764418063	-1525.0737581908445	15849.438050580045	14420.496468219899	4509.804619106407	3108.3850562556618	24.3780980409505	48	26	2	65	30	0.19899096681163392	0.2918892362615609	0.30742624093048426	0.2016935559963215	
7950000	-31685.041050880216	-30191.746985446625	-1493.2940654335916	-30191.746985446625	224.03524756372445	4.0437060003745335	5.949363278011366E-5	0.6136966630499351	6.023408908603557E-5	1.624485916190384E-9	0.6404795243849096	-1446.740983300676	15152.537738305084	7106.7139563872815	591.6644911462398	2352.0554659783197	18.567755117741537	66	11	13	50	31	0.20201269706307337	0.2918892362615609	0.30742624093048426	0.19867182574488204	
7960000	-31727.403809911746	-30213.685823561686	-1513.7179863500596	-30213.685823561686	267.65489745895263	4.066585296547712	5.357819713260388E-5	0.4956901101211765	5.605310047445776E-5	7.821148588657742E-10	0.49813236643512504	-1469.3658749698454	11763.492205959574	6476.419217183415	2639.413453535709	2326.3645515270787	23.420755047272998	47	27	20	46	31	0.19085878649274668	0.3132187908253452	0.30214720975150816	0.19377521293040056	
7970000	-31673.586385691753	-30197.255126241766	-1476.3312594499862	-30197.255126241766	220.1836838927737	4.223607418211697	6.175495535226665E-5	0.4927603329667604	6.440370688260456E-5	1.0367749648400826E-9	0.4981734611585082	-1430.397635900352	14790.038535387914	9713.6817989639	5918.59285143163	2427.1448688141227	9.631320258680613	19	45	9	67	31	0.20795462734485368	0.2949915846207291	0.30214720975150816	0.19490657828290966	
7980000	-31658.89459955256	-30199.635542971042	-1459.2590565815206	-30199.635542971042	190.79577449313553	4.09925664332317	7.284865753899445E-5	0.44062219002668185	7.16299109769746E-5	1.1082262169785993E-9	0.4547408653592906	-1414.5887087196213	2061.1562346227047	10176.018743266595	2425.4114410245716	1604.383809479381	11.175204772359747	4	68	24	44	31	0.20795462734485368	0.2949915846207291	0.3012552022678932	0.19579858576652462	
7990000	-31653.733149836098	-30199.20983775062	-1454.523312085479	-30199.20983775062	194.59259697436886	4.09925664332317	7.228150482165714E-5	0.3538399326474279	7.087747382631929E-5	6.916076836371025E-10	0.365081175276593	-1410.3588444294458	3647.5654871353486	8787.173965048945	1218.0589241970356	2761.65310341364	5.71377261431828	6	67	15	52	31	0.20185523390865842	0.3016885777184748	0.29775457531546307	0.1987016130574043	
8000000	-31734.861431241974	-30180.788311305063	-1554.073119936911	-30180.788311305063	313.17092357007755	4.172871200088789	4.2187201484944046E-5	0.44100415233877616	4.238090837296612E-5	3.5249343298755093E-10	0.4352213553253782	-1506.0452679739728	36381.96717936221	13626.862290401514	4708.0637688848865	3987.860649256983	11.4901619161745	3	68	21	48	31	0.19839756004708176	0.3016885777184748	0.3012122491770397	0.1987016130574043	
8010000	-31752.04563396809	-30176.090594949823	-1575.9550390182678	-30176.090594949823	424.74061130554117	4.172871200088789	3.468496741708395E-5	0.4774738202275572	3.439827296675604E-5	3.3875490345999037E-10	0.5182176038454961	-1526.9707334282932	6545.589751924189	22375.90621000315	3446.576484768644	5817.645839997366	16.060691690159235	5	65	20	49	32	0.18830455073525457	0.29127290174057974	0.32326600224354074	0.1971565452806255	
8020000	-31724.54116257914	-30186.11814463797	-1538.4230179411672	-30186.11814463797	314.51554087615153	4.002741807160979	3.914821238014042E-5	0.4210528834326992	3.953947304330863E-5	3.0873808699295345E-10	0.43844711388864854	-1491.002096437832	14217.738175131675	18496.279811227443	3226.326635321703	4589.72486478837	9.787536950445713	9	62	15	53	32	0.19514787060121916	0.3004561282846998	0.31410898873999765	0.19028701237408396	
8030000	-31771.539786319838	-30184.477576655565	-1587.062209664272	-30184.477576655565	401.9113331374568	4.299134977936725	3.687304563511546E-5	0.4937187271426671	3.6568884008986096E-5	3.6338110365420253E-10	0.5067656471899583	-1538.3450129448659	9307.656935424566	21850.862650522256	13292.236048742416	3941.758689704355	25.73591437930792	10	38	26	64	33	0.19225201977496295	0.2951745673525911	0.31700483956625386	0.19556857330619265	
8040000	-31672.157514661056	-30170.21730320747	-1501.9402114535849	-30170.21730320747	234.6985796409025	4.299134977936725	5.853303283617747E-5	0.4669720239397737	5.694695709253018E-5	8.933735853535515E-10	0.4988452056843354	-1454.0017219726933	4884.973571520328	15959.165305310858	14798.777460037716	2856.9001690116825	19.236512052405455	5	63	1	69	33	0.19225201977496295	0.30103421126004243	0.31114519565880255	0.19556857330619265	
8050000	-31738.520552335638	-30188.447941499493	-1550.0726108361434	-30188.447941499493	289.8669813078048	4.299134977936725	4.384505755627929E-5	0.49866454783410197	4.367259811317685E-5	4.918599702721182E-10	0.5095779934784278	-1502.5106328791949	12946.624486042561	15598.644297706816	8308.255476206232	3991.961420621798	10.539641811498356	7	53	15	64	32	0.19225201977496295	0.30103421126004243	0.31114519565880255	0.19556857330619265	
8060000	-31754.442319543265	-30194.44648722712	-1559.9958323161443	-30194.44648722712	295.65226096489	4.299134977936725	4.5776260554735357E-5	0.5148351968821906	4.421451221958091E-5	5.249754509649574E-10	0.517516644933322	-1511.8313714184917	10026.755455592247	18760.593174776863	11691.836929751591	3733.903237792494	15.613435760600428	11	23	29	76	32	0.1902622113071144	0.30340259207610876	0.3132293557798356	0.1931058408369418	
8070000	-31713.6562330148	-30195.913288618212	-1517.7429443965877	-30195.913288618212	244.79047861402844	4.01793609616754	5.5128966528720426E-5	0.5116127563092997	5.447244805794889E-5	7.313047718386999E-10	0.4953054970676092	-1470.6827890527973	10125.741872269482	13434.554114077253	10370.372177850786	3166.490781035037	18.60739967316029	33	13	13	80	32	0.1902622113071144	0.30923029984378214	0.30740164801216224	0.1931058408369418	
8080000	-31672.893820196143	-30184.58365155721	-1488.3101686389357	-30184.58365155721	240.42888328693732	4.01793609616754	6.0799365161160165E-5	0.48619222389523975	6.261862551091744E-5	9.238015977904962E-10	0.48600159357935657	-1441.4772792938047	13178.641064417197	8254.156414261022	10975.930395352087	2984.726495520911	21.20317597943836	35	13	17	71	35	0.2008500238806751	0.2944702641148602	0.30740164801216224	0.19727806399230305	
8090000	-31601.703186487393	-30182.029327500222	-1419.6738589871704	-30182.029327500222	171.7214417929901	4.01793609616754	9.831085210292968E-5	0.5125918463420366	1.0302208782403148E-4	2.4925773418154243E-9	0.4931834668378366	-1375.7652103739765	5230.095480248529	6023.959488427028	5792.477634898079	1930.9851353527267	16.623376715841037	3	52	9	72	35	0.18591515429536443	0.3072965121196163	0.30740164801216224	0.19938668557285769	
8100000	-31602.305506250425	-30192.142179854047	-1410.163326396378	-30192.142179854047	167.76231132237206	4.01793609616754	9.587430082335423E-5	0.4838136617066216	1.0089869334291896E-4	2.440705869643935E-9	0.4954609528602639	-1365.9108687403534	2715.5113200297833	6538.176364147	7101.002395782478	2173.7692623446014	17.50832699947531	4	50	5	76	36	0.1888651301947589	0.3072965121196163	0.3044516721127678	0.19938668557285769	
8110000	-31620.66861390399	-30211.671908137596	-1408.9967057663941	-30211.671908137596	160.86578907925735	4.01793609616754	1.0008636580811364E-4	0.4887564306440394	1.0032143008467571E-4	2.6236827400670657E-9	0.5046674780132037	-1365.6781340823054	5281.863403422483	6665.727731156777	3340.4371229957487	1966.1582633458927	18.344518451026445	5	53	7	69	37	0.1888651301947589	0.3072965121196163	0.3044516721127678	0.19938668557285769	
8120000	-31596.480234675295	-30196.2635837802	-1400.2166508950952	-30196.2635837802	150.70611763793534	4.17134174983876	9.773769401418415E-5	0.4633855635940446	1.021553276574669E-4	2.1518568799850663E-9	0.4516106075418329	-1356.5732550227838	3058.3067588744543	7624.319706161456	2132.499270822306	2439.086039129918	11.84241828584359	6	51	1	75	38	0.19457820524632038	0.29972900616565507	0.2991050449597001	0.20658774362832513	
8130000	-31607.587402984147	-30205.38372034698	-1402.2036826371645	-30205.38372034698	153.78255834018998	4.2188522822051215	9.904183064317978E-5	0.4474228984261759	1.0184289935692353E-4	2.1727704910963303E-9	0.4617104826581705	-1359.5690410484578	5748.35266682877	5628.006316485225	1964.6807134226494	1926.1932568704913	13.450974362377533	12	61	2	58	38	0.18904188850137355	0.29972900616565507	0.3046413617046469	0.20658774362832513	
8140000	-31647.174603654297	-30214.036508700614	-1433.138094953682	-30214.036508700614	172.8392377154799	4.2188522822051215	9.253141141005354E-5	0.4269738492980765	9.225267734017853E-5	1.5229696065588371E-9	0.42082424736384955	-1390.0897236475344	3773.586766973844	7619.428670686219	847.224120684431	1791.474396574529	21.414597470626223	8	57	1	67	38	0.18946423793688627	0.2967712847755948	0.3210530914062358	0.1927113858812838	
8150000	-31587.703913846675	-30183.19149314694	-1404.5124206997339	-30183.19149314694	136.27673772263233	4.348422172245062	1.0745144161851755E-4	0.4602819276617603	1.0821934916820706E-4	2.5452710513793896E-9	0.4692813782196883	-1359.801096101936	19009.18564848633	5451.127457239454	3088.8319770917333	1936.6165354296663	15.761604008335432	4	65	9	55	38	0.1928007900864727	0.2967712847755948	0.314298670742393	0.19612925439554024	
8160000	-31631.153421711137	-30203.919183069687	-1427.2342386414477	-30203.919183069687	158.48276351592244	4.062288624095575	9.554426222698273E-5	0.4374997043320298	9.818976428720582E-5	1.742718974693276E-9	0.4295211677172723	-1384.343131035226	6312.138073833682	6461.61456005803	2622.016798218725	1782.9501373576459	18.330087097002888	4	57	14	61	35	0.19236406657380786	0.2981346664419694	0.314298670742393	0.19520259624183045	
8170000	-31615.573497169946	-30190.140069898967	-1425.4334272709789	-30190.140069898967	147.1892052904246	4.062288624095575	1.0256451359615714E-4	0.4183363276905452	1.0387781235910901E-4	1.6591959458808388E-9	0.4005527883206571	-1382.2927213890894	7572.5976410845415	6851.499185567007	3070.680495164236	1680.8610722561493	30.406297675788515	7	46	23	58	37	0.19302573576022092	0.2981346664419694	0.30448307563981963	0.20435652215799072	
8180000	-31622.25232091014	-30202.831913408114	-1419.420407502025	-30202.831913408114	132.02580794021347	4.008358349821767	1.1131364541958798E-4	0.44855564552364807	1.1068793786074232E-4	2.436750197953611E-9	0.44733512278936205	-1377.488336443982	6150.650399018193	3811.972363475613	3099.525842868639	1293.2036266765492	26.27151117803597	23	48	17	46	37	0.19302573576022092	0.2981346664419694	0.30448307563981963	0.20435652215799072	
8190000	-31667.94064690871	-30211.3474093138	-1456.593237594913	-30211.3474093138	168.03409185849117	4.311368247096976	8.962991823973016E-5	0.3974015059205336	8.793469563519077E-5	1.2207079165793727E-9	0.40230734223873654	-1412.3504727986347	7791.323106063783	9240.802368838386	4753.3085175578	1896.7211296655291	18.3551130480802	26	33	24	52	36	0.19302573576022092	0.3006460317608188	0.31563076644406785	0.1906974660348931	
8200000	-31666.809801801668	-30211.658084804694	-1455.1517169969752	-30211.658084804694	204.55316049535443	4.166016096164111	8.871227494197326E-5	0.43460952950686976	8.7045642748885E-5	1.5007217647809722E-9	0.454136725188207	-1410.5918212714507	3863.9816921698334	10832.603210980182	4696.043449256491	1788.7088232457759	50.487249026688296	7	31	51	44	38	0.19641722759355731	0.3131820756269091	0.2997032307446411	0.1906974660348931	
8210000	-31786.233837637035	-30179.57475351313	-1606.6590841239035	-30179.57475351313	455.2432317854916	4.166016096164111	3.90669364434065E-5	0.4228687302936387	3.796248148332985E-5	2.839664736201165E-10	0.4524301924441307	-1558.8066573393091	16611.97542260526	16264.900933399858	10186.982274512622	4167.624361607664	99.68119722883036	12	38	40	42	39	0.1997697098885207	0.29495519820507177	0.3116701569228426	0.19360493498356562	
8220000	-31755.160398529566	-30192.771442496225	-1562.3889560333416	-30192.771442496225	305.93649844058245	4.166016096164111	4.862495359293327E-5	0.4380243402661821	4.82807836433239E-5	4.932945818468649E-10	0.46597998353476777	-1513.2285382405137	47655.21668814514	14491.970887033332	11895.183919382453	3183.388947071428	63.89573195893602	4	60	6	63	38	0.19921119643746155	0.30077478072442726	0.3058505744034871	0.19416344843462477	
8230000	-31751.877513558436	-30208.747054043633	-1543.1304595148015	-30208.747054043633	320.47036078432745	4.369382997243583	5.547793218656509E-5	0.47459981080316227	5.542467258331292E-5	6.963168834341202E-10	0.4874161854000599	-1496.5967053549061	19215.757071227312	10754.685670934985	4097.640321356703	3244.420518889321	67.72021688657509	14	56	22	42	37	0.2001300789974466	0.30077478072442726	0.3058505744034871	0.19324456587463973	
8240000	-31836.979657953154	-30238.431273881557	-1598.5483840715954	-30238.431273881557	403.2066717409631	3.935450615303282	3.7638131575791645E-5	0.45217096032400345	3.84460859269306E-5	2.7794976941100394E-10	0.44658985394497963	-1550.8181565588206	21906.12285562078	15181.078879392726	2874.7023983058425	4712.016812887094	78.71157826553835	33	53	15	32	38	0.20764896379803743	0.28850197344742984	0.29644008029311364	0.20740898246141976	
8250000	-31770.264090604982	-30206.60152208944	-1563.6625685155414	-30206.60152208944	340.0065224836402	3.935450615303282	4.624581303094441E-5	0.4177903212472898	4.679859608933596E-5	3.6257988692091946E-10	0.41310173871514916	-1518.5176040862107	14067.300532757024	10865.384600995005	4719.107009402465	1991.4141381337156	72.82364641284384	42	28	35	28	38	0.20514224821046537	0.28850197344742984	0.3100021248811804	0.196353653460925	
8260000	-31807.302256411844	-30189.28043360939	-1618.0218228024535	-30189.28043360939	444.2126384431378	3.935450615303282	3.62154815731557E-5	0.43783983192434867	3.68463197373158E-5	2.7380065072554005E-10	0.45872654338691465	-1571.0326949771054	19615.8783183452	11837.349033424036	3438.012368470958	4418.4128804479415	112.37211493322654	46	30	37	19	39	0.19629528086306883	0.2930659611214107	0.3142851045545961	0.196353653460925	
8270000	-31885.628958569774	-30198.810236697853	-1686.818721871923	-30198.810236697853	614.2762263027316	4.126817760664869	2.5239174256638694E-5	0.46371000739599	2.545760365797441E-5	1.612004015633009E-10	0.5067396774291373	-1636.4709094654218	33101.670909994384	33225.85561613877	4267.219232075868	6640.362167680473	127.7072936670341	60	17	33	23	38	0.19629528086306883	0.2930659611214107	0.3142851045545961	0.196353653460925	
8280000	-31711.218270969646	-30164.679367196146	-1546.538903773501	-30164.679367196146	347.9154663800931	4.126817760664869	5.106018224081263E-5	0.4727943539651985	5.23081713335977E-5	6.536421227232924E-10	0.5064319848196058	-1500.2722225909863	11647.548464643349	11215.979187293873	2828.1188704663214	4066.5105063306955	70.79749187340617	60	14	52	7	38	0.19629528086306883	0.2930659611214107	0.3105719271143297	0.2000668309011914	
8290000	-31775.964714158577	-30201.1538360454	-1574.8108781131778	-30201.1538360454	390.2942706181961	4.074099418522284	4.055303699559355E-5	0.43905236841021494	4.2218092013406885E-5	3.5713315729060216E-10	0.4559299591176239	-1532.1683347845662	15229.624783953726	14144.255243709342	2718.0114428499746	56.44380657738244	89.85951723822174	53	18	62	2	36	0.19476394314938097	0.2930659611214107	0.31210326482801753	0.2000668309011914	
8300000	-31718.02303703755	-30204.792556985558	-1513.230480051992	-30204.792556985558	305.7363627189592	4.110219194918305	5.4506432307896766E-5	0.4649892031554521	5.5724113455854246E-5	7.709069461921145E-10	0.5020777724500189	-1472.8314039257523	12042.708793516897	1860.6074666308284	3121.6326041503426	55.558007258565084	50.5590198243719	75	23	33	34	6	0.19393724132083512	0.2930659611214107	0.31421065003343146	0.19878614752432336	
8310000	-31672.723775651455	-30167.70738785545	-1505.0163877960024	-30167.70738785545	271.74492065668846	4.4291600533743525	6.027835594371599E-5	0.46577386078411753	5.929318150083303E-5	1.0267194002480123E-9	0.5208689121013957	-1464.5453759870445	9812.633502998597	2456.942106665083	4187.732120644432	54.880494801835276	33.74971039642912	75	22	35	28	11	0.1966357635950153	0.29732919577639	0.3115048974510696	0.1945301431775258	
8320000	-31724.74773515207	-30210.701973841584	-1514.0457613104843	-30210.701973841584	275.21654768501065	4.369887449280288	5.7457027159171676E-5	0.4210067837783048	5.624416687032531E-5	6.919927145329872E-10	0.45826440887784076	-1474.0810622984116	12814.279264538487	2740.0086962412743	2951.29918969243	41.55170644271172	38.98623125870535	79	7	47	27	11	0.19766088775392734	0.29732919577639	0.3119419748489266	0.19306794162075672	
8330000	-31754.016483450723	-30189.86994400337	-1564.146539447351	-30189.86994400337	306.21921216097866	4.002503100824051	4.874769339656493E-5	0.4824931425023445	4.791400823918689E-5	6.826355505266435E-10	0.5341196938042048	-1522.3073958918123	12489.63616528506	6402.367049615309	3996.988195179576	89.82548710017515	87.579141683764	70	27	35	11	28	0.19762545138624193	0.29732919577639	0.3119419748489266	0.19310337798844213	
8340000	-31723.743177534092	-30200.27442317342	-1523.4687543606703	-30200.27442317342	273.32661429775277	3.963645646213097	6.056305523858536E-5	0.4725683152260203	5.939263010119154E-5	1.0075664257289785E-9	0.5258798925880744	-1482.3905253283567	12752.379325015336	5712.015914812287	2813.7231181635843	165.5122267249705	38.752796727107174	60	25	47	1	38	0.1934580597485982	0.29732919577639	0.3119419748489266	0.19727076962608586	
8350000	-31715.04189798102	-30195.500957926703	-1519.5409400543158	-30195.500957926703	254.66060102098794	3.963645646213097	6.322750201329185E-5	0.4290209741001954	6.020464711739872E-5	9.412377374905197E-10	0.4888457302181428	-1478.6938793808624	11841.169457093549	7878.15019161224	2715.492507628005	100.47619080562774	47.7512458958312	66	4	62	2	37	0.1934580597485982	0.29794224577328404	0.3119419748489266	0.19665771962919182	
8360000	-31655.60800410277	-30211.19177669174	-1444.4162274110313	-30211.19177669174	169.13704439521175	4.122598251036406	8.800967803971043E-5	0.48052512917847595	8.412562635720941E-5	1.9759614590565626E-9	0.5136768956403389	-1401.7639458414196	7415.2948099339255	12621.567045876596	2119.96134919561	501.529336984024	44.670904857176836	58	6	67	2	38	0.19758257131820828	0.29448348496906357	0.32203289867007506	0.1859010450426538	
8370000	-31681.322324704888	-30204.292257791843	-1477.030066913046	-30204.292257791843	195.93964833036162	4.027190605001933	8.005117572614713E-5	0.44632696974222225	7.464125929128715E-5	1.4130821722191231E-9	0.4855391331363951	-1434.0911590784233	7984.409556659826	11188.986646265152	2519.399987688809	777.7318075165143	47.7324297305568	61	5	67	1	37	0.19925423886771107	0.2928118174195608	0.3054554702639583	0.20247847344877057	
8380000	-31670.678231222846	-30211.229537098214	-1459.4486941246316	-30211.229537098214	169.3702862679332	4.161181394017729	8.218117597104429E-5	0.4368765093946238	7.922559970547312E-5	1.6257422126415135E-9	0.49816550928922	-1417.729822140265	8496.869348755452	5863.589273611898	2228.7856830241863	748.8914060993284	34.26384943818219	69	3	58	4	37	0.20544642820808906	0.3017562712568663	0.29696043504435105	0.19583686549069432	
8390000	-31617.34948766375	-30174.118301572667	-1443.23118609108	-30174.118301572667	174.09200574431205	4.161181394017729	8.196420869619511E-5	0.45265505575382303	7.927125350331745E-5	1.4805656746947311E-9	0.47941766416662857	-1403.8439334478448	6656.484085075848	11344.912841624993	1788.977167748247	25.489269379274056	15.669838270190725	55	12	67	15	22	0.20544642820808906	0.2924289643975183	0.306287741903699	0.19583686549069432	
8400000	-31652.400707867368	-30172.12913194775	-1480.2715759196199	-30172.12913194775	243.08312046841868	4.246847739011251	6.411758197189636E-5	0.44826853706463404	6.305175131242509E-5	8.367064681365653E-10	0.45857115452675246	-1440.9440750467213	10464.942888632453	4234.894564311638	2608.7156937019454	12.83314949523706	22.908954886782748	69	3	62	4	33	0.20544642820808906	0.2924289643975183	0.306287741903699	0.19583686549069432	
8410000	-31680.811357012477	-30203.666050256223	-1477.1453067562552	-30203.666050256223	229.20775788571635	4.379274159480059	6.255461367175521E-5	0.4798005015044019	6.197630809512303E-5	8.513589669047163E-10	0.4805102577253376	-1438.0108297513025	9748.810338255638	2917.736772147861	2760.6117944418597	22.417719584488545	24.89311459157216	66	1	66	25	13	0.19702254979991268	0.30606552719083446	0.306287741903699	0.1906241811055545	
8420000	-31610.733181135613	-30185.52833978769	-1425.204841347924	-30185.52833978769	168.55842640764214	3.807193235641289	9.893333611911274E-5	0.4779897908963089	9.365416848112914E-5	2.488829485008562E-9	0.5167740219981438	-1386.868102522297	8716.776771846986	5725.999900467036	2005.7013922077278	16.569050866075255	14.99652463626292	40	30	66	21	14	0.20175664918565347	0.30594289858349977	0.30007261066587226	0.1922278415649751	
8430000	-31668.97558844448	-30200.813817640603	-1468.161770803875	-30200.813817640603	226.98783189781548	4.002915518882824	7.644431008009706E-5	0.45193861817945646	7.696700203256533E-5	1.176747456600748E-9	0.4669797986933695	-1428.634170558868	7555.510972599384	8690.649720213061	2231.218911989333	42.91514061839462	22.655849813127215	56	24	55	23	13	0.20175664918565347	0.30594289858349977	0.30007261066587226	0.1922278415649751	
8440000	-31662.578481095115	-30199.993479353398	-1462.5850017417183	-30199.993479353398	219.9614465791799	4.005465899597488	7.500407127500265E-5	0.469909559033514	7.186933000526395E-5	1.372793701810686E-9	0.5112765854582814	-1422.831353529339	7290.944864404726	8207.84795000894	1874.2866074632311	23.373446677683752	38.75747020773931	71	4	59	36	1	0.20175664918565347	0.30594289858349977	0.30417098766748774	0.18812946456335963	
8450000	-31643.443300546194	-30215.843467545248	-1427.599833000946	-30215.843467545248	170.85209181453055	4.005465899597488	8.584001935581359E-5	0.4546324391737825	8.227481302515831E-5	1.7823937413233651E-9	0.5005160592505088	-1389.2690608222474	9255.670978858992	1714.1652417445619	2286.497181657767	19.391212736115037	23.395296355434585	74	28	31	34	4	0.18802888035709714	0.30478482352937214	0.30417098766748774	0.20301530844604357	
8460000	-31591.470699398193	-30200.059000806777	-1391.4116985914138	-30200.059000806777	155.6170811923479	3.9798417968973854	9.60680398484625E-5	0.43129845771032754	9.234671191570933E-5	1.95208535257952E-9	0.46602219513657617	-1353.7689282786155	7757.425058819216	1780.0310222126532	2174.673605573062	12.345610517342617	18.51463490275914	72	30	31	27	11	0.18802888035709714	0.2986624302922338	0.3116149232195642	0.2016937661311054	
8470000	-31620.20963587287	-30212.280885264183	-1407.9287506086873	-30212.280885264183	172.51069308447208	4.15652571185163	8.327963993248435E-5	0.43647149988073464	8.194666726877506E-5	1.487637444958188E-9	0.4568411770275108	-1369.4054782726234	7833.621008076115	1829.9176398834165	3292.5517479678597	13.118472908877227	15.792009376852269	70	28	34	11	28	0.18802888035709714	0.2950047310760939	0.3151853176303317	0.20178107093647787	
8480000	-31591.930565313483	-30203.024641320437	-1388.9059239930452	-30203.024641320437	166.4697949189244	4.031312009564956	9.046978218225198E-5	0.427027762182694	9.023357902700527E-5	1.5988273994703601E-9	0.4432527899962687	-1353.7621284434717	5976.237416636066	2280.5817576313275	794.965909404472	9.55009277259584	11.95758251502865	72	57	3	12	27	0.19986738714346347	0.29992478512218773	0.3029097924139411	0.19729803532040824	
8490000	-31599.97114193898	-30184.29645727326	-1415.6746846657204	-30184.29645727326	214.3733398082868	3.9247407713324955	7.530346714067511E-5	0.433350526988263	7.603850957299936E-5	1.177332982911797E-9	0.45859541423313305	-1379.0591658439425	9158.305728985102	1934.3370104978662	11.721232250442847	12.064258115693814	66.6381696356679	70	62	31	6	2	0.19614710954968503	0.302396405054948	0.3029097924139411	0.19854669298142638	
8500000	-31571.32390122333	-30196.541402580162	-1374.7824986431713	-30196.541402580162	158.7642460031329	4.323830329825812	9.889217535513707E-5	0.4761526274661517	9.592157334713494E-5	2.3980880293117295E-9	0.49384320631647155	-1341.555941350842	7864.6776706582405	1870.1993281972332	9.792571448678306	16.771301848659547	22.407692576373993	67	65	23	15	1	0.19614710954968503	0.302396405054948	0.3029097924139411	0.19854669298142638	
8510000	-31570.889930283895	-30186.598472390804	-1384.2914578930915	-30186.598472390804	168.81264085540178	4.186433395929271	9.640379011614335E-5	0.4986543375390652	9.378466732725554E-5	2.5035594319161016E-9	0.5084634608576456	-1350.730155464319	6418.152821992871	1887.0809613690146	169.61890873017003	11.897919265945939	12.168237525691778	73	59	1	9	29	0.19793443873251462	0.302396405054948	0.3011224632311115	0.19854669298142638	
8520000	-31656.58720977351	-30208.321470780196	-1448.2657389933136	-30208.321470780196	241.11011590324426	4.123159354952063	6.936902720579235E-5	0.5204323154564303	6.6695365434902E-5	1.5173531080658387E-9	0.5580987227203164	-1413.521399805053	9063.068398156998	3520.9227556666956	12.126387192967934	18.2692872560336	29.22034161868909	75	57	7	27	5	0.19949404270388452	0.2947529608564036	0.3011224632311115	0.20463053320860086	
8530000	-31643.3426698958	-30188.039770027422	-1455.3028998683756	-30188.039770027422	241.0153842056892	3.6197729483155743	7.149419093532719E-5	0.5793237706983754	6.64701720939887E-5	2.0467765244159534E-9	0.6529978032744791	-1420.5419159461153	10314.24543106268	2579.64785061906	60.60420460020208	14.405692746009905	23.62919658270143	70	64	3	23	11	0.19949404270388452	0.2947529608564036	0.3011224632311115	0.20463053320860086	
8540000	-31621.320988744043	-30205.20521439091	-1416.1157743531337	-30205.20521439091	194.87430326759676	4.177539410139469	8.283174020081871E-5	0.48961001288009504	8.059509432057716E-5	1.8613470260396383E-9	0.5216334817089313	-1376.7598051830519	7873.645725989135	1816.426800539077	4316.484118574427	12.134282057619346	12.977098349506633	61	62	11	12	25	0.19830146484041294	0.3072381448810039	0.3011224632311115	0.19333792704747219	
8550000	-31590.453198944506	-30211.18561045138	-1379.267588493127	-30211.18561045138	165.61520722561127	4.059283680897432	1.0471211704635967E-4	0.48298627348945616	1.0557935339868643E-4	3.0053513230120763E-9	0.5082169853103758	-1338.706544363682	6052.94998294266	1609.5049247709374	4677.820986976341	109.55345932915088	12.576218894485345	70	56	6	2	37	0.19594238539335002	0.3072381448810039	0.30566187645951476	0.19115759326613185	
8560000	-31580.90674318601	-30196.710843404187	-1384.1958997818222	-30196.710843404187	156.2478454289101	4.059283680897432	1.0650203259413653E-4	0.5075933075388077	1.0233348295850301E-4	2.8320406056297994E-9	0.5070326723619867	-1346.3235768317243	7867.2701219463925	1914.6159823500552	1808.4370891078488	4.446065455608072	12.453136955541744	64	55	14	12	26	0.19196844948915837	0.3072381448810039	0.3096358123637064	0.19115759326613185	
8570000	-31605.34417564474	-30191.672105342877	-1413.6720703018627	-30191.672105342877	179.59271664128934	4.376017426542193	8.74329094952927E-5	0.49381125657330227	8.353633321673689E-5	1.8052056976639138E-9	0.5012149185372222	-1373.2447247848938	8914.858216002636	1946.6112305906456	4025.3140110235067	6.881124628973111	18.630294466049726	60	55	18	7	31	0.19196844948915837	0.30176506105286977	0.31549174729734164	0.19077474216063078	
8580000	-31650.73833703551	-30214.724492866142	-1436.0138441693657	-30214.724492866142	215.64299580114047	4.165581835381617	7.241865274662294E-5	0.498957414083232	7.311549711225131E-5	1.2806680628196657E-9	0.4939248930661414	-1397.1167412668074	8983.581757876509	1540.421085615277	2912.819774663645	16.18513705389564	18.277851695862594	67	50	16	9	29	0.1925959938176311	0.30176506105286977	0.309622835801982	0.19601610932751767	
8590000	-31602.247049391408	-30193.112852401224	-1409.1341969901853	-30193.112852401224	175.59229647931718	4.209433244562938	8.525854111115254E-5	0.5196047959271408	8.556006263537333E-5	1.9292537394057545E-9	0.5047447990944497	-1367.3305901013382	5999.693702752367	2018.172337321382	5371.028740886384	8.124896533527535	29.517217246009167	70	50	13	23	15	0.19633060166923097	0.30558049273785115	0.30207279626540073	0.19601610932751767	
8600000	-31570.32612825042	-30193.972868615532	-1376.3532596348894	-30193.972868615532	185.28428563068294	3.8585609876657267	9.227882349173036E-5	0.4963976088613185	9.209169309395016E-5	2.32778200821744E-9	0.5099492755223594	-1339.5388885664504	6507.670211660673	2142.0544641257356	1546.4271167463019	4.510416432835875	10.78522798376154	73	55	5	27	11	0.1949741863679163	0.29781326157619137	0.3111964427283752	0.19601610932751767	
8610000	-31606.59034481162	-30210.385760728117	-1396.2045840835012	-30210.385760728117	176.16235963061106	3.8585609876657267	9.364830367432586E-5	0.46841673464963396	8.999485045533252E-5	1.8530606444286702E-9	0.46906970339217574	-1358.1125060542008	6059.737957752228	2146.6745836022446	2556.097049916558	7.053314547309927	17.393315570909138	64	55	14	20	18	0.1949741863679163	0.29425883887219634	0.3111964427283752	0.19957053203151273	
8620000	-31659.121445646208	-30171.80634072948	-1487.3151049167277	-30171.80634072948	248.4907133402823	4.212890996964603	5.875012777066905E-5	0.49461719998978565	5.7595719286667364E-5	7.482108416245162E-10	0.4755600884309114	-1450.0160760456256	12501.221890538327	4167.333929725908	507.1920968574304	30.953537273150975	16.330194030072708	68	64	2	14	23	0.19694879385330064	0.292284231386812	0.3111964427283752	0.19957053203151273	
8630000	-31695.53560363628	-30197.09101746057	-1498.4445861757072	-30197.09101746057	295.83140420613705	4.200464740456813	5.5850291890397285E-5	0.5549975688032865	5.358444836054506E-5	7.752241239066357E-10	0.5097933597373414	-1461.4788638365128	13662.062549280256	3669.782577584748	275.9007306589811	32.54161933964191	17.8857762045288	71	61	2	17	20	0.19694879385330064	0.30231505224776345	0.3052416260411279	0.19549452785780855	
8640000	-31690.0745912563	-30190.57569176506	-1499.4988994912394	-30190.57569176506	285.26377560768583	4.200464740456813	5.379534613355959E-5	0.5294612875665571	5.1539280327820685E-5	7.428905022860186E-10	0.5238555215856767	-1464.4454681304776	11774.187747264918	3210.048255031144	66.34263047713205	21.344742675167126	18.15986417659852	73	59	1	26	12	0.19588050463359843	0.2960023584087011	0.3115543198801903	0.19656281707751075	
8650000	-31803.850504892736	-30199.98906188389	-1603.8614430088467	-30199.98906188389	554.7935269180513	4.200464740456813	2.7508675984038512E-5	0.47709481979854557	2.6634651689416684E-5	1.573787528875838E-10	0.47482739335794616	-1565.4744809738752	26921.997841434302	6173.078243280428	61.97524904040312	44.46608253022044	46.858609298250805	72	60	8	26	5	0.18935871504522395	0.29816868026518545	0.31590978761208044	0.19656281707751075	
8660000	-31735.387053110135	-30200.65318544048	-1534.7338676696568	-30200.65318544048	356.05124218756265	4.200464740456813	4.363972504076706E-5	0.5118283978588076	4.3979178588367104E-5	5.211142525192393E-10	0.5290628616518045	-1497.5431213087043	14126.519321662614	4868.469228753911	18.85407822406524	35.064263478668806	50.40745069684839	73	59	1	35	3	0.18802392325706738	0.3036224398602262	0.31061817047865514	0.19773546640405185	
8670000	-31662.54213633187	-30182.502012765417	-1480.0401235664533	-30182.502012765417	236.5703619982768	4.200464740456813	6.550065762640367E-5	0.5530725507081957	6.401762227204744E-5	1.177104173299199E-9	0.5460423758824886	-1443.3138641461467	12866.876228612366	3054.6960155213355	17.39134635657415	40.195272656836494	43.42880350002599	65	67	14	24	1	0.19786038125571279	0.3036224398602262	0.31061817047865514	0.18789900840540644	
8680000	-31685.48655382536	-30216.65923138862	-1468.8273224367404	-30216.65923138862	226.83947602085055	4.380198617433147	7.415330738834006E-5	0.5181537772162221	7.343189402769627E-5	1.641134036091043E-9	0.5450531463694016	-1433.8131215407966	11819.149348585319	2014.421658966077	29.369325601602654	33.82338523514907	30.042074931890966	67	67	14	1	22	0.2033492134153392	0.28771098171885084	0.3051293383190287	0.20381046654678175	
8690000	-31670.474390378735	-30179.906200286714	-1490.56819009202	-30179.906200286714	275.917497486563	4.2357755224763185	6.012338069818411E-5	0.5010424347256299	5.830921086717349E-5	1.1083337513839929E-9	0.5511345840762892	-1455.2024257491216	10825.236930367733	2947.0485236474724	26.818180143473107	35.30939893891443	32.669540537164856	67	68	13	6	17	0.2033492134153392	0.3052231215016132	0.2876171985362664	0.20381046654678175	
8700000	-31750.264104483544	-30204.109611980894	-1546.1544925026496	-30204.109611980894	345.8877736016897	3.971165899266949	4.454634855729949E-5	0.5197992928804445	4.452754356406137E-5	6.337855837566837E-10	0.5457212427605229	-1507.6173002547648	16781.273759905005	3747.2177511853224	633.9259831937261	35.06622214815451	34.693586571826266	71	63	1	1	35	0.18325994982624055	0.3066838428794196	0.3062457407475586	0.20381046654678175	
8710000	-31709.363539236118	-30186.436977844267	-1522.9265613918521	-30186.436977844267	262.4987502589184	4.1375100225769454	5.694330529873E-5	0.5253916263379588	5.583902491298062E-5	1.0931719971352422E-9	0.5613601939679429	-1480.3362037482518	12858.724386722772	3175.7785716861154	3076.240661129245	737.7023208056959	26.481803739608704	71	45	18	2	35	0.20304361905001117	0.28690017365564896	0.31257720982705745	0.1974789974672829	
8720000	-31768.162765885085	-30180.969695279695	-1587.1930706053893	-30180.969695279695	460.92521662815767	4.443866803943317	3.5339582228673E-5	0.4955270234358037	3.482647407803018E-5	3.292249011528002E-10	0.5223062411840051	-1544.6741493707564	16359.320471768106	4232.94256876615	2663.8977299795897	511.06720825426305	48.50746867914589	84	43	5	3	36	0.19129870538294586	0.2934815855041527	0.3056342002807271	0.20958550883217486	
8730000	-31739.232637081237	-30186.220441777703	-1553.012195303534	-30186.220441777703	362.60047021918365	4.547638719065222	4.01662933732383E-5	0.47985728604594785	4.0985537281806104E-5	4.434754010436378E-10	0.5118311607150791	-1510.7770864095844	13474.476641251713	3451.479856092763	5078.2596646763395	172.11129900883262	32.74276242933006	77	36	19	3	36	0.1937730734255737	0.303285600573089	0.30208375324101006	0.20085757276032778	
8740000	-31953.13910028916	-30174.522438045497	-1778.6166622436656	-30174.522438045497	1217.5247920877741	4.392896164696247	1.2097236963891151E-5	0.4348353979374246	1.2300933736694983E-5	3.263607666703954E-11	0.46588357500715477	-1729.6171415660153	53237.98751137538	11052.258812439557	18768.896906647056	796.706276071171	179.5023974505353	73	51	8	4	35	0.1937730734255737	0.303285600573089	0.30208375324101006	0.20085757276032778	
8750000	-31853.51044600254	-30191.65493685241	-1661.855509150131	-30191.65493685241	687.6318260439789	4.392896164696247	2.2215805098388374E-5	0.46847215928291214	2.2534756710915697E-5	1.2189664631440528E-10	0.4888294487715977	-1616.2911487042818	29597.64762677235	4608.233224104674	10827.182536232023	61.23521255842915	77.76730265336936	78	40	14	8	31	0.1937730734255737	0.3004101838085343	0.3092820711862943	0.19653467157959825	
8760000	-31893.108400933706	-30172.00323893335	-1721.1051620003548	-30172.00323893335	916.7785032482863	4.01397469272843	1.670378784031512E-5	0.45490164473557765	1.6664553676286255E-5	5.97149904581356E-11	0.4742146592985198	-1675.7086325876774	38829.34804479953	6786.856611384058	8548.41601230582	148.6562492936699	110.74463501682705	77	44	10	21	19	0.2027959929439628	0.3031027021140892	0.29756663336235034	0.19653467157959825	
8770000	-31959.850891473514	-30207.095607086863	-1752.7552843866522	-30207.095607086863	1174.6769617684747	3.9981203232822295	1.314355585226815E-5	0.486151534861344	1.3158977598305638E-5	4.468445701934337E-11	0.5073917602432048	-1704.4673776344205	47701.367209311466	11260.704060115499	18992.18942591986	447.2455677748275	96.93892094808501	76	48	7	2	38	0.2027959929439628	0.30133549701332385	0.29756663336235034	0.19830187668036356	
8780000	-31889.09746021385	-30191.423499572204	-1697.6739606416465	-30191.423499572204	950.2606291951141	4.390359500950234	1.9943457384602115E-5	0.5042070036008591	1.954698456707438E-5	1.1504907983718323E-10	0.5376935062783952	-1652.322827665205	35138.768398523825	10357.86436325623	4684.326409462011	454.26389756133244	126.16582877958756	68	56	7	1	39	0.20244046986392666	0.30133549701332385	0.2979221564423865	0.19830187668036356	
8790000	-31862.379989516423	-30202.632124956064	-1659.7478645603578	-30202.632124956064	675.7279050314482	4.3502508690579	2.4293753290410395E-5	0.46015323337376524	2.3839103897858748E-5	1.418029464623096E-10	0.48405346373159747	-1617.3006691470027	22356.970009569577	8010.852106228963	3012.668587131612	71.78273689495236	77.28875428756797	82	48	2	1	38	0.1977591392100186	0.2999952134288617	0.3056901973467225	0.1965554500143978	
8800000	-31803.306229736016	-30191.182152457357	-1612.1240772786568	-30191.182152457357	470.78320265062445	4.0146738421365855	3.2946621296342816E-5	0.46267102393353843	3.27061516196053E-5	2.424328329434192E-10	0.4761527927140966	-1568.6304412269214	13712.090652292289	5624.989724081223	6485.295817382477	424.45604154546936	56.63904246275281	90	35	5	4	37	0.1977591392100186	0.2999952134288617	0.3056901973467225	0.1965554500143978	
8810000	-31781.60844099065	-30193.613827217247	-1587.994613773405	-30193.613827217247	443.67669879671473	4.348254553548739	3.563481667143352E-5	0.4952369860703579	3.61219209076888E-5	3.5119510992144826E-10	0.5091302745156984	-1545.6099501675315	18131.76827970421	5920.080526704738	4620.338180327172	94.21990759244798	51.03946123020237	76	43	12	3	37	0.20381120285686993	0.29394314978201036	0.3056901973467225	0.1965554500143978	
8820000	-31759.712492652718	-30192.219567518783	-1567.4929251339354	-30192.219567518783	358.40072069681185	3.882171978076527	3.937459260859846E-5	0.513966648074683	3.903205054404797E-5	4.096984444303552E-10	0.5031710931957497	-1526.0559028313464	14165.230628868814	4960.493400410764	3755.2095999957205	36.089535845073215	54.83290968179259	86	43	2	14	26	0.19088247314921605	0.2949922347802017	0.31936231208374644	0.19476297998683645	
8830000	-31895.671517527866	-30194.47664061194	-1701.1948769159228	-30194.47664061194	808.9243207050145	4.062693807072172	1.8344655610310767E-5	0.5262577679277494	1.802794806793156E-5	8.924563610991346E-11	0.5126383328479923	-1654.996448167776	40640.12303942575	11907.251602449469	13741.091334055765	69.97304057410527	63.18702714370925	78	49	4	29	11	0.20997250304430637	0.2949922347802017	0.30027228218865615	0.19476297998683645	
8840000	-31931.055220328082	-30179.617231526485	-1751.437988801599	-30179.617231526485	1084.4636233607564	4.062693807072172	1.4163891714418872E-5	0.5345532163054529	1.4077623559633134E-5	5.1993096235312945E-11	0.5014252223650416	-1704.1385201594098	42268.62835064534	15366.08371874377	17051.700107553937	170.11069440976274	86.11558333198846	76	54	1	34	6	0.1948301486682329	0.30095205655221546	0.3046879154072258	0.1995298793723265	
8850000	-31928.30798803263	-30178.348762524907	-1749.9592255077239	-30178.348762524907	1057.1364786153874	4.248460456015981	1.4817143826899862E-5	0.49323899771679425	1.475933734887945E-5	5.4645941048980217E-11	0.4839712866179203	-1703.311419914812	37662.1523821404	13544.135824617622	13027.819489529933	152.12872642107268	126.3942334468111	81	41	11	19	19	0.19494241461504655	0.298706126900097	0.3046879154072258	0.20166354307763126	
8860000	-31938.998818343785	-30203.254473016597	-1735.7443453271867	-30203.254473016597	994.3311954519573	3.9419763621353994	1.4560062678150159E-5	0.4748083788572183	1.4605648571880734E-5	4.4255658526501654E-11	0.45442584227441146	-1687.2327603205026	39828.97240245955	9239.67166530722	24259.991677790524	71.39303374120819	123.71430588075803	75	54	4	2	36	0.19526095028391344	0.2984271470155083	0.3049668952918145	0.20134500740876438	
8870000	-31877.08407142266	-30200.365362858407	-1676.7187085642558	-30200.365362858407	693.8849562409259	4.044570089479684	2.11843907382805E-5	0.44136917229404277	2.06438010269239E-5	8.303966782063973E-11	0.43542892784103576	-1628.1237705298558	34654.04180238681	6478.239973822913	23501.3580330406	46.55871911436793	95.07090684380599	76	51	5	4	35	0.19526095028391344	0.290925893618635	0.31849179998902727	0.1953213561084249	
8880000	-31965.27237559871	-30220.31904212621	-1744.9533334725002	-30220.31904212621	854.7356253797068	4.044570089479684	1.6467429403168147E-5	0.42814962721070593	1.579403580364906E-5	4.551920109583834E-11	0.42703195551704903	-1699.5514931735026	44054.816634897215	11923.665530219196	5926.842884455636	183.39693316393453	152.58282729407264	78	54	1	1	37	0.20450337056348358	0.28168347333906485	0.3089902427816748	0.20482291331577743	
8890000	-31938.283026568814	-30180.587709041494	-1757.695317527319	-30180.587709041494	1069.743171988255	4.044570089479684	1.403508311394864E-5	0.4608109318118071	1.3328815451756211E-5	3.8656005542121274E-11	0.44499218968836973	-1710.9496556238735	49292.329778288906	11164.404296799497	11810.37580302653	212.9168424991262	118.19170474907834	74	41	16	11	29	0.20325311583056474	0.2884586905846314	0.3089902427816748	0.19929795080312968	
8900000	-31784.771154888203	-30182.139877659036	-1602.631277229168	-30182.139877659036	464.243702561976	4.378559415927127	3.132937661697997E-5	0.47428811012877575	2.9431640165489927E-5	2.1718716671295706E-10	0.483991422378203	-1559.3940737323637	21428.140290859734	3922.365266561912	6200.88768605361	49.40416724731376	61.4749072603085	71	24	38	14	24	0.20053259886307107	0.29060834157896054	0.30956110875483933	0.19929795080312968	
8910000	-31778.443779793244	-30192.401604731775	-1586.0421750614682	-30192.401604731775	458.2675294392346	4.117583099570241	3.70477203591443E-5	0.5029659730581475	3.561349412827842E-5	3.13889797919071E-10	0.48928645999989234	-1543.4936333217154	21774.239221721728	5729.045006210941	4402.292216736863	48.26462111454513	58.73660467189952	66	34	33	15	23	0.20053259886307107	0.29060834157896054	0.30913498094583713	0.1997240786121319	
8920000	-31699.537512852785	-30193.739150382353	-1505.7983624704323	-30193.739150382353	275.8976395079382	4.296634159568259	5.679090190870342E-5	0.42524685061024436	5.59343705560874E-5	5.885340886751048E-10	0.43198903709396774	-1465.9739153065607	11814.020961937604	2751.908753164337	2681.998702450465	22.33510427412167	39.49008336795023	76	53	3	19	20	0.20053259886307107	0.29060834157896054	0.30913498094583713	0.1997240786121319	
8930000	-31681.145443458045	-30185.76630157012	-1495.3791418879273	-30185.76630157012	255.55243554574733	4.296634159568259	5.293875442109209E-5	0.5297983935609815	5.149279175059439E-5	6.23756169822647E-10	0.48116338639885187	-1455.3836136398988	15252.775763502295	3799.889485450984	3067.0404049298586	23.87075737799358	16.27308695512193	67	31	34	20	19	0.20053259886307107	0.29065735678999677	0.3090859657348009	0.1997240786121319	
8940000	-31829.220549083304	-30213.519184305766	-1615.7013647775393	-30213.519184305766	458.7652769119784	4.066798087856204	3.4158790483274555E-5	0.4714168384570057	3.300954819846764E-5	2.0568275816608932E-10	0.44232593171307427	-1571.677890170667	21312.041802240765	8479.658293052045	8301.649883893739	137.57392943387407	60.26101313628724	70	34	28	15	24	0.20053259886307107	0.29304436646058396	0.3090859657348009	0.19733706894154474	
8950000	-31737.557252655264	-30227.547556497062	-1510.0096961582003	-30227.547556497062	264.36109507519444	4.384233981846014	5.6265788195784435E-5	0.4397723335039531	5.380240956094247E-5	6.127991147465908E-10	0.45299961733705074	-1469.9120513950957	11856.830191447189	3136.0529719758847	3326.913884235881	61.59941870315636	28.68407127248309	73	37	22	8	31	0.20053259886307107	0.2887949257413173	0.3060160966390552	0.2046563787565571	
8960000	-31685.791531172967	-30201.763474713163	-1484.0280564598047	-30201.763474713163	234.02270468891783	4.13744333047724	7.04056468531304E-5	0.4158227339552245	6.642255084706627E-5	8.327961944913675E-10	0.412878761174239	-1441.5936389889903	9990.075220398598	3336.745551872591	2948.413921305217	1282.4609915038563	28.563193432214792	63	53	18	1	36	0.20053259886307107	0.2887949257413173	0.3060160966390552	0.2046563787565571
[truncated: 8,266,153 more chars]
