# Supplementary material for: Dissemination of Mycobacterium abscessus via global transmission networks
Source: Nat Microbiol. 2021 Sep 20;6(10):1279–88. doi: 10.1038/s41564-021-00963-3 (PMC8478660; doi:10.1038/s41564-021-00963-3)
Supplement: Source Data Extended Data Fig. 8 — Ancestor data and substitution rate distributions for Extended Data Fig. 8. [file 41564_2021_963_MOESM14_ESM.zip › figureS8/DCC3_date_randomisation8.log]

#
#model:
#
#<?xml version="1.0" encoding="UTF-8" standalone="no"?><input id="posterior" spec="beast.core.util.CompoundDistribution">
#    <distribution id="prior" spec="beast.core.util.CompoundDistribution">
#        <distribution id="BayesianSkyline.t:dcc3" spec="beast.evolution.tree.coalescent.BayesianSkyline">
#            <parameter dimension="5" id="bPopSizes.t:dcc3" lower="0.0" name="popSizes" upper="380000.0">380.0</parameter>
#            <groupSizes dimension="5" id="bGroupSizes.t:dcc3" spec="beast.core.parameter.IntegerParameter">1</groupSizes>
#            <treeIntervals id="BSPTreeIntervals.t:dcc3" spec="beast.evolution.tree.coalescent.TreeIntervals">
#                <tree id="Tree.t:dcc3">
#                    <trait id="dateTrait.t:dcc3" spec="beast.evolution.tree.TraitSet" traitname="date">
#                ERR3198503_Europe_UK_2009.326027=2010.013699,
#12163_2#25_Europe_UK_2012.428962=2009.326027,
#7396_8#96_Europe_UK_2008.508197=2011.131507,
#10208_3#26_Europe_UK_2011.764384=2012.666667,
#NQPB01_Asia_China_2012.915301=2012.915301,
#12163_1#1_Europe_UK_2008.885246=2016.161202,
#NQPF01_Asia_China_2014.123288=2014.073973,
#7396_6#71_Europe_UK_2007.945205=2015.643836,
#SRR7800426_NorthAmerica_USA_2016.180328=2009.843836,
#NQQD01_Asia_China_2014.556164=2013.5,
#M.a_082312_2258_NorthAmerica_USA_2002.5=2014.243836,
#16933_5#1_SouthAmerica_Brazil_2004.89071=2009.060274,
#NQQG01_Asia_China_2012.666667=2015.991781,
#12163_1#23_Europe_UK_2009.627397=2008.937158,
#NQPZ01_Asia_China_2015.123288=2008.915301,
#SRR7800423_NorthAmerica_USA_2016.486339=2006.69863,
#NQPG01_Asia_China_2014.073973=2010.816438,
#10665_3#17_Europe_UK_2002.668493=2011.580822,
#12163_1#75_Europe_UK_2011.580822=2011.230137,
#NQPY01_Asia_China_2015.120548=2014.824658,
#ERR3198502_Europe_UK_2017.021918=2016.483607,
#NQPX01_Asia_China_2015.389041=2011.317808,
#SRR7800422_NorthAmerica_USA_2016.483607=2013.5,
#11861_8#20_Oceania_Australia_2010.5=2005.356164,
#NQPS01_Asia_China_2012.398907=2001.5,
#10060_8#12_Europe_UK_2002.345205=2014.123288,
#NQPK01_Asia_China_2013.821918=2009.920548,
#10465_1#53_NorthAmerica_USA_2006.180822=2008.885246,
#10665_4#48_Europe_UK_2006.526027=2007.465753,
#10665_4#69_Europe_UK_2007.465753=2001.383562,
#10625_5#79_Europe_UK_2001.383562=2011.684932,
#ERR3198410_Europe_UK_2009.090411=2006.180822,
#12163_1#16_Europe_UK_2009.39726=2007.852055,
#11861_7#23_Oceania_Australia_2001.5=2013.821918,
#M.a_47J26_Europe_UK_2009.958904=2009.958904,
#11861_7#57_Oceania_Australia_2002.5=2002.5,
#10665_4#54_Europe_UK_2006.69863=2010.5,
#10665_4#35_Europe_UK_2006.079452=2006.276712,
#NQOZ01_Asia_China_2013.569863=2007.928767,
#NQOY01_Asia_China_2013.868493=2015.257534,
#7396_8#78_Europe_UK_2011.230137=2010.920548,
#12082_5#54_Europe_UK_2008.937158=2015.123288,
#SRR7800727_NorthAmerica_USA_2015.991781=2008.248634,
#SRR7800418_NorthAmerica_USA_2016.161202=2015.819178,
#10250_1#6_Europe_UK_2008.248634=2007.912329,
#NQQI01_Asia_China_2014.243836=2012.428962,
#10665_4#20_Europe_UK_2005.356164=2015.010959,
#SRR6871392_Oceania_Australia_2014.5=2012.398907,
#ERR3198383_Europe_Spain_2009.060274=2016.486339,
#10625_5#60_Europe_UK_2001.063014=2014.246575,
#NQPH01_Asia_China_2013.821918=2016.180328,
#10625_4#26_Europe_UK_2011.131507=2006.079452,
#NQPI01_Asia_China_2014.824658=2012.773224,
#7396_7#26_Europe_UK_2010.09589=2009.090411,
#7396_8#49_Europe_UK_2010.816438=2013.569863,
#11893_6#9_Oceania_Australia_2013.5=2001.063014,
#NQPV01_Asia_China_2015.257534=2003.49589,
#ERR3198492_Europe_UK_2015.819178=2006.526027,
#12078_1#71_Europe_UK_2011.684932=2009.39726,
#NQQH01_Asia_China_2014.246575=2011.123288,
#NQQA01_Asia_China_2015.010959=2002.5,
#NQPQ01_Asia_China_2012.510929=2006.5,
#10665_4#45_Europe_UK_2006.276712=2004.89071,
#7396_8#93_Europe_UK_2009.843836=2009.290411,
#10665_3#28_Europe_UK_2003.49589=2014.556164,
#12078_1#69_Europe_UK_2011.317808=2007.945205,
#NQQE01_Asia_China_2012.502732=2008.508197,
#10702_1#52_NorthAmerica_USA_2007.928767=2017.021918,
#7396_8#60_Europe_UK_2011.123288=2011.764384,
#10250_1#76_Europe_UK_2010.920548=2013.821918,
#7396_6#53_Europe_UK_2007.852055=2014.5,
#7396_6#54_Europe_UK_2007.912329=2010.09589,
#CRM-0020_SouthAmerica_Brazil_2006.5=2009.742466,
#SRR7800509_NorthAmerica_USA_2015.643836=2002.345205,
#7396_7#10_Europe_UK_2009.290411=2012.502732,
#11893_6#10_Oceania_Australia_2013.5=2002.668493,
#10250_1#52_Europe_UK_2010.013699=2015.389041,
#7396_6#96_Europe_UK_2008.915301=2009.627397,
#12082_5#57_Europe_UK_2009.920548=2012.510929,
#7520_7#39_Europe_UK_2009.742466=2013.868493,
#10625_5#64_Europe_UK_2001.191781=2001.191781,
#12082_5#81_Europe_UK_2012.773224=2015.120548                
#                                    <taxa id="TaxonSet.dcc3" spec="beast.evolution.alignment.TaxonSet">
#                        </taxa>
#                    </trait>
#                    <taxonset idref="TaxonSet.dcc3"/>
#                </tree>
#            </treeIntervals>
#        </distribution>
#        <distribution id="MarkovChainedPopSizes.t:dcc3" jeffreys="true" parameter="@bPopSizes.t:dcc3" spec="beast.math.distributions.MarkovChainDistribution"/>
#        <prior id="KappaPrior.s:dcc3" name="distribution">
#            <parameter id="kappa.s:dcc3" lower="0.0" name="x">2.0</parameter>
#            <LogNormal id="LogNormalDistributionModel.0" name="distr">
#                <parameter estimate="false" id="RealParameter.1" name="M">1.0</parameter>
#                <parameter estimate="false" id="RealParameter.2" name="S">1.25</parameter>
#            </LogNormal>
#        </prior>
#        <prior id="MeanRatePrior.c:dcc3" name="distribution">
#            <parameter id="ucldMean.c:dcc3" name="x">3.8E-4</parameter>
#            <Uniform id="Uniform.3" lower="3.8E-6" name="distr" upper="0.038"/>
#        </prior>
#        <prior id="ucldStdevPrior.c:dcc3" name="distribution">
#            <parameter id="ucldStdev.c:dcc3" lower="0.0" name="x">0.1</parameter>
#            <Gamma id="Gamma.0" name="distr">
#                <parameter estimate="false" id="RealParameter.4" name="alpha">0.5396</parameter>
#                <parameter estimate="false" id="RealParameter.5" name="beta">0.3819</parameter>
#            </Gamma>
#        </prior>
#    </distribution>
#    <distribution id="likelihood" spec="beast.core.util.CompoundDistribution" useThreads="true">
#        <distribution data="@dcc3" id="treeLikelihood.dcc3" spec="beast.evolution.likelihood.ThreadedTreeLikelihood" tree="@Tree.t:dcc3">
#            <siteModel id="SiteModel.s:dcc3" spec="beast.evolution.sitemodel.SiteModel">
#                <parameter estimate="false" id="mutationRate.s:dcc3" name="mutationRate">1.0</parameter>
#                <parameter estimate="false" id="gammaShape.s:dcc3" name="shape">1.0</parameter>
#                <parameter estimate="false" id="proportionInvariant.s:dcc3" lower="0.0" name="proportionInvariant" upper="1.0">0.0</parameter>
#                <substModel id="hky.s:dcc3" kappa="@kappa.s:dcc3" spec="beast.evolution.substitutionmodel.HKY">
#                    <frequencies id="estimatedFreqs.s:dcc3" spec="beast.evolution.substitutionmodel.Frequencies">
#                        <parameter dimension="4" id="freqParameter.s:dcc3" lower="0.0" name="frequencies" upper="1.0">0.25</parameter>
#                    </frequencies>
#                </substModel>
#            </siteModel>
#            <branchRateModel clock.rate="@ucldMean.c:dcc3" id="RelaxedClock.c:dcc3" spec="beast.evolution.branchratemodel.UCRelaxedClockModel" tree="@Tree.t:dcc3">
#                <LogNormal S="@ucldStdev.c:dcc3" id="LogNormalDistributionModel.c:dcc3" meanInRealSpace="true" name="distr">
#                    <parameter estimate="false" id="RealParameter.3" lower="0.0" name="M" upper="1.0">1.0</parameter>
#                </LogNormal>
#                <rateCategories dimension="162" id="rateCategories.c:dcc3" spec="beast.core.parameter.IntegerParameter">1</rateCategories>
#            </branchRateModel>
#        </distribution>
#    </distribution>
#</input>
#
Sample	posterior	likelihood	prior	treeLikelihood	TreeHeight	kappa	ucldMean	ucldStdev	rate.mean	rate.variance	rate.coefficientOfVariation	BayesianSkyline	bPopSizes.1	bPopSizes.2	bPopSizes.3	bPopSizes.4	bPopSizes.5	bGroupSizes.1	bGroupSizes.2	bGroupSizes.3	bGroupSizes.4	bGroupSizes.5	freqParameter.1	freqParameter.2	freqParameter.3	freqParameter.4	
0	-10529.63695007078	-9846.083557534736	-683.5533925360448	-9846.083557534736	415.277350599865	2.7324524095865543	1.707564316276098E-4	0.7136955431892453	1.7786901234749115E-4	1.3166574803010749E-8	0.6932596153361557	-644.3886175787287	3511.7255814598225	2036.8892580458914	628.4526635912918	529.0513967016949	107.76949722121154	34	7	18	15	7	0.19071917130754906	0.30564672800887416	0.3180069509317252	0.1856271497518531	
10000	-10464.797200161533	-9841.571771315614	-623.2254288459195	-9841.571771315614	211.6398966972918	2.660250595920614	2.550671136315451E-4	0.620194161297747	2.994963005047001E-4	2.3191371616266555E-8	0.5772164112947481	-586.3986280432157	974.1880611590295	2099.8465652890595	127.07075686392332	266.05342161630267	117.7245687820927	14	23	5	31	8	0.186503155884513	0.30564672800887416	0.3028671320995662	0.20498298400704812	
20000	-10465.528552694275	-9834.044450669353	-631.4841020249227	-9834.044450669353	183.46508230207513	2.750938963046049	2.8291689088044285E-4	0.6630812539852459	3.2286930398744355E-4	4.2736705527695547E-8	0.7120884333175193	-594.4852039267244	1207.6628322207998	910.4601888065798	1054.8033318038586	440.38437629107324	89.64119202582978	3	17	16	34	11	0.18627377655314878	0.3058761073402384	0.3134689400507886	0.1943811760558257	
30000	-10450.480086862142	-9825.629332752118	-624.8507541100253	-9825.629332752118	187.83024343903358	2.5187693439024006	2.489107673117687E-4	0.646220965423323	2.795404397943268E-4	3.145516035546278E-8	0.7240373894577693	-585.0510194519557	820.9284041364623	1053.3828579883148	3659.014358576586	394.6860368047168	41.049423647132194	7	14	6	45	9	0.18627377655314878	0.3058761073402384	0.3123636832405767	0.19548643286603765	
40000	-10469.825900756947	-9839.665353456494	-630.1605473004532	-9839.665353456494	191.91383526184921	2.5187693439024006	2.5382298041244487E-4	0.5679092412078443	2.6254564412071086E-4	1.889074082534278E-8	0.5748213639240408	-588.659039374914	1476.5970727152946	3639.9329878493895	4622.229241840559	558.5080151896699	47.028627412298576	22	3	1	46	9	0.18787946915564047	0.3254273639195566	0.2964040594965932	0.1902891074282112	
50000	-10442.978762671006	-9826.528990759978	-616.4497719110275	-9826.528990759978	182.0569940108589	2.537258833608234	2.607454487144272E-4	0.6850256368164007	2.7962081868869644E-4	2.8509858462940864E-8	0.6659401203297004	-575.3151138429489	402.10760282806433	1388.9329825814666	4864.806123683634	356.1318689171359	38.134870083541976	14	7	8	43	9	0.18787946915564047	0.31345166656951795	0.3120089616782958	0.1866599025965473	
60000	-10481.020612518681	-9864.771819096151	-616.2487934225305	-9864.771819096151	191.38333132504394	2.537258833608234	2.7168171443750944E-4	0.6538532626128988	2.8046127134619483E-4	3.1107219146206505E-8	0.6623966956575382	-575.3622097624656	1312.850300771275	5211.712838064407	196.97737018290957	428.1621429715939	61.81894639572181	25	6	13	28	9	0.18276553465538597	0.31345166656951795	0.3120089616782958	0.1917738370968018	
70000	-10459.620605004327	-9829.076893576434	-630.5437114278936	-9829.076893576434	207.17908423660546	2.537258833608234	2.5887860936472956E-4	0.6138052355483703	2.7609085522949177E-4	3.204415482042875E-8	0.6878929316957304	-592.7311298992096	632.5536935501573	2092.64967668981	1235.9461816848666	318.05039437344305	20.042276172752285	11	20	5	37	8	0.1975828111068538	0.29863439011805015	0.3120089616782958	0.1917738370968018	
80000	-10473.69044319152	-9839.703264980391	-633.9871782111292	-9839.703264980391	237.2140857812905	2.5660358672319643	2.5116625465024565E-4	0.7049220018016403	2.5871761909644734E-4	3.602164158213722E-8	0.7355787777918847	-596.5194399065874	1133.0199756345544	1840.71917325611	455.82939190788375	504.67934091315635	40.428296929117806	19	16	19	18	9	0.1725231412852122	0.31731011359567846	0.3183929080223091	0.1917738370968018	
90000	-10484.67384714247	-9853.14289456254	-631.5309525799304	-9853.14289456254	194.28207041655554	2.4111123360314566	2.990379885093041E-4	0.6627714025796999	2.668934932860409E-4	3.101787824810794E-8	0.6580661266512222	-594.1855309176648	1005.6355345498775	2466.2704095162303	390.53949284528534	335.986368073285	57.45729141246624	22	12	5	33	9	0.2058428696053225	0.2839903852755682	0.3183929080223091	0.1917738370968018	
100000	-10468.469595724253	-9833.371255525588	-635.0983401986653	-9833.371255525588	241.0407127003699	2.748887232045163	2.6644838075134253E-4	0.6872556025115235	2.3615060769666485E-4	3.40914000036052E-8	0.7601704212772584	-595.949376136857	790.8398245690432	2839.1908226215864	330.0756153794867	460.66717134965614	151.40445256334743	21	9	4	39	8	0.2058428696053225	0.289567252606871	0.3183929080223091	0.186196969765499	
110000	-10494.791653076882	-9843.123359865449	-651.6682932114327	-9843.123359865449	283.23067869049146	2.4751393791038376	2.2351214802727795E-4	0.8221159793964298	2.056320254083749E-4	3.651760947701662E-8	0.9290636338188255	-609.9640904811783	762.0895570103571	3691.8824876492868	1909.574191211643	384.7904135263369	125.19149363411286	16	17	4	37	7	0.20202533757909188	0.289567252606871	0.30390001664679855	0.2045073931672401	
120000	-10508.031008064276	-9852.29173287245	-655.7392751918259	-9852.29173287245	246.0228427106922	2.2951162651820582	2.034585368509796E-4	0.5600415711153848	2.0635189242504295E-4	1.40386621071933E-8	0.6219042944730026	-617.3084608117606	945.4159691944263	2915.3924448773096	441.334345770385	520.605723891237	52.108889706012064	15	21	21	20	4	0.20534218482110805	0.31213615277141327	0.28763123864433066	0.19489042376314955	
130000	-10509.367957583612	-9840.635143909125	-668.7328136744874	-9840.635143909125	255.84548802065396	2.6408622222596105	1.9194061773085506E-4	0.7230656158721916	1.8912216283612534E-4	1.5248591376890905E-8	0.6627555583426832	-630.874894870914	1905.9841192460494	3299.7317826732883	449.75650075268334	206.75005455011654	65.58565987109911	11	28	31	5	6	0.20534218482110805	0.31358510081683216	0.28763123864433066	0.19344147571773065	
140000	-10514.166394968706	-9846.964327504642	-667.2020674640653	-9846.964327504642	221.7477781564897	2.45148115223241	2.1126402570785884E-4	0.627880220306245	2.1478369430821354E-4	1.4795604796020906E-8	0.5966276336223867	-629.6398121500953	3830.8040105240702	951.2190024439147	584.9851072762225	350.77530013548653	114.89787709218395	33	18	1	20	9	0.19876949645521585	0.30519231209281783	0.296024027368345	0.20001416408362285	
150000	-10490.69211072928	-9834.624832064299	-656.0672786649808	-9834.624832064299	211.29481082388085	2.6695163074176245	2.340150749945519E-4	0.7359133383173604	2.187303043942304E-4	1.9435414516055688E-8	0.6971333832682945	-619.3332222501774	3604.489484066426	915.7777789384546	217.2524926871122	278.40861838958807	37.014949425336695	29	16	4	29	3	0.1977306189457895	0.30519231209281783	0.296024027368345	0.2010530415930492	
160000	-10483.233524258161	-9824.816996060645	-658.4165281975168	-9824.816996060645	267.3972423957144	2.321994463319457	1.9210316726897263E-4	0.7728898647232673	1.9016040379306578E-4	2.04837532859848E-8	0.7964809557063685	-620.073149888953	2318.116399889823	422.850365762341	145.13362303877034	605.4164583488808	68.05599680340372	47	2	20	7	5	0.1828290621445521	0.302413533273108	0.31597423605148783	0.19878316853085357	
170000	-10519.613858161445	-9851.741191265288	-667.8726668961564	-9851.741191265288	264.5577403822478	2.7516095174561555	1.7008168065918934E-4	0.5846445365770644	1.6177485959980144E-4	1.0485822544827938E-8	0.6449159457259691	-630.3753740383788	2591.6308509333116	4555.47789042157	310.48154885382223	91.59606682097721	76.02181462938512	40	2	34	1	4	0.18247338089964646	0.31464593840187843	0.3064578632249563	0.19642281747352036	
180000	-10514.996191379718	-9851.612614908474	-663.3835764712442	-9851.612614908474	254.37936991212652	2.3585677038186628	1.8453512517673494E-4	0.5951531902432252	1.7771818809971665E-4	9.263230460906166E-9	0.5896374023463137	-628.2770771625802	727.622522634172	2842.1950318733407	340.89281653166535	33.86168328184087	15.59817974294093	7	36	34	3	1	0.1914984329404332	0.2919521585770781	0.3201265910089699	0.19642281747352036	
190000	-10509.710733055485	-9843.934849229765	-665.7758838257203	-9843.934849229765	300.88144859403894	2.9010755749213817	1.6111626495284799E-4	0.6946305546127127	1.6348124410470267E-4	1.3422361395544124E-8	0.752380448909684	-626.4559759544053	2189.1023633539658	3901.695815888045	298.5146439791127	432.90720103584505	9.34885335236956	7	35	17	18	4	0.18534492338630165	0.3281098192144655	0.290122439925714	0.19642281747352036	
200000	-10510.201791966965	-9842.640194113885	-667.5615978530808	-9842.640194113885	314.04400637778696	2.499465866955233	1.5872448039569833E-4	0.607306530255386	1.5918393474562294E-4	1.3510260625404313E-8	0.6762832750215995	-628.9682442058745	1600.3659680373717	4808.391105362068	376.7168474135386	246.71222742332057	12.8503986559285	21	21	16	20	3	0.20113199973386123	0.3123227428669059	0.290122439925714	0.19642281747352036	
210000	-10505.753538491625	-9846.125240387837	-659.6282981037881	-9846.125240387837	289.14515715805686	2.546651265087112	1.7828445998733624E-4	0.636784520895694	1.761239246963343E-4	1.0940636003444856E-8	0.6228331934506917	-619.7007502475802	1473.0947101290658	2813.4213331683227	3873.9176867243564	235.51746907460097	18.19639579918092	17	22	3	36	3	0.19381054362014102	0.31477612424788737	0.30123866069415556	0.19017467143781758	
220000	-10491.933591912599	-9843.265906473633	-648.6676854389667	-9843.265906473633	260.94248506834606	2.546651265087112	1.86116438140748E-4	0.6162213557204831	1.881615309574639E-4	1.3545074544477704E-8	0.6125832422567709	-609.0236557098502	2131.776167123471	1081.6597601050062	3233.076300132858	241.26197379906094	3.076209767386922	6	14	25	33	3	0.19381054362014102	0.31477612424788737	0.30123866069415556	0.19017467143781758	
230000	-10484.589942741008	-9846.01929299203	-638.5706497489764	-9846.01929299203	230.8741596105203	2.553025865217228	1.9001317140115E-4	0.5250573263910122	1.9682866209055902E-4	9.662133601073805E-9	0.5361728149916389	-598.879397244496	578.485040844641	2768.546376069168	2978.450042513451	188.55250671501022	2.5158526108724413	17	15	15	31	3	0.18773443613536178	0.32085223173266664	0.2951798728872744	0.1962334592446988	
240000	-10496.50281320337	-9845.987253382402	-650.5155598209675	-9845.987253382402	248.21077730964632	2.553025865217228	1.942601774922231E-4	0.5898987149495288	1.9286961391566152E-4	2.1136536052438225E-8	0.7198361696022249	-611.8226951934556	701.3535573318516	1723.2011882257907	3124.009973620002	228.60726195023676	50.76926308345681	12	9	27	30	3	0.19834945199971185	0.29976217494722157	0.3056549138083694	0.1962334592446988	
250000	-10505.490352835037	-9838.925050634189	-666.5653022008478	-9838.925050634189	275.12982115259507	2.5749445598122698	1.57421766817256E-4	0.5755614372710867	1.6407409551336867E-4	1.3583003949284653E-8	0.7020206970001709	-627.5527005000894	1869.6524033118876	2625.67706381128	2605.178913433096	275.2423295677131	10.218046748487918	11	5	27	35	3	0.19275595779764323	0.29820873872058556	0.31240426024797546	0.19663104323379735	
260000	-10490.133883518865	-9821.173997632719	-668.9598858861464	-9821.173997632719	268.46028701891026	2.7968411899152112	1.517506228673455E-4	0.6996136605283118	1.5996455633288193E-4	1.6168526348162118E-8	0.8003891510855304	-629.2467923261646	1270.8741948800755	3231.1238994378623	2152.1214076235347	251.70844128804183	66.12999821264991	11	13	20	34	3	0.19275595779764323	0.29820873872058556	0.31240426024797546	0.19663104323379735	
270000	-10534.016879236886	-9854.465668380493	-679.5512108563917	-9854.465668380493	264.84135374774064	2.8741404784801845	1.8193466856525228E-4	0.6622122437589184	1.7756987065086177E-4	1.4437031043754242E-8	0.7184512692181093	-639.3972362915384	1154.6381274744226	1758.8338452793505	3810.5877521646466	222.80456203826267	161.90561239431477	8	11	28	4	30	0.19275595779764323	0.29154914782506586	0.31240426024797546	0.20329063412931708	
280000	-10526.860708985221	-9841.616553084186	-685.2441559010343	-9841.616553084186	427.2256920975555	2.6972343551512075	1.588469121631045E-4	0.819172059879401	1.4801282732655982E-4	1.760968218453934E-8	0.8904937124106516	-642.8245168165096	4629.297559175268	1528.8587720532055	3150.521311150039	227.81592619640034	310.69432794722815	2	12	32	15	20	0.19275595779764323	0.29154914782506586	0.3117042259569301	0.20399066842036245	
290000	-10532.95803652562	-9844.620896259297	-688.3371402663229	-9844.620896259297	375.70122505973274	2.5985347150083333	1.5504980746276024E-4	0.7773549086037176	1.4739847763625734E-4	1.18521348104883E-8	0.78481383462676	-643.1937885286245	6883.128752927144	566.9932812955224	3032.763869218472	522.7561882043632	273.6940863770148	1	9	32	9	30	0.18075637617743115	0.3066553210182357	0.3085976343839723	0.20399066842036245	
300000	-10547.365315206709	-9853.291701084223	-694.0736141224868	-9853.291701084223	361.6266720081552	2.770861394918016	1.1971336645926892E-4	0.5134065749717617	1.3184766074482885E-4	3.6164654080550734E-9	0.48625286747599106	-654.4386744198965	4392.010925914145	4676.807602688514	331.39596194690876	452.02389010677916	38.57583712518501	13	30	32	2	4	0.19376965276903957	0.2916740194295063	0.3085976343839723	0.20595869341748346	
310000	-10511.364977599436	-9831.954956350313	-679.4100212491237	-9831.954956350313	309.54593564091795	2.770861394918016	1.3193186777800089E-4	0.6327115596438293	1.4559471478856094E-4	7.130288371676047E-9	0.6301193223036969	-643.7172707923063	1997.1715105910037	4471.614771013747	335.6268539209329	19.03368879197138	12.168805051531175	5	39	34	2	1	0.1933036860434909	0.2991181759780834	0.3085976343839723	0.19898050359445507	
320000	-10530.408310251909	-9847.169263430049	-683.2390468218606	-9847.169263430049	302.3894761018286	2.4222988038836655	1.2722961657422595E-4	0.6175561518416501	1.448135158393893E-4	5.5757482178433675E-9	0.5963798604357927	-645.7055576268307	2153.40648781387	3607.454473832431	292.80109544766975	254.88726516695576	2.81828437621159	6	37	21	15	2	0.1907066025755338	0.31238298276772825	0.29792991106228456	0.19898050359445507	
330000	-10562.836515891819	-9845.622908837136	-717.2136070546825	-9845.622908837136	414.5000842854709	2.4999533474625553	1.0115410058556581E-4	0.539227415291553	1.1453193994992501E-4	3.262256828016124E-9	0.5490030853365657	-676.7144782068776	3095.003640157401	5654.344500249751	593.0139985990266	619.5182604986941	59.701705579954975	11	32	35	1	2	0.1907066025755338	0.31238298276772825	0.29792991106228456	0.19898050359445507	
340000	-10568.33112845736	-9840.013466131255	-728.3176623261045	-9840.013466131255	539.3635888509641	2.4999533474625553	7.573001273094197E-5	0.4754953154687288	8.695843149452088E-5	1.8377091650022644E-9	0.5263066788603921	-692.0515625716555	4283.304166227106	4632.6240918564945	726.6073129050092	29.19845857181594	5.463949940944523	7	38	34	1	1	0.1907066025755338	0.3001985987551781	0.29792991106228456	0.21116488760700516	
350000	-10572.720990355952	-9866.361155219056	-706.359835136896	-9866.361155219056	423.24819789052225	2.408250177436498	1.1560424093357554E-4	0.2995530302587637	1.2320122612292846E-4	1.2395537355285193E-9	0.2987413437709896	-666.529589695336	1246.2247130024184	4246.520607276941	887.1118742812108	751.7845318896939	287.6889264375914	17	27	2	25	10	0.1907066025755338	0.3001985987551781	0.30543898373394507	0.20365581493534468	
360000	-10529.757445779698	-9843.453430401732	-686.3040153779662	-9843.453430401732	368.7536326861725	2.408250177436498	1.4288327127635493E-4	0.483141170612508	1.513490171938067E-4	5.680190463123857E-9	0.49948506292479156	-647.884001571125	1628.6857051988147	3416.8129605882805	609.6581759412302	445.5474344851663	137.5249141550372	11	30	18	20	2	0.19527893842992294	0.3001985987551781	0.30543898373394507	0.19908347908095553	
370000	-10524.043400924693	-9840.391194680757	-683.6522062439367	-9840.391194680757	375.81148761979466	2.408250177436498	1.3156972286421293E-4	0.5496068637067671	1.580677123879443E-4	6.540699289925457E-9	0.6066947086863678	-642.5265313863493	1749.2400911705352	3371.8467343402685	370.0304931462922	1031.531360633103	508.8454789024521	6	34	17	2	22	0.19697055011907205	0.3001985987551781	0.30901308200106237	0.1938177691246891	
380000	-10505.781279361821	-9842.830865832611	-662.9504135292106	-9842.830865832611	307.10548665588055	2.4768258577805944	1.7160038266675115E-4	0.5611393032105085	1.870207597241761E-4	1.0116700326886534E-8	0.5987931780097266	-625.6198806919481	1430.3548683101549	2639.4053020829065	361.7551555008284	385.8874091365905	23.742343327165536	11	31	35	1	3	0.19697055011907205	0.3001985987551781	0.3082985759105069	0.19453227521524455	
390000	-10496.962629158192	-9826.914753628569	-670.047875529623	-9826.914753628569	308.36146252756294	2.5207006980692728	1.666217241093725E-4	0.5385308549843043	1.806597576491151E-4	1.2771014312929113E-8	0.6491230129955675	-632.8082127707833	988.7046260043911	2145.0234711012044	959.0653510813719	393.30324924669355	2.531119635939538	3	45	1	29	3	0.18548087572564068	0.3161505098260871	0.30887864926217534	0.18948996518609848	
400000	-10503.784186529241	-9836.770218148378	-667.0139683808634	-9836.770218148378	297.4642665168074	2.482514826824065	1.6342303343355177E-4	0.44179732682287387	1.7766465148049855E-4	6.820649774719661E-9	0.5045195581322889	-629.5498861236168	1596.3417341587035	3092.139599230997	621.2648774844824	382.2938943391975	0.7421430069414873	16	27	30	5	3	0.18548087572564068	0.31568075139741064	0.3028925418499066	0.19594583102704366	
410000	-10537.658382849231	-9844.946057980329	-692.7123248689024	-9844.946057980329	397.5244133196177	2.864006575188463	1.2462720246186762E-4	0.4736003710927802	1.312318659077874E-4	4.438255165054682E-9	0.5280274947879162	-657.5594218121421	2284.6187165280053	3226.1902534153637	579.0525930645823	7.738196431489864	13.87899470497675	19	26	33	2	1	0.18548087572564068	0.31568075139741064	0.3028925418499066	0.19594583102704366	
420000	-10524.19533557376	-9845.26158670735	-678.933748866411	-9845.26158670735	352.3117828119312	2.6569473035407003	1.7510082700076187E-4	0.5377869851541116	1.6953920216498055E-4	9.949924589951288E-9	0.5951916074568359	-641.7429230525233	1683.8114175296055	2242.9993703531018	503.8492952981893	408.3493073007837	26.69716342282057	4	37	30	7	3	0.19842123357665875	0.2956595703521312	0.3028925418499066	0.20302665422130506	
430000	-10533.353788832163	-9836.7752959653	-696.5784928668622	-9836.7752959653	419.4185474634573	2.481457961213854	1.5160151869457437E-4	0.47183453090078464	1.5287966215101904E-4	5.527762013011049E-9	0.4910444478230832	-653.7743159210244	2408.2409593321454	5404.035490694677	7376.7470826369545	542.4370146714551	53.90150246544316	35	3	2	39	2	0.1967652469540759	0.2939575136135583	0.30698507492073074	0.20229216451163665	
440000	-10526.159970878805	-9849.590202349216	-676.5697685295893	-9849.590202349216	346.62324781703956	2.6317544580640546	1.613906306084031E-4	0.4941921190151705	1.7045828331669648E-4	7.913857040244841E-9	0.5391835670207552	-638.4296942393885	2410.529144786349	3845.9322130503597	497.12898649705636	349.34998049209895	10.299075014091422	25	14	38	1	3	0.1956713601019278	0.2939575136135583	0.30698507492073074	0.20338605136378476	
450000	-10548.634800765863	-9854.447948781786	-694.1868519840776	-9854.447948781786	404.8940040370244	2.6317544580640546	1.4608768678018975E-4	0.5330973107821	1.4769685164813716E-4	5.8555097765192985E-9	0.5320361726330102	-652.0605610176045	2452.441724442139	4736.890903946541	3578.01040586779	320.89516710534645	448.699730041092	21	7	13	2	38	0.1956713601019278	0.2939575136135583	0.30698507492073074	0.20338605136378476	
460000	-10538.187532962977	-9844.931068419466	-693.2564645435099	-9844.931068419466	372.1581065678116	2.521151797464597	1.5295775902842188E-4	0.6834063437517732	1.5529998012223402E-4	1.1413044870549768E-8	0.6873666371051953	-651.8551357714834	2190.048665732047	1773.9250298966392	3346.831559752994	778.9590238108393	344.61234211121916	22	1	16	15	27	0.19095729244175383	0.31662478645705316	0.28903186973740985	0.20338605136378476	
470000	-10534.856345507476	-9839.868222233981	-694.9881232734951	-9839.868222233981	383.7228215460554	2.8131645081696766	1.299473663777339E-4	0.581906937188922	1.3421550840764698E-4	5.700740270896635E-9	0.5748062692117079	-651.9364629803192	2781.5143806361757	1138.6734361969127	1214.508168501705	3727.8379740842956	453.44334867651986	3	6	8	19	45	0.19095729244175383	0.31662478645705316	0.28903186973740985	0.20338605136378476	
480000	-10530.745746828861	-9836.548767749304	-694.1969790795577	-9836.548767749304	357.5061601046389	2.5744706005848785	1.4752066220170287E-4	0.568243990065798	1.6143354785102735E-4	7.55335472133942E-9	0.590284207215469	-653.1270687417835	3030.315372179634	2759.1595270858197	855.1270699673462	1355.865678159024	433.750287404521	22	18	1	8	32	0.19095729244175383	0.3166849248400125	0.3092321185369649	0.18312566418127038	
490000	-10552.927050519167	-9843.928794277494	-708.9982562416736	-9843.928794277494	411.3993441910879	2.730840480809992	1.2146307980681509E-4	0.5098503500011008	1.256410299702991E-4	4.000788993259811E-9	0.5310986991990267	-666.8122967171878	2764.9434789660895	4414.69309648476	2736.4804835101927	1096.3524505627522	583.4303470544579	13	19	15	3	31	0.1887914776853991	0.3149605217418756	0.302565275356768	0.19368272521595883	
500000	-10568.501005584385	-9842.397981762428	-726.1030238219578	-9842.397981762428	544.3215848703211	2.6265640878672136	1.0105919481909985E-4	0.5968516835399597	1.0100861514183389E-4	2.993662638450849E-9	0.5654501072894111	-682.3003405028377	3298.588831628176	5392.766453145105	5193.738868739355	1126.4587821958705	527.7102185517673	27	7	5	12	30	0.1887914776853991	0.3289036738357527	0.28624834422511863	0.19605650425373106	
510000	-10548.459858445995	-9832.309401991375	-716.1504564546193	-9832.309401991375	532.1605555497235	2.6265640878672136	1.0600412747069282E-4	0.6827143730102918	1.0904712007627117E-4	5.135405823230905E-9	0.6784743977587558	-676.9732306940924	3219.9654714085336	1819.4382747251807	289.5832761163711	441.92245438984696	476.4466897612484	38	9	10	3	21	0.1867964016374401	0.3289036738357527	0.28624834422511863	0.19805158030169007	
520000	-10559.88547195534	-9853.739485292119	-706.1459866632205	-9853.739485292119	649.3219037185859	2.4919500635646252	1.1663533915263044E-4	0.5351406597552408	1.2560626640114873E-4	4.331629402367323E-9	0.5624332667505986	-667.5977028905047	3371.5715427869895	1042.6804500117792	1105.42038848387	578.908400258801	121.92557540082481	42	9	3	24	3	0.1867964016374401	0.31394493713254157	0.30120708092832976	0.19805158030169007	
530000	-10547.57948714188	-9840.07173019472	-707.5077569471603	-9840.07173019472	544.8535305244284	2.812653667664698	1.2844771741000346E-4	0.5201438452017977	1.3777393679852392E-4	4.545042988521485E-9	0.5291615374881699	-668.7622522268687	1882.7731849854645	2731.528633776217	498.8623395991333	483.9535202956945	390.9182525923133	13	32	3	25	8	0.20094103742008376	0.2932397948085236	0.30776758746970406	0.19805158030169007	
540000	-10596.731840347054	-9819.317003461914	-777.4148368851407	-9819.317003461914	965.9639521414019	2.6174740008225563	5.845547549730521E-5	0.6876579247580005	5.744514762337239E-5	1.8923803512193396E-9	0.7537996425816353	-731.6072115055752	4633.478567415155	9543.964263286976	1089.4483641799488	1670.3127381306022	2002.6008661741716	17	26	15	19	4	0.18944833507145792	0.30473249715714945	0.30776758746970406	0.19805158030169007	
550000	-10583.553466852734	-9843.709169030857	-739.8442978218767	-9843.709169030857	690.4500752944963	2.696681293220278	7.725890055782822E-5	0.6333995766276965	7.70346719922127E-5	3.5885602481000384E-9	0.7651487159965338	-696.7320538048939	4138.896411194687	8283.774032135118	1250.0644707988813	1078.3568284364903	14.696217480342163	35	8	22	13	3	0.19264114043539232	0.31309131756782127	0.2971109092470105	0.19715663274977743	
560000	-10525.59889423719	-9826.034283719253	-699.5646105179372	-9826.034283719253	449.2924047523459	2.696681293220278	1.2316455444181891E-4	0.7442833690733214	1.232267950273821E-4	7.521181744353942E-9	0.7384248116656855	-656.9192029577147	2615.081760227569	3860.624905455284	5061.466220114625	678.0889778198632	15.625463824848843	21	6	13	38	3	0.19264114043539232	0.31309131756782127	0.2971109092470105	0.19715663274977743	
570000	-10519.130711067337	-9826.83404669962	-692.296664367717	-9826.83404669962	396.90196263958865	2.696681293220278	1.3794453605967867E-4	0.7251130330163298	1.373825275748053E-4	1.1631212339501578E-8	0.770770989905783	-649.545091151565	1633.0870005684053	5879.064684681504	3846.853054171166	370.75677382214735	59.78908717607778	15	9	23	31	3	0.19264114043539232	0.31309131756782127	0.2971109092470105	0.19715663274977743	
580000	-10541.752755196034	-9844.778304293177	-696.9744509028576	-9844.778304293177	415.46886455178907	2.909578301974174	1.3779455233009722E-4	0.5915826085257766	1.3487721678828943E-4	6.1294818869795605E-9	0.5970290602360212	-653.1547659984419	17515.228059443107	5130.3742971598185	3341.2064929564854	535.990681488453	2.54423737449155	3	22	18	35	3	0.19264114043539232	0.3044277887762481	0.3057744380385837	0.19715663274977743	
590000	-10522.2860352202	-9837.475564291424	-684.810470928777	-9837.475564291424	369.9876997636694	2.2087924359319704	1.445481345430431E-4	0.5486946054263143	1.4942536300435624E-4	6.8141312987009066E-9	0.5998615756575449	-643.8736953128355	1741.588302868581	4364.870909606572	2820.4833165216337	634.8013149077818	23.800517709514153	16	13	14	35	3	0.19264114043539232	0.3016333378429812	0.2950059649944928	0.21071955672713522	
600000	-10535.427923398942	-9845.073853296413	-690.3540701025281	-9845.073853296413	416.0182162931539	2.371762263254837	1.4483401262453013E-4	0.5438138865150004	1.4655947096914594E-4	6.407114531923731E-9	0.5901692365728968	-652.0569122884173	2574.679324917687	2633.260289829856	1081.0990426148103	418.9009151822571	2.620093485223632	29	21	3	26	2	0.19581270727802824	0.3190193614026132	0.2950059649944928	0.1901619663248673	
610000	-10520.657343532323	-9844.547486768552	-676.1098567637708	-9844.547486768552	388.61727585724606	2.268846850074914	1.4940075901629006E-4	0.49767612581583376	1.5836634722722083E-4	6.661496251798496E-9	0.5436040416925486	-638.955245304289	2726.1584255698767	599.6427670662895	495.5570134552502	715.7187234608316	3.605225452989163	40	9	20	9	3	0.19581270727802824	0.3077728051009106	0.2950059649944928	0.2014085226265699	
620000	-10560.631703890354	-9840.743930541203	-719.8877733491527	-9840.743930541203	619.8417315180053	2.671657023864305	9.321050339426899E-5	0.45367402011929986	1.0032988280299498E-4	2.0502656765027176E-9	0.4785073011360685	-680.8622414075621	4138.532028034227	1300.3610332605924	566.2694733565198	910.9005746017326	26.966894882049335	37	22	9	10	3	0.20160061803350632	0.3126031649591955	0.29647583523215787	0.18932038177514188	
630000	-10566.102166690784	-9846.092288465336	-720.0098782254472	-9846.092288465336	554.86859459185	2.671657023864305	9.209935986392432E-5	0.5162629189492397	1.0513759514237644E-4	3.21241886133733E-9	0.5707406585401379	-681.3280694546097	3530.7696541970995	2210.767128153497	1486.8374572185494	353.44033133761343	18.628642523364366	39	7	6	26	3	0.19178433463215205	0.3172681070368934	0.29647583523215787	0.19447172309879818	
640000	-10498.393277899218	-9834.917429969742	-663.4758479294763	-9834.917429969742	310.34678313675107	2.6353471617313655	1.7246353219622937E-4	0.6281601788552545	1.9402386669231807E-4	1.601158152373685E-8	0.6618425497947424	-626.2067125322251	1903.7834103423986	1023.9432060223878	1012.6554311223088	437.50981317036303	10.25221364144218	30	16	1	31	3	0.19178433463215205	0.3172681070368934	0.29220157774876754	0.19874598058218854	
650000	-10482.981781090284	-9840.846255332137	-642.1355257581471	-9840.846255332137	271.84880635070766	2.6353471617313655	2.0382659380267332E-4	0.5562558464247895	2.2547671669759668E-4	1.8277966078137614E-8	0.597714857166456	-604.2822616538406	1542.1840707317945	1497.928453706666	129.75098541481697	479.2381170706805	30.533071091388475	18	26	19	15	3	0.19178433463215205	0.30254868109352656	0.3000018821888735	0.20566510208544936	
660000	-10495.360462284982	-9839.48173331667	-655.878728968312	-9839.48173331667	311.5301635074531	2.6353471617313655	2.0627286997318338E-4	0.5217489705064379	1.9872556861134073E-4	1.0855608840558084E-8	0.5374241393259309	-617.9423605015331	2138.8950321838142	3294.3483108101664	431.946555154638	362.13332770908863	52.00046287134859	29	12	4	33	3	0.19178433463215205	0.30254868109352656	0.3150269651744479	0.190640019099875	
670000	-10504.151224467738	-9850.708371607838	-653.4428528598995	-9850.708371607838	285.6365106508972	2.499004489966118	2.1376801035543486E-4	0.571857993577277	2.1639925363802713E-4	1.239135068646014E-8	0.537714328668003	-614.9645560988926	1374.250005253398	3507.0837314125106	1095.5434777359364	294.7944486384061	10.823173284006684	21	14	16	27	3	0.19178433463215205	0.30254868109352656	0.3150269651744479	0.190640019099875	
680000	-10515.244479912619	-9846.072440294918	-669.1720396177014	-9846.072440294918	304.8623584205218	2.499004489966118	1.665952784764356E-4	0.5492763294216266	1.7401939770459053E-4	6.4931738146005E-9	0.5065086134976329	-628.156620682654	1472.415734838545	6251.549437058978	1376.4214535249992	323.9410653835129	14.616806904882266	17	12	20	30	2	0.18313011006059987	0.30254868109352656	0.3236811897460001	0.190640019099875	
690000	-10494.906394084552	-9847.884771464951	-647.0216226196011	-9847.884771464951	247.41930735801293	2.499004489966118	2.1924702360910807E-4	0.5075271156285048	2.1983449004409566E-4	1.0076363441280113E-8	0.4896607534831093	-608.0824423142318	614.0476076804988	2901.5209104095975	852.0993936695119	427.91278136763884	5.456397378188385	12	16	26	24	3	0.18313011006059987	0.30516652911058295	0.3210633417289437	0.190640019099875	
700000	-10515.210034296815	-9843.574165900956	-671.6358683958587	-9843.574165900956	290.65689927696087	2.5669485511498134	1.7947845300507958E-4	0.4757145578091337	1.783365939446847E-4	5.6738970443870356E-9	0.46180069831473874	-633.7007922211908	1543.7642140800626	3300.2005646376083	818.157318558628	363.3186347290266	6.982939325456827	19	9	27	23	3	0.20763304910500877	0.30212793303607816	0.2965604026845348	0.19367861517437981	
710000	-10489.195958888467	-9844.147338127495	-645.0486207609723	-9844.147338127495	220.8813835283244	2.5669485511498134	2.3673850971118977E-4	0.5460944940291986	2.514669269014921E-4	1.826606842091436E-8	0.5562666143696015	-604.8895772080124	1519.8988688841787	5801.58024984041	520.8159226005312	373.36275405095023	34.64191651279011	18	7	49	4	3	0.18251022164867167	0.2924486245553308	0.31790833044187716	0.2071328233541219	
720000	-10484.163235876784	-9862.715227356935	-621.4480085198487	-9862.715227356935	207.97242417462752	2.8096748384140833	2.4434458250084093E-4	0.46519244478387356	2.786507551066283E-4	1.7071965121344254E-8	0.5119009940055311	-583.6933103553237	1204.3935442038614	3895.396946812709	592.5613203488598	221.7393680781535	0.7092570127075926	19	6	36	17	3	0.19052319257666758	0.2924486245553308	0.3089514258101396	0.20807675705786355	
730000	-10450.197938311883	-9822.528693774479	-627.6692445374047	-9822.528693774479	210.44475767504042	2.636785367913243	2.499975352263249E-4	0.4647673523005755	2.735074402266959E-4	1.4280585274453755E-8	0.4744941469283258	-586.6409267062023	1528.169635376136	7447.801342323981	914.7148853283109	280.01510952114666	2.277695446047998	24	3	16	35	3	0.19052319257666758	0.2911578746083538	0.3209722566155834	0.19734667619939683	
740000	-10458.572353114407	-9833.819400629856	-624.7529524845496	-9833.819400629856	207.38056576560814	2.636785367913243	2.3965188512096875E-4	0.590151901381028	2.7417693216396673E-4	3.046573968561502E-8	0.6870112945330307	-584.3382480474123	815.5632312303012	4487.800989185552	494.8184080057236	367.0687601498922	3.7568149714315497	19	9	37	13	3	0.18290202668902825	0.30737411852620206	0.3047560126977351	0.20496784208703617	
750000	-10483.829622589183	-9853.333158449619	-630.496464139564	-9853.333158449619	222.94516762598468	2.636785367913243	2.2328250975449767E-4	0.4585391390939072	2.450821423231588E-4	1.3206533341639293E-8	0.5001611543408067	-591.7542052295089	1226.8431317222226	3997.329597378117	569.7134702202858	429.0333384966983	0.7405621130409727	20	9	15	34	3	0.18474874040212408	0.30737411852620206	0.3047560126977351	0.20312112837394034	
760000	-10477.514976713994	-9838.217775835807	-639.2972008781863	-9838.217775835807	242.8122664149962	2.636785367913243	2.0396118180290946E-4	0.4472230230140032	2.174526741693605E-4	9.875930692182837E-9	0.4929856348899735	-601.04987294191	1250.172938603507	3477.2592084891066	278.5742079643769	448.1356489049592	2.2988563931648334	24	6	5	43	3	0.19895616027186733	0.299157792510911	0.3047560126977351	0.19713003451948813	
770000	-10481.013817112787	-9829.404160432896	-651.6096566798923	-9829.404160432896	252.3386804484332	2.554569561180481	1.8353426345365847E-4	0.5439672267636441	2.168543875215088E-4	1.287640514316065E-8	0.5839980802650312	-613.9247820069733	2306.7222915119128	2634.8463279449525	601.4601569620147	389.22986608243144	2.3590990350824987	27	9	5	37	3	0.1967146070003011	0.30139934578247723	0.3047560126977351	0.19713003451948813	
780000	-10478.104253111178	-9845.9007082608	-632.2035448503767	-9845.9007082608	243.40465145988642	2.4321254028658457	2.0895637144218668E-4	0.5322916397015441	2.320104396322328E-4	1.731838609568168E-8	0.5960699419853084	-593.9068575740615	732.64777966829	2825.471143623603	412.69457403914845	467.1669874330381	2.819467023376773	21	14	9	34	3	0.19709207186288588	0.30206771380090625	0.29748106120415396	0.20335915313205552	
790000	-10490.30837745728	-9849.284676482675	-641.0237009746054	-9849.284676482675	247.73846494383827	2.4557918593533423	2.1367759320288057E-4	0.5315279698110704	2.2960861707605826E-4	1.288749120393003E-8	0.5190287439139265	-601.1167169838993	720.5846036633606	3708.365603657207	621.76652455662	472.8535920361508	4.4353980535962885	16	12	7	43	3	0.19405589644918728	0.30206771380090625	0.29748106120415396	0.20639532854575413	
800000	-10491.695511397991	-9845.198447721908	-646.4970636760822	-9845.198447721908	276.8884666044493	2.730087328458772	2.058772264122543E-4	0.5302198600140992	2.179480960495281E-4	1.380043398815248E-8	0.569077161239089	-608.0146889227005	1230.540752044271	4031.679101554398	379.45280266751803	321.07520589023454	23.014015756361786	18	12	42	6	3	0.19405589644918728	0.30206771380090625	0.30710002117715285	0.19677636857275527	
810000	-10492.653149055579	-9841.781073340035	-650.8720757155447	-9841.781073340035	261.7518089202666	2.730087328458772	2.3634520623211968E-4	0.5425456472713295	2.2909162467896308E-4	1.9348200430957817E-8	0.613574697702727	-614.3107448092272	829.4762858249976	2131.7038335387906	389.0373666419643	331.5018311843469	29.515795535416228	17	22	12	27	3	0.19405589644918728	0.2994155402028772	0.3202975846596614	0.18623097868827576	
820000	-10475.073813159139	-9845.651422520894	-629.4223906382452	-9845.651422520894	208.41426530834076	2.823885097020329	2.869570779288736E-4	0.45735101582012905	2.903449989665139E-4	1.9455697567791895E-8	0.5045096401628661	-595.2093161256128	1343.6095935528303	1249.1957991986005	221.79025260074536	212.22113753127297	26.827307263952388	8	43	8	19	3	0.18938610279838086	0.2994155402028772	0.3249673783104678	0.18623097868827576	
830000	-10466.907708312514	-9832.41401272284	-634.4936955896744	-9832.41401272284	231.53846515102245	2.590207198272361	2.3548236721884506E-4	0.5823199833496465	2.594172808300205E-4	2.271800825551156E-8	0.607920236857412	-599.9873476815882	1613.1418496629244	575.0660859095682	191.65806367554336	301.28139615949874	22.731512361767685	28	33	14	3	3	0.18696939735582824	0.2994155402028772	0.3162309362314655	0.19738412620983065	
840000	-10459.032250174	-9819.466530235353	-639.5657199386463	-9819.466530235353	332.610560648692	2.590207198272361	2.474382132247518E-4	0.6611839262898277	2.5580766766479757E-4	3.16060471223498E-8	0.7099912202020882	-602.6494423483703	1528.0046700243931	1041.6904284514462	251.926444378934	539.9179644040445	39.37998094161294	31	21	23	3	3	0.2021828214406191	0.30049398244554315	0.29993906990400865	0.19738412620983065	
850000	-10464.502763182818	-9838.125509008709	-626.3772541741083	-9838.125509008709	230.07125852883135	2.506874350582994	2.1316586432308817E-4	0.5192934379783086	2.4232722834317306E-4	1.762357110842757E-8	0.5768852036047197	-588.6891161858365	909.9189660220046	1823.191748650225	172.26504045045198	545.9429859896546	2.317821390237085	21	27	27	3	3	0.19485930352663375	0.3013431089526361	0.2990899433969157	0.204707644123816	
860000	-10460.644443229896	-9839.953215158966	-620.6912280709286	-9839.953215158966	217.522490536093	2.5054135849651797	2.6654569927662866E-4	0.481211394099826	2.941936490822075E-4	2.6780386416466823E-8	0.5856591401194766	-588.6780468988115	543.8905890008158	1669.7089313575555	243.11570788251308	19.833506571837336	10.366417060690813	15	34	29	2	1	0.19485930352663375	0.2938201727165012	0.2990899433969157	0.21223058035995093	
870000	-10467.948515847962	-9838.312868922972	-629.6356469249888	-9838.312868922972	208.47407697306028	2.541764884528797	2.4900091238849893E-4	0.5861829509876993	2.820202410459204E-4	3.008796321458983E-8	0.6623079995792318	-595.9522361001373	1147.2118864971144	1330.975371659788	314.0045550879	109.5361425365882	14.781790466426797	14	31	32	2	2	0.19740106186176734	0.2938201727165012	0.2965481850617821	0.21223058035995093	
880000	-10461.25371971295	-9837.087395534147	-624.1663241788027	-9837.087395534147	206.24524218195967	2.609735113076093	2.779918329296092E-4	0.6236235307264434	2.7656880411430556E-4	4.4112005682664175E-8	0.7426891877816378	-592.0241121119092	998.9308622978652	1969.1950830179312	219.4009427678087	11.854600894036322	6.129509470883437	6	37	34	3	1	0.19740106186176734	0.29976751613611574	0.29060084164216754	0.21223058035995093	
890000	-10448.408029799513	-9834.095551430331	-614.312478369182	-9834.095551430331	184.63551139431505	2.524305981811198	2.974349136860971E-4	0.47217151630317544	3.0812520602564844E-4	2.835059428942563E-8	0.5703477974628206	-582.3979604379903	771.5450963931032	1571.9729909178775	325.6708065440529	1.7043163371099623	5.146069294903426	16	28	33	2	2	0.20704805244226182	0.2906622884954437	0.30182112604660777	0.2004685330156883	
900000	-10457.223481158873	-9826.42232418584	-630.8011569730335	-9826.42232418584	223.3724140370651	2.524305981811198	2.586211045690945E-4	0.5086900553991789	2.6971331820682004E-4	2.206406197147579E-8	0.5639447159974663	-600.5294964063825	827.6030808399784	1193.3031995118072	324.05462302812373	5.366991194243021	4.077275985502845	11	31	35	1	3	0.20704805244226182	0.2957822184627938	0.2945113110595562	0.20265841803538973	
910000	-10462.315320026662	-9836.175248353931	-626.1400716727311	-9836.175248353931	190.906614257572	2.524305981811198	3.047951253627525E-4	0.5679649374139112	2.936190977728275E-4	3.830018368703162E-8	0.6765136579783856	-593.945357662899	2176.750651902447	1402.8166376257982	268.5142012849416	16.845991122954928	4.320783787486165	32	13	32	2	2	0.19581404498920107	0.2951086365883201	0.30641890038709063	0.20265841803538973	
920000	-10464.92781147173	-9853.510359116619	-611.4174523551112	-9853.510359116619	176.37580587850272	2.524305981811198	3.209911309168115E-4	0.5930448518153361	3.0662310905101183E-4	6.134594100004016E-8	0.7269808864181208	-580.252009854282	657.0243599058756	1328.8138196604607	220.29607120447724	14.740895906427326	8.349706213769718	11	30	36	2	2	0.18865938567486726	0.32304594894072514	0.297640486312549	0.19065417907186014	
930000	-10471.9568045591	-9846.793780236707	-625.163024322394	-9846.793780236707	200.89367442109594	2.7361986416108914	2.9812381528168875E-4	0.558008745864286	2.808768513576921E-4	3.295619447722258E-8	0.6367925983699834	-590.0533122691875	1057.757561973442	1718.2237906520518	146.25434555213633	219.87459431451703	20.16501794482151	18	26	23	10	4	0.18865938567486726	0.32304594894072514	0.297640486312549	0.19065417907186014	
940000	-10465.306175103646	-9842.462874345269	-622.8433007583769	-9842.462874345269	181.54798589573778	2.7354358848859723	3.276961574860071E-4	0.5141911923849751	3.2486007723475267E-4	3.292666881828614E-8	0.5809919500003662	-587.4555482931271	847.6131004670875	1453.6348038322271	721.5823606739096	236.43041391536389	32.574347521985054	15	30	7	25	4	0.19024755558677978	0.32304594894072514	0.2903976345325203	0.1963088609399763	
950000	-10459.908718270299	-9848.337296143545	-611.5714221267529	-9848.337296143545	155.25352399076303	2.6072074005352106	3.354339159949385E-4	0.5329902223346656	3.412423870897735E-4	3.287873633453186E-8	0.5581096738443084	-577.5112116773084	1107.4633131772557	1123.2892069856339	296.0884063321966	209.6148432953702	16.625563184533206	23	13	20	22	3	0.1752789740655491	0.32304594894072514	0.3068627236899655	0.19481235330376187	
960000	-10442.006963348023	-9844.296163826399	-597.7107995216255	-9844.296163826399	144.39789290559386	2.6072074005352106	3.8988176498703955E-4	0.6044187168381985	3.7205408677413673E-4	4.824429614242421E-8	0.5890765229987543	-560.2518278622377	687.4508551510291	3254.7845558904332	493.81233378923275	107.71678474743157	17.086339167540075	21	7	26	25	2	0.18845609982091427	0.32304594894072514	0.3068627236899655	0.1816352275483967	
970000	-10449.373154699257	-9848.512218305103	-600.8609363941534	-9848.512218305103	151.98430239061113	2.874868215268528	3.793702708046638E-4	0.691869199591002	3.7990308942216684E-4	7.362776242117791E-8	0.7047026022255397	-562.2195866250072	779.1598386961288	3291.1088696814522	364.01538674498465	130.5866226717647	158.48784334236925	21	6	27	9	18	0.1924148504521405	0.3066895415302424	0.3068627236899655	0.19403288432765317	
980000	-10449.107316060517	-9839.435660377743	-609.6716556827749	-9839.435660377743	157.60186776748083	2.352312759793919	3.64236920277314E-4	0.7353434647088944	3.602531787050482E-4	8.287479282111464E-8	0.8015228323096595	-568.1472265476694	714.3299842755292	3559.0967304763153	1540.8440304415296	537.6742380293093	169.9483978703364	19	9	1	22	30	0.19638578091081188	0.3066895415302424	0.3028917932312941	0.19403288432765317	
990000	-10431.412990241992	-9828.553985399894	-602.8590048420983	-9828.553985399894	194.5229737504961	2.91224584080566	3.656517227194831E-4	0.9225682438955601	3.449430733707572E-4	9.80426478342467E-8	0.9102674641532523	-562.9985641019151	780.5466647413551	3242.3755177586063	152.71412278026463	239.16869171974994	211.34645024275076	21	6	2	2	50	0.20196687502460844	0.30678902288735993	0.30825250266754994	0.1829915994204833	
1000000	-10437.033460696137	-9839.16900577593	-597.864454920208	-9839.16900577593	172.86983955213	2.472985634741043	3.5525120194373344E-4	0.6878304967931015	3.6032864054551575E-4	7.781585796950613E-8	0.7244256693411875	-554.9759777745883	639.3046622336303	4854.630063086973	1137.498200082398	210.75139160561156	145.79297973689066	21	6	3	25	26	0.20229412414489412	0.289567694869934	0.30825250266754994	0.19988567831762358	
1010000	-10446.864088320408	-9849.60816356314	-597.2559247572678	-9849.60816356314	191.21753771983305	2.7053477898041156	3.616378866944736E-4	0.7188158654477019	3.61430500543793E-4	6.683889538504552E-8	0.741464521118753	-554.9139432175095	404.65092654238146	2893.0493188123187	2477.769760586074	242.8417403229114	91.84922492670438	18	8	7	39	9	0.20229412414489412	0.289567694869934	0.30825250266754994	0.19988567831762358	
1020000	-10442.950192926017	-9837.225976055057	-605.7242168709599	-9837.225976055057	184.82398853035644	2.7053477898041156	3.4632089641024546E-4	0.6147342987567861	3.37868284478949E-4	4.602064296013726E-8	0.6495919230199928	-568.2351065884983	563.7571202073635	942.3367152269783	1993.946135636711	208.3392024555529	189.77208777981275	14	1	17	31	18	0.20229412414489412	0.289567694869934	0.3156887648899851	0.1924494160951884	
1030000	-10457.243969207691	-9837.067026154613	-620.1769430530777	-9837.067026154613	215.46697641253195	2.8299190699913526	3.173714108645134E-4	0.7091354810616924	3.3109514815837695E-4	5.34670909079184E-8	0.7055075890370296	-580.7150613996694	894.5381974650544	2206.146964848381	2177.3439207490374	430.91744031018044	76.3999223358271	23	1	10	30	17	0.20229412414489412	0.2898712578925455	0.3156887648899851	0.19214585307257692	
1040000	-10442.21732508625	-9831.369808301084	-610.847516785167	-9831.369808301084	215.36396036043286	2.3878538179807616	3.286562397649976E-4	0.6870005305753341	3.396795277237179E-4	4.436145185556879E-8	0.6208781107594199	-572.4236668629096	616.7272022074756	627.1215069295243	2101.091240889998	501.3306734056609	154.4133603829769	6	16	12	12	35	0.18117073394052624	0.31099464809691335	0.3156887648899851	0.19214585307257692	
1050000	-10456.854562833341	-9845.380091804394	-611.4744710289465	-9845.380091804394	207.17229961580892	2.6183760896255794	3.355424360544394E-4	0.6493143395671935	3.387036503782454E-4	5.059099101408802E-8	0.6486826661937398	-572.2768102903601	535.2489334907497	943.8653088193555	1437.5982017680844	1845.2494117246197	195.45656207313388	14	3	9	11	44	0.20033112458869415	0.31085979032065375	0.30185645011884926	0.1869526349718043	
1060000	-10468.245183678193	-9861.860568408008	-606.3846152701846	-9861.860568408008	222.63061541245537	2.494587027487854	3.52346484870824E-4	0.5948160968727115	3.5835671365881764E-4	4.654361729964673E-8	0.5999937864400241	-567.0227749453767	434.47302968893723	1371.5911695693078	1490.967318624516	1405.5354538782244	228.14214161225252	18	7	4	9	43	0.20166654071284576	0.3043324582514956	0.3070483660638558	0.1869526349718043	
1070000	-10491.629539364081	-9866.141429167888	-625.4881101961925	-9866.141429167888	233.74082092860078	2.872335000903413	2.5431530062514546E-4	0.6908890472547208	2.7834984786010027E-4	3.97281186736633E-8	0.7251712678590796	-581.5587857031603	704.6445609606899	3611.07145199251	1624.258592949732	2172.9022128817674	190.46290600790542	19	10	8	3	41	0.18790481407289075	0.3043324582514956	0.2892816541058175	0.21848107356979762	
1080000	-10512.132266967852	-9847.598323858318	-664.5339431095344	-9847.598323858318	340.9886370249084	2.8045576671566717	2.1467955861094438E-4	0.6057082949849785	2.232469442640279E-4	1.5988863448002976E-8	0.6044737915308203	-623.3375230970418	1709.278210723905	1624.8827005626376	1536.2286674779593	2395.01495387711	250.93887405428808	1	11	4	30	35	0.18790481407289075	0.3020963073821507	0.30227675525147096	0.20772212329348905	
1090000	-10483.043944935545	-9838.061084558634	-644.982860376911	-9838.061084558634	273.3248091692845	2.60641629196748	2.509055165124542E-4	0.5971511148905422	2.562593721082729E-4	2.944381545395905E-8	0.6853512862940642	-602.8915970564283	3601.2010657183564	1064.8304111412108	2227.892673867332	1897.205592143836	209.98570213089909	1	7	23	15	35	0.1872099554069311	0.3003438408874679	0.30907880052688996	0.2033674031787125	
1100000	-10470.4294009327	-9826.842833481594	-643.5865674511061	-9826.842833481594	254.51921609816858	2.390087223748999	2.501454777710394E-4	0.6577218472116143	2.5801453799306604E-4	2.312662175281819E-8	0.65709510040454	-601.3570994957014	3285.6991114413972	751.7857186804443	2097.719391653152	1806.8797978937519	229.88994150949426	4	5	15	21	36	0.1872099554069311	0.3139041950398323	0.30907880052688996	0.1898070490263481	
1110000	-10474.26492957514	-9842.96498965069	-631.2999399244487	-9842.96498965069	219.15373072157317	2.735041213335269	2.6122779717301754E-4	0.582746291478062	2.6546089970104584E-4	2.3415216861716208E-8	0.5962331840901378	-592.3232268361318	1333.803538794281	1684.1309383893624	2763.011860250804	131.08257364384093	166.65167666308122	22	13	9	9	28	0.18659910325319848	0.31348060946003786	0.30982457899902327	0.19009570828774186	
1120000	-10499.837616794373	-9845.547503661597	-654.2901131327761	-9845.547503661597	244.6957745731012	2.6615583777508283	2.176811186764663E-4	0.6549128044593475	2.2688281176806284E-4	2.1972167423187544E-8	0.6686135659098704	-619.027124279537	1814.34442376533	585.0130199161151	129.6655612971908	153.70044048247317	292.83144187437165	40	8	6	26	1	0.18927198934505154	0.31348060946003786	0.30888979523652177	0.18835760595839027	
1130000	-10489.12545489255	-9837.03109337078	-652.0943615217693	-9837.03109337078	359.18741774255267	2.5742514770805327	2.1113836801723267E-4	0.610966416627461	2.0965800307867522E-4	1.8295737753412436E-8	0.6650831806570191	-614.694947586536	1459.6110149575838	2266.8939999974355	980.9877417004523	181.54289684535402	121.68427508926837	24	17	9	28	3	0.18927198934505154	0.31348060946003786	0.29001197268646095	0.2072354285084511	
1140000	-10488.505303511778	-9832.277277788862	-656.228025722915	-9832.277277788862	333.8206900537563	2.5742514770805327	2.061313391916836E-4	0.6131592182195567	2.1285150338316982E-4	1.57271827426607E-8	0.6224315205480262	-618.2775744968993	2346.308674234915	2295.3855989671397	140.96166831351286	88.4274820280339	302.00929148224003	31	20	16	1	13	0.18988738103197952	0.29990842509929444	0.3029687653602764	0.2072354285084511	
1150000	-10502.95394017551	-9847.40212810832	-655.5518120671894	-9847.40212810832	383.7442001904366	2.5742514770805327	2.175568904893463E-4	0.5781209332427655	2.2237993117201342E-4	1.5379034959201877E-8	0.582751272031109	-621.321694538251	1499.5950199457152	390.51703197403197	213.23470360517496	323.3352166897968	36.90790231722568	51	8	11	8	3	0.19656008054396515	0.28665956478262156	0.30527600539230615	0.2115043492811086	
1160000	-10471.465389057255	-9830.275112962578	-641.1902760946774	-9830.275112962578	253.67862383644592	2.4759726882782376	2.2957315764601767E-4	0.5876022871935426	2.2666475930998033E-4	1.7958583892960574E-8	0.609764776159595	-603.7672431710624	675.6056195767386	2089.493593551344	1051.268899269768	335.3574434557635	1.7863593464156122	13	19	18	28	3	0.17722957597725877	0.30599006934932793	0.30527600539230615	0.2115043492811086	
1170000	-10498.339518259334	-9846.70035939536	-651.6391588639754	-9846.70035939536	273.1304328179741	2.4759726882782376	2.205054265678278E-4	0.5759204238716817	2.1779870702395615E-4	1.6636774373511986E-8	0.5888217731985306	-615.0637657137546	607.20219813118	1938.4549358114296	325.7975326105002	351.7359775495168	29.761032736555578	10	40	13	15	3	0.18216406487521106	0.3010555804513756	0.30817708194035315	0.20860327273306156	
1180000	-10503.344590629515	-9842.739066274846	-660.6055243546695	-9842.739066274846	299.30219353184395	2.551945394750283	1.8967442179596185E-4	0.5420877655065333	2.061871246884311E-4	1.417373208117382E-8	0.6179333358879163	-623.1660178608636	1478.7546277904655	2711.330645531594	584.2024217441649	367.44902216171397	20.292993437631303	16	28	7	27	3	0.18570071002065416	0.2975189353059325	0.3120860379992095	0.20469431667420526	
1190000	-10496.041164994454	-9840.708284090695	-655.3328809037596	-9840.708284090695	278.6329621441525	2.551945394750283	2.1770296148448685E-4	0.5130659429831964	2.2956056328839007E-4	1.6486787709455764E-8	0.5677959339754842	-619.9106637820728	819.4600765518427	1515.5700574332898	364.10314270005745	349.6812424096631	18.100646846970076	1	43	28	6	3	0.17905015606112648	0.32407445726894857	0.2855305160361934	0.21134487063373295	
1200000	-10495.19298141998	-9837.602397315773	-657.5905841042064	-9837.602397315773	302.18666373634113	2.444996506386513	1.9654510807393702E-4	0.600659861035075	2.0386127739659642E-4	1.5818829633848753E-8	0.6301350178234807	-621.4921464641573	668.969328411719	1678.0348173129378	481.3996821300075	294.8555822348962	89.6782764020101	12	33	8	25	3	0.20958690349335918	0.3161843734167275	0.27828005795032457	0.19594866513959017	
1210000	-10495.697094958261	-9855.561453486167	-640.1356414720949	-9855.561453486167	281.9739582258443	2.620655667602235	1.9933367910343085E-4	0.570771193567462	2.1280453120612925E-4	1.295439400519587E-8	0.574003832310238	-601.8702841986591	649.6538204958105	2342.89670317913	318.3109454649754	538.7274281706241	8.327546519466786	12	30	32	4	3	0.20709020017754295	0.2847918343894206	0.31216930029344775	0.19594866513959017	
1220000	-10488.18680876611	-9852.540567849172	-635.6462409169372	-9852.540567849172	292.30126341537976	2.4269570018983186	2.183619619434825E-4	0.507649927780595	2.0839412542464323E-4	1.2802560212219972E-8	0.5334448558838298	-601.5475804941923	747.5007871416684	3393.006650156126	386.25540242697724	8.514366199975008	1.7356247874575907	19	22	37	1	2	0.1931517063286721	0.31360996002548946	0.2972896685062497	0.19594866513959017	
1230000	-10482.459779737132	-9849.334929803692	-633.1248499334401	-9849.334929803692	265.8562766949493	2.385329501343416	2.111091803702821E-4	0.5896515655660327	2.2462916305137802E-4	2.2544279575588947E-8	0.6932719121980725	-600.3962859884497	1668.4283130692154	2389.6152980834827	288.39373494560533	12.196993750906795	3.943770283402194	10	26	42	2	1	0.18773990154832348	0.3044231613560031	0.3139273883938877	0.19390954870178714	
1240000	-10493.818247674064	-9837.019551039557	-656.7986966345063	-9837.019551039557	372.37541605524456	2.637012945135382	1.5278886344103463E-4	0.5780583747463791	1.5458910212959315E-4	9.552185945910463E-9	0.6706812799511803	-621.3930488928529	1750.1977844299797	5687.831725437293	565.7314169130055	7.694671654773296	0.008516822532624275	21	14	43	2	1	0.18773990154832348	0.2909329086752468	0.317449539969891	0.20387764980654013	
1250000	-10494.784845543392	-9828.534284758432	-666.2505607849602	-9828.534284758432	368.70577861490943	2.6037454429215674	1.6739189495513823E-4	0.6590862359812923	1.629681709372859E-4	1.6986487707356857E-8	0.7839029318945016	-630.4938555603813	1337.6389811275753	3294.5805195035596	422.3890993838531	59.90054277610407	2.732153900643845	14	24	40	2	1	0.18773990154832348	0.3039655068910754	0.3067386070125286	0.20155598454807394	
1260000	-10496.079879747604	-9825.943701712606	-670.1361780349982	-9825.943701712606	402.10909660226145	2.6037454429215674	1.5111564225225074E-4	0.625493535791771	1.5111346097108097E-4	1.2889983554572878E-8	0.7711147015706856	-635.5599617533267	1167.4682393087444	3918.7029721539157	554.952355017518	4.917176831313384	2.600028409677001	15	24	39	1	2	0.18773990154832348	0.31355255791679126	0.31486067795208017	0.18384686258280647	
1270000	-10518.043932162982	-9847.854298505128	-670.1896336578546	-9847.854298505128	443.45109316480415	2.664380775738497	1.2166898323862416E-4	0.5341950278416528	1.3499317613831658E-4	5.1542480437807754E-9	0.578860766924697	-635.6163478521368	1572.0180785410919	4392.291082436743	516.456894528495	7.283229194524317	2.667313106767727	19	20	39	2	1	0.18773990154832348	0.3129115712583339	0.31486067795208017	0.18448784924126385	
1280000	-10520.223379006417	-9836.145450387816	-684.0779286186003	-9836.145450387816	427.98353717544194	2.3059252101518535	1.19314405832382E-4	0.4980127622567671	1.3665893196838385E-4	5.525147281382756E-9	0.5736818291660277	-650.0747265189991	1639.1232069745872	2954.674830986803	556.0541961211904	12.742808431580139	8.292398092678106	4	35	39	1	2	0.18773990154832348	0.302037484318623	0.3026720664418712	0.20755054769118372	
1290000	-10525.258515752339	-9856.704549608576	-668.5539661437625	-9856.704549608576	348.34230134902657	2.6748177775458792	1.400417989048501E-4	0.5967719216145171	1.6505947599778904E-4	1.4948742394761145E-8	0.73541261646277	-633.7112212090929	1220.569120289837	2690.469851315684	556.1054715578393	28.97108503894983	12.20147835591345	21	17	39	3	1	0.1817646300920079	0.325996033543147	0.29454506191726404	0.19769427444758247	
1300000	-10514.443041865938	-9849.415349726398	-665.0276921395402	-9849.415349726398	347.7401602705185	2.6748177775458792	1.4601003678988298E-4	0.5811838543332588	1.7699842869177066E-4	1.3067623129803867E-8	0.6733713248491628	-627.0220292729175	1923.1240806373335	5414.143140396142	371.7340828108733	128.7179641232305	22.245809716134364	20	17	40	3	1	0.20245092215800783	0.30530974147714707	0.29454506191726404	0.19769427444758247	
1310000	-10527.153185424095	-9844.469368903685	-682.68381652041	-9844.469368903685	415.58006270436033	2.3064552320873153	1.4135974668080153E-4	0.5785159392297621	1.710357438313606E-4	1.0627044333013818E-8	0.6743073202563399	-639.8024519196164	1256.4976253299023	6155.830484833993	2320.270602061994	379.77677102622636	302.7954454566218	18	16	7	37	3	0.19975563223416104	0.2887200024651688	0.3020350051922489	0.20948936010842265	
1320000	-10504.289953722347	-9842.754854319213	-661.5350994031345	-9842.754854319213	303.41312519123386	2.4799911042096214	1.8264397945373943E-4	0.5890009094849864	1.930657828629819E-4	1.4425251831518046E-8	0.6657120716948504	-621.552486445164	1224.9228734182573	1851.854284168321	2709.988088335481	610.4743943590017	401.5381855273504	11	13	11	21	25	0.19975563223416104	0.2887200024651688	0.3020350051922489	0.20948936010842265	
1330000	-10489.992207467123	-9840.661541503634	-649.3306659634898	-9840.661541503634	288.22724855829676	2.699288663974626	2.1675831575012532E-4	0.6902613330541906	2.2441456603833397E-4	2.9510045827757454E-8	0.7791166891169355	-610.076465280891	1603.7422925379526	3475.3831572522295	1204.876734646081	347.8624440804698	38.84682890493847	10	25	5	37	4	0.18089965524723656	0.29793711495057734	0.3208909821791734	0.20027224762301413	
1340000	-10467.980514749088	-9826.934083875494	-641.0464308735933	-9826.934083875494	277.0718277725085	2.699288663974626	2.1514437856089545E-4	0.6683045079192942	2.2043324095842053E-4	2.5879143983633678E-8	0.7862800756601344	-602.0839352363407	526.2426725660338	1219.8384188039515	2930.2418543912995	384.04952419271655	50.51639528598876	4	15	16	42	4	0.18089965524723656	0.29793711495057734	0.3208909821791734	0.20027224762301413	
1350000	-10471.844904885744	-9833.983785660856	-637.861119224888	-9833.983785660856	252.80105665298422	2.625609517813722	2.1754973309070166E-4	0.5491182918325842	2.2594632163735762E-4	1.4708737822813164E-8	0.5679277676068702	-597.4425735419046	583.7932133472293	1908.7380605471446	3685.136069714088	445.1734638358286	229.45565813263062	19	1	13	26	22	0.18089965524723656	0.3129856875706686	0.30584240955908215	0.20027224762301413	
1360000	-10458.354294062956	-9827.931094811762	-630.4231992511935	-9827.931094811762	352.4685037557778	2.725511984452429	2.3213523540459584E-4	0.5152657802323892	2.4409480710837968E-4	1.6321262668950337E-8	0.5417509671577257	-587.8125312596911	1153.4176446898111	396.86945303933084	664.2872142739809	3850.7521388595683	228.46002559320917	2	4	15	12	48	0.18089965524723656	0.30554590342445576	0.313282193705295	0.20027224762301413	
1370000	-10466.193133608207	-9835.108150054726	-631.0849835534814	-9835.108150054726	307.0269300115733	2.806717699010832	2.6910793782004757E-4	0.5710772910227231	2.796140754308259E-4	3.224758147671558E-8	0.6079922081577273	-589.3692411281315	599.5148760312017	355.5969811366366	1490.949501869137	3769.402277023181	276.0836750006615	1	13	5	15	47	0.1941775323844664	0.30554590342445576	0.29534174654505996	0.2049348176460193	
1380000	-10462.039479956664	-9832.488441416494	-629.5510385401697	-9832.488441416494	307.49229185208964	2.9000115860145423	2.753255927123676E-4	0.5390130214001166	2.6383437137689816E-4	2.745780684070785E-8	0.6479519572473056	-591.5538485459962	656.8184671470564	1188.7088227489096	1730.1657966215093	135.0090965782184	296.13936562308083	8	11	18	3	41	0.1941775323844664	0.30554590342445576	0.304319055425829	0.19595750876525028	
1390000	-10478.523407199638	-9846.815170275711	-631.7082369239272	-9846.815170275711	331.4079087054138	2.900851435228749	2.696351754196052E-4	0.5224863188507342	2.3958723742430473E-4	1.817956571192105E-8	0.5474360229326433	-586.8523621184405	2503.1608495274268	667.0057963672066	3552.746448243469	3012.5428953870205	269.01760181749086	3	18	4	5	51	0.19040751834225772	0.3093159174666644	0.3050302779507235	0.19524628624035573	
1400000	-10485.554388892282	-9845.078079233761	-640.476309658521	-9845.078079233761	568.7514597474898	2.8728104501422265	2.543807982819456E-4	0.42702558898366255	2.1504561683732926E-4	1.0921358663643226E-8	0.4370935867182477	-598.7275053075923	687.2186604144334	845.9784487724978	2870.996763666825	3909.9953974965692	349.1882444786191	6	16	1	6	52	0.19124267252575675	0.3093159174666644	0.3050302779507235	0.1944111320568567	
1410000	-10487.49892524437	-9842.588646713122	-644.9102785312482	-9842.588646713122	264.2080425802591	2.8728104501422265	2.496312703096978E-4	0.6745678889622296	2.2012617418020483E-4	3.577240192557897E-8	0.8298610552136204	-602.3506926458393	884.0046851994889	1136.3737102225452	1801.4173434817092	4657.386938906188	299.61738794571505	3	9	13	7	49	0.18838800446804643	0.29459397474342175	0.32260688873167653	0.1944111320568567	
1420000	-10475.12556133127	-9839.406260249334	-635.7193010819361	-9839.406260249334	278.2412273826435	3.108560669484834	2.9374130953087275E-4	0.6674706432590376	2.5044734466618974E-4	4.4377083658341414E-8	0.7764736519038768	-592.5450561970757	555.5588457016022	1648.672559683161	4970.158818611721	1914.417652574516	265.1557087808213	17	8	5	5	46	0.18580460397462292	0.29459397474342175	0.325926430710921	0.19367499057103577	
1430000	-10483.453418616244	-9848.080881228236	-635.3725373880085	-9848.080881228236	353.04760592248306	2.6005462999500875	2.840866201074027E-4	0.5442580077676162	2.513055408358916E-4	2.3322386778082648E-8	0.5826409930091846	-593.5386100446661	943.0783226987242	1132.396084453875	4993.359957636415	602.1900402687171	303.55771070301654	18	4	9	23	27	0.19377492783973294	0.2981969969914021	0.2975316974395088	0.2104963777293576	
1440000	-10493.771553976723	-9843.323098366121	-650.4484556106024	-9843.323098366121	414.66432078482427	2.6005462999500875	2.3436956520597496E-4	0.6164509497576834	2.0192818291745273E-4	1.867420166820406E-8	0.6635557918462132	-606.8915684138991	1976.1660344463885	2457.0562848387813	7519.845989597635	531.4497221361303	424.3122447118438	21	4	4	18	34	0.1893310995158738	0.2954849974376863	0.3149113291324402	0.20027257391400113	
1450000	-10492.210236116518	-9841.843147446189	-650.3670886703298	-9841.843147446189	509.75616923069333	2.6005462999500875	2.012184239361602E-4	0.46023251702134155	1.8311069529901872E-4	8.215317581706864E-9	0.4733965576060486	-608.4365685693841	974.6325878865612	1579.2033776997714	5708.037723906427	919.3623218655767	255.2574401953798	21	3	5	16	36	0.1893310995158738	0.2954849974376863	0.3149113291324402	0.20027257391400113	
1460000	-10475.218520931094	-9824.812764074628	-650.4057568564659	-9824.812764074628	605.1877911987551	2.3323828920227596	2.169629575853063E-4	0.5484046674799438	1.8730568576334509E-4	1.8700765766153405E-8	0.679321370583954	-608.2641802602233	1143.545621434638	2092.7298456458534	4808.8696591898515	1653.9991726540507	307.67259578402405	16	6	7	12	40	0.1893310995158738	0.3022825472781675	0.308113779291959	0.20027257391400113	
1470000	-10501.552001988557	-9852.481843896909	-649.0701580916483	-9852.481843896909	635.6721316938715	2.54568883762195	1.9755941442721768E-4	0.5448421856098308	1.7480295643426403E-4	1.3006755575256341E-8	0.5851636077761506	-605.9357510512722	804.3260098074666	1063.573847572233	5898.871960276344	758.9476833273823	409.63385040270384	10	8	12	8	43	0.19157931233161735	0.30242691727994603	0.3058655664762154	0.2001282039122226	
1480000	-10505.458995548832	-9848.647943562373	-656.8110519864582	-9848.647943562373	420.3830139079294	2.54568883762195	1.8067690941288915E-4	0.4904074008435853	1.9106496269073755E-4	1.0351726252609935E-8	0.5359816816452915	-614.8263357852272	539.2492021080608	375.7325140455263	3069.464303689108	271.30225694165654	310.907872193314	12	2	28	22	17	0.19157931233161735	0.30242691727994603	0.3058655664762154	0.2001282039122226	
1490000	-10507.916381474763	-9848.691914671024	-659.2244668037378	-9848.691914671024	361.7013354808003	2.44997147737085	1.7554363570712906E-4	0.51095401101951	1.8079886115196422E-4	9.604398421598499E-9	0.5478790214919659	-618.3388228377468	876.2252814333699	1169.8646571376125	4528.758134256698	495.6380379428113	273.06755127060376	8	6	25	8	34	0.19157931233161735	0.28805718697823646	0.317494000959806	0.20286949973034157	
1500000	-10516.925462993213	-9844.532082577321	-672.3933804158911	-9844.532082577321	495.03162882868867	2.3232817632844602	1.7371550152272026E-4	0.7115514988615187	1.651507499391858E-4	1.826088094222414E-8	0.8144765361047941	-631.5062060279732	1136.5424577271813	1316.8810751801404	3503.934426078744	452.64040580796416	452.2754642908388	16	1	25	2	37	0.19255898532980667	0.2878627671492404	0.3165143279616167	0.2030639195593376	
1510000	-10565.220496700815	-9852.086194905673	-713.1343017951415	-9852.086194905673	655.6728034790025	2.4642976698042465	1.1743567200684E-4	0.5023664460230158	1.1509419294218962E-4	3.659974228931429E-9	0.5188143445032997	-670.7202312145662	2173.9518133255283	3799.1601021535976	3475.38218757679	1791.5901024656264	405.9029921920472	11	7	21	16	26	0.1922305869922594	0.30206200837299046	0.2928793103790951	0.2128280942556565	
1520000	-10505.652473943434	-9836.743020019623	-668.9094539238096	-9836.743020019623	364.5932443032374	2.5145082651233253	1.8369517014859248E-4	0.5077588415749422	1.7247466968708505E-4	1.122950811842599E-8	0.6056116384990027	-626.388081440564	2150.782185210312	8936.279293667754	933.6381221852287	209.84452072273402	338.7895429661194	26	3	20	12	20	0.19536043994942742	0.3162754892644916	0.2928793103790951	0.19548476040698728	
1530000	-10503.64275966408	-9840.464067609895	-663.1786920541858	-9840.464067609895	345.35631825650734	2.5145082651233253	1.8642294155848358E-4	0.6351618924689383	1.8462537991470446E-4	1.6621371815288362E-8	0.7074775775166625	-627.6058892211311	2278.7090714069077	352.30219433884963	421.1792050759495	332.26551351654854	9.521985327245263	38	21	15	4	3	0.18727855219204004	0.3114972680572922	0.3057394193436819	0.19548476040698728	
1540000	-10507.97298223571	-9826.166328526571	-681.8066537091385	-9826.166328526571	587.294612443402	2.5833214319228173	1.7071880894635032E-4	0.6921765536896036	1.4686159756775613E-4	1.8212074903940457E-8	0.8652279698485643	-644.0755656408727	3158.9135063057374	378.5714383057884	506.4545142805265	382.4129079410454	324.428580501782	33	15	8	2	23	0.1950327573117222	0.30374306293761005	0.3057394193436819	0.19548476040698728	
1550000	-10515.715046497804	-9826.195490381604	-689.5195561162005	-9826.195490381604	840.2829091752017	2.4365165300102354	1.3671476605449828E-4	0.7463157841397026	1.1961447281674603E-4	1.3467453379850828E-8	0.8857390767720817	-647.8389733712283	2452.1092066033075	5803.769539168545	1663.9760659424894	476.39529982396436	151.12786675023438	19	12	2	44	4	0.1993765071253848	0.30374306293761005	0.3057394193436819	0.1911410105933247	
1560000	-10522.566965537902	-9821.041873972825	-701.5250915650771	-9821.041873972825	532.4439625152613	2.4365165300102354	1.1991400362533482E-4	0.6759792227143896	1.0804213865689821E-4	8.717395992519508E-9	0.8011274492264313	-656.004337916987	702.7710599434707	3610.00230236101	10618.778261612715	565.2736227806167	82.04439175329098	10	14	9	46	2	0.1993765071253848	0.30374306293761005	0.3057394193436819	0.1911410105933247	
1570000	-10517.756024149225	-9852.401467367172	-665.3545567820526	-9852.401467367172	382.01117747269495	2.740702913637586	1.5220505728368155E-4	0.5163517595768127	1.5032451441936967E-4	6.3262550181047495E-9	0.5773912878909182	-623.8196221492448	1258.4660858756613	3525.2466262656208	5448.055654020137	452.2769554359141	17.297069398020387	21	2	10	45	3	0.1993765071253848	0.3222599156578619	0.28722256662343004	0.1911410105933247	
1580000	-10508.254370086375	-9844.35221171622	-663.9021583701558	-9844.35221171622	314.3482568390311	2.372198683390386	1.7836145842246672E-4	0.555636512252987	1.6580027484542717E-4	1.235487652474326E-8	0.6473429387290143	-621.589611150281	1078.982759709268	4150.6728055029125	5218.722860131627	518.5325269412696	49.05582070923087	12	3	15	48	3	0.1993765071253848	0.3222599156578619	0.28722256662343004	0.1911410105933247	
1590000	-10471.89131488746	-9824.30774090488	-647.5835739825795	-9824.30774090488	329.1925610339515	2.454471850549147	1.7002051219722452E-4	0.7392048015245218	1.5001910274501217E-4	2.5853880226199387E-8	0.9643382518224581	-602.004202631358	1034.6318973281057	5320.90949598814	10156.325522277279	506.23224865442876	6.927994545529178	20	3	8	47	3	0.1857471356696553	0.3222599156578619	0.3008519380791595	0.1911410105933247	
1600000	-10496.41862818241	-9843.895221163586	-652.5234070188243	-9843.895221163586	341.1758299669534	2.860197100619493	1.7810556969726E-4	0.6314537960833569	1.6194100311272183E-4	1.4273653275856922E-8	0.7026678668569939	-609.6241059473725	687.1807506835728	2919.381451377669	7104.291446011327	316.31962429151423	50.35363090574713	15	4	14	45	3	0.1857471356696553	0.311657345356125	0.3008519380791595	0.20174358089506159	
1610000	-10494.125116581941	-9826.678451626083	-667.4466649558573	-9826.678451626083	307.95186690522485	2.6359254343057708	2.0947688445396414E-4	0.6652717467904934	1.852621243818371E-4	2.1000851459322425E-8	0.7567422939011458	-625.7022867846371	949.8415471285101	1784.6121224420208	4892.687119182549	711.4112715466753	243.03178673595912	1	19	11	21	29	0.19696300196222022	0.3024019964328644	0.3008519380791595	0.19978306352575728	
1620000	-10518.050536877694	-9845.221269932861	-672.8292669448332	-9845.221269932861	493.09232481485367	2.922458464972673	1.8247531047236665E-4	0.6821826889281266	1.5881892398654306E-4	1.6993010599560835E-8	0.7668843669420943	-627.6234954977832	1283.0438552992007	3173.078831701994	9361.404628217593	1418.4585386222511	450.7457339630356	21	2	7	9	42	0.18384580286883298	0.3057324504315811	0.31396913717254676	0.1964526095270406	
1630000	-10497.273823345966	-9855.670504451507	-641.603318894459	-9855.670504451507	325.43354433959485	3.1656073273855507	2.2320423650251678E-4	0.44451496121901407	2.1114085134027206E-4	9.711190409811432E-9	0.46787887200016975	-602.1545495782988	861.1271231057768	4263.497128263125	335.9080178373787	318.6309763276587	68.1840564742887	17	16	13	32	3	0.19109297953585902	0.3112724726842494	0.3011819382528524	0.1964526095270406	
1640000	-10486.4909332925	-9844.642202114364	-641.8487311781353	-9844.642202114364	257.4060682839292	3.0560664982147006	2.699667464388801E-4	0.5916858311982061	2.467092176868822E-4	2.313388885193326E-8	0.6497831045052218	-604.6497766711063	860.9474081424698	2473.182413679613	347.44564823115655	303.7984717770438	41.07984885583402	14	24	1	39	3	0.18368113295900473	0.3107576444831887	0.31254512542720875	0.19301609713059928	
1650000	-10478.821011973856	-9845.592248768804	-633.2287632050524	-9845.592248768804	209.322625181817	2.6914463480292516	2.79476052145966E-4	0.5725201396393005	2.6075144377555454E-4	2.7382855611476993E-8	0.6366831774175223	-596.5623513949374	1534.5959982222898	2509.2789009281446	446.7737158389008	251.6122348501806	19.40486629036824	23	19	3	33	3	0.18368113295900473	0.3107576444831887	0.31254512542720875	0.19301609713059928	
1660000	-10467.257850038397	-9834.105143889552	-633.1527061488454	-9834.105143889552	232.3139431262589	2.5624960049861194	2.8377298793474725E-4	0.5650449254532431	2.791915985165011E-4	3.2608323582777246E-8	0.6149239593689584	-596.2857380798094	1241.0719628405318	1548.956734703051	1155.529606933224	353.7536452943426	15.381308329387643	16	17	1	44	3	0.18368113295900473	0.3107576444831887	0.31254512542720875	0.19301609713059928	
1670000	-10459.131431152777	-9833.990994026322	-625.1404371264551	-9833.990994026322	235.12938157664416	2.506208072872844	2.675774877582482E-4	0.64321808630915	2.5701192339401763E-4	3.111085978267187E-8	0.6912710833919651	-586.6732931299254	790.0620809791868	2878.0539863990502	239.02069690646994	387.5671623697445	47.11804239884031	21	17	24	18	1	0.18680659864495555	0.3105321119071618	0.31254512542720875	0.19011616402067535	
1680000	-10477.037735793927	-9844.982828910019	-632.0549068839085	-9844.982828910019	356.53533060245127	2.683865218474974	2.3747074567766885E-4	0.5964452152321275	2.399923040646E-4	2.3314620706190438E-8	0.6095692122575391	-594.600557006643	847.0820851572191	2611.8598994138297	382.30487565972476	165.86919405350918	202.3661961333165	19	17	16	12	17	0.18680659864495555	0.3105321119071618	0.31254512542720875	0.19011616402067535	
1690000	-10465.191385949787	-9837.020768014621	-628.1706179351651	-9837.020768014621	354.617571964123	2.8287352648225634	2.4411291020090618E-4	0.7083812242276233	2.43821372954273E-4	2.580658007693031E-8	0.6508325638191413	-589.1835583571639	560.1668623918923	1088.5263178299135	2574.2378248377368	247.4302048337838	243.01421924747072	14	9	16	38	4	0.19614399869937138	0.3130765664925905	0.3138991470843369	0.17688028772370262	
1700000	-10472.285304165687	-9832.354071833684	-639.9312323320029	-9832.354071833684	499.7883653856219	2.3831477452086784	2.165264863957248E-4	0.6462634968946787	2.0907862164311125E-4	1.9171864094578214E-8	0.6437977096773638	-600.6699493787095	440.1026376762247	447.3366514294011	2219.271727714248	251.96142205778472	363.52470065059515	12	2	22	10	35	0.18174245202780379	0.3122240913033049	0.3009369352663349	0.20509652140255782	
1710000	-10483.138776430245	-9840.313900324576	-642.8248761056691	-9840.313900324576	525.7150415253618	2.7911189279517146	2.500789182805439E-4	0.6903899113520529	2.1534234680402195E-4	4.147757077893995E-8	0.8229119508330093	-602.4288152679903	851.2954573303946	1808.9162366309438	3376.34765107499	421.95911881008897	253.87122367689236	12	19	4	24	22	0.18174245202780379	0.3122240913033049	0.3056571621178754	0.2003762945510173	
1720000	-10508.641545445633	-9850.901819838544	-657.7397256070896	-9850.901819838544	983.0496266830011	2.762308402904164	1.8778158948019112E-4	0.5786974568731317	1.5766872501873566E-4	1.3127777309899556E-8	0.582076887954869	-614.4945223139549	1019.6276317601081	1946.9542814831389	1604.964457879692	4851.718878163727	299.54793068896316	8	16	4	9	44	0.18720086627393934	0.3122240913033049	0.30217104868491257	0.19840399373784456	
1730000	-10552.069648747574	-9854.236503077194	-697.8331456703793	-9854.236503077194	1413.4223219599485	2.762308402904164	1.422323849363006E-4	0.5668125475239396	1.1790451126606892E-4	6.602356359126726E-9	0.5659977368307016	-656.3531039263556	2708.005094856806	5684.292880995962	1082.1798771303982	395.4585043913827	520.1537489330585	28	11	5	1	36	0.18720086627393934	0.3122240913033049	0.30217104868491257	0.19840399373784456	
1740000	-10591.430914090404	-9857.150474170221	-734.2804399201831	-9857.150474170221	1861.9536489681598	2.8297456604664273	9.481564378192448E-5	0.5445877255362757	8.089714880953503E-5	3.827017740056372E-9	0.6119493690059755	-688.5424781844478	1891.8480264023726	2984.4662175938283	2335.9779180468004	7964.852050200216	793.9277247497738	1	31	6	4	39	0.1803725828278498	0.3010694363684525	0.313325703619765	0.2052322771839341	
1750000	-10554.050117658993	-9847.043943751467	-707.0061739075256	-9847.043943751467	932.612374361995	2.4801448066967513	1.1922222069851178E-4	0.4195737775794132	1.1341694043559451E-4	3.398607787090489E-9	0.4744799660244916	-662.4729171943408	2233.405863824279	3242.3124421993793	6095.613838141536	5124.291122138135	700.3292156080871	21	4	5	8	43	0.1803725828278498	0.3035459723767607	0.3108491676114568	0.2052322771839341	
1760000	-10554.38134094374	-9838.278877514967	-716.1024634287725	-9838.278877514967	1196.4586346796136	2.371937222343138	1.0295988621709034E-4	0.47969668566099843	9.484216366485989E-5	3.444112376931543E-9	0.5809534237130562	-673.5740128047079	2530.8086617673566	1529.0280293760884	4704.674660551899	1071.9025101202942	581.86405761097	10	4	25	1	41	0.1803725828278498	0.3035459723767607	0.3108491676114568	0.2052322771839341	
1770000	-10551.665305897097	-9836.120683526035	-715.5446223710628	-9836.120683526035	1168.238994541592	2.5812682580183335	9.735797293925889E-5	0.46478518708797806	9.049204291419334E-5	2.829491776598091E-9	0.5355965882591383	-673.1440048423211	1398.5700289580793	3067.673341352016	4698.123534998157	1675.2268321443178	437.69388117162384	14	2	22	13	30	0.1755819311877383	0.3120550736760466	0.3080858935609785	0.20427710157523798	
1780000	-10541.94802748854	-9835.17498372753	-706.7730437610109	-9835.17498372753	831.4760292122221	2.580009400839935	1.28551563472187E-4	0.43984155058416247	1.1536542082334547E-4	3.0112103554270324E-9	0.4614343277529051	-666.4984074486514	1740.953418258206	2338.553858375065	3138.994092873258	537.0947638113372	443.3962730155854	9	24	14	1	33	0.1755819311877383	0.3120550736760466	0.31593619249880217	0.19642680263741427	
1790000	-10568.437365320806	-9844.313848116917	-724.1235172038894	-9844.313848116917	1227.8334279253083	2.580009400839935	9.479193434940696E-5	0.5651631623371349	9.027100000109655E-5	3.2753655199674123E-9	0.6404857448496367	-683.6558601209415	3443.11436709704	2940.0014705626486	213.98894741331142	284.2571597883267	826.0123820598143	37	13	13	3	15	0.1844717662893727	0.30428685937141536	0.31446630448315654	0.19677506985605678	
1800000	-10629.024596549447	-9848.727071878768	-780.2975246706786	-9848.727071878768	1343.8454031537615	2.2899862907713167	5.4033293646853106E-5	0.5943750603967763	5.944546366856052E-5	1.1770840027582967E-9	0.6267455677049166	-738.5545687077887	5231.9146204837025	3577.0437962205715	1782.3172539511354	1023.4301773471238	263.3623473178416	49	2	20	6	4	0.1893645625560821	0.30299762444644324	0.31446630448315654	0.1931715085143195	
1810000	-10527.19225753483	-9844.749942497132	-682.4423150376996	-9844.749942497132	720.7411843127073	2.5769079992729216	1.6220134831335334E-4	0.45043586234667804	1.5867600489760737E-4	5.805017266889178E-9	0.49411991834241625	-642.9204337184507	1734.8210459032114	2238.2238087070295	1271.9577607170802	1214.7234804530765	263.0922593421335	27	11	9	4	30	0.1893645625560821	0.30299762444644324	0.3049255727115402	0.20271224028593582	
1820000	-10526.551766255006	-9837.375077990324	-689.176688264683	-9837.375077990324	852.9580033407674	2.4234481356425928	1.4841132969234418E-4	0.6296619887741721	1.4391771359464716E-4	9.906909249979442E-9	0.6839294795027921	-649.7208237434007	2347.683497913279	3630.2054677669794	436.3809431115202	305.9017478365635	425.5891498213941	17	29	20	2	13	0.1893645625560821	0.30299762444644324	0.3100750611647859	0.1975627518326901	
1830000	-10514.356364727488	-9840.34215230877	-674.0142124187162	-9840.34215230877	574.7514525970902	2.4645256877019723	1.6168062963146509E-4	0.6625261419435545	1.589509366501572E-4	1.2043682495880528E-8	0.669646484393936	-634.0160678725163	1214.2887092893902	2101.031404387352	1705.4313413153498	146.91389858954022	408.94158653101624	8	17	27	11	18	0.2016080652858519	0.2996615230065711	0.3011676598748882	0.1975627518326901	
1840000	-10533.382246343988	-9857.069332065244	-676.3129142787434	-9857.069332065244	686.3962389500057	2.4645256877019723	1.8399103727140555E-4	0.5405346449981883	1.6332435841393095E-4	1.3552819997342363E-8	0.649478463933093	-634.8002456491558	1285.1874261059254	865.1663252809288	3138.636463244816	1704.354878248163	354.5422642318033	11	3	12	21	34	0.19448667634610242	0.30678291194632057	0.3011676598748882	0.1975627518326901	
1850000	-10528.930230246979	-9845.339458694878	-683.5907715521003	-9845.339458694878	756.532465316356	2.4645256877019723	1.624461472998298E-4	0.6084367988303568	1.4911176160403865E-4	1.1440838731104462E-8	0.6827184470148117	-641.6533502829992	937.86074659085	2186.369392600641	3890.8848848679886	1616.974113878324	418.61091686416825	9	16	10	19	27	0.18629068891846037	0.30925206115740944	0.30583298828360267	0.19862426164052888	
1860000	-10519.643731771464	-9839.422829433091	-680.2209023383738	-9839.422829433091	687.9225585157229	2.6310658679005323	1.4980966306571568E-4	0.5395780356923636	1.404630362332825E-4	7.56860857166234E-9	0.5979152967661259	-641.4456550054184	1703.1465369194912	2547.6060670233046	964.4354927857225	495.6846565974386	316.62948019205635	14	18	24	2	23	0.1879474324233276	0.3103492985238305	0.3030790074123144	0.19862426164052888	
1870000	-10544.11453720633	-9834.813765785202	-709.3007714211263	-9834.813765785202	914.2708710789412	2.844509489371967	1.24476115920409E-4	0.562245625738992	1.100237744759622E-4	4.930297772120704E-9	0.6195151752482261	-667.8098238819563	4333.169258444392	2641.9477458801707	2414.6651738763126	445.2407143576506	518.1193827369342	26	9	6	24	16	0.1879474324233276	0.31547602924489165	0.29762019931285805	0.19895633901892407	
1880000	-10571.772460481401	-9862.135786688104	-709.6366737932962	-9862.135786688104	857.0701612799277	2.6284868028566843	1.267108384781559E-4	0.4550242996353068	1.1000815811818309E-4	3.178671231369195E-9	0.46085398352442897	-665.6208284278748	3134.0280450673367	7827.0127794400405	6352.259389232433	540.2407069467998	465.3030422106975	16	9	10	42	4	0.19270106805257295	0.31235420976154465	0.2959883831669597	0.19895633901892407	
1890000	-10518.923264449388	-9827.250561979143	-691.6727024702448	-9827.250561979143	656.2810320129562	2.6284868028566843	1.5290857878208576E-4	0.48169325743519537	1.4383115729881864E-4	5.351898846009096E-9	0.5104036499757972	-651.2081424005156	2210.151742783632	4149.753081149166	1443.9556215300015	561.2412057410469	432.2171449418881	23	12	4	18	24	0.1763160280353372	0.31062563281466193	0.3220777349059175	0.19098060424408467	
1900000	-10551.968206868982	-9852.694148505538	-699.2740583634439	-9852.694148505538	643.4152304623277	2.6284868028566843	1.2623194379636398E-4	0.5236933700573118	1.2423324430806972E-4	4.338704711716778E-9	0.5375063410299166	-656.5779924449275	2696.6767877884035	7263.69520690755	3681.846776893666	628.0194460582052	56.61440005618734	25	5	1	47	3	0.20174372471296415	0.28588350817972935	0.3100215370396705	0.20235123006763736	
1910000	-10531.122680338847	-9838.721169309749	-692.4015110290984	-9838.721169309749	626.2263851468581	2.6284868028566843	1.3888821031935591E-4	0.6933330440436196	1.2663900244621086E-4	9.748458898465684E-9	0.762583813715987	-648.1715269408388	1657.8393169628143	9526.053531643825	1231.8359808355772	500.8066949990127	81.58210428426746	16	11	21	30	3	0.20707635776484282	0.28588350817972935	0.3100215370396705	0.1970185970157587	
1920000	-10560.053456771413	-9839.466541152415	-720.5869156189981	-9839.466541152415	617.106994986351	2.5406514734259535	1.3304861359557382E-4	0.6120900253884112	1.1475394368395755E-4	7.487180368005067E-9	0.7022150432416419	-678.002845703327	1752.9031032021035	5625.861077376687	1471.152525697346	1142.3113140659623	305.57402806465353	20	12	19	20	10	0.19433192859394305	0.2937299330691962	0.3149195413211034	0.1970185970157587	
1930000	-10568.817240271206	-9840.582094181205	-728.2351460900004	-9840.582094181205	860.0657598876868	2.413980706319094	1.0953961272419962E-4	0.5317180303772673	9.827741405173457E-5	3.3951225199709414E-9	0.5604583416743999	-685.9455128850984	3346.550584876433	6376.242677341003	1205.8020499130064	900.7632726867898	648.863310944892	24	11	15	6	25	0.17944566796974987	0.2937299330691962	0.3298058019452966	0.1970185970157587	
1940000	-10576.828895611812	-9836.505530527878	-740.3233650839336	-9836.505530527878	948.5712095775906	2.413980706319094	8.485669176334397E-5	0.6668854314858218	7.627674564768485E-5	3.493085733438664E-9	0.7437036731644766	-696.3947586507139	4083.705098832153	10028.171202786705	1649.8610390825456	1002.0697801592497	244.421336601113	24	11	20	23	3	0.1880845585445454	0.2937299330691962	0.3298058019452966	0.18837970644096316	
1950000	-10541.66118026644	-9827.851860998593	-713.8093192678464	-9827.851860998593	854.1539022780233	2.695894741575992	9.33681173514127E-5	0.6745826185176084	9.044231322493916E-5	4.062326569756224E-9	0.6909701600906828	-668.6146975700035	3938.0240646702473	8533.177512265469	223.74464782419088	936.1329252232775	495.3490680919143	19	13	7	18	24	0.19839632141137967	0.300612857103359	0.3126111150442995	0.18837970644096316	
1960000	-10535.076666748253	-9822.222532669895	-712.8541340783573	-9822.222532669895	807.62499671453	2.3812757161463116	9.229031851681008E-5	0.6238367142017134	8.766325311985803E-5	4.005911119161094E-9	0.7021163295029067	-664.8086885417129	2912.7265123404204	17942.454715350228	464.55743756590806	1085.9739994917686	544.8707137695219	21	9	13	22	16	0.19839632141137967	0.300612857103359	0.3126111150442995	0.18837970644096316	
1970000	-10523.503459846293	-9829.397938258418	-694.1055215878743	-9829.397938258418	557.6290667864142	2.837248060675686	1.2744962445174793E-4	0.5914391964275446	1.310381119307409E-4	6.471704465708586E-9	0.5999137265522492	-652.0519782523312	1398.747630705444	6283.685467337309	724.4931787962091	449.0230573461398	314.3943411991316	20	13	19	15	14	0.18308011210423036	0.31556773182268705	0.3129724496321208	0.18837970644096316	
1980000	-10501.659912724055	-9827.971938161505	-673.6879745625495	-9827.971938161505	322.24645752934316	2.9332355555182965	1.7240806687270543E-4	0.5512357346942605	1.729719157581741E-4	8.734238840886723E-9	0.5640449220615567	-634.321867403295	2970.9886463811745	4659.421494905876	492.4569475172049	264.17320253057306	222.39410895466384	25	18	2	28	8	0.18308011210423036	0.30923333105981266	0.3193068503949952	0.18837970644096316	
1990000	-10483.943400539543	-9852.60442473731	-631.338975802233	-9852.60442473731	297.5002181441284	2.5533123380247282	2.463080209142338E-4	0.4878534679287308	2.509081638750881E-4	1.4348525568195249E-8	0.49788171960758987	-595.3805971071944	633.5008272008762	1454.6173684594462	122.6005234434572	337.41123166054126	92.52428075979783	6	36	21	15	3	0.1977237355939793	0.29622771104389223	0.321712085955529	0.18433646740660076	
2000000	-10461.175917062124	-9834.822170755828	-626.3537463062961	-9834.822170755828	261.13562479745764	2.715679501416485	2.837816887682574E-4	0.5207399506491869	2.881277253138337E-4	2.2865687685389194E-8	0.5492640285883732	-590.7285072852644	1284.640974099151	1873.190182507028	172.61153348577898	217.1391952400788	113.05204577183325	35	5	35	3	3	0.19353629994521362	0.29622771104389223	0.321712085955529	0.18852390305536643	
2010000	-10484.404257664199	-9849.3925625876	-635.0116950765992	-9849.3925625876	308.5517000140694	2.540829862822001	2.6348049301519585E-4	0.46409604400251225	2.6349718288548905E-4	1.5581499336231677E-8	0.47543884789973356	-596.8068089212418	878.1435575750597	3049.584133440781	824.987726749943	227.99707637806642	185.97637867386777	20	13	9	23	16	0.197464748609184	0.3095024161681358	0.2971419208490035	0.195890914373678	
2020000	-10475.71614854505	-9849.752139193977	-625.964009351073	-9849.752139193977	312.86019471150667	2.6544633643867765	2.8750393270365524E-4	0.5680236915396929	3.0403786115073265E-4	3.3445193605688715E-8	0.6249202912158209	-587.3260017636346	1104.0160233065308	1048.455918633318	2348.0448834665654	488.76516421589065	129.44318658280304	23	1	15	22	20	0.197464748609184	0.3043153798540921	0.30232895716304714	0.195890914373678	
2030000	-10453.904017242887	-9842.912147791172	-610.9918694517149	-9842.912147791172	260.11627877592804	2.8252590981582877	3.025656318599504E-4	0.5955550709686447	3.2172976207088847E-4	4.0866439410708384E-8	0.6536179041642387	-573.0499948763674	1007.2386092053905	839.3383955779544	1812.6139985368834	429.06928620056283	160.8814903353026	8	16	12	6	39	0.1938197361668524	0.3043153798540921	0.30232895716304714	0.1995359268160096	
2040000	-10452.947821773092	-9832.509008200752	-620.4388135723407	-9832.509008200752	312.7135545842929	2.7162597196016582	2.8704125068042155E-4	0.5384665090193026	2.9597441054011065E-4	3.1356628566898076E-8	0.5866866522850388	-583.2865615648572	739.8811348428707	607.662065841678	1805.6639482661658	233.05792819414285	159.1529519634202	8	11	23	8	31	0.19258689519661717	0.3043153798540921	0.3035617981332824	0.1995359268160096	
2050000	-10453.77939452549	-9837.847208558478	-615.9321859670124	-9837.847208558478	344.04616646750424	2.7162597196016582	3.252075325447281E-4	0.42841297566810255	3.051607284112202E-4	2.377640406232619E-8	0.4747944406610551	-576.8005384554524	553.5707151792984	1509.3171898858222	3356.3916875424015	274.62212548218594	228.43895366489198	12	6	20	5	38	0.19258689519661717	0.3023914066525948	0.3054857713347797	0.1995359268160096	
2060000	-10460.953749050499	-9859.057976881664	-601.8957721688348	-9859.057976881664	302.0849760493925	2.7162597196016582	3.375761005030307E-4	0.5437730266408327	3.2928394766395695E-4	3.584274174786344E-8	0.5587201105165002	-561.4211016807512	2657.223168128579	414.6822848896937	1711.720300758521	91.36063828446537	218.02790134359958	2	16	21	3	39	0.186979495345769	0.3075987172126001	0.305562219079069	0.19985956836256316	
2070000	-10457.760864569545	-9846.319046153694	-611.4418184158507	-9846.319046153694	295.0092269520228	2.670650236823727	3.195503499484042E-4	0.5214027713109051	3.092632509368978E-4	3.111586925646949E-8	0.5751730902130883	-572.2032189576316	1329.3642053933668	534.216914199207	2127.22352217804	132.96530969386475	222.75951709061522	3	13	23	33	9	0.19091716172986495	0.3036610508285042	0.305562219079069	0.19985956836256316	
2080000	-10470.379482910215	-9854.985172986197	-615.3943099240179	-9854.985172986197	372.1009732396894	2.4804768010353864	3.0819042415269145E-4	0.6417377793984058	2.8414635912207283E-4	4.294057480637048E-8	0.6740180625721047	-577.229281699576	860.7882364802923	973.516967248206	2439.4539817246336	93.75893635516837	142.03980663422692	7	17	15	7	35	0.19441298416084246	0.29675886267373547	0.3093228909769242	0.1995052621884991	
2090000	-10448.249017089933	-9834.630258208066	-613.6187588818667	-9834.630258208066	382.38486653611966	2.4804768010353864	3.083967077648183E-4	0.5679069858163398	2.899458159327898E-4	3.411545184007769E-8	0.6026135028250261	-575.0954325072269	524.813578327633	931.5303896662268	2017.6708141855795	1022.6060955165383	188.59187477803374	21	4	13	6	37	0.19441298416084246	0.29675886267373547	0.3093228909769242	0.1995052621884991	
2100000	-10464.799640463641	-9837.533667174568	-627.2659732890736	-9837.533667174568	437.65259434732025	2.6743113142670074	2.769924501032143E-4	0.5573092496688871	2.4549824264521216E-4	2.795385844204907E-8	0.649260424016482	-587.93109743421	785.9558812128797	1396.1937572863894	1858.3711124443485	1359.2992106084216	209.14208509901837	20	4	11	3	43	0.19441298416084246	0.29675886267373547	0.3093228909769242	0.1995052621884991	
2110000	-10455.15873000008	-9834.488080803687	-620.6706491963927	-9834.488080803687	408.9177710765017	2.6743113142670074	2.9553215114853703E-4	0.6221071760337668	2.718351847232264E-4	3.994534132518185E-8	0.6788664544914291	-575.2499828108389	2853.6573416494934	152.15119614607258	832.5181151143936	3206.062608227604	207.98617486087346	4	10	3	21	43	0.19335343228525112	0.29675886267373547	0.31038244285251554	0.1995052621884991	
2120000	-10491.957789383281	-9865.728130173595	-626.2296592096869	-9865.728130173595	391.4335866747804	2.6743113142670074	2.981510670871574E-4	0.45097497928533153	2.709597453852056E-4	1.935146220079678E-8	0.49128219548683166	-587.3742164983245	597.2532216702563	1559.443973274082	1961.6851773018266	970.1925368616427	239.9897317059249	19	6	13	5	38	0.1865444915002772	0.3005020540842977	0.3083147246289233	0.2046387297865031	
2130000	-10467.498768971425	-9837.71417323345	-629.7845957379753	-9837.71417323345	414.73334156178686	2.6743113142670074	2.687442268082656E-4	0.4945731525604866	2.6051880543414874E-4	1.935499105238929E-8	0.5218630312723432	-588.4904122685988	424.8092403729995	1978.9367724510003	4092.243288969451	278.0299541033534	293.70695800204237	13	21	6	25	16	0.20129878071240775	0.29166623670893194	0.3120657444635554	0.19496923811510622	
2140000	-10500.554668090037	-9863.500411003666	-637.0542570863718	-9863.500411003666	391.6452140735621	2.5183064549474135	2.4884645971106966E-4	0.4684762177750923	2.478927292737123E-4	1.646977524865898E-8	0.5190886502216548	-599.709340331252	889.9258597084355	1133.4711923161658	1695.5321232287863	313.24878611251984	294.0778195624502	12	1	29	31	8	0.20129878071240775	0.29166623670893194	0.3120657444635554	0.19496923811510622	
2150000	-10489.51562974434	-9853.254362610465	-636.2612671338737	-9853.254362610465	341.71497949532153	2.5183064549474135	2.7612192331517144E-4	0.4615184092446858	2.641402980258402E-4	1.370203532515409E-8	0.44377666083834866	-599.2371217629563	1340.5585170286583	2341.5688144002024	419.1379417911045	334.80405472150545	220.63233875274793	18	18	1	14	30	0.20000170306875326	0.30224304752791403	0.2846225538770606	0.21313269552627342	
2160000	-10493.92596624711	-9840.717878103049	-653.2080881440614	-9840.717878103049	427.3648855585149	2.4894990888579795	2.3018349299534516E-4	0.6182542496737292	2.0970199014785711E-4	1.7073150731412955E-8	0.5910702346225268	-608.1649664761809	3706.7609869354164	1918.8658236485462	8786.553077736113	396.0351737257444	269.61281679242495	1	25	6	25	24	0.20302544180011856	0.308126958397885	0.29845965958486304	0.1903879402171347	
2170000	-10467.200842134936	-9845.304681660313	-621.896160474623	-9845.304681660313	309.7515419832683	2.7408217331282247	2.880674450247676E-4	0.6714629942077716	2.710872650546063E-4	2.7820515035417987E-8	0.6173914786017887	-581.4349950183466	642.2737678370887	1272.1190314011692	3671.0926327737566	562.6991529571903	218.40569431935302	17	9	5	30	20	0.18881891386462565	0.289862809774271	0.31283626510944257	0.20848201125166213	
2180000	-10463.203230830011	-9840.801454213452	-622.4017766165596	-9840.801454213452	373.9961091947272	2.878411989238352	2.7003854928524327E-4	0.613491799965498	2.477038048061782E-4	2.176221658894354E-8	0.5689965220593357	-580.193672670615	941.93921027638	1215.3660275052073	5285.1365529309805	217.66293275253577	322.8567640820776	22	5	7	37	10	0.19416674647842475	0.3108464995419071	0.3026616482023162	0.19232510577735323	
2190000	-10468.662845335662	-9833.926604739252	-634.7362405964112	-9833.926604739252	413.3812871554426	2.878411989238352	2.560921729019041E-4	0.6472682860062815	2.3083306068337865E-4	2.6089280858205057E-8	0.6500414602516411	-592.6032722877055	569.6662458409758	1984.8144004603232	5357.942142978761	387.9148576935513	249.3662735851036	22	2	11	35	11	0.19416674647842475	0.2990957078140307	0.3026616482023162	0.2040758975052296	
2200000	-10482.356838155167	-9839.578556775317	-642.7782813798487	-9839.578556775317	375.2623089287247	2.7168248503205996	2.405718764807558E-4	0.6904611930441996	2.1864783560374292E-4	2.126465198727923E-8	0.6715482559625331	-599.8110217077921	919.6496852614652	3324.5293462206428	5542.429307529608	407.11852276290017	300.33471581042517	25	5	3	24	24	0.19006044571262473	0.2996125871023361	0.30204257664259493	0.2082843905424455	
2210000	-10464.851382416122	-9844.953178406591	-619.8982040095308	-9844.953178406591	302.24628202244696	2.4376937684929554	2.8029780394561683E-4	0.596522782993634	2.725094493484784E-4	2.3524154708354525E-8	0.6000952454875483	-579.3855181735242	792.5825445441321	926.0656513581972	3160.036692157761	1127.0558532379084	268.6420814616733	1	22	6	1	51	0.19377276689236725	0.2959002659225936	0.30204257664259493	0.2082843905424455	
2220000	-10481.800622713166	-9857.005725735442	-624.7948969777235	-9857.005725735442	290.71417816168196	2.7622941525150404	2.594171514241936E-4	0.5191820880710829	2.621697667647688E-4	2.400738373385895E-8	0.5955162858259554	-584.5850848250736	944.6710370179704	1322.9463548221772	3583.008659230477	662.4071600967828	279.8602070369076	18	6	4	11	42	0.19377276689236725	0.2959002659225936	0.30204257664259493	0.2082843905424455	
2230000	-10497.19287701483	-9852.878099207497	-644.314777807333	-9852.878099207497	262.5213952885446	2.7026039346884114	2.6335435377352565E-4	0.4771166433254645	2.7431956348034347E-4	1.8041070940362073E-8	0.5283879821807693	-601.4683793085158	1208.5228836848491	5362.667664353498	3748.7530231238447	479.8072179504537	309.15533728007387	23	7	1	2	48	0.19377276689236725	0.2959002659225936	0.31377908296114954	0.19654788422389088	
2240000	-10479.032498682305	-9850.644239575597	-628.388259106708	-9850.644239575597	259.68103337470325	2.7026039346884114	3.0441307064927393E-4	0.3749745897413621	3.0898393371577113E-4	1.439204895875861E-8	0.3801862928565072	-583.4518933827512	1454.2803666337754	949.656575780201	5137.781557525837	4920.2637646402145	365.19539537177695	6	15	1	6	53	0.18993476878555007	0.30983673091205455	0.3043742596203537	0.195854240682043	
2250000	-10442.599032847023	-9829.877094806501	-612.7219380405228	-9829.877094806501	248.73245838852847	2.7026039346884114	3.13554105759896E-4	0.4879705790355941	3.3708866458573864E-4	2.9758237151033105E-8	0.5411838197603916	-573.8365766162286	567.9742207221971	564.7610063598075	1979.7641424890041	1250.7290932632998	273.48225736336	15	6	7	1	52	0.18993476878555007	0.2881889924691493	0.3255720056456745	0.1963042330996274	
2260000	-10457.5189241844	-9854.733708876023	-602.7852153083761	-9854.733708876023	265.1562820228343	2.4909515187956597	3.3440151977845786E-4	0.48772015883736575	3.27047724518589E-4	3.144033545677229E-8	0.5405562447448048	-562.0168837022904	315.4853704772381	1118.5981400732517	3407.900463831104	1406.6729488846424	197.10078741712363	15	9	5	5	47	0.18321134806679626	0.3160892896129116	0.3090945057242481	0.19160485659604531	
2270000	-10430.36170300965	-9834.029078948195	-596.3326240614543	-9834.029078948195	241.26246210457106	2.4909515187956597	3.5707640712237597E-4	0.6131462690814315	3.555033329322027E-4	5.0512414018855756E-8	0.645709892179269	-558.3123606199476	325.51435163128593	1022.6642386865217	2158.3421141033837	331.9042295711171	161.0540448746538	12	12	8	2	47	0.18321134806679626	0.30769285977137856	0.3174909355657812	0.19160485659604531	
2280000	-10444.777180581095	-9848.085981572176	-596.691199008919	-9848.085981572176	428.435346647921	2.4909515187956597	3.304740979182569E-4	0.5128761021369644	2.9630191722418864E-4	3.006394052345456E-8	0.5374640914440554	-557.5610822332271	1048.9784820297477	343.8254069656996	539.7766542064595	1994.4799054753678	190.45695022054417	3	15	3	13	47	0.18484574961876454	0.30769285977137856	0.31585653401381286	0.19160485659604531	
2290000	-10434.145195715757	-9836.197260502053	-597.9479352137042	-9836.197260502053	291.7956722320992	2.561637735289897	4.0100135264576546E-4	0.6465592234443797	3.376369676464063E-4	8.846908214863018E-8	0.7547233217190707	-556.7556263423946	757.4326889577677	374.84665859340544	1926.800100334671	1767.4378094656856	226.03247343878292	11	11	5	6	48	0.18484574961876454	0.30583571778007357	0.3156841081238615	0.19363442447730167	
2300000	-10449.597506843378	-9840.537953557481	-609.0595532858977	-9840.537953557481	346.07582050404096	2.561637735289897	2.982003171888159E-4	0.6046235555470992	2.948698710081333E-4	4.1679288263220436E-8	0.6493920803376412	-570.9236805611971	685.1582895311421	1085.6642748169104	2379.1990022972063	185.75303420731095	202.39054227086996	22	2	5	50	2	0.1869810015439404	0.30583571778007357	0.31354885619868567	0.19363442447730167	
2310000	-10448.69610595719	-9860.366623466547	-588.329482490643	-9860.366623466547	303.7680894417407	2.561637735289897	3.1277798013065944E-4	0.5228902789086709	3.0977355529284323E-4	4.016472456937021E-8	0.6133500330628022	-549.8044234542059	562.0453146341633	799.8051450904387	3225.6254303209353	195.68131477588062	86.55020995064454	15	6	8	50	2	0.1869810015439404	0.30583571778007357	0.31354885619868567	0.19363442447730167	
2320000	-10420.221368715867	-9831.911247370996	-588.3101213448725	-9831.911247370996	336.27637360733956	2.561637735289897	4.056585887289663E-4	0.6096825711912877	3.533972261191492E-4	7.401384409260039E-8	0.6896403964089904	-549.1088400201745	914.6786016325918	533.8208187787229	1703.9098398062579	1170.0369472499297	181.68444294814458	6	17	8	2	48	0.1892401071341246	0.29253635149313956	0.3112897506085015	0.20693379076423568	
2330000	-10448.817687573337	-9850.745827503131	-598.0718600702064	-9850.745827503131	305.57035129299214	2.5106807068064683	3.918799335746982E-4	0.5836336120629819	3.4720752240941964E-4	4.818955897007542E-8	0.6014320893577516	-559.2234813462295	406.90181216560853	1263.0933248414956	2100.1369789834034	705.9949901188494	228.68190626107145	16	4	12	2	47	0.18337363843149657	0.2984028201957676	0.3112897506085015	0.20693379076423568	
2340000	-10457.608364209214	-9842.750595711554	-614.8577684976611	-9842.750595711554	405.5724541812073	2.684909036533622	3.5449648043940846E-4	0.6847561532427165	2.8876849125310293E-4	6.251598630480011E-8	0.7420360629966326	-570.070939050985	667.1135510560806	5716.083620858377	750.4579811982893	467.0299301467238	272.61226322992485	22	4	4	12	39	0.18337363843149657	0.3050825919043082	0.32040430832138767	0.19113946134280893	
2350000	-10453.70261829024	-9854.180989097278	-599.5216291929607	-9854.180989097278	387.13819875414407	2.716432165117115	3.5628363594068546E-4	0.5799037981254028	3.211149566252688E-4	3.921056422849547E-8	0.5826426903446983	-560.254849668309	298.1425105552384	1086.8641058794165	2646.694073669056	530.2438286654418	173.70278792238028	18	2	10	17	34	0.18337363843149657	0.3029598857433386	0.32040430832138767	0.19326216750377853	
2360000	-10446.019088835863	-9837.343847280667	-608.6752415551962	-9837.343847280667	352.4644733866961	2.683849505155098	3.8084892598001167E-4	0.5316059717122691	3.2211291154799247E-4	3.507196258982958E-8	0.5498796749122128	-570.7734100807826	1133.2183041954768	2581.2027872490266	1060.5148235945117	205.2244221749392	178.20102379768946	17	11	1	36	16	0.18337363843149657	0.3029598857433386	0.32040430832138767	0.19326216750377853	
2370000	-10462.183240316022	-9863.856513028157	-598.3267272878662	-9863.856513028157	279.3652199735065	2.683849505155098	3.9655116207424013E-4	0.4791647407343919	3.3505420286865357E-4	2.6933300650759535E-8	0.4505090093145011	-559.821655275863	501.55979556573226	1690.5366933283037	2328.0327081486257	110.80241503659425	180.28302294791845	22	1	9	1	48	0.18337363843149657	0.3003624710753867	0.32040430832138767	0.19585958217173038	
2380000	-10459.54119578154	-9829.869439644308	-629.6717561372321	-9829.869439644308	514.619294786506	2.759870327428837	3.1064648426239633E-4	0.6481652086659256	2.50228508274595E-4	3.0595963135668794E-8	0.6038690858433894	-590.0163984344089	974.1144918956392	3736.6481330381775	545.8937189510776	356.47933445627257	174.3377973084257	16	12	24	10	19	0.18337363843149657	0.3003624710753867	0.32040430832138767	0.19585958217173038	
2390000	-10479.302227093163	-9852.871091211222	-626.4311358819417	-9852.871091211222	469.3952574388414	2.759870327428837	2.572076814966323E-4	0.5352041624668781	2.364097247339083E-4	1.925312283974317E-8	0.5439217921024717	-585.0182444400658	913.1429728370232	4526.241995200506	426.2876540260676	638.8391246872666	202.8534266797659	17	10	19	12	23	0.18337363843149657	0.3003624710753867	0.32040430832138767	0.19585958217173038	
2400000	-10465.020650120865	-9831.55592410682	-633.4647260140438	-9831.55592410682	421.90038933798706	2.759870327428837	2.890298279543539E-4	0.5765653044468735	2.4657941531504654E-4	2.4767672522907556E-8	0.584568230245258	-592.8377149630752	1339.749496394512	3903.6829032971013	267.0909877416929	648.9687547476522	233.49145005839583	23	6	14	10	28	0.18337363843149657	0.3003624710753867	0.32040430832138767	0.19585958217173038	
2410000	-10484.325375457189	-9843.785822768596	-640.5395526885927	-9843.785822768596	581.4331062237561	2.511134787122572	2.696923544453193E-4	0.5847768988406687	2.244498709925049E-4	1.693553603222883E-8	0.5353941955583008	-600.7931554389654	804.0293887154032	2645.886214671131	809.1473811084246	843.2051678939333	300.8687312753682	20	9	16	5	31	0.18337363843149657	0.31213492316670044	0.32040430832138767	0.1840871300804167	
2420000	-10489.394875553053	-9839.099431432223	-650.2954441208294	-9839.099431432223	615.7152981394288	2.511134787122572	2.6813841852438064E-4	0.6826837400535711	2.2009107537805555E-4	3.0044179413265934E-8	0.661753738232408	-608.6053255040742	2059.2647526028472	4631.336530073713	455.86340296960526	917.1907031491244	276.1221086280323	27	4	9	12	29	0.19145094096858178	0.3101761274109367	0.29305127932641206	0.20532165229407082	
2430000	-10475.866659588255	-9836.932668768386	-638.9339908198693	-9836.932668768386	390.4940220596627	2.560010719093173	2.8667380841278754E-4	0.6734789445671729	2.7151691220426684E-4	3.886369688607682E-8	0.6856684419089742	-599.0383312305585	1254.2531701019461	2085.5707798476697	1639.0662232495042	904.0010474608526	363.35762458622884	15	7	9	11	39	0.19145094096858178	0.3101761274109367	0.29305127932641206	0.20532165229407082	
2440000	-10480.013899882986	-9841.230492441176	-638.7834074418093	-9841.230492441176	388.4476832509826	2.666308830655163	2.882002856513836E-4	0.5873127911225774	2.597568345807504E-4	2.5845835515209563E-8	0.5731352261111021	-601.2092019024461	405.870104427981	1147.832102030958	1178.1930407548975	612.9707929395823	323.21417553698234	15	13	7	10	36	0.1783595955010898	0.31096292503271594	0.30535582717212484	0.20532165229407082	
2450000	-10494.313851442854	-9852.955898535949	-641.3579529069054	-9852.955898535949	330.21259823464624	2.2776613521195603	2.5463185259883556E-4	0.5637039872880742	2.4384232109074408E-4	1.708151829791918E-8	0.5482865753675489	-603.3518966349188	934.3249690387711	1312.5512117354563	1992.0144230344813	409.70109187125246	209.02705763142916	10	20	10	24	17	0.1783595955010898	0.31096292503271594	0.30524678009461526	0.20543069937158046	
2460000	-10483.237765208773	-9845.95142026408	-637.2863449446928	-9845.95142026408	403.77112395317005	3.056807468814575	2.878868970198038E-4	0.5818914389704469	2.768043487517157E-4	2.904641154949157E-8	0.5836215850554117	-596.9852378874826	2090.3304398319533	1202.9163200479534	1547.6872598297232	1528.2407196979123	222.6228313841655	2	21	11	6	41	0.18005626978167621	0.31609823755876687	0.30524678009461526	0.19859871256494308	
2470000	-10484.76895095087	-9845.618025969206	-639.1509249816623	-9845.618025969206	439.2766817288039	2.4722130039404178	2.790508296316405E-4	0.6001390310746006	2.584215679840021E-4	2.782557915091497E-8	0.5881515768445853	-600.512386129136	843.0956248372811	2258.083025193969	855.7910795609697	617.854654819196	240.63000997903362	14	26	4	2	35	0.19100467264716073	0.31363835995332706	0.30770665770005506	0.18765030969945856	
2480000	-10474.143160056918	-9833.125215516067	-641.017944540851	-9833.125215516067	502.12827335163104	2.7803463113815594	2.5775685351128546E-4	0.7912913446484626	2.3111374483994812E-4	5.123610391417879E-8	0.8589354989909338	-600.6805925949477	848.2845238977999	1223.820795755712	2903.123250445282	457.47734486577644	380.52732723623745	9	14	12	1	45	0.18561343757584337	0.31363835995332706	0.3130978927713724	0.18765030969945856	
2490000	-10456.336126626722	-9824.091464294586	-632.2446623321356	-9824.091464294586	421.93358651823377	2.7803463113815594	2.682512018254257E-4	0.5435788186630285	2.3784255527754383E-4	2.102091634277333E-8	0.5711233028684879	-594.481609972277	962.1431695576491	718.9838793116672	1909.0912684768525	315.37898641859823	174.98571206702138	2	15	21	25	18	0.18561343757584337	0.31363835995332706	0.3130978927713724	0.18765030969945856	
2500000	-10481.181837638447	-9853.38416842541	-627.7976692130377	-9853.38416842541	375.9160405123255	3.0373413126904176	2.613928725914455E-4	0.59224571966946	2.3307770072754808E-4	1.9455841496050533E-8	0.5700960521316261	-588.7844075998763	535.7996284049083	1002.9870217315953	3026.1922437452936	273.8630482004475	178.68035677105973	11	10	17	32	11	0.18561343757584337	0.31363835995332706	0.3130978927713724	0.18765030969945856	
2510000	-10485.301213109842	-9864.010370689715	-621.2908424201263	-9864.010370689715	366.8596205227431	3.097532438660226	2.591633559014247E-4	0.49205038116559624	2.459847330880528E-4	1.1219767907826145E-8	0.42990401212081025	-582.7322686087613	1136.393637048704	1079.422507760771	2426.017572616881	96.98838199231088	188.98254485961428	9	7	24	19	22	0.18561343757584337	0.31363835995332706	0.3130978927713724	0.18765030969945856	
2520000	-10467.133932885536	-9832.372122806511	-634.7618100790232	-9832.372122806511	322.43636953812864	2.517189170559064	2.5109081044746243E-4	0.593131654466604	2.2834162273138763E-4	2.1750542891397833E-8	0.6234599902604927	-596.9117874639991	1029.0658671829663	2252.0264012535094	1246.7834751980672	216.17701361104687	162.00400155229076	22	7	11	30	11	0.1989641869863286	0.30979024321441145	0.30359526009980276	0.18765030969945856	
2530000	-10481.62192264755	-9844.17383810323	-637.4480845443203	-9844.17383810323	319.3399021056788	2.4916808880388985	2.5096552999569953E-4	0.5486552679858385	2.4161823202854585E-4	1.9737030483443624E-8	0.5879643253048816	-597.0221188821993	1035.4784412707638	2889.1957223744944	803.4984270173104	1268.2786548672616	208.6089437352473	15	15	2	13	36	0.1936650683378636	0.30979024321441145	0.30359526009980276	0.19294942834792356	
2540000	-10504.231327150444	-9856.362759597758	-647.8685675526868	-9856.362759597758	356.1630785860744	2.5327674135243825	2.490884907251206E-4	0.5887624039858935	2.3520087128792532E-4	1.9966335827229012E-8	0.5804536459540827	-607.6768141474022	1198.321168502646	803.8042906183069	891.2095919844508	2448.6977470981574	300.2761863522576	2	3	11	26	39	0.194580841580531	0.30441922343105626	0.2991405197732141	0.20185941521519998	
2550000	-10515.626652728133	-9849.400305446841	-666.2263472812929	-9849.400305446841	424.49508686771406	2.437082888846623	1.9789466735549953E-4	0.6459184525489339	1.8031245602709498E-4	1.6906173162420994E-8	0.7107210988915417	-621.2504706246166	1339.821387462973	3192.2025424288154	9689.758984293594	1522.3537992425963	288.41170125374634	22	2	2	21	34	0.19484560464817974	0.30185631123211926	0.3074878075676893	0.19581027655201305	
2560000	-10511.043692197454	-9845.035504909543	-666.0081872879108	-9845.035504909543	607.3746173805608	2.437082888846623	1.940778831028524E-4	0.4453453675186571	1.8468899816834812E-4	9.33836983495004E-9	0.5086628368806014	-624.0111737682921	895.0695822186909	960.6350154231638	4416.9169555481885	1645.0210102100652	253.77676989165	13	8	10	19	31	0.1916414034553985	0.30743495880309474	0.30991192490603053	0.19101171283547755	
2570000	-10553.340820482594	-9834.828276656315	-718.5125438262784	-9834.828276656315	987.8205850232491	2.5406795490184266	1.0850367595087378E-4	0.4855413538028106	1.010626357432619E-4	3.883177615732693E-9	0.5536253397827079	-675.1004751300841	2460.650628118913	3921.2884300438445	6129.389839111143	449.33856428777494	781.6419999482754	21	5	16	31	8	0.1916414034553985	0.30743495880309474	0.30991192490603053	0.19101171283547755	
2580000	-10529.923940500967	-9843.367368127827	-686.5565723731396	-9843.367368127827	616.7880742518818	2.5406795490184266	1.384534296269766E-4	0.46649907205962265	1.3629761410532224E-4	6.201753695130044E-9	0.5591391285248715	-644.7386284984179	794.4209765411696	992.7258056368267	3292.809246703692	507.8119360631619	1450.7209312732625	10	2	31	28	10	0.18795856897720814	0.30743495880309474	0.3132131734587848	0.19139329876091363	
2590000	-10508.17454778316	-9835.80109336708	-672.3734544160797	-9835.80109336708	475.0286691657618	2.6213663986432345	1.6602736388295365E-4	0.5693126089987076	1.8051575244046705E-4	1.262976623788837E-8	0.6374118535071479	-634.9400847757297	2457.8716974040253	400.36499382559714	655.6253917098019	581.2830219439137	141.12667801229492	39	26	9	3	4	0.18795856897720814	0.3057188594560132	0.3063602886792011	0.19996228288757886	
2600000	-10520.107339587212	-9843.901102766087	-676.2062368211252	-9843.901102766087	389.31904079041834	2.6213663986432345	1.680503899118934E-4	0.6288101166400665	1.936887537955514E-4	1.5719383945679195E-8	0.6744644274344523	-634.3166404962097	2463.5943574690177	3235.8319820994925	459.6825649051143	1379.5188558768507	171.69969881860388	31	6	39	2	3	0.18795856897720814	0.3057188594560132	0.3063602886792011	0.19996228288757886	
2610000	-10500.01308483219	-9841.009078417726	-659.0040064144633	-9841.009078417726	375.15686379046616	2.6213663986432345	1.8820050330207834E-4	0.6525453987263341	1.9722259472918638E-4	2.3182073857134535E-8	0.7498058168988609	-620.0701157140124	1492.4687145120279	2431.5678400772467	289.5154129064209	624.4089649325798	115.02008293115878	9	34	18	17	3	0.19049479011258838	0.2954042777417888	0.29986806506991226	0.2142328670757119	
2620000	-10507.879557480193	-9838.778202766467	-669.1013547137266	-9838.778202766467	357.8263520414461	2.5718673395668312	1.6826906235457503E-4	0.5922903111669552	1.6841521218249105E-4	1.1753771481070513E-8	0.6519049210591914	-627.2793237982102	1240.3899923517426	2799.6943163761816	6644.3305820236865	414.7345638740115	4.310792883440731	8	28	3	39	3	0.1762822686989323	0.296595936822701	0.3268584626765553	0.20026333180181277	
2630000	-10500.594114244175	-9844.602320072956	-655.9917941712199	-9844.602320072956	318.7937519524121	2.5718673395668312	1.9991141927034562E-4	0.5571194662403507	1.950378331231923E-4	1.2615514256015411E-8	0.6177732402001026	-618.1759687894726	387.2721226068402	896.5708050571676	2285.2699213982637	520.6714412680209	16.657526911217836	10	1	28	40	2	0.19276805091419907	0.3078869248700006	0.3006104487271611	0.19873457548864057	
2640000	-10485.501786239001	-9831.759054337765	-653.7427319012362	-9831.759054337765	309.3358250557883	2.7257875296981773	1.9399266123916418E-4	0.4698942702309609	2.0601126097330322E-4	1.0706946949983073E-8	0.5195776399011235	-615.0152159542951	407.52236555052986	841.8693579661502	3243.4364866614214	433.2817619778714	11.995624430342328	1	11	24	42	3	0.19155871923718812	0.2974134104248	0.3122932948493726	0.19873457548864057	
2650000	-10494.757596255015	-9841.178614966333	-653.5789812886821	-9841.178614966333	322.8278702351978	2.7257875296981773	1.823845831035511E-4	0.4548106577997808	1.8966345778979188E-4	8.27958644995881E-9	0.5055728528059426	-614.14903256912	939.3464388700302	2094.990188132854	3980.309762831901	360.01825627752567	5.301687892625106	12	8	15	43	3	0.19217325267034507	0.30829284464563705	0.2964892981522073	0.2030446045318119	
2660000	-10515.918553991298	-9858.768442419989	-657.150111571309	-9858.768442419989	337.8787190682787	2.4807427664106356	1.918001016645955E-4	0.4664419211438801	1.890216136557098E-4	1.0405762291997935E-8	0.509709286206816	-616.3877886640589	1086.679605314684	533.6286861210093	3151.6626989603074	503.0272620000825	17.8858788073364	9	6	18	45	3	0.19441905495053852	0.29024483878694257	0.3122915017307084	0.2030446045318119	
2670000	-10498.727859152075	-9838.670652234085	-660.057206917991	-9838.670652234085	326.12660135149605	2.4807427664106356	1.997503158818464E-4	0.43781481969691305	1.9186563244798327E-4	8.28385202490564E-9	0.48236268672932814	-618.9810658965928	1654.1277922603554	5341.676993984729	3300.2384864230603	425.26338860323096	5.21229441594908	14	5	16	43	3	0.19576905019138077	0.29024483878694257	0.3109415064898661	0.2030446045318119	
2680000	-10524.452060292664	-9863.10110625215	-661.3509540405147	-9863.10110625215	337.5610544588717	2.432687741034951	1.9527687307994418E-4	0.38866100264599407	1.9187015791311996E-4	6.6867594700486925E-9	0.4187389875877053	-620.5495353319333	1227.2562102635568	5440.2932544747355	1488.9898459133613	405.7380872560662	145.1987864356317	19	7	12	41	2	0.19576905019138077	0.28985877410411465	0.3109415064898661	0.20343066921463981	
2690000	-10514.373620588176	-9838.546986786483	-675.826633801693	-9838.546986786483	453.93558984714184	2.432687741034951	1.7498130712192763E-4	0.4987185997767728	1.6873064520809986E-4	8.154651366168431E-9	0.5304972656019342	-634.6608755933893	1073.5731825346802	4005.9410021871404	1538.2228731410173	922.7152992955216	279.15899489692504	18	16	6	13	28	0.19576905019138077	0.28985877410411465	0.3109415064898661	0.20343066921463981	
2700000	-10500.803433665538	-9852.528601675096	-648.2748319904425	-9852.528601675096	496.6406486257425	2.787335109291473	1.942738611477633E-4	0.3891462315211954	1.8058905056734462E-4	6.489776855337168E-9	0.4166783286351913	-605.2806003966359	1308.0776256778393	5560.287675835886	352.3323471381554	1082.6808602633553	345.36153538679633	23	4	15	7	32	0.19106282004364653	0.2945650042518489	0.3109415064898661	0.20343066921463981	
2710000	-10481.467911138654	-9831.159463494916	-650.3084476437386	-9831.159463494916	583.7516604190929	2.558845523684569	1.882991907781068E-4	0.44674043209013026	1.8089417434076003E-4	8.733893980187676E-9	0.4753752809367435	-608.9636565751197	593.503509052886	4106.15050800086	630.4499622385384	361.24359555148874	246.0836515269484	19	9	22	27	4	0.19106282004364653	0.3121814573178494	0.31435349421837017	0.18240222842013526	
2720000	-10502.462202653345	-9848.181340644334	-654.280862009011	-9848.181340644334	455.2070636085539	2.7802703901080936	2.1312879684830903E-4	0.5185876972901923	1.9535414273007379E-4	1.4547702566033418E-8	0.5825415270930372	-615.0830483863592	1266.4181835447894	2984.723449631673	1076.9623079825728	400.38020375809174	366.71188793371374	23	8	3	4	43	0.20017131096240842	0.31083109629738104	0.30639569890652263	0.1826018938336893	
2730000	-10490.116281030923	-9838.227941746516	-651.888339284407	-9838.227941746516	313.4588382903344	2.6963782684975826	2.2062053064038467E-4	0.5111853022430396	2.1519119730655116E-4	1.2217139241030351E-8	0.52153295083754	-610.7924031539312	716.7587812406797	1669.1580697390098	3987.890135918832	1060.0061614099516	438.17928976522035	12	5	16	1	47	0.19230874834272588	0.31083109629738104	0.30612741087015105	0.19073274448974342	
2740000	-10510.497868455323	-9850.600709161256	-659.897159294067	-9850.600709161256	310.01464830970696	2.6963782684975826	2.1190259520818266E-4	0.5351425435677045	2.215353398320494E-4	1.7879967903301986E-8	0.6172955873983907	-615.3195670013864	1527.365180188965	7241.421827851072	2116.0115203257387	1634.5069292534995	341.95064356247957	25	6	7	6	37	0.19230874834272588	0.31083109629738104	0.291140257648637	0.20571989771125748	
2750000	-10502.951772410559	-9846.345120195267	-656.6066522152917	-9846.345120195267	338.7146575043916	2.553617507344845	2.033006224867094E-4	0.42802913472768045	2.0227185493271651E-4	8.586397528858944E-9	0.4495341839585754	-614.0350682767435	1037.5994942172708	3684.5887734048742	5016.522981416068	1033.398971640094	383.49507213404377	22	2	4	7	46	0.18619298604612736	0.3169468585939796	0.291140257648637	0.20571989771125748	
2760000	-10491.539623575993	-9852.834417462956	-638.7052061130364	-9852.834417462956	262.98168608546484	2.6037006458888867	2.2744451398408266E-4	0.44347650683670936	2.3257618655012592E-4	1.3010229630400672E-8	0.4850567100611768	-598.0503407788369	698.5510144849488	1159.0171367392206	4610.708769505353	506.063764802004	251.28686372738613	22	3	5	19	32	0.18619298604612736	0.3169468585939796	0.291140257648637	0.20571989771125748	
2770000	-10496.441535145352	-9857.966899659652	-638.4746354857	-9857.966899659652	240.04116131950914	2.7833609813450857	2.3513027383247873E-4	0.3823807489260989	2.5280781092369166E-4	1.0102911325179493E-8	0.41666444524049956	-596.6216901376757	1338.5908743521688	2140.1192835856727	6948.140067123533	351.7939077788321	262.81498841023233	20	1	9	35	16	0.18083366750282745	0.3048820476230272	0.30606716116395155	0.2082171237101952	
2780000	-10473.958406986492	-9848.328673264119	-625.6297337223724	-9848.328673264119	192.95698991594372	2.5282231869703953	2.3359525736041322E-4	0.48395515798587363	2.502857780790004E-4	1.8305124014899605E-8	0.5699809053291168	-585.6505754806698	1156.62652975799	2473.9806363543676	4738.522463529555	300.1248223261168	18.226450885135424	19	4	8	47	3	0.18733588405807433	0.3048820476230272	0.31862905176897843	0.1891530165499215	
2790000	-10496.539203093222	-9866.244181083639	-630.295022009582	-9866.244181083639	219.89474211301572	2.481687194158437	2.6566772513927553E-4	0.4848277993273871	2.578806155619048E-4	1.910643321407505E-8	0.5425448524516849	-591.1212302254178	1007.9060777599419	1364.9612939588167	3752.703915481604	366.0843166097889	33.288214356706014	21	2	11	44	3	0.19497316284667945	0.3048820476230272	0.31099177298037334	0.1891530165499215	
2800000	-10496.099221094106	-9853.9843440736	-642.114877020506	-9853.9843440736	209.44166849187638	2.753123052488184	2.3436459571642032E-4	0.37574444165138166	2.2698822926154265E-4	7.08430628356053E-9	0.38210925617958486	-597.8150944452825	1643.1974697086036	1310.0230487527988	8985.33299338797	442.58883442241375	6.667853781359972	1	20	10	47	3	0.19497316284667945	0.3117777713605861	0.28555658535973616	0.20769248043299976	
2810000	-10482.460018128133	-9847.284096024268	-635.175922103865	-9847.284096024268	265.12429274217277	2.579935177155465	2.3139934374267828E-4	0.4460066029313671	2.3189333468241625E-4	1.3243476807458669E-8	0.519879823484241	-596.3643740778277	426.32235714261975	971.9828342548059	3334.4498120725757	465.6094435425144	56.250209329076924	12	11	7	47	4	0.18743427502343338	0.30308842929528146	0.3236930042093099	0.18578429147197673	
2820000	-10490.976543713181	-9846.071589919882	-644.9049537932993	-9846.071589919882	222.16777841351805	2.5796184879046513	2.0745175102337846E-4	0.47064011690068985	2.3315812739424936E-4	1.2725472965848656E-8	0.5131379531122957	-604.456766553173	748.8408311317716	2456.056479617458	3899.4551527629133	356.8750784096066	219.55531200592387	11	9	11	18	32	0.18743427502343338	0.2993811732684251	0.3118756022695257	0.2013089494386173	
2830000	-10494.078474925818	-9841.947761133839	-652.130713791979	-9841.947761133839	339.1478724021437	2.727022390623757	2.0729384577720193E-4	0.5491747393740886	2.2068175656942302E-4	1.839121983956865E-8	0.6511080513460239	-611.0553100199955	960.1134487975098	1857.1140065935515	5264.199575291021	467.86543619048655	104.75817721830566	22	4	6	47	2	0.18743427502343338	0.2993811732684251	0.3118756022695257	0.2013089494386173	
2840000	-10463.958375080543	-9836.580085276346	-627.3782898041966	-9836.580085276346	255.0365954611457	2.727022390623757	2.531367691371439E-4	0.588893254772466	2.6293380005474215E-4	2.425959762266647E-8	0.6073761855886645	-586.1101989359584	1004.2998113556334	804.5142187638666	3628.8177582936323	221.74422663578136	361.5940893135359	8	15	5	1	52	0.189025844988231	0.2993811732684251	0.3118756022695257	0.19971737947381968	
2850000	-10479.901813014478	-9849.623586519752	-630.2782264947255	-9849.623586519752	300.1235207268589	2.626660303285475	2.252706477903542E-4	0.647168374127329	2.3755357655044467E-4	2.9746172559202634E-8	0.7277323677545673	-584.8804499470913	509.7068368589059	975.5827177370269	4657.86012571496	7569.4265557590625	335.28070282193147	18	2	3	5	53	0.189025844988231	0.2993811732684251	0.31471926545634754	0.19687371628699782	
2860000	-10460.352897988556	-9828.48965665648	-631.8632413320757	-9828.48965665648	288.22685872568405	2.807505392006003	2.3132345982462355E-4	0.522817430963666	2.575801548722334E-4	1.9820747077427303E-8	0.590538701448554	-588.4602413505801	461.53282226293805	1916.8048055188199	3428.91050117654	4018.7762874814507	277.1927586554429	15	5	4	5	52	0.18825742445539512	0.30062069701547267	0.31471926545634754	0.19640261307278617	
2870000	-10472.646286384732	-9832.850396013651	-639.7958903710812	-9832.850396013651	285.6300725541883	2.787344776752549	2.22416724784937E-4	0.552576615916123	2.4324281101955418E-4	1.743455918921647E-8	0.585169444398168	-596.4904999319974	2703.502173391501	561.8050204984089	1474.892849155142	3917.5351044268295	239.03404314647142	1	7	12	10	51	0.19868015270346528	0.2872268118317565	0.3201856490176203	0.19390738644715938	
2880000	-10479.118714352815	-9841.324171219187	-637.7945431336283	-9841.324171219187	308.6430260278961	2.4339341299814308	2.1199670743145884E-4	0.5307082277865421	2.2613627978576998E-4	1.556724142113148E-8	0.5762373986546586	-595.3364092831238	591.201297432528	1195.6010376854742	1118.2006888933076	4751.643212794136	345.1921568514833	3	13	3	11	51	0.19136172111406607	0.3026661046921021	0.31206478774667396	0.19390738644715938	
2890000	-10488.70445226404	-9852.230376744943	-636.4740755190984	-9852.230376744943	248.75120343424481	2.642823941312187	2.506019960854357E-4	0.5770613931146978	2.4791267159232963E-4	2.1354528868019717E-8	0.6220805827322522	-587.5204969572395	6326.6595857046295	513.242594777369	2816.396977898951	7461.335135825666	362.12115710210924	2	17	1	8	53	0.19136172111406607	0.3026661046921021	0.31206478774667396	0.19390738644715938	
2900000	-10470.658668396098	-9842.545236309086	-628.1134320870111	-9842.545236309086	233.71311876920754	2.642599175876591	2.3039742951994966E-4	0.589134970398719	2.4084881228849818E-4	2.04730483367815E-8	0.6605476416988321	-584.2509857079741	3958.8535681548196	535.5227664748061	973.2860220822173	3661.7702411751015	324.55215541964304	1	7	11	8	54	0.19241033276771835	0.31819465121707885	0.295487629568045	0.19390738644715938	
2910000	-10495.454183485886	-9843.136619951449	-652.3175635344376	-9843.136619951449	300.50495955931626	2.699290332799095	2.2092562805996836E-4	0.4603265256209478	2.3478677265029594E-4	9.628461397496602E-9	0.4253521030169018	-611.2279240662325	879.2552989210526	1763.4746370027622	1751.5263392036245	3083.731433450928	317.4868076598595	1	3	14	10	53	0.19241033276771835	0.30444504693400537	0.295487629568045	0.2076569907302329	
2920000	-10509.683985562977	-9860.234129545222	-649.4498560177544	-9860.234129545222	236.76688389160378	2.699290332799095	2.1228987033463756E-4	0.5447570656533774	2.098131651977615E-4	1.6089104524471316E-8	0.6069578145778065	-605.1123774931801	889.6137699727885	1461.8441058775738	3084.9979879152725	8143.604478956381	369.1502488557539	14	7	1	5	54	0.19522912682989932	0.3090979640398472	0.28801591840002216	0.2076569907302329	
2930000	-10499.263669740338	-9844.511717576179	-654.7519521641584	-9844.511717576179	317.4041198302997	2.6043101608285477	1.9386637360955598E-4	0.5666335926720814	2.0120888108781192E-4	1.4124284486322432E-8	0.6321136276900676	-612.9484294065696	774.8160193364199	1037.817328714046	1329.307147045975	4305.466415438831	445.60001723648253	12	6	3	7	53	0.19522912682989932	0.3108239340247735	0.30824164624199535	0.18570529290333346	
2940000	-10483.166988461693	-9830.455089065697	-652.7118993959965	-9830.455089065697	264.45917399258616	2.6043101608285477	1.9205409961302328E-4	0.6174380381984743	1.9683585942317306E-4	1.5425864261951214E-8	0.6782209185619048	-609.6779825324762	1388.9060654998548	2482.801865225944	7148.0721734895815	517.7520452517689	350.9580084479668	11	10	7	16	37	0.19522912682989932	0.3108239340247735	0.30824164624199535	0.18570529290333346	
2950000	-10488.673077862031	-9836.608362686227	-652.0647151758043	-9836.608362686227	331.5571754256818	2.6043101608285477	1.8898493354876908E-4	0.7204917350061952	1.9199404505090172E-4	1.8839213697619068E-8	0.7497733851984895	-606.4016886694735	1058.6670658314958	3831.1903888387105	12400.675306101508	357.8346340182715	267.7844590597536	22	2	4	46	7	0.19522912682989932	0.2945383306129616	0.30824164624199535	0.2019908963151454	
2960000	-10487.597958133883	-9829.78492152528	-657.813036608602	-9829.78492152528	360.2422437805565	2.6043101608285477	1.8257707440403486E-4	0.6981638484146608	1.7821678348385687E-4	2.2190318001944666E-8	0.8216826738542744	-615.2866205330248	1301.7029699008497	1071.1647448304961	4937.768705668703	558.4821861111311	201.2052530630333	16	6	8	29	22	0.19522912682989932	0.2945383306129616	0.30824164624199535	0.2019908963151454	
2970000	-10495.323877268804	-9836.633562687499	-658.6903145813042	-9836.633562687499	323.1719354627152	2.845340499889836	1.80417244765333E-4	0.7402872396990313	1.8409066315038528E-4	2.6097849944872715E-8	0.856909606393648	-617.7906824761733	1551.5896088080576	4705.468790689967	811.7325684744759	570.7579983336062	55.69557979239406	22	11	4	41	3	0.19522912682989932	0.3053961362771237	0.30824164624199535	0.1911330906509833	
2980000	-10517.749402759573	-9835.516455806674	-682.2329469528995	-9835.516455806674	572.1960187752826	2.845340499889836	1.327179942355305E-4	0.5740071491504672	1.3120383726080768E-4	6.549755575910691E-9	0.6250761411525061	-638.9858699047785	1171.568096397317	3602.1325499414634	8408.347276953547	440.72523224163865	85.66420752190919	22	1	9	45	4	0.19522912682989932	0.3053961362771237	0.30824164624199535	0.1911330906509833	
2990000	-10490.179711785411	-9840.311798292236	-649.8679134931748	-9840.311798292236	470.00681136974765	2.341699479019423	1.7245422874802847E-4	0.6717360924972644	1.6932098242826974E-4	1.5887698837776475E-8	0.7200093954474326	-606.9841650492281	1356.866588077648	6513.514744922241	1691.8610340445855	358.671554766884	288.24832262075273	21	9	2	40	9	0.19954962181891361	0.2910089217876885	0.30824164624199535	0.2011998101514042	
3000000	-10506.449745888109	-9848.006945006899	-658.4428008812106	-9848.006945006899	373.4810948911156	2.5296582721961918	1.7158809223967689E-4	0.5562953115555789	1.742125217711266E-4	1.0596343444614117E-8	0.6150290732967334	-613.5397520020573	1543.7550830437538	9965.49031106497	573.2413343428092	425.40221063919927	589.5227873232601	22	7	10	34	8	0.19954962181891361	0.28981773512494435	0.3171499776961578	0.19348266535998587	
3010000	-10496.641568126584	-9841.172207393533	-655.4693607330526	-9841.172207393533	345.22359290971787	2.4896201685120873	1.7346059999744003E-4	0.5519271359494184	1.7741032148243456E-4	9.289183070641037E-9	0.5719657431932157	-614.0062148407171	1251.0124200992436	6777.673524787548	348.0652507006494	385.832500396754	21.623442001476914	24	6	40	9	2	0.19954962181891361	0.28981773512494435	0.3171499776961578	0.19348266535998587	
3020000	-10485.036017697497	-9848.04756492758	-636.9884527699187	-9848.04756492758	288.86921332946076	2.8301328287452976	1.906254435901836E-4	0.5427635160620952	1.870647587481485E-4	8.959772077970154E-9	0.5295586340432332	-594.5595441458245	1868.453105106486	9559.921315173253	323.20585667886866	399.0856782081454	5.536913609444758	24	4	25	25	3	0.2003810225764401	0.28981773512494435	0.3171499776961578	0.19265126460245938	
3030000	-10481.546782966372	-9834.36135121215	-647.185431754222	-9834.36135121215	287.4720037823337	2.5740186911628244	1.7468248324844214E-4	0.5584545097480326	1.866086655821377E-4	1.2833722431118436E-8	0.637384174264971	-606.132112962802	1256.2050867915405	716.7599814342949	3839.545459066583	354.72747088720945	25.338561043219343	5	16	8	49	3	0.1945077831143773	0.29569097458700716	0.3171499776961578	0.19265126460245938	
3040000	-10491.505605442315	-9838.967442940073	-652.538162502241	-9838.967442940073	275.94830871957106	2.324642221902225	1.948677116950774E-4	0.5438888579778238	1.8681188504018385E-4	1.6692239375371794E-8	0.6709742153555487	-609.8490337006432	4519.81350526836	1598.0363413217415	5505.832633930621	461.68303389786524	1.3987304461722088	1	19	10	48	3	0.18532814218766733	0.30372965250319134	0.30911129977997365	0.20183090552916935	
3050000	-10483.669799300202	-9837.51392432408	-646.1558749761228	-9837.51392432408	281.6883638126729	2.4860478026140944	1.834151126793253E-4	0.4898130436925936	1.9256006753450404E-4	8.321987262757438E-9	0.48302247944836524	-604.9295625008554	1754.7213150578154	2544.1677257239617	6218.430410437473	409.7320494017694	6.532899454119107	18	3	8	49	3	0.19369355339078997	0.30372965250319134	0.30074588857685103	0.20183090552916935	
3060000	-10476.28558076307	-9839.413344219165	-636.8722365439036	-9839.413344219165	297.2226749000964	2.4860478026140944	1.9179078516257363E-4	0.4963474892276015	1.9863314133577935E-4	1.224609027349333E-8	0.5653168546225622	-595.3217049905197	1148.6276238610135	3965.975694351602	5373.773508882732	331.36811054626094	56.1004235179349	22	2	5	49	3	0.1979326620034543	0.30793185218671915	0.29650677996418673	0.19762870584564152	
3070000	-10471.70292285793	-9850.877514809757	-620.825408048173	-9850.877514809757	228.6792319837838	2.4860478026140944	2.0501576421419089E-4	0.5436809676025686	2.3832094105156332E-4	1.3343546951028012E-8	0.5243452342148761	-573.7698167658813	1086.5348834271667	9626.283911198874	5403.4797278091155	364.7623650566597	4.499045784553282	25	3	1	49	3	0.18401666234918523	0.3139899471599606	0.31173696548980234	0.19025642500105353	
3080000	-10475.311716184558	-9835.030569819739	-640.2811463648193	-9835.030569819739	243.12931819852346	2.4860478026140944	1.9310604473824297E-4	0.5972994356662484	2.2304536763908977E-4	1.588472878434307E-8	0.6120329671748158	-601.3420682826616	1409.9334271630332	4252.563783529644	822.0238244300089	296.41645940294813	5.013836067883719	22	7	16	33	3	0.18401666234918523	0.3139899471599606	0.31173696548980234	0.19025642500105353	
3090000	-10513.37730432416	-9860.268747444814	-653.1085568793459	-9860.268747444814	297.5267712409049	2.5317662953840854	1.6876182549680158E-4	0.6049216553745955	1.9596424806449277E-4	1.412742467159623E-8	0.6520977285596141	-614.7406228136193	1587.9192519506848	3242.144586427057	364.8525199598269	439.8453412567769	28.164799299444812	11	24	34	8	4	0.19473850011941451	0.29305053357832367	0.30892871227139745	0.203282254030866	
3100000	-10473.901807768154	-9836.591420571345	-637.3103871968078	-9836.591420571345	269.6689811035292	2.5005631091700673	1.864906681303855E-4	0.5762110656050445	2.1669371607130022E-4	1.2201794156159801E-8	0.5608822821433469	-599.2624096923597	1208.2589748124653	3654.0046247679825	232.82134575426906	306.92068289410815	13.211419808506955	12	25	17	25	2	0.19473850011941451	0.31725121654289523	0.2923250825177906	0.19568520081990126	
3110000	-10487.03931519056	-9842.78642267452	-644.2528925160384	-9842.78642267452	244.28703421395988	2.5005631091700673	2.1510358978489414E-4	0.4965703595719789	2.2500991669255444E-4	1.2287596970516209E-8	0.5204816738825487	-607.2913563951449	1717.5201041675423	2901.142189762178	739.0405082614819	224.1540387671007	17.73054183026003	22	14	7	35	3	0.1891152025437055	0.2986497034034147	0.2990981733217439	0.21313692073113752	
3120000	-10487.561366930353	-9846.601588113628	-640.9597788167256	-9846.601588113628	244.83612070951094	2.5489984319834287	1.9852839886207532E-4	0.6527196223123927	2.1779821408004978E-4	1.5717805052187668E-8	0.6113948911512712	-602.0236852912851	1939.933489262184	3903.880679199897	1052.8013490172868	222.67026183617963	81.63628560165051	22	12	1	42	4	0.19753816954815168	0.2902267363989685	0.2990981733217439	0.21313692073113752	
3130000	-10459.8455222038	-9844.079921366112	-615.7656008376863	-9844.079921366112	228.87993149022637	2.5489984319834287	2.3353011393191528E-4	0.6019434296340841	2.5061772404369605E-4	1.8189329330569775E-8	0.5742619775842055	-573.8505526846309	1800.7110977437978	8843.644364428903	1312.2937681468732	188.68388445997843	15.572095226039334	22	6	6	44	3	0.19753816954815168	0.2902267363989685	0.312814139617708	0.1994209544351734	
3140000	-10479.364924691918	-9845.904473045723	-633.4604516461943	-9845.904473045723	225.36796711171954	2.631532765262322	2.3120872816069786E-4	0.6404349336079506	2.399589740736435E-4	1.9825325055402385E-8	0.6335120566384685	-594.9659709823002	1542.5745501261354	3685.494015057238	341.3495134738275	204.1964359596994	220.018094152598	17	14	26	19	5	0.19753816954815168	0.29957967376055605	0.312814139617708	0.19006801707358584	
3150000	-10484.19282904681	-9847.117007127905	-637.0758219189039	-9847.117007127905	250.93827090924177	2.631532765262322	2.168934541837028E-4	0.5593175502360034	2.2523302177699232E-4	1.4628681360206332E-8	0.5871981750452782	-598.0572704462061	1029.6025693880758	3682.4448930713625	933.5460366578228	327.8168292940513	34.42553564433194	20	7	19	33	2	0.19753816954815168	0.29957967376055605	0.312814139617708	0.19006801707358584	
3160000	-10463.144368194346	-9835.466151995664	-627.6782161986808	-9835.466151995664	221.23852473363004	2.355887334372579	2.455232523952794E-4	0.43732903084019575	2.592989285717079E-4	1.2506520025624992E-8	0.45608041824063505	-590.7020899678868	1416.1927680881604	2833.7821962451044	678.5819036131052	282.783771514842	60.7714760160007	18	11	17	32	3	0.1988593565300399	0.29957967376055605	0.312814139617708	0.18874683009169763	
3170000	-10457.111283770624	-9836.74649296402	-620.3647908066046	-9836.74649296402	207.2320796843095	2.461024266074683	2.441517266197209E-4	0.538186738820492	2.6100468674902257E-4	2.1009305725841737E-8	0.5756162718907822	-581.5432166499755	848.2880781529354	4140.8996147214175	362.73612566635927	255.14896906658407	5.107930874744622	20	9	8	41	3	0.21151904096874238	0.2781365108574202	0.30854869001026847	0.20179575816357057	
3180000	-10459.791211135043	-9845.225759843694	-614.5654512913495	-9845.225759843694	194.52250538589595	2.4109382757750484	2.6320039509888465E-4	0.48383687846558043	2.83429854746009E-4	1.9752828048355063E-8	0.5182301747329738	-574.353291465359	738.8222016136476	1783.4673634347528	5414.42860724603	286.1049385075115	26.285973509022472	17	8	5	48	3	0.21151904096874238	0.3075253208754794	0.27915987999220926	0.20179575816357057	
3190000	-10456.626796617245	-9850.284547216128	-606.3422494011166	-9850.284547216128	176.4438395688971	2.4184320798778036	2.832345664357147E-4	0.5830204942410783	3.1634319230817624E-4	4.046320184394574E-8	0.670012363705781	-568.08325884986	298.64521428112477	1243.199060913662	2406.9084272591913	297.3959645841216	4.468282694553872	17	3	11	47	3	0.17379717220738833	0.3075253208754794	0.3168817487535633	0.20179575816357057	
3200000	-10455.337618164893	-9844.176285766596	-611.1613323982958	-9844.176285766596	165.94623372114035	2.4184320798778036	3.0151136641679986E-4	0.5346975587763843	3.264994967512646E-4	3.218354476819829E-8	0.5697836958366792	-573.2576365666748	767.9082403214011	3076.9358918511357	316.45274587800685	332.23937474933797	3.9646610001404863	26	8	42	2	3	0.18117248072072023	0.3075253208754794	0.3095064402402314	0.20179575816357057	
3210000	-10448.323675718046	-9842.302547632315	-606.0211280857311	-9842.302547632315	156.32942280749162	2.5310030445282914	3.361713874021959E-4	0.5165890959385441	3.4870405798879695E-4	3.584858110339169E-8	0.5665127051467372	-568.4241697767918	583.504593809269	2361.247225895119	776.5168073188164	197.0006209056254	136.93942015607377	19	10	20	26	6	0.18117248072072023	0.3075253208754794	0.3095064402402314	0.20179575816357057	
3220000	-10424.374374889065	-9840.980137630453	-583.3942372586114	-9840.980137630453	153.4281453390614	2.5401692858392697	3.198831259065101E-4	0.5494842988323512	3.577039133124945E-4	3.874282377735142E-8	0.5879181430258151	-546.6793268167502	748.8861259206126	3589.397180952043	239.03051489267395	97.47885197952164	2.0309159875153897	23	6	43	6	3	0.19400642362756942	0.3075253208754794	0.2966724973333822	0.20179575816357057	
3230000	-10444.99264137827	-9852.126336511059	-592.8663048672124	-9852.126336511059	158.80743314069335	2.5401692858392697	3.2342170380346414E-4	0.46828728093513444	3.477849044395117E-4	3.192187477851917E-8	0.5277651517423582	-558.1264727745148	1079.617536945352	1818.224339679473	348.159815842895	190.13981535786564	15.59157423002861	19	7	16	36	3	0.19832007066461452	0.3075253208754794	0.2966724973333822	0.19748211112652547	
3240000	-10410.852747601703	-9831.507871138476	-579.344876463226	-9831.507871138476	143.64998211474804	2.4420274614769584	3.581070044031202E-4	0.5431102246810174	3.7547663445302903E-4	4.633017788015873E-8	0.5816594384858782	-541.4775950482956	348.35117984169915	2518.3839391870392	259.7228163997403	143.95622094709438	3.63197221509244	20	9	21	29	2	0.19155214718134325	0.304379277936497	0.30227151538576374	0.20179705949639762	
3250000	-10442.366593005367	-9865.63740103779	-576.7291919675769	-9865.63740103779	144.47010181240478	2.3286228958768227	3.469106165190162E-4	0.49623023831708174	3.836490061405031E-4	3.6177307801764524E-8	0.5118830330095769	-534.2330448152336	338.4134553953564	3649.1670291071387	177.83030462709522	250.22657241446092	5.691796837076274	21	8	46	3	3	0.19155214718134325	0.27756265286865395	0.3290881404536068	0.20179705949639762	
3260000	-10410.23557843341	-9844.107503224795	-566.1280752086159	-9844.107503224795	142.34589072205515	2.6120587184935857	4.06719370275145E-4	0.6208678009725853	4.159729357234615E-4	7.234744838891795E-8	0.6401019727508045	-525.9146819368641	367.5403558184255	2889.8901569933546	109.05321539467018	234.9522678324113	1.6198187658664278	20	10	46	2	3	0.20967842521318358	0.2923885697431688	0.2922638587732069	0.20566914627044236	
3270000	-10401.465566302619	-9841.98823228034	-559.477334022279	-9841.98823228034	140.54341548208703	2.595886253132729	3.9214730888935504E-4	0.6118716243727326	4.045193710497804E-4	6.207439286374827E-8	0.6363407435561778	-520.7640612779161	373.3507135334251	3312.6918378588534	149.82440884892716	66.8454195999605	0.35341805059595627	21	9	47	1	3	0.19841493896286744	0.3049471086324818	0.29096880613421	0.20566914627044236	
3280000	-10408.413995772326	-9848.676685456227	-559.7373103160994	-9848.676685456227	136.80427004884075	2.3427474055233777	4.6053375612521176E-4	0.5288284025485931	4.266100446520892E-4	7.39965548025401E-8	0.6239847614897641	-522.7795319752327	498.1884756665742	2527.3476067491188	134.7289512853103	205.96807733871648	2.9341657506498593	20	9	26	23	3	0.19317367356419735	0.30733560371293317	0.2963846759066745	0.2031060468161966	
3290000	-10399.187417292167	-9849.223899748797	-549.9635175433708	-9849.223899748797	128.25467377650313	2.7067113243983716	4.3287752791639937E-4	0.4695912987750246	4.284522094510237E-4	4.45980481159704E-8	0.5166611441914638	-514.7635485841214	565.826243881226	1742.031646662814	60.78479287861766	176.9698592795343	4.276141660632958	21	8	20	29	3	0.19317367356419735	0.31345727330793743	0.2963846759066745	0.19698437722119239	
3300000	-10406.890374437236	-9845.736255834063	-561.1541186031744	-9845.736255834063	126.29196273443232	2.7067113243983716	4.659592233084851E-4	0.49429353199340625	4.428092639199345E-4	5.780413757108028E-8	0.5453189368933233	-524.1837197588269	493.0914271230261	1059.320476370447	2649.8130819067096	176.9755446192503	2.210275253114982	18	3	9	48	3	0.19317367356419735	0.31345727330793743	0.2963846759066745	0.19698437722119239	
3310000	-10422.853620771748	-9848.72024808013	-574.1333726916183	-9848.72024808013	126.9182013492851	2.3776718197739592	4.0719923067894444E-4	0.5169085297258	4.1950175899391613E-4	5.0664318679383354E-8	0.5619309185790969	-539.4993021027923	352.4745891293026	1539.313657187204	385.7299270349963	130.7132920221219	1.0437420484509132	20	12	21	25	3	0.20242845814585433	0.30188870715095273	0.2963846759066745	0.1992981587965201	
3320000	-10409.586786975302	-9848.434856226031	-561.1519307492711	-9848.434856226031	119.89301008501762	2.4848989851263132	4.192552446961298E-4	0.6285320236638582	4.526422748784211E-4	7.886112325887115E-8	0.6440829728074606	-527.2506204800388	341.43361478825676	1400.3176920955245	302.1174124601901	87.6308263088091	0.34870636790422677	19	13	22	24	3	0.20242845814585433	0.30309391869256835	0.2963846759066745	0.19809294725490445	
3330000	-10412.132465260782	-9846.814732399847	-565.3177328609344	-9846.814732399847	126.85560704296725	2.7386912488435278	3.9485959306141753E-4	0.4832192454954124	4.304319371719982E-4	5.5639219828094435E-8	0.5500212917172805	-530.1698354125398	213.48632137577212	1304.2931131744722	227.0884121675356	157.0880958517204	0.18378965821650872	20	16	12	30	3	0.19324846153123876	0.3122739153071839	0.2963846759066745	0.19809294725490445	
3340000	-10430.3308846433	-9845.942372936868	-584.3885117064312	-9845.942372936868	138.43584884370645	2.8207032819865185	3.7151761332556083E-4	0.5978990065006403	4.1501837293930917E-4	9.20967055904511E-8	0.7194388316741062	-549.0150476946895	646.603972091938	1967.3042667080472	401.35947109023704	148.11132098112566	3.002519392903402	20	11	27	20	3	0.19324846153123876	0.3207513929612749	0.2963846759066745	0.18961546960081344	
3350000	-10429.942973343097	-9836.257247050331	-593.6857262927655	-9836.257247050331	157.01776609862128	2.8207032819865185	3.5308093484476397E-4	0.5372543636723229	3.7192602405007575E-4	4.9205688194127865E-8	0.6116533779949398	-558.5810708855553	455.0311576561888	1819.8842617912703	255.66051408792939	150.71072468098237	9.019289943445132	19	15	37	7	3	0.19324846153123876	0.3207513929612749	0.2963846759066745	0.18961546960081344	
3360000	-10453.20368921392	-9838.44218096573	-614.7615082481899	-9838.44218096573	206.84734389898253	2.8207032819865185	3.260126034045102E-4	0.6083055819278165	3.171571739317687E-4	5.364092943524886E-8	0.7486957752341867	-577.9770468544726	1005.2849573070558	2294.424286027043	612.6873285626698	256.00129082402094	9.673245168375427	24	6	8	40	3	0.19324846153123876	0.3207513929612749	0.2963846759066745	0.18961546960081344	
3370000	-10458.914719217504	-9849.27758621178	-609.6371330057252	-9849.27758621178	234.2258448375974	2.8831897961635677	3.074775423331284E-4	0.6882816185329274	2.9838628366917E-4	5.865792687083759E-8	0.847672035175303	-572.6511844235193	1021.0814243182842	2628.5323944337624	232.64268022922707	88.80957096206407	153.91000676988943	18	14	25	6	18	0.18236456077941693	0.3091080256127803	0.30802804325516914	0.20049937035263526	
3380000	-10473.975292896643	-9832.719446759555	-641.2558461370882	-9832.719446759555	243.92468555618495	2.5807348564366115	2.5308173128728615E-4	0.6908182752175823	2.4586002996818297E-4	2.74118769122763E-8	0.7314339330508651	-603.2000377208647	1357.4123110878966	3280.4448759503066	277.51120926850126	111.61613640155534	206.57164982056136	21	15	34	3	8	0.18152202565944006	0.3091080256127803	0.30802804325516914	0.20134190547261213	
3390000	-10471.268448797076	-9845.440251701146	-625.8281970959313	-9845.440251701146	195.0941399160209	2.5855723951955474	3.022737984436514E-4	0.6520858024743185	3.1455480836546553E-4	4.586024255582697E-8	0.7214821454058962	-589.214402359804	533.3629633100475	1166.7253941826038	1462.9547377895653	168.13634387478294	119.72149177639446	12	22	9	27	11	0.18152202565944006	0.3091080256127803	0.30802804325516914	0.20134190547261213	
3400000	-10466.336063743986	-9854.384061907902	-611.9520018360843	-9854.384061907902	167.5421846877536	2.705584064889454	3.256691688053715E-4	0.6537161713141515	3.3897112153141577E-4	5.774795888625253E-8	0.7132992822701055	-573.9629565365633	765.4335955100922	1376.4643026696785	2278.883248170841	163.30797558795467	125.12421220556537	18	2	19	31	11	0.18235472138085998	0.30193603508330147	0.30310801432362017	0.21260122921221997	
3410000	-10465.224532079836	-9848.38584580297	-616.8386862768657	-9848.38584580297	180.72103225702864	2.920018913347116	2.867450123169094E-4	0.6788284885995346	3.0813917873870507E-4	5.664319336178238E-8	0.7785618355201054	-573.3585326224455	644.4591113562939	1637.0444763043668	5015.042833072644	2666.6823382155176	201.09598406455513	13	9	3	16	40	0.19108092817920744	0.30193603508330147	0.2943818075252727	0.21260122921221997	
3420000	-10466.670627334881	-9841.816553073877	-624.8540742610046	-9841.816553073877	196.3864252980041	2.5130344746240563	2.563659582852588E-4	0.6108291518583406	2.946441872671463E-4	3.0407861306783464E-8	0.6403515174736649	-585.7814194976321	1118.7565011037823	1071.8797679450327	1879.2566331015228	1022.138463308385	189.44634907553944	3	19	13	9	37	0.19288138794067455	0.3001355753218344	0.2943818075252727	0.21260122921221997	
3430000	-10506.601518065403	-9857.45279207861	-649.148725986794	-9857.45279207861	241.91138022984157	2.3391407023653317	2.2098594234909013E-4	0.6192963631317818	2.55654787656098E-4	2.3126480947074495E-8	0.6422251654056761	-606.0673301088999	1193.0897104947621	2125.12870050106	5780.577617484149	1802.4144404663468	306.8253417481253	21	11	3	6	40	0.19288138794067455	0.3082292767186297	0.2943818075252727	0.2045075278154246	
3440000	-10504.2715676528	-9837.228612813049	-667.0429548397514	-9837.228612813049	301.793674677094	2.614320578538769	1.8047660633821236E-4	0.5819485986755447	2.0975607405400418E-4	1.5234039269639077E-8	0.6351016234381803	-627.3497532368964	1893.3998421312872	1055.1465144298754	2289.6258882179777	359.11261088760193	376.6628288706843	2	16	26	7	30	0.19288138794067455	0.29529720581978103	0.3113746251695617	0.2004467810699843	
3450000	-10508.132533033544	-9842.340836845855	-665.7916961876892	-9842.340836845855	346.7902018249479	2.716979832111519	1.8107477625553924E-4	0.6234816892007895	2.052390175428027E-4	1.7971247403819995E-8	0.7190785455340057	-624.5482720504141	2362.2850015790086	933.4703107378112	3000.7291113966394	348.05714297906525	354.92310699276436	4	15	19	23	20	0.19288138794067455	0.28603921031039875	0.31423063716188937	0.20684876458703894	
3460000	-10499.347169901996	-9834.319769978609	-665.0273999233871	-9834.319769978609	325.2622305739086	2.4266031379384367	1.759861616456539E-4	0.5981979992760889	1.991466745290241E-4	1.3363289260566932E-8	0.641430739955218	-626.2228293986911	1875.6761038772754	3967.794894655122	668.2075279881918	373.45385466720654	38.81724743071293	20	12	14	32	3	0.19288138794067455	0.28603921031039875	0.31423063716188937	0.20684876458703894	
3470000	-10523.007252021436	-9841.692082367732	-681.3151696537036	-9841.692082367732	359.953243357639	2.712253599670272	1.6152616659876627E-4	0.5141679198108484	1.8048958931932176E-4	7.3681605877015234E-9	0.5192286862095252	-642.7267688751173	1887.8724217318572	3001.6838678388954	759.4138355938342	366.2047207043649	273.0237806599987	16	24	3	32	6	0.18619485897533802	0.2899658594744731	0.3239730461148754	0.1998662354353151	
3480000	-10473.965545471754	-9833.111514430848	-640.8540310409056	-9833.111514430848	237.59361602253847	2.678039958344218	1.9760739088747176E-4	0.5756743475050587	2.3785315845142288E-4	1.5434417500862154E-8	0.5950748177923726	-603.2981510336933	783.8083104095421	2399.2118020543235	507.4244786014415	397.3589280968759	34.12942964963013	18	17	37	6	3	0.18513486537753612	0.30095499908725115	0.31404390009989924	0.1998662354353151	
3490000	-10465.603534627222	-9833.846876381318	-631.756658245904	-9833.846876381318	205.88999789594948	2.7243244335477987	2.3914146839081965E-4	0.675754372415863	2.6476486646401036E-4	3.8726039172192165E-8	0.7876033314297388	-594.8913989355843	963.2429560998924	2397.9539699441398	377.8981874428249	199.51525975834545	98.7214131473388	13	15	44	5	4	0.18841049265516774	0.30095499908725115	0.30929600905021953	0.20133849920736324	
3500000	-10460.81452849983	-9833.144464150564	-627.6700643492661	-9833.144464150564	191.79044354016983	2.525173057611314	2.603984633901289E-4	0.5316285138901418	2.9129126738977926E-4	2.6951238576007578E-8	0.5954271967545768	-591.2061375191455	866.8155107323429	2456.4104769627093	414.9152999589641	254.69414329020938	16.08536870936705	23	7	48	2	1	0.18617106309381387	0.3042010368013682	0.3167592322285937	0.19286866787622597	
3510000	-10470.238954008873	-9851.828563920193	-618.4103900886798	-9851.828563920193	176.73446316632058	2.6118809021392595	3.0934868302199924E-4	0.4675134088081053	3.2285677216489317E-4	2.415493042194267E-8	0.49402262811746367	-580.8780052207467	955.4234287415445	3700.032544036287	570.731350700664	179.21421348308525	5.4021142461646505	21	5	39	13	3	0.1900459844862557	0.29927453818520205	0.317810809452318	0.19286866787622597	
3520000	-10453.889596422565	-9833.71859907283	-620.1709973497337	-9833.71859907283	179.6886476308793	2.6118809021392595	2.608882998332145E-4	0.5913750655745234	2.9425858953764764E-4	2.751320210837828E-8	0.6130188691301918	-584.2771353772157	610.2716304532728	2168.771151923182	488.4584682308166	146.87477050445406	0.8313688393400687	20	5	38	16	2	0.18627911473517703	0.3067640983414832	0.2942257496040128	0.21273103731932866	
3530000	-10448.067145560668	-9816.643760124307	-631.4233854363607	-9816.643760124307	181.95558911180854	2.612242113970075	2.2582398978988026E-4	0.6458290892400804	2.809404047384755E-4	3.223154573309774E-8	0.714891591012199	-591.9296585986681	665.1723612068308	3453.4957210757566	709.3266880022551	244.06981791000703	59.09805774059843	18	9	35	16	3	0.1855336909777268	0.3092446768520148	0.31954328763585305	0.18567834453440707	
3540000	-10469.833018806681	-9837.342077007082	-632.4909417995995	-9837.342077007082	217.36819869741788	2.5496713328659046	2.1438661137868518E-4	0.6501750506137564	2.7010662487448906E-4	2.6624620724877723E-8	0.6955179384246619	-591.5706431664338	616.9119968639598	3941.6156479455017	886.1772908564717	239.9415571798875	83.27914423267521	17	9	25	27	3	0.20236763701892335	0.3092446768520148	0.30270934159465646	0.18567834453440707	
3550000	-10486.089961523887	-9832.120125024794	-653.9698364990919	-9832.120125024794	268.0086889429297	2.5496713328659046	1.7219008332213084E-4	0.591002331095177	2.081845738263129E-4	1.536373896739751E-8	0.6384445023450807	-612.0050795986591	792.8865478852487	5915.783568160227	542.4573721856104	179.2010144718841	83.66944633763623	20	7	39	13	2	0.20236763701892335	0.3026888921267909	0.30157551541539945	0.193367955438888	
3560000	-10466.122385382494	-9824.602779132643	-641.5196062498513	-9824.602779132643	210.33322410541356	2.322590444853062	1.98944962890681E-4	0.5979811347933136	2.2196824273668767E-4	1.770490992220289E-8	0.6302169814328262	-602.8835054893922	750.2371773836486	3446.362763511615	861.6534273656017	200.2603378505839	17.07487271035799	19	11	24	24	3	0.19712598813682927	0.30908041345669096	0.3004256429675935	0.193367955438888	
3570000	-10497.600771419915	-9843.480078840428	-654.1206925794871	-9843.480078840428	224.26352444429816	2.5025531658502524	1.8533124151305685E-4	0.5996169661265163	2.1228202039165513E-4	1.7355574515146668E-8	0.6818589079371481	-615.3668070944832	765.7652671889316	3518.5650702065586	813.0851051191997	212.0379936636004	12.129076624570294	17	13	33	15	3	0.19383998588539175	0.30729100719780567	0.2999395597606107	0.19892944715619362	
3580000	-10478.04900855158	-9837.624408609792	-640.4245999417873	-9837.624408609792	185.626788478348	2.5025531658502524	2.3621709132600762E-4	0.576967868025725	2.700992641237397E-4	2.4705362170058628E-8	0.621547590044206	-602.1401751627266	1051.9851776055032	3478.4239722074744	926.9556699923854	245.2683116493248	3.3259065544995283	23	10	30	16	2	0.19905254982439757	0.3057868710901741	0.2946807290433908	0.20047985004203925	
3590000	-10477.934285724254	-9839.782856157934	-638.1514295663203	-9839.782856157934	195.19351482296528	2.5025531658502524	2.636622891311792E-4	0.6324827727614215	2.7097781979317696E-4	3.265656653168639E-8	0.6857965360187227	-601.3818220433961	766.9088706247899	2593.876307345303	433.2865291371375	183.16886082130088	28.33156029499769	11	29	21	17	3	0.19905254982439757	0.3057868710901741	0.2946807290433908	0.20047985004203925	
3600000	-10481.702418777286	-9837.586944104003	-644.1154746732819	-9837.586944104003	195.495502673059	2.5025531658502524	2.2496684758214794E-4	0.6215282660074987	2.363541831328307E-4	1.9421075471115176E-8	0.6603402392684669	-606.6595415112014	739.8849744998872	2586.06593336718	599.4223340335985	260.91905527065165	21.8792669459511	10	21	30	17	3	0.18476654202182774	0.31256635517464343	0.30896673684596065	0.19370036595756993	
3610000	-10476.227162309131	-9839.039623521441	-637.1875387876906	-9839.039623521441	214.77472234805126	2.709526989188947	2.468913262501068E-4	0.6868528844947518	2.537221188315419E-4	2.6933068351307185E-8	0.7387636716924468	-599.5243246994279	1520.2269159618888	2895.173603495133	597.3375724716634	235.15858280739852	49.135496645662165	19	13	28	17	4	0.17852192971504138	0.31256635517464343	0.30896673684596065	0.19994497826435628	
3620000	-10468.66986449386	-9830.636222158999	-638.0336423348612	-9830.636222158999	190.98278394566825	2.619399798809558	2.3097888945396562E-4	0.7367902182766165	2.5342912774959985E-4	2.384260381119327E-8	0.6935679448647044	-599.534619529091	750.6830030724421	3214.6371968050707	461.9133123350539	233.19813264743618	14.167706934146246	17	13	33	15	3	0.17852192971504138	0.3209745972789907	0.3005584947416134	0.19994497826435628	
3630000	-10470.862643136541	-9834.87696960966	-635.9856735268812	-9834.87696960966	191.66810752674022	2.8161101569437825	2.370679715905194E-4	0.5421071359695234	2.491012416092684E-4	1.6879525745029548E-8	0.554448117751948	-598.7187951133811	861.3528435743667	2681.5101435999863	1072.7132358893075	173.41308847129656	4.0243152795598744	19	11	23	26	2	0.17852192971504138	0.3092652822687476	0.3122678097518565	0.19994497826435628	
3640000	-10481.536484157761	-9848.479750174776	-633.056733982985	-9848.479750174776	203.74524475061455	2.3304084155330487	2.267058438229883E-4	0.5350036700282811	2.4298245430201618E-4	1.6444111034335374E-8	0.5453593597112777	-592.3528828549654	1372.7690018175556	6829.189370162554	814.9426635383221	240.79226195483946	7.667252338232857	21	4	21	31	4	0.17852192971504138	0.3092652822687476	0.3122678097518565	0.19994497826435628	
3650000	-10495.603944831471	-9849.758054341954	-645.8458904895182	-9849.758054341954	222.48350730284315	2.6251631615655477	2.1950799397996469E-4	0.5883247022811423	2.382764174583442E-4	1.7497756247941864E-8	0.6001874244291348	-607.2365397817389	605.734668314167	2475.664817892824	1325.575321202801	277.8999028998652	61.32596199561292	5	22	18	32	4	0.19360558212115273	0.3087492052269292	0.3122678097518565	0.18537740290006335	
3660000	-10461.693790151796	-9833.874023154152	-627.8197669976431	-9833.874023154152	200.25932819996535	2.6207680448654562	2.3631572967245897E-4	0.4567834693782639	2.745033133546031E-4	1.3947458716260584E-8	0.48550128277571336	-591.5026856870082	849.9694373635971	2335.205613043965	608.5681912257033	249.26170281183036	18.365301343007346	20	19	8	30	4	0.18621163604739263	0.31310783778870704	0.3122678097518565	0.18841271641204557	
3670000	-10460.710094295213	-9847.888209709894	-612.8218845853191	-9847.888209709894	165.2157708345837	2.457024474370675	2.924176192215516E-4	0.5030610971627493	2.96876520644915E-4	2.230636824583856E-8	0.5210839318493538	-574.589096746915	424.8539254331697	1853.3375737996623	1923.7011552052227	290.44004372207127	19.180131523694197	14	10	14	39	4	0.18621163604739263	0.2956298420020158	0.3122678097518565	0.20589071219873678	
3680000	-10462.695424914033	-9849.55895444354	-613.1364704704915	-9849.55895444354	209.06462824582798	2.5285993078636264	3.055096730186632E-4	0.5657039996841148	3.0546928911517207E-4	3.3970315976372017E-8	0.6061294626418675	-576.4820737114181	465.8867604998077	2151.7804542606914	432.6647749391266	191.63799417515665	20.152397890189818	17	19	3	41	1	0.19845040109900167	0.30495433880222517	0.30329899992752973	0.1932962601712451	
3690000	-10453.371894742715	-9851.248234313543	-602.1236604291712	-9851.248234313543	165.54035428334393	2.5285993078636264	3.264117389400301E-4	0.5063885165960794	3.2267269593729757E-4	2.670873070650923E-8	0.5032462232064762	-566.5464060380244	838.840185130422	2129.98274855983	218.47753865285185	242.196025207637	7.22651121782689	23	16	2	36	4	0.19685490621653992	0.30495433880222517	0.30245089659606833	0.19573985838516822	
3700000	-10462.09804213873	-9843.503467459526	-618.5945746792039	-9843.503467459526	188.59639867676503	2.4877685780474845	3.035275633191099E-4	0.5802849893300931	2.963591037650178E-4	2.881958977292767E-8	0.5637397679133982	-581.1913213611604	819.1908736888004	2053.6489938364853	1611.2928775266168	224.62761409468672	21.466778736536202	17	7	16	37	4	0.18753834283568044	0.30495433880222517	0.31176745997692784	0.19573985838516822	
3710000	-10448.753838325947	-9833.417968966369	-615.3358693595784	-9833.417968966369	182.63630037506377	2.3377418496842757	3.134003737303058E-4	0.661328109886972	3.148896574893614E-4	4.913886986769655E-8	0.7175660842909315	-578.2970645192719	702.7012396100707	1181.0871600541816	1821.3098797292982	286.6619045121403	17.321217071747068	8	12	20	37	4	0.18572652915872268	0.31009729616506115	0.31176745997692784	0.19240871469929	
3720000	-10466.680647803967	-9846.34147156354	-620.3391762404267	-9846.34147156354	166.71497419907416	2.605807471539889	3.4165964242932736E-4	0.6422980642041523	3.292177543209129E-4	4.4820742855423085E-8	0.6643029444949682	-579.7208525324589	4421.107515476214	654.3985657739396	2326.057105605083	218.28916581847733	27.319916238235194	1	15	23	38	4	0.18572652915872268	0.31009729616506115	0.2933168216928556	0.21085935298336222	
3730000	-10448.501202377698	-9834.717675899916	-613.7835264777823	-9834.717675899916	148.01291979295988	2.653515377808416	3.884178818659096E-4	0.5321549658917906	3.854260859686936E-4	3.932555614504074E-8	0.5458746769168081	-576.6171744203477	544.565318189443	219.43172438742118	1116.8199441081647	357.7421568421456	191.25534076903284	7	5	26	33	10	0.18572652915872268	0.31009729616506115	0.29974147445507876	0.20443470022113905	
3740000	-10436.145021481028	-9828.096191445546	-608.048830035483	-9828.096191445546	136.6396099520101	2.653515377808416	3.495268371185166E-4	0.6979055367156123	3.815165898375934E-4	6.77976184931652E-8	0.7213202949527076	-570.3938554670204	822.456115200417	691.8043752938343	1773.814686873775	185.74239810572277	183.3813543172467	13	4	19	39	6	0.18572652915872268	0.3138688367711864	0.29596993384895354	0.20443470022113905	
3750000	-10435.670178047274	-9843.411823025937	-592.2583550213366	-9843.411823025937	129.87510351110242	2.489990808810369	3.86619508557363E-4	0.7453460458242995	4.173193406879819E-4	8.68277165492396E-8	0.7459464955934481	-552.0416030261318	2341.1279669358764	505.06622856954664	2315.5129226139934	142.40866075018278	46.36427733796668	1	19	13	47	1	0.19632008992592562	0.3138688367711864	0.29596993384895354	0.1938411394539361	
3760000	-10427.871998938224	-9830.152858489671	-597.7191404485534	-9830.152858489671	138.2400054697573	2.489990808810369	3.568768788925935E-4	0.7779729843811808	3.677470864090238E-4	9.899832835944564E-8	0.8973878771180733	-559.384661693131	514.4698533957602	1985.0092458592428	1612.9021317895422	193.39231893669802	24.471363970921463	21	4	8	44	4	0.19250488590059545	0.3101135607384532	0.30354041390701686	0.1938411394539361	
3770000	-10417.486678381922	-9824.986232058487	-592.5004463234345	-9824.986232058487	146.30569973551061	2.564532210593574	3.744570129227537E-4	0.6512332304820778	4.2175859659077477E-4	7.636084163812141E-8	0.6799625577343331	-555.8266867485274	588.322044511941	369.7975026118117	1329.3889045970784	203.85275449148372	166.79412548980915	10	8	17	30	16	0.20045840948384053	0.29756894016832763	0.30813151089389734	0.1938411394539361	
3780000	-10454.967105853435	-9845.654717415886	-609.3123884375487	-9845.654717415886	143.70680629217247	2.8401137486596597	3.591233806472571E-4	0.5689718698991694	4.173901856864119E-4	5.042083466027547E-8	0.5871692894629214	-569.5242984421374	661.5365044899447	927.7245829712657	3745.9296574617856	302.95677862042186	114.4601720560867	24	1	6	46	4	0.19188737140334605	0.3061399782488221	0.29951912887722965	0.2024535214706038	
3790000	-10417.572272200068	-9832.106837755755	-585.4654344443135	-9832.106837755755	119.78498859980824	2.554935060625837	3.732972907331441E-4	0.5947513158624372	4.141477047877461E-4	6.216130632290948E-8	0.6321370977766263	-548.3663065163851	538.5086904902671	896.9910659150953	2302.6339215548273	233.81296429395698	19.58381745987472	12	14	3	48	4	0.19188737140334605	0.3061399782488221	0.29951912887722965	0.2024535214706038	
3800000	-10428.78951928199	-9840.872814558496	-587.9167047234955	-9840.872814558496	121.58408927462831	2.554935060625837	3.4269503933200766E-4	0.7011962165859179	3.9917622427508104E-4	6.958106550609896E-8	0.7101198232534012	-550.1927284350807	607.1073875296188	437.1114403308254	2039.4347891826772	189.51131328700788	3.840501121059963	7	15	10	45	4	0.19144869009829013	0.3061399782488221	0.3100107855145281	0.19240054613836127	
3810000	-10452.707676617005	-9846.178610939272	-606.529065677733	-9846.178610939272	140.35429753116097	2.6536465959628126	3.3161748517586425E-4	0.5735426120640237	3.4585945938140847E-4	4.099642121992685E-8	0.6023984016179585	-563.7497868023369	450.0502852916935	923.134926162949	6458.355309718954	313.2415839322832	13.841395402845816	15	12	2	48	4	0.19971893334829896	0.2925967692750193	0.3235539944883309	0.18413030288835244	
3820000	-10441.215263208393	-9841.461959379187	-599.753303829205	-9841.461959379187	137.4240110903649	2.680654888415259	3.51724477293293E-4	0.5821230574219106	3.582343882177296E-4	3.831992661519936E-8	0.5776002363666745	-563.006825180635	530.6838461487184	2189.664583393133	515.2281622607535	195.85430156946842	25.6777518472356	18	11	21	27	4	0.19467440702949973	0.2925967692750193	0.32113116685953796	0.1915976568359446	
3830000	-10443.599616275991	-9836.544386168942	-607.0552301070501	-9836.544386168942	142.76208435496739	2.6996018383145532	3.419611704882787E-4	0.5601144177473077	3.3803607023408764E-4	4.197930377200858E-8	0.6221254870674617	-570.2465480268947	903.3199480084398	2748.9258872852924	354.4808723914722	241.42233513511917	5.69403394566436	19	11	22	25	4	0.19467440702949973	0.3118056064823425	0.30192232965221477	0.1915976568359446	
3840000	-10428.965821791842	-9828.680368915067	-600.2854528767749	-9828.680368915067	133.898968099708	2.6996018383145532	3.606296764349726E-4	0.6446810790597947	3.6647204014907445E-4	5.646532343784302E-8	0.6718841475420361	-562.6088402384653	582.6206843193312	2955.63521566615	397.6675858407428	150.79369279817683	4.824960994117816	21	8	32	16	4	0.1971595475234686	0.31962098248197035	0.2891983079926582	0.19402116200190445	
3850000	-10418.413425525741	-9821.192130032876	-597.2212954928656	-9821.192130032876	134.8965158159329	2.698097850589009	3.524852490159425E-4	0.7260227634200194	3.6610018949866037E-4	5.727304241002974E-8	0.7336244958212501	-558.5303415956085	1098.1976415321276	4375.760360516599	209.10975187479895	170.4911200824451	64.47584150191095	23	5	29	20	4	0.19025226060241882	0.318310991065744	0.29400010536401694	0.1974366429678219	
3860000	-10417.581886137337	-9838.729083726486	-578.8528024108512	-9838.729083726486	114.65443508983813	2.484593439452281	4.318814561073349E-4	0.7202682291916436	4.1735694097395486E-4	7.727853050976572E-8	0.7044597636981994	-539.8395635811603	585.5085725674934	2633.314394731712	88.52343733533152	281.14359839705605	18.21193259531772	17	10	16	34	4	0.19025226060241882	0.318310991065744	0.29814028430479567	0.19329646402704317	
3870000	-10414.22674632902	-9831.981049783093	-582.2456965459284	-9831.981049783093	130.8306260323054	2.4296560620697623	3.7706098084841483E-4	0.6792279481320619	3.7100661796920115E-4	5.5922347945353975E-8	0.682642910754197	-543.3556724554863	751.7669830045995	3572.4205892851683	79.27803348542425	206.00559522079573	9.806880825955071	22	5	20	30	4	0.19025226060241882	0.318310991065744	0.29814028430479567	0.19329646402704317	
3880000	-10454.661212764606	-9837.994968013369	-616.6662447512379	-9837.994968013369	140.9427002584582	2.8757990522265615	3.594069222069758E-4	0.6366478380293573	3.623630139119921E-4	5.1121790528678604E-8	0.6677210239496499	-577.8259391978191	858.8341056527902	3384.796614054587	124.35890350343443	278.0844026420119	47.204665036083746	11	20	7	35	8	0.19025226060241882	0.3022231824771918	0.29814028430479567	0.2093842726155954	
3890000	-10426.043515626548	-9841.424610958833	-584.6189046677164	-9841.424610958833	136.06150509319835	2.394344424471155	3.3710842922308375E-4	0.5544219318074036	3.8801727001444027E-4	3.780926431790986E-8	0.5812570830894704	-545.7374643461962	571.7916103271764	3448.9296650879473	495.0532231619042	197.4601431637388	12.737992775334781	22	9	2	44	4	0.19025226060241882	0.30349758767170254	0.3074834648333163	0.19876668689256402	
3900000	-10425.703267878005	-9833.55986334727	-592.1434045307354	-9833.55986334727	125.06674035075292	2.4663709035110988	3.621174180879017E-4	0.582441193090183	3.8740867447536955E-4	4.2082476814971055E-8	0.5659678662485947	-554.3568729247811	535.3163525521792	495.766081162794	2268.062892795887	268.5291198828802	11.5337757267348	8	11	10	49	3	0.18368519280561543	0.2966718608230847	0.31405053263011967	0.20559241374118184	
3910000	-10434.31652948914	-9837.218866011512	-597.0976634776281	-9837.218866011512	147.4917018948091	2.541646837222587	3.413739355894401E-4	0.6270240811668552	3.8602638202604316E-4	5.278988404983663E-8	0.6351449801016624	-557.8280927704478	1113.080146641015	702.2426094477183	2904.1687943671222	241.30985570866392	39.58931270127025	6	12	11	48	4	0.18368519280561543	0.2966718608230847	0.31405053263011967	0.20559241374118184	
3920000	-10455.15356545245	-9850.222907421792	-604.9306580306584	-9850.222907421792	135.65739013584758	2.541646837222587	3.163520126107906E-4	0.5770800675964533	3.444574384078487E-4	3.8469886076955984E-8	0.5955091532466746	-565.5454675014944	643.5266602834816	763.0215530779633	3766.741259195102	201.1884384072489	11.49413502486355	4	17	5	52	3	0.18755975178760143	0.2927973018410987	0.31405053263011967	0.20559241374118184	
3930000	-10449.96979856503	-9831.925524869544	-618.0442736954845	-9831.925524869544	178.27573643446817	2.7818375256327275	2.708831861125729E-4	0.5881835496201757	3.011227026844947E-4	2.9270390325934836E-8	0.634727196605994	-575.4541075911351	872.8975995132823	1992.3215887364684	7777.00978953904	389.7277883651113	46.48247308236025	13	10	4	50	4	0.1955951246560764	0.29448850456057096	0.3093076720783932	0.200608698704961	
3940000	-10469.371292037395	-9849.444251943358	-619.9270400940371	-9849.444251943358	161.72084391592324	2.567741528927381	2.8341722009494124E-4	0.5947017942936785	3.1286342105818157E-4	3.173378419627398E-8	0.5998799132879405	-580.2453245877947	762.3691293420067	1662.9373642707692	4050.8032815468437	244.061260531461	97.19446583861735	20	5	2	50	4	0.1955951246560764	0.29448850456057096	0.3093076720783932	0.200608698704961	
3950000	-10464.500480315026	-9849.295842545494	-615.2046377695315	-9849.295842545494	162.30402809743595	2.6970804449713026	3.184389531656049E-4	0.4837063652688057	3.362437102491181E-4	2.9292548713176868E-8	0.5549108801757259	-574.1036397770923	350.6314371487962	1116.6684006969192	4442.438388276681	319.44687579659444	379.44901885505396	12	7	10	47	5	0.1955951246560764	0.3057359369516701	0.29458889727586335	0.20408004111639172	
3960000	-10472.900872034734	-9845.179293959662	-627.7215780750729	-9845.179293959662	228.67695766151402	2.791108703447705	2.7486559003772013E-4	0.48758595511229474	2.8599667031358855E-4	2.027959679785288E-8	0.5206881198413074	-588.8789273306461	845.4178711805595	1659.5337427206136	2677.2279724794125	416.4988233541927	195.37098544089335	13	4	12	39	13	0.19232635141959686	0.30025269056286913	0.30007214366466434	0.20734881435287125	
3970000	-10460.736962782841	-9849.734048128435	-611.0029146544058	-9849.734048128435	157.47536545106024	2.55231453466271	2.9127897997512027E-4	0.6293787045961026	3.236671994102042E-4	5.262641101520272E-8	0.7411886755449549	-569.4578346913776	801.9946217430935	354.7989363558365	2665.0128065267513	373.54138464740265	63.73121156754774	3	14	10	45	9	0.20404404539398832	0.296348923422573	0.3156704013022851	0.18393662988115508	
3980000	-10454.43976140693	-9838.010558789316	-616.4292026176138	-9838.010558789316	178.61704075680092	2.55231453466271	3.1670495134337036E-4	0.6032849240958503	3.1318094120059634E-4	4.5742195049804604E-8	0.6785717333444813	-576.9712024182624	1589.707606542835	483.213137013703	1833.6905903687402	601.3042000187678	35.51939303965472	3	18	8	42	10	0.20788769232238352	0.296348923422573	0.3136419805121251	0.18212140374291985	
3990000	-10459.68799600804	-9842.918753529053	-616.7692424789877	-9842.918753529053	173.01007152419325	2.55231453466271	2.791903507798287E-4	0.6840571462550503	2.8212548747052834E-4	3.96413126553744E-8	0.7516242586168194	-575.9731825888383	866.5472409020193	1239.8564028356018	4662.7192885294035	387.3159014308826	22.373554137252786	9	16	7	42	7	0.20788769232238352	0.31806023459636046	0.29106264557722816	0.1829894275040294	
4000000	-10479.559533129042	-9844.435809196024	-635.123723933018	-9844.435809196024	187.97153047899536	2.55231453466271	2.3159940076876304E-4	0.7483700035303272	2.502601216864907E-4	3.347929475224326E-8	0.7949235158015238	-593.2988349279703	858.5854236484515	814.517584320661	4177.585898328278	541.1865700395164	85.62280981686034	3	20	6	44	8	0.20750432134482075	0.305921886070656	0.30358436508049536	0.1829894275040294	
4010000	-10444.064547413262	-9831.611703813258	-612.4528436000045	-9831.611703813258	154.34560401529282	2.794183890210276	2.7121750353118737E-4	0.6877002576249364	2.918750373989333E-4	3.726954064000578E-8	0.6806209598111196	-573.5485504167027	827.7749804336563	1194.008043663301	2773.859724509214	385.7213172115097	33.611996432108064	19	1	9	42	10	0.17771495262214143	0.32002187955776445	0.30745012972353825	0.1948130380965574	
4020000	-10470.000857594941	-9846.581815755037	-623.4190418399054	-9846.581815755037	178.75350804478268	2.794183890210276	2.809285743224006E-4	0.6947931512377261	3.0054567942085377E-4	4.180317146441418E-8	0.7408978171930773	-583.6778766589323	795.481773027662	2951.9479738839145	1512.2528357253047	370.367187631891	58.87173135710388	22	5	3	41	10	0.2042101938756453	0.32002187955776445	0.2992653511552209	0.17650257541137085	
4030000	-10475.525322520589	-9848.200754288933	-627.3245682316548	-9848.200754288933	162.60092300752274	2.3836034138860254	2.8560615177409713E-4	0.6687114300027815	2.996458118082785E-4	3.626702446123277E-8	0.694639554277082	-588.1246257039666	837.9161619449436	1101.2677490557853	3209.868463168074	366.3059931666516	44.9553650112101	12	10	10	42	7	0.20403564118861095	0.32002187955776445	0.29417951606336035	0.18176296319026575	
4040000	-10446.857697247908	-9839.049980973212	-607.8077162746958	-9839.049980973212	261.47098641638183	2.5949712487972993	2.992211724687051E-4	0.7569681202382653	3.096119877571234E-4	5.550102126429555E-8	0.7734840586336136	-568.5030130177794	396.17995991010093	1141.3383577861264	3150.7240630987862	311.5236289570041	32.699748768140665	11	6	15	41	8	0.20403564118861095	0.32002187955776445	0.29417951606336035	0.18176296319026575	
4050000	-10490.108695447014	-9862.385978499411	-627.7227169476023	-9862.385978499411	167.889096786838	3.146703910988867	2.7183697448469895E-4	0.7721530289974211	3.0453115248977507E-4	5.599239343399407E-8	0.8619928125208398	-588.8943084567006	767.2583898766126	783.2339462379975	2522.9422672396167	282.63539168179057	39.91137084524612	5	15	13	40	8	0.18415870095287426	0.3107110308384637	0.314056456299097	0.19107381190956652	
4060000	-10456.452737345833	-9841.074613631281	-615.3781237145513	-9841.074613631281	143.883798077273	2.7813700200888096	2.7307250243075316E-4	0.5519938213322082	2.903748925103992E-4	2.3609570691350988E-8	0.5946833667358309	-574.8307760562777	961.720309532397	1593.9511301496946	4988.533064503624	380.1723693414444	27.18407027896966	22	3	4	43	9	0.1856067588812294	0.3043148960865268	0.314056456299097	0.19602188873314833	
4070000	-10470.914669525062	-9852.482932023495	-618.4317375015675	-9852.482932023495	154.41006883816567	2.7321420357255803	2.92957496752149E-4	0.5038083978207363	3.2541748148141105E-4	2.522336880760028E-8	0.5571413244654067	-576.4390366601609	453.930282024586	2969.54988336871	3474.538077574358	283.622012200832	87.03015255098855	17	7	6	45	6	0.19908502786049576	0.29561868765226623	0.3092743957540912	0.19602188873314833	
4080000	-10494.76893459259	-9846.92413813334	-647.8447964592515	-9846.92413813334	162.3347275476161	2.7293506488244534	2.46331869599486E-4	0.5868711417950983	2.7470049542450547E-4	2.4158577998783468E-8	0.6623180805820419	-610.2036987098782	1878.2312435411488	1956.5376294002137	471.26822639736895	498.44204948926784	66.1608732648702	31	3	30	9	8	0.18729763124917717	0.2980657807792837	0.3186146992383923	0.19602188873314833	
4090000	-10498.668367248147	-9855.853101347377	-642.8152659007695	-9855.853101347377	157.61005423630021	2.6215203547227848	2.3568258915304075E-4	0.5878637319689535	2.6280802845663376E-4	2.56542565315079E-8	0.6672828918613294	-608.9988404947924	1416.0006509184966	1540.88564580831	275.22806951505765	95.08835890341697	6.733652013424274	26	22	24	8	1	0.18729763124917717	0.2980657807792837	0.3186146992383923	0.19602188873314833	
4100000	-10463.002022969837	-9833.022800963197	-629.9792220066397	-9833.022800963197	167.06743100460537	2.6215203547227848	2.4357596601196215E-4	0.6390305810675436	2.736448988300231E-4	2.8830656958278097E-8	0.7133676451435648	-596.6857452564204	2041.4966372926606	1128.2972578598944	246.69894942790623	24.595434239008682	28.490587267286003	27	19	27	4	4	0.2038901362287886	0.29808456139936795	0.3020221942587809	0.19600310811306407	
4110000	-10463.946337470185	-9840.610060742956	-623.3362767272284	-9840.610060742956	142.223392287041	2.42795564626993	2.801538286906259E-4	0.6394104781950455	3.258180257253497E-4	4.496488825982421E-8	0.7216684224279223	-591.60285093105	701.1539001240338	1438.2186248206217	215.09222914217628	23.41190634204518	7.319644823193283	8	41	25	6	1	0.1902776871153321	0.3157009684770892	0.3020221942587809	0.1919991501487993	
4120000	-10472.1270326897	-9847.996165645782	-624.1308670439171	-9847.996165645782	137.8471502288854	2.8489779823577996	2.79583979774746E-4	0.6150172333844225	3.225257901207568E-4	4.515835062075679E-8	0.7260503634736868	-592.2388947640057	941.2556992389216	1095.0463625063448	266.02385997398505	16.114971968990442	17.464891411033015	29	19	26	4	3	0.1902776871153321	0.3162712948259325	0.3014518679099376	0.1919991501487993	
4130000	-10441.854844946092	-9826.960197769704	-614.8946471763877	-9826.960197769704	123.57779856513767	2.6145366758329245	2.880178657648457E-4	0.6455211773861571	3.3726625406759164E-4	4.474634543061097E-8	0.7176356168453397	-579.804257272207	1639.1235408877153	153.86979615866787	630.3465286809982	39.451864903478764	22.68324597171258	43	18	12	3	5	0.1902776871153321	0.3162712948259325	0.3014518679099376	0.1919991501487993	
4140000	-10452.893991904937	-9830.034813990602	-622.8591779143355	-9830.034813990602	149.79481505367423	2.6355547427121233	2.426408450832818E-4	0.6632831566188224	3.010553524727484E-4	3.249789976433331E-8	0.7030555442815084	-589.5493480473	1655.5726410615	846.2991473400564	433.71007482233074	14.659913228406992	22.90331032274116	29	12	31	4	5	0.18816184282125936	0.3162712948259325	0.3014518679099376	0.19411499444287206	
4150000	-10471.90243033447	-9841.74016343781	-630.1622668966604	-9841.74016343781	156.75165008450216	2.4355173330788022	2.4083108212503783E-4	0.6208293036802982	2.723003621612527E-4	2.832450445129361E-8	0.6908063009701314	-597.1876488864079	1760.5748380714695	511.12296272765195	309.6208149954496	94.6224256606296	14.514438300039414	33	27	13	2	6	0.19318130036966288	0.30785779112034056	0.3014518679099376	0.19750904060006055	
4160000	-10476.29183023393	-9836.200754181236	-640.0910760526938	-9836.200754181236	151.13616066568554	2.4389013911283985	2.3282449437304998E-4	0.7053384033141752	2.8255999855810306E-4	3.624666612972491E-8	0.7881748170789904	-603.0732888569914	2769.1376040158316	498.35508441581715	446.75997056723986	494.7551421407714	15.69147233990839	22	42	10	1	6	0.19318130036966288	0.31150469662758234	0.3014518679099376	0.19386213509281877	
4170000	-10472.153335729212	-9831.862163738604	-640.2911719906083	-9831.862163738604	152.46088380622476	2.478821167294815	2.387248113639955E-4	0.6069004201278666	2.857123241966993E-4	2.89879629795005E-8	0.7065642000564875	-599.8773069150387	1689.2357607502356	7474.854988115837	530.5955693185426	148.72316059075587	68.0688878173916	22	8	40	7	4	0.2012152205946582	0.31150469662758234	0.3014518679099376	0.18582821486782344	
4180000	-10462.366489628641	-9832.437955874591	-629.9285337540489	-9832.437955874591	153.97984955857413	2.478821167294815	2.1772363055899512E-4	0.6389376858686093	2.7377052810817243E-4	2.890254854853558E-8	0.7003792136953962	-591.6846291348637	1141.0515650558189	3818.286638372407	690.2671047994162	189.9561296298194	19.523051812775215	16	14	23	22	6	0.19500710124783707	0.2949194934177162	0.3066129437280687	0.20346046160637957	
4190000	-10463.045566495523	-9837.054827639271	-625.9907388562514	-9837.054827639271	128.6089318345746	2.4568002078951756	2.715581701811707E-4	0.5210495323442857	3.1478429697955106E-4	2.6430476167011894E-8	0.5915671077364029	-589.3899500810071	1987.9750999119851	2456.025526886707	809.1665012352847	169.9781788475197	30.772346113960317	21	13	20	20	7	0.18878769540505747	0.3011388992604958	0.3066129437280687	0.20346046160637957	
4200000	-10456.298044070229	-9834.355453757431	-621.9425903127974	-9834.355453757431	138.68467116897418	2.5891052936861874	2.972203369725397E-4	0.6030392414114405	3.3027690455396375E-4	4.365649631308285E-8	0.7045387095301194	-586.061621785307	1234.5593778648101	1549.7396008763585	304.76268244215794	309.89373375297566	69.62169024898087	17	27	21	10	6	0.19826506561183613	0.3011388992604958	0.3066129437280687	0.1939830913996009	
4210000	-10463.956682358772	-9853.54558477927	-610.4110975795023	-9853.54558477927	147.66635324963403	2.380027349164231	3.087231196846809E-4	0.5297112450182091	3.5223910292427486E-4	3.532259088804937E-8	0.5934908757737861	-574.3602686671499	573.2755440671242	1333.781566841252	192.13970515031406	466.07098014042975	16.52387744987348	9	35	22	7	8	0.19826506561183613	0.3011388992604958	0.30444990159443586	0.19614613353323374	
4220000	-10477.318550882632	-9854.218211759486	-623.1003391231459	-9854.218211759486	151.12342446307937	2.6031555650370066	2.751261254091824E-4	0.6097137662963987	3.207884292620693E-4	3.425791890413316E-8	0.6780748880914456	-584.49726737419	740.0469782750374	2828.3725711758357	876.058451275434	329.64733650896517	60.672824178781575	19	12	17	26	7	0.2013769951534028	0.2879659732751536	0.30444990159443586	0.2062071299770093	
4230000	-10470.545426260802	-9846.695886985866	-623.8495392749363	-9846.695886985866	163.4259091265095	2.5370127421139723	2.8728831191453307E-4	0.5672775083011494	3.3408276096568E-4	3.299257470626749E-8	0.5987724393220102	-587.2413435578227	680.746272050012	2102.587129034389	601.5588381281209	239.52610728716132	60.39635542614012	22	7	20	28	4	0.2013769951534028	0.30236683239173273	0.29004904247785673	0.2062071299770093	
4240000	-10453.488025665094	-9839.489861352507	-613.998164312586	-9839.489861352507	126.81553763771338	2.5370127421139723	3.1450046760736613E-4	0.5726076649840919	3.664197679340196E-4	3.775833452991242E-8	0.6081702278921275	-575.3117386665077	349.2482176887784	2318.1011629910286	651.654368324255	216.9845470488306	19.44901663606551	18	13	31	14	5	0.2013769951534028	0.30236683239173273	0.31366602938599036	0.18259014306887567	
4250000	-10486.076331188717	-9855.695834103288	-630.3804970854295	-9855.695834103288	175.76245167706105	2.4790858452990494	2.508477220782573E-4	0.6398323962713625	2.885502411649926E-4	3.287379571452569E-8	0.6791258047781844	-593.5467093210078	909.7495397718756	1896.995770712748	767.5766061742629	284.3563126800856	78.07500547247149	18	14	20	18	11	0.20718739470261185	0.3065788476921581	0.3025359712162377	0.18369778638899392	
4260000	-10483.187036309693	-9838.736889989412	-644.4501463202805	-9838.736889989412	167.99910494406475	2.5460901910071976	2.445736455624941E-4	0.6641913854369544	2.776467080067484E-4	3.457076510444306E-8	0.7259902378057407	-606.3986320989966	1923.7912816150265	1881.3098670822967	1148.2861733292846	387.0505044301424	46.57191047357297	19	14	16	22	10	0.2018554639973447	0.31191077839742526	0.3025359712162377	0.18369778638899392	
4270000	-10518.532382156985	-9858.795326543292	-659.7370556136942	-9858.795326543292	227.20843468959737	2.481568765366455	1.6804714084232123E-4	0.7192980315756434	2.0971625455229237E-4	2.219326078607963E-8	0.7898476404610779	-624.3102491379558	2333.7053073075126	691.3875037616839	459.8784554193211	69.12011900358844	97.12205913417036	32	20	19	7	3	0.2018554639973447	0.30395220151684244	0.3025359712162377	0.19165636326957675	
4280000	-10465.228340359652	-9826.957321673011	-638.2710186866412	-9826.957321673011	190.43013199963937	2.481568765366455	2.3866212428095404E-4	0.7159054850045451	2.848417040261341E-4	5.2842795102114205E-8	0.8649474706233892	-601.0339910168852	2031.4618309402017	697.3913853247302	464.85260351189993	607.122808189134	65.15714909949553	28	13	18	13	9	0.2018554639973447	0.31544274645916476	0.2910454262739154	0.19165636326957675	
4290000	-10484.627423528558	-9845.76811109997	-638.8593124285882	-9845.76811109997	187.55742146107534	2.490716618915112	2.2415734236516194E-4	0.8330149019002911	2.737953979668684E-4	5.347073904627001E-8	0.9752966339443967	-599.8709203159348	1509.6844091697512	4005.0744549739197	601.412566168532	221.0365375992335	49.22308245334424	16	8	28	22	7	0.2018554639973447	0.2940981022225486	0.3123900705105315	0.19165636326957675	
4300000	-10476.7334659793	-9845.13227485713	-631.6011911221697	-9845.13227485713	172.76378957210972	2.490716618915112	2.2815507344955084E-4	0.871086234278134	2.825957680643006E-4	5.063455346426996E-8	0.9297101646052056	-593.7739955246205	1425.997303489808	2614.383780375823	520.8240704075091	243.2171256973588	48.91260651465425	9	20	25	19	8	0.20337797772918112	0.3078437380771847	0.29864443465589546	0.19013384953774032	
4310000	-10460.638105935388	-9829.447019847852	-631.191086087535	-9829.447019847852	197.92468755596042	2.6288938183945803	2.7633588479902854E-4	0.7619006226456035	3.283409810601646E-4	4.817868462744441E-8	0.7701761746920974	-595.9919365913511	1889.6634390071997	731.185207575736	357.27701841641107	210.23895697155	29.001792240377796	28	6	39	3	5	0.17995555570932806	0.3078437380771847	0.30812603379275405	0.20407467242073482	
4320000	-10445.394110846282	-9843.416338082054	-601.9777727642286	-9843.416338082054	117.9297177487955	2.8686770568568485	3.375937902908217E-4	0.7987828772644787	3.8797935024178153E-4	9.524031550745006E-8	0.8364275697064564	-567.7014166692836	1085.3927523021835	378.8124884697406	390.3534673134604	233.2142236644634	16.40325879152162	35	8	13	17	8	0.17995555570932806	0.3078437380771847	0.30812603379275405	0.20407467242073482	
4330000	-10442.087027696383	-9839.152127365018	-602.9349003313653	-9839.152127365018	134.93065339609953	2.4269092160637857	3.197543920585194E-4	0.6812038958882668	3.6061698562300424E-4	7.514236484041564E-8	0.795879235590432	-568.8879355803425	1141.2768113144832	450.49115917795933	233.24433964179866	313.80750972432463	15.580303647514473	38	2	25	8	8	0.17995555570932806	0.31288044197190285	0.30911882348239195	0.1980451788363788	
4340000	-10423.063905060528	-9822.805050795538	-600.2588542649895	-9822.805050795538	141.39657804505686	2.3792248316012685	3.469783273332709E-4	0.6550849704164473	3.9458537719556697E-4	8.011508632275993E-8	0.8094060617388026	-566.3301368643533	409.304322403766	1385.5209594763014	136.43109026253882	127.12289872663972	31.264216447617695	11	35	18	10	7	0.17995555570932806	0.31313578975661605	0.30886347569767875	0.1980451788363788	
4350000	-10454.041724012795	-9851.047167024542	-602.994556988253	-9851.047167024542	133.90955652907408	2.6778792251077905	3.8581410641268097E-4	0.6396652062915488	4.2010203012682426E-4	8.393523323226668E-8	0.7380611663505713	-569.1636536340961	739.8736823331037	1115.7391063898976	196.06016937034877	181.2899222034914	37.835667456961495	19	28	26	4	4	0.191691792092303	0.3105931667986298	0.29966986227269005	0.1980451788363788	
4360000	-10436.515732741651	-9838.470683850985	-598.045048890667	-9838.470683850985	152.8280179933978	2.6778792251077905	3.4278151315743886E-4	0.6292745572511387	3.874067999420147E-4	7.192209915891465E-8	0.772598840535273	-561.8788813066546	558.0288966661403	2087.55764930991	187.5064609294423	204.71868950691106	25.646735697948948	21	19	28	7	6	0.191691792092303	0.3105931667986298	0.29966986227269005	0.1980451788363788	
4370000	-10421.748436763399	-9840.66962518438	-581.078811579019	-9840.66962518438	119.64450027083252	2.740916489824721	3.63043028046225E-4	0.7059338532261532	4.220993870706544E-4	1.0903690295049904E-7	0.8140108708623824	-546.0492756859263	565.8288927117504	2047.586551815387	150.59768262987123	39.52952802366483	60.674983246470646	20	19	34	7	1	0.191691792092303	0.3105931667986298	0.29966986227269005	0.1980451788363788	
4380000	-10413.6445052104	-9833.338718465133	-580.3057867452678	-9833.338718465133	125.18475778125207	2.604818614114164	3.5899389608209904E-4	0.7012506205435607	4.141234633540717E-4	1.077520159027723E-7	0.8319539214259112	-548.6242326815096	549.9332901771049	1212.259148543324	185.00885036600368	26.054809000247307	13.0746711274045	20	20	34	2	5	0.191691792092303	0.3105931667986298	0.29966986227269005	0.1980451788363788	
4390000	-10402.165751050114	-9831.52166725488	-570.6440837952345	-9831.52166725488	96.32929297318977	2.501618340105602	3.96806609746778E-4	0.703454993263548	4.521905789130044E-4	1.1778799536027477E-7	0.8240462173362211	-534.4582050692762	727.0419920741836	1670.6207485790042	133.9054322747521	288.624413964039	11.943930555454125	21	17	31	2	10	0.191691792092303	0.3105931667986298	0.29966986227269005	0.1980451788363788	
4400000	-10400.662743580791	-9825.925176559054	-574.7375670217373	-9825.925176559054	89.07372518672705	2.501618340105602	3.6790853813623757E-4	0.6587835009819395	4.5052067644047963E-4	8.234666336503888E-8	0.7042534970624038	-540.7788470959426	572.7274824196679	1437.9749495287306	241.2643690999296	123.29238372508668	23.941179130594715	10	30	11	21	9	0.191691792092303	0.3105931667986298	0.2985839992816513	0.19913104182741753	
4410000	-10432.427811499809	-9843.261404321964	-589.1664071778447	-9843.261404321964	104.90918073857706	2.5661801913325504	3.683171409028504E-4	0.5777055024073172	4.345742812256625E-4	7.081331221877882E-8	0.6687123012027085	-552.5848153588163	823.214127242661	1782.1361394883088	90.14126374252055	288.3015335216779	10.42429977195602	14	25	8	24	10	0.191691792092303	0.3105931667986298	0.2985839992816513	0.19913104182741753	
4420000	-10436.413226956654	-9849.99954537473	-586.413681581924	-9849.99954537473	111.99697286606099	2.626157859478733	4.052398870590137E-4	0.6898102917121117	4.3367418819452745E-4	1.0957767052593434E-7	0.8188379715660742	-549.8238128565514	627.8454796809665	2337.0107969869623	243.22877256772534	189.6705054666546	28.697922109714998	17	17	17	21	9	0.191691792092303	0.2855240676662166	0.3189706966305887	0.20381344361089337	
4430000	-10418.511443166968	-9843.915300375033	-574.596142791935	-9843.915300375033	101.80471391910042	2.7460556178338598	5.044777006622318E-4	0.7224028994289934	5.166792214903875E-4	1.4351142586825946E-7	0.7860088307809311	-538.704808663182	412.65147423163194	1451.937428481959	493.96291755277133	216.52704555902147	18.4877240784669	18	14	17	24	8	0.19080992630282548	0.3072264657312092	0.31683783441553987	0.18512577355042706	
4440000	-10424.914007742078	-9842.822742780734	-582.0912649613438	-9842.822742780734	107.80263616595683	2.679616773748464	4.570721928604851E-4	0.671809155977744	4.8215628208288355E-4	1.1288029866118658E-7	0.7693212339239311	-542.9469717085615	3327.0017565151297	245.82783765061365	1053.4136497618363	207.33730481276578	32.666850412096856	3	16	17	39	6	0.19596458913236492	0.3072264657312092	0.29530477504891994	0.20150417008750754	
4450000	-10417.675219383122	-9833.526468428867	-584.1487509542554	-9833.526468428867	118.97296365994652	2.488635541477091	3.7774805028821534E-4	0.6289447437150399	4.208707539279652E-4	8.778018390024829E-8	0.7454382485530591	-546.3020737043958	382.1811271065626	1943.0686433877675	1020.6591837255442	207.02324728707563	23.027055297631527	20	13	2	40	6	0.18455665208752503	0.32015713455242556	0.2948219337944459	0.20046427956560517	
4460000	-10417.109072968839	-9830.38265510676	-586.7264178620784	-9830.38265510676	143.38345913285616	2.536469353853348	4.096484724199684E-4	0.6505674653665949	4.2916290142259214E-4	9.756783752366771E-8	0.7467674289102121	-551.5431577903693	716.5894309750388	1779.6022440804602	81.93119456246554	159.20249923679464	49.80914823819572	17	23	11	19	11	0.18455665208752503	0.32015713455242556	0.2948219337944459	0.20046427956560517	
4470000	-10470.051852930485	-9863.60996704236	-606.4418858881257	-9863.60996704236	154.35070097116838	2.4886128601826445	3.9292827694432627E-4	0.6014334297933398	4.2445396656913266E-4	8.374460942837717E-8	0.7325184350297078	-569.9038260686282	1485.5565490239733	1462.288665600322	978.3264939219993	196.8373757482591	101.31781246866173	22	13	6	32	8	0.19851564040302236	0.30016166455236637	0.297184524724802	0.2041381703198109	
4480000	-10433.12757646139	-9835.403084997828	-597.7244914635619	-9835.403084997828	131.0064972653588	2.4886128601826445	3.9366990313397817E-4	0.6085041600686243	4.234152988448524E-4	7.901318586371229E-8	0.7441474013888506	-561.4612887583429	513.7985560459077	1883.7065716804316	330.84128509152947	263.53784109427744	24.95315378118325	15	23	7	30	6	0.19534008511760834	0.3033284414833337	0.300360080010216	0.2009713933888436	
4490000	-10449.127952182034	-9848.667464691933	-600.4604874901016	-9848.667464691933	154.44815517409614	2.4886128601826445	3.85072297694303E-4	0.6102408987931589	4.0191974532243716E-4	9.434595499028751E-8	0.8082034668524242	-564.7017562094733	752.2035117950825	1555.5910350542492	198.6433164210987	316.96921122643073	58.93550779070545	15	29	14	14	9	0.19534008511760834	0.3033284414833337	0.300360080010216	0.2009713933888436	
4500000	-10429.353593954364	-9829.694119492458	-599.6594744619048	-9829.694119492458	154.92343139100512	2.7795468874657985	3.9431407400028723E-4	0.6131566724618783	4.0169628593002943E-4	1.1043083356444791E-7	0.8337537053136375	-565.3459922195176	272.2586863771787	1219.6191020118479	293.14337249632507	31.804906287476932	56.339613140365415	17	25	29	6	4	0.18859431833324516	0.3100742082676969	0.300360080010216	0.2009713933888436	
4510000	-10452.775871302081	-9841.792343468103	-610.983527833977	-9841.792343468103	178.6139754054189	2.7795468874657985	3.169907761026191E-4	0.5844226847070445	3.46534159485612E-4	5.5503896498000334E-8	0.6754057198089961	-574.6317321764393	604.6781777098	1824.2343846442504	439.80504418161394	75.92676152658643	154.1788252738288	12	18	38	11	2	0.18859431833324516	0.31300667134273624	0.3064287875586097	0.19197022276541056	
4520000	-10438.815488543136	-9824.446779584634	-614.3687089585015	-9824.446779584634	157.10125537926885	2.9073859605101373	2.9260418672592245E-4	0.7143142229211387	3.362316444571742E-4	8.237936287993961E-8	0.8828900951822164	-578.6498350057057	715.4705350457734	1523.8827735262005	454.7215967318322	219.52064727197003	41.01652102260353	21	21	26	4	9	0.18774763673996997	0.2953319618749932	0.32399181619957956	0.19292858518545897	
4530000	-10462.12038496598	-9844.636009280897	-617.4843756850819	-9844.636009280897	180.29696819211912	2.8298638156754086	3.385481974034931E-4	0.6859661126051727	3.5115187388483793E-4	8.72289331440836E-8	0.8763451514063847	-579.3884209101005	536.0941490377246	1600.1253334878827	1343.9680930864233	419.577945097591	107.35423057882232	15	25	2	25	14	0.18753295294360592	0.28931585240961816	0.32628655373883303	0.1968646409079446	
4540000	-10461.364455923534	-9844.344455054594	-617.0200008689413	-9844.344455054594	171.0333958015326	2.4385653001402305	3.298395597436533E-4	0.5940585891305751	3.495036329420331E-4	4.471777722460735E-8	0.6514988023988818	-578.9333726287576	522.4863246681584	1697.9320667295983	1925.3368048624288	327.22619455487904	53.498268783227545	14	12	6	36	13	0.20751932754718175	0.298730651326646	0.29688538021822936	0.1968646409079446	
4550000	-10454.942697886774	-9851.93111263242	-603.0115852543545	-9851.93111263242	143.7403002237447	2.667866243047209	3.508017250491191E-4	0.6416438696061388	3.619166798386086E-4	5.6116413947635256E-8	0.7188400607835865	-565.8390913867198	380.8946085655571	434.2472442030388	1815.6535134107285	291.15036640355527	71.70070187772018	14	1	18	34	14	0.20751932754718175	0.298730651326646	0.29688538021822936	0.1968646409079446	
4560000	-10475.497178128237	-9840.691684589934	-634.8054935383022	-9840.691684589934	182.3557517827457	2.667866243047209	2.908081863996566E-4	0.6607609515396543	2.930948981211946E-4	4.279723194153866E-8	0.7745798940377095	-596.0598702631357	1078.1786249662632	1429.348821426156	1969.2796689277827	615.3833190194624	73.51175907510056	7	14	10	36	14	0.20785875350000482	0.3020126413712733	0.29688538021822936	0.19324322491049417	
4570000	-10457.848861509689	-9820.22239790257	-637.6264636071196	-9820.22239790257	198.6029943968292	2.3203872655230144	2.8842007653648544E-4	0.6319970067178444	2.8253857128623776E-4	4.5148595747960946E-8	0.7598300914546132	-597.9196223617811	1352.5352942890302	1288.9634756702094	2990.7136777765445	621.1206848803854	40.9834312597644	15	13	6	37	10	0.20785875350000482	0.2890675381829987	0.309830483406504	0.19324322491049417	
4580000	-10468.587095811949	-9827.475250168261	-641.1118456436869	-9827.475250168261	239.62390309864978	2.3203872655230144	2.5759636314358635E-4	0.6129929004580373	2.6181837314550487E-4	3.9406029471083874E-8	0.780423080193678	-604.3862955097015	844.9466522583735	1730.5778114665457	714.3972223503054	374.2787656425118	85.79678590294377	15	22	6	26	12	0.20785875350000482	0.2890675381829987	0.309830483406504	0.19324322491049417	
4590000	-10486.974247802736	-9844.988844706866	-641.9854030958696	-9844.988844706866	364.4856138504261	2.6756215846381126	2.701400098716721E-4	0.7442167608135715	2.6543903436518004E-4	6.181552315836659E-8	0.8951437429041214	-600.8660275744069	601.2642864808308	2214.1705835800362	2439.586894645434	864.8452753307685	233.52717453389485	7	17	2	23	32	0.18782243792931866	0.29139293245648284	0.32665856570872726	0.19412606390547288	
4600000	-10476.078705622273	-9838.245182632516	-637.833522989756	-9838.245182632516	205.51388506650906	2.6756215846381126	3.048120626902101E-4	0.6970790482251591	3.105045234883386E-4	7.069922995859223E-8	0.8676604997823624	-593.672140152368	1224.210292483624	4022.8250863386966	5806.774565400554	1584.7262563855447	174.38836033560858	19	1	1	31	29	0.19586171622740922	0.29139293245648284	0.3186192874106367	0.19412606390547288	
4610000	-10474.194637257655	-9852.797436276793	-621.3972009808618	-9852.797436276793	155.0768830219235	2.704781374742531	3.315670501997973E-4	0.7232353925964473	3.436447731582908E-4	6.805523800178484E-8	0.8190395032069465	-584.5748448943917	1202.3978823311465	1748.4077014661568	974.4977651089802	128.6277619207227	89.92420309250122	21	8	22	6	24	0.18036680658261472	0.32093671832279586	0.3045704111891182	0.19412606390547288	
4620000	-10478.075895983418	-9845.892014707351	-632.1838812760674	-9845.892014707351	144.446180757917	2.8744076527127476	2.9814343618332585E-4	0.5932733194828389	3.139179101666272E-4	3.4672403285148964E-8	0.6666008574989533	-595.6097237291427	1160.9611039915012	2270.6409039947252	558.7397104823306	119.67228842921594	117.89534550731017	20	13	20	6	22	0.19261046947760843	0.31018437570374413	0.29998979917487234	0.19721535564377674	
4630000	-10444.302384401675	-9840.727198225308	-603.5751861763669	-9840.727198225308	130.290305788866	2.581422719608815	3.911444347100021E-4	0.6018067454364459	4.0333331330068024E-4	6.465074434656923E-8	0.675012811641043	-566.8121183077458	1100.975098119402	745.4985738531126	1361.3772693646163	265.10886407177543	133.82679656312945	2	15	22	14	28	0.19261046947760843	0.30265378234036744	0.3098288591561132	0.19490688902591255	
4640000	-10436.763244841262	-9824.10481051609	-612.6584343251727	-9824.10481051609	178.1572257854653	2.604587968759561	3.335993162906229E-4	0.6980186457407295	3.531185043729763E-4	9.090396324905576E-8	0.9303770559780468	-573.7571571561816	944.8690034916228	1548.2687185115299	936.9309157068641	1098.0989547662707	135.91412341324258	20	7	1	15	38	0.20236274010415722	0.30265378234036744	0.2979543805712269	0.19702909698425006	
4650000	-10440.96790888903	-9837.886311330589	-603.0815975584417	-9837.886311330589	117.28380111041949	2.604587968759561	3.5786733282629587E-4	0.7179951968404414	3.838257855711099E-4	8.05350105520575E-8	0.8201184107413103	-565.628246096988	872.6458475320726	2745.560724610451	564.1055405520806	188.1344285118182	37.407081474368574	19	19	7	29	7	0.19720154045895522	0.29965386762325	0.30095429528834433	0.20219029662945207	
4660000	-10421.305128329152	-9838.928665198766	-582.3764631303857	-9838.928665198766	127.16255518385935	2.8177708700470063	4.0592663370615594E-4	0.66623419760524	4.0684741358330574E-4	1.0923393039279158E-7	0.7925672058346855	-541.6541780709401	3943.751856444967	246.30471578657713	1322.3605849177643	198.3311974856386	30.338968673823963	1	17	22	32	9	0.19720154045895522	0.3139737817595152	0.2933592116093076	0.19546546617222363	
4670000	-10404.318630087291	-9819.104370026584	-585.2142600607067	-9819.104370026584	130.60038075004118	2.8177708700470063	3.6215187868450803E-4	0.696322907758081	4.0063665586985225E-4	9.169071963952021E-8	0.7998137037739165	-544.4605858896805	796.640511939135	231.89086203628653	1843.3516100952393	224.67591556775906	23.965173761691076	5	16	18	33	9	0.19720154045895522	0.3152054689203889	0.2921275244484339	0.19546546617222363	
4680000	-10427.687088552442	-9844.671049964696	-583.0160385877454	-9844.671049964696	122.78514244179281	2.6958866660580787	3.623744016272159E-4	0.6133331777201899	4.0555155138697425E-4	8.893280453261243E-8	0.7556793138342014	-547.6060143882338	330.80929273774876	674.5823372355394	1400.4787131983815	208.17799589835712	46.33646435561075	17	5	16	35	8	0.19720154045895522	0.29695386895785664	0.31037912441096616	0.19546546617222363	
4690000	-10419.074036949014	-9827.526199321543	-591.5478376274722	-9827.526199321543	92.25062125906715	2.695370133517708	3.620265178675167E-4	0.6292284216315306	4.14956590566545E-4	9.703478931455066E-8	0.8196497017166928	-554.3747771628637	450.9056423022402	323.81444566467013	1286.1843094004935	557.3524006584347	160.33435151751317	14	4	19	7	37	0.19548271884128687	0.29695386895785664	0.31037912441096616	0.19718428778989197	
4700000	-10423.60661555939	-9836.258645145204	-587.3479704141868	-9836.258645145204	91.8254153617183	2.486320313427409	3.5741415779683204E-4	0.5625644305092178	4.256437617068765E-4	6.584537649135102E-8	0.6713912825258912	-549.7586841859193	393.5606673778383	303.551413069695	1495.7409371172023	587.2627803346453	102.03277114645462	2	16	19	13	31	0.19548271884128687	0.29695386895785664	0.31037912441096616	0.19718428778989197	
4710000	-10415.27871159621	-9832.301277510114	-582.9774340860957	-9832.301277510114	99.75352737099176	2.8541834312826952	3.8558020062304113E-4	0.5212195059405188	4.5318296869738565E-4	7.274767374077931E-8	0.6536108089278697	-547.9118436575501	341.70464653382743	642.7144388248345	1611.1003895583437	131.9120297588652	30.421260475359635	13	8	16	35	9	0.19548271884128687	0.3156549115016369	0.2916780818671859	0.19718428778989197	
4720000	-10427.728497959346	-9837.378373787205	-590.3501241721415	-9837.378373787205	101.98421264510182	2.3455731047726345	3.8542921883301124E-4	0.6237161042336136	4.259664464560348E-4	8.216097437790151E-8	0.7385064157575366	-555.7674046203946	631.4952149562442	1677.1291190674885	268.112773770093	150.26541834259865	23.397441090483564	15	23	24	11	8	0.20068299693276204	0.2954081022403848	0.29921160601765917	0.20469729480919568	
4730000	-10433.05267842308	-9839.295466215677	-593.7572122074041	-9839.295466215677	107.780566149511	2.530088140425822	3.888001900649411E-4	0.5443070651209528	3.9970681231058983E-4	6.133526958737386E-8	0.6585708795901728	-556.6406240553619	428.9646681884776	1927.469196852884	964.0989460831098	213.28756623437292	11.832880342609243	23	12	6	32	8	0.1866617482260219	0.31069341591382643	0.305412622502231	0.19723221335792232	
4740000	-10439.798358856064	-9839.364319011513	-600.4340398445519	-9839.364319011513	121.06539478916734	2.579991213445848	3.4973311770792985E-4	0.5237547851637133	3.637785909770457E-4	4.1198362600031965E-8	0.5894869843507368	-564.1141244021615	637.9684230363723	2288.1654380664872	265.41431484505705	247.68133122809206	16.22640243716266	20	20	14	19	8	0.1866617482260219	0.31069341591382643	0.305412622502231	0.19723221335792232	
4750000	-10435.457419232953	-9825.444558216765	-610.0128610161886	-9825.444558216765	132.39469526480636	2.571789489979799	3.0409677563062197E-4	0.6765335886581142	3.308757219261649E-4	6.006125748368099E-8	0.8196587506872202	-573.9860726330712	1304.0987060013358	1825.025973378495	273.1223048971425	267.0387511458786	15.723343081379497	18	20	26	9	8	0.1866617482260219	0.30895435560605744	0.3039133794478141	0.20047051672010818	
4760000	-10423.402027559674	-9836.644522068678	-586.7575054909952	-9836.644522068678	128.5933961269079	2.675117209345506	3.7165479906667515E-4	0.6508942243115272	3.77281407145666E-4	6.457118520508239E-8	0.7159438693274179	-550.8180049748559	555.9497651140349	2094.5485602080234	196.69038319910783	178.83207131142154	12.679836164431526	25	15	28	6	7	0.1866617482260219	0.3004244307790528	0.3193797259291468	0.19353409506578007	
4770000	-10419.96784995859	-9820.326902461089	-599.6409474975012	-9820.326902461089	154.47073445678006	2.566729340742049	3.3082189335202774E-4	0.8301688466745706	3.1541316781744626E-4	6.212640969403467E-8	0.854032477217266	-563.3350658168449	826.9004159600089	2136.586747100064	193.8456657585729	197.36080219760743	15.049246057941772	21	18	32	1	9	0.1866617482260219	0.3004244307790528	0.3193797259291468	0.19353409506578007	
4780000	-10450.564482592128	-9851.092365532137	-599.4721170599913	-9851.092365532137	126.1197238244968	2.5168373271759266	3.8162702767154317E-4	0.5873484647299932	3.799522465002956E-4	5.704605165087348E-8	0.6284011828842426	-565.0669391102699	593.1298843308788	1457.8578757497403	157.27402492290852	201.87418712408675	13.332843485480122	22	24	9	20	6	0.1866617482260219	0.30223588463454154	0.31756827207365806	0.19353409506578007	
4790000	-10437.519573682326	-9840.209174316431	-597.3103993658945	-9840.209174316431	133.83853546763436	2.5168373271759266	3.783107314045223E-4	0.7131605186791352	3.780950749066674E-4	8.141418758035363E-8	0.7585368022137493	-560.403154126209	609.8254259902765	2402.9143666612267	190.10106890579786	212.35410241563517	14.179691116151613	21	20	7	26	7	0.1866617482260219	0.30223588463454154	0.31756827207365806	0.19353409506578007	
4800000	-10429.189849068724	-9820.969984294772	-608.2198647739523	-9820.969984294772	167.7755138122328	2.4792004422101055	3.2218008502349447E-4	0.6910636326312612	3.425117771231618E-4	6.45605189174464E-8	0.786669842763472	-568.8765810617546	755.122646506338	3412.6633468454083	659.195189859198	292.7488418596107	66.32451356296444	24	4	22	24	7	0.19634886486618844	0.30223588463454154	0.30788115543349154	0.19353409506578007	
4810000	-10481.149137769959	-9836.423927738408	-644.7252100315509	-9836.423927738408	148.5825390434695	2.4792004422101055	2.806303899164143E-4	0.6666833240030877	2.894266975745865E-4	3.827905859782837E-8	0.732082741898215	-605.9089292943563	1480.3014672924337	3052.326735197582	956.1082397475607	450.1760163284653	24.160903723003944	23	10	20	25	3	0.19718254354038603	0.30223588463454154	0.30704747675929395	0.19353409506578007	
4820000	-10475.590346638422	-9846.126563040489	-629.4637835979337	-9846.126563040489	157.47028643602889	2.4792004422101055	3.011475096327375E-4	0.5455646077200228	3.060778204395382E-4	3.469499984974972E-8	0.6237421404838037	-590.7623183140815	962.6444445889995	3395.792315189745	889.3502717619617	280.32972890501964	109.25435129116099	18	10	20	21	12	0.19718254354038603	0.30223588463454154	0.30704747675929395	0.19353409506578007	
4830000	-10490.444481661532	-9853.566859377403	-636.8776222841303	-9853.566859377403	165.20004767946756	2.4792004422101055	2.848626994501336E-4	0.6026792052638081	2.8920254514821223E-4	3.367448198306665E-8	0.6820316566501524	-597.8420766334433	1308.04110025424	3989.7139385128585	640.1391084870895	150.3845041632207	205.24004423249363	22	8	25	23	3	0.1802160302329886	0.31835614486364033	0.30419785722095977	0.19722996768241288	
4840000	-10449.61452875534	-9834.052406320101	-615.5621224352398	-9834.052406320101	148.33848525270335	2.823364895440876	2.955348167496549E-4	0.58654799662065	3.2677649281896503E-4	3.8367367405442746E-8	0.6580572328530729	-577.6959048575949	1205.3675100662012	3260.795566491357	554.3490494114565	265.7076711385107	40.74031026118807	22	6	16	34	3	0.18560348041853186	0.3194395549082649	0.2915710902474626	0.20338587442574219	
4850000	-10463.923333132718	-9857.629315516057	-606.2940176166617	-9857.629315516057	155.33903268357702	2.590713316648324	3.2125618331174855E-4	0.6102699424776941	3.462785523043531E-4	4.9696885764014406E-8	0.6704463477015222	-567.8215418410541	733.7267254878319	2944.4959990493203	383.7538573127489	307.4909735044157	151.10003096746158	23	7	22	8	21	0.18560348041853186	0.2893238444677635	0.32662386904441654	0.19844880606928966	
4860000	-10449.519082789458	-9843.22502685857	-606.2940559308876	-9843.22502685857	164.70741240936295	2.590713316648324	3.6127189036297186E-4	0.5453381075939926	3.8079356766522346E-4	4.479394303907555E-8	0.5894564831564235	-567.7498962895144	528.6657686712402	2385.699790661015	612.0618863874056	408.79706177394206	166.3108995838066	22	5	11	32	11	0.20697834474512788	0.28998607578913266	0.30458677339645135	0.19844880606928966	
4870000	-10448.49498293575	-9842.951318008423	-605.5436649273264	-9842.951318008423	130.57415554501915	2.480682428007847	3.6554905778985857E-4	0.6664042243270161	3.797454629227252E-4	7.488792128407572E-8	0.7327975129340099	-569.1213159855312	639.8477933365745	2011.0357528918278	500.30135454382923	210.82190607057274	40.913342296552315	23	13	10	31	4	0.1972441723219418	0.3064188456375535	0.29999938120369923	0.196337600836807	
4880000	-10441.699551501835	-9831.777351108709	-609.9222003931258	-9831.777351108709	133.29819322290845	2.480682428007847	3.6497389112719676E-4	0.7588179382006985	3.588325775600436E-4	8.42228439067995E-8	0.8188131203210551	-573.2457596271487	603.1434957286804	1897.94813345054	558.3110058654605	208.6588848727124	46.22171740164758	18	23	7	30	3	0.19208634271643096	0.3115766752430643	0.29999938120369923	0.196337600836807	
4890000	-10446.723673071876	-9841.099263795611	-605.6244092762652	-9841.099263795611	112.4435728244525	2.462218604768272	4.001985770397822E-4	0.7633557291631557	3.852303800175016E-4	9.832470159016257E-8	0.7817577160431352	-571.4491793146631	478.06668063142826	1162.8491199201642	181.60590531344096	101.96118921447537	119.42054799522653	3	41	29	7	1	0.19208634271643096	0.3115766752430643	0.2974078078030054	0.1989291742375008	
4900000	-10431.248164341558	-9828.986131675392	-602.2620326661662	-9828.986131675392	128.24910336278012	2.462218604768272	3.849109175216267E-4	0.7387535621436792	3.841034787736787E-4	7.700013349458686E-8	0.7786965591901385	-569.7471891074231	593.4811509553258	1012.5682988405016	236.4780398940141	65.4396951009776	26.782265834749502	11	30	31	6	3	0.19208634271643096	0.3328481939605271	0.2878678935074782	0.1871975698155652	
4910000	-10433.601268442526	-9838.990406748624	-594.6108616939017	-9838.990406748624	129.74262202406987	2.3780704096826746	3.760546222946382E-4	0.621072099619981	3.9566612932570843E-4	5.1491573962365206E-8	0.6356219794634729	-558.4564107695529	652.2210234811284	1685.8323040991695	837.8797595621025	210.42680634606697	46.51454063170854	19	12	9	35	6	0.19208634271643096	0.3135130272672257	0.2878678935074782	0.2065327365088666	
4920000	-10449.754010061562	-9843.981065254435	-605.7729448071271	-9843.981065254435	137.07107620130802	2.3780704096826746	3.3680915348344555E-4	0.7142911917905959	3.747625962978537E-4	6.298735241491062E-8	0.7288640766412058	-570.4261418840975	603.5702657548011	1690.4725825787948	341.935063400372	130.17032538821707	75.87992706517794	16	23	23	17	2	0.19182355663779638	0.313402910099719	0.28304503451238994	0.2117284987500961	
4930000	-10437.55916471721	-9825.36131426906	-612.1978504481507	-9825.36131426906	125.38621931512635	2.8398389687444983	3.5449316241187507E-4	0.6604789436844432	3.8826112611165165E-4	9.397208815574882E-8	0.795163648104113	-574.8381857571541	629.2204367155618	2323.890532788323	168.47265054763145	254.19027406363972	88.13213687253133	15	27	13	17	9	0.18052333964515033	0.30556862702372767	0.32380906803244053	0.19009896529868286	
4940000	-10455.19592556632	-9846.32321562011	-608.8727099462109	-9846.32321562011	120.91432574376266	2.433159021039417	3.563958081883148E-4	0.7454535334084648	3.8778460239114083E-4	1.004860294269521E-7	0.8984424649252287	-572.820772801787	407.8483065820163	1491.2441672369112	255.4142100986301	257.52555958943833	59.82865489155749	12	26	28	10	5	0.17816883168014952	0.30556862702372767	0.32616357599744134	0.19009896529868286	
4950000	-10446.060726292606	-9836.679999312953	-609.3807269796533	-9836.679999312953	125.20909181216176	2.5366253564399153	3.6417843729676986E-4	0.7941489068799867	3.900250477778926E-4	1.3706411900135994E-7	0.9890809820260855	-573.7727255264651	616.7539352064447	1304.1872778763823	204.562287011352	294.0611034404104	34.01508834452357	9	31	14	21	6	0.19877231187778366	0.29914864611856684	0.3083434894127738	0.19373555259087719	
4960000	-10433.710752033467	-9838.890198299976	-594.8205537334911	-9838.890198299976	170.18994544540112	2.6887009307290017	4.237323328030854E-4	0.628940000414733	4.480507577499038E-4	9.881462621990765E-8	0.7278622812857632	-559.3501401647718	423.32910246053507	1543.3602932490423	404.19830590060207	138.31701388998897	79.93285251284864	20	17	10	28	6	0.19877231187778366	0.29914864611856684	0.3093373874888337	0.19274165451481726	
4970000	-10436.782462110543	-9826.853727387905	-609.9287347226375	-9826.853727387905	127.80044421991636	2.6887009307290017	3.531257273533955E-4	0.7898215622575778	3.8682021889897275E-4	9.932213362050618E-8	0.8842635485409873	-567.7477665599986	574.3685676575672	4264.302454785523	532.4417164706518	292.35744108995027	76.99180343012951	19	4	27	22	9	0.19877231187778366	0.29914864611856684	0.29824185632387396	0.20383718567977704	
4980000	-10411.452876442308	-9820.758876174523	-590.6940002677861	-9820.758876174523	140.7827736977073	2.405046738018747	3.5622348743236364E-4	0.8425160976748715	4.1303772738617164E-4	9.811424088615453E-8	0.8367301260357521	-553.7364408600289	335.1010550643653	500.29210828503057	2013.2519639441093	134.3685522905889	21.66801468107506	12	8	23	33	5	0.19025236989907865	0.3100021265695043	0.2959083178516415	0.20383718567977704	
4990000	-10436.602845455167	-9834.265096136376	-602.3377493187918	-9834.265096136376	190.9083982898564	2.5648374126306477	3.791213555331619E-4	0.8658439889881622	4.034375962014477E-4	1.5268490985535789E-7	0.9895870000262733	-566.3418109900606	565.092984792022	1667.4617960523449	477.60913648025934	138.4114492356533	39.074517048438445	19	16	18	21	7	0.19025236989907865	0.3116432023147103	0.30525736460623937	0.19284706317997322	
5000000	-10423.685288563696	-9833.101130830288	-590.5841577334086	-9833.101130830288	128.31286414508287	2.5648374126306477	3.692895709270239E-4	0.7469085556965352	3.9724085546309314E-4	8.52830846675215E-8	0.7639072159498699	-553.7937015130158	509.6092763669983	1626.305359615961	860.0487572022704	217.94190565958252	43.42650188969546	23	8	14	29	7	0.1805905627221174	0.3116432023147103	0.3149191717832006	0.19284706317997322	
5010000	-10440.415112736131	-9841.109105898044	-599.3060068380878	-9841.109105898044	161.81457224362637	2.5648374126306477	3.6818425292374876E-4	0.727865624998884	3.9178578537464625E-4	8.100872984552723E-8	0.7688282226894905	-560.2704384965756	381.0512574409754	2172.7692819588515	819.8226632983714	288.56034019928353	30.952120459924995	19	12	11	31	8	0.1805905627221174	0.3080683170913221	0.31900273649095284	0.1923383836956092	
5020000	-10422.373507672268	-9833.982989122766	-588.3905185495022	-9833.982989122766	136.3950765337387	2.6520597543847444	4.0670145556817296E-4	0.6999404964462242	4.481345967542708E-4	1.1437265837742207E-7	0.8160492645753157	-551.279009015158	862.2846277935695	2512.320566369435	561.6089452289926	210.44382741792919	16.153065257169747	19	12	10	32	8	0.19609499159276542	0.3011470698644187	0.3053793080241863	0.19737863051863117	
5030000	-10419.844803521093	-9827.48263930741	-592.3621642136825	-9827.48263930741	117.79099816393972	2.5919643018047154	3.0570389795165585E-4	0.6710637606422719	3.4195099301160355E-4	6.049001622141227E-8	0.7828819385747414	-554.4209302782579	618.0097245350819	2887.517452425242	445.9867026471784	198.71148289651921	15.552027288217255	23	12	12	27	7	0.19076234142717796	0.29510712368974307	0.31071195818977376	0.2034185766933068	
5040000	-10441.124223707786	-9842.222003848146	-598.9022198596401	-9842.222003848146	116.21209051578093	2.4472988435923537	3.239704468125846E-4	0.6583011093374412	3.7097889889136813E-4	6.113787066117415E-8	0.7128991029026166	-559.7754025627777	2090.786262325577	1108.7393553355405	2737.4672622123353	234.40027478290133	20.633455339829666	3	22	8	41	7	0.17966131819942704	0.31814077184804673	0.298779333259221	0.2034185766933068	
5050000	-10439.711098250884	-9843.832220065698	-595.8788781851857	-9843.832220065698	120.56981575265684	2.8621708071453904	3.298971501079612E-4	0.6569786507279053	3.685296526706376E-4	5.808002867369995E-8	0.6992974506592865	-556.729262709032	426.54802139656994	1085.681433382171	3649.907573896065	200.4413933052785	30.69924403735166	14	11	7	45	4	0.17953830177333402	0.30830218182459856	0.3086179232826692	0.20354159311939982	
5060000	-10447.576157001513	-9845.130483676216	-602.4456733252972	-9845.130483676216	141.40568868816425	3.007266731024476	3.1263679217657643E-4	0.669732994687923	3.431182820425152E-4	6.343989444229769E-8	0.7847020409547053	-564.6034342642714	593.6673140956924	1338.4842457153059	2427.7989683167425	196.55827169731563	23.797311852402988	9	13	12	39	8	0.17953830177333402	0.3044803426766786	0.31959785366697996	0.196383501883009	
5070000	-10457.338676304822	-9840.038154681153	-617.3005216236687	-9840.038154681153	139.28899889410417	2.505524711715998	2.979022731739561E-4	0.6505454889529866	3.1179516481260065E-4	3.6071298493182645E-8	0.6783341345657703	-577.8598322584105	627.6058238813085	2537.308624218997	2286.025336496278	219.6440449046105	60.3386672855302	17	15	6	37	6	0.18382507741482282	0.30019356703518985	0.31959785366697996	0.196383501883009	
5080000	-10477.136064776552	-9842.09916106017	-635.0369037163821	-9842.09916106017	144.59387667424704	2.505524711715998	2.375720967300087E-4	0.6615358437021651	2.609149967967465E-4	2.8251762710338222E-8	0.6926729876260209	-596.5183827774463	1175.7069498341064	2784.7339351462156	889.3943322976106	275.2038799256989	200.51771330188836	16	13	13	22	17	0.17522918251557168	0.2986979951974758	0.32017616876836347	0.20589665351859063	
5090000	-10476.217509954313	-9830.361485815669	-645.8560241386439	-9830.361485815669	153.56959567988991	2.540471899821726	2.4311942946007376E-4	0.7833457066414785	2.6841597982264493E-4	5.4621197290016646E-8	0.9182907033777123	-604.4662352217364	1250.542575832709	3773.204072469489	1891.557684879764	637.1206175410674	197.92439869627748	17	14	5	9	36	0.19895685499006227	0.2958046899771772	0.3084245905134765	0.19681386451928565	
5100000	-10471.195265436423	-9833.096005381369	-638.0992600550543	-9833.096005381369	165.57542756162445	2.540471899821726	2.7537710868481645E-4	0.8760536738017737	2.685943203223975E-4	7.31457156803956E-8	1.0461443615710666	-590.596637073788	1057.2993747546623	2244.814060526307	13675.897567996195	848.6835422323273	252.27344539927108	14	11	4	19	33	0.19895685499006227	0.2958046899771772	0.3084245905134765	0.19681386451928565	
5110000	-10473.51281625362	-9842.102648348473	-631.410167905148	-9842.102648348473	178.07732864144452	2.540471899821726	2.586333187154451E-4	0.8372804857275421	2.7977276450360877E-4	6.755258768696169E-8	0.9682881525587604	-588.8247351577529	792.399650647262	1706.9874243780466	4345.612193040333	1522.020835140882	217.20832280276653	19	1	8	7	46	0.19895685499006227	0.2958046899771772	0.3071930963904071	0.198045358642355	
5120000	-10484.209822856728	-9837.544590757818	-646.665232098911	-9837.544590757818	276.1431963075017	2.7382209065711716	2.3736120844560768E-4	0.7723365918547845	2.4738305279815826E-4	4.3346869163146763E-8	0.8552100010305587	-607.1402682209153	502.96951643609003	1134.264821525873	2392.897366587598	685.2920793727895	224.39180569562944	6	11	17	13	34	0.19895685499006227	0.29380176159347904	0.3071930963904071	0.20004828702605312	
5130000	-10481.237264079482	-9832.864598020686	-648.3726660587961	-9832.864598020686	222.66833358177374	2.7382209065711716	2.3106447664669004E-4	0.7483347090709483	2.519916647349715E-4	3.683244694406713E-8	0.8574665976410163	-606.2982033901623	1284.5797040747195	5983.141168083885	235.2533775214277	318.19647694970644	351.427266961518	22	13	8	3	35	0.18055917729501217	0.30393564991842353	0.3194153828919121	0.19608978989465367	
5140000	-10487.127521068465	-9834.535149702084	-652.5923713663816	-9834.535149702084	252.92248441758196	2.406302384815023	2.0234276542341944E-4	0.72270159820376	2.0968953877738557E-4	2.4933186821506516E-8	0.8082173521066809	-612.092951313711	1711.3728736317644	2968.254927324723	2324.977900801758	290.02251831884655	311.2779203230476	15	19	1	1	45	0.1822153754580627	0.29866854141697163	0.3230262932303135	0.19608978989465367	
5150000	-10506.8188403309	-9846.667490431611	-660.1513498992883	-9846.667490431611	233.0274786519776	2.671351973054637	1.887378608212897E-4	0.6748587838534599	2.091223498720032E-4	2.057753297817849E-8	0.7396017242078697	-616.9431927890319	1966.8711239063641	2749.076755364995	3840.7069319689026	2632.6828474571903	241.8691197802951	14	14	4	9	40	0.18981584034779886	0.31878821607192803	0.30988103875552686	0.18151490482474777	
5160000	-10474.357449126199	-9835.693754732298	-638.6636943939018	-9835.693754732298	228.51712893397234	2.6032485272010146	2.1117373530788735E-4	0.6121112254427193	2.3150151834088538E-4	2.1834494863590136E-8	0.674256192821834	-596.1404687966449	674.7019632326262	4365.334003060176	3155.5848552489397	223.54923132561672	44.27348282371445	22	10	8	37	4	0.2011176950844466	0.3043573258430808	0.3091032393708016	0.18542173970167256	
5170000	-10511.939335093388	-9845.178539160364	-666.7607959330236	-9845.178539160364	263.7534206252471	2.490862433385689	1.7638221112337943E-4	0.5573968812063648	1.78553000992722E-4	1.161377024096459E-8	0.6153259465890667	-626.7090034666759	1654.216826571436	3259.206952821245	2490.8532718131246	400.3746049616429	190.63852545433693	15	9	17	17	23	0.1812497838331195	0.3070387172798499	0.3064218479340325	0.20528965095299967	
5180000	-10491.834063172451	-9836.442439832423	-655.3916233400281	-9836.442439832423	299.5342340133122	2.785736895142192	2.0407670693090143E-4	0.6899166125835258	2.095272771982536E-4	1.7202479018300757E-8	0.6934489153394782	-614.2275143579932	1030.8132960458252	4155.681871121978	1404.2327990825347	421.77197716594634	203.79033229612457	20	17	4	14	26	0.1812497838331195	0.304790120960803	0.3190917560804416	0.19486833912563745	
5190000	-10505.456269085802	-9836.366881281045	-669.0893878047569	-9836.366881281045	266.9125941767997	2.7370963792770313	1.7973393082974844E-4	0.6525540854918531	1.9442467297848705E-4	1.2808201857202752E-8	0.6591547925400024	-627.8241045428307	1353.4506187913664	2903.060367232364	3497.427799031277	552.0967180349143	287.1465076648494	17	12	15	4	33	0.1812497838331195	0.304790120960803	0.3190917560804416	0.19486833912563745	
5200000	-10507.126167191522	-9845.819940892949	-661.3062262985726	-9845.819940892949	286.8436415997611	2.7370963792770313	2.0147945780961163E-4	0.6055544433770715	2.1512376022954949E-4	1.2950156434894795E-8	0.5762945218029629	-619.0598419422417	906.4359745857564	2714.3268005118757	283.37862449470947	1247.0332906927986	291.71066703222914	16	13	7	21	24	0.1812497838331195	0.3046893830431451	0.3190917560804416	0.19496907704329539	
5210000	-10504.629299922999	-9839.2691363517	-665.3601635712992	-9839.2691363517	263.7020240359064	2.8857869110210874	1.8397251898436353E-4	0.6599233775236443	1.9911533817565562E-4	1.2577033831501549E-8	0.6218136093406086	-624.7799301942941	1841.992617768595	3412.56931747381	1644.2280561762925	676.0366094163135	197.81719044940718	12	14	19	7	29	0.18517921335246634	0.32148501546304437	0.31126464433441386	0.18207112685007695	
5220000	-10509.28786960451	-9843.21898044361	-666.0688891608999	-9843.21898044361	264.9796733434597	2.3194717840755668	1.954010555279954E-4	0.7573897315173986	2.1644327389929656E-4	1.7322415605018324E-8	0.7231248010276761	-626.1730249492851	1099.9455640325061	2393.8521980047276	2273.62907219249	265.86503443435123	265.49731809000025	10	24	12	20	15	0.18600584403974063	0.30172132386001166	0.31126464433441386	0.20100818776583534	
5230000	-10469.679193996224	-9828.133667747785	-641.5455262484401	-9828.133667747785	207.63777620496737	2.767364386858944	2.11651620457028E-4	0.6986817477860772	2.4259671944195868E-4	2.1796457200274993E-8	0.6768233604804559	-601.1779340746639	1463.6216166056693	4398.265645482749	1135.3188646483857	210.7631838530944	217.91664203653053	14	14	17	5	31	0.18600584403974063	0.30172132386001166	0.31126464433441386	0.20100818776583534	
5240000	-10491.30763879311	-9860.589481701862	-630.7181570912487	-9860.589481701862	221.1030309410383	2.438000411260076	2.491234220769873E-4	0.6654737225970714	2.6237957271432017E-4	2.674830310928482E-8	0.6985920015562121	-588.9579948254932	690.3443295772697	633.3037648998512	3614.893233418033	787.786196402826	180.23062017504765	7	10	11	20	33	0.18600584403974063	0.3165550965237698	0.29643087167065574	0.20100818776583534	
5250000	-10502.19183351205	-9876.483934894495	-625.7078986175547	-9876.483934894495	224.47323568234268	2.438000411260076	2.517039163573726E-4	0.4691686878222545	2.6304908030246033E-4	1.2393244203660564E-8	0.44046621475916725	-585.365955607441	655.581897769123	1304.2513413178608	4138.634110917778	725.7406158985159	231.10104823846535	18	3	7	20	33	0.1929268598510266	0.31475782896135895	0.2924374089547046	0.19987790223291135	
5260000	-10473.623062454362	-9843.943181455918	-629.6798809984452	-9843.943181455918	201.55797413465964	2.5788745439909753	2.662848858991314E-4	0.5801987986623485	2.684511494673298E-4	1.8449080071115895E-8	0.559672827661851	-590.1660837653396	825.2933954657038	1158.9846047473607	2707.8597082655187	933.0226908233168	122.9907012645066	14	4	14	17	32	0.1977823055375956	0.2827337701579461	0.32515713652302636	0.19432678778143345	
5270000	-10477.464208128802	-9841.176555083106	-636.2876530456954	-9841.176555083106	233.11376133396342	2.2869228748613875	2.3574698771444398E-4	0.6065934704000985	2.5623821474163587E-4	1.9206445631363757E-8	0.5810905248549754	-596.3431642023918	886.4593868065266	926.4393526912667	2053.455789212657	1927.654416972165	195.29828843028687	1	24	16	5	35	0.20287170374403776	0.2827337701579461	0.32515713652302636	0.18923738957499128	
5280000	-10489.105481234023	-9842.636207704361	-646.4692735296603	-9842.636207704361	248.22169827971962	2.6057830680280336	2.2270232308391847E-4	0.6315318841987614	2.373612744045507E-4	2.211977865831636E-8	0.6649668270798923	-608.276503048916	549.3048046171807	1400.435621990818	1794.5305439921858	109.60089045358006	219.04371526653856	9	12	27	4	29	0.20287170374403776	0.2827337701579461	0.32515713652302636	0.18923738957499128	
5290000	-10469.027065024686	-9830.360887992485	-638.6661770322015	-9830.360887992485	277.33709940157803	2.6208791644246485	2.1720801261444688E-4	0.7937690993941896	2.282800440339674E-4	3.907555792258737E-8	0.8562999554309139	-596.0074487190686	786.4542718939399	1497.6874426194736	5587.89217931724	667.5640890699074	225.88381794468881	17	4	10	17	33	0.20287170374403776	0.2827337701579461	0.32094641248791034	0.1934481136101073	
5300000	-10482.900841739653	-9827.34119299737	-655.5596487422825	-9827.34119299737	288.20457118305336	2.6208791644246485	2.0876431736595457E-4	0.6342923031714847	2.2872205362348846E-4	2.3142489108732438E-8	0.7208447517554833	-617.0573069872999	705.6301989075479	1647.3941615547906	2689.536944965489	265.8321651624235	43.91548300221772	10	5	25	36	5	0.2041828527276188	0.2925420614911299	0.3098269721711455	0.1934481136101073	
5310000	-10487.02948558152	-9836.58166878646	-650.4478167950574	-9836.58166878646	272.31803651473155	2.7491800615881816	2.3338149040919845E-4	0.5882764893836159	2.344280398013481E-4	2.4568244201986584E-8	0.6743245363265266	-610.4659340635274	934.1871678237522	1297.1432713131999	3761.5783091719854	421.5109679364423	126.2482174613303	4	19	12	41	5	0.1764761729709537	0.3035054850794396	0.3265702283395009	0.1934481136101073	
5320000	-10479.633279960586	-9837.270166225133	-642.363113735454	-9837.270166225133	234.862242353927	2.668446606073485	2.124346887354097E-4	0.6440467426067547	2.2768102190272652E-4	2.8973473305259626E-8	0.7796596171788978	-603.2577491365488	680.4746648297087	880.0184031894069	2718.3660754853063	367.479649017032	232.17258710402675	9	7	20	40	5	0.1764761729709537	0.3035054850794396	0.3232774662057976	0.19674087574381058	
5330000	-10489.935125483933	-9849.995407099947	-639.9397183839869	-9849.995407099947	226.50536054953974	2.668446606073485	1.9394485947088488E-4	0.5767907618050174	2.2401178356341804E-4	1.687026756638561E-8	0.6187793034285133	-600.8935188176093	838.6459623957458	2968.527121697639	1228.6865966902017	431.3760714566624	5.2512397905795	16	21	1	39	4	0.18480914034195464	0.2950321027464741	0.3130296118543485	0.20712914505722416	
5340000	-10472.68993541752	-9829.374956395204	-643.3149790223163	-9829.374956395204	228.05880592800827	2.724509310516084	2.3317879396015382E-4	0.6172531582807754	2.4363251876445034E-4	2.210028058050578E-8	0.6479085333911727	-603.6509091759334	791.4240953755441	1440.9117187402946	3524.6459143779375	452.6974712486119	53.53470981670493	5	12	16	44	4	0.18480914034195464	0.2950321027464741	0.3130296118543485	0.20712914505722416	
5350000	-10486.429359174665	-9841.81653867195	-644.6128205027145	-9841.81653867195	248.47387982541755	2.724509310516084	2.320974087556453E-4	0.6115860203190085	2.4622660682697707E-4	3.48370971412703E-8	0.7698437390728535	-607.5017419313646	650.8076724078485	1842.6781795935624	282.4362615021665	329.4928571486761	268.65528109284276	5	32	6	8	30	0.18480914034195464	0.31170213789646467	0.2956263289213983	0.20786239284018385	
5360000	-10445.039430637962	-9820.82304609379	-624.2163845441727	-9820.82304609379	264.3685217224846	2.913930427038616	2.184954009344373E-4	0.684455485006212	2.3626041177792013E-4	3.572114447076123E-8	0.8169070399607745	-584.826547969309	789.4899821021042	3161.3396768928133	125.15828264865655	327.8927878419095	53.41534347293907	23	11	11	35	1	0.20082525863815162	0.2964733125758185	0.2956263289213983	0.20707509986463307	
5370000	-10466.864686436274	-9848.120933917035	-618.743752519239	-9848.120933917035	175.5999935171595	2.9293392070423576	2.8529623014038135E-4	0.6148744915637606	2.9115740194377726E-4	2.6979251605201163E-8	0.5903153070152939	-582.2440974404728	1144.0717417381313	2632.7388290417316	278.0640164502748	210.26901689829978	18.19309330761977	19	14	18	27	3	0.20082525863815162	0.315458090241609	0.29962704781254607	0.18408960330769483	
5380000	-10445.778218443726	-9833.37952525518	-612.3986931885449	-9833.37952525518	155.6956202441437	2.9293392070423576	2.8974979337346914E-4	0.6960753019901109	3.233431825284634E-4	4.840744065598493E-8	0.7593244253688441	-576.1322005283455	822.218549533283	2054.607352158434	366.1192449653004	200.67227723410647	40.47777320209261	15	14	28	20	4	0.18542036636242837	0.3138192972781743	0.3150319400882693	0.18572839627112953	
5390000	-10426.204362886256	-9834.031665295966	-592.1726975902894	-9834.031665295966	149.44677869051318	2.9976393565556796	3.5836814147049013E-4	0.6001436643790975	3.805741303533307E-4	4.85178656475258E-8	0.6684238090171759	-555.7616310995725	1108.4396147566497	2341.136191711847	132.82422472316426	170.0184758635976	147.8259961786219	27	5	21	18	10	0.1707694760985882	0.3100891576369898	0.3150319400882693	0.20410942617615416	
5400000	-10449.598890532054	-9857.988243343678	-591.6106471883757	-9857.988243343678	122.55649618461565	2.8541077519779456	3.5662514769624473E-4	0.5701706654706699	4.056611145232454E-4	6.690650702348418E-8	0.672448357267047	-555.2914442830943	921.1358620323633	2813.7753786803987	193.7588100597409	129.09512141268257	87.03346426779437	20	14	22	21	4	0.1707694760985882	0.2995332834432116	0.32558781428204747	0.20410942617615416	
5410000	-10430.888527176096	-9835.301498094304	-595.5870290817912	-9835.301498094304	149.34748130350698	2.731658896400594	3.567984516208611E-4	0.6712534694353838	4.164928578277307E-4	8.312134428595364E-8	0.7715892613815589	-553.6355914877776	505.5216016794579	2778.0853504021356	4199.666941901099	196.48466738126552	91.0974637123075	26	1	5	36	13	0.1897856930345791	0.2833905996287458	0.32271428116052236	0.20410942617615416	
5420000	-10438.945809601948	-9849.944648482433	-589.0011611195158	-9849.944648482433	127.8185717711011	2.315425552650769	3.306919281257735E-4	0.5592620022331622	3.8913477319124765E-4	5.892216721928986E-8	0.6649752714222903	-550.2268280451781	776.352721334937	2333.4198659937088	2544.5089469105005	222.42100160133697	85.60279205871755	23	3	6	30	19	0.1928885431627333	0.2833905996287458	0.31961143103236817	0.20410942617615416	
5430000	-10463.738805818535	-9848.924049101804	-614.81475671673	-9848.924049101804	164.00441694431157	2.7207542637208406	3.066254928945358E-4	0.6072174073568603	3.4140131216465965E-4	3.9934945941272654E-8	0.6485452207921794	-575.929048108005	994.9406466953311	1418.8362853250796	1448.886876718165	1040.3691392932817	228.5263989287694	9	16	11	1	44	0.19541812117330104	0.2926978512966778	0.30717123465318813	0.20471279287683444	
5440000	-10464.527426742061	-9843.27799915943	-621.2494275826299	-9843.27799915943	161.95713888201834	2.484106052450332	3.070024463243928E-4	0.6128699311240626	3.343087248852605E-4	3.562142219687927E-8	0.6320648892857784	-580.844500697835	2031.2939666723546	2888.8233664553904	3554.0897585020025	262.2712335989047	154.58011613315568	7	23	3	17	31	0.19541812117330104	0.3118678888430896	0.30251185656954804	0.19020213341406275	
5450000	-10442.914199694129	-9835.213373604456	-607.700826089672	-9835.213373604456	183.6468101998543	2.60537029288826	3.4670675742860216E-4	0.625945820171478	3.374290258144159E-4	4.359279198036294E-8	0.6657056244199666	-567.7937502531025	754.8993014564566	1685.3154580074224	4227.6997859891135	210.21816433821172	105.87907826673104	17	9	6	25	24	0.19668151790019328	0.3056186051760558	0.3074977435096895	0.19020213341406275	
5460000	-10449.601519487727	-9839.383265252876	-610.2182542348505	-9839.383265252876	202.5217371536291	2.6727101418326673	3.4077782308327407E-4	0.6173707222138031	3.169762395142192E-4	6.301914961836163E-8	0.7373990807733581	-570.9677226074919	607.9823678329104	1062.5004204956183	3649.3843137681756	230.59735016382217	79.54679292103302	12	14	8	43	4	0.18962586757759226	0.3191174268473543	0.30105457216099213	0.19020213341406275	
5470000	-10434.690990360543	-9840.513720801328	-594.1772695592152	-9840.513720801328	157.50824166629673	2.6727101418326673	3.426940782330006E-4	0.7086516575431814	3.255150940176387E-4	6.771644460244172E-8	0.7951909707387522	-554.9926431441678	677.4955063544628	2254.0302194832266	2501.838151589824	171.98072086169728	71.98503490548782	18	4	9	45	5	0.18962586757759226	0.32080800279303334	0.30171556856471216	0.18785056106466363	
5480000	-10445.711106557019	-9853.22191887064	-592.4891876863784	-9853.22191887064	153.98311953638418	2.6727101418326673	3.1933801722262525E-4	0.5599408118732305	3.258085939018166E-4	2.9329396247314153E-8	0.5633997908697524	-554.5949090274667	637.1478061334327	1531.2128999913662	2904.8076792372553	184.49309877775306	10.668069284687073	20	7	5	45	4	0.18962586757759226	0.32080800279303334	0.30171556856471216	0.18785056106466363	
5490000	-10452.50664489026	-9839.15391119807	-613.3527336921899	-9839.15391119807	144.03722398343993	2.633902235435217	3.0111530220428755E-4	0.6537736454663277	3.3249813269126393E-4	3.708401722549179E-8	0.6568084951140303	-570.5571980750285	570.0040468012538	3897.1351961401106	3396.5670243649283	240.50012862874868	25.948267270084965	18	5	8	47	3	0.18962586757759226	0.32080800279303334	0.30171556856471216	0.18785056106466363	
5500000	-10450.015780035556	-9833.80313927077	-616.2126407647844	-9833.80313927077	159.23366316752174	2.5016109140541913	2.7108510055430003E-4	0.532202600145009	2.9083585402224586E-4	2.7179187721943338E-8	0.5992959650538124	-574.2964306666524	1160.3261043299658	3673.665848597008	7204.8771132182255	251.90683209340335	37.15624519776942	22	8	1	46	4	0.2035096987729762	0.31714155748939327	0.29224396088882976	0.1871047828488022	
5510000	-10474.997753103766	-9852.234325404559	-622.7634276992073	-9852.234325404559	170.00321803969064	2.4010076612134736	2.4269829746950228E-4	0.5582429806797055	2.6450653215371234E-4	2.1949155080060075E-8	0.5803083961857558	-582.8221330060786	708.2179716184892	2872.2898565035366	3316.068581429623	231.87660710655445	22.077982636830967	13	17	4	44	3	0.2035096987729762	0.313510890710406	0.29224396088882976	0.19073544962778943	
5520000	-10461.800470172471	-9838.198720643597	-623.6017495288752	-9838.198720643597	230.97266324728446	2.495709606290689	2.418787473331758E-4	0.7037911690224748	2.608316469034885E-4	3.656450896792643E-8	0.7491816942964671	-585.645348014768	705.3582119640876	2170.1489753383707	159.82261429318476	377.90048036676825	69.60012970864697	12	22	41	1	5	0.2035096987729762	0.28617896225005585	0.30540081162081417	0.20491052735615517	
5530000	-10452.892037008294	-9839.637275840243	-613.2547611680513	-9839.637275840243	190.52236318507414	2.255020643493111	2.7990714694780253E-4	0.5773600305382187	2.7228698736870795E-4	2.7463145199645714E-8	0.6495315714464114	-575.6148494968552	1310.4656370407301	3819.3166505784	243.0670336854614	127.54883597734229	160.3484612690591	18	11	48	3	1	0.19624326814324694	0.2938739395375465	0.31266724225054343	0.1972155500686645	
5540000	-10450.532822850222	-9832.204877647117	-618.3279452031047	-9832.204877647117	210.13912211438495	2.5048665270025094	2.7753332386210635E-4	0.6769323897013448	2.855438100087996E-4	4.841239910466003E-8	0.7753155928549406	-579.585574156573	699.6353576739124	2013.853186886948	1494.8148675415925	336.4309085728791	234.0045775221443	21	7	3	24	26	0.19624326814324694	0.2938739395375465	0.31266724225054343	0.1972155500686645	
5550000	-10476.120702597429	-9843.596382823538	-632.5243197738913	-9843.596382823538	191.8072237982644	2.5923477008298033	2.2810130628309023E-4	0.5865860468521035	2.392380823353201E-4	2.0897279900803004E-8	0.6415789300744154	-590.241577493587	661.6159367407707	4113.769848088722	1671.96063272153	299.5811511411032	284.42237044222554	17	11	4	6	43	0.19624326814324694	0.2938739395375465	0.31266724225054343	0.1972155500686645	
5560000	-10522.160973469645	-9848.465039747052	-673.6959337225926	-9848.465039747052	298.5485536664225	2.6460138692952215	1.8749650324777895E-4	0.6381623343284478	1.9166631519791397E-4	1.7028096486413368E-8	0.7076411359770748	-630.7243066391006	2434.199154489896	4800.543795734134	2300.8860546214346	1740.458191231058	350.47633081882486	19	14	1	3	44	0.19624326814324694	0.3024482996658875	0.31266724225054343	0.1886411899403235	
5570000	-10497.179711514042	-9835.4544727208	-661.7252387932425	-9835.4544727208	355.9441565525353	2.4724895111513194	1.886791384655799E-4	0.7224481333506748	2.0286963941060056E-4	2.4439799458175796E-8	0.7902824046074828	-613.7991472746406	670.7218099832542	634.3777446599591	4920.929074326573	8283.201405916596	385.01138645320395	19	2	3	9	48	0.19624326814324694	0.3024482996658875	0.3087145178909676	0.1925939142998993	
5580000	-10454.15242310359	-9826.13737434392	-628.0150487596687	-9826.13737434392	251.13368919121223	2.4204330549763213	2.537379934582887E-4	0.6510981872725807	2.5077719355189883E-4	3.044106052540847E-8	0.7567711839635397	-587.6830541869023	611.3879059339507	492.2185950117485	646.4003595227595	2849.2658131295184	293.048930897228	14	2	2	14	49	0.19624326814324694	0.29728331844852096	0.3087145178909676	0.1977588955172658	
5590000	-10483.39027795569	-9847.690972611943	-635.6993053437466	-9847.690972611943	293.9395530395008	2.48681096629263	2.1986055169833464E-4	0.6215132864832893	2.3041197573463523E-4	2.5891920899356206E-8	0.7204849917997266	-593.9322272600266	679.085300652094	1484.5144725771731	2172.2079219200987	3589.30343121691	284.1052882430842	18	3	1	13	46	0.17871180881083587	0.3202640903208738	0.30326520535102586	0.1977588955172658	
5600000	-10450.98812627621	-9815.77370914344	-635.2144171327703	-9815.77370914344	329.5630794312378	2.82564306207949	2.2113802709311037E-4	0.6580217527847145	2.368087204599685E-4	3.2978828144143804E-8	0.7659345279461015	-589.2152190383158	1898.157281016029	200.53605528221163	1437.4539881087628	3489.1236401314795	180.14366925886654	4	7	12	12	46	0.19536511090460784	0.2943535750429347	0.31706670244067153	0.1932146116117872	
5610000	-10487.74749032724	-9827.06505670427	-660.6824336229688	-9827.06505670427	323.92639600864186	2.82564306207949	1.8745280267011154E-4	0.6356714258035576	1.9849500557870344E-4	1.394627805063943E-8	0.6603708578485401	-617.6891747892706	1264.3676456517805	877.2156043747049	3434.75897250888	2752.201920277219	312.54698362765896	18	4	12	4	43	0.1836786430844453	0.3129356786614675	0.3129896192169079	0.19039605903718065	
5620000	-10486.430911002102	-9837.844934803743	-648.5859761983596	-9837.844934803743	295.8305342201779	2.632908154244795	2.2934308219526371E-4	0.6004091691056225	2.1943464436887405E-4	2.0839473406578697E-8	0.640322642874843	-606.5489150380188	428.18184621000904	1124.358748548127	1627.2157446630633	4524.91420562055	319.90517699352006	11	1	14	11	44	0.1836786430844453	0.3129356786614675	0.3097301000926966	0.19365557816139198	
5630000	-10493.814340143757	-9834.452465295784	-659.3618748479738	-9834.452465295784	399.1632680543843	2.8762607837389216	2.043592633087982E-4	0.6772606697149882	1.951952938005397E-4	1.6195408399838443E-8	0.690945292602733	-617.7042208874977	729.9087702773649	2446.33853248467	2797.7437988671218	1120.6628536727649	351.0446932633063	15	11	10	3	42	0.1836786430844453	0.3129356786614675	0.3097301000926966	0.19365557816139198	
5640000	-10503.153419079707	-9847.077873355203	-656.0755457245034	-9847.077873355203	297.0898906215658	2.8135096646190894	2.1611325761490387E-4	0.6466262217651786	2.1032428736077476E-4	1.9352723720264626E-8	0.6681188793587586	-614.5480339314482	582.5296629144545	951.1425732649853	3117.2465403468495	2278.4326771248584	319.2108264803185	9	10	17	4	41	0.20444586562908498	0.3129356786614675	0.3097301000926966	0.17288835561675228	
5650000	-10511.181513281164	-9845.67588194772	-665.5056313334437	-9845.67588194772	247.6946438580742	2.6111188704184216	2.098003332170497E-4	0.606385590758917	2.1967216496482895E-4	1.8767443361134642E-8	0.6860876345744226	-624.1677951889243	1019.0523128573166	2098.237395312858	3612.815833659144	1263.450600929284	256.2491894209703	8	16	7	17	33	0.20444586562908498	0.3129356786614675	0.3097301000926966	0.17288835561675228	
5660000	-10498.880105100816	-9844.063958910383	-654.8161461904331	-9844.063958910383	381.2742493953181	2.8469951428433653	2.1596807054908508E-4	0.6575376883592974	2.1254285887585943E-4	2.3332738663728424E-8	0.7338784524031057	-617.3441438904837	1616.6073846048757	2195.540203324453	230.68713467402364	264.8470982391632	249.9571666380889	16	27	8	5	25	0.17201685591800892	0.31034768259245604	0.3002782664632327	0.2173571950263037	
5670000	-10481.854219201537	-9838.336763715073	-643.5174554864641	-9838.336763715073	305.4160506767361	2.6017276872020068	2.442043736683027E-4	0.7296311603548757	2.3774598216646356E-4	3.8031891673082384E-8	0.8307128860083556	-606.7414501301918	922.5021896978953	1753.1484636125638	303.36475522378737	288.1599688040513	195.3592639997258	16	27	1	30	7	0.1724458539382236	0.31034768259245604	0.3002782664632327	0.21692819700608904	
5680000	-10464.610032586017	-9835.653826550844	-628.9562060351731	-9835.653826550844	244.52844951947753	2.6017276872020068	2.7777796777138836E-4	0.6162624371389313	2.8440500382570787E-4	3.785449096005006E-8	0.6800883636465862	-592.0717203950792	551.4029054140707	1929.9636786189014	628.6918099051313	182.34427812803855	133.21491081604722	15	15	21	28	2	0.1724458539382236	0.31034768259245604	0.3100949583555468	0.2071115051137749	
5690000	-10452.724408233313	-9836.991179039807	-615.7332291935045	-9836.991179039807	234.4470822199265	2.5483896956767196	2.6882525619070536E-4	0.5883806187653571	2.8988950885510447E-4	3.0068237808842714E-8	0.6423747428231205	-576.0619810293731	686.8955284649519	4010.453454062645	491.8082694385634	148.54196011371718	113.50084679357977	19	14	16	28	4	0.18835046889320867	0.31034768259245604	0.2941903434005617	0.2071115051137749	
5700000	-10464.268339207838	-9845.127196765003	-619.1411424428358	-9845.127196765003	238.91165217997508	2.718051437922979	2.7870172394987077E-4	0.6606607737557328	2.820383953843861E-4	5.040780352016685E-8	0.7694522030515474	-580.5425372962319	931.3667924916928	3514.601830697722	250.6350405353789	207.3143851989713	174.26929118190327	19	14	23	19	6	0.18366850370201304	0.31034768259245604	0.3088369469663365	0.19714686673919574	
5710000	-10445.530841446609	-9833.383920555762	-612.1469208908476	-9833.383920555762	176.5096479811417	2.718051437922979	2.739986667826632E-4	0.5981507097109909	2.9747174700551696E-4	3.773256424348613E-8	0.6903008174148745	-575.7521669591426	812.6144128028371	2871.10892680346	191.1191817445232	144.2783960691585	39.275544012468146	23	14	16	25	3	0.18366850370201304	0.31034768259245604	0.3088369469663365	0.19714686673919574	
5720000	-10467.143063271404	-9828.747934593539	-638.3951286778641	-9828.747934593539	230.79323986679466	2.7109047406838767	2.1585005912698043E-4	0.6769790422929232	2.441610176661035E-4	3.192431034033377E-8	0.7793619644523871	-599.02063813613	1251.7301403270894	3439.510433829223	1557.6091331614325	234.23963439050877	86.08224338973362	27	11	1	38	4	0.19336858313152144	0.31034768259245604	0.3105184864549053	0.1857652478211185	
5730000	-10478.205786925037	-9838.92910459862	-639.276682326418	-9838.92910459862	250.48246704754717	2.7024708797173846	2.492599989061874E-4	0.6001239533706115	2.5857175778671345E-4	3.10240458935417E-8	0.7134445944540109	-597.5195923758914	1977.3299377697056	2361.991981639041	3240.501117984433	1554.80511697916	234.37801569029946	2	29	6	3	41	0.19336858313152144	0.2910831366445267	0.3105184864549053	0.20502979376904787	
5740000	-10463.803147468157	-9832.768152119495	-631.0349953486626	-9832.768152119495	320.5313975273878	2.7024708797173846	2.518941586666916E-4	0.6395413561793071	2.6426201308309464E-4	3.174761142526861E-8	0.6570470782106972	-588.316901622266	882.4647929874163	2096.9917891127125	5170.943525544568	1564.763121459707	218.43528495416595	18	2	9	8	44	0.19151191233423873	0.2910831366445267	0.3105184864549053	0.20688646456633059	
5750000	-10479.059271657068	-9829.07778120159	-649.9814904554796	-9829.07778120159	266.6477436250336	2.7024708797173846	1.9749280465163513E-4	0.7468692723552005	2.3325952645685054E-4	2.2984969316016647E-8	0.7255212372118796	-608.8250661603965	764.1571639993153	2640.2692702531162	3012.0599661076017	289.6013484068711	278.9076458373849	14	17	2	5	43	0.19151191233423873	0.28984187410722556	0.3105184864549053	0.20812772710363167	
5760000	-10471.233759322231	-9829.099799801183	-642.1339595210488	-9829.099799801183	235.39715139772534	2.7024708797173846	2.150884763647778E-4	0.7373228170572973	2.499148809522639E-4	2.9709033548109358E-8	0.7271598820184653	-599.9840189387593	898.4792380427344	2399.0315867721897	4191.0743497322965	946.9673812483315	277.8770395543303	12	18	2	10	39	0.19151191233423873	0.301262755908942	0.29909760465318885	0.20812772710363167	
5770000	-10462.790426299245	-9814.717818853676	-648.0726074455696	-9814.717818853676	337.4697521294044	2.4397123423392304	1.7730071232942212E-4	0.5832927759364462	2.0857014021740934E-4	1.4944680828297796E-8	0.6258321052380155	-605.8764862381873	1665.3825528628647	1124.586254979045	4505.980239983738	764.8723327915909	309.89860860725156	1	20	10	7	43	0.19322946849348743	0.30929786525125885	0.3012482363071669	0.19622442994808806	
5780000	-10483.526461751477	-9838.323769909002	-645.2026918424735	-9838.323769909002	309.3674547950044	2.4397123423392304	2.0627731668534073E-4	0.5010772043708299	2.242885200401928E-4	1.4068704714272358E-8	0.5640778637186203	-602.9168145569	1604.4447672418053	1027.0757519321758	4683.70082849119	720.113176116743	334.64019620775366	2	22	8	17	32	0.19322946849348743	0.30929786525125885	0.3012482363071669	0.19622442994808806	
5790000	-10466.822409826866	-9828.537167208735	-638.2852426181305	-9828.537167208735	242.71462510893733	2.7362076320748705	2.286482986267799E-4	0.5297166482805253	2.6379132463994246E-4	2.125978160553278E-8	0.6188014659620839	-596.4405757802466	2923.431263551355	962.1877403692164	3558.7724391841584	523.6481527857975	235.50163745177363	2	18	10	26	25	0.186393444160922	0.3090143740362455	0.30836775185474574	0.19622442994808806	
5800000	-10465.67525729339	-9830.866490579143	-634.8087667142457	-9830.866490579143	225.32811195078426	2.6491601313901714	2.4449582005850977E-4	0.5557970538661192	2.6213454667669834E-4	2.0993958835510453E-8	0.5999984207066161	-594.4818842622836	1656.7919167962777	474.27853742632675	2475.930671386004	307.8259732396016	47.65261708011439	7	14	14	42	4	0.1926237433296225	0.3090143740362455	0.30836775185474574	0.18999413077938754	
5810000	-10493.12463482023	-9848.479406401475	-644.6452284187553	-9848.479406401475	238.15747078355727	2.8013308198178946	2.42265206746346E-4	0.5615858217423914	2.48348832226529E-4	1.825948578857211E-8	0.582749528551226	-604.2150095257749	619.8311885772587	1654.5677070428858	4412.111170485871	419.91987388059005	88.48567068587867	16	3	11	47	4	0.19279281619202182	0.3090143740362455	0.30836775185474574	0.18982505791698823	
5820000	-10498.215493352676	-9840.94116873303	-657.2743246196468	-9840.94116873303	228.5664489955782	2.5829055827298872	2.25246448032207E-4	0.5902904638145471	2.2535205374272932E-4	1.6324764909067284E-8	0.6012140666433256	-612.93169394598	734.0793861193849	2738.704876588355	7878.501486143799	1177.7929442146058	384.4445433765311	21	3	6	17	34	0.1983943188732482	0.3090143740362455	0.29476416429103813	0.19782714279946942	
5830000	-10508.682958224565	-9853.7729187526	-654.9100394719643	-9853.7729187526	230.98044418514624	2.674948309433911	2.1530564236916779E-4	0.5089678182196979	2.2773978045361135E-4	1.3236834166264348E-8	0.5348850227070026	-613.5112272139324	1172.1708966056497	4719.035700664997	605.4686430218708	739.0443188480784	416.48525230105247	23	5	3	15	35	0.1983943188732482	0.3090143740362455	0.29476416429103813	0.19782714279946942	
5840000	-10471.712980940618	-9829.95632089264	-641.756660047978	-9829.95632089264	312.85119958776147	2.6085299742383508	2.3301957481841463E-4	0.5807889565625214	2.484467404094017E-4	2.6700318739565208E-8	0.674291388472038	-604.158214987303	1093.83311186606	1764.8837633915455	964.946100336125	382.09225889580506	257.19234803994436	18	14	11	1	37	0.1983943188732482	0.302263710167273	0.30151482816001063	0.19782714279946942	
5850000	-10470.22055114511	-9839.291621175817	-630.9289299692944	-9839.291621175817	227.68844651942766	2.4870161599079337	2.8001723148326824E-4	0.4752088755447572	2.970603699036645E-4	2.469269602807504E-8	0.5524866857680292	-592.8542759011116	698.4766846412568	2196.0758273106785	1202.5820745283738	389.57120432173735	211.69001538532075	20	11	3	18	29	0.18970134899288807	0.31095668004763316	0.30151482816001063	0.19782714279946942	
5860000	-10452.41373718893	-9833.51242449687	-618.9013126920602	-9833.51242449687	194.929150695085	2.4870161599079337	2.748088926484066E-4	0.48038588045123315	3.024417736113248E-4	1.929320936241806E-8	0.5046322936726523	-579.1416874127465	1216.0648256685467	468.25293070764474	2101.4737842549443	715.6646741124173	201.88102328227853	3	13	13	18	34	0.18987922318961153	0.31095668004763316	0.30841975617366174	0.1907443405890948	
5870000	-10459.071681400923	-9838.767635471742	-620.3040459291811	-9838.767635471742	181.0630620411488	2.5935293699434507	2.8861733823121167E-4	0.5271994248906732	3.249711123652429E-4	2.9341403868982745E-8	0.5439586809621897	-580.0136378529903	2380.9695151019496	583.7290473168958	2097.4764066363423	650.572498564956	133.60715850363144	4	14	14	18	31	0.18893716211983286	0.31095668004763316	0.3095234553974291	0.19058270243510614	
5880000	-10484.221912159368	-9854.994476207778	-629.2274359515911	-9854.994476207778	240.59105060343086	2.372550517146641	2.359183020670586E-4	0.5490855446951838	2.795734167694607E-4	2.3931726740436105E-8	0.5826268656411924	-590.4387529147306	638.6746554008304	2103.563331322178	1111.6173417610755	112.07979552248877	300.42459490444645	18	16	8	3	36	0.1906764774728588	0.31095668004763316	0.30088292218327006	0.19748392029623923	
5890000	-10460.930982018837	-9833.342022717674	-627.588959301163	-9833.342022717674	249.31991392881375	2.685107716681513	2.647919943910183E-4	0.6720109213197495	2.9335131234864024E-4	4.662496892306075E-8	0.7567026094140837	-587.666317686424	867.330586170561	3454.347460936782	622.1972497175025	182.0566939808709	316.0957095168613	16	9	31	13	12	0.1919394592383059	0.30610483565732727	0.30454468680230296	0.19741101830206514	
5900000	-10449.995409954185	-9831.284911960563	-618.710497993622	-9831.284911960563	181.6708015049671	2.8171477775879636	2.8037138537915764E-4	0.6789551264880974	3.216668450277006E-4	4.5822985784521914E-8	0.7160470705253248	-580.4343596365857	439.32646912548734	2453.1356989791325	541.1294945996435	186.55247994642139	26.594625390057626	20	5	38	17	1	0.197484146787271	0.302511130078489	0.30454468680230296	0.19546003633193834	
5910000	-10441.164137809146	-9841.008363250614	-600.1557745585317	-9841.008363250614	169.42130179102412	2.448872911389925	3.3145432960379474E-4	0.6760295169860102	3.433991377803832E-4	5.655761934920082E-8	0.6984695539162185	-558.6780048783579	455.32065122031673	3792.780856548321	368.41800571769556	267.90798592471936	0.2874392290594593	20	5	33	20	3	0.197484146787271	0.3037231599778409	0.30454468680230296	0.1942480064325865	
5920000	-10461.874929019197	-9848.250343788395	-613.6245852308028	-9848.250343788395	168.12132384156013	2.8706981847981066	3.054393097565726E-4	0.5436535477579012	3.330870487299651E-4	3.1454029238919286E-8	0.5829789162582903	-578.0917566507331	746.6008909614753	1664.714095050858	1005.419067812245	139.16619631249313	1.9831949814400325	17	10	29	22	3	0.197484146787271	0.3037231599778409	0.30454468680230296	0.1942480064325865	
5930000	-10477.718053641145	-9848.978690078573	-628.7393635625718	-9848.978690078573	181.0024379583997	2.460697698805808	2.974093150940532E-4	0.5879548966547027	3.0071303225005834E-4	4.1972026049473575E-8	0.6805753373572878	-593.2956569891862	795.9181970939271	1596.7229546949832	855.0134831207778	153.56411724002288	23.524116769927726	14	16	19	31	1	0.20596644044286364	0.3037231599778409	0.29787306055577195	0.1924373390235248	
5940000	-10471.29375106982	-9847.26878620228	-624.0249648675397	-9847.26878620228	180.6123452402108	2.650545940401768	2.8870202770941186E-4	0.47632988107852253	2.977330314599273E-4	1.8809075548853604E-8	0.4790172176574794	-588.6464521683685	780.7024501472622	1620.58409507574	221.60330860216678	324.6097671800681	24.414238474648297	4	40	31	3	3	0.20216858870827784	0.29025609552568576	0.31134012500792707	0.1962351907581106	
5950000	-10453.162368649377	-9826.795427344296	-626.3669413050815	-9826.795427344296	187.40969944334216	2.6931836458218124	3.1309338920907737E-4	0.5543412649561166	3.023780860923439E-4	2.8704947877380627E-8	0.6027699142510435	-590.9527643456746	2142.0069971472767	649.0601893716154	710.3534581371165	199.3373872746174	7.864725872863763	35	1	14	28	3	0.20216858870827784	0.285073683458712	0.31134012500792707	0.2014176028250844	
5960000	-10495.1014552556	-9853.184861943337	-641.9165933122633	-9853.184861943337	215.73058427553875	2.6931836458218124	2.551817395143889E-4	0.5770818388723359	2.561785375288956E-4	2.1732808334823093E-8	0.6004738527909761	-605.4133052000402	1577.6118632690657	1335.183509692632	1135.1772461292467	244.8134157374874	7.947676021515021	10	31	11	26	3	0.20216858870827784	0.29254415316811455	0.31273753569487905	0.19254972242872984	
5970000	-10472.356859364952	-9838.94434901269	-633.4125103522628	-9838.94434901269	211.25217118855943	2.6925759951909183	2.766266230622753E-4	0.5173216564257813	2.935930377978042E-4	2.3608408760100725E-8	0.5465550833612011	-596.1532939725065	1485.9103312276818	3035.417725708775	544.0182807163088	205.72044989120855	106.04469898688922	25	5	22	28	1	0.2027556885974724	0.29195705327892	0.31273753569487905	0.19254972242872984	
5980000	-10466.444067926494	-9848.744233196194	-617.6998347302992	-9848.744233196194	192.63789577899018	2.286723414994224	2.970780502324435E-4	0.5373507835801856	3.2054107494123776E-4	2.892854893684843E-8	0.5571492879469173	-580.6226262630846	1401.9409717689964	2861.448484639942	285.0836439962621	339.10889909500906	3.0905719913299996	13	20	27	17	4	0.2027556885974724	0.30159757661767106	0.303097012356128	0.19254972242872984	
5990000	-10461.639867745624	-9840.842070932576	-620.7977968130477	-9840.842070932576	183.48055484829436	2.7977458377084132	2.848315792227529E-4	0.5843522911430932	3.023695091522422E-4	2.3760064264035383E-8	0.5402684063979823	-584.297228190854	711.6054778114996	2431.2731410348074	527.5662733432459	157.15116243731308	23.54694705591579	19	13	22	23	4	0.2027556885974724	0.28875628105202883	0.31033537474187056	0.19815265560862952	
6000000	-10476.113752148682	-9843.356513639772	-632.7572385089093	-9843.356513639772	216.38086266744705	2.5224493433205097	2.431870638864471E-4	0.6238864929599139	2.7217033852736187E-4	2.854467334536072E-8	0.6902039422775709	-591.0706873191019	951.0673523857735	5621.514560361467	924.7328933197733	330.1267387218386	26.9540052679662	26	3	10	39	3	0.2027556885974724	0.28875628105202883	0.31033537474187056	0.19815265560862952	
6010000	-10488.282068711798	-9841.338386219295	-646.9436824925041	-9841.338386219295	220.34236663852954	2.702299410952923	2.351543944368324E-4	0.6047518244322787	2.496753474221811E-4	2.1558269121847876E-8	0.6242209837943666	-608.461927364945	1523.8364404233475	3286.1117692615076	380.0988309356638	440.79348547281745	30.27598703208664	26	10	14	28	3	0.2027556885974724	0.2817684622163562	0.3173231935775432	0.19815265560862952	
6020000	-10493.580973891783	-9839.535628408985	-654.0453454827982	-9839.535628408985	273.5728615971578	2.702299410952923	2.1581314417094957E-4	0.6735758967910963	2.2028648296841047E-4	2.3103046613006704E-8	0.7084758664865485	-614.4743066889495	1229.4122585013029	2830.0177296170527	564.2444808172535	190.73518733782439	484.85970661087293	18	17	15	17	14	0.20119772799428648	0.2933577027511429	0.3072919136459424	0.19815265560862952	
6030000	-10466.969606696708	-9832.525189648179	-634.4444170485299	-9832.525189648179	248.3307004599578	2.600322326250638	2.531865895972828E-4	0.6181828191282124	2.564067500977634E-4	2.360800330716137E-8	0.6269484507562634	-597.5674023331011	468.12921879730123	1696.4566286553525	323.3480655156506	262.2422255054438	253.18461405786334	13	26	5	36	1	0.18124468346429234	0.3000770275484374	0.3072919136459424	0.21138637534132917	
6040000	-10466.624696365101	-9835.952201576662	-630.6724947884402	-9835.952201576662	262.67860248713345	2.4215900327120976	2.468826798769262E-4	0.6181300875671808	2.4222624885560684E-4	3.10636823188952E-8	0.7070620540804925	-591.3182462210503	613.3388835364866	2078.991091696657	2153.607632973588	285.60112149909	243.51742501986	18	1	16	32	14	0.18124468346429234	0.32249637009548776	0.3072919136459424	0.18896703279427884	
6050000	-10463.365807198956	-9843.242004365395	-620.1238028335616	-9843.242004365395	218.70768917685265	2.6861239997188364	2.9597793646459007E-4	0.5397371708044032	3.0164095877254225E-4	2.8714433027567806E-8	0.5764371704996429	-580.6896276404632	471.71916560067405	2660.1011145851703	624.690171164713	341.1416390439615	196.9766748683311	20	17	12	15	17	0.18710839831834628	0.31663265524143386	0.3072919136459424	0.18896703279427884	
6060000	-10455.675459424721	-9838.600415144734	-617.0750442799879	-9838.600415144734	279.99236135330983	2.6091742228031416	2.653473463199194E-4	0.5852899988526409	2.5557831068337503E-4	2.3858195177130677E-8	0.6246020598796078	-574.2824013897565	936.3496886710303	313.7188813972612	1671.7626547569953	3307.781698616632	316.68146893236064	3	17	4	10	47	0.1813146357123719	0.30662053254934557	0.30806448689016463	0.20400034484811924	
6070000	-10464.901980000208	-9833.732929447613	-631.1690505525951	-9833.732929447613	346.62716283757834	2.7696632924428877	2.7777885467512316E-4	0.5975237282188979	2.493976327050352E-4	3.2871280129840404E-8	0.6787050841836048	-589.391149023944	468.4568558340814	234.47053952473206	959.3185409630372	3873.5415961165663	258.4467542727671	3	14	6	11	47	0.1889185610386582	0.3118601460097981	0.3062317415596325	0.19298955139191254	
6080000	-10496.425684295342	-9851.80516075078	-644.6205235445615	-9851.80516075078	264.23926062471736	2.7696632924428877	2.7674612636214424E-4	0.5196248093261594	2.4730835051766097E-4	1.917480361955434E-8	0.5559866579412706	-603.879732033519	1097.3387826266496	452.8176339255757	821.885222851223	2969.5405758405336	435.60671496041607	1	14	6	15	45	0.1889185610386582	0.3118601460097981	0.2973956846628381	0.20182560828870694	
6090000	-10496.930970208194	-9852.042352532777	-644.8886176754172	-9852.042352532777	263.0652079938837	2.79924953634686	2.4405359069148015E-4	0.4772975493597442	2.35694072776513E-4	1.7478030480595856E-8	0.5619427459741787	-603.5745024745385	942.9629601922157	865.61571739009	1210.7130876407477	3969.5607708241005	326.6368420155265	10	8	5	15	43	0.1889185610386582	0.30550322027011884	0.3037526104025174	0.20182560828870694	
6100000	-10475.011635985107	-9831.231719578664	-643.7799164064435	-9831.231719578664	263.42352965332987	2.7336268066786653	2.329468111077341E-4	0.6621467528253474	2.3043386494333597E-4	2.565924799641008E-8	0.6965081661740519	-598.1091810484288	6208.793392005462	579.6709809882178	2975.9461800513436	1661.9495711760717	400.0734894150985	1	23	9	3	45	0.18709700008940292	0.3073247812193741	0.3037526104025174	0.20182560828870694	
6110000	-10488.778302559356	-9837.03989312906	-651.7384094302953	-9837.03989312906	259.7403581943895	2.7275449422151885	2.0265590970091482E-4	0.5326444890333102	2.03092432933741E-4	2.0900167492863933E-8	0.6980592718097048	-608.214759768495	658.7395286878286	2189.932388979055	7595.665279717602	527.1797819249789	436.17781079384844	15	7	11	17	31	0.18709700008940292	0.31141201716715083	0.3037526104025174	0.19773837234093022	
6120000	-10466.716205322215	-9844.470539700258	-622.2456656219567	-9844.470539700258	266.53684014407133	2.7275449422151885	2.2419247425944336E-4	0.5404108870845638	2.1714494144780495E-4	1.8325660806693108E-8	0.6413747312062078	-581.8331602991444	843.6063838498512	887.8190616072264	4425.945843730688	252.3443568738596	35.80407617793254	16	6	13	43	3	0.18898959428333498	0.31141201716715083	0.3018600162085853	0.19773837234093022	
6130000	-10474.905157236894	-9836.873517872447	-638.0316393644466	-9836.873517872447	298.817317581499	2.4669644030181512	2.0885414539320604E-4	0.6100533188451368	2.0407373542652034E-4	2.5951679540775973E-8	0.7217618094773698	-597.9200226452139	605.838706854717	1692.9036198114838	4430.667474053731	324.4023702517922	24.191967128619012	19	5	12	43	2	0.18898959428333498	0.31141201716715083	0.296887547592401	0.20271084095711456	
6140000	-10492.344640941912	-9852.302585656727	-640.0420552851838	-9852.302585656727	304.1267399334493	2.3963353135298284	1.8220044327685425E-4	0.5791140100292728	1.752387431555686E-4	1.1474163942148039E-8	0.6094931480262736	-597.2779574299091	1564.135579030932	8550.736194159606	1234.3190439613195	385.5406222861367	3.5210126580933943	23	5	6	44	3	0.1904926865291911	0.30990892492129474	0.296887547592401	0.20271084095711456	
6150000	-10476.003159341079	-9842.071672677874	-633.9314866632045	-9842.071672677874	241.21132495011088	2.753459115256715	2.217572525591557E-4	0.7288209764918969	2.165059347789244E-4	2.1717579764064787E-8	0.6930413096632441	-593.452513728607	859.8850081742676	4390.725147604166	543.7825875028891	319.748542558814	21.620194718480043	19	13	19	28	2	0.18853502253527835	0.30990892492129474	0.2972542539461084	0.2043017985973199	
6160000	-10462.829460854056	-9832.304179236316	-630.5252816177407	-9832.304179236316	237.86212135415772	2.753459115256715	1.9413766780377068E-4	0.6680643875450234	1.9970171417026255E-4	1.749737406107822E-8	0.6845540436660699	-590.8823440601018	994.5119670293001	4302.128516431381	414.2847682135352	299.6177834926058	50.903964306871245	23	6	2	47	3	0.18853502253527835	0.30990892492129474	0.2972542539461084	0.2043017985973199	
6170000	-10483.460017688833	-9850.8942710055	-632.5657466833329	-9850.8942710055	247.24596738929645	2.738506426125295	2.125366852674294E-4	0.5559239352542468	2.347773302559214E-4	1.3598130467974193E-8	0.5240282478375055	-593.3156673492635	1278.0229439688972	4179.043353848701	1075.3052967479275	292.11027432961475	31.025776667278933	21	9	10	39	2	0.1943249323546308	0.2900028213693916	0.31047238617922185	0.20519986009675711	
6180000	-10465.106933763811	-9833.063785382816	-632.0431483809955	-9833.063785382816	289.34106385386855	2.738506426125295	2.020363195933523E-4	0.6076944308787806	2.2130338057840403E-4	2.0594676675803665E-8	0.6503804699341387	-593.63953278052	838.4841302908195	2970.915699042236	586.3666217047193	360.2815517830965	38.8768815194286	24	9	4	42	2	0.18081273572186837	0.3076789637800673	0.31455549958060425	0.1969528009174614	
6190000	-10473.858206776695	-9843.325670559152	-630.5325362175424	-9843.325670559152	257.22173637596507	2.475966940205753	2.457434929494605E-4	0.5128514490339562	2.4576714814453503E-4	2.1440255866983548E-8	0.5906072341947617	-593.2849265992519	940.6311605975243	3012.4693877763398	560.8867477349515	252.53622167426315	12.19656683842796	24	5	24	25	3	0.20553635210321897	0.28290291460828376	0.31460793237103724	0.1969528009174614	
6200000	-10488.905522043826	-9849.610766666787	-639.2947553770383	-9849.610766666787	265.6749459874304	2.7680735379102	2.345150912744672E-4	0.5459829340260066	2.3595764224914738E-4	1.7078717923025606E-8	0.5746327084594478	-599.0354587761144	719.5321604840915	3664.0414878039123	472.9652855142223	125.3114023645362	300.7053064255279	24	5	35	8	9	0.18767497377853373	0.300764292932969	0.31402755694074264	0.19753317634775597	
6210000	-10487.146215768897	-9830.941136679001	-656.2050790898962	-9830.941136679001	360.1658549134007	2.8622339415199107	1.7641571135800475E-4	0.497626784892606	1.8205463955244295E-4	8.385448855174305E-9	0.5242200692214679	-614.9596619687832	1528.8845666280192	7779.470904273726	514.9630455656802	249.34182448921132	83.54643887579186	26	2	30	22	1	0.18767497377853373	0.3002113935612249	0.31440472703828254	0.19770890562196017	
6220000	-10502.331818952087	-9829.667665605408	-672.6641533466791	-9829.667665605408	375.2660030251275	2.6540175932830636	1.588578968732201E-4	0.606309749043458	1.6564201436840493E-4	9.468537029793505E-9	0.6106510242876779	-630.8385718545753	1443.0479584993384	5857.094661592074	961.1434588811114	127.61219563148941	299.13664691221777	21	9	28	7	16	0.19406338851747465	0.29478767187320065	0.3124142272613779	0.19873471234794812	
6230000	-10495.653653762267	-9833.855682211302	-661.7979715509654	-9833.855682211302	290.6489456577146	2.6906211690158752	1.6477128605994464E-4	0.6063245893672031	1.7964638292200036E-4	1.4092153851091592E-8	0.6971670539570449	-619.0533443315401	1299.2444623896115	7669.147943675921	914.7651286548319	200.85496827757837	180.7501185447352	20	5	33	2	21	0.19406338851747465	0.29478767187320065	0.3124142272613779	0.19873471234794812	
6240000	-10516.430448632154	-9838.455908305781	-677.974540326374	-9838.455908305781	299.8520029043859	2.444285526756047	1.5149292513781508E-4	0.5420883523183873	1.6601976029157676E-4	9.189292634142629E-9	0.630904619317059	-637.9438632626791	1667.661560147555	5201.989505854029	828.37879692226	259.33955154551074	228.390460040621	20	12	25	12	12	0.19406338851747465	0.29478767187320065	0.3124142272613779	0.19873471234794812	
6250000	-10496.252145843691	-9827.006265447837	-669.245880395854	-9827.006265447837	323.50386978874536	2.444285526756047	1.7374989917482808E-4	0.4842260058785048	1.846273315229739E-4	7.838152965692768E-9	0.5427760543742618	-629.2025044014304	1639.0161459560832	5126.441866947732	306.7480620581747	531.1043517079297	50.664804031782204	14	22	39	3	3	0.18954154535829537	0.2961917731539847	0.3124142272613779	0.20185245422634332	
6260000	-10519.186252995676	-9836.978205385236	-682.20804761044	-9836.978205385236	372.3027655152244	2.7294347337219027	1.2780509411951772E-4	0.5481262699047679	1.4463428493700122E-4	8.243022525527032E-9	0.6552381777858589	-643.2788014117837	2316.0718604282533	4242.727690038149	783.5749006027082	350.3877726902731	28.43386565765646	11	25	13	29	3	0.18665859847023786	0.2961917731539847	0.3124142272613779	0.20473540111440083	
6270000	-10544.529408334156	-9840.025331870522	-704.5040764636345	-9840.025331870522	763.0566496371015	2.7294347337219027	9.721442894348587E-5	0.544955859098517	1.0687329317364308E-4	4.346427987769772E-9	0.6553412560017583	-662.0636451657628	2713.011607990494	5825.718328107904	548.8140562463753	1125.725888316865	371.2754710597423	13	25	34	1	8	0.18975084738073897	0.2961917731539847	0.30931026418518903	0.20474711528008857	
6280000	-10559.023038136651	-9840.953397104056	-718.0696410325945	-9840.953397104056	673.3577506539146	2.4457610980699265	7.949061497225668E-5	0.4800289680825047	9.150923014427741E-5	2.0934870145553727E-9	0.5508214628665866	-677.9447731407688	2621.822753410643	4867.602109682914	589.7987435291946	505.02676489524015	396.5282091107162	5	32	7	28	9	0.18975084738073897	0.30719259852122444	0.30122342286186626	0.2018331312361716	
6290000	-10537.503800616703	-9843.89200983254	-693.6117907841628	-9843.89200983254	383.7460996646525	2.7838621997587834	1.1193862790279521E-4	0.4554740937928328	1.202486291818247E-4	3.329496371530861E-9	0.5251763731232236	-654.6982638462683	4279.018573861731	4497.236447264799	537.5636968223941	351.8207012384518	34.78165256436732	9	31	35	2	4	0.18975084738073897	0.30719259852122444	0.30122342286186626	0.2018331312361716	
6300000	-10512.809842679304	-9838.396174993462	-674.4136676858419	-9838.396174993462	348.62451609698604	2.7838621997587834	1.2313372718556758E-4	0.5242421978906603	1.46421908457798E-4	5.409846920390818E-9	0.5869550465393402	-634.5888348441566	1257.005664434688	4948.003023686837	699.3463203384855	352.83811032037624	34.09521708987455	12	26	8	31	4	0.17432750763627985	0.3020193320191132	0.32182002910843666	0.2018331312361716	
6310000	-10506.971930334696	-9834.784674440849	-672.1872558938463	-9834.784674440849	353.40602888293625	2.409066613195353	1.2974331161891357E-4	0.5891641242024492	1.3687736468485004E-4	6.381666466336934E-9	0.6452042575965231	-632.5925052173621	1438.096925073142	4571.2042008136605	319.6376578954568	458.40342537060013	6.262898905915863	19	20	15	23	4	0.19417794067802463	0.3032506145127614	0.30073831357304365	0.2018331312361716	
6320000	-10516.660553065974	-9841.649551154915	-675.0110019110591	-9841.649551154915	340.0494925291356	2.409066613195353	1.3323843515754836E-4	0.542386832597617	1.480013719607147E-4	7.084013471225947E-9	0.615129596812824	-635.732631830713	1195.1112169509881	3766.941890998859	754.3000741629246	524.7605620377523	32.82335414630372	20	22	10	25	4	0.18678088896284503	0.2979787744232853	0.2981452958415033	0.2170950407723677	
6330000	-10546.224513208173	-9846.528537814978	-699.6959753931942	-9846.528537814978	371.72440798972997	2.618277153437002	1.2559063713714726E-4	0.5298252179062585	1.3090147882487184E-4	4.983952042755106E-9	0.5897946213365683	-658.8119558915702	6824.7943013069325	4563.174058689406	1326.8453065628428	525.4382899411012	43.5359974488113	2	38	6	31	4	0.18863877745228888	0.30159350393722006	0.3100224798056292	0.1997452388048632	
6340000	-10533.700810682843	-9852.050109822238	-681.6507008606051	-9852.050109822238	323.0746382226689	2.618277153437002	1.485206863668465E-4	0.5803919728354471	1.5776447264262425E-4	1.0420918473558644E-8	0.7064527126597996	-639.6921525527537	3620.9813588301804	3606.7780802864645	5506.44292447442	411.83042528849177	26.434069600225353	6	33	1	37	4	0.18367788386728245	0.30159350393722006	0.31503525749896577	0.19969335469653304	
6350000	-10529.242490942108	-9849.403820536872	-679.8386704052355	-9849.403820536872	382.02783660123623	2.618277153437002	1.3348778365293974E-4	0.5193807225029841	1.3896782548731792E-4	7.339009692069095E-9	0.6361162705496891	-640.766999729569	4190.181665995754	5266.665663087095	239.55877902997165	322.37588610293017	15.103854181281125	16	24	11	27	3	0.18160603433464578	0.30159350393722006	0.31710710703160244	0.19969335469653304	
6360000	-10558.53034411073	-9857.107323461503	-701.4230206492266	-9857.107323461503	377.41503002611955	2.618277153437002	1.1314595818961962E-4	0.4553936509876405	1.3299071530411958E-4	4.986727174477243E-9	0.6001393328043365	-662.346298923782	2441.8757401377125	4243.283877663519	1083.842492457577	414.00495595025166	36.991038624272576	3	38	6	32	2	0.18160603433464578	0.31442545857512333	0.31487014003139663	0.1890983670588356	
6370000	-10552.518426834955	-9853.666835343316	-698.8515914916379	-9853.666835343316	369.28034240724713	2.618277153437002	1.1710935518587525E-4	0.46101627086299185	1.3054277119033608E-4	4.6594073553056354E-9	0.5651963744888587	-660.6096947155655	3399.5474505839716	2286.321542942489	623.8796883239994	545.2978827986274	12.712833187706504	37	10	3	28	3	0.20550192743780812	0.2942291351046986	0.31487014003139663	0.18539879742609797	
6380000	-10556.201507907503	-9861.351643484037	-694.8498644234659	-9861.351643484037	387.3939202393093	2.686367569315216	1.181243689453747E-4	0.4659276238772288	1.278515110673371E-4	4.091775704590319E-9	0.5238590521938044	-657.2358505261074	4290.826211040735	574.093728569362	490.42837182275656	604.4799779414845	3.1052840915568076	46	8	7	17	3	0.20550192743780812	0.2942291351046986	0.31487014003139663	0.18539879742609797	
6390000	-10499.89180804726	-9831.056535076166	-668.835272971093	-9831.056535076166	350.21579020583556	2.359521173660238	1.3570291090788845E-4	0.5458205465642071	1.5139729335765715E-4	8.075407805538276E-9	0.6396469360209401	-630.3702398149404	1066.4694313675109	3649.831652823585	346.2339393475924	365.26664919353857	48.36334304787288	9	30	7	32	3	0.20550192743780812	0.29711743600881335	0.3119818391272819	0.18539879742609797	
6400000	-10533.78244659633	-9832.464216470798	-701.3182301255318	-9832.464216470798	396.3198528789241	2.886629198656956	1.222313037106602E-4	0.5437604556768197	1.3673890764057947E-4	6.111332002474871E-9	0.6186236579669085	-662.1666855464063	3965.992406888027	2891.5511927485636	583.5353201476871	368.18394058416504	263.6752121581186	6	38	16	20	1	0.20522961802499912	0.3115148176431545	0.31248005465603945	0.17077550967580826	
6410000	-10514.458087107725	-9841.42517453083	-673.0329125768941	-9841.42517453083	402.9291911767147	2.3975895746228475	1.337970722569847E-4	0.5839390131621882	1.5232976661008825E-4	7.552330789245456E-9	0.6259326385401612	-635.532703142948	1431.1823825666866	3255.788590719749	351.6644824001723	286.52817145582895	42.90240582338008	21	22	30	5	3	0.20522961802499912	0.31300073258690575	0.289168914514601	0.19260073487349538	
6420000	-10517.063650113245	-9844.66529577555	-672.3983543376937	-9844.66529577555	348.5204553449654	2.385682123312446	1.2494668400194115E-4	0.5236973693922146	1.4328631866885284E-4	4.972860376773205E-9	0.5469596534599958	-634.3949220807662	1130.7967452934543	4503.350942702595	421.8534485769536	21.663530487211716	53.78165048120578	13	26	39	2	1	0.1989694131385558	0.31926093747334905	0.29088851940155636	0.1908811299865401	
6430000	-10509.194512577727	-9847.017668723873	-662.1768438538538	-9847.017668723873	334.77438615686617	2.515266996073754	1.355410366844421E-4	0.44604600214110757	1.5542613371336293E-4	5.693266102771966E-9	0.5213310741460787	-629.6720673616555	1625.9737220206146	2758.596894994876	254.32001519786164	6.7642427636486575	6.477938660566865	11	34	33	2	1	0.18381780357841132	0.3048315229577244	0.3108240171222838	0.2005266563415818	
6440000	-10519.356978758833	-9844.32725336615	-675.0297253926844	-9844.32725336615	332.8768644814581	2.515266996073754	1.394865190949883E-4	0.4415569361462806	1.5106043252163736E-4	4.593699119791574E-9	0.48195821780887	-640.6560101094449	1605.333234269628	4101.8165321822935	264.57844244607685	29.76532848191137	1.0083794496005165	24	22	32	2	1	0.18525614057182327	0.3103721382187424	0.3001184753894903	0.20425324581994536	
6450000	-10502.473130701987	-9842.941749061183	-659.5313816408033	-9842.941749061183	324.1313611063408	2.5262995638573407	1.4231561701680276E-4	0.506094185621909	1.61996860790845E-4	5.471770790780658E-9	0.5164690062534032	-625.5617674835183	1173.8336720953369	3379.360363281576	295.2718545437951	10.632765843370704	9.177615191334983	16	26	36	1	2	0.20074963532599158	0.3103721382187424	0.3001184753894903	0.18875975106577705	
6460000	-10474.568762150615	-9835.12543457454	-639.4433275760744	-9835.12543457454	244.6796941364253	2.469597926050165	1.9597425388572035E-4	0.5142055018910735	2.1327081061315318E-4	1.2766470137368011E-8	0.5645205226859532	-601.8877651623333	821.1227473872021	3735.995808621121	234.82138476880633	183.3386657060482	8.596405574731321	21	23	33	1	3	0.20074963532599158	0.30494690692665044	0.3001184753894903	0.19418498235786902	
6470000	-10491.03683969763	-9843.887030222591	-647.1498094750385	-9843.887030222591	242.4456271851298	2.469597926050165	2.1714201594007237E-4	0.5265701798641245	2.3797485637299022E-4	1.7724238766096938E-8	0.5971952233714554	-609.8377535093551	947.0189911575169	2518.4778487029307	239.27953060301107	367.46563209875575	94.95439156957346	13	35	25	5	3	0.20074963532599158	0.29830794611401906	0.3001184753894903	0.20082394317050037	
6480000	-10513.759671534594	-9857.784890164186	-655.9747813704067	-9857.784890164186	277.8868098746618	2.3690160123776645	1.703869337357733E-4	0.6046489178586731	1.924617436246686E-4	1.3447792540319662E-8	0.6454225567918498	-619.3748028617638	1493.0411866978686	2324.0688118370194	859.5707735597036	190.69996719666938	1.0384272917220243	17	27	11	24	2	0.19847091437323428	0.29830794611401906	0.2943995639435428	0.20882157556920525	
6490000	-10478.25608595898	-9837.840686313126	-640.4153996458526	-9837.840686313126	224.761900347558	2.762659214159596	2.431158536460286E-4	0.6064741194064034	2.5332548616122894E-4	2.696315546803973E-8	0.6761391146774575	-604.4634537387699	941.857124692694	2211.173827237366	231.72134788802023	186.94834518511234	73.76081332535574	19	22	7	29	4	0.20086023551902019	0.29830794611401906	0.2920102427977569	0.20882157556920525	
6500000	-10504.68133800147	-9849.21309109838	-655.4682469030905	-9849.21309109838	295.56427344407587	2.3774673825280215	2.253290720979225E-4	0.6364726601101993	2.2251816758743977E-4	1.7621691833408354E-8	0.6352490731503229	-619.3294695680544	667.0655571395587	1617.0685988339212	383.4599182080058	253.30067726402393	191.97598878500096	15	27	21	6	12	0.20086023551902019	0.3061790838660269	0.28413910504574913	0.20882157556920525	
6510000	-10522.01454426085	-9858.252884473732	-663.761659787119	-9858.252884473732	390.8542436258787	2.7456121991529088	1.9201419087634775E-4	0.47899995822380165	1.904187482280235E-4	6.715873353630885E-9	0.456961165316294	-626.9586126798642	2088.672073440063	1363.5349406460718	453.9308295463845	226.00295587204948	338.64692731183015	35	8	1	11	26	0.19760617093896174	0.3061790838660269	0.28413910504574913	0.2120756401492637	
6520000	-10498.234760492156	-9849.748296555197	-648.4864639369598	-9849.748296555197	344.94700069671535	2.529452274117395	1.924691036246553E-4	0.5284441832019836	1.9885619349052844E-4	1.1140256361932058E-8	0.5523642823686981	-609.0750359500247	942.3727594032464	4112.233011316346	188.9927023820099	273.0464608468635	222.998181493686	23	16	9	15	18	0.19760617093896174	0.31264707879951964	0.28413910504574913	0.20560764521577096	
6530000	-10494.955331223762	-9842.581809980713	-652.3735212430494	-9842.581809980713	341.97416989953126	2.561981162228241	2.1323616546602123E-4	0.5620585229171272	2.1423962928810133E-4	1.7119933024322517E-8	0.6067499882672266	-614.4223711460943	1139.0271742316047	2881.3945074153967	302.67299825566795	336.87338816797774	212.2529670397806	15	24	6	34	2	0.19708024232731158	0.31264707879951964	0.2865488886735643	0.2037237901996059	
6540000	-10496.054700852339	-9834.852933542597	-661.2017673097422	-9834.852933542597	294.2611571519034	2.4610593332675563	1.9220553895218562E-4	0.6028288277732472	1.9929521959330287E-4	1.739168168814959E-8	0.6586042210571998	-620.9017647868061	2073.6507250934033	3931.5493188741675	3001.5665331347004	337.9069889083662	16.04642474233023	10	12	18	38	3	0.18900279317430482	0.31264707879951964	0.2946263378265711	0.2037237901996059	
6550000	-10529.352160749811	-9834.432449296493	-694.919711453319	-9834.432449296493	454.22382362023154	2.6280119751908857	1.1489979545459923E-4	0.5156200074587199	1.2003646105960873E-4	4.450321593896942E-9	0.5759227872913719	-651.8851300764907	1206.762385763823	2363.177794585184	8458.257149328394	608.3684870901474	91.17560337184223	15	17	8	38	3	0.18623197283198062	0.3148705447523462	0.2951736922160687	0.2037237901996059	
6560000	-10544.980828348807	-9829.399198362882	-715.5816299859258	-9829.399198362882	549.2542242328223	2.5803577187620865	8.779188455825682E-5	0.6951684959013111	9.591832798467165E-5	4.1187889328082744E-9	0.7151994512092104	-672.1162765887148	5448.941052118944	4248.171508418897	6429.421012418774	537.2557439674906	11.066503410466387	2	7	30	39	3	0.18623197283198062	0.3148705447523462	0.2951736922160687	0.2037237901996059	
6570000	-10557.103874581391	-9839.69412196469	-717.4097526167006	-9839.69412196469	648.0469406596039	2.531224834222435	8.674004884098775E-5	0.6379073194292376	9.437691105651179E-5	4.576317141680362E-9	0.7292878250687526	-673.3993844667666	4242.796278453089	2950.1553244638626	8590.295589580892	513.3451851918842	53.46292009673681	3	15	21	39	3	0.18623197283198062	0.29446849261793234	0.312905510322331	0.20639402422775752	
6580000	-10675.609230247816	-9840.44224904112	-835.1669812066962	-9840.44224904112	2342.0710098092873	2.6506635640318463	2.4579940323049836E-5	0.6382008280433815	2.536818727548969E-5	2.4749331789311576E-10	0.6481102280530437	-785.4442858975513	12251.009865418839	13728.055991203564	24054.434405901175	2480.636470315986	492.2773941421218	11	3	23	41	3	0.1891306218101773	0.29446849261793234	0.312905510322331	0.20349537524956082	
6590000	-10623.220309626873	-9846.78323401002	-776.437075616854	-9846.78323401002	958.062204112706	2.418206637994003	4.978160786216997E-5	0.5925961480414417	5.509380445184637E-5	1.1359916532223958E-9	0.6424375712341728	-730.0445085705189	5440.845819827661	11108.942438830976	9240.512025003482	1068.251297337456	780.3044572065696	13	15	14	34	5	0.18921012648989297	0.3099238039629656	0.29745019897729774	0.20341587056984517	
6600000	-10676.141311715986	-9831.527497550438	-844.6138141655489	-9831.527497550438	2420.9139538796553	2.428711022999854	1.8601458647556417E-5	0.5897267423166559	2.0914027086392933E-5	1.3265027991077765E-10	0.600584196393069	-795.2552882940515	16662.23342907671	16884.668696577275	19285.911401843485	2867.1783651936416	19.87702665332791	8	21	15	34	3	0.18921012648989297	0.3099238039629656	0.29745019897729774	0.20341587056984517	
6610000	-10715.692774208632	-9852.13333918402	-863.5594350246118	-9852.13333918402	2772.612556431341	2.5192004655788893	1.8221744765944795E-5	0.5606010109474232	2.03581153858988E-5	1.1201688404436387E-10	0.55612018366168	-813.7989173576718	7365.468826658581	21617.019987630087	20390.131298794677	3092.9344495638584	8.234719500205026	2	31	18	28	2	0.18921012648989297	0.3099238039629656	0.29745019897729774	0.20341587056984517	
6620000	-10680.960742882447	-9843.595451052517	-837.3652918299299	-9843.595451052517	2015.3426669120759	2.498030320318024	2.6076806574249307E-5	0.5526127267945518	2.9121220596465297E-5	2.5094515117224707E-10	0.5966712454565665	-791.0922507415767	12691.200476998594	12631.129338468116	5056.620899553201	2062.2373173546716	53.45812176583993	22	16	23	17	3	0.19119095742970857	0.2968846349605952	0.3082474647043732	0.20367694290532454	
6630000	-10645.673226717285	-9822.31204606324	-823.3611806540442	-9822.31204606324	1738.4913578564451	2.498030320318024	3.1133982307789826E-5	0.5889906894543959	3.382083926743159E-5	4.704001402544123E-10	0.6940093739758366	-775.4314715531159	7971.876739451677	11813.588815231657	12898.507286441669	3143.1927707001464	575.2329277551944	8	2	32	36	3	0.19119095742970857	0.2968846349605952	0.3082474647043732	0.20367694290532454	
6640000	-10597.400450572462	-9848.126349708411	-749.274100864051	-9848.126349708411	980.0739230480775	2.498030320318024	6.7390605505647E-5	0.44164533902929914	7.009049153154698E-5	1.0783911769774784E-9	0.4866239347560892	-705.3393943117898	2552.5958742771645	9118.586858646968	3306.1962310528393	1097.4825008264086	227.28058276220582	19	18	3	37	4	0.19119095742970857	0.30703386747191913	0.3048603012508927	0.1969148738474811	
6650000	-10579.480671251225	-9836.014385859891	-743.4662853913339	-9836.014385859891	775.6864449708194	2.81541168489887	7.050727487124483E-5	0.4712983983699625	7.727198438191523E-5	1.4026604137407431E-9	0.5019010805867867	-699.3400874711514	5330.278514895033	8917.42323690554	7789.845309034229	639.452967574354	28.361470159214342	19	10	8	42	2	0.19119095742970857	0.30703386747191913	0.3048603012508927	0.1969148738474811	
6660000	-10543.292552329274	-9830.223940160962	-713.0686121683121	-9830.223940160962	585.062238553873	2.4661090668745684	9.854372532933396E-5	0.6070738377269891	9.938201890696179E-5	3.266704447911458E-9	0.6014500079061186	-671.0832215479957	1982.4011241652572	1520.5128662415634	5121.68231514665	659.0021685355521	41.0007858987704	3	11	26	38	3	0.19119095742970857	0.30703386747191913	0.3048603012508927	0.1969148738474811	
6670000	-10551.37161514567	-9838.11024346618	-713.261371679489	-9838.11024346618	541.5694408463509	2.4661090668745684	1.1292685429431149E-4	0.5505197601036835	1.108206999601807E-4	3.930860953860679E-9	0.5688979076810935	-669.811158003855	5800.899824289435	7177.4728398029365	5094.830801837611	758.6369892533455	40.45196272234938	4	2	35	37	3	0.19250602807811004	0.30703386747191913	0.30043700386738625	0.2000231005825861	
6680000	-10576.234055469737	-9834.79915083952	-741.434904630216	-9834.79915083952	917.6103448825565	2.707830709827574	6.230984626926598E-5	0.5446648430282652	6.223786309831189E-5	1.0963338031646775E-9	0.5239953445101458	-696.8458051949731	2308.928437304854	3942.3419926096303	11454.347215936355	885.0184314316415	4.658610104492087	9	6	23	40	3	0.18050491388061543	0.30703386747191913	0.31243811806488087	0.2000231005825861	
6690000	-10626.872070479196	-9850.417309021646	-776.454761457549	-9850.417309021646	1398.1738275649338	2.4720734688927446	4.4087699526181826E-5	0.5395561016212709	4.207561931405613E-5	5.611922155556953E-10	0.5687530038520452	-728.6305682051883	6446.118548985275	16303.073196751628	15589.557659245227	1709.5185415195615	3.196087992296412	19	19	1	39	3	0.17937332577075307	0.30703386747191913	0.31243811806488087	0.20115468869244846	
6700000	-10608.72275444979	-9859.70051688423	-749.02223756556	-9859.70051688423	916.1693963524589	2.4720734688927446	6.623502063124471E-5	0.5060798574524463	6.271644473493708E-5	9.979734641285853E-10	0.5080264522011647	-702.6808091249236	7846.455861577653	12334.329709849068	12009.966541555586	1293.460114416361	4.482860076804223	16	4	16	42	3	0.18274560781869267	0.31629501081500383	0.30396735258276153	0.19699202878354347	
6710000	-10624.512827867457	-9834.258518582921	-790.2543092845356	-9834.258518582921	1437.2963669928904	2.441042864256813	4.315964547528091E-5	0.5026910172006083	4.3229994918054506E-5	4.360695332922581E-10	0.5053685897540401	-743.7262039320785	5625.085100905258	17043.453323269696	5890.985367344698	1652.4995921585821	34.444386506399034	17	13	11	37	3	0.18274560781869267	0.294593863002546	0.3256685003952194	0.19699202878354347	
6720000	-10578.118988564473	-9843.762973739707	-734.356014824766	-9843.762973739707	727.385161493787	2.6680674691295563	7.969938116575668E-5	0.5103375545775821	8.383258516162148E-5	1.8127357959671316E-9	0.5291426079275527	-693.227516799123	3657.004107371327	5426.52135318821	1049.4047257453094	854.592613908454	54.388635301747875	12	34	7	25	3	0.18274560781869267	0.294593863002546	0.31615305305315855	0.2065074761256043	
6730000	-10673.611884453197	-9836.055924802795	-837.5559596504022	-9836.055924802795	2589.7957977142855	2.6680674691295563	2.502244665705075E-5	0.5406493383061687	2.6499696240576434E-5	2.1879869695921602E-10	0.5708797919601678	-790.8569476467792	6772.806971364902	11402.470912740917	2730.0551986734654	3875.5458971206963	907.9141611333171	2	48	26	1	4	0.19007361030419687	0.294593863002546	0.31530714966424467	0.20002537702901402	
6740000	-10699.079256964947	-9851.567898830932	-847.5113581340149	-9851.567898830932	2718.748021752951	2.6680674691295563	2.672114192058306E-5	0.5280300064118	2.637963156625616E-5	2.0915055602402151E-10	0.5533785595824989	-798.5361797560115	18736.28494996966	11269.246079789675	11581.184998188495	2809.939823843548	2467.9025447163813	26	5	14	2	34	0.17987999167398577	0.294593863002546	0.32171724979327365	0.20380889553019615	
6750000	-10622.543815818784	-9836.76761574333	-785.7762000754544	-9836.76761574333	1382.2432183275243	2.599123336448182	4.764313290676834E-5	0.5319782799111159	5.3719417997901976E-5	6.612134595092818E-10	0.51696364886389	-740.8674078083211	6792.849479065171	4659.549045213089	3565.055181623027	3125.4856528922833	1099.880862971485	35	10	2	1	33	0.17987999167398577	0.294593863002546	0.32171724979327365	0.20380889553019615	
6760000	-10654.128480409074	-9860.151570987882	-793.9769094211923	-9860.151570987882	1273.2399258778955	2.450163593133034	4.923079359844349E-5	0.5994800462765631	5.0953050163822415E-5	9.09571480969699E-10	0.6202272476527989	-748.0496874286142	5235.024526543626	10047.592347454625	6273.753272956309	1540.5534152504365	967.6663944834066	5	32	5	18	21	0.1816550237977228	0.3215140701502405	0.2942533953925275	0.20257751065951074	
6770000	-10612.551219455532	-9838.525614057538	-774.0256053979944	-9838.525614057538	1234.3179758254332	2.2284568883578504	5.706546641715466E-5	0.5090901878393462	5.783252920831743E-5	1.0062924915505074E-9	0.5717485325940619	-731.6054825103134	7797.866509743029	980.3771028960325	1798.7960827019713	1095.3576418874493	940.8397106270222	44	1	4	3	29	0.1816550237977228	0.3056946683438127	0.3100727971989553	0.20257751065951074	
6780000	-10572.836652943839	-9845.764715947216	-727.0719369966234	-9845.764715947216	970.0963067768146	2.6587759276402676	7.609501303477962E-5	0.5279852990493678	7.183713259758619E-5	1.73144427209103E-9	0.5734801308346215	-685.0258614731748	7001.268938161135	942.3782682565671	295.3846741858637	1259.1851807349428	44.525025490766744	44	6	16	12	3	0.1816550237977228	0.31495798947204606	0.3100727971989553	0.19331418953127735	
6790000	-10577.037442320776	-9842.743345891824	-734.2940964289514	-9842.743345891824	947.2892045937574	2.303551865682014	7.945020920297601E-5	0.5595099759515585	7.456028498198059E-5	1.8104644042388963E-9	0.5595164812071841	-691.6856557169535	6107.841154816659	393.244286660501	1604.3220638743735	1023.6676275136443	219.00101220148855	46	21	4	7	3	0.1816550237977228	0.31495798947204606	0.3100727971989553	0.19331418953127735	
6800000	-10553.811275914413	-9852.316796384348	-701.4944795300651	-9852.316796384348	561.3754932177948	2.303551865682014	1.1687325257911778E-4	0.610246839341626	1.1805961635345973E-4	4.241736846282623E-9	0.6004199992569128	-663.1495597523423	2773.594556059148	1687.524240535322	418.9543154198541	650.3648682849594	45.067997262435185	42	2	29	5	3	0.1816550237977228	0.31495798947204606	0.3100727971989553	0.19331418953127735	
6810000	-10565.43289876972	-9844.455008967423	-720.9778898022984	-9844.455008967423	782.7981825782136	2.427161405318598	9.871033157024115E-5	0.6155417795231898	9.577538176176109E-5	2.8844350031061063E-9	0.5675776127528415	-679.9648697876195	3075.79282521467	5007.200069727178	1043.6168433807302	799.4540225553114	52.00900679100905	6	33	11	28	3	0.19059470620830654	0.2960573845950504	0.3263126364955513	0.18703527270109332	
6820000	-10561.286189419807	-9847.002956696235	-714.2832327235723	-9847.002956696235	711.7702535196483	2.2943027168792423	1.1238077345028128E-4	0.5782693397286672	1.051245876211523E-4	5.062107101297967E-9	0.626688213186025	-674.4493247459709	1437.0196518748717	3188.388898749168	342.1552462176173	692.7695772527806	378.8562635089539	6	35	9	14	17	0.18908162709397333	0.2960573845950504	0.3278257156098845	0.18703527270109332	
6830000	-10580.623626493896	-9833.861787101707	-746.7618393921899	-9833.861787101707	1000.6938768406227	2.919458167419424	8.149179368354319E-5	0.7136236568443407	8.252035584599155E-5	3.6454129018800246E-9	0.7257773395898952	-700.7665111182546	7663.765181506873	3545.288025067435	5402.585366474856	2802.243000243878	724.2281547392145	10	36	4	1	30	0.19018835334188852	0.32391248916431314	0.29396434256971016	0.19193481492408979	
6840000	-10582.264252349438	-9844.77410058304	-737.4901517663977	-9844.77410058304	1006.2542140924617	2.8795201540788096	8.784933199007544E-5	0.5477299790611806	9.002614570157234E-5	2.396466732941751E-9	0.5126807231345732	-691.6033978231239	938.752267101991	3486.2541539651274	9905.385124046796	1980.0516227104256	847.4778181217632	4	9	17	26	25	0.1910452182596235	0.32391248916431314	0.2931074776519752	0.19193481492408979	
6850000	-10600.022248850295	-9844.90086090695	-755.1213879433454	-9844.90086090695	1064.8845883480335	2.610881599596739	6.682716091079867E-5	0.5538218525923165	6.973415800526639E-5	2.0885694057944293E-9	0.6549160736110153	-710.5898353029232	3073.7713197763032	3928.8661276712783	6441.787322985192	2367.37517445379	898.8718611252622	7	8	23	13	30	0.1910452182596235	0.2935830294848594	0.3234369373314289	0.19193481492408979	
6860000	-10617.621874937093	-9840.492613385677	-777.1292615514162	-9840.492613385677	1116.1367805594332	2.749617848974515	5.9791799290195456E-5	0.46782880371176677	6.12728278988426E-5	9.71823810854937E-10	0.5220082707989334	-733.8573476594717	6564.80830475788	5292.910393084819	4120.284742434081	764.7188721096247	495.4358009791554	33	16	6	10	16	0.18710203498561578	0.30227087992390334	0.31869227016639273	0.19193481492408979	
6870000	-10619.02224166876	-9855.757181463874	-763.2650602048844	-9855.757181463874	874.9651768689271	2.8964098112899728	7.267187139486039E-5	0.5344343625335592	7.481512580704133E-5	1.5114086036840077E-9	0.525920609476264	-717.8797171512274	1561.289109108232	6319.919905688147	5357.543238453868	1117.4677518100302	1331.641201172622	5	34	11	7	24	0.18591321067084457	0.30227087992390334	0.30897789084742594	0.2028380185578278	
6880000	-10616.051065030524	-9846.281038793646	-769.7700262368784	-9846.281038793646	966.5237199902786	2.6394059208403386	7.186450834706979E-5	0.519324148730926	7.03477282691623E-5	1.1996301047412644E-9	0.5133065690181833	-724.2729044932395	10930.07867841636	5923.833405868199	3409.529374446344	2814.754856504379	878.3858458949542	18	16	17	8	22	0.18750968133046708	0.31742447771232485	0.3058706342118218	0.18919520674538792	
6890000	-10620.089876127811	-9859.642442396776	-760.4474337310343	-9859.642442396776	868.6083503390935	2.8258314491580308	7.457489326605915E-5	0.397481053737352	7.447364377698873E-5	1.0350522335495175E-9	0.4376417960619767	-715.8837664609875	5074.74800281491	8417.43863035109	2948.389614266259	914.394703547319	1672.5599455218176	13	6	37	18	7	0.19521132182855663	0.30972283721423527	0.3058706342118218	0.18919520674538792	
6900000	-10610.098426132985	-9846.519401568248	-763.5790245647372	-9846.519401568248	896.5929550395504	2.630841724320234	7.830829845232395E-5	0.45148034896950157	7.278900937238938E-5	1.0366989646576508E-9	0.4320435623342037	-721.5783445960859	4494.960937767164	5268.174562801714	3376.6338904974805	813.8708230551936	77.27848066578183	19	4	37	18	3	0.19096832490601165	0.30972283721423527	0.30073015548325116	0.19857868239650356	
6910000	-10607.267818038496	-9849.731600069812	-757.5362179686828	-9849.731600069812	975.5478878036429	2.630841724320234	7.031924645203597E-5	0.4741158552274161	6.472258248853704E-5	9.346720187843894E-10	0.4379701649140391	-712.6084643630139	5040.106715012909	14842.371506517135	3232.822262221803	1069.9964191316112	6.162890830151344	14	11	36	17	3	0.19096832490601165	0.3094677565537857	0.31776649737700435	0.1817974211631999	
6920000	-10571.8502326048	-9848.013808973163	-723.8364236316373	-9848.013808973163	743.634912660988	2.4510266838889936	9.93611712987306E-5	0.4856594062250667	9.294572345171345E-5	2.33826561923719E-9	0.4975681129070194	-682.9618617993506	2008.3224212958373	3342.445914885846	2059.4439819723184	1419.429158266796	3.267726583675978	16	17	36	9	3	0.19096832490601165	0.3094677565537857	0.28422555334994687	0.21533836519025742	
6930000	-10550.702037486513	-9835.147578633187	-715.5544588533276	-9835.147578633187	758.14488463846	2.3839155548902964	1.1082548013205277E-4	0.6848728284642088	8.700111815716368E-5	4.288914326470546E-9	0.6902952690757865	-672.4661776037293	2907.977384789502	7474.789692205816	2529.1717621981593	881.111926036374	0.4607910895289869	19	7	30	22	3	0.19096832490601165	0.28767821040056285	0.30601509950316974	0.21533836519025742	
6940000	-10533.396109501702	-9853.239390480829	-680.1567190208726	-9853.239390480829	514.8502359936122	2.3839155548902964	1.6749043757846184E-4	0.7181136054998498	1.339266784616581E-4	1.2359485698828589E-8	0.7427646547644252	-637.1718045217496	929.5230302799463	3382.4140615068313	1146.3388486750687	2274.7214238443994	0.6359430600704189	15	11	48	4	3	0.19096832490601165	0.28767821040056285	0.30601509950316974	0.21533836519025742	
6950000	-10525.069404441829	-9847.234920307037	-677.8344841347913	-9847.234920307037	493.01089844377134	2.5117118350642165	1.6290792126013532E-4	0.5325178145135409	1.383159917726364E-4	6.435209932329961E-9	0.5479951794041471	-639.0809235452259	1105.5128774737482	2503.4313110394924	903.4963194090619	813.596829544678	0.34913768553242563	20	13	24	21	3	0.19096832490601165	0.3115766859693019	0.3023195971775952	0.19513539194709295	
6960000	-10532.341886594795	-9844.667068937495	-687.6748176572999	-9844.667068937495	500.34655823285254	2.5117118350642165	1.5937857921144888E-4	0.6295714851782336	1.3653997765901584E-4	6.459290160191498E-9	0.5687745809255571	-647.4405654720625	1022.1617483226789	3532.563521561523	1481.5237376191824	605.6779440034948	2.785999037363554	8	22	13	35	3	0.2119351497169198	0.29060986115839377	0.3023195971775952	0.19513539194709295	
6970000	-10537.758017275408	-9845.58576318683	-692.1722540885788	-9845.58576318683	505.31868073948897	2.252711920308591	1.610234232221303E-4	0.770437705823007	1.3417861556587222E-4	1.2551474995071225E-8	0.7445988239827634	-653.0714896016668	1133.440364798083	2929.145568223872	980.5555983203338	471.093495844589	17.976034899233934	9	28	32	9	3	0.18332260720484003	0.29060986115839377	0.3023195971775952	0.2237479344591727	
6980000	-10518.886467179791	-9837.575221451338	-681.3112457284533	-9837.575221451338	505.02655801240985	2.252711920308591	1.3839367041300468E-4	0.5760608093994369	1.2357393689399316E-4	6.405993466341494E-9	0.637644420165449	-636.6044991077241	1003.2738304382386	7780.220639093947	1326.6576798906638	602.7809189156992	15.106215244421062	21	8	26	22	4	0.18332260720484003	0.2695948407043164	0.3233346176316726	0.2237479344591727	
6990000	-10546.02032837539	-9849.603178014813	-696.4171503605777	-9849.603178014813	616.7063195282735	2.6837980616325994	1.2613291489575162E-4	0.6055083747645831	1.1282207564538104E-4	6.0243531616070066E-9	0.6363951817343891	-652.3777882750176	2102.296268270606	9145.808226004503	878.9433320411969	1047.9514055195575	54.61313424773398	22	8	13	34	4	0.20133269041939025	0.27908573247569046	0.3049832836554316	0.2145982934494895	
7000000	-10571.028852929028	-9845.563743175439	-725.4651097535891	-9845.563743175439	699.3034629822878	2.6338040150460205	1.1126665691337762E-4	0.5663521939016677	1.014766475307486E-4	4.054211403984417E-9	0.6049162150604545	-678.6214634822413	2498.5219579839063	8806.304975241866	13918.345082882328	1479.5822742587234	30.98104625123251	18	9	2	49	3	0.20133269041939025	0.3037742487196297	0.2915278625799474	0.20336519828103444	
7010000	-10588.108200978724	-9840.395026519855	-747.7131744588696	-9840.395026519855	966.9625370172563	2.6338040150460205	6.813913963030449E-5	0.5473352390624424	6.814433128265134E-5	1.2882818786476E-9	0.5500169961538328	-702.310998909442	3283.583839706389	10683.686391612406	1529.6763224837184	2211.8688567014387	176.7973803290298	20	9	18	30	4	0.20133269041939025	0.3037742487196297	0.2942636101331329	0.2006294507278489	
7020000	-10629.58785695956	-9839.217495128949	-790.3703618306125	-9839.217495128949	1434.663801234654	2.7960291547558818	4.227294100082639E-5	0.542948272333505	4.3487275702809336E-5	6.261411380514847E-10	0.5637172398387951	-746.6055226664947	3499.6975354447927	9203.074956971775	3070.7000606934052	1039.9319172949424	19.164259681844698	5	28	44	1	3	0.18606782735329214	0.31703840719322557	0.3216701250649486	0.17522364038853555	
7030000	-10602.926081891954	-9840.402327649768	-762.5237542421846	-9840.402327649768	1002.1036629128644	2.700062695647183	6.161609414908261E-5	0.5423923472812469	6.189854132190205E-5	1.3770092696950676E-9	0.5947483081915467	-721.8922979739822	4920.513546903642	7247.714808983099	2401.0990682556894	61.08510593010633	63.067227805819016	20	12	46	2	1	0.19624058638376501	0.3123794726393809	0.3114973660344757	0.17988257494238022	
7040000	-10536.248793955849	-9841.226626462725	-695.0221674931242	-9841.226626462725	500.0814348381786	2.3985832197093124	1.359798753869188E-4	0.5480257695435798	1.323980120656238E-4	7.62317694257237E-9	0.6305294829346266	-656.7991654049459	2127.3738603085812	3688.6913651238374	1028.9193521014417	235.01039643713125	37.32797696198061	17	16	44	1	3	0.18872261134025414	0.30952775888514483	0.3182339895254457	0.18351564024915715	
7050000	-10530.539832302333	-9845.995540066544	-684.544292235789	-9845.995540066544	429.9680858015024	2.3201647754666577	1.5070466089083252E-4	0.5456382576501282	1.5000318570633885E-4	9.269565427472349E-9	0.6122649638823919	-644.571445606782	7007.731217239699	2798.2359902095627	663.0571727707728	609.5031554452663	6.920282309681846	1	31	39	7	3	0.1895245974314219	0.28697431766752324	0.3182339895254457	0.20526709537561094	
7060000	-10544.545402004787	-9855.3419592068	-689.2034427979862	-9855.3419592068	495.70846791008455	2.5040750083457968	1.3888650076854725E-4	0.48556723978188304	1.4982912190298516E-4	7.176315453444603E-9	0.5743762485399158	-651.0163310875873	1434.880487134236	2761.560993006135	637.6367294154053	609.2152829938399	21.567662796822862	5	30	33	10	3	0.19420078005395888	0.31442646386037093	0.290781843332598	0.20059091275307395	
7070000	-10551.955323873948	-9854.04400933502	-697.911314538928	-9854.04400933502	566.6629270171222	2.7338259269820147	1.1749885348188401E-4	0.5245417706107395	1.1542445275441535E-4	4.074835438729572E-9	0.5482302989850889	-658.0600556691296	2864.1109008129474	10091.12380788055	1059.5061556379503	40.812341357504	17.859444852456964	20	8	50	1	2	0.19420078005395888	0.31442646386037093	0.290781843332598	0.20059091275307395	
7080000	-10566.408549579659	-9835.603117147799	-730.8054324318598	-9835.603117147799	705.527282977489	2.605084740351859	8.777640035187408E-5	0.4348151629538855	8.719178119376445E-5	1.528565548174993E-9	0.46584904959995205	-691.8445499770363	3183.2303964020084	4985.367263243116	1386.5517275864952	210.40086514195613	36.15709758861287	18	15	45	1	2	0.19420078005395888	0.30462153437977846	0.2985411113762678	0.20263657418999662	
7090000	-10542.31621793042	-9833.751150377011	-708.5650675534087	-9833.751150377011	694.449454244659	2.605084740351859	9.590923322817758E-5	0.529194357518451	9.672879308011863E-5	2.439554217142035E-9	0.5167104559357932	-671.0405418194924	1392.3000857919483	4776.040972676623	729.2560324112663	13.65878556404769	25.489162106060913	10	28	40	2	1	0.19420078005395888	0.2810962142768264	0.3220664314792199	0.20263657418999662	
7100000	-10546.018493767098	-9842.084556583213	-703.9339371838846	-9842.084556583213	594.6747364437783	2.480115206415924	1.0761252037446612E-4	0.5753093536681886	1.0985725414631105E-4	4.227313603957812E-9	0.6233552887060978	-666.2037365228011	10161.590418967899	4155.521606564238	925.9171813839464	25.143888600274487	5.464690384069288	2	29	47	1	2	0.18910747590432309	0.30385101230632156	0.3220664314792199	0.18497508031013726	
7110000	-10581.148319326116	-9853.958254591147	-727.1900647349685	-9853.958254591147	770.1582055376693	2.480115206415924	7.761355466803908E-5	0.553943644585988	7.870294035639618E-5	2.744295788213207E-9	0.666748960800609	-688.8063965283194	3665.7666195189167	7220.714641289924	1150.0854593233796	14.739894986450844	18.647699524247727	8	24	46	1	2	0.18910747590432309	0.30385101230632156	0.3220664314792199	0.18497508031013726	
7120000	-10522.061769365471	-9840.640769272708	-681.4210000927624	-9840.640769272708	509.5468608806474	2.7337471748223763	1.3178700236870353E-4	0.43644033691694645	1.2870734988438051E-4	3.537408097587838E-9	0.4723675070931423	-647.3566150817006	1524.8689055585448	4751.939123085766	933.7781840927559	2.3060045802495237	0.7638379709859463	7	29	42	1	2	0.18910747590432309	0.30385101230632156	0.2968752096093615	0.21016630217999568	
7130000	-10527.950506507166	-9854.070448048122	-673.8800584590444	-9854.070448048122	492.1508508369198	2.5216595478557418	1.3576223976882767E-4	0.44907109653719546	1.34367302592619E-4	4.624635379358824E-9	0.49809576833790165	-640.0656208834803	2908.9490285983507	5304.266256335663	654.3575814891458	1.4174807244601904	1.3052821945231854	24	8	46	1	2	0.18910747590432309	0.30385101230632156	0.31868158860293966	0.18835992318641748	
7140000	-10532.38341367139	-9843.844582492966	-688.5388311784243	-9843.844582492966	498.0311935134146	2.5216595478557418	1.3458488095096337E-4	0.5144599012130197	1.2793730619379065E-4	4.6781198453721345E-9	0.5202437551582333	-651.1301857749255	2357.1914732299133	6650.044327759699	880.8489379234155	4.19994463896177	8.748147642982872	24	8	46	1	2	0.18910747590432309	0.29641588319423057	0.32611671771503065	0.18835992318641748	
7150000	-10529.57651776467	-9842.548777385073	-687.0277403795965	-9842.548777385073	464.5371584047296	2.9003695048956697	1.4510593000493393E-4	0.46442788090876386	1.394813583230221E-4	6.010393510686384E-9	0.520193019385923	-649.09666555438	1532.7647990422438	3490.7942383369495	620.6874644263319	350.21858815139535	5.169310889677045	9	29	39	2	2	0.1863333854279018	0.29641588319423057	0.32611671771503065	0.19113401366283878	
7160000	-10524.785372521987	-9837.311187993484	-687.474184528503	-9837.311187993484	434.3053846322859	2.499786102378454	1.4588877716997963E-4	0.439598228176975	1.4537010887514528E-4	4.612913231092107E-9	0.4791708675703323	-650.56607232422	1749.264231964902	2635.4839457526414	762.7840080059323	298.2200172413617	10.056834598744135	19	19	32	8	3	0.1863333854279018	0.29641588319423057	0.32611671771503065	0.19113401366283878	
7170000	-10538.618031199436	-9847.69676752425	-690.921263675186	-9847.69676752425	442.0680038832501	2.6727641294612674	1.391415543763135E-4	0.5299132446623008	1.3737012789716884E-4	5.0442419545887776E-9	0.5292877973722477	-653.4403769519065	3850.499368411483	559.6289311216028	417.91399566332683	584.5502289772733	9.13276073051307	38	5	9	26	3	0.1863333854279018	0.29641588319423057	0.321570675703719	0.1956800556741504	
7180000	-10549.625868935495	-9846.819805009987	-702.806063925507	-9846.819805009987	631.7828090016272	2.630174138639379	1.2144365967814769E-4	0.40508870997691765	1.2395855948528272E-4	2.9068429666915783E-9	0.4487520217015533	-665.1137454218419	3246.4288629931534	1635.726073876734	498.6683642360319	527.3459169153771	165.0839901916713	28	21	5	24	3	0.19865850220079573	0.29622675534181553	0.3094346867832401	0.1956800556741504	
7190000	-10529.106676132533	-9826.38406051471	-702.7226156178226	-9826.38406051471	455.1545642550976	2.6089014556878194	1.1949662564493805E-4	0.5392871390144806	1.3281848330693908E-4	5.262773521260038E-9	0.5861182519119688	-661.3134413729298	4776.696389944936	3733.687446797125	2792.1075946361666	719.5649952541808	1.902785933153998	14	2	32	30	3	0.19244181718350156	0.3024434403591097	0.3094346867832401	0.1956800556741504	
7200000	-10565.401780441676	-9848.331552630318	-717.0702278113579	-9848.331552630318	544.7882730352932	2.6295577575849016	1.1020528833337473E-4	0.4742168566366626	1.0957906390293895E-4	2.3465658569518513E-9	0.45038670692908167	-673.638703869457	21273.79970372735	3430.520150768556	870.4506817699723	1195.0371751218127	1.976167834545306	1	42	33	2	3	0.20418584753899102	0.3058713979605952	0.3094346867832401	0.18050806771717537	
7210000	-10587.030756727794	-9847.168764222537	-739.8619925052565	-9847.168764222537	859.8173829706618	2.629935502581149	6.72031408664867E-5	0.4474006660588078	7.090256379069243E-5	8.313307476498043E-10	0.43865601653253133	-699.2845759761371	2718.617222405035	4852.440169863857	950.9085444745543	928.599716792795	6.219563494042455	4	36	11	27	3	0.19415510228492572	0.3058713979605952	0.3003993844908285	0.1995741152636523	
7220000	-10555.531944345401	-9839.599974206258	-715.931970139144	-9839.599974206258	679.6478159319577	2.7097476258660014	8.926808169419483E-5	0.47607206942093394	9.542434182866145E-5	1.9747067636265887E-9	0.4901486704713417	-673.0154930670114	3314.6792105589457	8745.80028977832	1232.8107269128604	1148.5267323857945	1.2346924747904024	14	14	35	15	3	0.18367511852649726	0.29977016812127766	0.3169805980885745	0.1995741152636523	
7230000	-10586.11087677189	-9846.77351297013	-739.3373638017611	-9846.77351297013	761.0264480081134	2.531414833095698	7.235758791891708E-5	0.5070961137389421	7.814467189641198E-5	1.677053376920017E-9	0.5655861461016792	-695.4679630789228	6252.63669436374	10977.008004184929	1655.686965022078	1308.998546170903	2.6398129912404835	31	3	33	11	3	0.19635141613696355	0.29977016812127766	0.3169805980885745	0.186897817653186	
7240000	-10579.17318040065	-9819.996227779204	-759.1769526214462	-9819.996227779204	1016.9729356161362	2.6524463412746875	5.837137405909209E-5	0.5101481631523137	5.968568875938943E-5	8.055063709146057E-10	0.4977351613994156	-718.0033335821024	7805.064902346718	1671.7817740586315	829.7658056057888	1199.895883146042	8.234932301278018	41	24	2	11	3	0.19635141613696355	0.2922182485652411	0.3086709470745829	0.20275938822321413	
7250000	-10557.147669651604	-9838.18831596425	-718.9593536873546	-9838.18831596425	703.3593809967198	2.7825981754288978	8.447073634558681E-5	0.4589775713744685	8.692298350101253E-5	1.5966418594119596E-9	0.47939813104409157	-679.5427121121936	4985.769908079772	712.1349871801632	497.333683345037	1032.832452549609	36.009550717798916	37	26	5	10	3	0.19635141613696355	0.2922182485652411	0.3086709470745829	0.20275938822321413	
7260000	-10587.408660426774	-9852.994175496162	-734.414484930612	-9852.994175496162	714.6471165518323	2.7825981754288978	8.988078545903105E-5	0.5675193875529145	8.594113117628321E-5	2.931031506204128E-9	0.613841622991421	-691.864985239737	5614.874224833704	1056.0428727861333	2899.3930166991563	1022.9036648648888	33.03984813939058	36	12	2	28	3	0.19635141613696355	0.281429170629529	0.31520202475759107	0.20701738847591805	
7270000	-10527.906726939273	-9823.560635770566	-704.3460911687072	-9823.560635770566	480.1995165994672	2.5275682833116337	1.3613478427515843E-4	0.5282833048170388	1.2795402868585843E-4	5.011240905868481E-9	0.5387207869409602	-668.0687602791996	3311.54233759207	284.73938805451286	322.6494648427787	443.42221558530616	36.23535959798222	42	9	24	3	3	0.19635141613696355	0.2910237942279168	0.3118601794387058	0.20076461019641548	
7280000	-10531.066678970295	-9840.731758138643	-690.3349208316519	-9840.731758138643	503.1149832108933	2.5275682833116337	1.4878136662643154E-4	0.48677549332465897	1.38217545610307E-4	4.719388269718451E-9	0.4783793702857449	-653.167778126865	2385.2395840435547	292.5087143945459	610.5287970953362	662.1395730592503	4.994669568298961	45	14	5	14	3	0.19635141613696355	0.2924784446374556	0.310405529029167	0.20076461019641548	
7290000	-10515.754087158452	-9838.893056765184	-676.8610303932672	-9838.893056765184	462.15085489973194	2.3947838268855883	1.362430332151763E-4	0.6289969727091687	1.3327067684882143E-4	3.925226071155913E-9	0.5000322939227745	-638.8028129024772	2130.277494623837	1108.4295041359687	162.6110202545161	558.7658128092695	20.37738028141226	36	16	16	10	3	0.19635141613696355	0.2924784446374556	0.310405529029167	0.20076461019641548	
7300000	-10564.855516623611	-9856.570176027992	-708.2853405956189	-9856.570176027992	626.8777649366903	2.9323485924074117	1.0126212069349144E-4	0.6176733389391146	9.694753235606177E-5	4.2857188727046354E-9	0.6723878936860886	-669.417356232645	4176.073430346997	1166.544328929244	246.21545925780168	594.3136475399502	6.069866784012744	39	12	17	10	3	0.2098874572726151	0.2907185669791414	0.29679546388611755	0.20259851186212763	
7310000	-10531.029753982713	-9853.781390127117	-677.2483638555963	-9853.781390127117	416.09172968394665	2.9044732014974084	1.374129621604682E-4	0.5320145607295745	1.5246260227433055E-4	6.747178916459627E-9	0.5588497853909393	-641.3899735077389	2431.4873832274316	381.8877255230675	335.1714533347268	443.2739941938233	14.96908003649063	42	7	12	17	3	0.19729674295336203	0.32153599070770766	0.2921778596817102	0.1889894066572218	
7320000	-10498.30957987553	-9830.726594809972	-667.5829850655575	-9830.726594809972	394.7395904966126	2.6607873399267397	1.5698768920194368E-4	0.5476467219728037	1.6286329028826463E-4	1.0145645860597746E-8	0.6192204422617944	-632.5625752710419	2175.092600605192	415.9358780081056	182.86311954084076	352.48789145726954	0.6101890342447054	46	18	3	11	3	0.18135802416105193	0.2921313121868617	0.3210877078456968	0.2054229558063912	
7330000	-10529.595371829222	-9855.309913817939	-674.2854580112835	-9855.309913817939	383.32000650567164	2.6607873399267397	1.6000839269288174E-4	0.4301974651545451	1.6129471134185248E-4	5.7328064885544486E-9	0.48888048580982274	-635.2147495791354	2070.2938230599793	4041.805705514131	1444.1734406362805	422.7382847270338	1.4444566386816855	22	14	16	26	3	0.18135802416105193	0.2960499419108194	0.3171690781217391	0.2054229558063912	
7340000	-10495.252785069819	-9837.353859714	-657.89892535582	-9837.353859714	344.88971016645723	2.837993895653203	2.1129621146092546E-4	0.631457502511899	2.0364022193179265E-4	1.5937667953656753E-8	0.6287757392700772	-621.1724878758663	1050.4666040323104	1937.157112084949	433.91520292257525	338.6612922875719	54.47631338640338	20	26	27	5	3	0.18239404951399993	0.2950139165578714	0.3171690781217391	0.2054229558063912	
7350000	-10533.9230147532	-9844.023265721911	-689.8997490312892	-9844.023265721911	428.4700254672368	2.6691479714152617	1.6339490022661648E-4	0.5700904509221086	1.6376194928258617E-4	8.425868818399495E-9	0.5548737352597576	-650.5847420867065	4102.99715539574	2517.2833178803967	463.55611175179854	284.22539868344285	448.78988165662213	1	49	9	8	14	0.19082704671824394	0.2950139165578714	0.3192839155298799	0.19487512119400638	
7360000	-10508.041853268396	-9839.224705846274	-668.8171474221224	-9839.224705846274	423.4469994948673	2.73457505184055	1.6913139140530518E-4	0.6287094282780619	1.6631902241292018E-4	1.0606093347784461E-8	0.632148637597373	-630.4230685148985	1436.5039540515836	2411.487081737778	440.5889540568715	167.9365975863741	390.0425860809368	9	36	2	6	28	0.19331820202199979	0.2950139165578714	0.3192839155298799	0.19238396589025053	
7370000	-10535.627383143179	-9842.728261818267	-692.8991213249128	-9842.728261818267	672.6107795376241	2.951626736262343	1.4666771074230668E-4	0.534625531244132	1.422457782979238E-4	7.268851761305788E-9	0.5899688470299745	-652.1959502418997	1822.0494383478162	2538.4649562834493	1917.1635099375285	514.469157743696	814.4293844058717	8	37	2	19	15	0.19852333137327774	0.3120391892394827	0.29705351349699066	0.19238396589025053	
7380000	-10547.587454311968	-9847.90877342936	-699.6786808826065	-9847.90877342936	727.1581711974376	2.951626736262343	1.3819963717008214E-4	0.5299137235742368	1.358717772358635E-4	6.819138933430952E-9	0.5824249686819526	-656.2392147042649	1941.5839609162779	7438.98777453607	1699.0814281379708	215.44129542938242	507.33992803613864	19	10	30	7	15	0.19852333137327774	0.3120391892394827	0.29705351349699066	0.19238396589025053	
7390000	-10577.565770626083	-9865.52488307778	-712.040887548303	-9865.52488307778	623.2030558214409	2.3748338765796824	1.1964883153880409E-4	0.33052252823477685	1.1927784336799682E-4	1.8281911959072692E-9	0.3562203741517834	-670.3854947864232	1825.850432063466	4273.036523212175	1123.352343432692	1986.3124500538684	415.0684801950377	17	25	15	2	22	0.18953456338065142	0.3125549102747875	0.30592684979354007	0.19198367655102266	
7400000	-10568.297863117652	-9853.02719696598	-715.270666151672	-9853.02719696598	1191.503284887548	2.769435626108016	1.1072935832682407E-4	0.5415044756494531	1.0498864759237953E-4	5.185184347654721E-9	0.6336018788519269	-674.486599058449	4286.179426002727	2340.781084265734	1553.6431209632733	452.0924509090677	601.9449658276232	33	14	5	10	19	0.1904761708362029	0.30923300757286715	0.3083071450399089	0.19198367655102266	
7410000	-10495.78795273828	-9839.545298234327	-656.2426545039516	-9839.545298234327	606.9857323640092	2.9683286658486328	1.7715373061239634E-4	0.5241164815631466	1.8425432640466847E-4	1.0358309839520169E-8	0.5497768106846954	-622.3481115774294	1712.075347116051	245.11380384152585	268.19402620861365	125.3984518993274	170.24761014105184	43	5	29	3	1	0.1904761708362029	0.30923300757286715	0.3083071450399089	0.19198367655102266	
7420000	-10490.730249832653	-9842.084014749285	-648.6462350833675	-9842.084014749285	480.03019315712515	2.5646912419568433	2.2097708557661412E-4	0.6369781852722768	2.1910059380353248E-4	2.0960367540661496E-8	0.6571840942363988	-612.9967208357323	1942.717243469157	347.59567457277825	83.12947536521483	177.29407052439902	399.240526146856	39	12	1	10	19	0.19730839416785925	0.3034280127187281	0.3072799165623916	0.19198367655102266	
7430000	-10505.62719558072	-9843.897154327957	-661.7300412527645	-9843.897154327957	461.8053007234144	2.698841526218589	2.1908950032945118E-4	0.563911279184616	2.1034029963515064E-4	1.734737753273555E-8	0.6045652595999639	-623.9693498151414	1561.0172785177083	1706.2494427373897	591.7217705967513	419.536297029726	413.25305806285553	14	20	16	30	1	0.1892588865501133	0.2913190258761172	0.3087332376577858	0.21068884991598527	
7440000	-10497.317602879653	-9868.247005581436	-629.0705972982174	-9868.247005581436	404.5443616459656	2.2309942666675893	2.4580120673231294E-4	0.47955651527642906	2.4404180424199558E-4	1.4393057636565743E-8	0.4823280266196255	-590.3300254032658	1147.0538258864506	3776.6227206871636	529.3836743098719	233.49200900769648	287.7824228391489	24	3	24	26	4	0.1892588865501133	0.2998843148734277	0.3001679486604753	0.21068884991598527	
7450000	-10459.878633723683	-9836.189998140608	-623.6886355830751	-9836.189998140608	461.324344074628	2.8288493073141114	3.038551820767884E-4	0.661978969506265	2.665672859771616E-4	4.5417408192824384E-8	0.7492457503687794	-583.9318848220804	521.0392345831654	2787.113724387093	367.7461239114536	203.53826993248217	329.7280177321616	14	10	39	13	5	0.19442959808014834	0.2998843148734277	0.3001679486604753	0.20551813838595023	
7460000	-10466.96806064097	-9844.519737713288	-622.4483229276809	-9844.519737713288	335.58525904822625	2.6057330545579243	3.1299135025410484E-4	0.5082383789318851	2.766848723004707E-4	2.2081545749277238E-8	0.502839658021329	-582.5939385263692	1229.7656753334015	5187.61696763704	365.21738710797945	268.19561734364777	195.15283697347104	23	5	34	15	4	0.19551673222496016	0.2987971807286159	0.29994549479656224	0.20574059224986327	
7470000	-10462.055723319167	-9839.381823365293	-622.6738999538744	-9839.381823365293	407.60663980026885	2.5040681585140723	2.8691132337363824E-4	0.5437730844191595	2.6323672500920715E-4	3.1815473650999744E-8	0.5868611088478913	-583.9258843812197	648.5575487679848	2985.608249098841	274.8110952662205	370.32382056619014	114.53083622457774	22	14	8	33	4	0.18457018373330836	0.3044742187536231	0.3052150052632068	0.20574059224986327	
7480000	-10456.601484995557	-9833.660554130849	-622.9409308647091	-9833.660554130849	347.38813836769856	2.5549114025149713	3.0841130245146364E-4	0.6780130864100583	2.725108071226455E-4	4.7850261885499204E-8	0.7581280958640455	-583.3294786850164	877.4831075626985	3504.920168988438	431.3991033179034	300.2499909846313	277.4257377609135	21	8	25	2	25	0.20359186947105426	0.2966771805196184	0.3052150052632068	0.1945159447461221	
7490000	-10462.833590441072	-9835.69705264544	-627.1365377956319	-9835.69705264544	307.3862445487063	2.5382862348185995	3.1720323884045675E-4	0.7430430087912083	2.7247822874968384E-4	4.90495791765555E-8	0.8087792139096333	-587.8059983230736	528.5308099535157	2565.183673314445	565.2544696024579	170.59981286048503	255.1755340720172	18	18	16	23	6	0.18517773751998048	0.29484697564637213	0.31377086639314966	0.2062044204404992	
7500000	-10462.320340259412	-9843.942998017732	-618.3773422416796	-9843.942998017732	323.95004459637016	2.5382862348185995	3.7595825322722534E-4	0.6820928038103852	3.0149099249286146E-4	6.452911638614057E-8	0.72360196190498	-577.6316602702224	499.77919815174613	1286.5986549072122	3373.9626299248307	1039.3296353214519	196.4766425505746	15	7	11	15	33	0.18517773751998048	0.29484697564637213	0.31377086639314966	0.2062044204404992	
7510000	-10440.80549662081	-9824.694438878592	-616.1110577422173	-9824.694438878592	356.4560344747953	2.7163588229566487	3.234114433985596E-4	0.7324015363720784	2.722570197297434E-4	6.140573453045184E-8	0.8125824035201121	-576.5729210464348	264.3764067898398	287.0203015345348	691.9001556764867	2793.420340303683	255.2289140821725	11	9	2	9	50	0.19016880069453462	0.3059817730942182	0.3126935978540369	0.19115582835721176	
7520000	-10461.463628877704	-9832.05512709488	-629.408501782823	-9832.05512709488	334.31927519202634	2.7163588229566487	2.716056856474041E-4	0.6392206910981661	2.629893999375E-4	3.869465447434161E-8	0.73391156648863	-589.0113382029874	889.1609122901561	947.2849998821114	1102.0293613059357	2654.6414641241386	315.05276311033145	2	16	3	11	49	0.19185863111229282	0.30447206505012303	0.31251347548037384	0.19115582835721176	
7530000	-10458.673253902818	-9829.645301425098	-629.0279524777194	-9829.645301425098	346.9860933976747	2.7163588229566487	2.3648689159419997E-4	0.6606024677260703	2.4075459340862896E-4	3.0386553957920266E-8	0.6886346892943449	-584.1985535700502	555.0106697085572	1605.2906649589188	8676.597689749791	455.7016654320894	401.6376545883927	18	6	3	5	49	0.18335127154767056	0.3043845713791647	0.3157274668189774	0.19653669025418882	
7540000	-10467.116661564958	-9827.148325280765	-639.9683362841936	-9827.148325280765	380.01328861989896	2.828759285411096	2.216233419571376E-4	0.5820853644589937	2.3144804452084633E-4	2.3185330879363353E-8	0.638558203768312	-597.5995228281427	1121.5459076643538	3026.957269553879	5420.410753621119	460.54804563551596	385.72611148825825	24	1	5	6	45	0.1851705996307673	0.3139818600214105	0.3063387171417756	0.19450882320604812	
7550000	-10468.067757238667	-9829.717969795693	-638.3497874429736	-9829.717969795693	361.15740083420707	2.5655864150128336	2.2388905265065942E-4	0.6024192911578486	2.3228273074398938E-4	2.1873203008654938E-8	0.6407409545978523	-593.3307206186521	1259.5782131129906	647.7599541791163	4356.502097753985	2492.0771670050926	294.89069155820573	1	20	9	1	50	0.18282268541767666	0.3143065003095128	0.31232542735222246	0.19054538692058953	
7560000	-10497.361295149185	-9841.963221352775	-655.3980737964094	-9841.963221352775	363.4630465586991	2.6288444151044636	2.1078337468657016E-4	0.5647075100009327	2.1509058776293793E-4	1.1257805704335958E-8	0.5129857331139648	-608.4466739268221	1656.886858131921	8319.165100499975	5015.4377133890675	3326.02006166236	497.87374089053463	22	2	1	5	51	0.18282268541767666	0.3211631726672394	0.30546875499449583	0.19054538692058953	
7570000	-10491.481631673108	-9858.476180622183	-633.0054510509244	-9858.476180622183	335.9962811175773	2.6539403645074073	2.328893427239929E-4	0.5962902636191892	2.4054563972231784E-4	1.9774768150036983E-8	0.6292990592546446	-592.2192197914179	826.9192456501754	1030.4101042646405	1437.3729790996845	3153.5253911985587	318.4819245287444	2	18	3	6	52	0.18282268541767666	0.30800429949948227	0.31092953473070195	0.19824348035214057	
7580000	-10514.036982663642	-9852.67149491068	-661.3654877529598	-9852.67149491068	320.85648179838483	2.6539403645074073	1.854516990576371E-4	0.6038165719291506	1.9712288745149737E-4	1.376455691464545E-8	0.6342732812131873	-617.0951115250883	3144.9212850731255	2269.8963853427827	3165.5872605064005	4797.34786173965	442.77694317473663	11	7	3	5	55	0.1826955488397888	0.30800429949948227	0.31105667130858977	0.19824348035214057	
7590000	-10516.236944104308	-9853.137017232239	-663.0999268720706	-9853.137017232239	402.6428830050859	2.8372082770592737	1.846574799762706E-4	0.5700479061914228	1.964839809091788E-4	1.4179534808764297E-8	0.6190241228717077	-621.7206189253718	982.5670122626204	833.0004706604035	1127.5633876885665	3588.79439101831	532.3882365594853	2	1	14	8	56	0.19087692595672348	0.2998229223825476	0.31105667130858977	0.19824348035214057	
7600000	-10507.92778959541	-9849.753840352678	-658.173949242731	-9849.753840352678	435.2342318652882	2.153163207198894	1.88200228624976E-4	0.6866138740317238	1.956757285929566E-4	2.308676230088217E-8	0.7733397961796364	-614.8429124914168	1518.6365196428515	705.1670647212674	1752.4735708610776	4976.98104409026	451.81212776939003	3	7	9	11	51	0.19087692595672348	0.2998229223825476	0.31105667130858977	0.19824348035214057	
7610000	-10492.154304756717	-9839.73857297246	-652.4157317842578	-9839.73857297246	601.5916392120704	2.6092825856188044	1.8892289419143144E-4	0.5346340683767475	1.920709378109471E-4	1.515542602382994E-8	0.637349480527487	-606.863350519344	1252.2974353544005	863.2010750349588	5018.327347334007	4906.000019952543	513.6480024564293	4	11	7	4	55	0.19087692595672348	0.3029468570371717	0.30793273665396564	0.19824348035214057	
7620000	-10490.272592843738	-9841.126989094097	-649.1456037496413	-9841.126989094097	527.8276530701648	2.6092825856188044	1.922823542485892E-4	0.577159136025277	1.955599272651635E-4	1.4548207851796598E-8	0.6113533270076096	-608.1739025767743	695.9734390297161	676.6316817830598	902.3634353171599	3521.1961489862756	407.79960057860643	4	1	6	17	53	0.19087692595672348	0.308756444038731	0.30793273665396564	0.19243389335058128	
7630000	-10478.74330506647	-9845.449929015951	-633.293376050518	-9845.449929015951	355.9806105123667	2.6092825856188044	2.1948349806727565E-4	0.5310717386310991	2.294037751364181E-4	1.6102481183501703E-8	0.5476559435975835	-593.4444112328638	1044.0272577370936	638.3830691068185	1365.911200297541	2362.04549723662	263.46361367717907	1	13	1	13	53	0.19340620504475667	0.3062271649506978	0.30793273665396564	0.19243389335058128	
7640000	-10508.15838440268	-9849.458064208506	-658.7003201941747	-9849.458064208506	391.53038012681594	2.6092825856188044	2.122666995702778E-4	0.5649784219592423	2.1795056676756995E-4	1.7165050767167377E-8	0.6088444671661917	-616.3589007931732	511.95157113283267	1403.7801325636058	2660.775879940553	4240.654591959482	513.6833021448674	13	1	8	9	50	0.19106960306697393	0.3062271649506978	0.3102693386317484	0.19243389335058128	
7650000	-10498.171121980058	-9847.242804993912	-650.9283169861469	-9847.242804993912	425.68143809476686	2.6092825856188044	2.0777246479904843E-4	0.5301911278136694	2.051473540116547E-4	1.6642436288293948E-8	0.6276734086289225	-604.6648656629604	1557.9865674564676	2629.127831700468	9916.684940225066	5091.76242565058	356.82823274993814	17	3	3	6	52	0.1982350420808263	0.31295058095305783	0.29638048361553593	0.19243389335058128	
7660000	-10481.66781950985	-9843.925073006476	-637.742746503375	-9843.925073006476	336.9536484432978	2.6092825856188044	2.1793782567330495E-4	0.6121884457063547	2.265450286526753E-4	2.090372385852463E-8	0.6435067931923162	-595.1308309412675	919.9106951881374	959.6107222268956	2784.6481015741006	4398.311700372278	281.8634130476415	11	5	8	6	51	0.1982350420808263	0.31295058095305783	0.29638048361553593	0.19243389335058128	
7670000	-10467.233596191996	-9829.733449930629	-637.5001462613676	-9829.733449930629	255.4484409882496	2.6092825856188044	2.635591726147741E-4	0.6965837024461681	2.372781169048902E-4	2.6509656978653863E-8	0.6633231483774863	-596.645435963147	1119.4652562507565	611.5193211099664	803.6198797366675	2694.9022064190035	343.8849425738634	5	3	13	10	50	0.1982350420808263	0.31295058095305783	0.29638048361553593	0.19243389335058128	
7680000	-10462.841118878676	-9833.603984793219	-629.2371340854573	-9833.603984793219	262.66056570014473	2.583911448999193	2.7929634397388573E-4	0.712949079371245	2.4091455780809892E-4	2.5442208840691103E-8	0.6583384536580501	-591.1537857499803	280.67064887773756	698.2927652731136	2114.06963370273	294.3440205918953	221.5404933509257	14	6	15	1	45	0.19094083204888349	0.298129486097111	0.31584644432133147	0.1950832375326754	
7690000	-10467.393189573999	-9834.238235427592	-633.1549541464055	-9834.238235427592	257.15929118937606	2.492220640842233	2.568849072014985E-4	0.755385512768498	2.3783652148504642E-4	3.573008556347956E-8	0.7692843969808747	-591.305648900463	403.622585410004	1492.3531965770485	3017.3120002143114	1689.6455777291474	340.464850239498	14	9	11	3	44	0.19094083204888349	0.298129486097111	0.31584644432133147	0.1950832375326754	
7700000	-10502.206213589547	-9860.622503632607	-641.5837099569394	-9860.622503632607	337.45968972082153	2.8525557757713695	2.498839870208725E-4	0.7229385859057053	2.268303497009627E-4	2.466374833036771E-8	0.6664341239528824	-601.2319558610699	1125.4697152995886	558.5633520421654	2267.0893990166383	515.9403536449573	297.3191063318008	1	17	20	24	19	0.19717338529625383	0.30130085752403274	0.3097302321695162	0.19179552501019861	
7710000	-10483.47149062106	-9836.897975609667	-646.5735150113926	-9836.897975609667	268.8635415081184	2.554135380337273	2.6672896768393254E-4	0.7754163342424025	2.312661482734139E-4	4.124606526135726E-8	0.8495250920626577	-605.7963701890618	1285.9174208049897	1939.9095465837656	3802.7405742587684	280.7183061848542	213.85654985909935	7	23	9	17	25	0.19031726919736044	0.30815697362292616	0.3097302321695162	0.19179552501019861	
7720000	-10470.4557831464	-9841.446974649783	-629.0088084966178	-9841.446974649783	267.6486515842375	2.4924131877199964	2.5627297197425145E-4	0.6094494575161159	2.5716640938248714E-4	2.1796820432077312E-8	0.6043573275891678	-589.982015035278	918.2585893087769	2146.0034118410995	2326.031837791634	119.50491248234485	187.46470310531532	13	3	25	7	33	0.1917848920555934	0.30815697362292616	0.3097302321695162	0.19032790215196566	
7730000	-10469.210143258046	-9826.2009844519	-643.0091588061466	-9826.2009844519	267.67607771559193	2.6616171056873132	2.3714349324668825E-4	0.6250774002765215	2.3369354058775058E-4	2.6931858015378353E-8	0.7039558902197867	-603.9382127296217	862.6902339460918	2198.436372559349	785.1801210396255	44.78783496931133	186.9770285663908	10	26	10	4	31	0.1917848920555934	0.29971555480944756	0.3097302321695162	0.19876932096544422	
7740000	-10477.630593836891	-9842.644271465571	-634.9863223713204	-9842.644271465571	278.3632689942593	2.418682684225979	2.2601561685721565E-4	0.6750985204525614	2.3677461346756508E-4	2.927281917511036E-8	0.744577376778736	-596.8854517771051	1157.642148816012	2697.40229295169	206.44601969305742	333.79774591743194	201.39086718651703	23	16	9	18	15	0.1917848920555934	0.2980335729186798	0.3114122140602839	0.19876932096544422	
7750000	-10470.768593851326	-9837.513451033341	-633.2551428179854	-9837.513451033341	219.95766458644187	2.4990212660666415	2.4306469544551024E-4	0.5907828107809099	2.608268507756544E-4	3.02743596222872E-8	0.681294360818328	-594.5802467780635	1058.1811900952287	2511.0594585552712	107.95960944373509	352.3873704014662	217.69079649159016	10	29	6	5	31	0.19847687152406873	0.3059573673555871	0.29361823597499676	0.2019475251453488	
7760000	-10473.92936726741	-9835.435253793106	-638.4941134743037	-9835.435253793106	228.47771028150973	2.6013026062720135	2.6771905946233705E-4	0.6746071352289063	2.6503368587960167E-4	3.9977623287139065E-8	0.775587598770223	-599.0185081042247	943.7149782295088	765.9687052616009	2510.811747263593	479.85205974173243	220.58166886160993	17	3	13	23	25	0.19847687152406873	0.29491855878138873	0.3046570445491951	0.2019475251453488	
7770000	-10470.9181875095	-9837.759927940418	-633.1582595690809	-9837.759927940418	247.35918330186408	2.6013026062720135	2.7662995638686686E-4	0.5903799708134123	2.810873081013097E-4	2.6464187327416345E-8	0.5868526842690635	-594.054562255859	1217.8690445583425	639.8687395430882	2064.1587905311644	602.3560697946783	147.96680028259883	5	16	15	24	21	0.19847687152406873	0.29598076141885304	0.3106888767277695	0.1948534903293101	
7780000	-10466.725817681196	-9840.508364027159	-626.2174536540376	-9840.508364027159	267.56528266385584	2.6013026062720135	3.069853172699932E-4	0.5735324164998327	3.046218885835177E-4	2.7076436010306423E-8	0.5621320980821297	-589.264414012248	557.042122119993	2061.010113273394	541.3075815947465	203.68168963896483	137.33234022932166	16	22	24	1	18	0.19634644486622999	0.30226996107908877	0.3106888767277695	0.19069471732691315	
7790000	-10470.267628210919	-9845.108888400113	-625.1587398108054	-9845.108888400113	229.60115155699287	2.6013026062720135	2.9856443823887837E-4	0.5189984067991924	2.8509397392984664E-4	2.3802226561667064E-8	0.5523326909262055	-590.9288063368225	547.8468983517611	1201.7809254135605	395.723999853256	237.13595613990898	21.45691801023551	15	21	28	14	3	0.19634644486622999	0.30226996107908877	0.3106888767277695	0.19069471732691315	
7800000	-10440.47416729752	-9838.715505471577	-601.7586618259427	-9838.715505471577	175.11970405443836	2.6623084890294333	3.869319738782645E-4	0.6202547827745947	3.8411024538784324E-4	6.481892437107166E-8	0.6612042177477867	-566.8717848717247	1093.3962163905117	1506.4939781803946	329.12464528332407	132.71804219188394	87.16720025043855	17	17	29	3	15	0.19634644486622999	0.30226996107908877	0.3106888767277695	0.19069471732691315	
7810000	-10429.73033571308	-9837.405309986703	-592.3250257263776	-9837.405309986703	152.32239972079648	2.7664250903302583	4.520605529334023E-4	0.5579198921075477	4.357630629869345E-4	6.549814034881833E-8	0.5781652960568581	-557.1843341870892	418.7097964678051	1533.8809979282287	292.1838679222695	123.23005787823251	111.29411083708128	18	18	21	14	10	0.19227538895338575	0.29250111623624464	0.32056593747994605	0.19465755733042492	
7820000	-10408.269535041869	-9829.705259150936	-578.5642758909328	-9829.705259150936	131.13857141216388	2.493571388524441	4.48027042740543E-4	0.5779835268019576	4.3080963118812476E-4	6.483641897162167E-8	0.6044996175138516	-543.5330954879463	330.5425505457761	1465.3491778833254	448.35225909946195	122.84310931431078	22.406287797520346	21	15	2	40	3	0.19227538895338575	0.3000340782173938	0.3130329754987969	0.19465755733042492	
7830000	-10426.036735289783	-9841.018150153383	-585.0185851364007	-9841.018150153383	147.2848273790513	2.709580588974189	4.138742969593959E-4	0.5118938440234971	3.8812045524623897E-4	4.9572364038133263E-8	0.6086037822645269	-549.3560244298354	538.1963864805276	785.9772073388241	1918.3729280788466	135.8106609003473	13.195851914562741	10	5	20	43	3	0.19227538895338575	0.3000340782173938	0.3130329754987969	0.19465755733042492	
7840000	-10432.061472816227	-9842.072075104448	-589.9893977117794	-9842.072075104448	151.47955600373393	2.709580588974189	3.480341750462567E-4	0.5039547334257355	3.6567961621388097E-4	4.375321452537239E-8	0.6047512978581727	-551.8997680372665	1238.1827061347356	877.8459881846132	2659.784382654108	160.19962632906294	73.0863850829477	3	20	10	44	4	0.19227538895338575	0.3000340782173938	0.3130329754987969	0.19465755733042492	
7850000	-10448.586221061636	-9855.360042522661	-593.2261785389748	-9855.360042522661	144.3101127897256	3.058526004062811	3.5488746388144337E-4	0.6232703403283371	3.620737468764635E-4	6.187075475135284E-8	0.690663146309231	-556.7433572281516	1307.12567124954	2055.9520201881332	874.1092654993645	168.39921742704036	4.288475028217065	20	11	7	40	3	0.1950220506407173	0.2913458849602436	0.3189745070686155	0.19465755733042492	
7860000	-10433.946543188653	-9839.80522652821	-594.1413166604426	-9839.80522652821	194.90574452756255	2.497147062471188	2.9819891898944466E-4	0.5116807911094615	3.051705695353388E-4	2.8714310691559432E-8	0.5559013546860228	-553.4130330626441	1847.1863787039802	535.9262757637717	3228.574402003684	157.7711898721655	15.41763075159311	1	22	10	45	3	0.1950220506407173	0.2913458849602436	0.3189745070686155	0.19465755733042492	
7870000	-10433.160015015035	-9842.52698031531	-590.6330346997262	-9842.52698031531	163.3487485954967	2.497147062471188	3.3274328066829035E-4	0.5694065342520613	3.4985873069563105E-4	4.3160754707207E-8	0.6302724162293358	-550.7572632442243	773.0055385924168	3124.671593356333	3066.076842340217	215.46719185317212	7.2235768876780515	23	4	7	43	4	0.1950220506407173	0.30407127550622554	0.3062491165226336	0.19465755733042492	
7880000	-10419.618239777912	-9823.26222448297	-596.3560152949411	-9823.26222448297	167.57347146521334	2.332086203688314	3.5245631396061463E-4	0.6407571248814115	3.5040979063406894E-4	4.9222917744074054E-8	0.6642919183185122	-558.6650980477757	769.4519040275067	3323.4802047037306	349.6224855212648	179.71561029492867	22.676474967194785	24	11	10	32	4	0.1950220506407173	0.2973205220485277	0.3129998699803314	0.19465755733042492	
7890000	-10456.255539314063	-9836.291132805458	-619.9644065086057	-9836.291132805458	190.89797688449272	2.562583367718662	2.8052367374020504E-4	0.656381434189719	2.776711795808731E-4	4.4770985928335904E-8	0.7578583654932523	-582.5849959425966	867.683628763881	2837.1940869870286	488.54561715586743	195.77193543599932	52.52666371727242	19	13	14	32	3	0.18430895607037018	0.3099395546897456	0.3129998699803314	0.19275161925955414	
7900000	-10473.803429034157	-9857.940371786572	-615.8630572475844	-9857.940371786572	189.05253401883223	2.562583367718662	2.828083510830362E-4	0.5166929351946854	2.879459547786471E-4	1.886294566025792E-8	0.5013401115724274	-575.8665868814153	2322.863037004912	967.9879079588526	3387.9448559537186	254.14311977861536	30.688383639529675	2	22	13	40	4	0.20479860373996936	0.3130824799457708	0.2941994276701154	0.18791948864414573	
7910000	-10465.061394082468	-9849.629448847043	-615.4319452354254	-9849.629448847043	170.67331950609554	2.4242858701353276	2.768698444475137E-4	0.5059898024544048	2.859497455102345E-4	1.6364627461686536E-8	0.4888644538662588	-575.7101732451827	1106.3886840606087	2606.1344428996404	4694.051579773648	210.45652158843924	17.227562250732614	20	3	14	40	4	0.20479860373996936	0.303891876398892	0.2941994276701154	0.19711009219102457	
7920000	-10487.19058347582	-9846.39541381473	-640.7951696610911	-9846.39541381473	188.4509313730525	2.4057597382355067	2.714624066567188E-4	0.6477727065211636	2.8431124705945995E-4	2.8762731058350162E-8	0.6564289982624885	-600.9253794694678	1243.0330801712441	2046.2843934775258	1964.7776924389248	886.9130186053702	298.98755191631705	15	12	6	9	39	0.1860841759424987	0.3226063041963626	0.3044839995440528	0.18682552031708718	
7930000	-10474.717914617677	-9847.981297671286	-626.7366169463909	-9847.981297671286	193.49718905066572	2.6063764760900283	2.6830434234756693E-4	0.6796335625216366	2.9062535589052856E-4	2.8823333216226315E-8	0.6289713802511973	-586.9156742159806	688.7215959619962	1766.0799360999636	2950.65349685631	386.7632423155694	212.72551886329552	16	3	13	16	33	0.18244769494149204	0.3226063041963626	0.30812048054505947	0.18682552031708718	
7940000	-10466.621201725717	-9826.24233541495	-640.3788663107669	-9826.24233541495	226.74575475617036	2.6063764760900283	2.51753650782869E-4	0.6499230931940748	2.6818541284175963E-4	2.678667396192885E-8	0.657411703547582	-600.3527714089319	815.3363159729112	1825.9223726545556	3134.7410700929695	501.1516982667335	206.9943337607653	17	14	1	13	36	0.18244769494149204	0.3226063041963626	0.30812048054505947	0.18682552031708718	
7950000	-10469.237228466827	-9840.178587730717	-629.0586407361089	-9840.178587730717	172.78032346310192	2.488265511830781	2.7436789169074807E-4	0.7045769780393452	2.883848705353414E-4	3.6695565729917523E-8	0.7549330593418334	-590.7096064259582	1246.505170970718	2922.1372673123274	867.8063023172797	161.00973091649237	159.40684501735723	25	5	21	10	20	0.1845345381443217	0.3226063041963626	0.30812048054505947	0.18473867711425754	
7960000	-10484.294421388719	-9850.737311248371	-633.5571101403472	-9850.737311248371	235.70972405128757	2.6510090239241406	2.6694155314322174E-4	0.674327198144324	2.8096012882386284E-4	2.641165334991547E-8	0.6597921288217091	-593.1866673490248	608.4830110638652	810.0118084300678	3166.5479605801033	714.1593891059614	245.53332913896477	16	3	12	23	27	0.19125709769877494	0.2912702890852001	0.32302649134925593	0.19444612186677035	
7970000	-10479.22366294336	-9844.851703814087	-634.3719591292725	-9844.851703814087	209.1916141421105	2.5699271454034704	2.6733662562999867E-4	0.5601107251116686	2.7934787020413466E-4	2.2018321262436802E-8	0.5861435998651299	-593.1611265247666	1064.139380499488	3430.4251451026357	2934.2529882528984	719.9444209161007	178.11809964972338	22	4	4	19	32	0.20756440103050156	0.2912702890852001	0.30286833513504224	0.1982969747492574	
7980000	-10444.679119760445	-9833.738150729507	-610.9409690309383	-9833.738150729507	165.43573493482893	2.5699271454034704	2.900415644213316E-4	0.6025407892449899	2.9935433429252627E-4	2.9388601622055257E-8	0.6089842145193217	-572.6983846074017	806.7004186443689	2628.4381342001498	1181.889259199905	133.73369772652424	140.50695557578885	23	6	19	1	32	0.18123505478653096	0.2912723048867938	0.32919768137901284	0.19829495894766372	
7990000	-10446.567932297261	-9833.638110203987	-612.9298220932751	-9833.638110203987	165.20277858239183	2.4028603246787723	2.9461670112943954E-4	0.6093477787566219	3.115778562941069E-4	3.84257835108057E-8	0.6543774770255109	-575.4965783519797	742.2789124036317	2286.1806286208334	708.04055523557	196.77754076850448	170.65898638471936	22	10	14	28	7	0.1914233984052034	0.2915457207530279	0.3289242655127787	0.18810661532899128	
8000000	-10507.643819780484	-9877.135715737739	-630.5081040427445	-9877.135715737739	201.6789572570447	2.8392836228729146	2.8748335992473476E-4	0.4949943210846431	3.037606720532914E-4	2.3133666467998842E-8	0.5331322479508228	-593.7094370070414	1018.1870972350239	1699.6800796419236	902.2149761069167	261.30955507569126	204.1720971795564	15	23	13	24	6	0.1914233984052034	0.331359024196709	0.2945005150727749	0.182717062325314	
8010000	-10485.160912988893	-9858.049312495694	-627.1116004931988	-9858.049312495694	165.03236143314996	2.402403305734207	2.737526494591987E-4	0.516968469940087	2.798189231105082E-4	2.6295852118355654E-8	0.5969179515544539	-592.9892841055446	523.3131901348446	1420.6529257381799	187.42312430510572	204.26518935630241	14.666548991981792	13	34	24	7	3	0.18290925762428262	0.31014109506701515	0.2964523944133504	0.21049725289535315	
8020000	-10465.233366099857	-9830.176532229425	-635.0568338704318	-9830.176532229425	205.9933888242471	2.753584338810858	2.613389754419942E-4	0.6648449440202759	2.4760705033332106E-4	3.2778064212296365E-8	0.7206092135792357	-598.2825943242523	823.3286564589168	2131.598614121538	210.82856715119306	282.1346151537239	69.61036247069732	20	24	18	15	4	0.19496810825525795	0.31014109506701515	0.2988111321561454	0.19607966452158285	
8030000	-10491.019777249312	-9824.902101122403	-666.1176761269082	-9824.902101122403	291.3540282159818	2.5171853363577807	2.077183055197168E-4	0.8311144018127979	1.804476478983031E-4	2.9215014603036976E-8	0.9337487143800175	-626.2352292781374	1209.3766961338592	3706.4678741188864	251.03447856006466	405.7982568150986	130.50527897096947	21	20	19	12	9	0.1976026176886898	0.3075065856335833	0.2988111321561454	0.19607966452158285	
8040000	-10505.460478595945	-9837.335259001577	-668.1252195943681	-9837.335259001577	326.75486659188994	2.5171853363577807	2.0994075386059722E-4	0.7761715308709259	1.8057720762354367E-4	2.4008271299677986E-8	0.8113722968789072	-628.1921020457364	1462.5787499825756	3274.4346343593056	207.9185285967799	494.1358454473195	174.4186068049653	15	28	25	8	5	0.1976026176886898	0.3075065856335833	0.2988111321561454	0.19607966452158285	
8050000	-10505.51346584936	-9834.24504713005	-671.2684187193098	-9834.24504713005	306.77840911595734	2.9866467699114914	1.769538422273182E-4	0.7935002962457537	1.6596484420952664E-4	1.3026936343740427E-8	0.7453622371684023	-632.7047255516948	1562.9792473660498	2842.1319293340543	366.13216143471004	325.6906698797864	149.16378892742355	20	24	8	17	12	0.19316792343087968	0.2968870956217289	0.31386531642581	0.19607966452158285	
8060000	-10530.766911639064	-9842.340593633102	-688.4263180059628	-9842.340593633102	400.9136125525444	2.402792895038205	1.3843723741633712E-4	0.7077129081305376	1.3256313553480526E-4	8.719810626621437E-9	0.694271339846699	-647.73121202529	2021.2510873361225	4514.629789903812	753.3965339167449	441.7429227252092	410.2849487095471	20	18	20	15	8	0.19267555151352214	0.3100822386382333	0.30799832861088516	0.18924388123736083	
8070000	-10509.284959071476	-9839.251333513997	-670.0336255574794	-9839.251333513997	268.8999388351797	2.667577295296457	1.7315476358880912E-4	0.7238942104391791	1.6994642393150682E-4	1.4946491158048676E-8	0.752257198975288	-632.2262231359038	1623.8768449774634	3169.2173841066406	378.08368717528816	265.3607729697642	24.752545828332376	21	24	12	22	2	0.19267555151352214	0.3100822386382333	0.30799832861088516	0.18924388123736083	
8080000	-10513.365472898928	-9843.292243781529	-670.073229117399	-9843.292243781529	257.9828415328068	2.667577295296457	1.7937021717373008E-4	0.6896896856098355	1.7944721648987125E-4	1.432221526944676E-8	0.7313450284207328	-631.6711981055527	1774.6841931169083	2918.841936404903	931.8399729905926	227.4922398046509	118.53947829764915	19	23	11	24	4	0.18479076056754035	0.3179670295842151	0.30799832861088516	0.18924388123736083	
8090000	-10487.27264660686	-9830.352524447524	-656.9201221593357	-9830.352524447524	261.38200677193885	2.5000510908094413	2.026715473823428E-4	0.6821285959740443	2.051271738083849E-4	2.0002575725701103E-8	0.7215459623535949	-617.5771851373021	1825.0319164998905	3935.4130480365807	815.7208012594523	283.51078403435804	171.42826730142423	21	18	10	28	4	0.18906907418380783	0.3101771916024511	0.3079260142886661	0.19282771992507633	
8100000	-10495.594609914839	-9824.456226695724	-671.1383832191141	-9824.456226695724	233.067092641373	2.6757179225340937	1.913152859130078E-4	0.5444235320610851	1.9750180242633666E-4	1.0826928777477479E-8	0.5587457619522842	-631.0249546211293	1561.0723872400506	4327.632073497099	1237.2961402597907	307.3282270211075	276.17997686470324	23	12	4	17	25	0.18906907418380783	0.3101771916024511	0.3079260142886661	0.19282771992507633	
8110000	-10495.762584134061	-9834.082804550702	-661.6797795833596	-9834.082804550702	224.7586290817734	2.3810457258916506	1.836573693524728E-4	0.6754971351080754	1.933173168555157E-4	1.8021560652853794E-8	0.7415334582189116	-621.742722771456	1421.9430249563547	3799.031601153655	1425.8258292609803	410.90645206699816	101.44345554412168	20	13	9	32	7	0.18906907418380783	0.3101771916024511	0.3138866340831723	0.18686710013057012	
8120000	-10483.46953265804	-9834.351654578782	-649.1178780792579	-9834.351654578782	219.9799584461079	2.402953856512417	2.0245622191537478E-4	0.5798236570209891	2.2156607512879216E-4	1.915690060145373E-8	0.6707574665411843	-608.6175943223702	1172.3091027959754	4500.899185936995	1265.7279134075739	334.5419396273934	205.45999215714141	17	19	6	30	9	0.20358744815202504	0.3006798029818782	0.2993682601149551	0.196364488751143	
8130000	-10466.829250504792	-9831.98878033266	-634.8404701721323	-9831.98878033266	167.29274308540283	2.402953856512417	2.1870480708919906E-4	0.6409395824085511	2.5018669524416563E-4	2.4678536199618302E-8	0.7273308291299441	-596.6977696757679	1073.1547682822998	2951.9020289097366	703.1594744130631	312.2391764107025	80.47077116650362	17	18	7	31	8	0.20309645111977737	0.3006798029818782	0.2993682601149551	0.19685548578339068	
8140000	-10481.27054819584	-9842.254788421697	-639.0157597741429	-9842.254788421697	185.4381808165836	2.4436234135050943	2.05822990218039E-4	0.6734257058083613	2.5622331979239854E-4	3.1933638485041615E-8	0.8004602182102851	-594.517303108663	720.2176257593945	2741.4725495919915	4771.433447829922	3708.1956617952083	300.9919505247403	19	4	2	11	45	0.1855566957117603	0.3006798029818782	0.2993682601149551	0.21439524119140774	
8150000	-10467.592926495996	-9839.555687107853	-628.0372393881431	-9839.555687107853	194.2093137198558	2.7412279158570607	1.9803435483948365E-4	0.6350612530354854	2.510749810476766E-4	2.6943705311141703E-8	0.7382117681963298	-586.8477183129867	1134.568268953954	881.9786511372993	3804.428930180185	411.463042093006	231.9243670960185	20	2	5	22	32	0.1855566957117603	0.3006798029818782	0.314420313422067	0.19934318788429586	
8160000	-10450.125345125603	-9839.849557521142	-610.2757876044618	-9839.849557521142	172.36942903455602	2.4624239863911677	2.531409075691046E-4	0.5541224627011767	2.919844695660322E-4	2.6387808736129427E-8	0.5999784726014765	-568.151904312997	1541.1915010498444	1728.3258353689687	6299.612851470201	227.135577573336	244.85738485228572	19	4	4	38	16	0.1855566957117603	0.31655031599929306	0.2985498004046522	0.19934318788429586	
8170000	-10444.041772354172	-9834.081182727716	-609.9605896264569	-9834.081182727716	183.2452000419816	2.4624239863911677	2.2995774884880199E-4	0.6043489909463625	2.5511107229267714E-4	2.608275125855954E-8	0.6700699987130312	-564.8968965043905	1044.4933619064732	5683.210779904585	9787.047607718798	284.56298766507325	107.61661796065025	22	1	3	48	7	0.1963302078673118	0.2971882355069453	0.2985498004046522	0.20793175622109217	
8180000	-10456.26064989307	-9828.566207687223	-627.6944422058476	-9828.566207687223	202.66694758667242	2.4624239863911677	2.671223663607305E-4	0.6803006294255717	2.9702475499613685E-4	5.055106411033216E-8	0.8221710026159572	-583.7532668974366	579.0348694950561	4054.8865596272144	3508.192387383455	369.45067418491345	186.0511027768332	13	2	16	27	23	0.1963302078673118	0.2971882355069453	0.2985498004046522	0.20793175622109217	
8190000	-10470.927789781099	-9847.91269637223	-623.0150934088692	-9847.91269637223	183.1578614662723	2.5592276541222696	2.98558523982855E-4	0.5500298988165654	3.04572264849817E-4	3.081463795810826E-8	0.6085513597706822	-583.2388280668489	833.6834606663184	3502.5765767120556	1606.8047214759622	193.65846974046732	150.66603864956411	17	12	7	23	22	0.188640410036296	0.2971882355069453	0.30962388748076186	0.2045474669759983	
8200000	-10459.990216857412	-9841.358691482643	-618.6315253747695	-9841.358691482643	181.8631882204082	2.4363051049918076	2.815081450167484E-4	0.6688626525224349	2.848481526138895E-4	4.440398404234717E-8	0.7975478347287188	-574.8745859197608	943.6150540054213	5764.126863708707	2508.6348684529557	154.07969452341422	249.0945975333308	24	2	9	9	37	0.188640410036296	0.30869300155454177	0.3024393496442679	0.2002272387648958	
8210000	-10477.952948392953	-9848.244796282319	-629.7081521106346	-9848.244796282319	184.41880316624434	2.4164415360624023	2.48807968100751E-4	0.6542441414882314	2.677982148018872E-4	4.039662473292002E-8	0.7752328239164066	-582.1855857620404	894.7731789759229	1967.120364787714	15448.388680733824	415.08422560222516	140.09009870299585	18	7	3	38	15	0.188640410036296	0.31047045640441234	0.29301369276085976	0.20787544079843334	
8220000	-10445.302400378769	-9832.918776739678	-612.3836236390911	-9832.918776739678	170.1986779772158	2.4164415360624023	2.6738836205033223E-4	0.6513920889699106	2.8544015555570225E-4	5.4725382124625795E-8	0.8085677116614666	-571.6262403924942	956.492536268486	1631.0102981135135	5109.543973707812	361.92999363438855	17.745918162377624	21	4	4	43	9	0.18811932703375195	0.31047045640441234	0.29301369276085976	0.2083965238009774	
8230000	-10473.992574743064	-9829.566854837673	-644.4257199053918	-9829.566854837673	221.6329770320118	2.504796787617696	2.134855872489933E-4	0.6988710949132549	2.268910839665404E-4	3.41526945698267E-8	0.836710647700745	-600.8242195113821	2286.4153395439957	1401.3364832737946	6627.727980573181	467.33837808356736	42.85210864804791	3	19	9	43	7	0.1925166568989677	0.31408754343704426	0.29301369276085976	0.20038210690312971	
8240000	-10444.44535653766	-9827.967261624513	-616.478094913148	-9827.967261624513	204.38334366073954	2.504796787617696	2.4879915194663893E-4	0.7090414882339384	2.4168408408515752E-4	3.8048855857704976E-8	0.8012144058617727	-574.9943963710152	907.1287718650931	2281.6136946894644	5601.770509089332	334.3484758541188	62.86777829623977	23	1	5	44	8	0.1917912245385449	0.31481297579746703	0.29301369276085976	0.20038210690312971	
8250000	-10446.85532451122	-9834.520348894508	-612.3349756167124	-9834.520348894508	162.57528616844345	2.514184241644819	2.505367849928329E-4	0.6645554535188544	2.6163932676560625E-4	3.7159368789989156E-8	0.7817710466463129	-574.377355475947	716.8501472022766	791.2417402972101	2690.8585933932764	179.20860726056378	26.94155036271695	13	9	11	42	6	0.1983869345765718	0.31481297579746703	0.28641798272283286	0.20038210690312971	
8260000	-10439.66175178965	-9828.168583861363	-611.4931679282873	-9828.168583861363	240.5736951767712	2.4044462157557045	2.446500172415967E-4	0.608371779385237	2.4496870431042436E-4	3.134051358346136E-8	0.7419834594899033	-571.7367455054574	1072.9418384556893	1393.3311927973157	4286.608000848217	250.56079282543473	35.846545321982134	23	1	7	41	9	0.1983869345765718	0.3121540065539195	0.2859161192408968	0.20354293962861328	
8270000	-10467.838033496222	-9843.1999825332	-624.6380509630209	-9843.1999825332	216.13163710754935	2.4044462157557045	2.4348497225635458E-4	0.6217349706806721	2.6593362753276804E-4	3.1005777756254856E-8	0.7049925474899938	-581.9274928905782	1045.2029057720608	6303.969208747519	2084.5105941091488	280.4018256409599	39.42715480792299	23	5	6	39	8	0.18945607874369458	0.3132940673638377	0.2859161192408968	0.21133373465157235	
8280000	-10460.625551504541	-9834.227649182416	-626.3979023221256	-9834.227649182416	191.96909087788595	2.4044462157557045	2.0423344257600545E-4	0.6578611906691341	2.3785613624828373E-4	2.9308342213786133E-8	0.7722413321428582	-586.6265406604346	1413.1440140233572	4468.730574844928	303.2101019754598	407.85947756449224	120.7707653209345	22	11	21	17	10	0.18945607874369458	0.28943007814054916	0.310606031725593	0.21050781139016475	
8290000	-10476.75367827408	-9835.492994581791	-641.260683692289	-9835.492994581791	240.690691689587	2.6309492191886537	2.0484600790471327E-4	0.6072897889821598	2.159469366527634E-4	2.210448982073175E-8	0.7311676551951081	-599.5219148398107	1288.0005836762657	7449.62860264369	448.4972599803264	80.42868586841864	145.21617699082836	23	9	40	2	7	0.18945607874369458	0.31251384707034197	0.2875222627958002	0.21050781139016475	
8300000	-10480.234452880028	-9833.971834542675	-646.2626183373521	-9833.971834542675	271.3430377999379	2.540241334300298	1.8332412793891568E-4	0.6653172961747956	1.769368758368708E-4	2.2032694109735647E-8	0.8288451841046156	-606.9524755525513	1165.8438278558017	5521.588531470961	357.854818827334	82.75151655310269	74.8250953151498	20	11	41	8	1	0.18945607874369458	0.3042318781638223	0.3059409691684625	0.2003710739240221	
8310000	-10513.364198456966	-9856.83692135624	-656.5272771007267	-9856.83692135624	302.91264319186394	2.455632462898834	1.674667094398469E-4	0.702979206948728	1.5233467752988228E-4	2.4067577268192424E-8	0.9171992654147598	-613.4253646743028	1584.2012374936323	10484.050192686138	435.11871904842866	181.87950715635034	58.45687641029606	20	10	41	9	1	0.18945607874369458	0.3042318781638223	0.3059409691684625	0.2003710739240221	
8320000	-10468.47780616079	-9831.661916677138	-636.8158894836529	-9831.661916677138	250.46184941304725	2.637296886471782	1.996697652496951E-4	0.7232659966309286	1.8808604166585687E-4	3.3638753477236215E-8	0.9258122073604708	-597.6643095547001	1791.2843831335326	4863.027932599265	351.2515294753225	27.93738071703846	85.41199135681455	23	7	44	5	2	0.18945607874369458	0.3042318781638223	0.3136210341661546	0.19269100892632993	
8330000	-10491.444801676993	-9822.808898409681	-668.635903267312	-9822.808898409681	344.40848666869863	2.6473525273068956	1.2972971757776005E-4	0.7211205981440807	1.2526754604440132E-4	1.567955988634719E-8	1.0036925642753403	-626.5112516465449	2459.167851899974	11478.152797491388	498.31661306398865	50.252510048964474	83.37058005112627	23	6	43	4	5	0.18945607874369458	0.3054892402321784	0.3136210341661546	0.19143364685797382	
8340000	-10458.219024802562	-9824.130534151454	-634.088490651107	-9824.130534151454	318.36232926321253	2.5838666970966053	1.91850390717474E-4	0.7854328092016553	1.9726625460191426E-4	3.780895647907924E-8	0.9486008839283013	-593.7409477850244	1343.6584743809126	4365.03664697598	281.31825266818777	438.88263761734356	95.1095220368273	15	14	28	14	10	0.18945607874369458	0.2991809685789448	0.3136210341661546	0.1977419185112074	
8350000	-10481.765396878247	-9836.781154459504	-644.9842424187431	-9836.781154459504	330.62207647449185	2.603447627750436	1.824707806573582E-4	0.6537054251057488	1.833540882626759E-4	2.3113200518234647E-8	0.8309726957985591	-603.513027033207	1781.9119733308637	6709.424072514211	267.3282478753826	462.17129161137393	49.22646273096417	23	11	23	16	8	0.19820149769835244	0.3005115723439638	0.3136210341661546	0.1876658957915305	
8360000	-10514.76327398039	-9843.76165073251	-671.0016232478805	-9843.76165073251	425.00537532566034	2.4272569504894546	1.5682459385504417E-4	0.5684028613472027	1.640490425969112E-4	1.2355992103823441E-8	0.695549834400529	-629.4943744329425	1845.229900773803	6061.818644924402	864.2525506667315	520.1882848074572	385.60206178750065	23	10	8	17	23	0.19289564913124768	0.30581742091106856	0.29124938879383905	0.21003754116384607	
8370000	-10502.747700629141	-9836.414746905004	-666.3329537241372	-9836.414746905004	348.5042617636325	2.7310300998666728	1.7333429770629785E-4	0.5478086787099371	1.887629514199374E-4	1.2435061736635743E-8	0.6523334102240103	-625.7386634984272	2036.8554537974235	5954.16316710659	585.9526454843076	210.71485697989334	325.84864582265476	19	15	7	1	39	0.19289564913124768	0.30268458307747065	0.29438222662743696	0.21003754116384607	
8380000	-10507.069270086418	-9829.306306227456	-677.7629638589627	-9829.306306227456	247.49602888283846	2.482007189467156	1.482467099813591E-4	0.6100247059895525	1.7245492267730267E-4	9.599919308519701E-9	0.6529582773548307	-635.9045197627104	1017.1329890623568	4768.859501451021	921.3104105976928	692.686596427201	281.8800651589069	12	23	5	6	35	0.19289564913124768	0.30268458307747065	0.29438222662743696	0.21003754116384607	
8390000	-10507.209071562414	-9837.58840843084	-669.6206631315754	-9837.58840843084	271.25326068488073	2.482007189467156	1.60104848929428E-4	0.7043521889768959	1.7694970320613287E-4	1.6736966149125347E-8	0.8072262588802119	-632.4385743173531	1743.904120215096	3383.3143624486497	342.4554006231768	97.00832194382107	91.84776029908768	13	26	33	6	3	0.19844826768705695	0.30268458307747065	0.29438222662743696	0.2044849226080368	
8400000	-10471.802454095527	-9827.729526220997	-644.0729278745285	-9827.729526220997	212.8511838464518	2.67116699567804	2.271831156193066E-4	0.6191417380988521	2.265535290217972E-4	1.8194422696183962E-8	0.6577165719051378	-609.452811764776	927.5794303735834	2109.6282548005433	444.7238931890866	73.49014582555326	1.6081177049129625	11	25	38	6	1	0.19844826768705695	0.30268458307747065	0.29438222662743696	0.2044849226080368	
8410000	-10493.890860363232	-9838.454360133788	-655.4365002294435	-9838.454360133788	333.1536154515658	2.8421415121694316	2.2164876530076364E-4	0.7120494118730257	2.1159038942560743E-4	3.341692312790191E-8	0.8630306872369544	-613.7002335971819	1138.7844507538061	5231.326449831081	726.364157155478	310.90158006673335	312.82638037042597	18	13	29	17	4	0.19844826768705695	0.31177095111066444	0.29438222662743696	0.195398554574843	
8420000	-10468.045699761073	-9846.488442116763	-621.5572576443102	-9846.488442116763	169.55254595861217	2.8421415121694316	2.9795261971156417E-4	0.7148745462485069	2.894466454891576E-4	4.638604910969301E-8	0.7817253282468194	-583.9603803266884	764.8635415993746	2383.6344968476383	656.2226467199044	98.1280829222286	128.92170431091776	21	11	22	10	17	0.20000831507813738	0.30130029652490986	0.30190447034652435	0.1967869180504298	
8430000	-10469.824118543887	-9835.808843560933	-634.0152749829535	-9835.808843560933	318.6565863272921	2.419738392879014	2.615047585168942E-4	0.7240044892103583	2.5659885314099635E-4	3.885843927757402E-8	0.8029383342973105	-594.0391645224503	780.2779507251258	3360.247756956688	1544.0185241952793	224.89425860664176	85.87200008420169	19	9	11	29	13	0.20063550642317915	0.3016648487420143	0.30091272678437814	0.1967869180504298	
8440000	-10461.654930447921	-9837.019227026723	-624.6357034211986	-9837.019227026723	271.6212070383905	2.419738392879014	2.642935276901615E-4	0.7415493641205777	2.535052866286489E-4	4.968546033677065E-8	0.8796519810093014	-585.6751192840987	606.8465177345577	2566.3639943988014	531.623832767037	389.00646536419964	133.6559628079063	20	18	16	8	19	0.19772565726963426	0.3016648487420143	0.29892284092472	0.20168665306363284	
8450000	-10477.684316401297	-9861.877252859971	-615.8070635413259	-9861.877252859971	250.009400412852	2.5742141158861545	2.2997417219205717E-4	0.7853137901902331	2.3153399819905056E-4	4.6167377493965445E-8	0.9049812600856422	-577.3602320354365	703.0351265121503	2745.429004859124	287.62733658352994	293.5278159835173	88.65308616175379	21	16	7	20	17	0.19772565726963426	0.3016648487420143	0.29892284092472	0.20168665306363284	
8460000	-10442.515797368182	-9837.838929458885	-604.676867909297	-9837.838929458885	187.37465801384286	2.5853817398307823	2.813894597771297E-4	0.8868984204910091	2.7037550419285424E-4	1.0168266756787887E-7	1.144220891357545	-565.9014237378028	495.0436255963478	2516.287622278623	238.0390690665397	216.06618536294255	115.35349807663428	22	16	11	2	30	0.19772565726963426	0.30929358190450745	0.29892284092472	0.1940579199011397	
8470000	-10440.208617929342	-9831.08428891262	-609.1243290167223	-9831.08428891262	175.4350238733734	2.3909967534413643	3.042283655568444E-4	0.8454641983353919	2.9276877661617274E-4	7.355795067684287E-8	0.8746806476429251	-564.8235422752435	437.52638086876857	4479.89523214986	347.306590306689	241.4841818335163	125.073074360916	22	17	8	29	5	0.19545861203605172	0.30929358190450745	0.30838951885752186	0.1868582872019204	
8480000	-10462.893712795518	-9841.408471684961	-621.4852411105574	-9841.408471684961	225.0845913853065	2.7123658840142317	2.489879768616595E-4	0.9192747057016158	2.5452756022749883E-4	6.960869530864616E-8	1.02546915999818	-585.6380956584436	639.3162677636489	2087.9290684876632	260.50646223879073	36.43899240473551	50.166971166130594	18	21	34	7	1	0.19545861203605172	0.30929358190450745	0.30838951885752186	0.1868582872019204	
8490000	-10442.754520917622	-9817.410632768717	-625.3438881489055	-9817.410632768717	275.48179806551974	2.857774520046874	2.4526095917252626E-4	0.9839470670087929	2.376894647863713E-4	7.369338909499032E-8	1.1421473897098426	-581.4218297452885	535.7909715119738	3328.0433445609083	3587.4292197932077	163.2323324227075	189.12250199757662	18	19	4	36	4	0.19545861203605172	0.30126349912859063	0.30838951885752186	0.1948883699778372	
8500000	-10481.647727747944	-9843.253708126516	-638.3940196214282	-9843.253708126516	226.48673899330663	2.979255009266064	2.2005620308350303E-4	0.7955811359999014	2.355766654905955E-4	3.4948830349770936E-8	0.8106766795010226	-598.3644489396345	1442.4497466539303	512.0074020025115	2145.5674249906715	266.2976337636531	105.1030136677896	6	7	27	32	9	0.19545861203605172	0.3113365660778931	0.29831645190821937	0.1948883699778372	
8510000	-10483.259195720351	-9838.701278510896	-644.5579172094557	-9838.701278510896	207.44389586123597	2.808248369252221	2.0916178758383693E-4	0.715425309495938	2.203305963918513E-4	2.5480442840385683E-8	0.7622366822709	-605.4158669800911	972.2577935529903	808.0769701036606	2610.396746019248	356.2083425875737	51.52201241007038	7	3	32	30	9	0.19321296256715192	0.3093568350099096	0.299256754650478	0.19817344777246187	
8520000	-10455.580901845791	-9818.521244353406	-637.0596574923852	-9818.521244353406	187.09339648624496	2.808248369252221	2.1297405963729906E-4	0.6576568169026247	2.292204982718289E-4	2.2823349088709192E-8	0.7191491027630071	-597.9738792606897	721.6620906025195	2035.726474619836	234.52601341329728	679.0117414706212	55.52525821136717	8	36	22	4	11	0.18960111528087314	0.3093568350099096	0.299256754650478	0.20178529505874065	
8530000	-10490.933257588062	-9842.754508530772	-648.1787490572895	-9842.754508530772	201.31800042852237	2.600139361041973	2.1056466445530122E-4	0.6270005865091121	2.3152453501002078E-4	2.1169180036320714E-8	0.7129780418671183	-609.938205643536	917.5022691284805	2657.196293419821	246.1800199952711	426.4863925208509	83.42014475598484	14	27	23	7	10	0.18960111528087314	0.3093568350099096	0.31147085914598527	0.1895711905632334	
8540000	-10484.490188646147	-9842.31724398536	-642.1729446607866	-9842.31724398536	267.3320198920943	2.4453759619044417	2.645437538293928E-4	0.6941963248407617	2.692192413676414E-4	4.126394207451803E-8	0.8451572423547823	-605.0741512413765	5790.364793017232	1222.73657840007	355.76961303399213	80.44392317044763	102.46717276781362	1	47	21	5	7	0.18960111528087314	0.3093568350099096	0.31147085914598527	0.1895711905632334	
8550000	-10513.151279136764	-9851.528169532954	-661.6231096038092	-9851.528169532954	238.47252576525415	2.7701990082926566	1.9812880379586813E-4	0.7457484057244779	2.3077719247085866E-4	2.6338069180067008E-8	0.8071155501435842	-622.1095744580987	1341.749243260174	2379.3257916513503	1075.899475517946	741.1214471423957	107.23282265584999	11	17	25	16	12	0.19742343111498897	0.3093568350099096	0.3036485433118694	0.1895711905632334	
8560000	-10498.918043439438	-9837.44444578203	-661.4735976574084	-9837.44444578203	212.39369787064126	2.7701990082926566	2.0975258645808046E-4	0.7661505969307983	2.4225054098963114E-4	2.946635395435159E-8	0.8044803372279031	-620.3369438015769	2655.3691076617283	1696.3085364772487	1919.8351524663474	1072.1565242193135	334.5425219832368	2	13	4	33	29	0.19742343111498897	0.29294300759262976	0.3036485433118694	0.20598501798051327	
8570000	-10495.437463122631	-9839.134154387188	-656.303308735444	-9839.134154387188	275.30117732109284	2.7061779518102176	2.2934914843336055E-4	0.6804232943523939	2.3789166345674733E-4	2.4731761962628466E-8	0.7398336601428404	-616.5953295443953	771.0198934953596	1322.0356701426226	1894.8105400989882	1330.5543929578728	245.64264557698002	3	6	13	34	25	0.187088854476165	0.3020953500224944	0.3064824532439649	0.20433334225737715	
8580000	-10513.283428490933	-9844.25325517185	-669.0301733190818	-9844.25325517185	212.66376316768282	2.9063091467330504	2.0435215570287292E-4	0.634619189660438	2.1810882136464566E-4	1.7499072664229023E-8	0.6963567337551285	-629.1923395697055	5729.356304433651	1145.499993133223	1441.012053711458	153.04332476071485	191.02429651331744	17	12	22	11	19	0.187088854476165	0.3020953500224944	0.3066871986296737	0.20412859687166837	
8590000	-10524.423728494636	-9846.796130891571	-677.6275976030647	-9846.796130891571	234.3693731048177	2.64519505496243	1.8614566247074395E-4	0.6073121769026973	2.0457287207401053E-4	1.1921952373170143E-8	0.6356779483385445	-634.1772278347067	2452.502712403119	4858.483558890251	4378.705212325464	1596.942116965516	256.2998511253302	17	1	1	36	26	0.19548630946594195	0.3020953500224944	0.29828974363989674	0.20412859687166837	
8600000	-10542.183958091753	-9846.171815908452	-696.0121421833004	-9846.171815908452	316.92780521815854	2.64519505496243	1.5141930335131582E-4	0.5622854845307307	1.6792293306323324E-4	6.969081175643554E-9	0.5505280246015917	-655.2034130558142	1908.0846126533534	3577.2413355520175	2584.0773709896	417.0908629705058	349.82736237361695	6	2	43	8	22	0.19548630946594195	0.30299584129133766	0.29738925237105346	0.20412859687166837	
8610000	-10523.084413709097	-9847.279392811392	-675.8050208977064	-9847.279392811392	315.28150574160543	2.421442009040157	1.7686003387926632E-4	0.6034579927940488	1.891054821225935E-4	1.350308686420442E-8	0.639118185891321	-634.4041864721867	1630.185694171999	3294.304743678276	2837.4166546808924	973.6401200550129	354.4684408532581	10	20	12	3	36	0.19652397845432343	0.30299584129133766	0.296351583382672	0.20412859687166837	
8620000	-10489.843395217595	-9827.450595526423	-662.3927996911714	-9827.450595526423	300.6037317973634	2.3807461227397124	1.829818014902323E-4	0.6525521037664259	2.029509947570011E-4	1.6646752203461037E-8	0.6821265063048079	-624.298688191321	1878.408690750427	2725.2371116678178	211.68831910090492	313.9429398867084	237.23139835027595	14	28	19	4	16	0.19606735870376107	0.30299584129133766	0.2968082031332343	0.20412859687166837	
8630000	-10517.11244021023	-9834.025256039242	-683.0871841709885	-9834.025256039242	291.6968795429964	2.77070050697655	1.6467680679234001E-4	0.679297045017365	1.6337281875001668E-4	1.2588080418084237E-8	0.7620667854056675	-640.5405597509036	4893.475673440375	6287.6425305708235	3329.142253011096	449.48917805886015	76.57911963739339	1	2	37	37	4	0.19606735870376107	0.3033654569202023	0.2957307264446654	0.20483645793137265	
8640000	-10558.06658916137	-9847.266140480859	-710.8004486805116	-9847.266140480859	421.1617971376255	2.7120506277282384	1.0137919250363123E-4	0.6953160853909035	1.1521169637582395E-4	6.114109688872866E-9	0.7511916573348898	-667.4946396746465	3934.825234407003	3853.258240925424	6463.884381566882	550.9769817258972	90.58204283125376	6	20	14	38	3	0.186886328127393	0.3033654569202023	0.3092686508940195	0.20047956405838663	
8650000	-10545.529519436252	-9841.983074073985	-703.5464453622671	-9841.983074073985	519.9431661420901	2.7120506277282384	9.678748028586095E-5	0.6316382546958824	1.0568531124680952E-4	5.624955742994977E-9	0.7411682061784941	-658.1871109434923	3566.873736231784	2097.886431194589	9480.694830192824	585.900474586769	211.88851847773083	21	7	10	39	4	0.18528416973652923	0.30496761531106603	0.3052251214219473	0.2045230935304588	
8660000	-10523.968412116383	-9840.98060334012	-682.9878087762633	-9840.98060334012	433.1816323745065	2.7120506277282384	1.288846661184738E-4	0.772018284516677	1.35871857969532E-4	1.4340664487117036E-8	0.9123117235357114	-640.324210465366	1094.9310559599917	2089.8627921672764	5769.360989179319	557.4723379253892	290.65175791850976	16	8	11	37	9	0.20926294595959488	0.30111642747087536	0.2981983720204395	0.19142225454909165	
8670000	-10506.709151335315	-9827.718314157031	-678.9908371782842	-9827.718314157031	281.77903354900945	2.4658843215304023	1.488601419176806E-4	0.8145732872897217	1.5244575818804647E-4	2.6896387657589197E-8	1.0550759048862148	-636.1742022682529	1541.8523580970864	2746.990068787603	5965.27061907588	764.7719475211887	5.655358367739378	12	8	13	45	3	0.20926294595959488	0.2952464589568598	0.2981983720204395	0.19729222306310723	
8680000	-10540.351536935086	-9851.407973528501	-688.9435634065849	-9851.407973528501	293.50954785818817	2.4658843215304023	1.3805235682927533E-4	0.68054660078573	1.3776002977014017E-4	8.636646451289793E-9	0.7372211356414504	-648.8136258233421	3179.0321312928186	6748.294484262561	544.5230599415071	263.8575346890016	68.54701890205561	20	16	37	4	4	0.20926294595959488	0.2952464589568598	0.2981983720204395	0.19729222306310723	
8690000	-10544.619641376328	-9828.295064237403	-716.324577138925	-9828.295064237403	456.00363868686776	2.4717673255791874	1.0114412567705651E-4	0.7304685354215134	1.0352266002272017E-4	6.153962859514796E-9	0.7917548598116971	-674.2783716888525	3944.2487690336675	7467.710918504065	841.0103639673104	505.31930494389843	239.8221779015188	11	23	31	7	9	0.20926294595959488	0.2952464589568598	0.2981983720204395	0.19729222306310723	
8700000	-10562.216202640544	-9840.630728188906	-721.5854744516388	-9840.630728188906	492.2317901290767	2.595160254318253	1.0983036860350268E-4	0.6696856964433717	1.0483301042086039E-4	4.46274719297653E-9	0.664260638186471	-678.6930051616339	8922.435322727399	6318.017128364917	838.6038991966335	873.9941995858694	163.25916967312327	6	25	24	19	7	0.18337230823159037	0.31415522617490055	0.2981983720204395	0.20427409357307094	
8710000	-10527.571319499271	-9840.393821728483	-687.1774977707876	-9840.393821728483	307.8544298336791	2.8121656549879024	1.3236057723459846E-4	0.5848196009301246	1.4155029724883188E-4	6.799603558998156E-9	0.6326236487690173	-647.8199117752235	2039.9302065383274	4357.925022158407	667.7905719656899	419.0611169505773	45.26995671139953	17	18	39	3	4	0.18835742933386404	0.31415522617490055	0.3080204024378017	0.18946694205343503	
8720000	-10593.772520450828	-9839.094766760889	-754.6777536899393	-9839.094766760889	591.1267433481255	2.8121656549879024	8.386054584619474E-5	0.638054402981934	8.346628208857878E-5	2.7817028870599775E-9	0.6821181626937737	-709.1400714198182	6069.561239725448	6222.1628098690835	8447.08081826832	1374.8228000768029	299.28852982334445	34	9	1	26	11	0.18835742933386404	0.31415522617490055	0.29859459241286423	0.1988927520783725	
8730000	-10623.88843104409	-9847.298834512776	-776.5895965313133	-9847.298834512776	864.3523618516093	2.4928451500876267	4.689512326982308E-5	0.5467080897281047	5.031731635565367E-5	5.610272803679381E-10	0.5092741372802765	-731.1985485305491	4477.124795905872	12847.172052135622	2811.334872846319	1761.8255084240218	116.40938975259068	12	23	14	28	4	0.18835742933386404	0.31415522617490055	0.29859459241286423	0.1988927520783725	
8740000	-10667.277654254955	-9833.985009237871	-833.2926450170836	-9833.985009237871	1700.1246903875076	2.584735659778897	2.7342097750538322E-5	0.7532347060643747	2.7197813425294702E-5	2.6628465579011097E-10	0.6889162915305641	-783.4697482024493	14127.53240263012	9440.112778369054	21728.82572887296	2448.7582893753147	105.31968724874795	15	4	22	36	4	0.18476466336929126	0.31774799213947336	0.2971326309030948	0.20035471358814194	
8750000	-10714.244405582953	-9849.733897785927	-864.5105077970252	-9849.733897785927	2389.3167462442043	2.4850919672255456	2.0616565220921506E-5	0.737074211280426	2.215360960700456E-5	1.9459012971022869E-10	0.7234449123693542	-813.7010099020454	26207.989691974035	30356.8353934627	9107.410106205421	4614.85820424409	318.4720389788209	4	35	4	34	4	0.18476466336929126	0.31774799213947336	0.2971326309030948	0.20035471358814194	
8760000	-10764.467296259267	-9847.838302881584	-916.6289933776827	-9847.838302881584	4542.509237211031	2.5655540745766876	9.21118862932872E-6	0.6762623730639303	9.678879205815515E-6	3.387222043312478E-11	0.646159365479128	-863.7542880968441	35703.47332450884	65701.66120116357	9317.518837012016	5229.306873405907	973.8978416217481	3	35	19	20	4	0.18501691502479495	0.29617151286889853	0.3184568585181659	0.20035471358814194	
8770000	-10718.252795527542	-9856.974593919536	-861.2782016080056	-9856.974593919536	2480.3743958595105	2.677952352398255	1.817418504768479E-5	0.5815329659693729	1.85433608264861E-5	8.012445253147211E-11	0.5091409589601333	-810.897994953092	14635.448342948454	26047.325148156175	17586.91935445731	4183.268670068239	479.33839359701346	23	12	4	38	4	0.19858477537635655	0.29617151286889853	0.32091250964423107	0.18433120211051515	
8780000	-10698.640068482962	-9851.65563535848	-846.9844331244822	-9851.65563535848	2192.9284287332794	2.8167271301378496	2.258895594277498E-5	0.560141730319885	2.299933343510636E-5	1.5059538910431256E-10	0.588801231208901	-797.265980303058	14139.926879796478	24445.89452892474	16258.793224368545	3120.065239757738	269.22980576618806	15	7	13	42	4	0.20686082027232275	0.31106602693725677	0.29774195067990666	0.18433120211051515	
8790000	-10662.190710812505	-9848.274299820205	-813.9164109923005	-9848.274299820205	1290.4009785839482	2.8167271301378496	3.6395192006084236E-5	0.587779535694057	3.662008967752986E-5	3.111557575094178E-10	0.5300310833599409	-768.1610460926258	10548.532203037814	14810.325840362166	2588.5767691497094	1532.0061557975648	122.32380726283583	16	23	35	6	1	0.20659960850571005	0.3022584679224806	0.288017016924448	0.2031249066473627	
8800000	-10656.683560343108	-9846.78412094167	-809.8994394014395	-9846.78412094167	1553.5401028614085	2.3465624391437765	3.948435043504662E-5	0.5588789135812611	3.869939592300463E-5	4.902629458323969E-10	0.5851822444060303	-765.4280074708771	4989.1109602118995	12336.776017724216	1507.6982930263894	1194.6590917743038	386.6614235241166	7	42	2	29	1	0.20216746626886709	0.3066906101593236	0.288017016924448	0.2031249066473627	
8810000	-10661.626452987042	-9855.960555628246	-805.6658973587961	-9855.960555628246	1716.997935360592	2.591614017276327	3.8480117433658966E-5	0.6057046856009713	3.7200169136565474E-5	5.293532950987912E-10	0.6458866574674051	-756.9793591695301	3339.5282940212865	16271.827231707452	6740.379372936903	2120.881010351828	1116.4650629378966	7	31	5	18	20	0.20216746626886709	0.3066906101593236	0.288017016924448	0.2031249066473627	
8820000	-10642.28659982016	-9832.464968570184	-809.8216312499745	-9832.464968570184	1329.7121010870271	2.8855304562627517	4.0475632776127565E-5	0.6297288294770993	4.033846873586709E-5	5.321853553310477E-10	0.6067762750316354	-761.9788379040056	5924.630020831904	11556.040315758995	1545.3680148073827	4169.842182025671	1273.1950998990922	4	42	15	1	19	0.18994676718639578	0.3217196427149103	0.29452270516024825	0.19381088493844695	
8830000	-10770.916758513988	-9851.08750581642	-919.8292526975682	-9851.08750581642	4372.637546925143	2.567252629839187	1.0314636398845417E-5	0.6293087407549909	1.1184606493864758E-5	3.281553170260917E-11	0.5865244185323946	-866.198846138413	47003.57757020377	51922.350848778035	18141.84289821149	6170.669974662161	4319.579608536024	1	34	12	32	2	0.18994676718639578	0.3188378338676024	0.2974045140075562	0.19381088493844695	
8840000	-10713.223725311878	-9841.693612908826	-871.5301124030519	-9841.693612908826	3097.321938797443	2.58429921650641	1.579372072151155E-5	0.6396626723403276	1.7362883292505294E-5	8.959604572168389E-11	0.6229648369641534	-818.6122483445362	23861.739923681303	71094.00545985458	4694.634989997763	4702.235679069606	1687.1110982145356	14	20	15	28	4	0.18864110162963044	0.30852911262764393	0.30771323524751465	0.1951165504952123	
8850000	-10765.719982987857	-9833.544491458206	-932.1754915296522	-9833.544491458206	6571.130112711215	2.58429921650641	8.009888187357421E-6	0.5362661812408654	8.47426320812854E-6	1.7914099264323445E-11	0.5622809187486298	-878.3840131265437	42553.40492828576	118778.44650967322	9479.979871043775	3643.9201435356254	939.7896900982607	12	24	40	4	1	0.20058171858438492	0.31164412056772356	0.2957726182927602	0.19200154255513266	
8860000	-10785.85905932764	-9839.379828842344	-946.4792304852957	-9839.379828842344	7482.33086421815	2.44810234142457	8.101975277467871E-6	0.5326639617269112	8.0438706418416E-6	1.6523613311834302E-11	0.5333637784980316	-891.716910899794	47336.025052403056	52064.41944121284	14431.107383647952	20262.04965508044	4922.594029260502	8	32	32	1	8	0.1980580100669873	0.2991286166241796	0.3039504958275417	0.1988628774812927	
8870000	-10851.247419473213	-9845.039022015293	-1006.2083974579208	-9845.039022015293	13455.939480086701	2.718602445609596	4.656882674723285E-6	0.6332012887846696	4.5436663531008135E-6	7.51356246675903E-12	0.6355054747313954	-947.3519083843122	142437.60415737014	71743.45385158597	49709.905684151534	39831.76120821182	9544.392276505456	17	22	16	4	22	0.19139121144705382	0.2992784449225384	0.31061729444747516	0.1987130491829339	
8880000	-10756.571833714948	-9836.000042397665	-920.5717913172821	-9836.000042397665	5147.364124262992	2.3719087038407243	1.0042436543141413E-5	0.6238053455751327	1.0742217684387227E-5	4.7427257832781786E-11	0.6910328786596122	-866.592153322337	52504.800861046635	94062.32493467345	8007.939478700867	5056.674436092856	3182.4421123963684	36	3	21	11	10	0.19139121144705382	0.2992784449225384	0.31373743388172187	0.19559290974868718	
8890000	-10779.744352519325	-9830.031769871732	-949.7125826475935	-9830.031769871732	6708.231964131162	2.7010538870625838	6.534005893028548E-6	0.6425396271618218	7.571017247150236E-6	2.1065561403590182E-11	0.6982762160630596	-897.9747964798013	73800.06898480005	13232.866983183798	7149.343044489582	6255.596224253799	1847.4205757637374	40	12	23	2	4	0.19443065663498246	0.3031123304927442	0.3068641031235874	0.19559290974868718	
8900000	-10754.267255991283	-9846.26473327929	-908.0025227119924	-9846.26473327929	3922.4849909528016	2.5140324445913387	9.158279071864922E-6	0.5678984965700067	1.0859250528451353E-5	3.176311595611579E-11	0.6064813587833195	-858.478446665112	50631.246889517344	3227.3243703866365	5578.485145074275	4535.623527333409	577.0584428199317	38	13	21	5	4	0.19443065663498246	0.3031123304927442	0.2986446849793258	0.20381232789294887	
8910000	-10811.71442868507	-9828.33105382741	-983.3833748576594	-9828.33105382741	9677.936724715652	2.4977448165015907	4.359707858806101E-6	0.5626296366268406	4.877202658045845E-6	8.786387888204537E-12	0.6747189792415689	-928.159069485427	112866.36290584876	28062.331933781054	16998.799562239205	9679.178704632353	13501.94656669975	38	2	17	19	5	0.19443065663498246	0.3190635671390212	0.2826934483330488	0.20381232789294887	
8920000	-10758.94425985447	-9842.794801980745	-916.1494578737254	-9842.794801980745	4548.489733667386	2.411059926131339	9.727080863086587E-6	0.5741528061802884	1.172628505884043E-5	4.2340978901092007E-11	0.6283656459279727	-861.8419376092794	56191.73916151725	80393.56451128783	22242.619158135647	3770.1621775000026	3901.8697298168745	24	4	26	26	1	0.20147817190576606	0.31201605186823755	0.2826934483330488	0.20381232789294887	
8930000	-10712.056077235213	-9862.474122562451	-849.5819546727618	-9862.474122562451	1951.557277229731	2.475302712805522	2.4310086365057754E-5	0.6515231305937615	2.6443069278779166E-5	2.6372631597863103E-10	0.686783826101869	-800.5341207631441	19520.065506572624	14145.25776277334	9281.79636125026	2358.7194705596094	2186.620727797813	31	3	13	6	28	0.17764320650657078	0.31215994691358406	0.30028289062528307	0.20991395595456336	
8940000	-10687.11652621401	-9830.470972825457	-856.6455533885536	-9830.470972825457	1962.1024859586164	2.475302712805522	1.939032274394183E-5	0.5957545433171051	2.2920378504140364E-5	1.9465855626810909E-10	0.6793233088897883	-807.2333146089826	33278.55504817219	2939.446343525581	4723.521583474398	6154.427427465574	2068.4082767158848	34	1	3	15	28	0.19295025860781095	0.31215994691358406	0.30028289062528307	0.1946069038533232	
8950000	-10632.414981573647	-9839.734763674433	-792.6802178992156	-9839.734763674433	987.676227879231	2.475302712805522	5.049716235665184E-5	0.5921714558806496	4.968449752135615E-5	1.2052670058549996E-9	0.7054416551911861	-745.8562180866745	7734.158542569691	13267.24954785044	2991.1957498997112	3188.361911029161	884.5402293352586	21	10	10	17	23	0.20336486057150713	0.29910698584893436	0.2898682886615869	0.2076598649179729	
8960000	-10634.004880477352	-9839.030710902802	-794.9741695745498	-9839.030710902802	1344.8647759578591	2.5701603733167087	3.821901243654261E-5	0.6726587795058637	4.047992679725105E-5	8.741840792737627E-10	0.7759899716869562	-747.718620178624	11633.295280472712	21040.55069185762	3691.808139202854	1500.7529509747526	428.3165335728471	20	10	28	19	4	0.1845574457563564	0.31791440066408505	0.3114083609358198	0.18611979264374004	
8970000	-10687.328140176272	-9833.886665903065	-853.4414742732071	-9833.886665903065	2698.822475861587	2.4582519393076314	2.1831874313772004E-5	0.6285130884233723	2.230320214836106E-5	2.504756013431732E-10	0.7316266379384637	-802.492521138347	18809.32863347439	26995.489444617204	12840.235861114865	6051.564976066244	1969.1879524318722	14	16	15	13	23	0.1845574457563564	0.3085872506634513	0.31680798201909177	0.19004732156110182	
8980000	-10635.89963401397	-9837.45148461266	-798.4481494013094	-9837.45148461266	1575.0946718006485	2.4582519393076314	3.946885673970603E-5	0.5812185240353268	3.986283100600416E-5	8.507859301615704E-10	0.7080325303402646	-750.6877499421316	7388.597458208733	16475.158992922952	3728.2670914110836	3854.638941009232	921.9879402149115	19	12	14	9	27	0.1845574457563564	0.29674875229828435	0.3187435070596736	0.19995029488568697	
8990000	-10655.346726506641	-9842.31345645152	-813.0332700551212	-9842.31345645152	1282.5389423388579	2.3635533728581914	3.185815166696557E-5	0.6328800391183984	3.5957323926493655E-5	4.3396873007743174E-10	0.6691993867857569	-766.4508094430468	11071.937863676116	18344.7908141828	8495.908746475787	728.4952498925496	97.07722530973584	17	13	25	25	1	0.18142702212283018	0.2983215992642621	0.32030108372722205	0.19995029488568697	
9000000	-10672.37832940102	-9842.064307693263	-830.3140217077582	-9842.064307693263	1433.4065693544226	2.4869792103419264	3.120504202451544E-5	0.7236705682215278	3.4779680111482106E-5	5.060402768325058E-10	0.7609872889638565	-779.596917623629	24457.795783556958	38644.33909301599	8602.75623795519	2027.8918871391893	1464.6231307537205	27	3	23	18	10	0.17480419864458724	0.2983215992642621	0.32030108372722205	0.20657311836392991	
9010000	-10540.993441315994	-9844.501793721918	-696.4916475940747	-9844.501793721918	323.4664238921736	2.4102378982461725	1.330905906854758E-4	0.6847505903922417	1.478090359755712E-4	7.743267383470264E-9	0.6935641170396059	-655.4189857160158	5321.523550280805	2660.255211351883	1602.46320690906	608.5316905632461	244.24190070239786	31	3	21	2	24	0.1863612051766954	0.28676459273215393	0.32030108372722205	0.20657311836392991	
9020000	-10530.682423381955	-9830.45740901779	-700.2250143641656	-9830.45740901779	341.66295096237604	2.4859361458954417	1.1863469626878613E-4	0.7417874530122529	1.2904374748327562E-4	8.593663231710395E-9	0.7697507580930396	-662.0173981901692	1915.773745987498	2604.178132648213	314.10659490221593	358.3207203261332	145.60704772352838	8	45	7	17	4	0.19972839352988336	0.28676459273215393	0.32030108372722205	0.19320593001074196	
9030000	-10518.251885183243	-9836.316670915336	-681.9352142679071	-9836.316670915336	423.82892082852953	2.8027012647682805	1.7679101051717872E-4	0.7455326300987847	1.7726387794254574E-4	1.562259849935022E-8	0.702236741071465	-642.3461647854703	819.071743071207	2523.7088769473726	1657.0095892155061	340.4721405294603	154.68477971905128	18	22	16	13	12	0.1840508701585593	0.3163101608912615	0.30389343526755364	0.19574553368262682	
9040000	-10507.403378684288	-9826.30555168721	-681.0978269970791	-9826.30555168721	299.83904368374965	2.424577262581875	1.6393402437761613E-4	0.6628313731875192	1.730209247494716E-4	1.3033806772441106E-8	0.7035709093137799	-643.3935426269904	1171.1106816487033	2369.616956830106	318.51950451453456	284.31245349905043	298.9194432629456	10	40	1	23	7	0.19377299418045035	0.3106140195923593	0.30389343526755364	0.19171955095963797	
9050000	-10525.89328080626	-9854.677072375182	-671.2162084310779	-9854.677072375182	372.6598405979096	2.5965036297157043	1.5895659502305185E-4	0.7592201343570952	1.6297509128556842E-4	1.9059774577939312E-8	0.8655447711508844	-632.6591335612443	1126.4535020039334	2607.7808871373245	342.45332517321	455.38988506884533	107.92560993237025	11	38	21	4	7	0.19888556623570197	0.28861631987435915	0.3033548738965594	0.20914323999338078	
9060000	-10523.72470242829	-9840.772277435444	-682.9524249928456	-9840.772277435444	345.2594898997256	2.5291389235429103	1.472741825701452E-4	0.6347286115385372	1.6741802293387638E-4	9.278068052120267E-9	0.6485854448847694	-644.1303433799172	2660.3827538736637	3649.859141921181	298.1934503764321	378.2655991602419	97.85363810790425	15	35	13	17	1	0.18244363793156407	0.29094089447849786	0.3174722275965586	0.20914323999338078	
9070000	-10498.850193102831	-9837.659522541058	-661.1906705617735	-9837.659522541058	236.25446447181156	2.5725576389516935	1.733710869737481E-4	0.5829401698380348	1.9834749579442147E-4	1.445313172059304E-8	0.6377844807590622	-622.3904361702608	707.6369865281348	2059.3308548885093	250.58743760640587	700.115138489466	49.6471152324488	5	43	14	10	9	0.18244363793156407	0.29094089447849786	0.3174722275965586	0.20914323999338078	
9080000	-10543.339031818392	-9867.153881956088	-676.1851498623029	-9867.153881956088	320.20900874620173	2.5725576389516935	1.6506701751733328E-4	0.7091529144794458	1.8221954613436962E-4	1.8450711973044694E-8	0.8102410713755643	-637.4557126830051	2629.0163091056284	2300.904889275842	228.2810454354648	434.2701602669057	157.8089672827049	23	26	16	8	8	0.19020574137745663	0.29094089447849786	0.32192994973192185	0.19692341441212494	
9090000	-10526.179598070192	-9871.228338691584	-654.9512593786079	-9871.228338691584	230.38757992073937	2.852288204794428	1.888422753640162E-4	0.6449532736379197	2.2223513308841975E-4	2.244654612621709E-8	0.7002345730168439	-618.1401898417539	1037.1919294972754	1798.8028841515259	356.74508175113897	165.19051378552402	274.44759201947903	14	32	9	22	4	0.19020574137745663	0.28819711085490096	0.31538146209727397	0.20621568567036974	
9100000	-10494.10952015072	-9844.702061098063	-649.4074590526554	-9844.702061098063	263.9538382077393	2.852288204794428	1.8713287863474307E-4	0.6108912225829061	2.224361518767897E-4	1.5340344941936204E-8	0.6283805710552375	-612.1158302966305	1094.5351747050065	2207.0326081109147	169.56190088846913	340.8048698563858	87.27733585062055	20	24	24	7	6	0.19035038093088094	0.28805247130147665	0.31538146209727397	0.20621568567036974	
9110000	-10481.245735619752	-9838.360749096768	-642.8849865229841	-9838.360749096768	283.75796104034026	2.852288204794428	1.801684757962968E-4	0.6960099651858398	2.1206454077180454E-4	2.2892525269019956E-8	0.7954645578219733	-605.3846221826443	1217.201836567567	2797.324140052473	145.53667049767853	145.6095702367652	216.67587160482833	12	30	5	16	18	0.19035038093088094	0.2925856420305872	0.31538146209727397	0.20168251494125924	
9120000	-10544.486053074723	-9866.266857190629	-678.219195884094	-9866.266857190629	353.7196792444086	2.852288204794428	1.4283082517405472E-4	0.54000237429663	1.566208995925504E-4	7.870110312852086E-9	0.5977568646910338	-640.0647562901219	2035.528840181021	3073.8849703067763	557.5137298746539	256.4749227346101	214.10779328038632	12	27	21	5	16	0.190019272367295	0.2929167505941731	0.31538146209727397	0.20168251494125924	
9130000	-10495.650188776033	-9843.212907476709	-652.4372812993241	-9843.212907476709	299.4723626170956	2.64312917200882	1.9977085915543597E-4	0.6833897771615393	1.9353739697296129E-4	2.5575485352013368E-8	0.8474861449892535	-608.7634399890203	7264.0275547474175	959.8776650163605	3533.497555685092	239.3384058623091	253.59347763706342	4	7	25	8	37	0.17274527563925363	0.30126942939383394	0.3243027800256545	0.20168251494125924	
9140000	-10515.070217674145	-9827.00617343324	-688.0640442409061	-9827.00617343324	362.8136497784458	2.4754720060808695	1.3790742203707021E-4	0.6904099698934817	1.440386807344214E-4	9.661302083888199E-9	0.7237927457048877	-645.3458904367238	1628.5501745316074	2043.7319604094002	5206.072730806224	345.069050883994	565.0984008495291	10	9	18	36	8	0.17274527563925363	0.30126942939383394	0.31947865835604494	0.20650663661086882	
9150000	-10537.591538354798	-9833.591453203804	-704.0000851509935	-9833.591453203804	421.4783419211736	2.8212292169742783	1.1509669156546059E-4	0.7380912692992387	1.1909751789895674E-4	8.28329549148661E-9	0.805503016714315	-659.9323014975305	2482.267979992739	2541.498894658537	7458.058423661238	629.4914218553672	319.45991875512266	2	19	18	18	24	0.20306743493870427	0.28282666154932873	0.3075992669010995	0.20650663661086882	
9160000	-10505.13757688091	-9832.222064000793	-672.9155128801171	-9832.222064000793	410.5037992117262	2.375036203634732	1.500735650149865E-4	0.63731235822619	1.630769111868245E-4	1.3603271930658354E-8	0.745833521756365	-627.671139295712	3572.5880966667105	2465.6025876846743	10075.464011765942	497.82111965466487	316.1600799265427	7	21	6	19	28	0.19587725091868036	0.3065370608139286	0.3075992669010995	0.18998642136629287
[truncated: 11,171,637 more chars]
