# Supplementary material for: Dissemination of Mycobacterium abscessus via global transmission networks
Source: Nat Microbiol. 2021 Sep 20;6(10):1279–88. doi: 10.1038/s41564-021-00963-3 (PMC8478660; doi:10.1038/s41564-021-00963-3)
Supplement: Source Data Extended Data Fig. 8 — Ancestor data and substitution rate distributions for Extended Data Fig. 8. [file 41564_2021_963_MOESM14_ESM.zip › figureS8/DCC3_date_randomisation9.log]

#
#model:
#
#<?xml version="1.0" encoding="UTF-8" standalone="no"?><input id="posterior" spec="beast.core.util.CompoundDistribution">
#    <distribution id="prior" spec="beast.core.util.CompoundDistribution">
#        <distribution id="BayesianSkyline.t:dcc3" spec="beast.evolution.tree.coalescent.BayesianSkyline">
#            <parameter dimension="5" id="bPopSizes.t:dcc3" lower="0.0" name="popSizes" upper="380000.0">380.0</parameter>
#            <groupSizes dimension="5" id="bGroupSizes.t:dcc3" spec="beast.core.parameter.IntegerParameter">1</groupSizes>
#            <treeIntervals id="BSPTreeIntervals.t:dcc3" spec="beast.evolution.tree.coalescent.TreeIntervals">
#                <tree id="Tree.t:dcc3">
#                    <trait id="dateTrait.t:dcc3" spec="beast.evolution.tree.TraitSet" traitname="date">
#                ERR3198503_Europe_UK_2009.326027=2006.180822,
#12163_2#25_Europe_UK_2012.428962=2012.428962,
#7396_8#96_Europe_UK_2008.508197=2008.508197,
#10208_3#26_Europe_UK_2011.764384=2007.465753,
#NQPB01_Asia_China_2012.915301=2015.819178,
#12163_1#1_Europe_UK_2008.885246=2005.356164,
#NQPF01_Asia_China_2014.123288=2006.526027,
#7396_6#71_Europe_UK_2007.945205=2010.013699,
#SRR7800426_NorthAmerica_USA_2016.180328=2009.290411,
#NQQD01_Asia_China_2014.556164=2015.389041,
#M.a_082312_2258_NorthAmerica_USA_2002.5=2013.821918,
#16933_5#1_SouthAmerica_Brazil_2004.89071=2012.398907,
#NQQG01_Asia_China_2012.666667=2009.627397,
#12163_1#23_Europe_UK_2009.627397=2014.824658,
#NQPZ01_Asia_China_2015.123288=2011.123288,
#SRR7800423_NorthAmerica_USA_2016.486339=2009.39726,
#NQPG01_Asia_China_2014.073973=2013.5,
#10665_3#17_Europe_UK_2002.668493=2011.580822,
#12163_1#75_Europe_UK_2011.580822=2007.945205,
#NQPY01_Asia_China_2015.120548=2008.915301,
#ERR3198502_Europe_UK_2017.021918=2015.643836,
#NQPX01_Asia_China_2015.389041=2012.915301,
#SRR7800422_NorthAmerica_USA_2016.483607=2007.912329,
#11861_8#20_Oceania_Australia_2010.5=2003.49589,
#NQPS01_Asia_China_2012.398907=2015.257534,
#10060_8#12_Europe_UK_2002.345205=2009.920548,
#NQPK01_Asia_China_2013.821918=2010.816438,
#10465_1#53_NorthAmerica_USA_2006.180822=2001.383562,
#10665_4#48_Europe_UK_2006.526027=2009.326027,
#10665_4#69_Europe_UK_2007.465753=2002.668493,
#10625_5#79_Europe_UK_2001.383562=2009.843836,
#ERR3198410_Europe_UK_2009.090411=2001.191781,
#12163_1#16_Europe_UK_2009.39726=2011.684932,
#11861_7#23_Oceania_Australia_2001.5=2006.079452,
#M.a_47J26_Europe_UK_2009.958904=2014.5,
#11861_7#57_Oceania_Australia_2002.5=2001.063014,
#10665_4#54_Europe_UK_2006.69863=2008.937158,
#10665_4#35_Europe_UK_2006.079452=2014.243836,
#NQOZ01_Asia_China_2013.569863=2015.120548,
#NQOY01_Asia_China_2013.868493=2011.317808,
#7396_8#78_Europe_UK_2011.230137=2009.060274,
#12082_5#54_Europe_UK_2008.937158=2016.180328,
#SRR7800727_NorthAmerica_USA_2015.991781=2013.868493,
#SRR7800418_NorthAmerica_USA_2016.161202=2016.486339,
#10250_1#6_Europe_UK_2008.248634=2011.764384,
#NQQI01_Asia_China_2014.243836=2008.885246,
#10665_4#20_Europe_UK_2005.356164=2001.5,
#SRR6871392_Oceania_Australia_2014.5=2016.161202,
#ERR3198383_Europe_Spain_2009.060274=2007.928767,
#10625_5#60_Europe_UK_2001.063014=2004.89071,
#NQPH01_Asia_China_2013.821918=2010.920548,
#10625_4#26_Europe_UK_2011.131507=2006.69863,
#NQPI01_Asia_China_2014.824658=2014.123288,
#7396_7#26_Europe_UK_2010.09589=2009.958904,
#7396_8#49_Europe_UK_2010.816438=2012.502732,
#11893_6#9_Oceania_Australia_2013.5=2002.5,
#NQPV01_Asia_China_2015.257534=2008.248634,
#ERR3198492_Europe_UK_2015.819178=2015.010959,
#12078_1#71_Europe_UK_2011.684932=2013.5,
#NQQH01_Asia_China_2014.246575=2009.090411,
#NQQA01_Asia_China_2015.010959=2007.852055,
#NQPQ01_Asia_China_2012.510929=2009.742466,
#10665_4#45_Europe_UK_2006.276712=2006.276712,
#7396_8#93_Europe_UK_2009.843836=2015.123288,
#10665_3#28_Europe_UK_2003.49589=2002.5,
#12078_1#69_Europe_UK_2011.317808=2010.09589,
#NQQE01_Asia_China_2012.502732=2012.510929,
#10702_1#52_NorthAmerica_USA_2007.928767=2017.021918,
#7396_8#60_Europe_UK_2011.123288=2006.5,
#10250_1#76_Europe_UK_2010.920548=2002.345205,
#7396_6#53_Europe_UK_2007.852055=2013.569863,
#7396_6#54_Europe_UK_2007.912329=2014.246575,
#CRM-0020_SouthAmerica_Brazil_2006.5=2016.483607,
#SRR7800509_NorthAmerica_USA_2015.643836=2010.5,
#7396_7#10_Europe_UK_2009.290411=2015.991781,
#11893_6#10_Oceania_Australia_2013.5=2014.073973,
#10250_1#52_Europe_UK_2010.013699=2011.230137,
#7396_6#96_Europe_UK_2008.915301=2013.821918,
#12082_5#57_Europe_UK_2009.920548=2012.773224,
#7520_7#39_Europe_UK_2009.742466=2012.666667,
#10625_5#64_Europe_UK_2001.191781=2014.556164,
#12082_5#81_Europe_UK_2012.773224=2011.131507                
#                                    <taxa id="TaxonSet.dcc3" spec="beast.evolution.alignment.TaxonSet">
#                        </taxa>
#                    </trait>
#                    <taxonset idref="TaxonSet.dcc3"/>
#                </tree>
#            </treeIntervals>
#        </distribution>
#        <distribution id="MarkovChainedPopSizes.t:dcc3" jeffreys="true" parameter="@bPopSizes.t:dcc3" spec="beast.math.distributions.MarkovChainDistribution"/>
#        <prior id="KappaPrior.s:dcc3" name="distribution">
#            <parameter id="kappa.s:dcc3" lower="0.0" name="x">2.0</parameter>
#            <LogNormal id="LogNormalDistributionModel.0" name="distr">
#                <parameter estimate="false" id="RealParameter.1" name="M">1.0</parameter>
#                <parameter estimate="false" id="RealParameter.2" name="S">1.25</parameter>
#            </LogNormal>
#        </prior>
#        <prior id="MeanRatePrior.c:dcc3" name="distribution">
#            <parameter id="ucldMean.c:dcc3" name="x">3.8E-4</parameter>
#            <Uniform id="Uniform.3" lower="3.8E-6" name="distr" upper="0.038"/>
#        </prior>
#        <prior id="ucldStdevPrior.c:dcc3" name="distribution">
#            <parameter id="ucldStdev.c:dcc3" lower="0.0" name="x">0.1</parameter>
#            <Gamma id="Gamma.0" name="distr">
#                <parameter estimate="false" id="RealParameter.4" name="alpha">0.5396</parameter>
#                <parameter estimate="false" id="RealParameter.5" name="beta">0.3819</parameter>
#            </Gamma>
#        </prior>
#    </distribution>
#    <distribution id="likelihood" spec="beast.core.util.CompoundDistribution" useThreads="true">
#        <distribution data="@dcc3" id="treeLikelihood.dcc3" spec="beast.evolution.likelihood.ThreadedTreeLikelihood" tree="@Tree.t:dcc3">
#            <siteModel id="SiteModel.s:dcc3" spec="beast.evolution.sitemodel.SiteModel">
#                <parameter estimate="false" id="mutationRate.s:dcc3" name="mutationRate">1.0</parameter>
#                <parameter estimate="false" id="gammaShape.s:dcc3" name="shape">1.0</parameter>
#                <parameter estimate="false" id="proportionInvariant.s:dcc3" lower="0.0" name="proportionInvariant" upper="1.0">0.0</parameter>
#                <substModel id="hky.s:dcc3" kappa="@kappa.s:dcc3" spec="beast.evolution.substitutionmodel.HKY">
#                    <frequencies id="estimatedFreqs.s:dcc3" spec="beast.evolution.substitutionmodel.Frequencies">
#                        <parameter dimension="4" id="freqParameter.s:dcc3" lower="0.0" name="frequencies" upper="1.0">0.25</parameter>
#                    </frequencies>
#                </substModel>
#            </siteModel>
#            <branchRateModel clock.rate="@ucldMean.c:dcc3" id="RelaxedClock.c:dcc3" spec="beast.evolution.branchratemodel.UCRelaxedClockModel" tree="@Tree.t:dcc3">
#                <LogNormal S="@ucldStdev.c:dcc3" id="LogNormalDistributionModel.c:dcc3" meanInRealSpace="true" name="distr">
#                    <parameter estimate="false" id="RealParameter.3" lower="0.0" name="M" upper="1.0">1.0</parameter>
#                </LogNormal>
#                <rateCategories dimension="162" id="rateCategories.c:dcc3" spec="beast.core.parameter.IntegerParameter">1</rateCategories>
#            </branchRateModel>
#        </distribution>
#    </distribution>
#</input>
#
Sample	posterior	likelihood	prior	treeLikelihood	TreeHeight	kappa	ucldMean	ucldStdev	rate.mean	rate.variance	rate.coefficientOfVariation	BayesianSkyline	bPopSizes.1	bPopSizes.2	bPopSizes.3	bPopSizes.4	bPopSizes.5	bGroupSizes.1	bGroupSizes.2	bGroupSizes.3	bGroupSizes.4	bGroupSizes.5	freqParameter.1	freqParameter.2	freqParameter.3	freqParameter.4	
0	-10526.030208804461	-9837.456336341482	-688.5738724629796	-9837.456336341482	319.89444283584635	2.4614673125586184	1.4932693452910943E-4	0.558168757119766	1.5927676256169423E-4	6.8233372619430505E-9	0.5504328112679062	-649.6680131271112	1939.420184462742	3104.674807807244	1055.5514528288677	559.4189650571226	9.888597188819606	10	18	17	33	3	0.19223042592277179	0.2963055999874094	0.3018671819848849	0.2095967921049346	
10000	-10524.775399578313	-9843.738810659144	-681.0365889191698	-9843.738810659144	320.3750031262016	2.596843930090158	1.5590096380491537E-4	0.5155990998623412	1.6392753764703428E-4	6.4919563231269166E-9	0.5250577117216135	-641.1354473841329	1615.581964531277	4141.386922880432	1405.656076667865	572.0543007806998	22.53420713170682	20	15	16	27	3	0.19223042592277179	0.30444131176474204	0.2885792434615889	0.21474901885089795	
20000	-10517.453690697695	-9846.850113833372	-670.6035768643235	-9846.850113833372	296.05713233109594	2.327473698689601	1.7237503254515546E-4	0.4871404153131909	1.7394271218562865E-4	1.0289058628140076E-8	0.5965001679886683	-628.5326195239029	2414.407175535126	8663.620482577511	2044.3965448579247	435.41502921053956	18.106665857321286	23	4	16	35	3	0.1941388529872457	0.2882269195543644	0.3192997776650669	0.19833444979332368	
30000	-10537.071804501269	-9866.326895174565	-670.7449093267045	-9866.326895174565	333.73604250579376	2.474558016644005	1.683642613243213E-4	0.6056878387401767	1.7339877076090595E-4	1.119934592540134E-8	0.6213419426693273	-623.4613801666048	91331.95402221916	1278.981139778835	3688.66095547537	360.79388435097246	26.429596994959702	1	23	19	35	3	0.1941388529872457	0.29531169684171354	0.2905948415202393	0.21995460865080219	
40000	-10500.809758801983	-9841.733075495837	-659.0766833061464	-9841.733075495837	328.07822530579125	2.5615765939376387	1.703258209947323E-4	0.5200986294969474	1.7347718493398735E-4	9.002713813707633E-9	0.5640337392119078	-615.4895520077131	1291.0936989768975	7592.794921183879	2908.001476388524	434.4181164504072	4.266698326952343	23	4	13	38	3	0.1854904800877171	0.3234694019457574	0.2905948415202393	0.20044527644628693	
50000	-10519.03452009238	-9837.96100685702	-681.0735132353599	-9837.96100685702	383.21477526108123	2.5615765939376387	1.3045532981168092E-4	0.5805046527473993	1.3608951983223977E-4	7.776931608445705E-9	0.6641241077362695	-639.579255695308	2270.462915588274	3690.5725530650516	5117.7385250351845	452.52110193602266	3.270759343891312	10	13	15	40	3	0.1854904800877171	0.3234694019457574	0.30163533244005897	0.18940478552646725	
60000	-10620.742708972366	-9851.74521651692	-768.9974924554455	-9851.74521651692	949.4470893530188	2.5615765939376387	5.1938844820550034E-5	0.6055906237591885	5.4196957271465764E-5	1.1974256582344264E-9	0.663578486681163	-722.6926672884347	11046.656242791296	8541.82073511781	10512.211732510023	1163.9796214738976	58.788784956372	2	18	19	40	2	0.18663135308734233	0.29518854300440456	0.3233678319375289	0.19481227197072498	
70000	-10632.201647221757	-9847.11778692414	-785.0838602976172	-9847.11778692414	1298.7069724688831	2.5615765939376387	4.140644880001816E-5	0.5479973924930635	4.2784203508637834E-5	7.346265406532874E-10	0.6109626837935731	-737.5321337602193	6010.153152779378	9345.247299779583	18988.050962166886	1709.5446834115169	143.43094916468104	6	3	28	41	3	0.1857656984781533	0.29518854300440456	0.30920722919224713	0.20983852932519576	
80000	-10611.005777856966	-9852.565843115279	-758.439934741687	-9852.565843115279	927.1705015656975	2.4529331340312823	5.631350701642694E-5	0.5274660931749581	6.0802676404646844E-5	8.089577027022929E-10	0.5024250486043669	-709.9220333727167	2066.1979106793924	9849.672576311814	22201.187017512944	1176.8355264704617	76.72964572903325	6	22	9	41	3	0.1885749061761613	0.29237933530639654	0.30920722919224713	0.20983852932519576	
90000	-10601.096861529504	-9848.843376317187	-752.2534852123172	-9848.843376317187	803.117997964068	2.5495566763944626	6.18049626070706E-5	0.5324752423624853	6.860905142552078E-5	1.5333419719835897E-9	0.6084159188478694	-708.4373638074625	4196.976331538551	11119.680994614413	1998.135563788311	856.5717930702917	267.7663919932	21	13	12	32	3	0.1971756864441457	0.2944355914598051	0.30060644892426275	0.20778227317178716	
100000	-10602.393099171146	-9851.153226761604	-751.2398724095412	-9851.153226761604	862.3644405315913	2.407839558516447	6.118742768101436E-5	0.5531655213344612	6.601375483456689E-5	1.7508634722949142E-9	0.6676246356927513	-706.1012122636022	6760.802406931732	12335.644515663445	5034.147508636965	1268.7235085668892	20.486343989985247	24	8	5	41	3	0.19422091024725816	0.2967965430846057	0.3215742051760599	0.18740834149207697	
110000	-10576.829185233933	-9851.228861181364	-725.6003240525691	-9851.228861181364	620.5261487729898	2.407839558516447	8.120997579691925E-5	0.5524403479836753	8.780889419682551E-5	2.9763302512852355E-9	0.6429084977882318	-680.1669158042234	3838.1271416607506	7218.658153582122	14703.102133410219	711.8612817820123	4.483458751350151	21	3	9	45	3	0.18485012563740125	0.31473346421654824	0.295755742560895	0.2046606675851562	
120000	-10593.847054283528	-9840.950791573141	-752.8962627103866	-9840.950791573141	902.2329629865231	2.6411326880517896	5.486575983656734E-5	0.4704700071063757	5.8725494756370494E-5	8.737796795069349E-10	0.5254171866889422	-705.4873098342514	1975.0135531400238	4417.233625567404	20548.937059543434	1387.6005687433924	14.013110376440165	1	23	9	45	3	0.18485012563740125	0.3144289539354741	0.31295052517333927	0.18777039525378605	
130000	-10565.666440919382	-9842.849402927566	-722.817037991815	-9842.849402927566	727.7303860499082	2.339565018791209	7.375366712382185E-5	0.37024575037353585	7.92995484721987E-5	8.877684131924618E-10	0.395935901069121	-678.0079070200163	1905.9811394928668	5864.7327063445455	14240.155239001404	782.095747784067	16.55339032172763	9	16	9	44	3	0.1926319763743929	0.2961208958459202	0.31343523855428496	0.19781188922540255	
140000	-10587.721367457621	-9852.085642289621	-735.6357251680005	-9852.085642289621	801.7505209742079	2.8089508717788814	7.851722110643463E-5	0.39095519004344065	8.028673587535032E-5	1.2550199707882578E-9	0.4348060221665259	-693.3627328235093	3020.222917426158	4510.461906028037	5998.495196912863	762.3109496376541	54.46694298960721	7	2	28	41	3	0.1926319763743929	0.2961208958459202	0.31343523855428496	0.19781188922540255	
150000	-10582.150009368146	-9846.816418860584	-735.3335905075625	-9846.816418860584	799.0674867488987	2.603251972863473	8.302665143272626E-5	0.5417832148991293	8.489882526064626E-5	2.1731853553578455E-9	0.5876135034286757	-691.028669444572	4531.663638114733	6603.277796529504	6720.572316571782	847.1162730021175	484.2481303147707	2	16	16	41	6	0.19532829980390645	0.29134772369728296	0.3107389151247714	0.2025850613740398	
160000	-10597.821206360373	-9846.78229706511	-751.0389092952628	-9846.78229706511	954.4898921920683	2.603251972863473	7.171198011280349E-5	0.5832142980540985	7.470571601144791E-5	1.8389370104108236E-9	0.6241809305911037	-706.1049503889204	5184.341148023877	10143.846134573607	840.3811088970235	1703.476078284983	468.1009970906343	7	29	21	8	16	0.19532829980390645	0.29134772369728296	0.31704726405604594	0.1962767124427653	
170000	-10645.625022253109	-9854.264811052615	-791.3602112004945	-9854.264811052615	1647.9885828668644	2.5176056699045555	4.2619333695690044E-5	0.5535574185794713	4.8158501488392203E-5	6.201427965054862E-10	0.5344723017107855	-745.3545281072157	6163.469029798791	7008.428901878028	11934.691925323319	1377.7099734921408	239.85851827131415	3	34	1	39	4	0.19915111619060474	0.3075901483016995	0.29175418037151774	0.20150455513617865	
180000	-10667.008126763523	-9839.650381120544	-827.3577456429789	-9839.650381120544	2774.539744355538	2.7139272760599935	2.9481758452168045E-5	0.5183883846208758	3.0579104840586435E-5	2.9300164216142675E-10	0.5868783554762845	-779.8083846256409	2168.9940546382404	6681.9196630897995	13856.723714814849	3120.429202864075	1598.5866971552416	5	1	36	33	6	0.19915111619060474	0.3075901483016995	0.29175418037151774	0.20150455513617865	
190000	-10728.807545904257	-9845.288776328704	-883.5187695755544	-9845.288776328704	4997.193173790697	2.71040606328217	1.6358033877085217E-5	0.5502760723935848	1.6978131036699624E-5	1.0575107214206828E-10	0.6311480417951802	-831.2956418798223	19061.463076091746	12794.910472492476	32080.408245822746	7499.686703537386	2481.4164780895317	29	6	6	11	29	0.1867817071060816	0.30926377363116625	0.3024499641265741	0.20150455513617865	
200000	-10688.367108252667	-9836.10010389838	-852.2670043542884	-9836.10010389838	4074.9227475556586	2.630714761190847	2.400778231341515E-5	0.5923671175253932	2.4234643878806872E-5	2.337446322526269E-10	0.6497480837489268	-801.925324936563	22274.053035662317	19218.654639682405	12780.965026070544	4914.082547638479	2257.7181674637977	25	6	13	12	25	0.18442391286770365	0.3185759955393576	0.28246683611053186	0.21453325548240748	
210000	-10627.509149528767	-9830.261072461117	-797.2480770676508	-9830.261072461117	1850.5203281840393	2.731949557118872	4.687805427099173E-5	0.6583291390904418	4.6385393350271724E-5	1.1888298004457112E-9	0.7518716508853297	-751.0196455601664	5118.081431811448	10927.62076437827	4256.77493083661	1312.873465404142	1433.5517835233018	13	23	20	12	13	0.19939096935210393	0.32221847191090186	0.30422360580139096	0.17416695293560386	
220000	-10639.646030900925	-9856.863124602434	-782.7829062984907	-9856.863124602434	1146.7266095576122	2.731949557118872	5.4552092885703424E-5	0.5549006071825598	5.893423093771646E-5	1.1347344392227602E-9	0.6008553117398124	-738.2963341311502	6340.493383914581	3260.561339500732	5708.515522871788	1797.6187967713201	226.61766518307564	41	3	5	30	2	0.19939096935210393	0.32221847191090186	0.30422360580139096	0.17416695293560386	
230000	-10657.560545203354	-9859.085806969246	-798.4747382341081	-9859.085806969246	1330.4533039969017	2.719738406013848	4.014700415651225E-5	0.5592727942306125	4.434907201442927E-5	6.282992548836663E-10	0.6065272290031768	-751.7298751050466	9445.173422915619	19076.288476973627	5808.332836539298	1289.2371297535399	205.0041027317477	20	12	17	29	3	0.17869269308091829	0.31821647786756013	0.30422360580139096	0.1988672232501312	
240000	-10616.83316239253	-9855.051337997118	-761.7818243954124	-9855.051337997118	843.7312611687781	2.79311300605409	6.488607118180028E-5	0.49534951757364476	7.000449593435758E-5	1.0584458257166417E-9	0.48790896507360004	-718.5271454627798	3969.6670460583555	7426.7036305819865	1262.5938779267392	1656.0491874185109	19.236712008003007	11	26	30	11	3	0.18918057003775215	0.3032546006712488	0.3191854829977023	0.18837934629329733	
250000	-10632.029023707355	-9841.350683448967	-790.6783402583886	-9841.350683448967	1298.4697237358446	2.5793135014228112	4.628070614573124E-5	0.5539133655229823	4.855033413588231E-5	7.04968045135377E-10	0.5728272652873246	-744.1449409955113	8281.692000295328	5930.569913032073	1444.866339543423	4515.2858998490465	219.36298450366274	37	14	25	2	3	0.18918057003775215	0.3032546006712488	0.3191854829977023	0.18837934629329733	
260000	-10645.970946331829	-9848.012460830869	-797.9584855009596	-9848.012460830869	1396.1019475904393	2.4741349871319867	3.893309242171652E-5	0.5338439860050828	3.929722819327057E-5	4.2598640722138935E-10	0.5373605833646191	-758.1548613804581	11559.962262651576	5988.0905564589575	2092.6734371106595	44.100228557197916	9.082499709951467	32	21	25	2	1	0.18918057003775215	0.3032546006712488	0.3048093725990439	0.20275545669195572	
270000	-10718.988887203901	-9839.575718836428	-879.4131683674725	-9839.575718836428	3513.2056601254476	2.562070088999049	1.601266902613568E-5	0.5369955707161782	1.718960961872033E-5	5.372709254250508E-11	0.4786883291736829	-831.912372237429	22289.706573595486	6332.901708264822	5046.309717106885	4169.3980321722765	174.67996439288748	38	27	4	9	3	0.18918057003775215	0.3022453455623271	0.3206434820863495	0.18793060231357187	
280000	-10729.28818133919	-9847.18753656789	-882.100644771301	-9847.18753656789	3203.063330626232	2.562070088999049	1.747308036804282E-5	0.5061332656325298	1.7628499547262393E-5	7.440990851775281E-11	0.5089712574823584	-832.0640708178183	9254.545461614061	22610.431170540225	18340.04676785884	5176.304019729334	181.15581882685285	2	7	43	26	3	0.18918057003775215	0.3022453455623271	0.3206434820863495	0.18793060231357187	
290000	-10711.792482954295	-9850.581926062825	-861.2105568914702	-9850.581926062825	2503.256060589646	2.617654434817105	2.3772217643567592E-5	0.5918439722624032	2.3473199971455573E-5	1.5689994294650043E-10	0.5636547735653623	-810.8005662287972	29892.243061441277	12933.32016914273	16251.340025164218	3968.2345713511495	1169.1466727683808	14	1	34	28	4	0.18918057003775215	0.2918532917404851	0.31698459546849433	0.20198154275326902	
300000	-10686.990446634993	-9856.675536938817	-830.3149096961757	-9856.675536938817	1910.5910529619823	2.691298732191417	2.7442761431759738E-5	0.5003586704100852	2.9171130997913884E-5	1.751680465999015E-10	0.47349357926400126	-782.6099163593757	14039.590887893533	21068.272773930137	5667.427758009318	2739.294703429535	19.50572859674828	5	26	22	25	3	0.1996800162190004	0.29030086606682154	0.31698459546849433	0.19303452224568432	
310000	-10659.703583409579	-9833.871087370979	-825.8324960386007	-9833.871087370979	1930.35866062549	2.3403079258624566	2.890483825101627E-5	0.6238599355402935	3.0224045932591068E-5	3.1442054796956137E-10	0.6117750543559037	-778.7063240966557	11240.166194504978	14687.650570099619	2281.477704754527	3117.893348801607	456.0243937964212	9	31	19	19	3	0.18915247552163653	0.29030086606682154	0.3185757743704419	0.20197088404110064	
320000	-10716.922056031808	-9840.41652500339	-876.5055310284185	-9840.41652500339	3232.7275406940726	2.7063885082860213	1.7804477379494144E-5	0.5269849124616437	1.7971555197074324E-5	7.75194274154343E-11	0.5177511775539083	-828.5927830491303	37951.917915715145	5466.004249117166	5518.02531038597	2275.343550510142	854.2402978809117	36	34	2	7	2	0.18866791073648478	0.309002101031461	0.3190603391555936	0.18326964907646123	
330000	-10744.04559040955	-9854.340433628107	-889.7051567814426	-9854.340433628107	3652.165735644449	2.7063885082860213	1.3800242376079293E-5	0.5290588547925724	1.4488584187776471E-5	6.148817062128266E-11	0.5968588901526541	-839.3486831836382	42133.21907868547	12423.627546093683	7345.2594981175735	7157.2291263725265	395.0624378527165	32	5	38	3	3	0.17933148561968446	0.30851941764032903	0.29962526277001	0.21252383396997712	
340000	-10633.051400329052	-9847.274906563367	-785.7764937656847	-9847.274906563367	1254.68492135194	2.517883619937843	4.663626916439432E-5	0.5235326707485136	5.0411718624616786E-5	7.623451962266143E-10	0.5936705985041957	-741.1046122870084	11267.85075572491	4730.549428572497	1750.4744239256975	2633.9072629433085	166.82530297169467	33	14	9	22	3	0.18937463976639923	0.31322595599716035	0.2891008150810153	0.2082985891554257	
350000	-10637.542521172492	-9827.41245852351	-810.1300626489823	-9827.41245852351	1804.7633498705088	2.4186988921321193	3.6862071889092715E-5	0.5465614453454314	3.843026270721082E-5	4.739602210463461E-10	0.5942656440104668	-766.314881086256	11051.13252841364	976.7976840011689	2354.0650492197005	1351.511937900345	504.9551813647193	39	2	11	26	3	0.18937463976639923	0.31322595599716035	0.30215252905683837	0.19524687517960265	
360000	-10635.935371683106	-9832.455196256327	-803.480175426779	-9832.455196256327	1512.0032553239184	2.730202293894158	3.118437379482302E-5	0.5522626157169093	3.488094717627506E-5	3.7766784226974653E-10	0.5934412679404725	-759.1904651480853	15190.92283017358	5851.264074526693	1166.516287421912	1456.2335248477427	221.7413679964679	35	3	4	36	3	0.18937463976639923	0.31322595599716035	0.30215252905683837	0.19524687517960265	
370000	-10645.135657788158	-9830.153595756765	-814.9820620313933	-9830.153595756765	2262.567175741129	2.6809130252351085	2.5700729839862538E-5	0.5679585005411723	2.8297950594916405E-5	3.1364061184939376E-10	0.6557203522786677	-770.006941980689	16625.824158234478	2241.999271581819	637.3377993090287	1914.0198822962095	617.0247331005417	36	1	4	37	3	0.19897692659998245	0.30587129024764714	0.30215252905683837	0.19299925409553265	
380000	-10693.701516092957	-9829.130799721837	-864.5707163711188	-9829.130799721837	4000.691121430246	2.416355778811942	1.5183203543582491E-5	0.6045070381915778	1.727861701607428E-5	1.1631245461181431E-10	0.6594075638652048	-817.5555164768294	42870.067989648276	2165.78214843299	4403.968716444136	676.0707673809329	520.722612874542	35	12	31	2	1	0.19897692659998245	0.30587129024764714	0.30215252905683837	0.19299925409553265	
390000	-10698.896538092722	-9826.387680129574	-872.5088579631484	-9826.387680129574	2765.8419410757533	2.4798709629634206	1.6261957391784807E-5	0.5927095859958564	1.8461738083971604E-5	1.3240042803662334E-10	0.6853859270010859	-824.9288057560237	22359.607882851997	7917.996233842358	4199.846568299458	3973.445962129053	156.98883782517257	37	12	23	6	3	0.192859295821701	0.29962094506360076	0.3112440500377019	0.196275709076997	
400000	-10667.143347732577	-9840.10262771209	-827.0407200204859	-9840.10262771209	1611.2316911591138	2.922503085043224	2.847324052531409E-5	0.46659317497663844	3.2230036939211E-5	2.2163903810667866E-10	0.5131089251730904	-780.174591491911	19194.256060608357	14279.5490188945	3061.7472960234704	2700.355480805737	29.614298718251078	9	41	16	12	3	0.1921008525647989	0.29962094506360076	0.3208893578192394	0.18738884455236166	
410000	-10694.458059191573	-9846.844698715753	-847.6133604758206	-9846.844698715753	1971.6578252191275	2.87875274774095	2.1161438460724938E-5	0.4912746827293577	2.3633965689559184E-5	1.5004288998156688E-10	0.5624886058468463	-800.6411560242053	31109.585622885	17204.069536461342	4144.689059485214	1328.772060699577	32.36387697770535	1	50	26	1	3	0.19105609933029616	0.30066569829810347	0.31509520098160526	0.1931830013899958	
420000	-10720.906664448077	-9839.234527375133	-881.672137072944	-9839.234527375133	2954.3985214257254	2.4220272563881	1.6841237078451143E-5	0.6966241272866814	1.833588065143196E-5	1.3692395280109303E-10	0.7722423982562573	-831.3959098610825	45798.09860888171	14636.753601911292	2720.6575215801677	4946.0732400659435	421.8142735412218	11	48	14	4	4	0.1902169862477002	0.3218548780824976	0.28037925816533055	0.20754887750447243	
430000	-10646.51799120814	-9857.77186398985	-788.7461272182899	-9857.77186398985	1016.0299216832532	2.7389422804267425	4.744239608495603E-5	0.6623924959365977	5.40297537661046E-5	1.2937661213461507E-9	0.7268311006833821	-744.5089843809559	11189.196699546987	6807.055286541008	2797.885424021076	921.4210803416158	231.86648265251344	4	49	8	16	4	0.1902169862477002	0.3218548780824976	0.28037925816533055	0.20754887750447243	
440000	-10644.837902384868	-9844.773214486675	-800.064687898193	-9844.773214486675	1214.203012065299	2.7389422804267425	4.297802347703199E-5	0.6469221129314359	4.953426574512267E-5	7.642624308794221E-10	0.6454028958723023	-752.3765873873033	6656.330553894957	11185.406298030328	9482.625808950372	2831.319822017281	1344.5086737080871	4	29	2	25	21	0.18334833183837554	0.3218548780824976	0.2909123518027821	0.20388443827634553	
450000	-10619.36325820805	-9837.606665933994	-781.7565922740552	-9837.606665933994	1244.7796929881242	2.7389422804267425	4.651760680580162E-5	0.8487037363605698	5.1817992293244665E-5	1.6957054624837177E-9	0.8780219122312783	-733.5562774778298	11688.844123989278	12997.356907207904	581.8414939312526	2118.400608347122	355.37921541275165	21	7	6	46	1	0.20378027452247813	0.30367070674083	0.2909123518027821	0.20163666693391047	
460000	-10649.89193268848	-9823.863184701966	-826.0287479865154	-9823.863184701966	1886.8537567853261	2.5726678334790325	3.0571290234447874E-5	0.6743891456820621	3.1912294362658837E-5	5.311146014856496E-10	0.7279267073072566	-776.7097148589064	8528.498271361308	21638.554902216198	11682.072697696301	3094.0013359841237	335.31142400843174	8	21	10	38	4	0.20378027452247813	0.2949782570583705	0.29971158419336125	0.2015298842257908	
470000	-10668.164150566923	-9842.118869890375	-826.0452806765481	-9842.118869890375	1835.4810877913096	2.5369421744161995	2.867217901444928E-5	0.6192362959708301	2.978339671716541E-5	2.5873440751044035E-10	0.5679547553939742	-779.0322173621926	20134.511853281965	10657.753703103375	3278.2872502443624	2723.092480936962	170.10726491470413	29	5	2	42	3	0.18644254179628073	0.30135606929187686	0.30346667735095556	0.20873471156088752	
480000	-10682.26449041116	-9846.264504763007	-835.9999856481537	-9846.264504763007	2158.4524973126595	2.522085014070473	2.5007453128582043E-5	0.6914183698178937	2.656843806521278E-5	3.0212989204834306E-10	0.6828458598999569	-785.8363777796428	14777.429326383592	41442.119364903665	4638.511660791746	2809.851489504402	18.330814031287712	21	8	23	26	3	0.18644254179628073	0.30135606929187686	0.30346667735095556	0.20873471156088752	
490000	-10741.47612808177	-9843.535529553887	-897.9405985278823	-9843.535529553887	4374.735112928272	2.6831751570612963	1.184653544963691E-5	0.5042530472708194	1.2570478714296958E-5	3.9044940158771816E-11	0.5163876036147349	-843.2976004213447	28859.354709992047	104354.67890477777	6459.0329501986835	7866.108057528106	510.35225179426413	23	7	11	37	3	0.1989172567289598	0.3104491668876616	0.30346667735095556	0.1871668990324237	
500000	-10698.45442040582	-9853.447555284818	-845.0068651210016	-9853.447555284818	2495.96626227335	2.4134714894140474	2.4455741950411386E-5	0.5333972744664786	2.4972995214245355E-5	2.339312740617438E-10	0.6362067822448519	-796.0098746671205	20627.16502762263	33875.56813359133	2660.728332622407	3103.890065438911	124.23535687475204	27	7	11	34	2	0.19523467075984266	0.30210246898012133	0.3113800847338715	0.19128277552616516	
510000	-10641.64544825285	-9837.232131347331	-804.4133169055184	-9837.232131347331	1845.4851042245418	2.4678884714478553	3.0992188359293824E-5	0.5285171510446136	3.246308888228506E-5	3.014981791381054E-10	0.5629230273323328	-757.1106235736271	13219.675849105295	25518.146550152956	2021.0300715453257	2072.93352123023	95.26496665653757	16	12	39	11	3	0.20343884362423598	0.29389829611572804	0.3039250332331214	0.19873782702691523	
520000	-10648.41479520837	-9841.022436673527	-807.3923585348412	-9841.022436673527	1732.0014933012692	2.6777149749149185	3.284990524056617E-5	0.5391122036115475	3.2595964377005684E-5	3.211691959830164E-10	0.559515900117196	-759.9649951293113	8280.120396014203	23844.72143466765	4418.972807687454	1730.1865395942236	61.60075274949478	20	8	25	25	3	0.2054551746506563	0.29572994484740306	0.3039250332331214	0.1948898472688199	
530000	-10646.070676804873	-9840.913126957845	-805.1575498470282	-9840.913126957845	1938.113541737025	2.520197863949859	3.0976695486529E-5	0.5803816147088244	3.0343329668145644E-5	3.169691680075772E-10	0.6295194974256324	-755.7810270956159	18014.881246298337	43198.66337999233	3458.2453280664754	2335.5495822928906	2.4892728184341135	23	4	29	22	3	0.2054551746506563	0.29572994484740306	0.3039250332331214	0.1948898472688199	
540000	-10612.01937508667	-9847.42375639026	-764.5956186964081	-9847.42375639026	1258.1317429683945	2.826483884735308	4.810065889236106E-5	0.5125456953240706	4.590750864283295E-5	7.782426611107062E-10	0.5790953268147145	-715.475603959278	8689.159981275592	33623.39228351782	2053.794730809149	2537.079528621801	1.4625488606011472	25	2	36	15	3	0.20909765231737473	0.3111399229203042	0.2885150551602203	0.19124736960210145	
550000	-10570.801133563942	-9814.633432385368	-756.167701178575	-9814.633432385368	1056.7953638069832	2.7714779831513536	4.9705495394217014E-5	0.6593834446880326	5.0167636398438805E-5	1.0823046114493988E-9	0.6874634880507604	-715.0350426925569	6640.138934540716	21708.093869572152	1511.7676591745228	5.174388363261956	4.31199902607498	22	5	51	1	2	0.18720742325515943	0.30643575547785357	0.3074158793599273	0.1989409419070603	
560000	-10561.502228397534	-9843.930369565342	-717.5718588321924	-9843.930369565342	668.3811805585356	2.5417735326239614	9.172659331116059E-5	0.605115953757431	8.918340682046499E-5	2.464785104196031E-9	0.5860297555470598	-674.2369973112942	3583.7288010817033	25073.4624758251	836.5184243753042	15.140463153158397	3.0916175195430418	21	6	51	1	2	0.1910762442501241	0.30731375221692686	0.306537882620854	0.19507212091209564	
570000	-10613.732125286493	-9848.052820022065	-765.6793052644284	-9848.052820022065	1034.0885994492037	2.5417735326239614	6.219538151237914E-5	0.5367354501193555	5.9576050238842085E-5	1.0156981249750542E-9	0.5238377966446295	-721.888403405181	4835.6327016649375	11920.088083670411	1065.279593532549	382.8306097068575	651.2118931110687	21	7	50	2	1	0.20735434933077623	0.2910356471362747	0.306537882620854	0.19507212091209564	
580000	-10630.14019361585	-9849.999257596908	-780.1409360189419	-9849.999257596908	1281.5030007608307	2.519105735758464	4.477782862708804E-5	0.5500640669848904	4.66882455217446E-5	6.346531373011065E-10	0.52362004119125	-737.2459538678951	13456.677006136617	12525.872533024198	1783.0165877019092	69.79359843179469	115.81780406855442	19	10	49	1	2	0.19551121796948873	0.2958636623556492	0.3105851841307004	0.19803993554416227	
590000	-10641.945259688087	-9846.642505794594	-795.3027538934937	-9846.642505794594	1594.868352810169	2.612844170315201	4.3697438136000786E-5	0.6134413398726467	4.013049329272588E-5	5.810354787041811E-10	0.5931418804982587	-748.7858554647436	12421.04784020028	17516.588170421095	2079.778121818255	1683.5212637066384	490.9952290065119	4	29	30	16	2	0.18855243011756462	0.29771559888822924	0.3055975449989353	0.20813442599527146	
600000	-10665.949185386818	-9845.871108073698	-820.0780773131216	-9845.871108073698	1860.317769704098	2.612844170315201	3.316049293228694E-5	0.6030571509533048	3.0105638904512602E-5	3.8049057932432144E-10	0.652390040734166	-772.3687341259421	15219.75960709571	18301.255005458974	2400.6999205785933	3131.3471574009604	16.564684823876117	15	22	12	29	3	0.18745941221013773	0.3010943181680547	0.30221882571910985	0.20922744390269835	
610000	-10639.292589295728	-9843.692399291851	-795.6001900038771	-9843.692399291851	1409.4469662156557	2.612844170315201	3.960673654642505E-5	0.651743204128841	4.023167963075479E-5	8.543334540769993E-10	0.7046056882326679	-748.7598986537223	5535.082793644241	13195.396003137577	2042.028344150373	3140.6141040256302	135.8097512914392	13	21	36	8	3	0.18331460624038814	0.3010943181680547	0.32222426720503505	0.19336680838652276	
620000	-10629.43039829385	-9827.751154314481	-801.6792439793702	-9827.751154314481	1449.6318992398285	2.6676062640015767	4.352140421729499E-5	0.6684854524946542	4.3061163034569406E-5	1.01109439612021E-9	0.7196190540257242	-756.1078647379875	8814.15527034111	10551.660680519	3983.48681111121	1641.0216037228677	102.59096908494652	17	15	22	26	1	0.18554496424798547	0.30442011512080724	0.3166681122446852	0.19336680838652276	
630000	-10597.49460611587	-9834.173177776313	-763.3214283395571	-9834.173177776313	1054.583455649181	2.6429645377898257	6.56255996768442E-5	0.5393770657949069	6.45147483267412E-5	1.291273243168587E-9	0.5827916038858929	-720.3926638473432	3886.5538375537	8318.659221525397	1267.649794290016	754.1889067967438	575.2130795597246	3	30	35	12	1	0.18554496424798547	0.30037550249787964	0.31165910531528557	0.20242042793884998	
640000	-10608.088460323395	-9839.302516919886	-768.7859434035096	-9839.302516919886	871.7534296684654	2.6574889036845404	6.931769588540746E-5	0.5492805947146484	7.005647002998478E-5	1.5093276164910783E-9	0.5938241291925872	-725.353632482078	6192.294430835492	7197.813374956762	1642.4415088466408	1335.131997915307	392.22961658726155	7	34	5	32	3	0.18554496424798547	0.30037550249787964	0.31165910531528557	0.20242042793884998	
650000	-10601.822976068968	-9847.043979068412	-754.7789970005566	-9847.043979068412	1022.45856270241	2.7814613030321427	6.023709906963645E-5	0.5501300814830956	6.287985801574098E-5	1.3461792933464716E-9	0.5928249672191331	-706.8390949139706	6233.296477149048	6040.887594807238	20620.43507335977	1486.4056828300077	38.940976718096714	6	18	4	50	3	0.18855451364017958	0.30037550249787964	0.31165910531528557	0.19941087854665587	
660000	-10577.58334344834	-9846.151484964937	-731.4318584834026	-9846.151484964937	878.8342618384901	2.569570587564915	8.854420093299852E-5	0.5527623569704404	8.280600995332299E-5	2.607113346524632E-9	0.5988824102853819	-687.4225276638992	1964.6927368025508	2225.236624098641	7966.249362345098	1307.2780438438247	170.28877101235776	17	3	5	53	3	0.1960082239927091	0.30037550249787964	0.31206968641566674	0.19154658709374517	
670000	-10609.111602831841	-9851.455502568811	-757.6561002630291	-9851.455502568811	972.8450063198881	2.345133018442596	6.637857177045334E-5	0.56076513193259	6.187311904095291E-5	1.4089425172592573E-9	0.6090091720518793	-711.2224131880511	4346.263901775777	7195.247629580607	14268.41997839975	1880.0720629435018	20.929284551110534	1	20	5	52	3	0.20838990238520905	0.28840621316866344	0.311657297352383	0.19154658709374517	
680000	-10625.645325456995	-9832.004856466903	-793.6404689900922	-9832.004856466903	1458.8166670425364	2.4706242467526285	5.217818942863054E-5	0.590417475016768	4.846064853951903E-5	8.149203713736829E-10	0.5884957476728855	-747.2716641780031	2872.5233999150933	7540.12181904396	8881.854981063176	1880.0790961663013	1519.1873838038302	6	7	14	52	2	0.20838990238520905	0.3111258813723504	0.2913015930129268	0.1891826232295144	
690000	-10694.912858741642	-9840.248393754728	-854.6644649869132	-9840.248393754728	3312.6570718987664	2.4706242467526285	2.530298105637746E-5	0.5595461425800827	2.4192398096278945E-5	2.1547293933287739E-10	0.6054858423724265	-804.3895355333818	10425.209048808045	22486.459591573766	21082.930747328715	4332.740773041193	711.2375344880846	16	10	4	49	2	0.20838990238520905	0.29781924500863066	0.2913015930129268	0.2024892595932342	
700000	-10644.465707833926	-9845.668456878308	-798.7972509556182	-9845.668456878308	2437.877648379843	2.594603424785677	4.713858893728857E-5	0.5868746986206006	4.122343529358075E-5	7.969744860633444E-10	0.6605224010426624	-751.8550931576622	9534.77085239491	16085.757571351001	1867.73044642871	1230.3417498562299	2122.8769474671813	21	14	41	3	2	0.18767306949876944	0.29700734455351535	0.3230105334677331	0.19230905247998276	
710000	-10752.824897746683	-9868.343923494824	-884.4809742518584	-9868.343923494824	5190.452439125855	2.638361963722765	1.6945629857748228E-5	0.5433495095252038	1.6487992530904138E-5	9.5336145230127E-11	0.5934381497934544	-833.6774568481686	35344.2180431193	27188.080692160016	6587.525167990707	5350.876446631078	2581.1935497707946	37	1	5	35	3	0.1837978008919149	0.32512622620332854	0.3098205428521111	0.18125543005264616	
720000	-10715.494000486991	-9851.84548369363	-863.6485167933614	-9851.84548369363	3735.724010273864	2.80384471552881	2.0278483436457144E-5	0.3955553273884065	2.1024584760119952E-5	8.791780192792642E-11	0.45032429709429633	-811.0057253194589	22428.906300351042	57370.34202147009	22400.317278791492	3028.69720241655	3156.761950000224	11	1	27	38	4	0.18242210445818563	0.3090268597070661	0.31119623928584034	0.1973547965489086	
730000	-10713.341396010888	-9869.58104163651	-843.7603543743783	-9869.58104163651	3166.504224206896	2.936807707958579	2.702466824790492E-5	0.42735657112328584	2.7588180859558806E-5	1.8602423264399305E-10	0.49113491811291776	-792.7919345653268	10541.84314024642	16968.665493038858	24687.207126486635	10002.153591592307	2512.9292662940807	7	9	15	14	36	0.18242210445818563	0.3090268597070661	0.305771496766193	0.202779539068556	
740000	-10745.069393256515	-9842.039399464633	-903.0299937918834	-9842.039399464633	7254.752147249256	2.5750270110961986	1.3168336114941528E-5	0.4674256092295301	1.4325799889227533E-5	5.617716688993965E-11	0.540042769620387	-850.6805474984307	14554.512156441633	25444.766137266655	32086.39486497438	7490.369396277985	6159.244081113602	3	23	11	6	38	0.18242210445818563	0.3292995032681846	0.2944991125661172	0.1937792797075133	
750000	-10689.110773707493	-9833.455914605127	-855.6548591023665	-9833.455914605127	4182.875983876879	2.919050711478749	1.952451975091871E-5	0.48046104973353093	2.10906799944972E-5	1.0813431632263964E-10	0.5224821473148619	-804.3455479262512	17100.052787600893	48682.2629117623	14925.921853137179	2672.83540668645	919.565616381694	25	3	6	44	3	0.1916616566684676	0.328397888210927	0.2861611754130928	0.1937792797075133	
760000	-10677.356590578045	-9855.449898613948	-821.9066919640977	-9855.449898613948	2853.304527466543	2.465475966267373	2.8363610299673858E-5	0.54109893547345	2.947967358566417E-5	3.1238907117150435E-10	0.6063219232041801	-771.5373168708301	10730.409591860987	18074.37818428419	35378.991133456	2093.809894170204	614.7157104938688	1	20	14	43	3	0.1916616566684676	0.28283155735410415	0.32453710516769096	0.2009696808097381	
770000	-10673.951070455532	-9844.474764023591	-829.4763064319416	-9844.474764023591	2927.128284368292	2.661368914925094	2.7091439974413587E-5	0.6056271229516635	2.867471512497176E-5	2.888186245585392E-10	0.621683844296744	-781.5338002420884	16652.155815385133	13620.933532595793	1947.265173039391	3157.0683370605266	1844.1253403459689	34	5	28	5	9	0.19226395832156795	0.278931738644083	0.32783462222461174	0.2009696808097381	
780000	-10760.647581088548	-9847.290513391154	-913.3570676973939	-9847.290513391154	8954.724677834836	2.5585946651778646	1.0702300742748837E-5	0.5815702368529369	1.1259592986332133E-5	5.086868489332645E-11	0.6496017538671772	-863.3827645536621	41698.284980745935	8430.101088102647	2262.2863510828115	5542.703899573113	1822.106211328948	44	11	2	21	3	0.19226395832156795	0.278931738644083	0.32783462222461174	0.2009696808097381	
790000	-10823.85794492433	-9851.405426314657	-972.4525186096732	-9851.405426314657	16835.5440290778	2.681149026697002	4.914561112206849E-6	0.45265955093852106	5.072598207120756E-6	6.7843743369436065E-12	0.4993634759214104	-916.2739158369757	122727.85009950593	67650.64916706225	11667.935594779847	14037.597132073064	15761.100794772903	32	7	18	21	3	0.18475557524820727	0.32141793959673803	0.2888825617878761	0.20494392336717948	
800000	-10772.602263479415	-9833.122280607144	-939.479982872271	-9833.122280607144	12415.838068562594	2.681149026697002	7.605166196850088E-6	0.6327686922142904	7.655366518794422E-6	3.51202536324037E-11	0.7503213383219686	-886.4920909999702	63999.503325995705	43871.95154701242	9032.672563759967	3983.6711637582407	4586.8242184168175	29	10	21	4	17	0.18475557524820727	0.319574018097948	0.2907264832866661	0.20494392336717948	
810000	-10782.171202893875	-9853.735933780967	-928.4352691129084	-9853.735933780967	6240.038771234636	2.8085062908079914	9.062680850693353E-6	0.5298361360147424	9.758023860028081E-6	2.949972030555511E-11	0.5877963782555764	-876.3160161891298	62368.195546075825	10027.681555339022	6801.282081167163	8324.079335904165	7751.287978926211	33	14	22	1	11	0.1868859879466754	0.320095419925644	0.311042616895089	0.18197597523259254	
820000	-10809.129721529596	-9827.674811252546	-981.45491027705	-9827.674811252546	17663.62260258911	2.534131605822558	4.699754098739491E-6	0.4795271843487189	4.925284891755574E-6	6.674000067185097E-12	0.5377393552201496	-927.3472917676924	88032.14319883761	22017.732284380458	10694.056101352802	11988.513843997895	13327.604082175445	39	12	5	15	10	0.19096649568352494	0.29695159121382614	0.311042616895089	0.20103929620756086	
830000	-10763.431405125179	-9851.156914884463	-912.274490240716	-9851.156914884463	8772.957260064024	2.403893936854723	9.991013633116059E-6	0.4594116606179592	9.889005087885665E-6	2.369200765446642E-11	0.4915911771530973	-863.5077994352243	33090.449047233946	8919.85353291412	1627.6089717363805	4435.221082713614	1374.6500669961636	42	11	5	20	3	0.19126572516703755	0.29695159121382614	0.311042616895089	0.20074006672404826	
840000	-10773.429137346731	-9851.285110289757	-922.1440270569755	-9851.285110289757	9300.859349389772	2.5457423178081684	8.831532711249169E-6	0.452671383511763	8.672981278214947E-6	1.759283334526084E-11	0.45879555530985455	-868.9345573701185	51080.96240483803	8048.257072787219	26837.009844815173	6289.369515558579	1612.7912657858528	40	9	1	28	3	0.19756114070103634	0.29695159121382614	0.311042616895089	0.19444465119004947	
850000	-10798.209894323989	-9852.629623023597	-945.5802713003916	-9852.629623023597	19278.97800587849	2.5457423178081684	7.1081931011413785E-6	0.4625498910035652	6.247388532245637E-6	1.2316370032513302E-11	0.5047989797267729	-890.069766123411	62924.60894985886	122941.6085740581	5835.22278521587	8013.311745540195	8124.585387969581	29	11	23	3	15	0.18540520395346383	0.30481152862690813	0.31533861622957954	0.19444465119004947	
860000	-10820.776880262607	-9853.42465592642	-967.3522243361882	-9853.42465592642	21287.096164866434	2.5457423178081684	6.164877320727025E-6	0.47622662176263864	5.428558331833838E-6	7.893421570922642E-12	0.48187925937813686	-910.8941346868577	63827.627922683874	88933.502914009	45651.903808039446	16411.70028638681	8893.533406338758	26	14	3	18	20	0.18540520395346383	0.3154190689671882	0.2910492864433347	0.20812644063601418	
870000	-10783.360397442915	-9836.610449955306	-946.749947487609	-9836.610449955306	15138.903679015977	2.7161189006890805	8.205888411821796E-6	0.5233169205633416	7.479471319517786E-6	2.1605468996632595E-11	0.591734820279293	-891.0727950569288	13686.667033052838	62411.09521454957	2178.2424228809073	8041.3185782494475	5629.376987283999	1	45	2	1	32	0.18982515974852904	0.3154190689671882	0.2866293306482695	0.20812644063601418	
880000	-10799.481731271571	-9862.978375231625	-936.5033560399456	-9862.978375231625	12625.168582219094	2.7443830743348667	8.749428538760825E-6	0.5026877733675214	8.463759857691296E-6	1.8829388882298846E-11	0.4976980276403972	-882.6062285730117	45872.845193937814	15151.322869839703	30222.68477766633	3455.5929729372438	7051.688777315499	36	2	13	12	18	0.20335914481882422	0.30947187863769393	0.2790425359074686	0.20812644063601418	
890000	-10731.584337304781	-9830.307223593984	-901.2771137107968	-9830.307223593984	8098.766186623972	2.555680556726785	1.4185228904853228E-5	0.5110205274752964	1.3301972810627074E-5	5.294235608980619E-11	0.5227738524592858	-850.7793412291193	23481.28668484053	18096.970235334113	3841.695970388336	8336.423091485702	2601.547125119946	48	6	7	1	19	0.18060100926632894	0.30956522493377814	0.30170732516387966	0.20812644063601418	
900000	-10748.59845743764	-9850.898267485436	-897.7001899522041	-9850.898267485436	8581.039635629068	2.6376637914982006	1.3947383503963336E-5	0.6756599848579768	1.3225703834407661E-5	6.830355840344817E-11	0.6035458140673305	-845.9000753939127	30690.087439996783	31939.837704024663	1810.3657446242933	4064.479721517963	4884.1999055872675	24	27	11	16	3	0.20391542451459588	0.2987183586610312	0.30170732516387966	0.19565889166049422	
910000	-10830.359026584132	-9842.49338716724	-987.8656394168922	-9842.49338716724	19186.85561907961	2.4408647678520365	4.654213177856143E-6	0.5737960842812876	4.6847646509061015E-6	6.095924988108412E-12	0.5234780552249039	-931.9428138943069	17413.57521820806	74143.94600645966	38912.4231205291	6436.306985077173	5784.4079312174545	4	38	16	4	19	0.18623332178980442	0.30617112856249606	0.31170060751486445	0.19589494213283595	
920000	-10815.203644250156	-9852.90753769523	-962.2961065549259	-9852.90753769523	18444.551839658663	2.733305362447254	6.681503812033924E-6	0.5029440881223839	6.271393425836693E-6	9.091077290330495E-12	0.4742676583886123	-906.166867160785	39348.06769635323	85115.4789372995	48957.182976777265	9780.393429881162	8170.24860959417	13	21	10	7	30	0.18623332178980442	0.30617112856249606	0.296105748118153	0.21148980152954744	
930000	-10802.370231038434	-9867.308553514637	-935.0616775237984	-9867.308553514637	10706.642348662575	2.3351731456766625	9.847748445722396E-6	0.5743230103104521	8.67827976132965E-6	2.5137507392817027E-11	0.5629690095032654	-879.6779772968583	81914.51941272742	55803.42598324211	31421.03620703082	11753.28913221186	6194.497659622228	5	23	15	7	31	0.18623332178980442	0.296166694832577	0.30611018184807204	0.21148980152954744	
940000	-10738.161668449413	-9837.636858273767	-900.5248101756463	-9837.636858273767	7618.143121964894	2.847788189194811	1.3020370799659487E-5	0.586558644721644	1.23056961901103E-5	5.345023567411937E-11	0.5981243384270782	-847.4300503383731	19659.93348361977	36902.96084402138	31950.10808370531	4210.298795287837	4319.604763595635	2	35	5	29	10	0.18623332178980442	0.295618331899064	0.31129249895187133	0.20685584735926119	
950000	-10717.052026859592	-9863.37176729153	-853.6802595680614	-9863.37176729153	5267.594589651145	2.6668780461814006	2.3696944269860774E-5	0.6311754774204216	2.1172623134444225E-5	1.8908708700682703E-10	0.5958085829577705	-803.2430413307688	8748.84634423255	22618.904341316626	17346.312823869768	2980.289618159444	2085.4590875042654	4	32	4	18	23	0.20120813873714916	0.2997273655836309	0.2974901520889716	0.2015743435902493	
960000	-10790.124117508274	-9837.466548930286	-952.6575685779886	-9837.466548930286	18517.442592671785	2.4177798519820195	8.207704335983822E-6	0.5956005398435537	7.257132951619265E-6	2.040257612437159E-11	0.5959849345605783	-897.804259685161	66828.72970958805	51533.93495258256	18023.43381348175	11805.997723284461	9124.67191480546	21	23	15	9	13	0.19914498452919321	0.2958860868323865	0.2974901520889716	0.20747877654944968	
970000	-10772.18602661308	-9835.843104001791	-936.3429226112902	-9835.843104001791	9349.364202539406	2.5081400575910364	9.221829086296308E-6	0.4721993327228543	9.517251616502413E-6	2.359266551230115E-11	0.5223564355279982	-883.5061254354936	82509.97942317951	39534.450388690595	10148.957407212469	6993.147638116204	3108.384801672969	31	11	15	20	4	0.20974987365412476	0.2958860868323865	0.2998317706337667	0.19453226887972305	
980000	-10836.124228117236	-9841.7086268309	-994.4156012863374	-9841.7086268309	18924.59474807785	2.5081400575910364	4.385526002172624E-6	0.5321734695804048	4.5651805467365115E-6	6.511546768707629E-12	0.5757577960827721	-936.5826413409555	105057.56507549812	53285.716349770744	57426.308824876796	9057.931710826186	19359.64933254614	33	3	8	11	26	0.1995046169177014	0.2958860868323865	0.31007702737019005	0.19453226887972305	
990000	-10821.468946261128	-9832.08618674692	-989.3827595142077	-9832.08618674692	19670.789872136967	2.7319648257765166	4.4200284067613555E-6	0.5218741478591997	5.0125933799509435E-6	6.840343956134427E-12	0.5531559398535171	-935.1231998933697	79510.95924454581	11899.905002488504	11511.417130479414	19978.5840173846	5575.059666193062	43	2	24	6	6	0.18734132003928075	0.3081416619336802	0.29730389376899075	0.2072131242580493	
1000000	-10770.20815868974	-9827.807029647682	-942.4011290420588	-9827.807029647682	9262.263234904365	2.614648857556268	7.328088558265455E-6	0.4995946596590914	8.252553050371182E-6	1.8837971295705406E-11	0.5642523621643598	-891.0250371907123	41725.1942908683	7469.504799258236	9313.214282724568	8882.450094098904	6823.1643731793765	44	5	24	4	4	0.1870210121718261	0.3081416619336802	0.2976242016364454	0.2072131242580493	
1010000	-10700.266296788412	-9834.492571615188	-865.7737251732237	-9834.492571615188	3922.9169159107446	2.4137504580624207	1.865206506617685E-5	0.49861586236942934	2.045117514326376E-5	9.563410076605657E-11	0.5120717544572452	-817.0110992508736	21521.77180882066	20219.071019877523	4308.903376820549	3141.404223392108	2734.5337947696075	2	40	34	3	2	0.18106554294823066	0.3081416619336802	0.31480560038862815	0.19598719472946194	
1020000	-10648.24261922304	-9854.997246545256	-793.2453726777841	-9854.997246545256	1689.3295983081193	2.7486029751445042	5.304772483235475E-5	0.44497329239058286	5.411963792698874E-5	6.174482557658343E-10	0.4518076610886486	-745.0022506021782	8613.260800144786	8263.444808477292	11405.024089614704	7432.492422295912	1490.501583160179	31	1	3	17	29	0.1874011975993568	0.3161201599387966	0.30049144773238556	0.19598719472946194	
1030000	-10731.133218937508	-9844.172687353566	-886.9605315839425	-9844.172687353566	6706.184894807897	2.8005893977941554	1.6108186239656342E-5	0.5892049626249405	1.5680668978215796E-5	8.283199027055991E-11	0.5566297739995921	-836.2326638303732	25580.352267050992	14528.419278016749	4775.3424651031355	8566.602985086949	3832.0551888534533	41	3	12	3	22	0.1874011975993568	0.3161201599387966	0.3046255711345251	0.19185307132732243	
1040000	-10755.723024690862	-9840.01656599847	-915.7064586923912	-9840.01656599847	11555.190067839763	2.6690278112028096	1.2258865542289453E-5	0.4419071359273155	1.1333144176260425E-5	3.820252757469622E-11	0.5113779837660728	-862.6022882083897	32186.74696814619	31577.88329241325	23324.30504872883	14219.207724363601	6010.811671828115	18	24	9	5	25	0.1874011975993568	0.31251616349998695	0.30283134340517703	0.1972512954954801	
1050000	-10744.965972764629	-9845.193375629698	-899.7725971349297	-9845.193375629698	7432.510358828975	2.7872965927202698	1.3385920862658203E-5	0.4085885603642732	1.2668969347671804E-5	3.410456245054196E-11	0.4461529832391294	-845.7476152672109	33785.82495610559	21713.730607519487	2305.657359703921	12405.760607531192	4359.598338002417	3	46	17	8	7	0.18777068107900854	0.30920752692936815	0.3106753937852084	0.19234639820641583	
1060000	-10795.404563048436	-9849.533497373255	-945.8710656751801	-9849.533497373255	15061.933969975958	2.7872965927202698	8.722629078560201E-6	0.5252951745745568	7.966904467328813E-6	1.6368574529758994E-11	0.4922711817900847	-890.3094568470034	93240.82539905955	41147.274960204784	44920.63381848677	5552.987774540544	6132.656884328529	5	9	36	8	23	0.19443797591968073	0.3026834729838494	0.3102904572280876	0.19258809386838321	
1070000	-10812.342131551657	-9847.406077892561	-964.9360536590964	-9847.406077892561	13277.994754503274	2.660302350831378	6.537004823878172E-6	0.5555938591606299	6.736834030778613E-6	1.4448353978412635E-11	0.5547283944034663	-908.333891015784	36961.84593528091	64432.98120074646	34083.25412460092	33896.74659979633	11714.877281381625	5	35	4	8	29	0.19443797591968073	0.3026834729838494	0.2978593175197752	0.20501923357669566	
1080000	-10785.336055431708	-9854.76743423389	-930.5686211978164	-9854.76743423389	6560.9274502654935	2.660302350831378	1.0468802678093596E-5	0.49580422026893595	1.0843379603452666E-5	2.884704102961668E-11	0.507024572595456	-875.8638527730242	63800.18873017955	62425.13316442015	34773.23619410487	6938.455906435205	4822.315726270207	2	25	18	10	26	0.19443797591968073	0.30357818781092033	0.2978593175197752	0.20412451874962476	
1090000	-10709.680660204287	-9844.02856998772	-865.6520902165669	-9844.02856998772	3875.2938234470525	2.658381851213987	1.9978106489509292E-5	0.45004737429557484	2.0798612750924636E-5	9.508512959024753E-11	0.4942617476701256	-812.8632146267978	32124.947810455313	22360.436657934933	10324.069421392254	19695.665526004443	3618.458222415124	23	2	11	5	40	0.201155604654846	0.30357818781092033	0.2911416887846099	0.20412451874962476	
1100000	-10730.591654870244	-9831.837413496532	-898.7542413737121	-9831.837413496532	5765.640906501667	2.3768086395293193	1.336176629896572E-5	0.5498653531744724	1.5010902983414782E-5	6.795235618758084E-11	0.6103495782248028	-845.7937282596255	14131.94058326522	5514.978050883365	25181.256985160828	9420.273577385658	6890.105092224652	4	1	34	26	16	0.201155604654846	0.30357818781092033	0.30466524927210664	0.19060095826212803	
1110000	-10684.63743447801	-9835.03099073686	-849.6064437411515	-9835.03099073686	4933.243191586658	2.5609836307866582	2.3409401417004263E-5	0.591421914975106	2.265749153085337E-5	2.3490426400140286E-10	0.6357031720217149	-796.0033204858529	9647.554071865601	46457.69348312572	19502.89133092014	4078.120389536876	3151.3682198821175	9	2	22	44	4	0.18657433171362683	0.3153264573451509	0.30466524927210664	0.19343396166911664	
1120000	-10678.363282232944	-9866.001303680425	-812.3619785525193	-9866.001303680425	2521.425259062992	2.5609836307866582	3.5400912440100215E-5	0.4875965022609317	3.7714938129770446E-5	4.082256720666557E-10	0.5531264050699453	-763.8834844650669	20151.66959001728	13798.104487107692	10661.23203947719	2080.3043022886545	1703.084139107591	11	11	20	15	24	0.19395872016979884	0.3018555906720245	0.30466524927210664	0.1995204398860711	
1130000	-10631.759821690343	-9839.660127837878	-792.0996938524645	-9839.660127837878	2172.148977832169	2.5609836307866582	4.8511929063579084E-5	0.6278917045060669	4.761690978382822E-5	9.431572982814513E-10	0.6478628654920203	-746.9638805144419	11004.246167104153	6648.96603551539	1174.0333125200468	1534.3130410864644	1546.157110752332	32	5	7	19	18	0.19570947441315906	0.3018555906720245	0.30466524927210664	0.19776968564271089	
1140000	-10601.767590273172	-9860.97287690132	-740.7947133718526	-9860.97287690132	1388.3205059875334	2.761019142544406	7.422311705449638E-5	0.7115099989600888	8.027256444891929E-5	3.122267520178892E-9	0.7053232330824262	-696.6037034694451	8709.78607241593	5417.641735636643	1148.5111091201802	888.4138808520245	1273.2915219798422	9	24	19	28	1	0.20518272882506855	0.3116132004158211	0.2893765771793794	0.19382749357973203	
1150000	-10547.66422798632	-9829.281822409332	-718.3824055769898	-9829.281822409332	942.5773236826644	2.621475222526768	1.077599335974706E-4	0.626935642210391	1.0750701734085599E-4	4.423539135361149E-9	0.6494613631060396	-677.0917113014012	1846.2312328024202	4229.222682403293	791.8009918833984	718.1410483887813	733.7178913693407	4	26	11	36	4	0.1975006633853669	0.28587527679344993	0.32279656624145225	0.19382749357973203	
1160000	-10521.127783628957	-9843.419456987564	-677.7083266413935	-9843.419456987564	739.1701462337857	2.5612256943262013	1.35347093814374E-4	0.5669439543452353	1.3696857021276663E-4	7.25169620819055E-9	0.5948981475695259	-638.1517134044158	1193.7353643978522	3585.7661829352282	759.1110211960955	203.0051832791862	356.94090573577955	8	26	22	11	14	0.19460848778512738	0.28587527679344993	0.31285028544512355	0.20666594997630028	
1170000	-10524.2560601286	-9848.63073314148	-675.6253269871214	-9848.63073314148	522.2578206177149	2.611238465699074	1.6424511724198666E-4	0.5208031333642544	1.6401630581889179E-4	8.9569626110727E-9	0.5592081369490225	-633.4497107966426	1273.1872410734222	4291.4487003156955	3815.7610433372297	729.5888569170704	253.82356336522133	11	17	6	13	34	0.19460848778512738	0.30282168367897616	0.31285028544512355	0.18971954309077405	
1180000	-10516.06302568462	-9849.43435200226	-666.6286736823612	-9849.43435200226	529.4045066237954	2.8655101230120144	1.7357968770207263E-4	0.6378228439031947	1.597297657936098E-4	1.5429315981569113E-8	0.7363537636768445	-625.854496243254	2413.879123845587	1658.183625214593	2989.7462139306276	296.99944912643616	335.40298361277974	1	7	28	17	28	0.18169481697319034	0.3175352417448593	0.306197956176168	0.1945719851057834	
1190000	-10494.058115133914	-9843.364500318614	-650.6936148153009	-9843.364500318614	485.94428917995043	2.6816356168824425	2.1164028092110983E-4	0.5916874271490113	2.0138862102149426E-4	1.837663560751526E-8	0.6411839226981085	-605.2314646029384	2272.3385238168785	314.03337955716637	3080.2316893679135	256.43817383643693	128.44875236639672	4	11	25	38	3	0.1785645331473093	0.3068225080906491	0.306197956176168	0.2084150025858747	
1200000	-10492.073279322985	-9839.172136087449	-652.9011432355363	-9839.172136087449	450.5984217945938	2.5259962902062925	2.312677428359148E-4	0.7461887798193221	1.9647896058549828E-4	2.0593326990516288E-8	0.6957690536953909	-612.4038654635552	782.1593857445166	782.2092133953313	3216.3178820053236	365.5576304698041	259.5106860477827	4	13	22	23	19	0.19273013301753922	0.3068225080906491	0.306197956176168	0.19424940271564478	
1210000	-10570.108789993492	-9858.942066807902	-711.1667231855902	-9858.942066807902	742.731845210599	2.673409975492824	1.1749090016955244E-4	0.5038171503770723	1.1470390528133155E-4	3.603130126986833E-9	0.49915730662791746	-666.9174689372458	3322.489211518505	3338.568820566826	9304.797389502115	717.2670992696445	357.57784060647276	6	16	18	16	25	0.19273013301753922	0.3009706541678464	0.3120498100989707	0.19424940271564478	
1220000	-10599.459297102952	-9859.428768957265	-740.0305281456876	-9859.428768957265	1310.0595708333024	2.7652983689060426	7.854776714889186E-5	0.5526137500480476	7.271131598265806E-5	1.504542980926904E-9	0.527226540415492	-694.8003701348773	8830.110102580216	6176.29757576935	7179.5099953867475	846.8350446907045	582.2861795412173	1	13	25	27	15	0.18897010172302803	0.3009706541678464	0.3158098413934819	0.19424940271564478	
1230000	-10598.896941783163	-9853.826517041465	-745.0704247416975	-9853.826517041465	1360.3873550171731	2.7101258402754294	8.15489210454237E-5	0.4770210539394165	7.370822456666598E-5	1.6388131586704538E-9	0.48858942276425377	-700.770268625063	4116.917200832214	5597.196700079919	6504.541190926684	555.6358292484333	867.3255340801878	24	23	2	12	20	0.18897010172302803	0.3009706541678464	0.3158098413934819	0.19424940271564478	
1240000	-10658.648750423165	-9856.75032402129	-801.8984264018752	-9856.75032402129	2246.561546383237	2.738133273777216	3.9122621326165555E-5	0.4003358658182542	3.91546102568796E-5	2.780079599202272E-10	0.41735401227948077	-756.728839743029	7942.24950456562	10823.760820789728	2771.939096521694	1340.9663980324242	1614.8742191649885	25	14	11	7	24	0.18897010172302803	0.29919591100891907	0.31758458455240923	0.19424940271564478	
1250000	-10603.443590208371	-9843.595162428785	-759.8484277795869	-9843.595162428785	1022.9756701508367	2.496999832115598	6.23628813868313E-5	0.5320001990918115	6.405003931694554E-5	1.5458297351302681E-9	0.6060854174458983	-716.9500449563454	4761.000940157542	8726.882802346787	2238.1694937303455	896.8443313026268	13.230123917684226	27	10	16	25	3	0.18897010172302803	0.30571852075539224	0.30255535135080336	0.20275602617077745	
1260000	-10592.141229691639	-9841.075029716209	-751.0661999754301	-9841.075029716209	973.4415176956538	2.5140322182941284	7.239183441864714E-5	0.6437842701706711	7.150615550651484E-5	2.427675637382882E-9	0.6906267878876149	-707.9653813854568	6043.6343407832455	8410.789225720588	1442.494442573501	893.3248393644814	125.90316417589553	19	17	38	4	3	0.1834149380348051	0.30571852075539224	0.29858875836468624	0.21227778284511747	
1270000	-10562.823434791939	-9830.012354631484	-732.811080160454	-9830.012354631484	716.2023762205501	2.6781998642351805	8.846791896204163E-5	0.6250965826762153	9.082655665004661E-5	2.7670788886681153E-9	0.6187233164170213	-691.1396887725098	5139.987368099716	5292.533305190849	699.1082393769794	875.958170397921	10.031906405864367	1	49	6	22	3	0.1834149380348051	0.3053925801682628	0.29858875836468624	0.21260372343224693	
1280000	-10568.013518768717	-9850.61489773629	-717.3986210324276	-9850.61489773629	715.1610871363741	2.607764940622737	9.463871014041011E-5	0.5889599137106478	9.413875898550304E-5	3.0075772804762095E-9	0.6013200324233091	-674.8294755294545	1732.240163137282	8731.443072711863	873.5486905533285	430.1124664130847	1.0035229935281433	4	26	37	11	3	0.1955131322853738	0.3036763158952747	0.3062843925345474	0.19452615928480516	
1290000	-10574.677293496203	-9851.36190239361	-723.3153911025935	-9851.36190239361	703.0392379494948	2.631799353293187	9.221659427654689E-5	0.624829575164905	9.410366109713716E-5	3.5356350831094782E-9	0.6831117567950384	-681.2125724201836	5567.792905858419	8526.908057336199	1539.7617607824877	481.5752266496362	10.966188647152267	21	7	37	13	3	0.17581091817398264	0.32337853000666583	0.3099202168148476	0.190890335004505	
1300000	-10614.289969117599	-9829.78171849486	-784.5082506227399	-9829.78171849486	1395.908914692674	2.386488654136874	4.5927346924502095E-5	0.48711923209202207	4.4490578824367E-5	5.842687084699623E-10	0.5305050583007087	-739.4412788018541	5119.243897504992	11536.392169462	2561.936179391534	2294.769365124668	8.316015008798859	9	24	23	22	3	0.19333611438240222	0.3052139391537536	0.292395020606428	0.20905492585741722	
1310000	-10666.03058743283	-9841.651358887422	-824.3792285454078	-9841.651358887422	2108.3100283509507	2.386488654136874	3.1831923477573946E-5	0.7001207040431929	3.0048480729701344E-5	6.645706828874998E-10	0.8081858832577695	-776.3296271780496	15053.148179285461	19604.791391151062	4372.776962972204	2783.4851998700688	155.12106200304027	18	13	25	22	3	0.19796842373483564	0.3052139391537536	0.304648279235545	0.19216935787586684	
1320000	-10637.232346492234	-9834.735998865124	-802.4963476271099	-9834.735998865124	1686.1525140415995	2.6419638907014718	3.579767426018146E-5	0.6793222136595167	3.4711642164525555E-5	4.915467533689687E-10	0.6581249727683941	-755.7248481148409	13849.35990207935	16276.68454040276	2005.7045588334183	2067.464949691533	24.06180340745774	3	30	33	12	3	0.19796842373483564	0.3092615463850706	0.300600672004228	0.19216935787586684	
1330000	-10678.949839285053	-9842.156947726653	-836.7928915583999	-9842.156947726653	2240.1322554311496	2.634786209793107	2.8601925989060203E-5	0.7128262648213367	2.5678931606025274E-5	3.011403335927093E-10	0.6673611071123456	-790.1467862823621	21328.807558017445	6314.66819824196	3506.77481865999	2256.2912699056806	114.19282779165881	30	23	11	14	3	0.18950272178366748	0.29212872452788724	0.3261991958125795	0.19216935787586684	
1340000	-10695.479463458816	-9834.054402357551	-861.425061101265	-9834.054402357551	3508.3468714124533	2.4950781356053358	1.6948924253089818E-5	0.6730833143102924	1.645591346029826E-5	1.2365328684679444E-10	0.7045116592293439	-812.371322358081	32687.801085183324	8994.516897984358	5109.027086957678	4835.465642007464	0.7176217079914848	32	18	10	18	3	0.20139632513074854	0.29212872452788724	0.30366579463160154	0.20280915570976377	
1350000	-10689.543016379419	-9837.339007051709	-852.2040093277102	-9837.339007051709	3271.0510768131435	2.603879100458734	1.817585915723718E-5	0.5103534505335405	1.8216827880032516E-5	8.647507071997196E-11	0.5581738750360603	-804.1720393896221	30103.47989092702	9532.447684518904	3405.229591051401	4247.911670397774	4.8997691046378025	29	24	12	13	3	0.18331098294516673	0.30371730639561667	0.30366579463160154	0.20930591602761617	
1360000	-10621.283587280228	-9843.816336865151	-777.4672504150764	-9843.816336865151	1416.3546621362975	2.630698179476577	3.952239154091801E-5	0.6697227633774753	4.183461325319862E-5	7.063342905344692E-10	0.6710663911690634	-731.6678855535569	18003.826513086624	1535.3116623117537	3373.5116416600777	1851.1618759224978	0.43237647523745	28	5	10	35	3	0.18331098294516673	0.30371730639561667	0.30366579463160154	0.20930591602761617	
1370000	-10593.095173075491	-9856.867973586528	-736.2271994889637	-9856.867973586528	911.6642390456099	2.707525509911296	6.407420503520288E-5	0.5735918661713983	6.701807479651417E-5	1.327653183554776E-9	0.5723407770476605	-691.5320435922137	8766.140563144307	10897.993443909621	1063.0263537692429	1571.6659306397075	1.1760188979150794	26	5	7	40	3	0.18331098294516673	0.32431144845392823	0.30366579463160154	0.18871177396930464	
1380000	-10534.754505147943	-9840.054420145452	-694.7000850024912	-9840.054420145452	558.6841606131635	2.467623759301889	1.08519318082867E-4	0.5537696766826337	1.0870138055907088E-4	3.976094642825951E-9	0.5814031516907039	-654.1522043156542	2729.0949460311112	5938.4791797953385	1041.6431246562954	536.4723324629574	0.17847965724185913	9	25	5	39	3	0.18331098294516673	0.30637906676342136	0.3034981373965643	0.20681181289484876	
1390000	-10508.885660780985	-9826.665581511515	-682.2200792694688	-9826.665581511515	502.5686541501121	2.726232281391499	1.2405706053657844E-4	0.5358707333942393	1.2335311240447511E-4	5.046380755563983E-9	0.5667183338356779	-640.6186071522333	2465.120209802275	2711.8516319561927	5233.501607300937	601.0629370325266	0.10781341615038215	17	2	14	45	3	0.18331098294516673	0.32802838533426304	0.2947463037274885	0.19391432799308286	
1400000	-10514.384093237722	-9837.949037868084	-676.4350553696381	-9837.949037868084	474.2581810241983	2.4405334880193608	1.2237142546989074E-4	0.505882911686234	1.3169806262659515E-4	5.365008332923559E-9	0.5567853726630578	-635.157476332424	2151.4069584601543	3301.7371842290845	4581.287021768923	708.5740242922873	0.1313031997672004	13	11	14	40	3	0.1896467261999187	0.3046735562856214	0.2947463037274885	0.2109334137869725	
1410000	-10549.902973833037	-9859.68524282128	-690.2177310117576	-9859.68524282128	552.5247340014835	2.432102470590778	1.0891215978311883E-4	0.42767153138770264	1.1727178519705116E-4	2.758776602777728E-9	0.46229235215854836	-648.2416924637021	2537.7813675852253	6272.851900180348	4230.275069232578	624.9440686599436	0.10398120922745162	8	25	5	40	3	0.18900073123666672	0.3046735562856214	0.2947463037274885	0.2115794087502245	
1420000	-10532.522382829882	-9861.98359387307	-670.5387889568111	-9861.98359387307	488.77596203026394	2.394642434991655	1.1881462395446762E-4	0.46687060548834663	1.2412281562910213E-4	3.778701440877159E-9	0.5074751883553172	-631.0488592285625	4973.122321292594	3458.218063664493	281.77927172604603	556.9261213179946	0.022376611899228717	3	32	1	42	3	0.19108952297397097	0.30903499538795787	0.2882960728878478	0.2115794087502245	
1430000	-10521.709454694952	-9857.100509106183	-664.6089455887685	-9857.100509106183	471.22881646630736	2.394642434991655	1.329180881152701E-4	0.4967651591959763	1.3510929158391615E-4	3.600301612810529E-9	0.4545603096349939	-620.5921283717727	1410.1908008571038	6789.017046310563	7273.805054428626	464.7254500735636	0.007067693936720926	14	16	6	42	3	0.18726457257566143	0.30903499538795787	0.30234876565145646	0.20135166638492538	
1440000	-10495.444368583198	-9830.672347572969	-664.7720210102292	-9830.672347572969	473.44894364832504	2.5796427559390533	1.300044400818455E-4	0.5397963166331536	1.3621951601389666E-4	5.1334649374149934E-9	0.5318383315152773	-623.8552623082759	1947.686656834127	5925.479283289718	1385.5439044348082	524.9110154891432	0.0288715568311982	18	13	14	33	3	0.18432101404632192	0.30903499538795787	0.305292324180796	0.20135166638492538	
1450000	-10510.617181322341	-9831.065171910903	-679.5520094114381	-9831.065171910903	527.1903208397813	2.5796427559390533	1.1227541043551793E-4	0.579185633062834	1.1781957124601473E-4	4.647456242796377E-9	0.6064013488970661	-638.1901746118427	1830.9867475079097	5706.579494301281	1526.7984536543531	652.2548051036408	0.04114955902709325	22	13	9	34	3	0.1898712935035674	0.2955023037111828	0.31335334148124305	0.2012730613040079	
1460000	-10518.985271648557	-9825.121605322429	-693.863666326128	-9825.121605322429	562.919475733668	2.4064620905447938	1.1079438506519305E-4	0.61212200080456	1.1382823916682932E-4	4.188094143130459E-9	0.6052787015208034	-650.9746845765798	2578.2705013109307	8482.840431142311	1666.1669036019089	775.0268866672495	0.06020352328562788	25	8	18	27	3	0.1898712935035674	0.30973674007374213	0.2903465622534938	0.2100454041691978	
1470000	-10586.280254978064	-9832.945317079504	-753.3349378985598	-9832.945317079504	1109.6731952491607	2.6014701910593585	5.4053313850957836E-5	0.5119208557286082	5.573319052483991E-5	8.744061168871022E-10	0.550831245680236	-711.2082718355997	10560.641172562624	2220.592969416964	592.0778963433178	1229.6077588572225	0.019607055413518287	25	18	7	28	3	0.1892444113301637	0.30973674007374213	0.2981255029952529	0.20289334560084243	
1480000	-10626.85726894436	-9839.389000223384	-787.4682687209762	-9839.389000223384	1621.0334471089288	2.6014701910593585	3.2677778744006216E-5	0.5033786898178502	3.532873181192676E-5	2.88091849295418E-10	0.5147277601872231	-742.8010693934995	9864.19112929043	9263.556565866877	1776.1681399374422	1991.1015238773507	0.07860083280988811	41	5	3	29	3	0.1892444113301637	0.2927777428555168	0.3056116048253686	0.21236624098895213	
1490000	-10600.695132463703	-9856.754027046774	-743.9411054169291	-9856.754027046774	984.6524868126224	2.566772466400979	6.286802053054824E-5	0.4819918081459559	6.437527503014034E-5	1.00765548522084E-9	0.4932027966278795	-702.6317337000733	7849.784115454398	2182.2691081389303	906.3450417348366	1224.5967836210498	0.03650982204545595	38	16	11	13	3	0.1892444113301637	0.2927777428555168	0.3056116048253686	0.21236624098895213	
1500000	-10585.446690734072	-9835.341444120724	-750.1052466133488	-9835.341444120724	1022.5049546295536	2.566772466400979	5.803350085919401E-5	0.46565083173743327	5.8883957115869076E-5	7.271186461012136E-10	0.47869431345295643	-707.3101403885538	8032.332305061815	763.1782365495442	2515.2368541041724	990.748394349326	0.09875140971016827	41	2	7	28	3	0.19091568385423058	0.2927777428555168	0.3056116048253686	0.21069496846488525	
1510000	-10625.077480897726	-9834.710400585544	-790.367080312183	-9834.710400585544	1684.128435076078	2.519337011758441	3.592599892546651E-5	0.6160079226389038	3.59751061878679E-5	4.1978175103559173E-10	0.601592574594235	-744.039044065209	12723.843490775625	11053.147521415473	1603.985164555718	2670.086711176735	0.0436882493272728	9	36	18	15	3	0.19765277196953154	0.2927777428555168	0.30982953289330417	0.19973995228164867	
1520000	-10572.543886925749	-9839.132783731447	-733.4111031943007	-9839.132783731447	817.9867771095069	2.519337011758441	6.760351907546964E-5	0.6484002583347681	7.43001486004554E-5	2.2869660803448437E-9	0.685275930989732	-688.1569342053988	26611.872965645034	9486.445489704858	1775.8014042641046	966.3407902352102	0.04462387392673638	1	26	30	21	3	0.2098346356237608	0.2832286574584063	0.3063622859708747	0.2005744209469593	
1530000	-10687.593873702173	-9850.074123072805	-837.5197506293682	-9850.074123072805	3012.608867249972	2.519337011758441	1.8323540779993455E-5	0.7786942955560316	1.899978486486201E-5	2.386040544726817E-10	0.8589202038831503	-786.5337287433445	34990.06424379646	29779.43726644286	3504.1481741643092	4965.3664753277	3.5892670009635546	20	6	31	21	3	0.2098346356237608	0.2953892169901504	0.3063622859708747	0.18841386141521516	
1540000	-10683.688630008888	-9850.20162039943	-833.4870096094577	-9850.20162039943	2730.68936312919	2.633655348502876	1.9741144919471883E-5	0.5981777823481309	2.1952798531357363E-5	1.455018172834995E-10	0.6022274076981523	-782.5811788117906	25286.09479624391	40901.62242365738	5620.233035333493	5175.244246978889	0.9849172452612983	17	9	27	25	3	0.2098346356237608	0.2839227066434806	0.3063622859708747	0.19988037176188495	
1550000	-10610.562102003196	-9839.991423753405	-770.5706782497907	-9839.991423753405	1197.2864645439754	2.633655348502876	4.7967892230040776E-5	0.5919103074862304	5.29740711118998E-5	9.96465815116919E-10	0.6306582879013778	-724.993486867237	7150.413887692504	4420.525137343098	8320.017019885307	1900.2688093883855	1.0032830737599856	27	3	5	43	3	0.18524872025519443	0.3260304958252238	0.2888404121576979	0.19988037176188495	
1560000	-10625.240553539163	-9850.647422034173	-774.5931315049887	-9850.647422034173	1273.9572984412443	2.6278629037330363	4.827501337237936E-5	0.582858366590511	4.986549737603021E-5	7.998243501659529E-10	0.6052810531435479	-729.4836398495098	7112.460889038623	6729.18825341575	6327.370777955301	1859.113285996897	0.8063815670225073	14	19	5	40	3	0.18524872025519443	0.2871868672601849	0.3276840407227368	0.19988037176188495	
1570000	-10584.61141883789	-9854.394681719821	-730.216737118069	-9854.394681719821	782.621357004177	2.621695751889633	8.211903891292578E-5	0.463055802299344	7.921170289347286E-5	1.6728597522849118E-9	0.5181973335971737	-688.8524031272551	1068.5388956160627	2972.6594147280557	5290.364601075525	651.2599343672792	5.680852265497464	7	6	32	33	3	0.18524872025519443	0.31919616028892095	0.30609992314859585	0.18945519630728988	
1580000	-10577.392648455801	-9842.624477937876	-734.7681705179259	-9842.624477937876	803.8096106634066	2.5527184647657006	9.009359432792413E-5	0.5322222196652653	8.536562854656871E-5	2.582286590402181E-9	0.5785182023788327	-691.540084216808	1149.4731460476892	2510.1610818621916	7328.387480957752	1266.2250634987588	119.22809407740743	5	10	26	37	3	0.18524872025519443	0.3052248813656272	0.29239334534392875	0.21713305303525074	
1590000	-10549.542630160817	-9843.96992130547	-705.5727088553467	-9843.96992130547	594.7509214009997	2.7255613266779033	1.0666445442613207E-4	0.5087392903953358	1.0942150656194958E-4	3.0536471125119823E-9	0.5296352769099393	-663.8963762724894	3810.9620190295545	7223.413703335671	2080.4932386679375	561.3079998037567	0.9722634130987602	18	11	15	34	3	0.18433183757354293	0.31944850489280263	0.30756544834377636	0.18865420918987924	
1600000	-10565.133010371754	-9822.6196003026	-742.5134100691536	-9822.6196003026	807.6731623383677	2.582546175229195	7.283442195756484E-5	0.5989782521594701	7.924739375959398E-5	1.7175684422781687E-9	0.5663514550588521	-699.0968187991288	4922.1682300135435	9891.246863575305	2401.9273292752664	786.259103987452	39.61269037253704	20	10	25	23	3	0.20192275131548854	0.30185759115085703	0.30756544834377636	0.18865420918987924	
1610000	-10584.861007812096	-9840.941962360052	-743.9190454520441	-9840.941962360052	867.2942417909569	2.4103317564656934	6.678500959156664E-5	0.682293415162114	7.923494536096973E-5	2.36845656821155E-9	0.6712107815242871	-701.1587474836956	4932.850789093938	6659.4253076189	1616.4357727285183	1050.530644967517	16.616196803734425	8	23	32	15	3	0.1839941658713315	0.30185759115085703	0.32145798476344	0.1926902582143726	
1620000	-10566.79566876133	-9831.517399324164	-735.2782694371652	-9831.517399324164	675.4340178985015	2.62872887563805	8.573820760375389E-5	0.6510778113743694	9.479000647910227E-5	4.4296877656933685E-9	0.7240544683537347	-691.9913252699587	3015.7681811474554	6664.860087586089	2226.903536515043	1292.0655487756767	177.76152337365446	8	15	22	33	3	0.1839941658713315	0.30185759115085703	0.31582272284436114	0.19832552013345148	
1630000	-10571.841000803757	-9851.524475252732	-720.3165255510244	-9851.524475252732	617.5366397715944	2.794369057349657	1.1394012985724278E-4	0.6892146328893728	1.1026720311128802E-4	8.154665579111074E-9	0.8214063135255572	-677.8842547589558	3345.083491665437	5122.048694813666	1296.0881588734203	1139.8912544476495	318.0655918360906	17	7	28	26	3	0.1839941658713315	0.2955588184768099	0.31582272284436114	0.20462429280749858	
1640000	-10620.264535401935	-9859.230900291857	-761.0336351100774	-9859.230900291857	1118.6482685905796	2.994763274576983	6.51103918826284E-5	0.45733502602312476	6.25684514849494E-5	9.415971189863567E-10	0.48210937814109434	-717.7066034164918	1611.794213110078	7195.329751818839	2028.110914771934	1009.7166863680264	112.62211473778942	7	19	43	10	2	0.1839941658713315	0.3186552593499963	0.30705401073437183	0.19029656404430154	
1650000	-10631.586071523709	-9856.812853152338	-774.7732183713707	-9856.812853152338	1265.2472461271564	3.031599698025845	5.712732487963069E-5	0.5261248365734026	5.6905977020567956E-5	9.039885533259205E-10	0.5221631597205576	-730.4565481032026	2873.9680342154975	7649.430351209062	868.3270159466906	1966.9747505310527	20.837689294242175	7	27	8	36	3	0.19863869409063892	0.2969037780561873	0.30099465602970393	0.20346287182347098	
1660000	-10627.948809058276	-9849.740578434026	-778.2082306242501	-9849.740578434026	1399.591548335536	2.220127142050082	4.8266597112480976E-5	0.5928497371356916	4.954915680183236E-5	1.0192993675738001E-9	0.643319243476988	-738.2635961032172	7001.400593463435	6315.597642182456	1561.9759552163787	128.86854999418313	8.853344994467868	11	34	33	1	2	0.18952090334242966	0.2969037780561873	0.30740967595579566	0.2061656426455885	
1670000	-10633.271256134392	-9846.745985934043	-786.5252702003494	-9846.745985934043	1501.5927011774795	2.87728285440515	4.2730395087478994E-5	0.6559892857185499	4.6133179186187535E-5	6.924703720562192E-10	0.6198385597425207	-745.1066241206435	11700.989117548675	6815.603366741006	1916.852141165348	98.87886019686405	35.29915060485994	1	45	32	1	2	0.20263247144156735	0.2857738633084769	0.3054280226043683	0.2061656426455885	
1680000	-10637.186066690678	-9838.672594813801	-798.5134718768768	-9838.672594813801	1589.2504473746008	3.047643273415204	4.346830261714057E-5	0.7466563655448611	3.9868061851834484E-5	7.226834521927733E-10	0.7143282001434341	-756.5025862202009	16667.433232110896	8834.528404426548	2173.732211812676	54.93029616256793	11.015585958957482	7	38	33	1	2	0.19797578714413125	0.30895646575234714	0.29574540273359845	0.19732234436992424	
1690000	-10687.800164164522	-9842.218501806052	-845.5816623584709	-9842.218501806052	2395.744350262332	2.9614572206433576	2.746621842218814E-5	0.598593733041734	2.616455471674723E-5	2.522197782092239E-10	0.5995540276884811	-798.9724597248013	13355.129543812636	5209.48315714293	7000.224808063132	2399.389516932697	164.4126863121865	43	27	7	2	2	0.1780870411433083	0.3094732223792817	0.3151173921074868	0.19732234436992424	
1700000	-10715.700642804826	-9827.375960627909	-888.3246821769177	-9827.375960627909	3746.552914338205	2.496694408697454	1.5071600122450527E-5	0.5951800419032568	1.5945841574738304E-5	9.240905938247988E-11	0.637839952228849	-836.852540115689	35518.58644401537	23603.1670359792	17173.589540804023	6445.100252236014	452.4222616148275	33	4	2	40	2	0.1901207227950245	0.30871793622186305	0.3059674564715467	0.19519388451156677	
1710000	-10838.88724407146	-9827.208287961343	-1011.6789561101185	-9827.208287961343	17759.650329002496	2.496694408697454	3.9794050468720275E-6	0.6709211521431415	3.659044733054685E-6	6.9797250491428286E-12	0.7124817082644722	-954.3789009574328	72024.73743491666	107070.76293085677	40678.34955421529	21602.083695557205	360.5763582704872	2	36	4	36	3	0.19511606153693348	0.30134132968168925	0.29993613742939657	0.2036064713519818	
1720000	-10776.979080120063	-9854.819809599509	-922.1592705205549	-9854.819809599509	6316.25106891678	2.6595768213233253	1.1500216704779026E-5	0.5991001364334265	1.0408926102600155E-5	3.787153844308876E-11	0.5630083234550116	-869.1179774660816	49450.919632603756	45836.47143853003	9697.942645913807	9605.271735294167	484.3878499640203	21	13	8	36	3	0.1963914564866528	0.30566008578278075	0.29993613742939657	0.19801232030117097	
1730000	-10760.549699519097	-9848.687513606186	-911.8621859129099	-9848.687513606186	5677.677458722543	2.624663034792883	1.298064518489291E-5	0.6969929352310998	1.1694868728896875E-5	5.5501712751501266E-11	0.6123311614362421	-857.9537655176656	28002.602680192256	38082.696373702725	43291.75163403432	7508.27045883678	1022.6838656605208	16	14	6	42	3	0.18458706370446812	0.2990169876920584	0.3098921047619295	0.20650384384154502	
1740000	-10777.780725874863	-9857.421072711653	-920.3596531632097	-9857.421072711653	6386.135835956843	2.685168978867946	1.1505680417698871E-5	0.5505831324911641	1.0666759411667225E-5	4.4524257291200766E-11	0.5787329301695388	-868.3281793613877	24579.836731912193	49497.32724715042	9334.57912678809	7143.9411977331965	98.9473571602445	2	41	16	19	3	0.17999529575743425	0.3258045237649478	0.3098921047619295	0.18430807571568947	
1750000	-10740.087958777383	-9843.068476792325	-897.0194819850592	-9843.068476792325	4582.965085347602	2.6274568183345957	1.4577144220854588E-5	0.6086590361131825	1.361032786254713E-5	6.933132072644766E-11	0.6301074538438582	-845.6903140105857	16836.16231335338	25851.373799529654	27241.33509933106	4652.274612452229	495.8806026890161	2	2	44	30	3	0.18890842640675518	0.3258045237649478	0.3009789741126086	0.18430807571568947	
1760000	-10769.988742099804	-9840.657903322823	-929.3308387769807	-9840.657903322823	7084.040559864101	2.492737683061364	1.0485264375388786E-5	0.541666754457818	9.131984255104256E-6	3.4521154568609176E-11	0.6207524841057135	-878.1378829719281	53998.13671063156	19023.711820169527	7055.9031854799905	7313.941482791232	911.3641977994755	44	5	3	26	3	0.18890842640675518	0.31539426798685766	0.3073134207612334	0.1883838848451548	
1770000	-10769.42818257993	-9845.397564079058	-924.0306185008716	-9845.397564079058	7154.9217032988445	2.620945933155489	1.0920455511508347E-5	0.5808998108539316	9.560106325136492E-6	2.8841060501792593E-11	0.5477059415316983	-871.3601738495237	58067.59743312327	20546.072728618485	5431.001814993404	11505.869527258392	326.9306824710473	45	1	16	16	3	0.19384010532821544	0.2989156524455152	0.3069705538340044	0.20027368839226597	
1780000	-10823.145872266889	-9848.89928759695	-974.2465846699381	-9848.89928759695	11809.850702586207	2.620945933155489	5.251627409513792E-6	0.5303283536361493	5.0153238021148134E-6	6.802837908954095E-12	0.5210884383570107	-919.4485000624411	106795.81373358294	46641.964194035034	18102.173413874316	14172.08913600376	121.94405498397182	34	11	5	28	3	0.19896538889002172	0.2937903688837089	0.3069705538340044	0.20027368839226597	
1790000	-10804.350065209666	-9849.522400715163	-954.8276644945029	-9849.522400715163	8911.013461254908	2.612889431478757	6.884816951954734E-6	0.49253090032944796	6.931389685244721E-6	1.2916249285090635E-11	0.5186829200970082	-903.7038666775297	77078.5103819159	41522.4839570038	10764.471577820053	2380.904849390294	311.8443125824624	26	26	26	2	1	0.19896538889002172	0.30196869987905056	0.3064626445006322	0.19260326673029657	
1800000	-10669.970199901385	-9838.481098921324	-831.4891009800609	-9838.481098921324	2081.146270473276	2.554474688191471	3.088864235678277E-5	0.590153937556024	3.1528460191877125E-5	3.3390401903488596E-10	0.6227177279063401	-786.206137943472	20143.93006280665	4614.521773040182	1789.0013363388443	1936.6094142088227	338.9052406451499	27	33	4	14	3	0.19896538889002172	0.30196869987905056	0.3064626445006322	0.19260326673029657	
1810000	-10644.368997718479	-9835.67737807116	-808.6916196473193	-9835.67737807116	1748.4266911991324	2.788436627011352	3.598853272459099E-5	0.6326513383321255	3.476290292233312E-5	4.397552363498481E-10	0.6456333423745925	-763.0230623948456	13207.296375814794	10259.50411498927	2137.238717822668	1908.7886286323958	64.17345902080066	25	25	24	4	3	0.19896538889002172	0.30196869987905056	0.3064626445006322	0.19260326673029657	
1820000	-10657.700253876232	-9846.485858249518	-811.2143956267129	-9846.485858249518	1797.948936073127	2.788436627011352	3.162528531515427E-5	0.5915184771904195	3.2271701510830365E-5	3.247270673348305E-10	0.5940124377412971	-767.1593391978547	9145.865918175885	867.7214948380123	1905.868086450753	2370.244675600564	12.203985597595358	51	5	7	15	3	0.19896538889002172	0.30196869987905056	0.3064626445006322	0.19260326673029657	
1830000	-10747.520551111298	-9854.005643162092	-893.5149079492058	-9854.005643162092	3958.111207220421	2.5397780627190882	1.4547663774432496E-5	0.6066154274310275	1.4770880717275914E-5	7.221314113121716E-11	0.6123751235347926	-844.4620263909605	32371.02961802934	20311.55731404011	5310.321178436884	3057.5677527295898	470.53110534466737	21	26	17	14	3	0.1930452594129454	0.29897774237782593	0.30945360200185684	0.1985233962073729	
1840000	-10760.632237294383	-9839.65615091165	-920.9760863827349	-9839.65615091165	5608.109142565476	2.66195620410619	1.119912596974167E-5	0.6556982849081106	1.0826647652125761E-5	5.894797286223993E-11	0.6970507507740297	-870.9965538474648	37327.72494203709	42504.33556638968	9264.734111422864	1161.4079031738756	280.22986393870576	41	10	27	1	2	0.1930452594129454	0.29897774237782593	0.30945360200185684	0.1985233962073729	
1850000	-10811.170098713761	-9833.579984895441	-977.5901138183191	-9833.579984895441	10558.218489282164	2.707339264298555	5.577728251651703E-6	0.6867650181389089	5.689722577150512E-6	1.2325247714420509E-11	0.6701072292618966	-921.7370318665605	86836.8847743522	26061.56085664275	14149.867531384913	25185.109344567558	3901.511466356057	42	9	14	13	3	0.18814035790957123	0.29897774237782593	0.314358503505231	0.1985233962073729	
1860000	-10743.442462705074	-9847.547769409945	-895.8946932951286	-9847.547769409945	4777.034033625006	2.8673044481344196	1.1951573575613262E-5	0.643690226520444	1.199076082701453E-5	5.104645820212979E-11	0.6314699843246343	-848.2493918752924	49451.90968399137	38536.45061731181	6326.621132029595	157.30532880505524	47.466386584704395	41	2	35	1	2	0.18814035790957123	0.2995403314691908	0.314358503505231	0.19796080711600805	
1870000	-10636.666281743466	-9836.495211002459	-800.1710707410081	-9836.495211002459	2081.005929215795	2.4531588204600134	3.1025459866906106E-5	0.6551517024423803	3.146824638803027E-5	3.460188271241088E-10	0.6310152939561969	-754.9232163454533	12631.037176278149	272.2646731717385	736.8600968316487	2402.720841249672	253.51823916123564	41	7	4	26	3	0.18814035790957123	0.2995403314691908	0.314358503505231	0.19796080711600805	
1880000	-10606.140005223151	-9832.88739951677	-773.2526057063803	-9832.88739951677	1605.7817402893472	2.327523237218776	5.125289713290704E-5	0.6216035220315081	5.151930357931864E-5	1.004210163673127E-9	0.621038744232261	-728.1710459133835	8482.85830636761	665.959881350042	1685.4901903108782	1124.5545325731316	2974.6313195726634	40	10	17	9	5	0.19475242907455564	0.2995403314691908	0.314358503505231	0.19134873595102364	
1890000	-10592.79524245769	-9843.366032515776	-749.4292099419143	-9843.366032515776	844.9448436602851	2.434756959615545	5.747136689666488E-5	0.581655608104047	6.378574355077407E-5	1.2114811875497493E-9	0.5977680021146897	-708.2205999969834	8898.726813556948	802.9875674128123	559.5406941389343	1098.2477768435388	259.7492349133428	39	1	26	12	3	0.20122579245266933	0.30550132442393535	0.314358503505231	0.1789143796181654	
1900000	-10538.831978361572	-9831.097018057439	-707.7349603041337	-9831.097018057439	503.09249767939326	2.4641073693308324	9.701610159168054E-5	0.6160792706657897	1.0609135399052691E-4	3.6354963294364204E-9	0.6176462065647432	-666.3558111008974	4170.928425082248	6755.056176720478	565.8426983565923	657.046990924654	34.77513649465991	35	7	10	26	3	0.19652326525920696	0.30550132442393535	0.31906103069869335	0.1789143796181654	
1910000	-10595.953471208759	-9861.12383126202	-734.8296399467378	-9861.12383126202	594.5576217231854	2.333486694171445	8.81234122923232E-5	0.5313000036105918	9.286226458590935E-5	2.2685950636676656E-9	0.5492769789437103	-694.7921549832731	4139.899753284337	3171.380541735895	1103.4604498922408	759.1470251912999	55.251402811583155	40	7	29	2	3	0.19831136314225664	0.30384831102060317	0.2909319556476756	0.20690837018946565	
1920000	-10615.551191138318	-9849.484376842838	-766.0668142954804	-9849.484376842838	904.0092697399036	2.483527620640691	6.045437755179793E-5	0.5630587768958399	6.288436398058207E-5	1.0847727863029487E-9	0.5617857345368598	-721.878682389795	2964.9144632177736	9818.522856656582	3141.3743720950174	955.2287410165139	175.77785515040165	2	24	24	29	2	0.20467139073070795	0.2841498938383294	0.30218651976365213	0.2089921956673116	
1930000	-10564.08992562204	-9844.43359626446	-719.6563293575794	-9844.43359626446	598.7880181082514	2.632616402320528	8.057650132607107E-5	0.5842223063160684	9.345331983544878E-5	2.6305718728248758E-9	0.5887867019126085	-678.3194568509031	1622.920987996318	5682.748129175114	1302.0862507697339	606.6594615046859	18.251422221455346	8	28	12	30	3	0.18483378214064658	0.2841498938383294	0.3267295291171843	0.20428679490384075	
1940000	-10592.923913779907	-9854.260830384506	-738.6630833953997	-9854.260830384506	705.1190018055772	2.632616402320528	7.162451130917102E-5	0.5272515353079791	7.59518887210967E-5	1.4705766592586236E-9	0.549019064816267	-695.8621507853635	3939.6379961670427	7619.559406291765	1991.527477535123	1136.0140662092388	2.313418847103323	6	27	7	38	3	0.1872449311204194	0.2841498938383294	0.3243183801374115	0.20428679490384075	
1950000	-10582.34278287169	-9843.033699668744	-739.3090832029461	-9843.033699668744	757.9996383972491	2.49279108203308	7.987397086880939E-5	0.5517341634209008	8.90225413003901E-5	2.223579395721798E-9	0.59903529172414	-697.4217736518374	6809.038294386833	3465.6732648883717	533.4045003770335	1053.7148063745701	283.9839160803848	28	19	20	11	3	0.1872449311204194	0.28823616670879204	0.3243183801374115	0.2002005220333781	
1960000	-10646.377599230535	-9854.41860927163	-791.9589899589047	-9854.41860927163	1173.362540718138	2.57056763849832	4.035714192863564E-5	0.498995001948202	4.5802146828164345E-5	4.5987387069442103E-10	0.5193945953600971	-748.6853624261022	9924.980935457543	7626.987792894582	807.5156029780082	1190.3832187518394	25.830593614282417	38	16	12	12	3	0.1872449311204194	0.28823616670879204	0.3243183801374115	0.2002005220333781	
1970000	-10632.398631315926	-9845.99817955932	-786.4004517566059	-9845.99817955932	1168.573685167148	2.744348384698134	3.8823193835073776E-5	0.5434553040384634	4.44282431426642E-5	6.0442778823805E-10	0.5784168829646797	-742.9477444280047	8682.01695237667	3496.072250511304	1075.9259132104683	1988.828526082583	34.972034800862666	36	15	17	9	4	0.1872449311204194	0.31349406662301266	0.29906048022319087	0.2002005220333781	
1980000	-10656.491212438312	-9834.681681559865	-821.8095308784472	-9834.681681559865	1737.5276775006182	2.5876869731199594	2.969769919947201E-5	0.4686457071509685	3.346999224565758E-5	2.59314363502475E-10	0.5210156567978097	-777.9852574638335	11141.92317491624	6733.721551046933	859.1261002932692	1408.3177010860188	443.2566450089537	24	31	11	11	4	0.1872449311204194	0.2942248859002439	0.31665562997399505	0.20187455300534263	
1990000	-10702.774248072621	-9853.758213351482	-849.0160347211389	-9853.758213351482	2285.0140249308092	2.6253086541137396	2.2605732877336862E-5	0.4199033928276315	2.574474459469992E-5	1.1256106990059117E-10	0.45419241296440344	-801.8721105324889	31539.42551675631	12475.615599275028	3455.6892251587296	2511.027315930277	257.85531398226095	4	42	14	18	3	0.1872449311204194	0.2942248859002439	0.31665562997399505	0.20187455300534263	
2000000	-10684.706836068413	-9852.715245159816	-831.9915909085978	-9852.715245159816	1893.4026862164055	2.6834083381921103	2.6432845301715567E-5	0.36928270965392307	3.0108640432644563E-5	1.1498240997569756E-10	0.39425038214936803	-784.5909996632417	15235.924074887276	14533.549018012336	13323.41464975534	1915.6767029957946	264.10500145391615	8	1	37	34	1	0.19511192533394994	0.3061642691103184	0.3070790011501181	0.19164480440561454	
2010000	-10723.209883500927	-9843.315691916188	-879.8941915847398	-9843.315691916188	3549.644235290556	2.6834083381921103	1.4456548933972488E-5	0.4309066416366603	1.5896229260205446E-5	4.883122743353626E-11	0.4719073778181954	-828.7029198628763	28587.715730706183	50338.56075592461	12288.846075780843	4708.347397984473	14.362654876099317	8	23	21	26	3	0.19287499342502987	0.3061642691103184	0.3070790011501181	0.19388173631453462	
2020000	-10726.53563127589	-9844.613883175123	-881.9217481007674	-9844.613883175123	3290.655063646054	2.684205897287707	1.4895648810226533E-5	0.39930012250668234	1.6777610647614236E-5	4.3717286997002455E-11	0.4483753698975055	-829.7374549360743	30358.226417111728	15744.406756952632	38788.56983056617	5962.941270948167	132.2225007476281	23	2	10	44	2	0.1833450292367338	0.30715574322041694	0.30864916246987295	0.20085006507297729	
2030000	-10692.468752722116	-9833.99204283302	-858.4767098890946	-9833.99204283302	2761.717495965811	2.563583272965143	1.7193909654539363E-5	0.5674926951668633	1.8873831052886888E-5	1.1407786904480136E-10	0.6216869055765546	-806.0297200007582	24565.26109896348	54400.049048062276	22690.15708490911	4605.776352029692	32.17856384840241	20	7	8	43	3	0.1833450292367338	0.30715574322041694	0.30864916246987295	0.20085006507297729	
2040000	-10621.482556928679	-9847.072615296647	-774.4099416320312	-9847.072615296647	1095.7533712413413	2.786078003474733	4.747945977086922E-5	0.4828632792814089	4.910803248933343E-5	4.932107051609001E-10	0.5061393758117774	-727.8018236632804	12446.377661058363	23158.66650817275	4617.160085536051	1243.388374840147	3.0100600346811266	28	2	19	29	3	0.1688066599135352	0.32229848315887255	0.3080447918546159	0.20085006507297729	
2050000	-10638.984757461156	-9844.447169011659	-794.5375884494972	-9844.447169011659	1242.5116560626518	2.7166997466652663	4.223320322763951E-5	0.6267999036233443	4.552384444277426E-5	8.523077246913425E-10	0.6907335066943162	-747.9278520599175	14217.610534263693	12762.337860790729	4882.568478938351	1897.3483195253186	83.90977314173651	2	23	31	22	3	0.1688066599135352	0.31762843319696354	0.3127148418165249	0.20085006507297729	
2060000	-10604.397089901542	-9831.201121621909	-773.1959682796339	-9831.201121621909	1004.6973556690632	2.826377212302309	4.6435524533588465E-5	0.6773125572107366	5.273141655773509E-5	1.3127005156638269E-9	0.7139711819500235	-729.0274133508144	8517.707540950736	2686.3599753581934	4502.154550302513	1126.4872156899125	8.747364658369104	29	19	9	21	3	0.1865507766902645	0.30135236041995384	0.3125513434369382	0.19954551945284443	
2070000	-10775.178432357887	-9867.874078510764	-907.3043538471237	-9867.874078510764	4965.690085896204	2.9551646103056552	9.245445224474713E-6	0.6162120504907255	1.0359597323771478E-5	3.909810301793466E-11	0.6712967114478083	-855.1125557557149	66795.63291105696	49197.13930339802	9589.492968720759	4062.7281916711595	37.12942295143919	3	30	34	11	3	0.20121225411388438	0.29239113049741505	0.3068510959358571	0.19954551945284443	
2080000	-10732.27512354666	-9848.593337037582	-883.681786509077	-9848.593337037582	4600.899480747538	2.9551646103056552	1.1607117225771685E-5	0.6382656432959312	1.2316610758726343E-5	5.7045671550416825E-11	0.6601925121489463	-831.894405790226	20510.778421068244	45153.28196432279	7638.324340419527	6027.06524812282	39.00209911386767	16	15	35	12	3	0.20121225411388438	0.3044774135950457	0.3124394141480081	0.18187091814306278	
2090000	-10739.524164402354	-9834.071631454144	-905.4525329482088	-9834.071631454144	5162.631767687695	2.4003022654935866	1.03813983457897E-5	0.6409551027319663	1.100448639998811E-5	5.010923451250867E-11	0.6684962600197204	-852.4471541012723	35877.1656734825	81346.89538323719	8785.307692424502	4877.697266589916	70.9054703063088	7	23	27	21	3	0.19296656922946706	0.3044774135950457	0.3006645235798163	0.20189149359567182	
2100000	-10782.704659635376	-9840.922854578555	-941.7818050568194	-9840.922854578555	7429.454686933448	2.709020163765788	6.727875102176119E-6	0.5789161872207012	6.854554031654491E-6	1.7752729418171163E-11	0.662958061282367	-884.7581236260013	97452.40945773867	237608.55867106296	14200.259337678352	7449.824939713094	446.83595655625805	20	6	35	17	3	0.19296656922946706	0.2982786566863388	0.3006645235798163	0.20809025050437874	
2110000	-10799.082344143473	-9850.473634029111	-948.6087101143618	-9850.473634029111	8321.65539990964	2.709020163765788	7.200123504825486E-6	0.6225409953220439	7.080695135089589E-6	1.9961305939948167E-11	0.6452080046297656	-893.4673737695681	30805.798451705392	87139.96885163148	11759.891333374793	12397.778001463754	252.05894902131368	8	24	34	12	3	0.19296656922946706	0.2982786566863388	0.3006645235798163	0.20809025050437874	
2120000	-10713.333904266656	-9846.94080429605	-866.3930999706067	-9846.94080429605	2795.814957735112	2.5379027986592333	1.8216073184496474E-5	0.5913744774801022	1.8613071713254194E-5	1.2122267193987197E-10	0.617874998895212	-815.0786183154463	14031.97438104013	40674.351523784666	9386.609694844767	5573.373360721413	93.13245585867533	5	24	11	38	3	0.20879780917322902	0.30249716017920764	0.2953367179524173	0.19336831269514704	
2130000	-10716.068624957417	-9834.614852761913	-881.4537721955031	-9834.614852761913	3558.6339971913803	2.7126177608420705	1.6244749089785107E-5	0.6049316112542508	1.5736710892957036E-5	8.93500979938176E-11	0.6331916600339489	-828.7591947078953	25937.54396596074	72397.62765978757	9715.561250675264	4396.702801085187	125.20232353091664	22	4	21	31	3	0.19244200049201943	0.29110642152309485	0.3139778951151821	0.2024736828697046	
2140000	-10663.48568057641	-9830.942492319582	-832.5431882568291	-9830.942492319582	1983.913469149066	2.736317920808293	2.5329348038216693E-5	0.587838182415956	2.5979830261893646E-5	2.2596269665923342E-10	0.6461433196854124	-780.472430118518	16924.995796965362	62832.265165432415	6042.652886552877	3822.0013170694474	4.858028305862014	20	6	27	25	3	0.19244200049201943	0.29110642152309485	0.3139778951151821	0.2024736828697046	
2150000	-10606.113116831753	-9841.161542364764	-764.9515744669893	-9841.161542364764	898.9218846988626	2.9377604059475955	6.07661201630402E-5	0.6217396046037225	6.259878769664764E-5	1.3848023381802234E-9	0.6247183841634384	-719.7390635454456	4597.64526208594	14254.810107690595	2387.9881207970725	946.2733544214332	138.6986828539086	20	9	38	12	2	0.18571287458614308	0.3000873020828031	0.31172614046135017	0.2024736828697046	
2160000	-10585.6780826313	-9832.837311552015	-752.8407710792859	-9832.837311552015	839.5015748602698	2.6460438262721073	6.129703579843276E-5	0.5760985277830472	6.627348512144876E-5	1.5158338041819734E-9	0.6252327093514657	-711.1825368479012	9026.716105555304	3279.5975951021346	1460.642828999988	768.974440928191	1.083785958151792	33	12	21	12	3	0.18571287458614308	0.3000873020828031	0.31172614046135017	0.2024736828697046	
2170000	-10672.414170016524	-9854.961346588263	-817.4528234282614	-9854.961346588263	1665.8721149604257	2.6460438262721073	3.30844316282485E-5	0.707267144624353	3.376407256982484E-5	4.967168744543583E-10	0.6620942426534023	-770.2739044566692	19504.51264018954	3407.5007994518055	1168.8439099947923	3504.7927359495898	105.03655466642797	36	29	10	3	3	0.18845383325801215	0.3162391085633179	0.2955743339808354	0.19973272419783553	
2180000	-10688.216614837116	-9831.493596059516	-856.7230187776005	-9831.493596059516	2868.881410409881	2.8405449378437053	1.903561686265743E-5	0.6126356969217449	1.9884716731000465E-5	1.3782730818452171E-10	0.5967391767268265	-807.8936143340197	27979.631673120293	5339.269942505166	2511.0529379009636	5847.1952940782385	13.432621726965476	40	27	7	4	3	0.18845383325801215	0.32354605392534963	0.28826738861880363	0.19973272419783553	
2190000	-10697.695772908957	-9845.367424507518	-852.3283484014394	-9845.367424507518	2622.3738366866305	2.3732877034529656	2.0245820209600688E-5	0.5761626297262796	2.1184604873132195E-5	1.4997687176405912E-10	0.604086967907622	-805.8877602708505	17269.01589912522	8113.0943916449405	4575.624689688093	2679.6857615420176	23.915512909581672	39	8	9	22	3	0.1894588076068002	0.28343738028539606	0.32048681183579514	0.20661700027200952	
2200000	-10779.78500821061	-9845.24596698851	-934.5390412221003	-9845.24596698851	6870.966812308992	2.5005855996502238	6.992225735685649E-6	0.6270684688874267	7.728660841546193E-6	2.2637997357482564E-11	0.6511886098057083	-881.1438691449047	71156.66488152232	26811.676365982643	28206.31699957347	6241.218818452262	127.43070259805702	30	9	9	30	3	0.1894588076068002	0.29704852335072346	0.30687566877046774	0.20661700027200952	
2210000	-10744.955197889634	-9838.341451175644	-906.6137467139898	-9838.341451175644	5268.011220610146	2.5788390101340535	1.0169930212759375E-5	0.5363865025336004	1.0686497601190459E-5	3.398076660310563E-11	0.5782615329041155	-853.3140535431337	46540.712829332486	69226.02685761717	17471.37091902781	6818.693020316931	108.34819628344475	24	6	16	32	3	0.1894588076068002	0.3047294993947343	0.2991946927264569	0.20661700027200952	
2220000	-10769.528966082325	-9822.643994260196	-946.8849718221309	-9822.643994260196	7283.963822416239	2.5788390101340535	6.76452532455363E-6	0.6016050815054066	7.202091477787897E-6	1.3448485314948883E-11	0.563361128915595	-892.9331768086677	47021.54740811479	70436.8544800219	16038.540427233127	9025.620212486669	481.37343952257254	17	13	21	27	3	0.1894588076068002	0.3047294993947343	0.2991946927264569	0.20661700027200952	
2230000	-10825.300288317305	-9857.187052182278	-968.1132361350257	-9857.187052182278	10040.787493057613	2.7078281366543195	6.095428682441536E-6	0.6468099319977294	6.074553616967685E-6	1.4205435040571621E-11	0.6319037571349287	-909.6142877362568	56254.361778128994	188892.5230645335	31708.98068352005	16219.430764923176	637.1549201836307	22	7	15	35	2	0.1894588076068002	0.31483148996885046	0.3076411333713396	0.18806856905301061	
2240000	-10795.501503240183	-9851.928775260865	-943.5727279793182	-9851.928775260865	8760.167833179325	2.7078281366543195	7.766371044923363E-6	0.5970989263603683	7.75640596443322E-6	2.04448224321145E-11	0.5921663558844187	-888.1955758336796	78171.59627631288	89700.7148744121	22277.587115278755	9061.420224967109	3089.4509243467255	4	28	10	36	3	0.1894588076068002	0.31483148996885046	0.3076411333713396	0.18806856905301061	
2250000	-10825.73279586424	-9835.658347234215	-990.0744486300242	-9835.658347234215	13971.754588548667	2.737000123718942	4.743637613332116E-6	0.6718187670523219	4.830246206189884E-6	1.1452755332729649E-11	0.6967826191728319	-931.7965827470753	86573.74723416856	146122.83835158148	69677.0382711706	14889.927925188753	1133.241507853276	5	32	9	32	3	0.20573199530132263	0.32451828750569345	0.2913679456768172	0.17838177151616766	
2260000	-10820.482993723375	-9849.073744648844	-971.4092490745323	-9849.073744648844	10548.179189988023	2.8755245334494255	5.522710032239772E-6	0.5843863825531385	5.983937443701469E-6	1.4657325255075354E-11	0.6322923717742508	-915.0384326283605	53020.79419250284	116162.01787787715	28079.07862792177	12555.479060645535	2510.029363896881	12	22	7	37	3	0.1946283684459003	0.3102681524297915	0.2913679456768172	0.2037355334474919	
2270000	-10847.226076614355	-9846.976419148205	-1000.2496574661502	-9846.976419148205	14924.540555178424	2.60363724325286	3.863262158543684E-6	0.5880703546832176	3.8029694182365603E-6	5.3255718964639424E-12	0.5936991321704264	-945.1426123794458	109974.62912583786	21423.836009799437	22584.413259761328	16409.23783644446	1788.1141427013342	40	2	16	20	3	0.19541556855212716	0.30204786577587	0.30765957111883935	0.19487699455316435	
2280000	-10773.160378861785	-9825.811304558913	-947.3490743028731	-9825.811304558913	8889.259049991018	2.698690906517203	7.6186367759005446E-6	0.6178725486988245	7.107879265979513E-6	2.5603442646366644E-11	0.7111475442421399	-893.5597740842784	78553.67413543457	18411.44767714262	12302.045854474994	8317.65309064656	9677.19734193844	33	8	5	30	5	0.19416152703891446	0.3033019072890827	0.30360760443778423	0.1989289612342195	
2290000	-10844.381760718377	-9855.320270767028	-989.0614899513488	-9855.320270767028	16485.883292559352	2.3357482227513446	4.879115948891355E-6	0.6316970724804928	4.668127883196464E-6	9.918951129360732E-12	0.6748916184774777	-934.1457397957668	105805.70162387959	19129.954046501778	8287.212853395517	17960.793067847822	3040.6656652247693	38	7	4	28	4	0.1788048596791923	0.3033019072890827	0.3215836753807948	0.19630955765093103	
2300000	-10837.582058259162	-9848.448406385678	-989.1336518734835	-9848.448406385678	12497.788308757483	2.626475347125581	4.405070094066453E-6	0.6475851871810712	4.983795773432E-6	9.427832561569172E-12	0.6672478460925085	-934.2002290123046	110959.46143856831	74639.09289589628	11887.093851112797	7063.894687748612	3494.117100230289	37	13	10	18	3	0.1788048596791923	0.3033019072890827	0.3215836753807948	0.19630955765093103	
2310000	-10768.682572917834	-9849.61199591824	-919.070576999594	-9849.61199591824	5607.50823713591	2.626475347125581	8.831010932566071E-6	0.5493713503351001	9.225902647950189E-6	3.060729429405953E-11	0.6035009167271832	-867.4211734297744	63101.80522772125	22923.071286090504	4566.9177531773685	7379.631972720079	100.0117590079276	34	14	12	19	2	0.1788048596791923	0.3033019072890827	0.3215836753807948	0.19630955765093103	
2320000	-10725.460533680083	-9849.192729539247	-876.2678041408363	-9849.192729539247	3169.485050887776	2.5733400894739185	1.725501048907134E-5	0.5020100834162737	1.7823223450963613E-5	8.19997117220932E-11	0.5472845035999727	-826.7317241722876	30721.13642527846	8898.2125053368	13095.724214040938	4341.5783764460275	147.7291565017185	39	2	17	20	3	0.18876581715025195	0.2890991707309003	0.3210927768111579	0.20104223530769066	
2330000	-10748.94076745935	-9851.819365453657	-897.121402005693	-9851.819365453657	4226.596559329247	2.621373355346754	1.3106579350445676E-5	0.5526902162335586	1.4000832519657623E-5	6.787433769540871E-11	0.5998318423554465	-846.8863720872056	38995.26743884147	4369.997378378667	4821.743958128401	6497.94165705045	5834.322118484588	43	8	9	4	17	0.20787895212707663	0.29796949429366454	0.300145638898861	0.19400591468039866	
2340000	-10678.978283376702	-9858.379230152661	-820.5990532240412	-9858.379230152661	1510.547908599575	2.91142637128976	3.400460063280956E-5	0.5170254776227907	3.5905731103473025E-5	4.1754184595568833E-10	0.5919125903744227	-772.7158968318188	14736.508259716746	22089.399839917125	4217.196880770381	731.4315213666091	1395.5113165370308	15	23	14	2	27	0.20787895212707663	0.29796949429366454	0.300145638898861	0.19400591468039866	
2350000	-10629.873321412855	-9854.857975011142	-775.0153464017123	-9854.857975011142	1184.598488799281	2.7445311698686123	6.056825611148455E-5	0.5930859474760585	6.565542657092448E-5	1.300178283463152E-9	0.579920919727107	-727.029297545816	7766.627321824799	11660.249685271145	7972.1928964728595	4854.755468564956	1304.394205965919	19	17	1	2	42	0.20787895212707663	0.29796949429366454	0.300145638898861	0.19400591468039866	
2360000	-10624.680590293989	-9845.946360634805	-778.7342296591834	-9845.946360634805	1714.1875105099011	2.410143792844454	5.777165351413997E-5	0.5419347661073273	5.671738476925439E-5	1.2661917659064978E-9	0.5971875363891891	-729.7002092158326	8909.069313544534	10818.160054689733	7549.599939093546	10952.198446494456	985.2844397294006	3	27	5	7	39	0.20787895212707663	0.3085840558725352	0.300145638898861	0.18339135310152802	
2370000	-10615.951873271319	-9838.084476061755	-777.8673972095639	-9838.084476061755	1358.5612932479862	2.410143792844454	5.886946085283392E-5	0.48565788752949307	5.373219272907137E-5	7.554856505561739E-10	0.5060750882542167	-726.5010206859987	2923.2034018421946	15281.421920014496	2971.216787668688	9991.136497271173	1059.4173242105574	8	19	16	8	30	0.20402772389564475	0.30877508814091686	0.3038058348619112	0.18339135310152802	
2380000	-10682.059689805446	-9850.242493377082	-831.8171964283652	-9850.242493377082	2960.156372374461	2.571097808601573	2.6210648228571404E-5	0.46979767073547685	2.6815045188251754E-5	1.6160050354125442E-10	0.49123155955195413	-779.7651418374253	13742.638742804751	49021.43198040309	10692.213298521146	5842.35380435876	1375.006718619024	16	5	29	1	30	0.20402772389564475	0.30877508814091686	0.3038058348619112	0.18339135310152802	
2390000	-10699.468802607284	-9857.377920078596	-842.0908825286873	-9857.377920078596	2612.263590268628	2.8550368371479187	2.5068656385696123E-5	0.4696102832865153	2.6804822332426657E-5	1.5495941399585568E-10	0.5029836427198704	-793.6562951011748	26716.751878888546	13004.936433411427	3927.531882402922	3712.110488739227	2094.089696469333	7	43	1	1	29	0.20402772389564475	0.3076447683818412	0.3038058348619112	0.18452167286060367	
2400000	-10684.356243762719	-9860.237396180632	-824.118847582087	-9860.237396180632	1748.1847229186749	2.7233234512941817	3.584622707562828E-5	0.5116078740262987	3.661155529132551E-5	3.3956806604788265E-10	0.5302439551161087	-775.5878675478142	22133.422639116212	20273.286711447476	4476.239219288434	639.1527476445872	1645.412780425017	15	22	19	4	21	0.20402772389564475	0.3076447683818412	0.3038058348619112	0.18452167286060367	
2410000	-10710.538635674764	-9856.868533226694	-853.6701024480699	-9856.868533226694	2697.4849845643835	2.7233234512941817	2.052009874368929E-5	0.5703574569396871	2.1953483054686916E-5	1.173121746684074E-10	0.5275563759405715	-803.3153850505332	16191.729958723083	25727.477353447925	1576.615833647166	4118.942238477599	3205.553239451789	35	9	8	11	18	0.20478847262699681	0.3036609052197571	0.30702894929264324	0.18452167286060367	
2420000	-10627.381220637471	-9816.851643303688	-810.5295773337845	-9816.851643303688	1726.6887924123012	2.602726527231448	3.623183724769324E-5	0.7962058642395775	3.99468579654716E-5	8.487398191895722E-10	0.7791547663866181	-763.0830406049764	8553.406114273424	15806.767027093443	1464.5603852956683	985.6125143282754	2056.143774666237	39	5	17	5	15	0.19151518080593863	0.30813595162737245	0.30255390288502787	0.19779496468166186	
2430000	-10667.764750830129	-9831.455215560112	-836.3095352700165	-9831.455215560112	2385.3809362394836	2.570843688241005	2.836090403265564E-5	0.5787645435544914	3.0023686312191154E-5	3.0381919803899826E-10	0.5854757576706129	-788.7748138386658	15445.810739813385	11970.467719905399	4176.887806823219	2987.266418371822	1840.5417227060238	36	10	11	1	23	0.19151518080593863	0.3053166089271373	0.30141571132364947	0.20175249894327538	
2440000	-10715.899925100115	-9840.932632900913	-874.967292199203	-9840.932632900913	4607.477206766592	2.806834860298955	1.6552002706325815E-5	0.5201152587389141	1.751561979884819E-5	8.577714238642565E-11	0.5428278710084259	-825.8436894890161	26978.005757788847	2773.723411950863	6461.4193263950065	2913.020339253741	3531.5956867130612	45	1	8	19	8	0.19151518080593863	0.3053166089271373	0.30141571132364947	0.20175249894327538	
2450000	-10659.931635031182	-9844.779825880654	-815.1518091505283	-9844.779825880654	2032.9426523810796	2.806834860298955	3.632440944168095E-5	0.5092642440329789	3.796347731092139E-5	4.00542049364539E-10	0.5286827267188704	-765.6744437210333	7447.993247154842	19865.691453091327	17742.164822880353	1750.0282639395227	1633.138962431541	19	9	18	33	2	0.19151518080593863	0.31713301126913146	0.31339137690834085	0.1779604310165899	
2460000	-10616.86018759534	-9841.058923093025	-775.8012645023155	-9841.058923093025	867.6534983557945	2.679799643959958	5.729780344951782E-5	0.665150952178862	6.236134628737113E-5	1.0814002782883915E-9	0.6084215054167867	-730.8071054081479	4650.396402840856	9018.884971528705	5456.992678931457	1315.4467021003443	46.17344839636829	5	33	8	31	4	0.19151518080593863	0.31713301126913146	0.31339137690834085	0.1779604310165899	
2470000	-10610.115747254666	-9850.54645057581	-759.5692966788554	-9850.54645057581	670.9547784440227	3.024814396131485	7.284094889302069E-5	0.6357491151193473	7.330583385219537E-5	1.983464041143742E-9	0.6575805413170034	-714.6763013674619	6899.745131470865	7762.118909708686	4811.64099660245	1176.4172156164325	354.971911022487	27	1	18	33	2	0.19151518080593863	0.3048476212847771	0.31256517676470186	0.19107202114458327	
2480000	-10654.74384663889	-9844.03398192645	-810.7098647124402	-9844.03398192645	1281.4759029196005	2.8836884810573626	3.6117245058696026E-5	0.5844190644880068	3.679215428251851E-5	4.570881612200344E-10	0.6221794952993085	-764.1156064708208	12281.167289899728	14577.902290543818	6684.398588643766	1384.4711806316623	122.09902785266225	12	34	5	26	4	0.19151518080593863	0.3048476212847771	0.31256517676470186	0.19107202114458327	
2490000	-10702.666192601162	-9845.08631609332	-857.5798765078412	-9845.08631609332	1911.1223068624297	2.705296424447572	2.6817255680541617E-5	0.6516171289976957	2.5168247442530787E-5	3.426970093177486E-10	0.7480589154530799	-808.599138903352	19589.70631165325	17723.08955453779	10503.856840991382	2364.5392156859552	773.8577525162439	16	29	12	21	3	0.19829053450650239	0.30197926295403715	0.308658181394878	0.19107202114458327	
2500000	-10653.02022122286	-9843.167322172309	-809.8528990505503	-9843.167322172309	1201.295442639364	2.7685189518277484	4.060754089049721E-5	0.5342309254804551	4.113541629717621E-5	5.092754432500977E-10	0.5967908785058397	-764.9668944084185	7837.3096710803175	10961.864929855019	3917.330268415474	1321.923240187131	155.53106450480212	2	50	5	23	1	0.19829053450650239	0.3050590458739824	0.29374574624976046	0.20290467336975554	
2510000	-10591.603390493387	-9836.4166123957	-755.1867780976863	-9836.4166123957	696.8846456154308	2.693332568638928	6.399642902583449E-5	0.61327646804402	6.764192455138234E-5	1.6442406510015365E-9	0.647795412017366	-710.5775652943615	7684.897239518532	7200.517831725414	7583.520997613055	666.9766544344802	64.3065463810952	25	20	6	27	3	0.19829053450650239	0.3050590458739824	0.29374574624976046	0.20290467336975554	
2520000	-10633.046998009764	-9841.474813180144	-791.5721848296206	-9841.474813180144	984.5425495487195	2.7507306266210647	4.404033901773408E-5	0.6893918756614167	4.411896838617614E-5	1.0416952416095257E-9	0.7686719133637787	-746.8031737513677	7030.338191374361	9680.730064536867	4863.857444770023	893.127103826915	27.896972101037175	17	10	25	26	3	0.19829053450650239	0.3050590458739824	0.29374574624976046	0.20290467336975554	
2530000	-10662.2963369859	-9877.338958915918	-784.957378069983	-9877.338958915918	941.6139831066995	2.6949164360594446	4.952958165574467E-5	0.6178751780854849	4.785574590480669E-5	7.091911988099059E-10	0.5859486038851343	-739.2331629987102	12187.15548970079	11337.748593779117	4529.666242993189	1428.4132111168547	8.31659156860142	16	18	21	23	3	0.18001874857613248	0.31765146120179333	0.29910175068798306	0.2032280395340919	
2540000	-10590.652107915335	-9845.492338478167	-745.1597694371678	-9845.492338478167	643.665982949853	2.453570984815211	7.637074084951574E-5	0.6315482609404258	7.300357874323966E-5	2.1687844269671424E-9	0.6581722933336025	-703.0443888489824	4576.82853636436	8111.7722544556445	1934.901543684092	494.2093339734297	12.84272242845909	15	18	20	25	3	0.18001874857613248	0.31765146120179333	0.2983968872538093	0.20393290296826566	
2550000	-10581.083883402534	-9834.249145907126	-746.8347374954078	-9834.249145907126	597.3330664875872	2.481205155014096	7.347964673637607E-5	0.6650459867073485	7.758919740815682E-5	2.3408798123370963E-9	0.6632808634971953	-703.4110963709784	4283.553962891449	8874.8259815301	2621.3101883619847	730.3045679631307	132.30041845192488	22	9	22	25	3	0.18853689194345033	0.30875230746860666	0.29877789761967816	0.20393290296826566	
2560000	-10575.186259015463	-9835.316081567637	-739.8701774478276	-9835.316081567637	557.1503258598873	2.6267054374731442	7.312132661115664E-5	0.5554255583811749	7.768013641141957E-5	1.8438886661609741E-9	0.5981029348417756	-695.9329200203977	5858.680384762954	11913.95382096185	2708.8445334156613	810.7257566060077	30.44067092558969	25	8	17	28	3	0.18853689194345033	0.30875230746860666	0.29877789761967816	0.20393290296826566	
2570000	-10602.476170371492	-9843.395784852377	-759.080385519115	-9843.395784852377	670.8637868275791	2.4315943391707147	5.742358181975425E-5	0.6053318657444972	6.376105125856193E-5	1.4728821503258447E-9	0.6573488846392362	-714.5798134611556	4016.747868481832	10976.695691596933	4072.3619915903028	919.2393235082147	35.32418189571873	8	20	13	36	4	0.18799574867710034	0.30875230746860666	0.29877789761967816	0.20447404623461565	
2580000	-10589.362364967199	-9835.619784176244	-753.7425807909541	-9835.619784176244	678.0700343274165	2.4315943391707147	6.486274363464436E-5	0.6208126068899325	6.575863898277281E-5	1.7875100439583845E-9	0.6643736503375101	-707.0968393289726	2427.2394908412025	11206.746408531271	7387.666785806084	1323.0859477657282	42.91973845695725	13	4	25	35	4	0.18799574867710034	0.30875230746860666	0.31058280676863914	0.19266913708565467	
2590000	-10617.148587370675	-9829.754864697505	-787.3937226731697	-9829.754864697505	859.7287363659143	2.483748046922007	4.7445687295180374E-5	0.6383901868775672	4.701484720742421E-5	8.804083770160982E-10	0.6825424498975703	-741.5383001735049	4490.400107505948	12149.463407218847	5804.11013739099	1391.9746599593193	104.27747589469841	6	37	3	32	3	0.18713977328669423	0.2955839212607712	0.3175894630921647	0.19968684236037065	
2600000	-10585.106220819862	-9845.403558336142	-739.7026624837206	-9845.403558336142	563.6089715078136	2.483748046922007	8.202740112488802E-5	0.6610903921275714	7.586954432159691E-5	2.518749895876324E-9	0.7090144060878032	-698.6685076831086	8979.873457510572	4543.120715458585	578.3630774057217	488.63412573456526	36.063711127900966	30	14	32	2	3	0.18510093316476267	0.3047327469579425	0.3175894630921647	0.19257685678513092	
2610000	-10573.957975863392	-9848.539707476102	-725.4182683872892	-9848.539707476102	429.2908140435469	2.350417824287582	9.211124803613907E-5	0.6255395527222873	9.171891987622233E-5	3.4562555780509143E-9	0.7166122330107552	-686.0610905718603	5478.868953211302	4309.080204854913	730.979487150222	282.83305082166686	15.570797634874866	33	13	5	27	3	0.18510093316476267	0.3047327469579425	0.3175894630921647	0.19257685678513092	
2620000	-10592.287948247471	-9839.992718731472	-752.2952295159992	-9839.992718731472	572.5065222509113	2.8456954503050276	6.15664971940088E-5	0.6417629330766564	6.743122647567797E-5	1.9374778053317568E-9	0.6901256352917814	-707.3124585338073	5697.884375214746	7892.480795487994	9415.88333968873	687.8033485374915	3.500417875315459	6	12	27	33	3	0.18536926511506616	0.31550004357489414	0.30589143495688126	0.1932392563531592	
2630000	-10556.603735748742	-9846.384969984672	-710.2187657640692	-9846.384969984672	353.6430814972416	2.8328141658470822	1.0574474907943641E-4	0.6420763810195149	1.0476914470410479E-4	6.705563449263488E-9	0.7865436374313695	-668.2455732318846	6534.480140586433	5964.368356621106	2024.315624820006	502.6713828123718	3.381861564312841	29	9	10	30	3	0.17864428421981204	0.2917297670439357	0.32046183611932944	0.20916411261692353	
2640000	-10560.201908795823	-9836.020369510568	-724.1815392852543	-9836.020369510568	363.528125290727	2.670954404780388	1.0281651850461781E-4	0.6458009847623143	1.0236875202871439E-4	5.547219305854397E-9	0.7431755237986759	-682.3277706550325	5864.181783057006	2603.1844538139408	2156.3603186609334	991.3633944376312	5.7764059166275326	34	3	14	27	3	0.18697164293588067	0.2917297670439357	0.3271720231338497	0.19412656688633464	
2650000	-10515.46412106553	-9822.344782457982	-693.1193386075488	-9822.344782457982	270.23042505388725	2.775062781771433	1.4116146886114465E-4	0.6213430791547041	1.4419846022567965E-4	1.073431781708609E-8	0.7425347494558225	-653.9993024791994	2109.1200066603838	3620.1593417833005	600.8806526565259	407.46335101420436	150.53020299575064	23	19	17	10	12	0.1702350922300381	0.30364469979464104	0.3258984172839207	0.2002217906914009	
2660000	-10505.41182454854	-9842.172243947352	-663.2395806011888	-9842.172243947352	240.4626411694122	2.775062781771433	1.8219325798836871E-4	0.5715370746453503	1.8973918649994038E-4	1.2022492089178007E-8	0.6105860808651076	-626.6761467231421	2169.7720189234656	2958.190212639285	336.62127585352135	167.86807526865366	29.85426040758417	7	35	31	4	4	0.17796773747261538	0.3189126776363386	0.31117178095676185	0.1919478039342849	
2670000	-10500.570064779336	-9837.803718266372	-662.7663465129647	-9837.803718266372	221.61122666316567	2.71069383804029	1.7015321828153546E-4	0.6873007532772102	1.8630235971950817E-4	1.968613693140189E-8	0.7594205507634137	-621.540819858066	888.0425571788079	4763.698144311445	632.1821467616246	409.5330687172025	38.80933680805257	20	16	20	22	3	0.17655609387509869	0.3189126776363386	0.3037734568221409	0.20075777166642247	
2680000	-10515.709079764327	-9843.546581117069	-672.1624986472586	-9843.546581117069	239.49037020063818	2.4327385717597676	1.581253069392321E-4	0.7090407654017397	1.7365490309924976E-4	1.274306405138221E-8	0.6982422774124614	-633.6815818472149	3673.0858303658574	3407.574580603413	567.059793040281	258.14648247258475	11.423786681499934	16	18	23	23	1	0.18810459528133167	0.29631489506821396	0.3163190029204999	0.1992615067299552	
2690000	-10492.05152066652	-9842.761946301945	-649.2895743645748	-9842.761946301945	215.065336865162	2.2880736830232324	1.9041680147486147E-4	0.6776703914742932	1.8958819474667365E-4	2.1150973895351584E-8	0.7577904887566453	-609.9195573965764	2042.6028468367492	6217.589388035396	409.2907264097307	207.2197632587114	29.71330763559694	23	11	26	17	4	0.18810459528133167	0.30134237901514227	0.3170702086355814	0.19348281706794543	
2700000	-10509.63297031039	-9840.194979006223	-669.4379913041663	-9840.194979006223	285.2269641679995	2.331131074344416	1.7448911058982983E-4	0.7559053908480666	1.6223624053838038E-4	1.8272638952780333E-8	0.8357149212876522	-626.7382791651074	4219.032074936548	10031.040947376514	508.44755138589375	284.36961277337144	388.80676785765047	30	3	7	40	1	0.1910210764532495	0.3057057498329614	0.3006411862993208	0.20263198741446903	
2710000	-10459.275453069453	-9836.359760779736	-622.9156922897163	-9836.359760779736	213.73944883001496	2.555068242438117	1.9569536014630112E-4	0.6884161022625381	2.0551594656497557E-4	2.0818718131567496E-8	0.7514387365733375	-583.2565769380534	1851.753271473325	6335.824991554265	119.44805755143099	217.13897969953732	3.25329500342698	14	19	6	39	3	0.19408277508206226	0.3062450010811695	0.297579487670508	0.20209273616626094	
2720000	-10466.217034310486	-9831.892999785981	-634.3240345245044	-9831.892999785981	228.0590767785644	2.361511061604408	1.8864047984374317E-4	0.6582147068204707	1.9789973312922302E-4	2.1984074244184303E-8	0.7563808402566452	-594.2942944758453	2230.4326852554204	6662.988364514133	178.14421684298023	286.47817711424824	27.4352867045789	28	5	19	26	3	0.19408277508206226	0.30452802037815224	0.29888285366583345	0.20250635087395277	
2730000	-10460.925366559855	-9846.76189397373	-614.163472586126	-9846.76189397373	165.82558605035305	2.3882146584322377	2.1811706996791944E-4	0.7256556426875452	2.449538633159664E-4	3.8623587374956445E-8	0.8381568967702647	-571.6152436401163	1270.1530560981005	7647.067863672746	235.72139590573502	265.08553817757814	162.91654459927437	27	5	17	10	22	0.1890926277468943	0.3032842655046409	0.3131282771410544	0.19449482960741116	
2740000	-10474.211576871705	-9840.314875677172	-633.8967011945329	-9840.314875677172	203.57929896065787	2.718475543878666	1.7525362203200552E-4	0.6918160108720693	2.0572359504692156E-4	1.9272065493138145E-8	0.7160595406459533	-592.4324556043919	2128.9373452142195	8072.420215068295	340.2368320886848	162.7452589117931	230.21126516057066	27	4	7	6	37	0.1890926277468943	0.31608190404155534	0.29420692371485874	0.20061854449669234	
2750000	-10505.311557537652	-9814.973976166038	-690.3375813716139	-9814.973976166038	330.19503282492343	2.5577486416654853	1.1732228363518917E-4	0.8023742635055241	1.3564859751516507E-4	9.616913793530291E-9	0.8148757169760705	-648.4637368075917	4094.6494072286687	6279.242777752842	1030.0079673040968	483.5081221665374	202.07689452094579	23	11	1	35	11	0.19054200227531162	0.3133847616540044	0.29420692371485874	0.20186631235582594	
2760000	-10495.71387799656	-9821.683478448842	-674.0303995477192	-9821.683478448842	268.32299754114905	2.7258611907438746	1.3755470556768516E-4	0.8085613533956602	1.529901085371084E-4	1.3939336674830709E-8	0.8289522042718821	-628.9277210679093	3177.163939294705	7679.256083491539	6910.649817589156	425.690164933667	375.8780257301778	17	2	12	31	19	0.19054200227531162	0.3159039192551395	0.29420692371485874	0.1993471547546908	
2770000	-10522.02379182245	-9843.30708805317	-678.7167037692793	-9843.30708805317	454.63291596595303	2.7258611907438746	1.2031200629847079E-4	0.7693132720496623	1.3593141669164034E-4	1.0941145342368052E-8	0.8752382226788672	-634.5565794765927	2983.3454303886588	2714.0051580527474	7808.433252652056	472.48328213908184	253.66362844977414	4	13	17	29	18	0.19054200227531162	0.3159039192551395	0.29270584554492013	0.20084823292462942	
2780000	-10599.481467424346	-9837.509191824214	-761.9722756001328	-9837.509191824214	822.5327510547291	2.48222706052846	5.04315391296822E-5	0.8712290962988227	5.768932547304981E-5	3.2893073063210012E-9	1.0366809475669583	-713.111386961786	8054.430960285873	22915.334559946536	9385.506352490132	1017.1319838225047	425.52710560007836	24	4	6	43	4	0.19054200227531162	0.3130241427297401	0.29270584554492013	0.2037280094500288	
2790000	-10592.802370603345	-9828.30259932753	-764.4997712758161	-9828.30259932753	935.569080800391	2.6181412209572104	5.037283483665362E-5	0.8170717513155333	5.98655799084041E-5	2.5957003189645546E-9	0.9283208929191625	-718.8159254569455	5592.310368336834	10219.491154362706	318.1385502652805	1013.8740499327268	612.3091995237212	5	29	1	29	17	0.19409847998617	0.30946766501888173	0.29270584554492013	0.2037280094500288	
2800000	-10660.728537260755	-9845.544598186225	-815.1839390745301	-9845.544598186225	1816.2601796911647	2.629032894588859	2.9532871947816123E-5	0.7862077420828749	3.2780106310865264E-5	7.753833541367492E-10	0.8902312332286435	-765.0853265101213	23042.525353258443	15118.570381881884	16604.677979943226	2173.9667033490946	721.8401476004985	3	10	22	37	9	0.19409847998617	0.30946766501888173	0.29270584554492013	0.2037280094500288	
2810000	-10617.897506488447	-9836.050437974696	-781.8470685137511	-9836.050437974696	1017.6645014085761	2.806156268699785	4.499517060271254E-5	0.8100866876396088	5.26985211815711E-5	1.8515710740637056E-9	0.9149612599023037	-732.8674104340538	11761.288833434075	17326.06556466827	12481.99793760622	1650.245370596583	661.708841245419	28	2	5	24	22	0.1910794515942689	0.3186561117993122	0.29344068622342817	0.1968237503829914	
2820000	-10645.076419326679	-9841.646792004844	-803.4296273218359	-9841.646792004844	1608.8140750895561	2.718488359795591	3.841296794889593E-5	0.7527351413620046	4.262655723438157E-5	8.604511219633742E-10	0.7387118769257791	-755.3552841187332	8209.896240995491	17102.86442018595	5270.879786955783	2168.7965628008933	1204.4945758940457	6	29	2	30	14	0.1910794515942689	0.3186561117993122	0.29344068622342817	0.1968237503829914	
2830000	-10660.742230540513	-9838.085230277944	-822.6570002625679	-9838.085230277944	2039.2521995917991	2.439257147067312	3.083792249008726E-5	0.7007291957537014	3.384125544047584E-5	4.535072729289513E-10	0.6896737882269941	-772.6391573495159	18834.57710957655	7062.576069596785	12046.211196968954	5711.523605685664	2567.927085313768	23	2	14	4	38	0.19870398268501896	0.3110315807085621	0.29344068622342817	0.1968237503829914	
2840000	-10723.440945444192	-9844.116454123854	-879.3244913203373	-9844.116454123854	3971.748193214093	2.6038501163463565	1.8197302006884574E-5	0.7213798725496356	1.9274807522778516E-5	1.7074896152756108E-10	0.7467043004939647	-828.3300062410459	21305.18040582696	26808.690890603855	7622.020343817891	2917.0414727839507	4303.434503809215	1	39	19	2	20	0.19870398268501896	0.29832098912826294	0.29344068622342817	0.2095343419632906	
2850000	-10782.756626354816	-9839.957517530827	-942.7991088239883	-9839.957517530827	6321.272366810567	2.6038501163463565	8.476411375394312E-6	0.7283540633827824	9.454886883678355E-6	4.1487193052263125E-11	0.7712664590574388	-886.3918406101598	78299.04120853909	72473.39864846642	52227.041707897304	9471.131952989364	2493.045789097267	2	2	32	41	4	0.19870398268501896	0.29627854577312007	0.3099500157872985	0.19506745575456305	
2860000	-10737.846364125	-9843.233992911122	-894.6123712138783	-9843.233992911122	3289.2346150622902	2.4444055974986525	1.763145920778983E-5	0.661765691462476	1.6682044591853912E-5	1.0758165733547181E-10	0.6726162665101295	-839.0108622690991	92839.77583822148	80508.21119907552	33981.34648901581	6884.724409090166	2580.1977782186736	1	1	34	37	8	0.19870398268501896	0.30927393674871295	0.29695462481170565	0.19506745575456305	
2870000	-10698.880513050219	-9834.18895777657	-864.6915552736485	-9834.18895777657	3587.636923575561	2.4444055974986525	2.1530239005926926E-5	0.7587820514716755	1.997710522328577E-5	2.1152996235633117E-10	0.786284600984717	-809.9008145557173	19748.681165806825	45005.892208165234	2496.600672668342	10205.446978412672	2154.490150980095	19	14	16	8	24	0.19333919493604093	0.3101585583505292	0.29695462481170565	0.19954762190172487	
2880000	-10715.710599491376	-9843.00969729561	-872.7009021957665	-9843.00969729561	2703.749245607664	2.4444055974986525	1.9939555042201548E-5	0.7786130704820368	1.9541595920884468E-5	2.997669139092516E-10	0.9364295159159082	-817.9408726127346	20772.687848508485	77701.90295142525	5548.018087459272	7435.065808209681	1915.5521495169671	25	7	34	5	10	0.18855935127448958	0.3101585583505292	0.31529861245468593	0.18598347792029601	
2890000	-10688.931439172673	-9826.037292133393	-862.8941470392804	-9826.037292133393	2474.913515766174	2.8147627878647783	1.914901168522298E-5	0.7192748059363685	1.8815177550948694E-5	2.807794257511338E-10	0.8816697540639696	-814.0269439454407	22974.64261772123	28402.714350821898	3863.0607985559163	1571.3284720107358	806.1944518348162	29	6	37	5	4	0.1970827694463265	0.3101585583505292	0.306775194282849	0.18598347792029601	
2900000	-10680.907317140072	-9842.972938719466	-837.9343784206072	-9842.972938719466	1707.394305351715	2.7935582981357965	2.428684050567685E-5	0.6260901000976892	2.6791135540787115E-5	3.538497701046244E-10	0.78181158459739	-791.0696732379789	14393.773845526135	29351.293997247252	2959.3764800517124	742.1743383787149	98.95209765364177	27	11	35	7	1	0.1970827694463265	0.3182934075216154	0.2986403451117628	0.18598347792029601	
2910000	-10650.058434460549	-9824.418959817242	-825.6394746433066	-9824.418959817242	1767.5617827759186	2.573946489288382	2.841266557268898E-5	0.8095848974405653	2.927021946357861E-5	8.574989006057281E-10	1.0306334319731252	-780.3441758548386	10693.054612077021	19954.3314519405	3016.7770748180437	336.26436784084854	20.53449961551807	14	23	38	5	1	0.19832088019126523	0.3035193198296703	0.31004118562322397	0.18811861435584118	
2920000	-10667.677445299692	-9848.452517102496	-819.2249281971964	-9848.452517102496	1309.7520163382264	2.573946489288382	3.1550188346365815E-5	0.6457029191363923	3.305696953353354E-5	5.788467381234011E-10	0.7761231599975361	-772.1629089737406	12248.079371551943	13068.4876433191	2432.787530502621	3053.018742104388	435.25257033388476	14	28	22	7	10	0.19832088019126523	0.3035193198296703	0.31004118562322397	0.18811861435584118	
2930000	-10603.56399268868	-9840.582544916853	-762.9814477718273	-9840.582544916853	672.9290847289228	2.5713182456141164	5.9523274008060334E-5	0.5600384782907494	6.222516031192742E-5	1.5345232802180201E-9	0.6594708208245448	-717.0009781421638	6542.854836920061	5950.324174432814	12733.354291124846	1183.1828244889252	60.474744483118656	10	11	17	39	4	0.21511960341292466	0.3085284215715636	0.2948659539549208	0.18148602106059156	
2940000	-10647.254927610782	-9848.182654218002	-799.0722733927797	-9848.182654218002	1240.6715368558532	2.5713182456141164	3.8947596847641193E-5	0.6114409845528859	3.927146404790787E-5	6.651122705209329E-10	0.6599462556163219	-750.0506616952799	6996.778444501665	19406.859769987917	19614.05092818866	1571.8236966856646	255.65334700444527	18	4	15	40	4	0.21511960341292466	0.3085284215715636	0.2948659539549208	0.18148602106059156	
2950000	-10590.925233285418	-9839.361147669664	-751.5640856157526	-9839.361147669664	651.5814384139741	2.7369305828299497	7.025714837989363E-5	0.6731547112724785	6.975616432514689E-5	2.3863488850193048E-9	0.7256263143574397	-706.3602470927867	5721.987088895405	9722.79241458237	4135.226931044335	1135.4260702847698	588.525077873117	18	16	2	32	13	0.1902724872272024	0.3085284215715636	0.2948659539549208	0.2063331372463138	
2960000	-10551.090362994737	-9840.217118259836	-710.8732447349007	-9840.217118259836	463.73824751066473	2.5182988661355665	1.234411569039638E-4	0.7317568839740042	1.2186197669372703E-4	8.396128330966293E-9	0.8100461553960333	-667.858436566187	2481.0661770309966	3741.5205389584144	4597.272340075926	1110.1841926340405	202.5722751019106	8	16	15	31	11	0.19760129811234653	0.3085284215715636	0.2948659539549208	0.1990043263611697	
2970000	-10535.265140781494	-9833.559519350883	-701.7056214306106	-9833.559519350883	311.03173436298715	2.5182988661355665	1.421568320983198E-4	0.6966087589836097	1.5024000368799067E-4	1.1429135273983406E-8	0.7586585906453016	-658.4297893537921	2880.563054046912	2235.320767663718	5224.5313581606215	1319.3738611235597	114.26384892685198	5	17	17	32	10	0.18380729250473568	0.3223224271791745	0.30545019236944915	0.18842008794664136	
2980000	-10532.530953693577	-9838.512673218536	-694.0182804750405	-9838.512673218536	329.8070727298686	2.675290224539128	1.438460237376267E-4	0.7518742062016746	1.5221174165648668E-4	1.0374177453176503E-8	0.7371496594717741	-654.7787403890388	2831.119950281248	2740.324271863985	939.070347733232	357.80085359731004	120.948402032262	11	26	25	11	8	0.18380729250473568	0.3176680269710063	0.3101045925776173	0.18842008794664136	
2990000	-10554.258381543308	-9835.261107250493	-718.9972742928155	-9835.261107250493	514.6660954840665	2.3161825082810514	1.1052145982543488E-4	0.7027425165646267	1.1873445932146547E-4	5.1979254229862936E-9	0.6690117075457784	-675.8329105556476	5632.421366211642	6115.045281927732	1730.4177151057088	130.02860192222127	393.8628479994382	15	11	23	1	31	0.21204103858538909	0.28943428089035295	0.29837236345883333	0.20015231706542533	
3000000	-10578.131984919173	-9850.108055112409	-728.0239298067648	-9850.108055112409	690.2007929780957	2.730375188322091	8.492699737870117E-5	0.6723839997396568	9.556709093403453E-5	3.194900248458923E-9	0.6780922266947963	-682.5955104491779	3619.2520550372096	9436.09884519179	714.2170642259829	1772.2675517596062	424.5214943656912	8	20	14	9	30	0.1817898684243147	0.2887867904924169	0.3351674161494794	0.19425592493378968	
3010000	-10557.821474003928	-9840.568405113434	-717.2530688904941	-9840.568405113434	509.8890785715525	2.5520881643916185	9.967430143218128E-5	0.6467074817045836	1.1444043581311294E-4	5.559555758442161E-9	0.7343870291567949	-673.7616067711494	4235.592200282444	5459.232353955611	1419.2211570625152	1892.2216381558626	410.0587664922773	22	5	12	12	30	0.17629053407302464	0.2887867904924169	0.3406667505007695	0.19425592493378968	
3020000	-10570.659791754168	-9846.361790439452	-724.2980013147155	-9846.361790439452	577.6051816207007	2.683225372373599	9.183525014943443E-5	0.5088155040244734	1.0096443127203264E-4	2.5785013576391827E-9	0.5672981160659956	-676.7527987195822	2814.8592631535776	9821.498376097517	571.775637128696	2636.289137730104	591.9748052422419	11	16	13	13	28	0.17629053407302464	0.29042637257262	0.33581905088397496	0.19746404247038113	
3030000	-10589.816048204642	-9829.67398074744	-760.1420674572023	-9829.67398074744	732.2459483881518	2.418451953514444	6.670500335430607E-5	0.5118544238708439	7.46386168251365E-5	1.2292947564198607E-9	0.5344892885212016	-715.4055425803743	3170.076834746936	8509.219533930274	1426.6089660233322	2230.172891352144	906.3352242391626	4	25	12	18	22	0.17629053407302464	0.3189981556302741	0.30724726782632084	0.19746404247038113	
3040000	-10630.097267954532	-9827.256440058394	-802.8408278961381	-9827.256440058394	1080.5595573376265	2.5233839369514497	3.779643542340104E-5	0.5146628863369068	4.328640482120628E-5	5.191885317110803E-10	0.5587083685004023	-755.8497433199262	4329.211916648258	15791.041117218725	5162.683751913417	2205.3260543560436	238.6163752784605	11	15	31	19	5	0.196302439248078	0.3179596491011492	0.2872353626512675	0.19850254899950606	
3050000	-10703.929905368352	-9839.246306255754	-864.6835991125968	-9839.246306255754	2177.206314855263	2.613593099646725	1.989751897897805E-5	0.5353380709661942	2.155984126509552E-5	1.133956289798492E-10	0.5581573906627842	-815.5944107044692	9129.85619469757	19997.99255332479	13755.40578581797	2957.9655377809236	1202.266965112016	3	28	17	31	2	0.18347872149011044	0.3179596491011492	0.30005908040923507	0.19850254899950606	
3060000	-10752.334910572994	-9831.362711105012	-920.9721994679815	-9831.362711105012	5878.235027456201	2.613593099646725	9.317449798843483E-6	0.6297295524252821	9.91256675365756E-6	3.704386515502339E-11	0.6653953546864702	-868.7992915915493	28608.143744742363	44630.881745488645	11213.375417259733	4932.939640400738	3039.144735101929	15	26	2	36	2	0.18347872149011044	0.3179596491011492	0.30005908040923507	0.19850254899950606	
3070000	-10785.455982160478	-9849.547399467981	-935.9085826924958	-9849.547399467981	5442.449785665626	2.7996612636068656	8.492562085079228E-6	0.586637874035503	9.195986495967735E-6	2.633659393317532E-11	0.6262097126392145	-883.4775866220881	64895.64333808143	24266.389153646065	7199.758231629641	7483.078175206553	3665.660470684878	31	12	15	17	6	0.18347872149011044	0.30982763474007985	0.2901356466020834	0.21655799716772708	
3080000	-10780.858539837933	-9846.585116033668	-934.2734238042646	-9846.585116033668	5879.269914934106	2.2309075047698896	8.434615550131707E-6	0.551501046327218	8.749358126780344E-6	2.402006496355069E-11	0.6036912656376535	-881.1509903846809	84641.17036504336	42667.595877284366	16381.953962169335	5671.189847346467	1995.389122194647	31	1	19	27	3	0.21394779928039637	0.30422859138757363	0.2852882331116451	0.19653537622038564	
3090000	-10829.845089815215	-9843.074053961605	-986.7710358536095	-9843.074053961605	10394.72457235232	2.606851014072772	4.6734922791232686E-6	0.5821918443641575	4.90421445046422E-6	7.279003184603546E-12	0.5881773208599284	-931.6477809411633	104284.19948680139	31721.272940077823	21542.013839868585	9956.081001258159	9306.82960637751	30	12	6	1	32	0.1982873056898206	0.2993707281172799	0.3058065899725146	0.19653537622038564	
3100000	-10791.717120120189	-9844.193796375866	-947.5233237443232	-9844.193796375866	6844.13019859618	2.7663715947256597	7.020064313016276E-6	0.5380018116333631	7.359449705822733E-6	1.621226221671409E-11	0.5920700405620017	-888.3564625681365	51709.288452939145	189543.7159053997	79626.75791415865	13624.978728347982	3467.101457769634	20	7	3	47	4	0.18997701914423307	0.29995239395872025	0.31402058262813193	0.19605000426891545	
3110000	-10738.660250640962	-9839.976246878738	-898.6840037622246	-9839.976246878738	4145.681633598449	2.1983844511047117	1.2900137931301545E-5	0.6878301091449828	1.3279525293783753E-5	1.0891323025867834E-10	0.7974983687079898	-846.0270678365224	16023.114066705537	52338.47749043256	6775.55375246267	4581.917693852557	3771.6078815313003	3	29	2	29	18	0.20107735502630747	0.3096728006576565	0.2931998400471213	0.19605000426891545	
3120000	-10763.598051697074	-9846.178540151834	-917.4195115452395	-9846.178540151834	7343.278652761591	2.532339539914704	8.715280196801081E-6	0.5927714780962688	8.843764969080254E-6	2.8331500791673666E-11	0.6407379181157401	-858.3767768065532	41824.82043651637	54353.757435004176	214556.66598400578	6397.208533646648	2862.0065873628737	15	9	7	40	10	0.20200423717032615	0.31427382914922575	0.29227295790310265	0.19144897577734618	
3130000	-10702.313258879673	-9842.737731413346	-859.5755274663261	-9842.737731413346	4060.3583586059885	2.6707048491259915	1.686796722237406E-5	0.725475700054008	1.7129229615615894E-5	2.167930382317133E-10	0.8859894385603779	-803.7666846406399	20676.82128332298	34097.536552908634	89570.37504167958	3495.096764685712	3622.3357258419646	5	17	7	13	39	0.20200423717032615	0.31427382914922575	0.3013917188486285	0.18233021483182035	
3140000	-10657.058999198103	-9838.964735768319	-818.0942634297844	-9838.964735768319	1977.0085833178373	2.3922769963106276	2.9846511546426524E-5	0.609045706099271	3.032228480628848E-5	4.895589505893908E-10	0.776744073588144	-766.8781983361301	6736.986451244349	17115.366419942096	32227.706601196656	3742.235857870457	2227.825781146082	3	20	7	3	48	0.18146221230783638	0.2945652741684158	0.32132298120261255	0.20264953232113597	
3150000	-10671.542774491785	-9844.920400707473	-826.6223737843122	-9844.920400707473	1726.1246611348156	2.522073126182258	2.5204950194519622E-5	0.529206468946744	2.885285307731089E-5	2.801939415314677E-10	0.6201241516057973	-776.3107483564422	10331.011256749623	14107.43955547855	26460.62725206942	3613.094600975563	2339.7115087832717	5	5	19	14	38	0.19319584481032623	0.28666895679653903	0.32132298120261255	0.1988122171905229	
3160000	-10607.47557244419	-9830.65984603388	-776.815726410311	-9830.65984603388	1355.5619087033133	2.692339636476961	3.9989588215885376E-5	0.6335403132023348	4.297821026885825E-5	1.0416891081472785E-9	0.7845498931122747	-720.6390994291492	7848.815110903218	62822.34741110928	13584.65326001189	923.240908510492	2095.3476489966797	24	4	3	30	20	0.19319584481032623	0.2867360550832203	0.32132298120261255	0.1987451189038416	
3170000	-10586.375004266378	-9842.313842063724	-744.0611622026539	-9842.313842063724	780.6980032749243	2.692339636476961	7.467346586997786E-5	0.6278179638433381	7.627066298259345E-5	2.9178639817399343E-9	0.711102084955573	-698.3352805265442	5300.075915691484	12736.877724138787	1722.7774894845388	511.69352153880413	1190.7429069855184	21	8	15	20	17	0.20088615189310127	0.2867360550832203	0.32132298120261255	0.19105481182106657	
3180000	-10547.580948925957	-9841.259684744487	-706.321264181469	-9841.259684744487	491.6174764318111	2.597627364758839	1.0854381442497529E-4	0.5557131543376534	1.1542372714585288E-4	4.901630658006895E-9	0.6293231333266669	-662.3107499975674	1544.404540300136	5310.97636780314	5596.74966185758	718.1407441285181	667.8759395624719	5	18	9	40	9	0.20865060592785858	0.2983551351258441	0.31355852716785526	0.17943573177844274	
3190000	-10532.358823383207	-9831.262803763997	-701.0960196192096	-9831.262803763997	631.5682054649964	2.581192556855984	1.0973628714966689E-4	0.5785386187720959	1.1561821592737651E-4	3.957370204728083E-9	0.5720031301345859	-658.2331633395987	1953.5089291314553	4595.541309638711	5623.328300660993	696.8049907999679	230.84291983655206	10	1	20	45	5	0.18409489442636584	0.2983551351258441	0.3056409304317389	0.21190904001605182	
3200000	-10532.22611901784	-9843.91514240906	-688.3109766087803	-9843.91514240906	418.20635406443233	2.581192556855984	1.1601517415535784E-4	0.5046242170887328	1.2352670373267104E-4	3.863816639508815E-9	0.528019899673594	-646.6178301985482	976.8353960652983	2447.2195500594175	5910.061465515415	675.7479986687773	54.52244976923743	6	16	9	46	4	0.18409489442636584	0.3143302439242747	0.3056409304317389	0.1959339312176212	
3210000	-10494.095914106767	-9839.980647354638	-654.1152667521285	-9839.980647354638	268.05826294258463	2.4293917831565888	1.851519617816203E-4	0.5082893127701151	1.966886742332273E-4	8.658561447032695E-9	0.5336455849856745	-609.6702544012323	2161.600503013456	7512.671807360828	10511.871955601233	479.2222902632917	23.446540363088754	25	3	1	48	4	0.19957978229493215	0.29884535605570844	0.3056409304317389	0.1959339312176212	
3220000	-10530.789723981949	-9848.875861966444	-681.9138620155042	-9848.875861966444	389.04464531340074	2.6854947962164784	1.343609452892408E-4	0.523298659436356	1.3973483226390116E-4	5.04000378080013E-9	0.5467254969342107	-640.3878114829179	2140.343452599179	2387.33577994732	5468.738603264548	561.1947828151575	30.495522706008007	16	9	5	47	4	0.18803328194311036	0.29884535605570844	0.3086451960838984	0.2044761659172835	
3230000	-10569.565172110573	-9850.067394596543	-719.4977775140305	-9850.067394596543	525.4848091636896	2.519784353321631	9.612896694185491E-5	0.646467375918038	9.691856530839253E-5	3.580924646662302E-9	0.6501591927178937	-671.4799962906131	4368.128573682038	10395.683492858634	24042.904672354824	906.3574301214662	98.25723150759022	21	6	4	46	4	0.18803328194311036	0.29884535605570844	0.3086451960838984	0.2044761659172835	
3240000	-10617.758407894977	-9854.773195788845	-762.985212106132	-9854.773195788845	945.1909857351557	2.519784353321631	4.7370375053462586E-5	0.6206005916663923	5.390893630165065E-5	1.0691485689639077E-9	0.6565391360635539	-716.6923575003877	4162.671744495476	5534.979557746492	13448.28612446983	1317.4335047647423	364.5335765168748	3	15	13	45	5	0.19445574773690752	0.29242289026191126	0.3203964365951785	0.19272492540600336	
3250000	-10650.919313874661	-9846.726612731658	-804.1927011430037	-9846.726612731658	1608.8536094867031	2.490672265717384	3.015690066448281E-5	0.5559148943000826	3.392350608552233E-5	3.3735184213237236E-10	0.605918431803733	-754.0216106805118	6179.01808805459	9660.691151833918	36889.11001863235	1487.0877766733968	511.39901051540704	3	17	13	44	4	0.19902184954506563	0.30822609013498725	0.30002713491394445	0.19272492540600336	
3260000	-10667.866184975437	-9849.378359853463	-818.4878251219744	-9849.378359853463	1525.725838997755	2.717221921782324	2.69840794080814E-5	0.5906562688263991	2.9933343902595477E-5	3.099065208955886E-10	0.647863932206972	-768.2554135266838	4341.746916221279	18686.80793255991	22116.06271197696	2605.811305148371	40.024906461648825	3	20	10	44	4	0.19902184954506563	0.30822609013498725	0.30002713491394445	0.19272492540600336	
3270000	-10650.640546081273	-9829.883147823251	-820.7573982580222	-9829.883147823251	1694.7742579318924	2.3876393366493267	2.3985715409456534E-5	0.6381760176974394	2.627385722076287E-5	2.1847906757312017E-10	0.5980812595290336	-771.2211015409254	18626.99776985819	31730.859740883567	8465.980500188663	2823.955471938098	62.93117361613865	21	8	3	45	4	0.2019478439719441	0.3004030794792296	0.3049241511428236	0.19272492540600336	
3280000	-10687.033986636594	-9826.540707727043	-860.4932789095504	-9826.540707727043	2695.6118589696052	2.461739074869212	1.7257248113854787E-5	0.6035236710926	1.7969471024659892E-5	1.0017645970161381E-10	0.635322683515013	-809.4249128432256	14412.618022782899	22546.315208429223	26594.8972945057	5576.790730237661	124.45518801226076	12	7	17	41	4	0.1941420257066378	0.3082088977445359	0.3049241511428236	0.19272492540600336	
3290000	-10624.533460828405	-9843.59537851967	-780.9380823087339	-9843.59537851967	979.4189852120354	2.776586379894794	4.59034098216241E-5	0.6263751076071418	4.9019404160662524E-5	7.761419052950349E-10	0.6221367910416312	-735.8549699232542	5113.152444773603	5270.112876218393	8251.23839526338	1420.9361721349874	130.08170265509048	4	7	29	37	4	0.1941420257066378	0.31466380482519124	0.29415227970248886	0.1970418897656828	
3300000	-10626.01726015733	-9842.29749266733	-783.7197674899994	-9842.29749266733	1032.9081972356184	2.4961483033502136	5.2906172529460226E-5	0.6724811131042463	5.052878331368098E-5	1.0510928446230928E-9	0.6650419727285556	-736.2390630409561	8609.699977280368	24132.0842728413	3032.6235752178277	1244.4535520286188	547.0302418633954	19	17	8	33	4	0.18220670592888966	0.31132361280567017	0.29415227970248886	0.212317401562952	
3310000	-10635.490031907279	-9839.155468719966	-796.3345631873128	-9839.155468719966	1660.9818348143904	2.6808022448249966	3.844270702743755E-5	0.6743714035354413	3.504706818357414E-5	6.067884248908544E-10	0.7146925994455839	-746.4675563625618	14648.40149581238	41282.35717388517	1255.6083210839383	2292.968380330416	196.09091512205273	22	12	28	15	4	0.19325408037566877	0.3131006213457632	0.29139436504471367	0.202250933233855	
3320000	-10620.868356740026	-9838.768950700558	-782.0994060394672	-9838.768950700558	1382.7227055968397	2.5674259662651284	4.888389063950976E-5	0.6307633768224433	4.393463615825429E-5	8.526706727034494E-10	0.6501802062152832	-737.3275418096888	7023.164437650193	13499.334483563807	1608.3665716362955	1172.9340361210654	108.64055278765676	2	33	6	37	3	0.19325408037566877	0.3131006213457632	0.29139436504471367	0.202250933233855	
3330000	-10618.544505579503	-9833.558329204381	-784.9861763751206	-9833.558329204381	1186.139714576498	2.5674259662651284	4.477894909890881E-5	0.6466192709956513	4.081077077071204E-5	8.454467352533526E-10	0.7126436984032833	-737.6286795128821	7943.688511856389	24881.079030461813	4095.2715175017292	1146.7772652821368	56.39874995893595	12	18	7	41	3	0.19325408037566877	0.3131006213457632	0.29139436504471367	0.202250933233855	
3340000	-10587.538385264812	-9840.784596850563	-746.7537884142484	-9840.784596850563	788.5799728861726	2.4017842832508016	6.934426313345588E-5	0.6782600710797233	6.492640948921288E-5	2.889264661601815E-9	0.8161928296010138	-703.2304863020647	5451.746952224023	11994.792183553865	1242.1412252397336	651.4699986849861	105.90425975499826	25	8	34	12	2	0.19325408037566877	0.30851708676885364	0.29266580650882984	0.20556302634664841	
3350000	-10648.933738307454	-9857.896124428196	-791.0376138792575	-9857.896124428196	1306.5279356115811	2.4889539752048084	4.328173791580151E-5	0.6797965078831304	4.331096850559905E-5	1.1516780569055514E-9	0.7698786763324224	-741.5158477476874	9014.636747188179	29878.027767425112	997.7087105218496	2035.3177944465672	1474.8603515916084	24	9	13	5	30	0.19325408037566877	0.30851708676885364	0.29976616942106865	0.1984626634344096	
3360000	-10573.126326652928	-9840.318215361876	-732.8081112910522	-9840.318215361876	688.7542076454533	2.5617053324922514	8.574947290180304E-5	0.6370585509252482	8.985219926069625E-5	3.4139644522645887E-9	0.6911155321143925	-684.3393703249852	5601.362822900863	4926.174431856119	19254.719579897104	650.7096105781358	837.0465369770947	12	13	8	25	23	0.19922105866771797	0.3069290864625909	0.2953871914352822	0.1984626634344096	
3370000	-10580.429458551707	-9831.664244734713	-748.7652138169935	-9831.664244734713	800.8171893546973	2.589418788008147	5.489788370257002E-5	0.5876330308381995	6.165508639062108E-5	1.3847586298261822E-9	0.7003219538614276	-696.4615141668805	9706.126736359276	8471.300174308912	51497.51235387547	1026.3128373358147	47.84582427039048	19	8	1	50	3	0.19115552470462127	0.30419435374860604	0.30618745811236375	0.1984626634344096	
3380000	-10613.826159905435	-9827.91025598401	-785.915903921425	-9827.91025598401	1176.9017493945364	2.498825135161877	4.061774812180279E-5	0.5552408012385406	4.1723726648274836E-5	6.366442753022103E-10	0.6601839685120524	-736.4894647384639	8902.515192973431	25500.558696345095	18000.932791190793	2091.057410167095	20.70341806440944	21	7	2	48	3	0.20230387410945563	0.30419435374860604	0.30618745811236375	0.18731431402957524	
3390000	-10770.16867763079	-9836.436214856101	-933.7324627746888	-9836.436214856101	6286.880460366131	2.498825135161877	7.853969776623635E-6	0.4821934605025921	7.749051044172664E-6	1.4195723834114001E-11	0.5067286763258927	-876.0679925431965	63865.02270479129	56780.31088113436	149232.74502094334	11370.101797360794	538.5432877010636	5	21	4	48	3	0.19043390137884827	0.29852072720648004	0.31443309365806216	0.1966122777566102	
3400000	-10747.234675905513	-9857.764828215471	-889.4698476900414	-9857.764828215471	4138.368491645302	2.690430430809473	1.377988933335864E-5	0.49568884865509755	1.3394229619476298E-5	5.5857109545116496E-11	0.540044357440089	-835.5985172852975	36828.13730543403	88630.33526741489	18170.12170485653	6647.118978517417	324.8795754317679	23	4	10	40	4	0.19340759649574726	0.30584806024599964	0.30413206550164357	0.1966122777566102	
3410000	-10631.808975127351	-9833.29317283029	-798.5158022970611	-9833.29317283029	1656.9852787942657	2.690430430809473	3.130660647405737E-5	0.6097138770815298	3.397204619562211E-5	3.6001770779729066E-10	0.6090499854304006	-746.0769312214331	13791.511008902296	77842.06012208664	1892.3410867478326	1939.3114573870516	183.54268905660038	24	4	33	16	4	0.1929289564848375	0.3053624993844821	0.30491836136207434	0.19679018276860666	
3420000	-10651.221605657296	-9840.032073478214	-811.1895321790822	-9840.032073478214	1427.8435784709475	2.7075966237662197	3.378248291202733E-5	0.645378182788085	3.346670768717869E-5	4.011055390443398E-10	0.6300004817880671	-759.8692302557162	11428.884990303855	41221.63998749554	16873.014900463975	2127.9872965539735	281.048933594579	24	4	11	38	4	0.19911921537738989	0.3053624993844821	0.30491836136207434	0.19059992387605426	
3430000	-10612.288867138897	-9835.873663588958	-776.4152035499396	-9835.873663588958	1028.2962597241647	2.565013549776788	4.629739148876087E-5	0.5435317958999026	4.583045065132293E-5	5.165211777385422E-10	0.550233212994355	-727.6554415838725	4064.2120196529368	12251.53366958719	26430.845990330017	1564.9504548548775	33.123586420593995	10	14	9	45	3	0.1882752158713294	0.3041917883135075	0.3157623608681348	0.1917706349470289	
3440000	-10701.19478209578	-9837.657883157915	-863.5368989378649	-9837.657883157915	3188.371799803918	2.667794495767158	1.7074315687014327E-5	0.6387613401480453	1.779590101469889E-5	1.4558224481918442E-10	0.7487096338698926	-810.1845859917405	24918.978019021353	28996.800457186684	51277.802136286235	5179.568530107892	527.0896644329785	20	2	8	47	4	0.18102638549511693	0.31685652108508394	0.31025520815538743	0.1918618852644123	
3450000	-10757.153418163705	-9837.95374018656	-919.1996779771447	-9837.95374018656	4997.915474384036	2.6579437786449267	1.0244276480658082E-5	0.5378024441936498	1.0323113898581794E-5	3.786491138485041E-11	0.6061545909010705	-862.3702926552983	40444.811380749234	65699.62239905259	74192.95324132542	23818.729258478215	4827.462248080747	4	16	9	15	37	0.1991952792618343	0.29868762731836657	0.31025520815538743	0.1918618852644123	
3460000	-10680.356478138965	-9837.015968531592	-843.3405096073732	-9837.015968531592	2712.5513218136048	2.611180882076978	2.4293958295976964E-5	0.5077203990221063	2.4658619335225113E-5	1.5619741765885788E-10	0.5349415759798777	-789.0610600591775	17184.214297271494	22494.472225274374	68446.36059522365	7057.415391460924	3358.885058295871	19	10	2	13	37	0.18467813442917008	0.3038206055476219	0.30929796331770404	0.20220329670550455	
3470000	-10734.239017086085	-9842.450069989858	-891.7889470962269	-9842.450069989858	6985.869813890787	2.611180882076978	1.3968118413413609E-5	0.5358501357585843	1.460297845048406E-5	7.383683971327347E-11	0.5983646872171682	-838.7449558331259	44052.97387705652	59896.0786239931	6844.193757102246	7429.039355810045	3170.429673925595	32	2	14	4	29	0.19282857911391807	0.3038206055476219	0.301147518632956	0.20220329670550455	
3480000	-10763.950207761249	-9846.066002623507	-917.8842051377421	-9846.066002623507	6883.467824845967	2.8949203282017093	1.0602571266532132E-5	0.4628912789503617	1.0864839329010553E-5	2.834972968342703E-11	0.49522499715973395	-864.5090173241955	46788.94827309331	54910.017207612356	25955.26206427838	5069.569441100036	3274.1040394168335	24	15	5	34	3	0.19274420535816003	0.3038206055476219	0.30123189238871406	0.20220329670550455	
3490000	-10659.20813568953	-9839.409250151286	-819.798885538244	-9839.409250151286	2791.87313332934	2.8949203282017093	3.0330264582842075E-5	0.5846478391358655	3.2124634466172714E-5	3.776957426758111E-10	0.6201590658466406	-772.7883787629863	20979.626407850967	3193.048953277579	2162.993386280325	3153.5740018685447	2577.535713770461	37	17	13	1	13	0.18898137810999513	0.32249754999963487	0.2994665235206355	0.18905454836973512	
3500000	-10817.71276870346	-9829.005882305642	-988.7068863978187	-9829.005882305642	23924.215908096277	2.6184992481046723	4.656276649628674E-6	0.6326314030121765	4.492563788008886E-6	9.844395671673697E-12	0.6526332612685329	-934.6509172979146	89822.53177406878	20071.38518866463	11967.312525497853	8151.73521234078	9630.964042900561	46	8	13	9	5	0.18246949601988824	0.32269807967904063	0.28868164780912325	0.20615077649194855	
3510000	-10831.827775224927	-9852.5693642523	-979.258410972626	-9852.5693642523	19460.752952578947	2.4382603681916777	5.742426612277055E-6	0.7290078363105056	5.366679156899473E-6	1.9642516810337995E-11	0.7866556522865302	-925.328569245085	48022.75506058302	25139.33703176856	24016.79580272085	7930.777512058127	6785.322975961133	45	9	3	23	1	0.19828618388511196	0.29422499877137215	0.301338040851568	0.20615077649194855	
3520000	-10834.452279889982	-9842.345837139326	-992.106442750656	-9842.345837139326	24530.110181987216	2.397395609511614	4.355016240598469E-6	0.5525921601660982	4.453767519460215E-6	5.7704499455573804E-12	0.5184698954567335	-936.8212895943036	113017.57623534065	62557.91322469225	18315.84542915116	8474.08892713684	7604.890824001741	28	23	22	2	6	0.19263429805183585	0.30386309491007013	0.3084363498626298	0.1950662571754649	
3530000	-10808.282099802393	-9833.851951009987	-974.4301487924058	-9833.851951009987	16818.11989017841	2.617717463131572	5.92035960986098E-6	0.5964682810777885	5.693224346626725E-6	1.2742807140927237E-11	0.623688239888741	-918.5798770953621	93101.94021802548	70917.29107745494	12482.411567679583	11474.769278235657	11746.774470777913	28	16	21	10	6	0.19263429805183585	0.30386309491007013	0.30161615743497944	0.20188644960311528	
3540000	-10823.81936568753	-9838.698608106039	-985.1207575814916	-9838.698608106039	17927.72084436596	2.617717463131572	4.553230425583554E-6	0.5815578304380076	4.873922797243978E-6	6.6358844312050226E-12	0.5580183173370998	-927.832709943489	95699.10951402753	67350.17830649321	67584.32875790074	11300.676797472284	9238.777093493803	26	3	17	32	3	0.19264915998884577	0.30653168186206803	0.3066001318791517	0.19421902626993515	
3550000	-10730.73884227563	-9833.7744135124	-896.964428763231	-9833.7744135124	5025.694025976968	2.639453569948314	1.2603926947590338E-5	0.5623512457431045	1.2855831527699118E-5	5.378772824831114E-11	0.5976850680026485	-845.9465542576326	36116.17305879538	48358.13976087028	4981.460793910919	2891.116560711899	2047.5438363849505	34	12	3	25	7	0.19264915998884577	0.30653168186206803	0.305339519629568	0.19547963851951883	
3560000	-10772.688902569877	-9835.819824343396	-936.8690782264805	-9835.819824343396	7739.103595474909	2.686462641593328	7.650057383891746E-6	0.5107221488529148	8.729826344574374E-6	1.9929029582776938E-11	0.5619124639823042	-883.4262453044056	39906.80192134884	52320.80999672008	28758.490475549894	5864.182194635898	3015.2852158345518	7	24	18	23	9	0.18855674387407015	0.3008464250832985	0.3151171925231131	0.19547963851951883	
3570000	-10768.00716361271	-9844.345699654876	-923.6614639578353	-9844.345699654876	6030.586252221489	2.4961997295267015	8.802647689201015E-6	0.5214388450684557	1.0321656989416075E-5	2.1393127046735542E-11	0.5041831367280747	-871.645754127389	53536.51982304725	38708.440876227476	2924.504744595523	6487.079076027529	435.0207416619862	2	46	7	23	3	0.18855674387407015	0.3008464250832985	0.3151171925231131	0.19547963851951883	
3580000	-10753.120386393883	-9839.695896104398	-913.4244902894849	-9839.695896104398	4755.447575511679	2.8263685138470374	1.0663577489689909E-5	0.5278642760840326	1.1667344518272631E-5	4.661146116169818E-11	0.612364430083905	-861.2410932842809	48357.16327159792	43646.30064270703	5565.4761717808	6160.442465626444	2841.8494094377525	15	27	5	31	3	0.18290062622923156	0.3048499623490613	0.3162961884635351	0.19595322295817263	
3590000	-10785.424546750879	-9840.617371808974	-944.8071749419045	-9840.617371808974	6786.342612384753	2.553537877914549	7.317216393266903E-6	0.7267426443510403	7.902858697592566E-6	3.248116256793226E-11	0.7895943396202532	-892.1599376408966	53701.3968617426	55626.15147933616	8015.725894563711	4866.692306530673	615.9762680607494	18	24	17	20	2	0.18290062622923156	0.3048499623490613	0.3162961884635351	0.19595322295817263	
3600000	-10776.095620233566	-9833.145507700961	-942.950112532605	-9833.145507700961	6347.711887657829	2.553537877914549	8.173565583029835E-6	0.7128731070895152	8.094017406695759E-6	3.454042601899712E-11	0.7696421998021998	-886.9641370658111	41492.832420415005	90821.86065985155	32804.78352220625	7743.133577988875	5137.708356119546	11	27	2	30	11	0.18913190972241312	0.31137442064481347	0.29377825430862436	0.2057154153241496	
3610000	-10772.821170532377	-9847.239835644936	-925.581334887441	-9847.239835644936	4740.451560981433	2.488745922039909	1.0659737261308524E-5	0.653353915049246	1.0181314188184758E-5	4.38436952625996E-11	0.6466961897407631	-871.5092115715638	22051.85907186285	31442.704368520368	46089.54827596683	8181.594966097398	5047.2511992574755	7	8	25	32	9	0.1823844920333513	0.30117344963029546	0.3222110916600643	0.19423096667628947	
3620000	-10695.682792383865	-9854.20302995517	-841.4797624286953	-9854.20302995517	1680.4579066450608	2.6731047302824678	2.7846377950215274E-5	0.6148667612516532	2.631046643135371E-5	1.835760966960497E-10	0.535789567239253	-789.8324563294062	9791.831778763897	28094.942477849145	22669.006061281212	4525.467820728634	2186.939320427345	9	5	26	2	39	0.18451642205370686	0.30117344963029546	0.32007916163970873	0.19423096667628947	
3630000	-10731.201585322633	-9852.987039211908	-878.2145461107257	-9852.987039211908	2581.242568282914	2.388866074938726	2.0881210859381817E-5	0.6908336179461322	1.9298973428118172E-5	1.6265222324673945E-10	0.7035776050249599	-827.5373382719932	22175.43609218393	32002.37171646051	11183.46197573333	3822.6009149266843	838.4769296138959	6	37	7	29	2	0.18528904573834745	0.30117344963029546	0.32007916163970873	0.19345834299164888	
3640000	-10772.16274743756	-9864.74366725396	-907.419080183599	-9864.74366725396	4378.825265307016	2.350226656519802	1.5111228214472488E-5	0.7691320241751344	1.3714896459114386E-5	8.496557729637318E-11	0.7196161884721324	-856.2026544183154	101295.6077045774	29130.60111243259	5742.777184798541	1150.9757147611824	1025.490420059627	17	24	38	1	1	0.18528904573834745	0.3124960729130172	0.308756538356987	0.19345834299164888	
3650000	-10676.02212997989	-9839.653752433169	-836.3683775467218	-9839.653752433169	1745.333224361143	2.564842007242628	2.8124887714064092E-5	0.7933947685798902	2.79955226028267E-5	3.4679712582399353E-10	0.76423834179292	-788.568466992429	21215.289528069377	16055.656267590033	3605.3139804018933	2041.5599915349492	137.3262424191887	18	27	4	29	3	0.18528904573834745	0.3124960729130172	0.308756538356987	0.19345834299164888	
3660000	-10699.357805832029	-9852.295503230936	-847.062302601093	-9852.295503230936	2262.9784098933605	2.694640342897392	2.258375906891534E-5	0.609781800974725	2.3071853246492225E-5	1.8946206715591452E-10	0.6220227967306234	-797.5179358086126	16992.242090510157	23740.583893362123	17873.32530217817	2003.9436551957149	243.2320266870631	31	13	1	34	2	0.19815904856918637	0.30652439592401826	0.30185821251514705	0.19345834299164888	
3670000	-10684.477046370066	-9842.131641392809	-842.3454049772577	-9842.131641392809	2020.9362925326316	2.545776933032966	2.7802027678551948E-5	0.586896468073835	2.6619970976773716E-5	2.311457419792384E-10	0.608481785758153	-795.3939052346369	20207.654201521273	12127.78503437545	3551.1500269240228	2313.6935745990017	408.43629601133216	33	7	15	23	3	0.185893614539934	0.305320461139648	0.3019779314522019	0.20680799286821666	
3680000	-10589.201127191538	-9836.99929838421	-752.2018288073286	-9836.99929838421	727.1350955105402	2.63084543448273	7.957542333951962E-5	0.6979424357652192	7.943426105410383E-5	2.2969284546943746E-9	0.6656993860199389	-707.5025351178298	1879.0441740019514	6579.064953145887	4071.3719399528686	895.4389338331705	806.935262106324	6	25	8	33	9	0.185893614539934	0.305320461139648	0.3019779314522019	0.20680799286821666	
3690000	-10588.286631116842	-9837.955624955492	-750.3310061613494	-9837.955624955492	801.7848162931646	2.6538567107675837	7.309018905090178E-5	0.6119258909808616	7.290706172582761E-5	1.8303271810768776E-9	0.6230433117230817	-704.6482911302006	4660.720908279758	5573.54351702835	12982.265479116537	840.129171325075	138.82578738349048	27	3	5	44	2	0.19465231452072404	0.305320461139648	0.3019779314522019	0.19804929288742662	
3700000	-10592.365233093393	-9853.275615868697	-739.0896172246964	-9853.275615868697	738.7265284280211	2.6871535584605453	7.23504162633714E-5	0.4926319262145682	6.990115919814563E-5	1.3745036388639241E-9	0.5314713103884366	-692.6795491491981	5213.462851053422	8627.658967142717	16089.05018889398	1210.1623172990319	56.625548595711344	23	3	5	47	3	0.18318179264826293	0.3075602757464701	0.3019779314522019	0.2072800001530656	
3710000	-10548.38108271538	-9839.766410354703	-708.614672360677	-9839.766410354703	486.7009270310913	2.526895125117864	1.0882677398422612E-4	0.5041239357838339	1.1018204235190091E-4	2.5685702113842155E-9	0.49682663068528266	-663.8515372579051	2551.6081622942206	7630.06233222731	9681.581928068295	889.2052630541027	27.474061220401367	23	1	10	44	3	0.18318179264826293	0.2998045989900275	0.3184523789708207	0.19856122939088944	
3720000	-10576.629138256465	-9846.029397105533	-730.5997411509325	-9846.029397105533	564.4266240119317	2.526895125117864	9.217739733010147E-5	0.504660802969239	9.385205895645375E-5	2.1443868692358557E-9	0.5269897382267564	-687.8193273390923	9579.060378949447	4906.275996455534	2803.516018965711	874.2176327995195	47.27963677905239	3	30	2	43	3	0.1846530282637839	0.3056936989700486	0.31083653269620043	0.1988167400699676	
3730000	-10569.741103894758	-9834.62431552237	-735.1167883723876	-9834.62431552237	762.0354889117395	2.6295206690746835	6.303079073710836E-5	0.5647855037947764	6.741784203009021E-5	1.5024979545742574E-9	0.5899310103212189	-689.5047128873465	5699.133008117331	18165.16261448395	1361.016683535898	1213.2929462708948	5.019980107942791	23	7	20	28	3	0.19158769946150989	0.3005496539134313	0.31083653269620043	0.19702611392885888	
3740000	-10620.018704371087	-9832.543229312958	-787.475475058129	-9832.543229312958	1349.9710228506608	2.6295206690746835	3.999301246811413E-5	0.5283389230642082	4.256460509468645E-5	6.165442687749901E-10	0.6119904659555203	-738.9074813234009	7740.385699253893	34695.03162649095	2595.755923959489	1287.796373111877	285.976289907534	23	10	5	40	3	0.19158769946150989	0.3005496539134313	0.31083653269620043	0.19702611392885888	
3750000	-10589.885236086444	-9837.751217815623	-752.1340182708205	-9837.751217815623	804.3500563406583	2.592684573940416	6.254171716662677E-5	0.4927419519915588	6.967580441428173E-5	1.1606824710125367E-9	0.518188280441111	-707.7450454177755	6780.656381314526	9968.881070591278	4103.323519447484	1235.7342151331563	182.4618300326051	26	7	4	41	3	0.19158769946150989	0.3005496539134313	0.31083653269620043	0.19702611392885888	
3760000	-10627.95632498041	-9849.040887819745	-778.9154371606647	-9849.040887819745	1110.4101578288028	2.667537654326675	4.2909138022162945E-5	0.5508746043641591	4.734874557950321E-5	7.334301520938131E-10	0.6086001838707229	-733.6415271717591	7349.676864649298	14524.539204939672	1499.4353732940378	1606.7258555016524	63.89322919111959	7	26	6	39	3	0.19285894112693835	0.3005496539134313	0.31945887639210563	0.18713252856752527	
3770000	-10597.662502159354	-9850.316753267703	-747.3457488916494	-9850.316753267703	716.6541632719145	2.6370315695283444	6.359608513069075E-5	0.46520804975343705	7.720013338278872E-5	1.1331333339929821E-9	0.49938137709970115	-703.7032041727912	11217.060030368306	8021.325333353283	2068.8466152883357	1210.5651038075227	29.15791191619549	12	23	9	34	3	0.19285894112693835	0.3005496539134313	0.31945887639210563	0.18713252856752527	
3780000	-10590.324280093922	-9855.408258717864	-734.9160213760586	-9855.408258717864	626.9083560125566	2.8152121051790866	7.716466873520471E-5	0.4311161045327848	8.834877054742947E-5	1.3944729309092815E-9	0.46129518226861876	-693.4400600659969	9515.663885879145	4744.976095939403	515.4709764950594	788.6122558229489	7.540493546894343	3	38	18	20	2	0.19567166463274083	0.3005496539134313	0.31945887639210563	0.1843198050617228	
3790000	-10570.603416385022	-9831.24237875569	-739.3610376293317	-9831.24237875569	709.6822107349051	2.8152121051790866	6.555197009901908E-5	0.4878812179553329	7.575666894948745E-5	1.6363527202596309E-9	0.5775398840138481	-697.6612411054772	3701.1209902972496	6603.792369673094	952.1803377157921	948.1163306667589	0.9165579457336124	5	40	6	27	3	0.19567166463274083	0.30117866257226317	0.30307446303259306	0.20007520976240348	
3800000	-10576.045675185114	-9858.828217366936	-717.2174578181776	-9858.828217366936	586.7373448192657	2.8152121051790866	7.648802865383088E-5	0.5084678992135528	9.096922013890865E-5	2.4723054875953505E-9	0.5932053889522169	-676.5876442284821	4163.591121495663	5343.558765073411	644.6043581451677	686.9516182182455	0.7603527015694586	5	44	4	25	3	0.19567166463274083	0.30117866257226317	0.30307446303259306	0.20007520976240348	
3810000	-10568.490004816007	-9852.61953953163	-715.8704652843778	-9852.61953953163	538.8143691372089	2.5738004936371013	8.985568886781877E-5	0.5297844200495754	9.963254077364532E-5	3.0963581111973273E-9	0.6192467039363035	-675.9618154541537	2905.9437052251424	5042.540502725388	512.1568805128843	569.5211443892334	5.6445463688205475	17	32	24	5	3	0.19567166463274083	0.30117866257226317	0.3096944769077547	0.19345519588724183	
3820000	-10556.124320501991	-9841.064425132105	-715.059895369886	-9841.064425132105	563.8715971757607	2.604861535476221	8.661623633077895E-5	0.43748989329517624	9.926903971603527E-5	2.242333954791146E-9	0.5041816800489293	-675.7777754216095	4419.863594626758	814.8969529762711	708.4049533892846	1115.7095078721748	9.817399595293816	43	14	14	7	3	0.19567166463274083	0.3106307681051112	0.30024237137490667	0.19345519588724183	
3830000	-10564.159270888395	-9841.669922337096	-722.489348551299	-9841.669922337096	538.9059775342984	2.5457330789525203	9.093369335757778E-5	0.46260011876375506	1.023476557099106E-4	2.694349539323486E-9	0.5624289685409029	-683.8711990162533	6267.379394669787	490.45708072664735	673.4594497440063	596.0372453026874	32.50503061998237	41	34	1	3	2	0.19139852494765425	0.31225569624450134	0.2980636402155767	0.1982821385922682	
3840000	-10574.91503823255	-9842.528980786466	-732.3860574460824	-9842.528980786466	673.8478372196868	2.5457330789525203	7.301128588068295E-5	0.5245958452348877	8.657037939149868E-5	2.403504130396958E-9	0.6134608315923	-689.7982114459134	4988.178022686121	3385.289763248189	4630.291034054353	911.7634150435392	62.69688359733352	26	7	8	37	3	0.18646967543170304	0.31225569624450134	0.3029924897315279	0.1982821385922682	
3850000	-10643.75308498583	-9849.952568046878	-793.8005169389519	-9849.952568046878	1286.1155991852233	2.3801315686384608	3.4793821007889735E-5	0.4836781542104255	4.027851670070836E-5	3.826872420517359E-10	0.5438291101325111	-748.0036901471894	13741.506999801113	9449.99841707122	7790.567750588231	1306.7070088013559	150.70403825195132	30	7	5	36	3	0.18713645557149483	0.32608060501800823	0.29066206711375003	0.1961208722967474	
3860000	-10648.945604776269	-9856.263155606362	-792.6824491699069	-9856.263155606362	1290.230778615645	2.400832195204282	3.6364376418216E-5	0.49086128007364993	4.177008591172178E-5	4.1715550513916525E-10	0.536120942854201	-746.5136963440251	8964.306479911644	14659.786307191649	5981.628394459952	2013.2395049523616	1.6532273230514651	16	7	25	30	3	0.19080258574667244	0.3123068384243762	0.3007697035322045	0.1961208722967474	
3870000	-10647.12849476009	-9851.883168191865	-795.2453265682245	-9851.883168191865	1372.4928521969252	2.6500980076566663	3.772407915233063E-5	0.4797958895564447	4.065211099618761E-5	4.121883397307891E-10	0.5295918140538908	-749.161838824657	15714.42121986487	10007.6309149139	6129.965204523684	1861.747187169443	1.2634226103341368	31	3	14	30	3	0.1980483562535591	0.3050610679174895	0.3007697035322045	0.1961208722967474	
3880000	-10626.411793388079	-9843.84100300393	-782.5707903841479	-9843.84100300393	1238.1739794434957	2.66214386463417	4.196464459424742E-5	0.395792511629194	4.814568239725178E-5	3.551518668229743E-10	0.4222442726522382	-738.6134945543523	7561.020594036345	4745.928065347596	690.1449503496063	2189.2277056338235	38.67384791545842	42	8	12	15	4	0.1980483562535591	0.3050610679174895	0.3007697035322045	0.1961208722967474	
3890000	-10714.496004121896	-9862.510032922673	-851.9859711992236	-9862.510032922673	2316.751213625724	2.7299064991946285	2.4581432798738184E-5	0.5062648186833656	2.5609980862753373E-5	1.8025382252364234E-10	0.5780381358742109	-804.5836433965435	17979.383566710418	2666.352998842084	5948.252016155265	3323.7901028818915	1047.0083965613635	46	31	1	2	1	0.20291083576925706	0.3050610679174895	0.29470395135683525	0.19732414495641873	
3900000	-10845.007074099034	-9868.353098332911	-976.6539757661228	-9868.353098332911	10730.83164674453	2.480448808354531	5.3111708628641215E-6	0.49983896703946035	5.557394199954244E-6	7.956803414608614E-12	0.5386316105970131	-922.8969101584539	90431.4878432326	6746.298638050222	13533.11515218547	14470.64084654675	1759.402164351132	48	4	26	1	2	0.206511150513715	0.2900910457529076	0.3060736587769592	0.19732414495641873	
3910000	-10806.410277275647	-9859.66255772453	-946.7477195511161	-9859.66255772453	7111.70854058416	2.1706964734849628	8.083347966646623E-6	0.5273471694462207	8.097411784479366E-6	1.9937239433965846E-11	0.5815900314082969	-894.6634344928133	80794.40282610172	55268.43132714582	7766.288378263836	4611.4767999800715	113.40907051713364	5	48	25	1	2	0.18600311346998266	0.31115196400999506	0.2943016718376638	0.20854325068235896	
3920000	-10837.302590631265	-9837.656081793331	-999.6465088379334	-9837.656081793331	18034.86463938171	3.0651395452195835	4.469179793035659E-6	0.6885735804734356	4.041797249502383E-6	1.0119248915111306E-11	0.8006081157584566	-943.4865315832712	119122.54918456926	61332.810166941665	12800.69690053666	13993.113799874747	4661.579349757419	35	14	29	2	1	0.1822224677401496	0.3044993651509245	0.3066678378800609	0.20661032922886546	
3930000	-10745.533949580828	-9831.147679871083	-914.386269709744	-9831.147679871083	4787.851071965946	2.6536605470979375	1.2780626126230276E-5	0.6258189301480281	1.2611782770879944E-5	6.187245527553926E-11	0.6537489846071642	-864.024387947828	29000.52521239149	16965.300292128093	5831.948085848128	6286.061059697867	2509.7148485655443	43	4	17	15	2	0.1777888262262584	0.3227181579127738	0.3090593915165111	0.1904336243444572	
3940000	-10789.998554584708	-9854.309303024489	-935.6892515602202	-9854.309303024489	6259.04685897788	2.4492731976854722	9.884887303588113E-6	0.46915433830250286	9.905552925577526E-6	2.170503468512314E-11	0.48240156803782724	-881.7154394307446	67210.33469205281	21454.494726452136	3666.5287304389617	14031.97450505259	921.8418868235716	33	13	1	30	4	0.19853338358405526	0.3227181579127738	0.28831483415871423	0.1904336243444572	
3950000	-10702.185722883485	-9852.128651668852	-850.0570712146329	-9852.128651668852	2280.2612440818534	2.7172849224538584	2.5875267975147137E-5	0.5878223922362406	2.6107203169256063E-5	2.561081511291795E-10	0.6459144025443488	-799.1549623036293	12008.604997363356	17230.817786558015	10984.194094764687	12512.228832731249	3326.2476097878757	6	24	9	4	38	0.18493809848524942	0.31429115640303557	0.30864963644155896	0.1921211086701565	
3960000	-10687.539184193567	-9834.957825193003	-852.5813590005642	-9834.957825193003	2597.970058563238	2.7172849224538584	2.3832188164366516E-5	0.5790901055997494	2.3564380024963602E-5	2.662469531210195E-10	0.6670471227462846	-799.6980399296363	18295.44405392682	48237.75511272522	19663.287892984543	5731.67848027257	2748.015353036142	19	11	7	8	36	0.18507790190556073	0.3124292972655513	0.3206392554763932	0.18185354535249518	
3970000	-10763.224571826657	-9849.687823086448	-913.5367487402087	-9849.687823086448	4802.662996381809	2.55620927444956	1.1686648506766902E-5	0.4526881256785899	1.236996439212894E-5	3.36900276884432E-11	0.5115117826667857	-858.8714878867295	26905.002512918374	26245.426481004015	20241.364891922676	40642.104227502095	7979.294633342017	7	4	9	14	47	0.18507790190556073	0.3124292972655513	0.30804613996557667	0.19444666086331172	
3980000	-10825.121107777588	-9847.99230684295	-977.128800934637	-9847.99230684295	9067.41138479518	2.5312353590813292	5.822358010870262E-6	0.5058525062767121	6.244088720521431E-6	9.252045646973322E-12	0.5425288009199201	-918.6620145563566	69574.02774822328	62034.75478552996	91874.25905606434	45117.57122649731	14900.798995316378	19	9	9	1	43	0.1842916452743512	0.3124292972655513	0.30804613996557667	0.19523291749452124	
3990000	-10840.874924617547	-9847.705714852922	-993.1692097646244	-9847.705714852922	10504.487248962218	2.588486915890469	4.650762941450727E-6	0.5052293900841852	4.842216348888461E-6	6.508288859144279E-12	0.5755847323893211	-936.9991027310455	40715.99504486681	117976.78482467831	11686.370866966157	10726.395339483506	9555.64180321502	2	35	3	34	7	0.18992574758441755	0.30501345057600815	0.3098278843450535	0.19523291749452124	
4000000	-10764.014108855465	-9826.905618202	-937.1084906534659	-9826.905618202	5330.258798004276	2.5393454586643798	8.165192515510607E-6	0.5665810920968651	9.224332991848878E-6	3.163835676856209E-11	0.6473760252748098	-881.9328131847732	56141.78490524388	115744.21660625817	14145.808481825445	9878.357228884945	16.750981879941694	33	4	15	27	2	0.18992574758441755	0.30501345057600815	0.3098278843450535	0.19523291749452124	
4010000	-10759.683878443177	-9834.695748824197	-924.9881296189798	-9834.695748824197	5230.823839103625	2.5393454586643798	8.590153144855962E-6	0.5811256729102066	9.816279300669212E-6	3.830688518237761E-11	0.6672938185165705	-874.283826812906	28100.131202522567	63545.37729013021	7268.5285196585255	1723.708474195127	250.62787241099312	9	31	37	3	1	0.18992574758441755	0.30501345057600815	0.3098278843450535	0.19523291749452124	
4020000	-10710.35172677402	-9817.177431384605	-893.1742953894156	-9817.177431384605	3641.4074057495927	2.5393454586643798	1.3255838929649498E-5	0.5790438327845743	1.5167860479704457E-5	7.020240901708902E-11	0.6048406157062769	-841.1038246314735	31109.431827753484	75740.80886922733	5132.507499928614	1672.0145542574385	2178.256538202934	41	1	36	1	2	0.18992574758441755	0.30501345057600815	0.3098278843450535	0.19523291749452124	
4030000	-10825.906289309229	-9842.844084037382	-983.0622052718466	-9842.844084037382	10766.353140415004	2.9658743576043713	4.280459791047764E-6	0.5673773510443603	4.8806531704492196E-6	7.530187771320004E-12	0.632172316840283	-929.6525703777074	19066.250567482875	72857.91375384587	16694.98274475823	3844.277651916334	303.8528540235629	4	36	37	1	3	0.18500383349214797	0.30564802847653255	0.3141152205367987	0.19523291749452124	
4040000	-10752.873833444457	-9837.536268185619	-915.3375652588377	-9837.536268185619	4819.1968416268455	2.52526617788222	1.0413904475928951E-5	0.5585913381081379	1.0925999796437085E-5	4.144805081819814E-11	0.6200822850344467	-863.3951394556848	30144.91081892033	20727.74383610033	2777.4337131008297	9541.246259834637	503.49579964101184	34	20	6	17	4	0.18978230409625074	0.31046828090837636	0.3092949681049549	0.19045444689041846	
4050000	-10756.379892180004	-9851.36038134772	-905.0195108322849	-9851.36038134772	4188.243688508806	2.52526617788222	1.1042445880901024E-5	0.4818677593536925	1.2511748552248425E-5	3.5314817777448686E-11	0.5148973927565571	-852.3030180118499	22288.79245156454	46962.55736102204	16851.006232947064	11415.893044156723	149.24721458887333	18	7	40	12	4	0.18978230409625074	0.3067755580922191	0.3092949681049549	0.19414716970657572	
4060000	-10775.7036242989	-9840.72833609072	-934.9752882081801	-9840.72833609072	6073.164339391498	2.5911630827266907	8.105795176473862E-6	0.4749980754460358	8.662577400113078E-6	1.9291476931806347E-11	0.5123797244636891	-881.5870458992723	46731.516253370486	49161.84732588597	16090.640071337411	13100.264913969813	217.4030044808448	21	18	12	26	4	0.18263366910437506	0.3067755580922191	0.318105518652592	0.19248525415081427	
4070000	-10747.629453377875	-9837.384852301107	-910.2446010767665	-9837.384852301107	5142.111564343274	2.659368905712121	1.2017831466341192E-5	0.47449218281931027	1.2610748609744332E-5	4.394250297565154E-11	0.5346251070514113	-857.9697161216933	12927.090964894762	34899.22985379496	23049.10238227077	9829.971746125235	1249.7356956034494	8	35	13	21	4	0.18263366910437506	0.3168117529469007	0.2967827704589254	0.20377180748979928	
4080000	-10796.709002468995	-9854.342663988584	-942.3663384804106	-9854.342663988584	6797.685665368564	2.659368905712121	8.1641811918034E-6	0.5730144353516213	8.726604930995538E-6	2.864272741970538E-11	0.6235604118671393	-889.3365333405155	30610.60865873692	37199.58160624438	23612.697030406507	10302.18713417589	1839.7435508473457	19	30	10	18	4	0.1966812273241076	0.30877435001743136	0.2967827704589254	0.19776165219953612	
4090000	-10810.691496129339	-9841.378105139733	-969.3133909896061	-9841.378105139733	9551.25410504176	2.659368905712121	5.583964861672635E-6	0.5390866416929684	6.17712056715499E-6	1.3550674992917426E-11	0.6055595692753275	-915.7792012885785	31403.75548318532	58568.83545751039	9005.305229455951	11946.368705702365	617.2356158375619	17	35	16	10	3	0.18724009948347037	0.30877435001743136	0.30622389829956265	0.19776165219953612	
4100000	-10827.461034519794	-9846.149138174842	-981.3118963449522	-9846.149138174842	11212.222608108254	2.6253095847465104	5.060045241053629E-6	0.4923064841499616	5.2015161359634024E-6	7.137607456208281E-12	0.5229550022518585	-925.9835510940593	96006.69437040719	77490.25154991739	12939.821023795697	15593.06927985261	704.0114629536497	10	38	22	7	4	0.1924231450574924	0.3035913044434093	0.30622389829956265	0.19776165219953612	
4110000	-10747.143644665122	-9836.594704071482	-910.5489405936397	-9836.594704071482	4653.977217624533	2.7464724930621425	1.2672096781431781E-5	0.6477100776575394	1.2612323292470218E-5	5.1614135191499174E-11	0.605700953256455	-858.7149656924976	33487.720672106094	38860.14666834994	9005.806086697685	6220.417278828037	915.3332401621742	40	4	24	9	4	0.20350612947227714	0.3035913044434093	0.30622389829956265	0.18667866778475137	
4120000	-10743.745760177746	-9844.928798389421	-898.8169617883245	-9844.928798389421	4119.891343376935	2.5966603782346818	1.4326239248586056E-5	0.5964527415440714	1.350583795276158E-5	5.89371459247815E-11	0.5729211919380163	-848.9807052223189	27278.003290408145	14648.929777337045	6790.471089699094	6639.224010049156	561.9608389883838	38	9	5	25	4	0.19344614421911766	0.3035913044434093	0.29286418800402664	0.2100983633334469	
4130000	-10808.032408249694	-9847.010420838335	-961.0219874113584	-9847.010420838335	8601.914849184292	2.5994749254988	6.596793280616653E-6	0.6188418912110712	6.445752081520285E-6	1.5666590015569295E-11	0.628514303138091	-905.3289671640717	29642.370380548342	87347.21427862333	31319.918460440884	11088.729330773169	2110.2235267840815	6	23	19	30	3	0.18052571918103605	0.3305843965678746	0.29286418800402664	0.19602569624706326	
4140000	-10807.166962333873	-9835.929569121863	-971.2373932120091	-9835.929569121863	10211.738141720514	2.5241768125631134	6.037356204360285E-6	0.5556983871253839	6.1311593111108285E-6	1.1118296250286182E-11	0.5611177406382323	-915.9469757086396	75053.47852297865	29234.744674055368	33472.214224431526	20776.755098584523	1603.496945097511	28	7	8	34	4	0.1825852283514161	0.3268928656171689	0.29449620978435226	0.19602569624706326	
4150000	-10833.209433346732	-9852.558680269278	-980.6507530774552	-9852.558680269278	9708.407966409728	2.5043828168251805	5.654157957261035E-6	0.4110349757598853	5.661556572824297E-6	5.725488918971061E-12	0.4316365235502792	-927.9274532526049	60242.08919019306	45163.97971047408	13311.665361103382	10034.021316159244	469.31974894386514	45	12	11	9	4	0.1895302076622779	0.32635560177200557	0.28861339141222797	0.19550079915348909	
4160000	-10813.183734149994	-9849.53187596135	-963.6518581886447	-9849.53187596135	8452.07284443191	2.7035041340659065	6.605978650805396E-6	0.5082085857681302	6.925864984342357E-6	1.0015306135685269E-11	0.4650094754407252	-911.0731974963778	65231.81580751618	36263.26908963108	15500.866397763022	6144.708752166938	1797.5781269922793	32	24	9	12	4	0.1842452067296693	0.31284669645070484	0.28861339141222797	0.21429470540739842	
4170000	-10798.609298083937	-9842.285764444443	-956.3235336394935	-9842.285764444443	8220.43946269769	2.7035041340659065	6.978275376771754E-6	0.5509639213945818	7.006867302463892E-6	1.5563502096854033E-11	0.5794005286527504	-902.3487157319805	58809.640168736056	60084.90459591798	16122.211113057063	10568.585954596576	999.0184004714926	15	13	33	16	4	0.19716547463360973	0.2959591939696136	0.3195875084209668	0.18728782297581037	
4180000	-10697.619977408374	-9839.075530467582	-858.5444469407918	-9839.075530467582	2429.9507634690963	2.542333449704679	2.064221479490719E-5	0.571136698593655	2.326296849871231E-5	1.8209425671425646E-10	0.6187162926206505	-811.439886991453	15873.17224458614	7608.439625030976	7382.223418141369	2980.6630264597493	118.71986912935884	31	23	5	20	2	0.19716547463360973	0.297859673649935	0.3176870287406454	0.18728782297581037	
4190000	-10680.49618064745	-9847.509730629474	-832.986450017976	-9847.509730629474	1892.8869666163528	2.542333449704679	2.7182269726682682E-5	0.5156970334872513	2.9771252027154487E-5	1.9205806541063778E-10	0.49342631153512106	-787.1817814913492	14006.116341741224	11218.888271805814	2731.473811698013	2252.689893307707	118.20914039648441	2	52	6	18	3	0.19716547463360973	0.2844039060755806	0.31932137653193465	0.1991092427588755	
4200000	-10652.90177220209	-9833.190824603751	-819.71094759834	-9833.190824603751	1832.963819522757	2.589695787922009	3.31515250585044E-5	0.4818503692263943	3.3120760585470386E-5	2.8600022363969426E-10	0.5268944766811069	-772.3700620319878	16207.360512511597	6446.09216940528	10957.910703977677	2436.8636060705744	83.62528686410415	18	9	19	31	4	0.19716547463360973	0.2844039060755806	0.31932137653193465	0.1991092427588755	
4210000	-10667.314544854438	-9842.726872093035	-824.5876727614034	-9842.726872093035	1770.8748033682427	2.7507977753579778	3.4289231107984126E-5	0.4444415202826982	3.489976932467543E-5	2.0863208429260268E-10	0.43971975213843384	-778.8643537720045	12903.37501573028	7285.012982363494	1747.4801435624067	3260.1542875698055	67.3348230815767	9	45	15	11	1	0.19555290169537343	0.2860164790138169	0.32463126893681604	0.19379935035399415	
4220000	-10630.672683760187	-9837.467436172361	-793.205247587826	-9837.467436172361	1271.5741124590515	2.7681353242354976	4.476485392237106E-5	0.5553038544950597	4.7308444539888294E-5	6.304274992070151E-10	0.5837144202636221	-748.402197670294	10939.421074332608	8235.588046083738	3696.3966244152352	1396.5049635896107	136.91643190601636	4	38	11	24	4	0.19555290169537343	0.3139119192499629	0.2881006010476567	0.20243457800700743	
4230000	-10652.869639893857	-9868.130291856924	-784.7393480369335	-9868.130291856924	1347.922703535129	2.688757861258356	4.5613578388678245E-5	0.4909824360938611	4.7117837190712056E-5	6.792382931310927E-10	0.5633951597782781	-741.6182002378791	8723.072176684858	1712.4888367710043	723.7253853779324	2073.033070985506	52.927495767239165	47	2	17	12	3	0.1895305954517929	0.3139119192499629	0.29412290729123725	0.20243457800700743	
4240000	-10657.483203303245	-9849.546404568171	-807.9367987350751	-9849.546404568171	1635.6226597456462	2.638938148295198	3.418540492495159E-5	0.37672139232868007	3.565986365835468E-5	1.7798298585642207E-10	0.3960239630581812	-760.7516836174563	3550.8175557200966	15606.43348735376	6874.665173476376	2357.264910883937	99.12887212159033	8	20	19	30	4	0.1895305954517929	0.28168634293531875	0.3263484836058814	0.20243457800700743	
4250000	-10714.925642909398	-9856.770942756242	-858.1547001531557	-9856.770942756242	2662.6147948370044	2.72151281087946	2.1870816834220342E-5	0.40453140688011474	2.1830816112530016E-5	7.161596370215827E-11	0.40130354078167435	-808.2972159116908	117304.30828509225	18051.62310754111	1882.0179552675927	2732.938487080667	146.06413218469874	5	40	12	21	3	0.20302518287920554	0.30228418504996185	0.29225605406382565	0.20243457800700743	
4260000	-10707.512959720552	-9839.81544780519	-867.6975119153627	-9839.81544780519	2763.030914834489	2.72151281087946	1.75978057798763E-5	0.4849711092775536	1.893437137742509E-5	7.3303568183483E-11	0.48208831142062625	-817.908478963308	25322.17039045813	31967.073268361066	9258.156391739007	3773.2418201429646	77.53398377326648	36	2	11	28	4	0.19278015325386816	0.30228418504996185	0.31711103826647913	0.18782462342969136	
4270000	-10736.99882867479	-9846.46249594555	-890.53633272924	-9846.46249594555	3536.3110423880403	2.72151281087946	1.3289316858426688E-5	0.5131249025392459	1.3866391539757738E-5	4.40733849567555E-11	0.5307144485819744	-840.786198273302	39592.24421852383	11899.552624514025	2087.493837198821	5292.863572469342	399.4173684330011	42	11	11	13	4	0.19067217745256435	0.30228418504996185	0.31921901406778297	0.18782462342969136	
4280000	-10697.36680044806	-9843.224568632932	-854.142231815129	-9843.224568632932	2424.07686059974	2.6225076346299874	2.242081203289017E-5	0.5944702289720089	2.113144230309173E-5	1.3046441007244867E-10	0.5751529861869087	-804.2997745260894	28491.840054766926	16034.72396350524	1393.7652944272256	4466.559527032481	63.72522678291129	29	22	14	13	3	0.19067217745256435	0.30228418504996185	0.31921901406778297	0.18782462342969136	
4290000	-10758.925480018414	-9840.884902247328	-918.0405777710855	-9840.884902247328	4411.432466269976	2.6225076346299874	1.1749112654138365E-5	0.567562054605501	1.1867187257515053E-5	4.2848648703167964E-11	0.6081601396975604	-865.6343273954162	26920.893773781652	28005.399421592585	6647.257898608375	11730.339998607691	5981.590645374479	5	42	16	5	13	0.18301797491378854	0.30429554687135274	0.3130452527029036	0.19964122551195562	
4300000	-10746.59259195355	-9833.200068085689	-913.3925238678611	-9833.200068085689	4060.7660338453493	2.539574667297981	1.1830060468064326E-5	0.5899555317592667	1.2623310304310236E-5	3.360555753225212E-11	0.5353177165743432	-862.1327508859687	37853.822329792856	29856.36319222542	10852.173068707454	5633.316514313418	1052.0076000635313	28	23	5	22	3	0.187505849963444	0.2927803735333009	0.32007255099130005	0.19964122551195562	
4310000	-10824.44539645491	-9863.529818293864	-960.9155781610465	-9863.529818293864	7425.6920685111	2.5267627908456785	7.0566194611554675E-6	0.5490558839048061	7.061881197849764E-6	1.1170291373856565E-11	0.5131739733197034	-904.1404980586657	78032.42382548349	162979.3308923539	38068.234238865894	7360.2317710375055	2476.066960358312	20	3	26	28	4	0.187505849963444	0.2927803735333009	0.32007255099130005	0.19964122551195562	
4320000	-10712.980286376704	-9831.640217862185	-881.3400685145181	-9831.640217862185	2683.8661232779086	2.767428908585115	1.9941063950730837E-5	0.6247555491871903	1.9569526719004796E-5	1.1799782195028477E-10	0.6352193941397021	-829.542773161623	26590.120821538596	24492.186198615913	21701.636045996267	6435.568899519085	1081.6207528816446	8	4	36	29	4	0.1921988654289463	0.31882145701010434	0.2937549047710676	0.19522477278988232	
4330000	-10665.599876701475	-9848.669528063981	-816.9303486374935	-9848.669528063981	1193.8738255528888	2.65054884376058	4.018311745629714E-5	0.5789345040194132	3.892349373539795E-5	4.617026018833699E-10	0.590965777644725	-768.0001234181069	9308.961051149077	27069.877071319137	9801.889518673288	2061.296766468332	113.07978200718286	15	8	30	24	4	0.1869072708756141	0.3150617780732743	0.2910442008787953	0.20698675017231682	
4340000	-10670.97412501902	-9837.767303375898	-833.2068216431213	-9837.767303375898	1695.3651104309736	2.641308313568617	3.3520900091505104E-5	0.6246796378197523	3.121354861757976E-5	4.2454508157376416E-10	0.6742171740674009	-787.0240268023027	17629.016749443435	4936.961033264919	3809.6295734872397	2485.8709016497537	284.5266957098604	42	7	25	3	4	0.1869072708756141	0.3159132593482498	0.29019271960381976	0.20698675017231682	
4350000	-10772.552969266533	-9846.527273738084	-926.0256955284497	-9846.527273738084	5256.054106246497	2.708578540412233	1.0436490149754305E-5	0.558738171911575	1.0146046773432884E-5	3.194988279221532E-11	0.5732192776637068	-872.7633180340641	67371.44311543636	13585.60559060468	26461.023937725335	6453.551112950987	763.9610441087484	27	11	7	32	4	0.18352589813890935	0.293379679861048	0.3168429213001771	0.20625150069986603	
4360000	-10827.631931391237	-9822.637704500472	-1004.9942268907656	-9822.637704500472	12388.913801874913	2.7015465042842	4.8063766952497105E-6	0.6683372137624698	4.54908037413352E-6	1.328946227658008E-11	0.7534834724736934	-947.3564586945629	88358.56385588562	133558.0308527431	19699.933965596352	18470.510186113577	6264.5390072041855	42	9	9	18	3	0.1914389754919865	0.2960026219570267	0.31812388058004804	0.19443452197093924	
4370000	-10818.060878178785	-9835.301592278123	-982.7592859006625	-9835.301592278123	10433.568306074096	2.3209869337564024	5.178892636528896E-6	0.6319119685111252	5.3508309038185325E-6	1.0692985177229634E-11	0.6472174955580022	-928.6766524653424	96482.40539862942	10611.121739325265	12794.774539481246	15832.080442527356	553.8613386240403	43	29	5	1	3	0.1914389754919865	0.320858514367653	0.29326798816942173	0.19443452197093924	
4380000	-10819.039489186214	-9825.980150656243	-993.0593385299712	-9825.980150656243	13056.274730074365	2.569342686839846	4.458805123566213E-6	0.6802802911227477	4.640213456717866E-6	9.608861282693095E-12	0.7023504790436006	-936.5383165320434	106809.6421156742	81241.4172100307	18442.774883639435	18238.567945809507	887.1703127323203	42	2	30	4	3	0.18417449762434998	0.30599297997266506	0.32609335558023644	0.18373916682274896	
4390000	-10687.914524685779	-9845.893525099315	-842.0209995864649	-9845.893525099315	2106.3167644437162	2.4082521907530294	2.1511914989816944E-5	0.5716096462546759	2.3530767985473003E-5	1.5058054919600795E-10	0.5597753377639146	-797.5480131670396	16693.638975797778	3741.905170244712	4003.173707274091	1032.7268321009133	41.06460080645309	41	1	35	1	3	0.19576210456878518	0.3012559394172541	0.2989909309903209	0.2039910250236404	
4400000	-10767.267229178853	-9850.188385792104	-917.0788433867485	-9850.188385792104	4821.782233188507	2.4451687464671195	1.0645612417304034E-5	0.5392747894283443	1.110261796063784E-5	3.2471812042640473E-11	0.5183716870748724	-862.5641152811967	51728.609363749034	123167.01967214548	11744.102720135228	6537.386057033783	132.62827810248842	43	1	2	32	3	0.19486470746339143	0.30443994889351594	0.3075159972785296	0.19317934636456366	
4410000	-10785.641922646737	-9831.513183277257	-954.1287393694793	-9831.513183277257	7584.870264974792	2.653103827848553	6.125825060397186E-6	0.6457405270615656	6.176968351379687E-6	1.3401659571600203E-11	0.6082518944230764	-898.4557681710942	81418.56086608232	87045.54520337757	9424.544642404257	14036.024667789234	11.103533232003462	24	18	22	14	3	0.1854719015031867	0.310038702734219	0.31131004939803125	0.19317934636456366	
4420000	-10776.549399989797	-9834.801055334729	-941.748344655069	-9834.801055334729	6331.857850045954	2.7180109772236145	7.004657199083634E-6	0.5536025926120965	7.578918806142332E-6	1.72057280755356E-11	0.5702683734926717	-886.8787657894192	85072.98935865628	119403.68122562571	13929.756155707206	7141.064289935952	3.982143164771425	36	6	17	19	3	0.1854719015031867	0.3043079274242154	0.31131004939803125	0.19891012167456726	
4430000	-10731.437258532434	-9837.32186177832	-894.1153967541135	-9837.32186177832	4067.209153733862	2.4689405321138898	1.0525220834486262E-5	0.5399906986577662	1.1505248259891305E-5	3.9715719014481164E-11	0.5911921378486713	-844.7752255994092	43736.56719386408	15010.508372261078	4254.046885825729	4522.687702375478	8.23739978377631	36	14	11	17	3	0.18228027570979585	0.3037072992314761	0.31131004939803125	0.2027023756606974	
4440000	-10751.825255579952	-9840.424994165036	-911.4002614149167	-9840.424994165036	4553.94103861431	2.6968062814797413	1.0916928523282276E-5	0.5785819307503091	1.1317877641600638E-5	3.2834312344774035E-11	0.5339597043852384	-858.0982431161212	39444.491491421075	34384.515695733775	5561.520897529456	13370.358640005372	314.1972331983963	32	9	34	3	3	0.20123783786750887	0.30859423290577775	0.28746555356601655	0.2027023756606974	
4450000	-10688.538536669941	-9854.336898363214	-834.2016383067281	-9854.336898363214	1696.198147933001	2.7981882600838985	2.956038626991282E-5	0.4534681634631833	2.8901064390600124E-5	1.736204335480507E-10	0.47676513912529633	-786.4678422909519	18343.34044663858	42663.882938398674	3192.782852084602	956.6583290810996	98.51482361439963	23	11	36	8	3	0.1980308148056607	0.3049002529847095	0.2972426349828303	0.19982629722679998	
4460000	-10651.95990816526	-9840.421378414561	-811.5385297506989	-9840.421378414561	1327.529981840593	2.545550141166186	3.635430357547484E-5	0.48544268127898915	3.62402364195115E-5	2.5818845011846114E-10	0.4645430573065678	-766.8617579853841	14177.467685546955	9624.260100662688	3551.399948155188	1130.8377062963232	100.64401733265271	41	3	14	20	3	0.1980308148056607	0.3049002529847095	0.2972426349828303	0.19982629722679998	
4470000	-10632.423042236496	-9838.085651731808	-794.3373905046877	-9838.085651731808	1121.2748230536272	2.5095189703512513	4.187622573800924E-5	0.6205206154433046	4.1719024487092683E-5	7.474343456217451E-10	0.6790272743776696	-747.7925263106266	12012.705902655913	16197.14279657601	3451.483317266708	1989.8188733914	13.072000029763512	14	21	13	30	3	0.1980308148056607	0.3049002529847095	0.2972426349828303	0.19982629722679998	
4480000	-10659.203271968037	-9833.824332103868	-825.3789398641699	-9833.824332103868	1695.4850688473975	2.5095189703512513	2.5851431824251115E-5	0.580766877186857	2.7275371958386738E-5	2.303578231870214E-10	0.5897862394885077	-777.4632343451653	15995.01616214193	16496.650305082894	1089.9641669328043	2959.723976276771	5.089258616771261	9	33	17	19	3	0.19148140096879013	0.30070546516972035	0.3034859251679228	0.2043272086935673	
4490000	-10660.729265168959	-9859.515553744195	-801.213711424764	-9859.515553744195	1312.6953399955344	2.7475559446482345	3.522735484078049E-5	0.49704687404388653	3.5351118786757876E-5	3.1470312918154303E-10	0.5316601547136043	-754.6906354669954	8531.749865018299	22485.71208494598	1303.0719901119583	1650.88922227466	26.858776172207357	5	34	13	26	3	0.18601196232443484	0.30115619461123655	0.30895536381227806	0.2038764792520511	
4500000	-10620.694483453422	-9836.133736758518	-784.5607466949048	-9836.133736758518	908.8240242260998	2.671673404354366	5.061820696705826E-5	0.6346611078195503	5.4869306887335015E-5	1.3356763094785606E-9	0.7304144372862191	-738.7157875334502	8460.625234282283	12620.450309851429	4427.387637981522	1616.2670505225196	62.24799389056363	10	21	18	28	4	0.18601196232443484	0.30115619461123655	0.30895536381227806	0.2038764792520511	
4510000	-10623.893055047209	-9864.112191542148	-759.7808635050613	-9864.112191542148	684.3046371722878	2.778786625837892	6.638736321897835E-5	0.6147162354222605	6.92716166706925E-5	2.075071708850263E-9	0.6728414014521	-716.150653622253	5803.427705308567	7378.027454117798	3548.806961240126	982.3861724074943	38.873586145513556	10	33	1	33	4	0.18601196232443484	0.3151318348368856	0.2911981760769311	0.20765802676174897	
4520000	-10617.98967438505	-9835.899424619336	-782.0902497657132	-9835.899424619336	874.2954340462428	2.8789941350953026	5.523857801336946E-5	0.672243952987061	5.5784415565250715E-5	1.8328023847258021E-9	0.7974032592471049	-736.7791795545942	5735.892066717215	8798.854084510616	4379.140277707344	1755.338916444489	255.41650805834107	15	19	19	24	4	0.18601196232443484	0.3151318348368856	0.2911981760769311	0.20765802676174897	
4530000	-10654.844206741433	-9834.240049927474	-820.6041568139584	-9834.240049927474	1455.6549325075064	2.7797602679116964	3.831900420694197E-5	0.7763727974147092	3.78036471801433E-5	1.0788667898624628E-9	0.9037048071850672	-773.2414577351306	15497.587822702171	2654.725879878607	3907.7979577176525	1785.283006294205	2738.402747241487	35	6	18	16	6	0.17063118979460404	0.30613120569842545	0.3155795777452221	0.20765802676174897	
4540000	-10726.747755988736	-9863.020530436006	-863.7272255527294	-9863.020530436006	3302.973773751818	2.572177640638161	2.4110460491624973E-5	0.7575754967456766	2.189415974454825E-5	2.6134495869507995E-10	0.7843363530250984	-815.3301182031317	20178.303986098377	6760.319230329755	2604.862830429426	4165.611552370459	2424.258722636411	31	21	2	10	17	0.17063118979460404	0.3079190186530015	0.3137917647906461	0.20765802676174897	
4550000	-10671.51593183145	-9849.72246064216	-821.7934711892897	-9849.72246064216	1943.4205679651018	2.572177640638161	3.650779257006568E-5	0.7085315466795897	3.5596482507523095E-5	6.836558661939634E-10	0.7672054194957791	-775.5240629896758	20933.366492533863	3617.916403941327	2061.932422542186	2612.6148271494258	457.5768572138134	36	21	17	2	5	0.17079349301262012	0.3144321989822353	0.32425234626331245	0.19052196174183275	
4560000	-10614.944186460285	-9846.629384120628	-768.3148023396567	-9846.629384120628	870.5321335701083	2.782209897761713	5.864704244775493E-5	0.5819053113947706	6.253388452439234E-5	1.2401096708753924E-9	0.6030226279423236	-722.5916202590961	7755.260474451393	19409.20766992144	2150.4649480962266	844.4161840025225	312.94525339715227	19	9	40	9	4	0.17079349301262012	0.32458143232855197	0.3141031129169958	0.19052196174183275	
4570000	-10615.962461240133	-9832.810250359944	-783.1522108801896	-9832.810250359944	1047.0827405402733	2.660527411168028	4.4256163230592086E-5	0.5458530600661685	4.78447021188765E-5	6.021249848558255E-10	0.5676589902601269	-739.5593048413825	11044.470545450116	9937.247192505212	2157.3467784413783	718.1647080274288	62.08986168205682	30	1	40	9	1	0.17622100831932488	0.3191539170218472	0.3141031129169958	0.19052196174183275	
4580000	-10666.596752842734	-9839.621408873214	-826.9753439695203	-9839.621408873214	1848.497200824449	2.660527411168028	2.754912233664319E-5	0.5591029366603693	3.094783798456634E-5	2.290079846286263E-10	0.5587076591500684	-778.3184483492389	11246.98295155929	22897.860944663094	2214.2289763888552	3279.699535225513	1720.9119073295174	22	9	16	24	10	0.18710478083607893	0.3142929986065526	0.3141031129169958	0.18449910764037336	
4590000	-10649.56838478064	-9850.768504863661	-798.7998799169789	-9850.768504863661	1327.727085673033	2.5947407533115405	3.48523351442934E-5	0.5140497000463325	3.734192857872968E-5	3.0957563323809436E-10	0.5173828133239118	-753.0924629445454	6903.954938470534	17884.291915232938	2699.6947399894957	1290.1952831507601	140.2990316292132	5	23	35	15	3	0.19813799296557505	0.2982537345065648	0.3141031129169958	0.189505159610865	
4600000	-10673.003587972165	-9853.448105866153	-819.5554821060132	-9853.448105866153	1542.371479790656	2.5947407533115405	2.931185721264062E-5	0.436054770891542	3.12356407304981E-5	1.7852623511257838E-10	0.453423585142688	-773.8799113279022	17872.0897425325	15487.133914645705	2578.137579385789	1576.3360056812246	30.138101783628287	10	26	39	2	4	0.19813799296557505	0.2982537345065648	0.3141031129169958	0.189505159610865	
4610000	-10670.194487391247	-9848.159445960524	-822.0350414307228	-9848.159445960524	1831.3441178408664	2.7362375680596913	2.453670420126589E-5	0.49227832591062737	2.8908990596351873E-5	2.0275567460674246E-10	0.5421963733910086	-772.9552511110522	8981.31461624665	31581.935630540072	2829.6351843670664	2361.1301988281416	1271.175533368328	12	21	11	34	3	0.19813799296557505	0.2982537345065648	0.3141031129169958	0.189505159610865	
4620000	-10535.87963394639	-9861.24470845866	-674.634925487729	-9861.24470845866	315.8628251944512	2.6909872536626085	1.447476911262251E-4	0.4474066471518409	1.5752671571560992E-4	5.0870242419555145E-9	0.4772813803168484	-634.3833193799642	3235.536393081484	6154.738780903758	625.8252390385552	561.1183234829336	28.797405751181675	23	8	45	1	4	0.1779611834911527	0.30846350355549734	0.3141031129169958	0.1994722000363548	
4630000	-10532.079463032791	-9835.619234939757	-696.4602280930337	-9835.619234939757	409.60322576014994	2.6909872536626085	1.2371120373296608E-4	0.5091762856180813	1.3478871803178312E-4	4.298348722378641E-9	0.5608408432521558	-658.2286877312818	3303.1013387363687	7190.221377093586	951.046092887361	37.33230676935677	17.05729953984943	26	6	45	2	2	0.1779611834911527	0.30846350355549734	0.3141031129169958	0.1994722000363548	
4640000	-10568.426873628689	-9852.722061406866	-715.7048122218217	-9852.722061406866	525.8980177236585	2.485132184904483	8.834867562524301E-5	0.44772743493831935	1.0054833980861922E-4	1.9474172082329185E-9	0.5035076980993725	-677.9109551898174	6353.466505919873	4198.092187609669	701.0281143213984	26.635720842421478	44.51910865361903	28	5	45	1	2	0.1780728931029848	0.30846350355549734	0.3226959042827885	0.19076769905872998	
4650000	-10599.551031405941	-9857.820714124795	-741.730317281146	-9857.820714124795	587.1203699289881	2.990468927481746	6.973309782337659E-5	0.5186030569284413	8.216824447931985E-5	1.808655327499159E-9	0.5753319031714029	-699.9487782757598	6437.54175403854	10677.261502856423	987.7365640932018	228.18464282600155	149.11167657665322	26	9	42	2	2	0.1780728931029848	0.30846350355549734	0.3226959042827885	0.19076769905872998	
4660000	-10565.262734604374	-9849.848737137427	-715.4139974669466	-9849.848737137427	447.8919344694438	2.455886366123823	9.449742187336925E-5	0.4988129985203815	1.1063340915643623E-4	3.4196623641191782E-9	0.5934350770472517	-677.7856089229056	5018.780993116315	3457.0373181031505	751.7020658479719	101.78969471040429	42.03941861028446	15	26	36	3	1	0.20492026532915958	0.2899474939730996	0.3194320373259695	0.18570020337177198	
4670000	-10546.504046065722	-9846.465726162722	-700.0383199030001	-9846.465726162722	411.00946971262465	2.5244403115318206	1.1539406088837925E-4	0.5311948217465796	1.334561091157109E-4	4.65464376528231E-9	0.5752403754362508	-662.501760625218	1208.8278916560485	3678.81009875777	567.1256504181642	190.98192483452559	24.119958028203456	10	36	33	1	1	0.20492026532915958	0.28250935809302824	0.3194320373259695	0.19313833925184334	
4680000	-10529.55908155133	-9852.244669868798	-677.3144116825309	-9852.244669868798	347.6507852270721	2.3766829446281568	1.4266120512945559E-4	0.45470102042952737	1.6614959192645998E-4	5.881384004971175E-9	0.5198183582949197	-639.0957320864057	2663.8392028165467	3119.2284997375814	343.406130700953	498.4747029963917	32.526087762352795	4	42	22	9	4	0.20166601201938236	0.2983137014522266	0.29538578366857343	0.20463450285981827	
4690000	-10529.602541359602	-9833.674519352975	-695.9280220066274	-9833.674519352975	350.02533505723363	2.7226934461504264	1.238610248365817E-4	0.5569541755886189	1.4138500984648742E-4	6.396799858543021E-9	0.6321117160008496	-658.4972254173291	3428.567814533225	1887.9691490327868	651.9143392497537	289.9165678706066	22.124616395632486	37	13	15	12	4	0.19689343883726015	0.2859570084217802	0.31251504988114204	0.20463450285981827	
4700000	-10598.515220738658	-9840.180359060712	-758.3348616779459	-9840.180359060712	596.754871484792	2.6086275552998606	6.943565022682379E-5	0.6188576955377689	7.805575447147592E-5	2.3519589724130244E-9	0.6889312059793755	-713.8343907686943	5684.022684348391	7688.996696306704	6877.132350050014	797.967710598016	136.67388568904946	9	1	42	25	4	0.19689343883726015	0.28976593681021384	0.31260266144996546	0.20073796290256116	
4710000	-10623.688631982326	-9849.810994919015	-773.8776370633121	-9849.810994919015	934.8137824812268	2.3775554184789742	4.90868357330606E-5	0.6214658361283053	5.763229870943164E-5	1.0170642491864171E-9	0.6257907674858516	-732.4199233127545	7983.7485365589655	1091.9780284363876	1509.140123198703	888.612821669006	128.17517848729315	45	5	3	24	4	0.18677042826694135	0.2938890448089942	0.31833445300836694	0.20100607391569805	
4720000	-10611.91867525315	-9846.48659801414	-765.4320772390091	-9846.48659801414	835.5655853470795	2.408529017224935	6.195725053146834E-5	0.546695069283689	6.74751589993883E-5	1.2237235475124825E-9	0.5649842773410404	-724.0281522115592	4569.085160346534	1906.8231105518016	2030.037047289001	1353.3350907477563	181.2775480384288	47	16	2	13	3	0.1866299559220161	0.3116896096271179	0.31847492535329214	0.18320550909757438	
4730000	-10563.608445393098	-9839.166476488492	-724.4419689046055	-9839.166476488492	599.5504427354705	2.408529017224935	9.152433269014744E-5	0.5451889194253854	9.418083816121176E-5	2.8175341620984904E-9	0.6022707343204614	-684.5132230985184	4700.425569110631	1798.3323877028884	522.9870330000292	934.8189046555675	74.64110619697676	47	6	22	2	4	0.1866299559220161	0.2940404811999883	0.3147959180125161	0.20453364486548	
4740000	-10554.831341936937	-9832.17242949035	-722.6589124465872	-9832.17242949035	502.92261430143407	2.408529017224935	1.0082513213635929E-4	0.6553736462087386	1.0737515323713691E-4	4.3824403047103805E-9	0.661169318961522	-681.4090276615437	4078.0812697924353	4461.603398968641	981.1952651377389	897.7609382114596	41.562217278243565	26	19	11	21	4	0.1838238851416793	0.30585396031342277	0.30578850967941845	0.20453364486548	
4750000	-10571.41006744903	-9840.341188904655	-731.0688785443735	-9840.341188904655	623.4774842165651	2.6526820272284213	1.0373132826856958E-4	0.6347824794740831	1.0038180100365293E-4	4.016627157333707E-9	0.6603583322028429	-690.2513666443023	5150.010070880871	3837.620931452303	642.7947241076324	727.1324999184684	67.76050911090395	23	33	4	17	4	0.19255995189528244	0.30585396031342277	0.30600721719493523	0.1955788705963601	
4760000	-10529.683583980055	-9837.533679786964	-692.1499041930913	-9837.533679786964	472.6968264761305	2.630854754006313	1.3618570492693663E-4	0.6184979545764292	1.350444274329852E-4	7.501493433540887E-9	0.661245906714162	-652.089980999987	2234.184850584466	3752.117842140088	347.8486919441461	691.6798537107993	26.58671516492412	16	32	11	18	4	0.19255995189528244	0.3059775726890853	0.3092145767540265	0.19224789866160621	
4770000	-10513.602893600413	-9830.320644896768	-683.2822487036452	-9830.320644896768	363.28131845316045	2.630854754006313	1.6702654474059478E-4	0.62137450573581	1.6054038610146114E-4	1.3225999488356692E-8	0.7218683084020783	-645.0690224954574	2419.430880987672	1721.0678842268228	960.9653528353787	519.7732695773657	11.26496501584802	39	6	14	19	3	0.19255995189528244	0.3059775726890853	0.3092145767540265	0.19224789866160621	
4780000	-10542.228208190321	-9845.656894241916	-696.5713139484054	-9845.656894241916	439.1949423631527	2.684662261818763	1.34668000623908E-4	0.6094313718163282	1.3373881035886917E-4	5.910142325650353E-9	0.5789240692008858	-657.3782957463287	3172.698729482485	3397.6103556456997	617.0167818010273	504.59936565690936	6.285720279366568	2	45	29	1	4	0.19255995189528244	0.3231484678509965	0.29204368159211536	0.19224789866160621	
4790000	-10573.919176753585	-9847.560896644078	-726.3582801095066	-9847.560896644078	618.0670720706082	2.8133970668047312	9.215785642410677E-5	0.6523242466069072	9.454920745445294E-5	3.796369859872062E-9	0.664332799571145	-687.402669150635	3806.8600308839987	1001.167477008743	713.8637679115137	717.3538525259951	24.032917661820882	46	24	6	1	4	0.19255995189528244	0.30545478813218974	0.29204368159211536	0.20994157838041294	
4800000	-10522.093814852125	-9843.212195111912	-678.8816197402143	-9843.212195111912	353.4743821982657	2.6901092712041175	1.8128998401692532E-4	0.6017745954461907	1.789548757569868E-4	1.016362228203965E-8	0.5820626159942929	-642.9955101224525	1992.0910208398664	404.02101279871226	325.62050544616073	482.4869733613119	25.729374306577864	54	5	4	15	3	0.19255995189528244	0.3114532884444361	0.29204368159211536	0.2039430780681666	
4810000	-10550.140560491081	-9849.5917632209	-700.5487972701804	-9849.5917632209	433.9537227076694	2.41195228208501	1.3481576070672953E-4	0.6724492575517433	1.400515439558413E-4	7.049049082163761E-9	0.6687423823383657	-661.1323657249316	2657.473271596486	3152.7505466539874	1599.3128033803928	358.309157874421	35.79732846243055	9	12	40	17	3	0.19255995189528244	0.3114532884444361	0.29204368159211536	0.2039430780681666	
4820000	-10526.27390288487	-9854.538264525185	-671.7356383596851	-9854.538264525185	300.04095543076596	2.41195228208501	1.8110764547363248E-4	0.7982131335835162	1.881500895797599E-4	1.7352860822822527E-8	0.7375720669825343	-631.5702745406495	4732.237695183381	1080.767479053737	1049.7423164144707	766.9095048459758	3.5644196562503736	15	21	17	25	3	0.19255995189528244	0.3031595108213394	0.30033745921521204	0.2039430780681666	
4830000	-10502.0791219333	-9838.72383264307	-663.3552892902303	-9838.72383264307	286.357891494488	2.508758882238288	1.9387965837783849E-4	0.7717541208408069	2.0847223942667997E-4	1.9266624715761517E-8	0.700072203495644	-624.210052431347	2605.6531578168892	2107.0142907350105	1130.4008843385227	507.1686226015009	17.381724728800542	4	9	47	18	3	0.19255995189528244	0.3031595108213394	0.30033745921521204	0.2039430780681666	
4840000	-10507.851059192724	-9837.568196156333	-670.2828630363903	-9837.568196156333	338.71357376783016	2.682272533302702	1.7884203697921458E-4	0.8155921467255813	1.965250072711476E-4	2.3174934463373063E-8	0.8212640281074548	-631.4103731433321	2736.4685501169774	2145.4059152341115	925.3533954848427	384.4035284047307	31.041864596565347	9	10	44	15	3	0.18587126437055718	0.3031595108213394	0.30033745921521204	0.21063176559289187	
4850000	-10502.397606809956	-9833.056932892741	-669.3406739172153	-9833.056932892741	290.25213150087814	2.5852056397615133	2.312788282857644E-4	0.633468676245463	2.2834821827827706E-4	1.8417459318913195E-8	0.6201327809180108	-628.3799723877835	2902.395409844893	2571.411333321957	2160.3661457988946	887.6790481237542	273.7641727506149	3	6	16	42	14	0.18587126437055718	0.315572298368797	0.30552635560028674	0.19303008166035954	
4860000	-10501.578616729683	-9848.091354597054	-653.4872621326294	-9848.091354597054	263.00074638982835	2.3638114008664384	2.82231713995295E-4	0.6087004283195189	2.5325385051500776E-4	2.2652215776441922E-8	0.595650312299065	-615.264391681211	1910.6933401210886	1644.1106251645667	1244.8873244830447	587.6247646277986	19.00614715831367	3	27	12	36	3	0.18912881755583386	0.3106194930156101	0.3022688024150101	0.1979828870135465	
4870000	-10504.315742462608	-9851.070503071925	-653.2452393906827	-9851.070503071925	275.9351615376984	2.543236144810064	2.2098795048855656E-4	0.5318581451046849	2.130370334345344E-4	1.3562149651805758E-8	0.552250585755605	-615.1820735166042	610.279384865134	1887.6775119912377	1287.571727858606	599.7786682835869	3.9358373122871857	4	33	5	36	3	0.18912881755583386	0.3106194930156101	0.3022688024150101	0.1979828870135465	
4880000	-10490.251809466943	-9827.239445261941	-663.0123642050016	-9827.239445261941	316.5753216582939	2.4464612838701574	2.0083752335817967E-4	0.5780554809561091	1.8652031545364736E-4	1.5520968788238842E-8	0.6821622322535457	-624.6776992401504	1555.3205107756778	1574.6902311765205	1950.3530462456708	478.6406593931739	9.876917739995752	14	9	19	36	3	0.1849494943850325	0.3106194930156101	0.30164871366433504	0.20278229893502295	
4890000	-10504.359467863249	-9846.525110081557	-657.8343577816928	-9846.525110081557	289.9302097928837	2.696754016778261	2.0496193568001457E-4	0.589727966163689	2.1974673801643558E-4	1.5856101427643922E-8	0.6057245834318548	-620.5680623331981	1222.9237621269415	2494.2328709314793	759.6661724902791	299.1705318541379	3.253193303019956	26	16	2	36	1	0.1849494943850325	0.3106194930156101	0.30164871366433504	0.20278229893502295	
4900000	-10504.621267583938	-9844.875466770567	-659.7458008133704	-9844.875466770567	279.2882425972921	2.6631564530555227	2.0075212474265707E-4	0.6468167757480767	2.1354754057734433E-4	1.9240734335490968E-8	0.7011861975667588	-623.053051722706	1375.4887350812842	1034.2573938957412	1273.468820054599	273.63920875423474	4.197890209499217	19	1	32	26	3	0.1849494943850325	0.3106194930156101	0.30164871366433504	0.20278229893502295	
4910000	-10504.361036613995	-9842.791031668286	-661.5700049457089	-9842.791031668286	279.11577313219493	2.384424253990975	2.1980325951025248E-4	0.7425255287655285	2.122053634358643E-4	3.755862479434924E-8	0.8789315963329857	-625.1876901867594	1162.5231036865775	1260.1311323542404	378.0441412459911	444.388290204032	1.3699680435739738	27	22	10	20	2	0.1938678894216454	0.3017010979789972	0.30164871366433504	0.20278229893502295	
4920000	-10511.798499492375	-9835.230013339578	-676.5684861527968	-9835.230013339578	303.0093371990425	2.5370698106534926	1.5268114742286208E-4	0.656819180352677	1.6175893202471426E-4	1.2021030379858285E-8	0.7235434898615423	-640.6380096301831	2419.2049467283405	931.4608799538944	478.5296075477799	264.1424452178005	0.999273720651945	36	32	3	8	2	0.1938678894216454	0.3017010979789972	0.30164871366433504	0.20278229893502295	
4930000	-10550.360559368342	-9826.17132439062	-724.1892349777232	-9826.17132439062	492.65365421699994	2.6030250617641904	1.0417354715719407E-4	0.6874615561614483	1.1473362764784562E-4	5.912504605204433E-9	0.7708483951564958	-682.0847614164883	4337.1482961719885	4971.368364968972	1152.1683218402122	1066.559194303766	87.71073612582265	3	29	38	8	3	0.1938678894216454	0.3017010979789972	0.30164871366433504	0.20278229893502295	
4940000	-10576.661802646353	-9851.248339620553	-725.4134630257989	-9851.248339620553	497.70139350916224	2.621556324703908	9.692967601526839E-5	0.6099761775916783	1.1065849948881547E-4	3.454768415967529E-9	0.5772819014563711	-684.4921985145487	4078.212439006082	4631.192009879971	1516.2795226920548	629.4399246361241	14.086703972190826	2	31	31	14	3	0.1938678894216454	0.3017010979789972	0.3014800318668992	0.20295098073245882	
4950000	-10550.426452042444	-9843.000820994752	-707.4256310476918	-9843.000820994752	447.8311352598999	2.4265308805085772	1.0269671101959426E-4	0.5119707733341323	1.196610121531761E-4	2.813448164576689E-9	0.5105311786605059	-666.6344855527618	1106.3445871603071	5321.328709138511	696.2295098432172	489.76187608212217	17.95707775038936	8	31	33	6	3	0.189433448428461	0.3017010979789972	0.3059144728600836	0.20295098073245882	
4960000	-10576.039339735105	-9841.75988845065	-734.2794512844549	-9841.75988845065	615.1249622584612	2.688452749207264	9.033213875112047E-5	0.5938459335068839	9.565762265189208E-5	2.6746001006083743E-9	0.5965244247953733	-694.9170702931983	3936.816046460502	2251.591386266103	954.796445562726	565.8485745137901	81.21207020702644	25	25	21	7	3	0.189433448428461	0.3017010979789972	0.3059144728600836	0.20295098073245882	
4970000	-10582.984465698288	-9846.189087954905	-736.7953777433825	-9846.189087954905	535.9289286753351	2.688452749207264	9.012128269148215E-5	0.49572589438692644	9.513322831457367E-5	2.4136127980931137E-9	0.5464968701556122	-695.1531881461344	4911.542006121681	3445.2885267197053	1947.2485571770458	1250.3922702030095	87.36910151058714	28	15	8	27	3	0.18210711132988638	0.30731281492191587	0.30762909301573954	0.20295098073245882	
4980000	-10601.440327975326	-9849.108452564764	-752.3318754105618	-9849.108452564764	705.3761903904715	2.688452749207264	6.869096539322281E-5	0.5261602185206229	7.261270720599955E-5	1.4792815800485953E-9	0.5586573809116574	-709.6204808666951	3584.2406248652383	4838.41828059245	4505.794758052267	1076.6412591841215	23.470222819134694	6	22	24	26	3	0.19093191978935037	0.29727406105055404	0.32299705265686474	0.1887969665032314	
4990000	-10572.520879514897	-9832.802167814356	-739.7187117005408	-9832.802167814356	681.2319527059615	2.814538192009291	7.867414894665321E-5	0.5570177007907502	8.111595616355225E-5	1.6501347021845393E-9	0.5552266672694967	-700.5249438304227	4533.917934809089	448.0051986746181	589.4256792569689	900.786276666545	45.136048755701886	50	2	1	25	3	0.19093191978935037	0.3153315362691139	0.29226989891000477	0.2014666450315315	
5000000	-10574.683000681252	-9840.404569245164	-734.2784314360897	-9840.404569245164	669.8640142211559	2.714078441107373	7.836555080098186E-5	0.5843788457477812	8.099952447303235E-5	1.870101944993734E-9	0.600930972451636	-694.8626817723601	4659.791822026301	1487.599250342676	410.9835410539416	736.786853241397	56.179715334335185	44	6	12	17	2	0.19093191978935037	0.30323943794946306	0.3043619972296556	0.2014666450315315	
5010000	-10581.017819392895	-9857.450941307065	-723.5668780858311	-9857.450941307065	692.9950301115034	2.714078441107373	8.642814122997173E-5	0.5115175633923165	8.155220317518751E-5	2.16140883275206E-9	0.5442753000262431	-683.6717181696836	4470.2468709144905	494.4021556351709	182.38552519918613	826.2422940344303	56.82921249977836	50	4	13	10	4	0.18590692464786165	0.30323943794946306	0.3043619972296556	0.2064916401730202	
5020000	-10604.73342278449	-9847.181234949187	-757.5521878353032	-9847.181234949187	865.8748400362401	2.720284640342273	7.66828566039615E-5	0.45531682911398264	7.410685136239669E-5	1.1468656597993133E-9	0.4643304737517791	-715.2013340009953	5383.065973823762	4550.177656773629	2724.1406535447354	583.2560249264947	657.8174873338484	43	5	4	23	6	0.1978263018278286	0.3175781505379663	0.28988842536912995	0.1947071222650757	
5030000	-10619.432017859239	-9833.143231734173	-786.2887861250659	-9833.143231734173	1263.3840878849192	2.73813277957788	4.9494718311505204E-5	0.7085270639171871	4.8475695934407364E-5	9.96910806504208E-10	0.6922072785943303	-742.2275795254826	9758.549221727	2361.327606330622	1276.067761132801	2195.595534512043	41.88308333045682	45	10	13	10	3	0.1978263018278286	0.3116205258552647	0.29584605005183157	0.1947071222650757	
5040000	-10683.100735163938	-9852.657796235786	-830.4429389281518	-9852.657796235786	2128.3823938063697	2.3607711626579824	3.003967268976083E-5	0.6470674812844459	2.7338180597098726E-5	2.48623696634369E-10	0.5925896658727658	-783.0706450988325	15711.278955310183	14076.641925010883	2086.650819144972	3161.942798040578	75.88291319563639	18	24	31	5	3	0.20707150302871025	0.30237532465438305	0.29584605005183157	0.1947071222650757	
5050000	-10647.720418212006	-9842.807364559421	-804.9130536525848	-9842.807364559421	1757.3763445858815	2.3607711626579824	3.719343955734586E-5	0.7506593653691099	3.435812306539869E-5	7.477056267353795E-10	0.8002459432099674	-758.9069995762536	6372.0454066540315	12786.716637167558	1579.7972149544112	2070.413142376375	81.94827124247999	7	32	10	30	2	0.20687528332611801	0.29484807534307683	0.2960422697544238	0.20223437157638188	
5060000	-10660.08475851419	-9841.936575883554	-818.1481826306347	-9841.936575883554	2175.18328724191	2.3607711626579824	2.8178474090282992E-5	0.6639453276400215	2.5795972751170527E-5	2.955235684200682E-10	0.6504729737059511	-769.9494181481449	11336.54287394562	17118.564254570825	1355.4345738553873	3465.0388255874523	18.24056936998727	11	27	18	22	3	0.17937308121986553	0.303256443671961	0.31285946579464446	0.20451100931352956	
5070000	-10644.299728821457	-9848.026461171645	-796.2732676498134	-9848.026461171645	1437.8682444827366	2.5468061487992726	3.835266565266267E-5	0.531726972215105	3.875035613033263E-5	3.3880002160821995E-10	0.502648546856016	-750.1946498797887	7565.306284400414	14489.541577321159	1706.4462440746056	2420.167027099602	148.37524813491154	5	33	35	5	3	0.17254394659655406	0.31055710529105324	0.3123879387988637	0.20451100931352956	
5080000	-10631.039320692968	-9852.409404101734	-778.6299165912329	-9852.409404101734	1030.88241164956	2.3820470898227164	4.897230995892176E-5	0.5548429832647687	4.950790479849839E-5	5.863633816175443E-10	0.5192841161017464	-732.9428379420497	7117.889768900651	12952.54809050831	3902.7094735698415	2045.6346126480605	68.1895589277143	19	11	6	42	3	0.19864867404724548	0.31541650013280487	0.28628321134817225	0.19965161447177793	
5090000	-10634.975499564685	-9848.464965822088	-786.5105337425979	-9848.464965822088	1411.92678367687	2.7169224980532207	4.621930056486769E-5	0.5751837766446063	4.983376585491687E-5	7.305161949216088E-10	0.5704002149821876	-739.910338639299	8322.530191365917	20199.048363107417	2838.36603110219	1243.3078620041258	558.9519314525746	13	21	20	25	2	0.18537863753537584	0.3042977161362949	0.31067203185655184	0.19965161447177793	
5100000	-10693.975729948923	-9842.749761729165	-851.2259682197579	-9842.749761729165	2479.235240882705	2.7169224980532207	2.0425515230609616E-5	0.6464755868052031	2.1372994445651783E-5	1.763340884868695E-10	0.6538617509934062	-804.4739943527613	25134.22393996037	7515.400837603044	2787.6943840504737	2324.717134129515	76.58588145146908	35	13	18	12	3	0.18537863753537584	0.30776466241117884	0.3072050855816679	0.19965161447177793	
5110000	-10701.536696127629	-9851.377819242125	-850.1588768855034	-9851.377819242125	1892.2508342414376	2.553991739929159	2.3863649404908302E-5	0.6461421928794965	2.321589602040733E-5	2.173359391522907E-10	0.679982267836498	-803.0561233424417	21201.952292771213	17824.777142242947	3972.4495008149456	1496.4591237705288	107.71357098132293	25	10	31	13	2	0.18585767883009124	0.30776466241117884	0.3072050855816679	0.19917257317706252	
5120000	-10731.323579962598	-9844.657609698248	-886.6659702643498	-9844.657609698248	3612.210362809286	2.380333527558889	1.3655679799372717E-5	0.5283658191177121	1.4038417419286827E-5	4.3998417425997047E-11	0.5169620641500411	-835.5921816356472	35452.631774862224	48023.71935329235	9540.425144665562	4192.230165069415	134.5487467108309	27	12	2	37	3	0.18585767883009124	0.30776466241117884	0.30561167932556327	0.20076597943316718	
5130000	-10628.749738111424	-9835.14522641451	-793.6045116969143	-9835.14522641451	1055.6494098532703	2.380333527558889	5.2649110241814176E-5	0.6321001822032427	4.852046978589002E-5	9.013773053100323E-10	0.6410255087744285	-749.5865200302308	7187.970001883204	7570.584401799333	1254.9540812907237	1411.8360836516615	602.2643910725353	17	23	3	35	3	0.18585767883009124	0.30776466241117884	0.30561167932556327	0.20076597943316718	
5140000	-10643.082852377333	-9828.666070381836	-814.4167819954969	-9828.666070381836	1649.923285190448	2.5400049031929366	3.6338062355375376E-5	0.5670620287733636	3.4915365391279544E-5	3.9881443920127085E-10	0.5889000607661508	-769.340966923992	15086.881067859465	3542.3923635230763	385.70271593157554	1354.9889425876477	851.9422517057958	41	19	6	8	7	0.18092989721060726	0.3062189843172443	0.3071573574194978	0.20569376105265116	
5150000	-10623.425234106866	-9841.479983420322	-781.9452506865432	-9841.479983420322	852.9305580259468	2.7557403253857666	5.6538961248437815E-5	0.5412010987353729	5.8142059189058074E-5	1.0778163793566199E-9	0.5873081715102904	-738.7509676273303	9114.876033676384	1829.2337575017305	1988.3872464272467	1490.8167525507179	758.4931564562619	40	6	8	21	6	0.1946300053651602	0.3055984115063217	0.3077779302304204	0.19199365289809822	
5160000	-10589.360774274743	-9839.042991950015	-750.3177823247271	-9839.042991950015	748.1031434917186	2.823993929314345	7.775951596177234E-5	0.5139205467028314	7.858482113953147E-5	1.6087126285905414E-9	0.5545325054289487	-707.3641185269737	8273.153757328531	7219.3525083158065	1564.8405902834807	777.3926843530193	389.7913501179931	31	7	21	19	3	0.1880117499091807	0.3055984115063217	0.31707852316257135	0.18931131542192678	
5170000	-10642.456744145316	-9841.843027229022	-800.6137169162945	-9841.843027229022	1161.8759250992898	2.587734796403947	3.985484634578151E-5	0.5494532634702585	4.1843392030397313E-5	4.903967154960167E-10	0.5596205327829051	-757.9894673675918	10351.833788027698	3554.7352970910724	1825.8731208467864	1029.3284294374025	129.50495495555052	42	11	23	2	3	0.19753294828821052	0.3055984115063217	0.30755732478354153	0.18931131542192678	
5180000	-10715.104699258434	-9851.821486885754	-863.2832123726794	-9851.821486885754	2135.137638140314	2.587734796403947	2.0743190512206625E-5	0.4574368455106086	2.1738329388682865E-5	1.2173312957603213E-10	0.5273137441378833	-814.7570788008928	21308.325610940574	4862.680458184124	11888.90853717677	3119.3658239188526	308.3524436073684	45	2	5	26	3	0.1794726114412989	0.3128168893833631	0.30033884690650015	0.2073716522688384	
5190000	-10658.386702190317	-9844.670596161272	-813.716106029045	-9844.670596161272	1277.6103619668986	2.3819808756209717	3.29697105610453E-5	0.5707992030798914	3.9038617665685323E-5	5.420778126562511E-10	0.6661502562874559	-765.3405278829593	36622.04755596077	12255.654508249047	8488.795925399787	2050.5688610389425	88.36294652370468	1	41	5	31	3	0.1794726114412989	0.3128168893833631	0.30033884690650015	0.2073716522688384	
5200000	-10620.24628644737	-9854.97788125313	-765.2684051942402	-9854.97788125313	705.6288271732459	2.3819808756209717	6.097130725730944E-5	0.42125881702099316	6.542097967539213E-5	9.5397562827293E-10	0.4887102385881254	-724.653797445019	6694.0723668445025	3004.7799049238474	1563.8254033496214	812.0953500961496	13.23818791786328	32	29	16	1	3	0.17732853542555163	0.3135317560304581	0.30176805627515246	0.2073716522688384	
5210000	-10611.30612674357	-9844.365727541066	-766.9403992025043	-9844.365727541066	852.8515097829162	2.5739674045393532	6.697604749273882E-5	0.451614885115833	7.334914726394756E-5	1.2933809000637316E-9	0.509501471709862	-724.8091786827573	4738.626970091632	2595.021269728591	4020.568107671782	600.9129645131541	471.7955782903115	34	10	13	22	2	0.17732853542555163	0.3135317560304581	0.3066029777130683	0.20253673083092258	
5220000	-10577.826258931369	-9836.448840088342	-741.3774188430267	-9836.448840088342	607.5509964172568	2.5143384388952814	7.232392388416425E-5	0.4794187275511646	7.645439468046543E-5	1.5083671747607183E-9	0.5458785193077083	-706.5896414909525	6130.465675221118	1400.7022483165683	747.3302366752904	13.907546179730595	5.283274435992345	45	11	22	2	1	0.19037307823138994	0.30663255954873536	0.3041801921067787	0.19881417011309666	
5230000	-10596.453686012872	-9850.793638848125	-745.6600471647467	-9850.793638848125	599.6374007142679	2.5347989257570758	7.454463156985395E-5	0.48811139976666656	8.333077627149949E-5	1.4473461052620685E-9	0.5017477280822845	-703.3708515983113	4661.038928418234	1016.8346095202918	3591.4245851664746	723.8851786160251	12.917145961739513	47	7	4	21	2	0.1910658191979249	0.30663255954873536	0.3029950675489052	0.1993065537044352	
5240000	-10602.543976426556	-9848.323370197684	-754.2206062288707	-9848.323370197684	751.8357690347789	2.4180324162828155	5.4463116689513057E-5	0.4991302434129572	6.056964919829822E-5	7.32574976442897E-10	0.5195161539361265	-712.3001603787611	6281.852654164073	197.9357154309154	275.5754045446609	1409.8702669097595	9.317638984842857	56	8	6	8	3	0.20079841168470933	0.30319539507599436	0.3131230424994232	0.18288315073987382	
5250000	-10593.86466600492	-9857.808915606773	-736.0557503981471	-9857.808915606773	612.8870839806286	2.666782858394815	7.536796161836497E-5	0.402555877265833	7.619352951598014E-5	9.718604424437702E-10	0.42414962843869497	-696.5793448825423	5243.054129671778	3096.2213239560783	739.3662416260222	666.0212800160267	3.356757375328007	42	14	10	12	3	0.21109044002175034	0.29290336673895334	0.3131230424994232	0.18288315073987382	
5260000	-10577.11238696676	-9848.242524390878	-728.8698625758832	-9848.242524390878	507.2476837121548	2.607866691563659	9.339480123017892E-5	0.4323824708536361	9.763044642064768E-5	1.4667774260958044E-9	0.42601573484975475	-691.4412574771852	3487.6549557639073	2343.9686026904155	644.1779573249513	320.24598478681787	37.779710169922375	45	8	15	10	3	0.18370258161327863	0.3202912251474251	0.3131230424994232	0.18288315073987382	
5270000	-10663.288161626511	-9852.626890631625	-810.6612709948866	-9852.626890631625	1467.8978565301827	2.7261659461189383	3.539604309944173E-5	0.49752289733540894	3.7078580663468995E-5	2.757806420111668E-10	0.466032695558827	-767.5580650985682	10286.25772702402	4834.0427757807265	878.5109111117157	1351.6275534001056	175.93051101230367	37	28	10	2	4	0.19398943322301432	0.305822918579484	0.29808626815258904	0.20210138004491343	
5280000	-10595.732802384508	-9825.63098067795	-770.1018217065578	-9825.63098067795	1160.0034301940077	2.4892816333680465	5.004967506959745E-5	0.6297775259937696	5.36341119049264E-5	8.646335727703548E-10	0.5858155237287418	-727.8882524289988	8042.2140594860575	995.5130299537956	1385.1871704246932	1380.8538504408418	204.21800704016636	41	6	17	13	4	0.20827048575448212	0.29154186604801624	0.29808626815258904	0.20210138004491343	
5290000	-10654.030363919883	-9829.924569491588	-824.1057944282942	-9829.924569491588	2084.8946187276897	2.5735931245610297	2.88391953802363E-5	0.5963055557270392	3.0381498342289505E-5	2.936021415300027E-10	0.6080291153669006	-776.5274163839687	23838.02109689365	7260.875409566418	1954.925664896576	3765.9433606523444	367.5777547467776	27	19	27	4	4	0.19603452536639387	0.29968066600212684	0.29808626815258904	0.20619854047889105	
5300000	-10740.730572609833	-9825.323682777629	-915.4068898322034	-9825.323682777629	5821.341150280938	2.5735931245610297	1.0493175544167357E-5	0.5288946789109757	1.0999146430622138E-5	3.630496273948479E-11	0.5698759126596357	-866.5564491999017	41270.6381854138	37534.45538139454	5128.46950412563	1260.5484371622333	251.1439381701196	26	17	34	3	1	0.19379716428071941	0.29968066600212684	0.3003236292382635	0.20619854047889105	
5310000	-10826.385810768841	-9841.064864736496	-985.320946032345	-9841.064864736496	11456.474419394604	2.7118871664572417	4.394449823430934E-6	0.5086261340596577	4.821597035589841E-6	6.4285869962397E-12	0.5710772544447228	-932.6759225348012	125434.9435812275	29295.768573368165	13153.319390896579	3948.567034970814	1040.5748603920235	35	12	30	3	1	0.19379716428071941	0.29647443391859474	0.3172243459630478	0.19250405583763883	
5320000	-10724.767621512017	-9837.095968842135	-887.6716526698817	-9837.095968842135	3950.9566452425897	2.6188405457649413	1.1451215589265364E-5	0.4366159026120493	1.3198390823476368E-5	3.27270298670784E-11	0.4832306694695777	-840.9753751053138	54319.663069101436	6239.357462603193	5156.504933121934	424.30215866445764	405.07279528284545	38	15	25	2	1	0.2041362195740494	0.3038083051696848	0.2937919975974197	0.19826347765884694	
5330000	-10655.39750171455	-9838.422044328881	-816.9754573856682	-9838.422044328881	2172.4391753118675	2.6188405457649413	2.507479529229813E-5	0.47973805675531545	2.8715170367966664E-5	1.5535506630765957E-10	0.47591501928635105	-771.9500354902293	22207.055181179025	1243.7117034924113	658.5496023619813	1744.531950481713	1679.0955570585952	38	6	1	26	10	0.2041362195740494	0.3038083051696848	0.2937919975974197	0.19826347765884694	
5340000	-10646.57672299966	-9845.224622923482	-801.3521000761783	-9845.224622923482	1461.0904664260843	2.8153125338377594	3.2964965032969705E-5	0.5192337649558547	3.5833704393918886E-5	3.1982392361396665E-10	0.5576568589570661	-755.8215754481315	16968.566807152063	1441.6813544200777	1645.5978895630756	3385.31533426676	61.01934998959568	37	14	8	19	3	0.18732280945243315	0.31195748054867584	0.30245623234004493	0.19826347765884694	
5350000	-10678.447070662043	-9843.07675296274	-835.3703176993046	-9843.07675296274	1978.4995783654713	2.8502932026836225	2.4502478370233495E-5	0.46192033343084365	2.7166915541524254E-5	1.8137825786541936E-10	0.5082222334142424	-788.2038549339946	14722.558657950422	16060.320883664279	2709.8903270167807	2385.3195044662148	1702.4486191086014	32	8	6	17	18	0.18732280945243315	0.3042358049219417	0.310177907966779	0.19826347765884694	
5360000	-10702.556533342078	-9836.539513783222	-866.0170195588557	-9836.539513783222	2819.6984766358314	2.548355183884017	1.6539185398679643E-5	0.5415800353639812	1.831341095714287E-5	8.642090332869102E-11	0.5815894585001656	-815.5232530975567	18018.849564872027	49274.98561919294	2238.3016183076097	3299.9998932029284	321.5507603872737	23	14	3	38	3	0.18937124072663267	0.3042358049219417	0.310177907966779	0.19621504638464743	
5370000	-10664.956767737156	-9844.705401874407	-820.2513658627487	-9844.705401874407	1525.3517573669897	2.705396467675482	2.737527289014792E-5	0.48319905989582274	3.0417363602980224E-5	2.561091863400035E-10	0.5596523278310223	-771.8056151193796	8685.716208149679	28162.02861348741	2462.7580498920556	1998.4084200626241	1467.6569684022397	16	17	9	22	17	0.18546188613252496	0.31659051861153253	0.3061383589737489	0.1918092362821944	
5380000	-10665.098995363362	-9833.207458464078	-831.8915368992847	-9833.207458464078	1992.626329572399	2.7010365831467538	2.5277306902141144E-5	0.5710198560626795	2.6974249156565262E-5	2.616534120920766E-10	0.6331418580579815	-778.3650953619457	14926.80472596311	10719.16758146745	45546.20712815303	6412.031803631383	2198.5659004898644	13	7	12	1	48	0.18546188613252496	0.3012639785907381	0.32146489899454334	0.1918092362821944	
5390000	-10609.713333849983	-9837.44722122239	-772.266112627592	-9837.44722122239	856.6024290199942	2.5770362836298153	5.2100644343423004E-5	0.6025182890905907	5.579110306797394E-5	1.2118612261159994E-9	0.668180677989194	-724.5163686067157	6537.317353891581	14017.360398934887	15363.830092322542	1673.5823418233938	128.44565088643844	26	5	7	39	4	0.18546188613252496	0.3012639785907381	0.32146489899454334	0.1918092362821944	
5400000	-10580.305509191927	-9833.407860023497	-746.8976491684294	-9833.407860023497	748.6660260807472	2.7813603171958796	7.043081383848738E-5	0.5150603286624506	6.903919739444983E-5	1.4215560455560346E-9	0.5625986283121233	-700.208693965254	4945.550435447626	14469.239351364024	981.2955325153541	213.44707088736232	1006.690337738503	25	11	41	3	1	0.18546188613252496	0.3012639785907381	0.32146489899454334	0.1918092362821944	
5410000	-10595.456268342723	-9841.453218089042	-754.0030502536804	-9841.453218089042	767.3075937058985	2.874619500029151	6.963935905008952E-5	0.5252851243806779	6.92208513479313E-5	1.5704576751844473E-9	0.5788045901573718	-706.8184945398875	5999.733124667899	28467.876427060284	1481.0430391773768	883.02279473626	57.80297411980354	22	10	40	6	3	0.183782572853651	0.3012639785907381	0.32146489899454334	0.19348854956106837	
5420000	-10699.937601994845	-9847.649761554123	-852.287840440722	-9847.649761554123	2287.5079460840534	2.587453176653583	2.1726875047913305E-5	0.5910051265039264	2.2250197496438276E-5	1.557341346885483E-10	0.5965984703229261	-801.157403561037	15486.793261825096	48120.169264552824	3788.6340796240193	3660.5327455519778	1276.4674649334643	29	4	10	29	9	0.196325234386419	0.30954349290759653	0.3040286613547643	0.19010261135122097	
5430000	-10696.8540214149	-9848.925429398036	-847.9285920168633	-9848.925429398036	3048.3579435299694	2.587453176653583	2.3095540261282466E-5	0.5343350641915365	2.5182597366457448E-5	1.7392391203556953E-10	0.5612531192519408	-798.5894572660765	22095.505093182885	23775.161234788116	2119.3834982630096	3779.7423799272265	1885.509721819269	4	34	3	23	17	0.185770449875947	0.3153483355793775	0.29833485226960377	0.2005463622750725	
5440000	-10679.888828131008	-9841.717966927828	-838.1708612031803	-9841.717966927828	2307.1700605266096	2.587453176653583	2.647786233246265E-5	0.4981432484694377	2.8972464795795486E-5	2.0320503967171714E-10	0.5525043458542089	-789.9445764263888	9890.943232537098	17805.26662526447	14166.156981145296	2385.4832180617573	368.89875346023706	15	3	24	37	2	0.185770449875947	0.3153483355793775	0.31040017018539645	0.18848104435927981	
5450000	-10674.87019747623	-9850.529124582115	-824.3410728941151	-9850.529124582115	1704.6786519970237	2.717950944734959	3.139533809234944E-5	0.4787051142018833	3.250539762348973E-5	3.510124157407275E-10	0.5781913473466421	-776.1797050905262	7591.632232571043	10149.94771530778	17547.114695740547	2309.90939501092	1354.9993209632055	6	20	13	34	8	0.19462020324400928	0.3211262063425522	0.29862634381898784	0.18562724659445146	
5460000	-10709.20745709854	-9845.700855860707	-863.5066012378342	-9845.700855860707	2460.007683549289	2.5498735342315855	2.1109378854084373E-5	0.5317457724798481	2.2389827556034664E-5	1.7039612384945916E-10	0.624069349589449	-810.6750182629141	125656.00949672582	32251.11542382993	18130.323721858495	2679.4292150729016	1105.8262010732133	1	27	17	28	8	0.19462020324400928	0.2981850994058776	0.3215674507556624	0.18562724659445146	
5470000	-10687.597908239228	-9844.366152722108	-843.2317555171202	-9844.366152722108	2262.1949127101525	2.5498735342315855	2.5931565385100895E-5	0.4591584537499205	2.895913178022031E-5	1.799911739165164E-10	0.508571866489213	-796.6222255826967	9340.747119583953	8221.594683621195	9835.205806659691	2564.427869442967	765.010259343226	23	1	26	28	3	0.19311773697633294	0.2981850994058776	0.3114598603471753	0.19723730327061484	
5480000	-10669.464792944647	-9841.543637504106	-827.9211554405402	-9841.543637504106	1819.9850225740868	2.5498735342315855	3.080387914836306E-5	0.49039585583361817	3.492798166795488E-5	3.2422549631194466E-10	0.5787750416407441	-782.0343251878779	14329.076761600634	5802.4233332057665	3707.86118281679	2658.6638936509125	1254.4106143953734	31	11	13	12	14	0.19311773697633294	0.30128723479850356	0.3070404286434773	0.19855459958168692	
5490000	-10672.138636982621	-9840.7513321265	-831.3873048561225	-9840.7513321265	1714.4806494079871	2.5498735342315855	2.8880729855268824E-5	0.41549260723598025	3.247888840510118E-5	2.0163897328482342E-10	0.4734739776701674	-787.4752621472207	15818.274425085048	3664.27820826397	1203.0567570176863	1638.4261875225818	786.7506779376681	42	21	12	3	3	0.19645648249114747	0.30422761561221007	0.3007613023149563	0.19855459958168692	
5500000	-10622.429796652686	-9858.748702996074	-763.6810936566127	-9858.748702996074	701.7657566214143	2.7057157029044583	5.671973932525548E-5	0.4735413110400523	6.843955274863106E-5	8.384818786396222E-10	0.46748301339240994	-723.0438402057915	6255.466482492453	893.9913238893873	749.4032394742186	1345.1965699038308	23.50039620997036	40	8	1	30	2	0.19645648249114747	0.30422761561221007	0.3007613023149563	0.19855459958168692	
5510000	-10657.694779106378	-9844.598864995914	-813.0959141104632	-9844.598864995914	1332.7077254302244	2.661374421002891	2.8539084267510486E-5	0.4635699321901272	3.386409539802449E-5	2.3436013703359E-10	0.513707529137047	-767.2195574577765	7132.026777924442	18218.37871882983	2791.9158892484106	1607.3204988486684	50.90380740855287	10	33	1	34	3	0.19645648249114747	0.30422761561221007	0.3007613023149563	0.19855459958168692	
5520000	-10620.581142794945	-9854.060837902973	-766.520304891972	-9854.060837902973	811.4900574910562	2.6778821220858364	4.633780007332539E-5	0.5046754574829438	5.313005673888116E-5	8.722025696749344E-10	0.6044326056461312	-723.0849880404595	6756.372981521878	13178.775082757462	940.8691723939874	813.0151127592486	29.58551257600031	25	11	39	3	3	0.20604992097290167	0.3083219163538937	0.29666700157327264	0.18896116109993272	
5530000	-10621.847924611815	-9842.930427417916	-778.9174971939001	-9842.930427417916	991.1503270955781	2.431452606140294	4.409690258804676E-5	0.5007314358546464	4.840913778729387E-5	4.749782350378124E-10	0.4927837615947162	-739.2006223098309	10487.877476343316	3800.0213578493076	1722.6545481574924	14.727792809094778	33.23646148127209	36	1	41	2	1	0.20604992097290167	0.29766349710615564	0.2959831446821021	0.20030343723884136	
5540000	-10566.054847391171	-9836.668389598963	-729.3864577922093	-9836.668389598963	510.8966815208144	2.603890337314795	7.881144539153526E-5	0.5834492808148928	8.803952469042392E-5	1.772315668078991E-9	0.5428862260666191	-691.8793928156035	5069.552738350063	6754.4890775634	790.1279786819939	15.13052475842067	10.314264945497376	23	18	37	1	2	0.18814963161492293	0.32446191974967886	0.2901330843052802	0.19725536433011878	
5550000	-10573.009740154184	-9850.328793450994	-722.6809467031901	-9850.328793450994	524.0527344172526	2.603890337314795	8.750467470286975E-5	0.4891566565841556	9.816187950553326E-5	1.8269911064634773E-9	0.4766508693383621	-682.2328536102016	3193.9661233902634	5927.6112019786815	684.0858561567328	582.4903341935898	84.2118489715355	25	12	35	7	2	0.18814963161492293	0.32446191974967886	0.2901330843052802	0.19725536433011878	
5560000	-10550.857171622656	-9853.336073834591	-697.5210977880647	-9853.336073834591	363.54463784410314	2.603890337314795	1.3695832564033106E-4	0.7641811862342637	1.4434929025597827E-4	1.2760309192099862E-8	0.8249234265397372	-656.3413827695819	3179.0706459109438	5729.454311411845	380.76032392720276	578.989107996448	11.234650538687202	36	6	23	13	3	0.18814963161492293	0.32446191974967886	0.29508735375131334	0.1923010948840856	
5570000	-10563.072546394738	-9840.124335935194	-722.9482104595448	-9840.124335935194	429.2314983367414	2.6176757538650404	1.2222225604586258E-4	0.7509490443642404	1.2080729322763342E-4	9.124209621776503E-9	0.8234558964230467	-677.8851755279501	5004.237808897984	4363.056073957627	9321.326997398266	809.6441000735406	53.66510699874615	17	16	10	34	4	0.18814963161492293	0.32446191974967886	0.29508735375131334	0.1923010948840856	
5580000	-10657.940867818168	-9843.166588079524	-814.7742797386427	-9843.166588079524	2033.1831432432114	2.6048092894173056	4.1093832784643025E-5	0.923823851951424	3.750102863015674E-5	1.116452737708721E-9	0.9259590349505189	-766.4977737072055	14643.369892958612	8824.300823484728	4422.6886901671205	2768.8436273344682	2120.9674396867567	13	28	9	11	20	0.18588371064900988	0.3249472904912861	0.29508735375131334	0.1940816451083914	
5590000	-10570.69585407306	-9846.412335381814	-724.2835186912456	-9846.412335381814	449.21149623978795	2.6306621214123704	1.1622702172899973E-4	0.9439942542829092	1.124963448928802E-4	1.261619074986684E-8	1.0200455671532132	-682.9996085438647	3479.4895470843194	2578.5981218725065	853.6845350153718	819.2831078673854	300.0152665828306	40	16	9	10	6	0.20998089134738634	0.30896549529665623	0.29232701921058823	0.18872659414537	
5600000	-10544.437314009827	-9819.588398907497	-724.8489151023301	-9819.588398907497	492.00783390285704	2.6306621214123704	8.99738176542895E-5	0.9009058938744114	9.855264080378411E-5	7.806918203222512E-9	0.9467257472311422	-684.4060436684466	3689.6068562792557	157.07454204320206	142.3378843119304	741.0647000684393	80.7202018804827	54	3	4	17	3	0.20998089134738634	0.2982000425842358	0.30309247192300864	0.18872659414537	
5610000	-10563.401957129781	-9831.166220762148	-732.2357363676332	-9831.166220762148	606.1322452405142	2.396111923971624	7.730727581858124E-5	0.9006785141622964	8.728711786660064E-5	4.401144878318109E-9	0.8100577883302345	-688.5052101893275	1935.076483037412	5257.694549099827	5381.743077657584	660.0470246116214	27.065049010509455	1	28	20	28	4	0.20780605657973483	0.30046804854937204	0.30299930072552395	0.18872659414537	
5620000	-10539.316797774678	-9834.32512532748	-704.9916724471983	-9834.32512532748	437.37411579963236	2.429922794075787	9.522865169093313E-5	0.792422598359968	1.07354775375956E-4	4.628337882188168E-9	0.728827270058556	-664.7632434153827	4935.600478093737	3240.21550598082	166.34094889903315	420.8189267580788	13.556526282749507	1	50	11	16	3	0.18680196579844918	0.30046804854937204	0.3240033915068096	0.18872659414537	
5630000	-10587.19119164236	-9834.0036010509	-753.1875905914607	-9834.0036010509	654.695373039179	2.721211516760424	5.88460428178745E-5	0.7551068298982101	6.898850566662572E-5	1.8407482390507657E-9	0.7058296964081375	-711.0593987821956	9121.007638082563	4219.085319930647	1207.071511417502	638.5669740978184	7.3946889154113125	12	42	8	16	3	0.18680196579844918	0.2958534416939541	0.3240033915068096	0.1933412010007879	
5640000	-10579.067641600082	-9835.995578483644	-743.072063116438	-9835.995578483644	585.1419546274719	2.456836837048893	6.952890287220825E-5	0.7928435900432452	7.640621866768727E-5	3.1892955501427966E-9	0.8448562826724855	-702.7921884606483	11752.361789069866	5038.94886839134	443.34857434481717	180.84230791794488	13.136375853092078	9	43	25	2	2	0.19533551747263844	0.2873198900197649	0.3240033915068096	0.1933412010007879	
5650000	-10617.308434047702	-9836.665679592617	-780.6427544550837	-9836.665679592617	916.2914731858522	2.5787198265669424	4.5449722265610586E-5	0.7296446227590238	4.677522140142709E-5	1.2647182440701858E-9	0.7992949356999016	-738.2417327796893	5710.628174313973	14158.291811535933	974.2890055880747	132.02775617843776	69.99098781899676	13	36	29	2	1	0.19533551747263844	0.2861237347937848	0.3240033915068096	0.19453735622676796	
5660000	-10675.59855140401	-9849.509647755498	-826.0889036485116	-9849.509647755498	1626.4588941133716	2.7274985025529443	3.0393361024947935E-5	0.6793708311378949	3.2305479554606606E-5	3.8422828374870035E-10	0.6721929574311227	-779.0010397487918	10027.001721764029	20749.26958381644	1547.1569262708265	1482.5435773790339	768.9312053638614	9	40	14	15	3	0.19533551747263844	0.29536285583306177	0.28938228059082044	0.21991934610348013	
5670000	-10752.885272392996	-9836.382519899054	-916.5027524939409	-9836.382519899054	4599.787603340712	2.6909447206810175	9.359658335369385E-6	0.6146150291782073	1.0397281916744327E-5	3.731429384537963E-11	0.6249423974330686	-864.5960365301621	50140.96039078741	53347.439837233156	5181.484613308655	4800.0656205786445	164.92419626567718	10	38	27	3	3	0.18669185148426953	0.30218815599786236	0.29120064641438875	0.21991934610348013	
5680000	-10679.15341275799	-9838.872624594784	-840.2807881632076	-9838.872624594784	2046.3691985343162	2.666319623238667	2.4004872711189023E-5	0.5732499757997723	2.3389885908587214E-5	1.7317137483746245E-10	0.5816115711929013	-792.1173158189172	4882.903445727851	18360.175932606402	5445.090967695503	3072.692299213024	87.2629916603049	6	40	6	26	3	0.1909233106455453	0.2944092084683159	0.3018788299898315	0.21278865089630805	
5690000	-10648.031615692438	-9831.131971045537	-816.8996446469001	-9831.131971045537	1670.438105017592	2.747389555306657	2.8648079704569317E-5	0.5061550594714271	2.9593723482715563E-5	2.2922421068859115E-10	0.5078550347111792	-769.8695667329523	5730.964851604736	6743.187578477588	18273.5891633429	1390.430566899173	27.83389491700305	4	5	36	34	2	0.1909233106455453	0.305130542167947	0.3156000777377974	0.18834606944871113	
5700000	-10637.957722437102	-9829.530060993231	-808.4276614438714	-9829.530060993231	1360.334917419581	2.7483813664209875	3.2866491681723046E-5	0.610219703384174	3.402899282650913E-5	3.571474817344869E-10	0.5926346004692475	-760.3837950326263	16471.48520539365	18411.72777259677	10351.303214158013	1696.3627292869958	79.9854557544333	1	3	43	31	3	0.1909233106455453	0.29108190361834674	0.3156000777377974	0.20239470799831139	
5710000	-10616.039383190036	-9839.821752505592	-776.217630684445	-9839.821752505592	945.1310432766845	2.5522027737642863	5.1600894821988744E-5	0.6946859308717782	5.594512209996884E-5	1.2502470801481711E-9	0.7086690570972876	-730.4269953541983	6721.575550475083	5982.669041991997	9952.924076042695	659.8019916245262	468.5024370468458	12	28	5	33	3	0.19187475619369723	0.30462333455327006	0.3011072012547222	0.20239470799831139	
5720000	-10558.324578545793	-9834.66128582108	-723.6632927247132	-9834.66128582108	548.7135554713909	2.5522027737642863	9.436186052243395E-5	0.7001692168824774	9.607423524018836E-5	4.712476512915591E-9	0.7555959923964207	-681.1141331117628	2964.210948870053	8356.807995240237	782.7010338893797	629.4831537950816	155.22084720648326	18	26	2	31	4	0.19187475619369723	0.30462333455327006	0.31064280714831705	0.19285910210471652	
5730000	-10608.527262798378	-9846.60416961386	-761.9230931845178	-9846.60416961386	781.6491832823102	2.518674762480745	6.623534992788743E-5	0.5355184428377295	6.985311913784897E-5	1.4584868119517716E-9	0.5745957686071723	-720.5348696450851	6359.8186588376875	3779.9204776925053	859.7800867998192	1030.1805248068238	30.97857294595694	31	19	25	3	3	0.19187475619369723	0.30462333455327006	0.31064280714831705	0.19285910210471652	
5740000	-10562.888256765078	-9847.478341418822	-715.4099153462563	-9847.478341418822	583.3043215359418	2.4378778671139303	1.0468548252033005E-4	0.6276895137831763	1.0354223508461428E-4	6.380313886401358E-9	0.7334982818388511	-675.2540403953209	2449.9645338671507	4781.009760262441	358.04706949187107	544.3669309248407	94.70832130179699	12	35	18	12	4	0.19187475619369723	0.3174738763739142	0.31064280714831705	0.1800085602840724	
5750000	-10568.872639474037	-9848.243003750524	-720.6296357235136	-9848.243003750524	613.3573072749979	2.7958079985161515	1.0886794038477524E-4	0.6322636319373588	1.060976916218281E-4	4.4099260371041234E-9	0.6388557015531497	-680.2615572486861	3100.765443627071	2866.737840121797	543.9896973573478	683.9998442445283	551.4419989569537	3	45	14	8	11	0.19247833182416557	0.3174738763739142	0.3100392315178487	0.1800085602840724	
5760000	-10587.609356100229	-9853.842507173951	-733.766848926277	-9853.842507173951	648.9950754405572	2.3717232217715405	9.16841403367287E-5	0.519575595269441	9.160516193588373E-5	2.588162516712119E-9	0.5772676618656106	-693.0116824872557	2162.9973191399863	4765.475277775444	463.90700475616393	422.0514568873818	739.8815643385507	9	39	1	26	6	0.19247833182416557	0.3174738763739142	0.3100392315178487	0.1800085602840724	
5770000	-10620.067428702638	-9861.354041130307	-758.713387572331	-9861.354041130307	768.3086480293533	2.6441803327360027	7.953827027014605E-5	0.5125196118633399	7.254668668783109E-5	1.5435822478693476E-9	0.5488870709190312	-716.6613068725095	5479.218927612749	1653.5266391023906	726.7876671423517	1722.107085530077	715.779070823034	41	7	28	3	2	0.19247833182416557	0.3174738763739142	0.3032363562520079	0.18681143554991314	
5780000	-10594.564179086083	-9849.910068576673	-744.6541105094084	-9849.910068576673	671.3848925937097	2.6874056946651494	8.942030972851922E-5	0.6087486630754855	8.673843143283017E-5	1.9848525658230997E-9	0.5665617231932644	-701.9446231968262	6972.534056964707	5953.854278523941	2034.3065972662148	577.5645460955244	379.5715881951797	30	13	5	30	3	0.1834828489420793	0.30500214134599674	0.306234679728572	0.20528032998335277	
5790000	-10609.777829264902	-9868.187918356267	-741.5899109086345	-9868.187918356267	836.1191703940639	2.699958912792813	8.861651898527223E-5	0.642594744882991	8.374812812664571E-5	3.2260282991884636E-9	0.6810133545147213	-702.998066478483	5818.517054693691	1887.8738826525941	875.3486540991522	165.22463468297863	87.44467245864739	31	17	29	1	3	0.1848534483428159	0.2980178530338682	0.32789583887629453	0.18923285974702217	
5800000	-10589.737019943277	-9835.333601700011	-754.4034182432667	-9835.333601700011	884.9381493392689	2.5904606055250454	7.53901200132654E-5	0.7140930901002535	7.577823692222215E-5	2.706179862614832E-9	0.7379884479439505	-711.7715535670578	8194.199343923096	2311.8250299133088	585.7333699030106	991.2787010032713	838.5099728506228	39	6	4	21	11	0.1848534483428159	0.2980178530338682	0.32789583887629453	0.18923285974702217	
5810000	-10622.69051268604	-9840.103508402302	-782.5870042837383	-9840.103508402302	1108.5650022364246	2.7631306467456875	5.0305698460998355E-5	0.5753052643030976	5.160201668780678E-5	6.847935673235656E-10	0.5365066323700698	-737.9448912818368	9777.040729551181	7465.494899868752	1551.9040723370285	1814.0856736157566	432.5848050691958	36	4	16	21	4	0.19675482336914987	0.3065632979652274	0.3133526818770568	0.1833291967885667	
5820000	-10713.298134755436	-9837.395794902597	-875.9023398528385	-9837.395794902597	2546.781377578737	2.66730741172933	1.9797919968719107E-5	0.756973966589255	2.1238629195090668E-5	2.648560559547789E-10	0.874106116532624	-824.6564736443721	22146.40409105116	24940.577319167918	10414.13409223066	6296.8532725840005	1749.4253196873308	36	6	13	17	9	0.19675482336914987	0.2918932863081811	0.3102013629949097	0.2011505273277601	
5830000	-10655.399941617268	-9841.674189230864	-813.7257523864046	-9841.674189230864	1152.2978055478711	2.8478104018162993	3.604734746184725E-5	0.5896888022680421	4.078774337535082E-5	5.339426824790972E-10	0.6510044871778615	-766.5322390218329	11502.48697684772	17811.26553090282	5048.589297233092	1971.8702885032599	335.82545219163916	15	7	31	24	4	0.19675482336914987	0.3068798151413474	0.30814435934942425	0.18822100214007928	
5840000	-10678.215449903257	-9846.973841765603	-831.2416081376547	-9846.973841765603	1659.3634397701312	2.567367911533713	2.521343159581264E-5	0.5804859417008612	3.124293963269026E-5	3.3129531317172147E-10	0.6508042755747337	-785.6523526662914	10962.424650142588	6535.104555694491	2796.980848391189	3009.0459939467783	270.8363276829518	43	5	6	22	5	0.1888846114668888	0.3068798151413474	0.3067804785634737	0.1974550948282909	
5850000	-10738.882283349016	-9849.971966634224	-888.9103167147917	-9849.971966634224	2936.124109491399	2.537121883246989	1.33359389510739E-5	0.5411510801652952	1.5666615819041115E-5	6.726825968835605E-11	0.5647516012258594	-840.0557000314607	24158.317998211092	8137.946833442835	6268.064482947384	6465.082313837896	595.4071384306917	48	1	15	12	5	0.1856965655742241	0.3068798151413474	0.3209185506591193	0.18650506862531002	
5860000	-10727.169995563063	-9830.792858073477	-896.3771374895867	-9830.792858073477	4337.232256951455	2.6724593678002426	1.0842440854413351E-5	0.5450294814186976	1.2918045226161457E-5	4.8991920461880536E-11	0.6086431265736908	-845.2886760101778	31859.980003430697	7151.256187553371	1952.437213433178	8186.115616630468	1771.4796586048944	46	9	8	11	7	0.17311021553696035	0.31970436788032025	0.3080939979201464	0.19909141866257377	
5870000	-10646.659681034056	-9824.450870229575	-822.2088108044805	-9824.450870229575	1477.7780074466611	2.673051369609264	2.920892998494153E-5	0.521314787014585	3.4782032220575315E-5	4.1421928550832793E-10	0.6619066904599512	-775.4155520584749	9999.189312876784	16071.034893326283	1866.341382454029	2606.692320978157	706.8610413413967	45	3	4	21	8	0.19194292612861105	0.293135033933872	0.31583062127494393	0.19909141866257377	
5880000	-10625.50113450559	-9861.64191553567	-763.8592189699184	-9861.64191553567	769.7310773488124	2.702019333362198	4.9295363837739906E-5	0.6718288448266313	6.270427754233311E-5	1.767146044139858E-9	0.7698360548589123	-718.1279193820178	19602.25743416399	5691.632527628604	1685.89710451757	1981.7455080948002	224.2208535913184	2	43	6	21	9	0.19194292612861105	0.2926953693744643	0.3201447977471695	0.195216906749756	
5890000	-10530.576247329705	-9831.309071311305	-699.2671760184011	-9831.309071311305	335.2779419592531	2.6762887231242516	1.1849259036619892E-4	0.6060438741248607	1.3807642157481217E-4	7.3938917859004006E-9	0.671197440964047	-659.4776647217756	1753.072165964622	3622.3830972540927	834.835041603517	649.7607254814068	120.78187935737185	2	43	18	10	8	0.17947853266243882	0.3037675432506655	0.3144643512116002	0.20228957287529628	
5900000	-10601.335340670174	-9828.37988390112	-772.9554567690536	-9828.37988390112	936.9227372179904	2.8286090999050644	4.938893136140935E-5	0.740086301388182	5.655583741382247E-5	1.7672255202495436E-9	0.8028803069534298	-727.8491622651736	8234.109466525711	9572.493217439012	1200.1659575726394	1596.0108944798146	213.8827584233109	24	15	30	4	8	0.17947853266243882	0.3075394302732865	0.3144643512116002	0.1985176858526753	
5910000	-10632.007867446597	-9838.872204171568	-793.1356632750291	-9838.872204171568	1334.6499496321971	2.8489228452763617	4.422200828692186E-5	0.6094354113865346	4.792778508419646E-5	9.156312072776614E-10	0.6518433541087206	-747.3517872097749	7393.920678240393	11081.285158493729	4033.1019406469836	1456.6403216409929	841.7535107967013	8	26	8	27	12	0.18732280863931633	0.30698350423498916	0.3102870323134061	0.19540665481228933	
5920000	-10792.751594459365	-9850.193180460787	-942.5584139985785	-9850.193180460787	6871.920011201443	2.584902939098899	7.846259895481127E-6	0.6447940347561654	8.286577978289281E-6	2.516097209611535E-11	0.6253191174720332	-887.9978039062205	31954.297196155767	59527.38049318336	28794.577462006506	10208.315765477368	3416.7525657345714	13	13	24	22	9	0.18208422565925403	0.30880650929760173	0.3102870323134061	0.1988222327297391	
5930000	-10767.11768211402	-9835.191213605685	-931.9264685083336	-9835.191213605685	7240.297890887866	2.446190820375749	9.324253731218982E-6	0.5927524455598319	9.087325698888374E-6	2.1929053099363457E-11	0.5354126211878627	-878.7014555419223	64097.61694855713	26005.293586030846	6182.8177659844205	12106.60017331553	1572.527597831618	29	22	9	13	8	0.18208422565925403	0.30880650929760173	0.30568894323858	0.2034203218045652	
5940000	-10660.471595273923	-9822.887710234367	-837.5838850395554	-9822.887710234367	1689.1177279366557	2.585471466970951	3.120609698170901E-5	0.695551327920391	2.9814525996870903E-5	3.847861096048812E-10	0.6946785313806805	-791.3725355395533	14119.454892424592	6728.070659619977	5591.977177515867	1681.5992430957126	279.4253091875152	39	4	29	1	8	0.18330551573875328	0.3127453062177219	0.30644025875911723	0.19750891928440856	
5950000	-10638.802709273052	-9838.127309769206	-800.6753995038455	-9838.127309769206	1077.868617856834	2.585471466970951	4.76060200348175E-5	0.7239583211314843	4.570405531402959E-5	8.530628383823894E-10	0.6638930194538516	-755.4030574398105	6112.614187641202	7913.707401406708	3512.8994828316017	2085.8207619264854	358.6901034498312	17	24	8	23	9	0.2012739714857975	0.29245752251697676	0.30644025875911723	0.1998282472381094	
5960000	-10703.668998026416	-9848.993844737925	-854.6751532884911	-9848.993844737925	2084.818156762151	2.511853423528091	2.525519717634288E-5	0.7625763546324746	2.320895380425416E-5	3.353016086916692E-10	0.7745579593701427	-803.4257735752354	28786.17297826661	17902.61650267826	1863.5817169067004	5888.135109185834	1054.5852330619896	3	41	5	25	7	0.1909235571331471	0.3028079368696272	0.30644025875911723	0.1998282472381094	
5970000	-10639.9252072433	-9829.855915213055	-810.0692920302444	-9829.855915213055	1185.864216956026	2.511853423528091	4.1268472789956306E-5	0.7422241615881963	4.007832847265318E-5	6.873720209628408E-10	0.739636374968164	-758.999455405594	54588.45358497211	11237.18061459946	1540.4790503594559	4814.733822717205	288.93418041519953	1	48	17	7	8	0.19072445836380522	0.3028079368696272	0.3057638494371537	0.2007037553294148	
5980000	-10624.126233880965	-9841.025369463767	-783.1008644171974	-9841.025369463767	999.9581780416912	2.4328749461262706	5.480769381665226E-5	0.7168394656064228	5.505131150409112E-5	1.3408498470211935E-9	0.7108943833947452	-738.2240643447178	2832.5999227720754	7539.399819791667	3362.0620564010587	1899.175907741246	458.7632617026561	2	45	7	19	8	0.19072445836380522	0.3028079368696272	0.3057638494371537	0.2007037553294148	
5990000	-10594.81619463771	-9823.811948123217	-771.0042465144924	-9823.811948123217	896.7296723951342	2.5928883060422176	5.8285319437982076E-5	0.7015015798709341	5.814351599025294E-5	1.6529787218367772E-9	0.7164603370054132	-725.6333963307678	5659.362088131865	10831.833436363091	1983.3197618594168	1986.414873320229	70.29408254224201	16	24	14	20	7	0.19072445836380522	0.3028079368696272	0.30774893520432556	0.1987186695622429	
6000000	-10605.898122314342	-9835.247796898568	-770.6503254157751	-9835.247796898568	1035.5301395938536	2.5928883060422176	5.3861739250630123E-5	0.6120414157165869	5.531374127622077E-5	1.2454686859695546E-9	0.6711642386515435	-725.5797748872378	1368.4563294497063	2278.154425225844	9385.576425498506	1545.079975867486	427.69110513956167	9	1	29	34	8	0.18993543639552635	0.3013010234104526	0.30774893520432556	0.20101460498969637	
6010000	-10617.49744522475	-9844.650489661433	-772.8469555633171	-9844.650489661433	913.9115972804759	2.598524323953701	5.850815810144481E-5	0.5434205739506481	5.662407044989579E-5	1.057861435392479E-9	0.582667037787495	-727.1000882777043	4505.162045970642	5228.45510587772	10077.0015118496	2370.6444247539016	233.53866341398626	1	5	33	34	8	0.19365972651741747	0.3013010234104526	0.30816295925514375	0.19687629081698704	
6020000	-10638.01787604109	-9828.62850413128	-809.3893719098097	-9828.62850413128	1679.4932402931918	2.598524323953701	3.6573074517995693E-5	0.5608287620901589	3.573741703748289E-5	3.8311515900176977E-10	0.5719452379415977	-761.3312065299898	3452.45852309379	14231.369908742066	6150.920196603951	3681.9333808672104	383.8935804882787	11	22	3	38	7	0.1980039369181589	0.3017840338752306	0.2972660837019469	0.2029459455046645	
6030000	-10632.16316160017	-9844.296867973311	-787.8662936268594	-9844.296867973311	976.7665240215313	2.506816533512973	4.685582585452962E-5	0.6354791353129948	4.813344316917594E-5	7.728937028008164E-10	0.6215939025920149	-741.1937972727508	6266.828807884133	13824.331246035235	4659.572336437543	2505.8069506864695	178.78201379782027	9	26	4	35	7	0.1980039369181589	0.3017840338752306	0.2972660837019469	0.2029459455046645	
6040000	-10648.559778721468	-9859.78014937984	-788.7796293416284	-9859.78014937984	978.0889059315753	2.5993749857241393	5.319565624814691E-5	0.5930372365298702	5.156090554486334E-5	9.206270883013991E-10	0.6083667514640518	-741.8336186271355	7153.8741317358335	7352.984988354235	12307.785670290845	2487.6972325370293	80.85401033427846	2	18	21	32	8	0.18496896293189685	0.29976774868989364	0.3124392578293244	0.20282403054888598	
6050000	-10618.89593908966	-9828.361080271614	-790.5348588180462	-9828.361080271614	1587.0241341765834	2.5685140275791896	5.323559198099762E-5	0.7530253648323848	5.023854719501866E-5	1.684488737802712E-9	0.7850911503980613	-742.3605728145849	11727.805047073038	5381.919504599083	12055.31224036521	2451.7350619160206	254.34186949523365	12	6	19	36	8	0.1851632479716533	0.29976774868989364	0.3124392578293244	0.20262974550912954	
6060000	-10592.187084468647	-9814.196648821924	-777.9904356467227	-9814.196648821924	1044.0819055983372	2.5685140275791896	5.4821241816799646E-5	0.7056546026282854	5.188988131652325E-5	1.7485401812458504E-9	0.8204386365128206	-729.2024598947671	8250.607013125746	4212.466119355436	14461.348946966727	3378.5899715997257	142.42018533005373	16	5	9	42	9	0.1851632479716533	0.3019909451939499	0.3124392578293244	0.2004065490050732	
6070000	-10625.03093848178	-9831.706561717663	-793.3243767641153	-9831.706561717663	1362.1842956019793	2.8075362489811284	4.306763143515242E-5	0.7353972681546845	4.078467716971992E-5	1.2544568148499333E-9	0.8063464818112246	-741.5451863959315	7094.056596954643	12346.900451286452	42750.167378393424	2736.9184553279874	306.2916965610908	26	4	1	42	8	0.1851632479716533	0.3019909451939499	0.3124392578293244	0.2004065490050732	
6080000	-10655.9510097513	-9846.487808528318	-809.4632012229807	-9846.487808528318	1557.7406955534059	2.370044766307796	3.477085366891625E-5	0.6807395935982004	3.404632941896059E-5	5.742823594512646E-10	0.710400231142071	-760.2058603454509	4756.736856425371	21089.623349026097	5919.0849201987385	3054.2923739631437	307.09114482976037	24	9	6	33	9	0.20272725653346782	0.2899267263727421	0.3124392578293244	0.19490675926446652	
6090000	-10601.07851682666	-9831.42822801384	-769.6502888128194	-9831.42822801384	1002.3549764690171	2.579578529774625	6.953729808880612E-5	0.8620583127912363	6.293714482007459E-5	3.593469788521557E-9	0.9292463016025431	-723.952875053665	5948.573386302505	11291.28514194842	1569.7841392893713	1536.0190935008009	436.75209342310126	28	3	8	34	8	0.20012014583786236	0.2899267263727421	0.31504636852492984	0.19490675926446652	
6100000	-10620.478793719196	-9850.100645075785	-770.378148643411	-9850.100645075785	842.2475279620245	2.430893159668609	6.207873280869321E-5	0.6942878556337255	6.189860806790817E-5	2.2341538479782223E-9	0.7578755678104303	-726.7463392507627	6388.907371600923	2242.6147231870727	1969.097568590193	2334.988895221805	567.049268902848	38	12	4	17	10	0.1961959119003358	0.2899267263727421	0.3189706024624564	0.19490675926446652	
6110000	-10599.454954656034	-9836.937586598811	-762.5173680572229	-9836.937586598811	811.5709598894084	2.4720750770429594	7.762083499644236E-5	0.8221126235903097	7.238893365441334E-5	4.3578150820331075E-9	0.9240841091892412	-721.4370673928229	9137.843438874586	1768.1109948638532	951.1746149641978	528.5051982313936	66.73655739965676	31	17	31	1	1	0.1824565460522403	0.30366609222083757	0.3189706024624564	0.19490675926446652	
6120000	-10625.562726882248	-9842.599359275768	-782.9633676064805	-9842.599359275768	1025.8099958769728	2.6328971428373933	6.015726665744684E-5	0.6874503624438888	6.0457705679134215E-5	1.5526892428920985E-9	0.719739362866528	-735.5462663805513	7689.340380186667	11222.713112109395	3055.051369653197	4379.244218090471	767.2621916223046	19	15	9	12	26	0.18969901373257095	0.3048936674981505	0.3105005595048128	0.19490675926446652	
6130000	-10633.552748913971	-9836.696605821584	-796.8561430923876	-9836.696605821584	1477.8097995168023	2.6328971428373933	5.018674623175799E-5	0.7167525452626909	4.99406644082225E-5	1.051829832190262E-9	0.725927541004106	-747.9356391806103	2834.4451918668346	9561.056626345971	4884.4370482226295	8428.142698014051	1437.4922839898932	1	23	17	6	34	0.18969901373257095	0.3048936674981505	0.3165487003635176	0.1888586184057617	
6140000	-10636.761158428206	-9830.05913633484	-806.7020220933673	-9830.05913633484	1552.4874361326317	2.87180028276004	4.534904639592011E-5	0.6889146694716731	4.493386699175985E-5	1.1041787354404913E-9	0.7884512270486885	-758.5092105909731	15261.212850678781	9303.677074148489	5762.169620701906	4221.22461044272	1186.3443022858821	12	24	5	12	28	0.18969901373257095	0.3000276078268514	0.3221210697571218	0.18815230868345664	
6150000	-10762.29033906401	-9839.732907983744	-922.557431080265	-9839.732907983744	5071.857533591561	2.778333503143845	1.1691120262889291E-5	0.6156781399481078	1.1681513666238305E-5	4.842201446938801E-11	0.6453311049226099	-865.372314652889	34925.655726190496	69031.53826554802	67459.91330426476	27294.247084333798	4563.921243132283	10	1	7	28	35	0.18969901373257095	0.3000276078268514	0.3221210697571218	0.18815230868345664	
6160000	-10695.853669273536	-9833.576961209903	-862.2767080636331	-9833.576961209903	3214.027724971046	2.978182267570548	1.8970940843987028E-5	0.6002480368555795	2.018500943788357E-5	1.5513978441767223E-10	0.6534423669269536	-810.8338700555995	22310.869331235874	14813.533107252946	25478.636927175296	3319.478477020996	2539.677600704131	8	10	25	27	11	0.19571330129656103	0.3064313557326377	0.30416329611352577	0.1936920468572763	
6170000	-10768.399406609726	-9849.077322600166	-919.3220840095607	-9849.077322600166	4166.072737981063	2.9090350762421253	1.021231031374754E-5	0.7102620904656755	1.1145625208093624E-5	7.516057173857261E-11	0.8007572619709318	-863.976458111255	41245.221138379464	29605.82981384486	44104.22483195002	3332.259518789786	6945.1955474650595	14	11	18	4	34	0.195428570559451	0.3044477606720236	0.30416329611352577	0.1959603726550004	
6180000	-10699.288548736891	-9841.215731491764	-858.0728172451269	-9841.215731491764	2435.1541546252643	2.6988335476577783	2.2120734920771868E-5	0.5487536269736057	2.3368149122561058E-5	1.444045359868624E-10	0.5817067755004621	-804.6041862578871	16005.996628833567	21840.972889325236	20461.064507210067	30491.68929017727	2085.656364779309	10	2	26	10	33	0.19467357257239676	0.3143188193308952	0.30491829410058	0.1860893139961288	
6190000	-10664.87748296255	-9847.655678515366	-817.2218044471848	-9847.655678515366	2168.0645057756637	2.6988335476577783	3.473489400197249E-5	0.7354867895874456	3.338219811493138E-5	6.272200961714861E-10	0.7662725639184396	-772.972960682609	14367.495196738046	1869.5221143579774	2161.384873380652	1383.746552315298	144.58722118600147	45	24	5	6	1	0.19467357257239676	0.3143188193308952	0.30529913918518004	0.18570846891152878	
6200000	-10738.44344374581	-9838.79833230314	-899.6451114426684	-9838.79833230314	5278.759401705242	2.6988335476577783	1.3871532248175468E-5	0.851038857191024	1.1895633737187826E-5	1.1296168577172573E-10	0.9074690707777744	-848.7727906934452	21913.188223676723	41006.0400461974	3175.356410466953	2742.9933403496557	1291.6476470051716	38	8	18	11	6	0.19467357257239676	0.2931346675414581	0.30529913918518004	0.20689262070096592	
6210000	-10664.552621419527	-9832.505132527076	-832.0474888924517	-9832.505132527076	2236.8496493191788	2.801392192028124	3.179331785014834E-5	0.7460594237030245	3.091364614287729E-5	5.202350936788434E-10	0.7960509015884194	-782.9421917104372	15404.67766686911	11768.42847605741	9435.754165227336	2705.7177352077965	2271.738423585957	21	21	2	5	32	0.19467357257239676	0.3152236810949463	0.2887751200500639	0.20132762628259385	
6220000	-10686.145981578014	-9832.063503664589	-854.0824779134247	-9832.063503664589	2738.797608406093	2.6726062357748157	2.4843847371746714E-5	0.9311652670643347	2.4556751064947496E-5	4.5463683107268977E-10	0.91980997363109	-807.456283070343	14651.15585714315	3647.569318393515	2846.543873275571	2840.9057998399035	191.6196518731908	47	13	3	17	1	0.19467357257239676	0.3164641331735546	0.2887751200500639	0.20008717420398553	
6230000	-10529.451197308897	-9837.483348231633	-691.9678490772642	-9837.483348231633	324.3780499697166	2.6726062357748157	1.6206723137964288E-4	0.9432831762305307	1.6420297642887773E-4	2.021429918595566E-8	0.9337074715598923	-654.3710440604051	2040.0113661139155	365.3675038135561	478.3246114897062	525.803269280279	81.39093842674528	55	2	10	9	5	0.19467357257239676	0.3164641331735546	0.2887751200500639	0.20008717420398553	
6240000	-10497.990908751543	-9839.931568217708	-658.0593405338345	-9839.931568217708	359.5824702900169	2.6286044308712153	2.3832182213991222E-4	0.7662837612728255	2.2180298732170551E-4	2.4934608256737174E-8	0.7657284500939037	-620.7049356911539	1445.4815650448834	2140.9753934475257	333.2942326237023	309.11739994125014	100.30638595394147	48	3	3	17	10	0.19467357257239676	0.3119887674949883	0.2932504857286302	0.20008717420398553	
6250000	-10492.51053626702	-9840.323652021518	-652.1868842455028	-9840.323652021518	212.06232579988358	2.3555382666316445	2.671042322371886E-4	0.7634375998922074	2.515472779680724E-4	3.6842691392118046E-8	0.8108444361549622	-617.7480199472811	1633.7272148278723	368.4072292525497	403.0028314743584	93.50597166856558	98.66892911905401	47	21	2	9	2	0.2003085668365554	0.31412691353615346	0.29089199511921504	0.1946725245080769	
6260000	-10463.969570425874	-9833.920167823037	-630.0494026028377	-9833.920167823037	151.45928493178383	2.2451511501685575	3.1173299334238963E-4	0.6943624245133715	3.195245241283223E-4	5.009307310902837E-8	0.7387578940037627	-596.2242965937581	1003.4743842883272	194.9184358779075	346.59579146068455	264.87290470041887	64.79490265543643	55	7	3	5	11	0.20072650056912503	0.31412691353615346	0.29089199511921504	0.19425459077550727	
6270000	-10472.85244108651	-9841.97127953247	-630.8811615540405	-9841.97127953247	174.72235055227443	2.6213978104543116	2.8891062981080287E-4	0.5086719121234724	3.203295052376325E-4	1.9527281305124492E-8	0.4934343327992234	-594.9765636325549	971.3193643672266	1892.5142562419094	711.5836294294861	221.5782528063329	35.89417057300876	25	3	28	21	4	0.18952579181840926	0.3160134172318575	0.2980469960701301	0.19641379487960398	
6280000	-10492.866320304134	-9857.345029633161	-635.5212906709738	-9857.345029633161	175.44111154840556	2.685928742420341	2.910866465005183E-4	0.4637635660495899	3.0413707740257426E-4	2.1318169529076595E-8	0.5152851274446063	-599.6709841944842	1353.6248185681957	1495.1166742520027	944.6308426964118	216.6531997880651	48.76905648266679	19	15	22	21	4	0.18952579181840926	0.3147226198317488	0.29933779347023876	0.19641379487960398	
6290000	-10487.727423425526	-9848.649364038982	-639.0780593865439	-9848.649364038982	198.7831564799085	2.684509137171972	2.615309855233307E-4	0.5618080001144374	2.692699750264051E-4	2.0159922607281424E-8	0.5527428261250917	-602.8805657573604	597.9704447351845	907.6240547861606	1310.0980467527984	366.71711682366094	85.09982628198658	2	3	40	31	5	0.18952579181840926	0.3196488624409532	0.2944115508610344	0.19641379487960398	
6300000	-10512.362198923222	-9843.300489279607	-669.0617096436144	-9843.300489279607	294.79533719721906	2.4629079009148103	2.1861662735321336E-4	0.6250869772020834	2.218753366689938E-4	1.839383727306692E-8	0.6571643390247323	-630.6921109833755	552.5933707045391	1856.5578694900516	1265.6764423278728	502.20061401316457	119.3498123706431	1	25	19	32	4	0.18952579181840926	0.30884391545545403	0.28882217174694486	0.21280812097919266	
6310000	-10514.696791734603	-9840.60442605038	-674.0923656842218	-9840.60442605038	262.4259100300515	2.4629079009148103	1.8364538625354444E-4	0.5829553449884917	2.058788730845941E-4	1.3206874828701376E-8	0.6093426481857204	-633.4649138506035	1545.6170467151162	2080.504185131258	2947.6218397454563	928.2987513827363	341.3027603475892	13	2	11	30	25	0.19139703802719704	0.322095093351593	0.28882217174694486	0.19768569687426593	
6320000	-10534.438458004834	-9845.808892403042	-688.6295656017927	-9845.808892403042	323.09213055221835	2.5786082026866572	1.4418660068630796E-4	0.5527377102465771	1.626834936269416E-4	7.308362949941049E-9	0.5949921972471328	-646.3087318591749	1381.2906248162838	1462.4892140282477	4519.763578092712	1574.9515513542078	507.55193652724563	15	2	11	10	43	0.19139703802719704	0.28752019330729855	0.3233970717912393	0.19768569687426593	
6330000	-10545.53763190834	-9846.8233742163	-698.7142576920412	-9846.8233742163	383.1530138523789	2.678178253437629	1.519089466443451E-4	0.5435607608637554	1.5499338929451944E-4	6.847052571472845E-9	0.5895163997993502	-659.3308082119889	1991.6816689288576	3297.4836910611857	986.2316949460125	506.5628388266771	263.7260808149986	33	3	11	6	28	0.19139703802719704	0.2977643961533132	0.31315286894522465	0.19768569687426593	
6340000	-10521.511649782899	-9844.363139433097	-677.1485103498009	-9844.363139433097	330.3395003785975	2.678178253437629	1.8278343071613515E-4	0.43160202763835104	1.8063833487893434E-4	5.101029063540843E-9	0.4095116921353471	-640.8231727932769	2124.997459725733	898.7802076781335	394.35758813006163	546.3612736982966	51.53636964361247	34	18	11	14	4	0.19139703802719704	0.2977643961533132	0.31315286894522465	0.19768569687426593	
6350000	-10542.398552400717	-9851.169044480635	-691.2295079200811	-9851.169044480635	332.5521190858805	2.474691606005357	1.531426331517636E-4	0.4910623693150082	1.5549565225174362E-4	5.591542787578405E-9	0.4823658516157408	-652.3203095758337	3299.1547775516533	2116.7507703897795	528.597455982426	745.2827486139493	108.37826280055685	6	32	26	13	4	0.19139703802719704	0.30241561215734936	0.31315286894522465	0.19303448087022976	
6360000	-10536.977577612925	-9839.251123294862	-697.7264543180628	-9839.251123294862	379.8251995205918	2.445612998548789	1.1458869128579134E-4	0.5242946893434361	1.289147260926365E-4	3.9286788351206604E-9	0.5387076482146222	-661.2137340225177	3012.7417161679887	4546.611727290435	714.7433155541913	38.52234349848394	11.626892286120833	4	37	37	2	1	0.19139703802719704	0.30241561215734936	0.31315286894522465	0.19303448087022976	
6370000	-10550.157532144689	-9842.082153743504	-708.0753784011855	-9842.082153743504	445.02249684529977	2.4953976368220436	1.0235292837155484E-4	0.474000940043793	1.1101815677415095E-4	2.378427302237011E-9	0.5026024984549484	-672.3743741123901	2184.5117663562714	4496.592966497046	942.4211980255958	20.437728661399003	1.8633833818188594	6	35	37	1	2	0.19139703802719704	0.307399598547588	0.2996198454411497	0.201583517984066	
6380000	-10560.926303587812	-9848.323249242241	-712.6030543455712	-9848.323249242241	469.5535312278123	2.5813594644943665	1.0560069194264356E-4	0.40313867978682577	1.1039699949795642E-4	1.952353584383183E-9	0.4194659099325836	-676.8098805253146	3063.8632524026966	3431.3287961066835	852.7764508971147	49.58962974561956	4.040684610031962	41	5	32	1	2	0.19012366847290205	0.307399598547588	0.2996198454411497	0.202856887538361	
6390000	-10568.5097039231	-9856.433851304408	-712.0758526186919	-9856.433851304408	512.6490360374055	2.3115435247691396	9.842808391701113E-5	0.5027782329274165	1.0593059376818934E-4	2.1472072596466684E-9	0.471951233879027	-677.134942905276	3797.709278539552	1700.2758592682453	569.7936754886335	34.21999496376636	20.535756004820623	40	10	28	1	2	0.19012366847290205	0.2900144682251798	0.31700497576355796	0.202856887538361	
6400000	-10583.128969420462	-9856.42725987187	-726.7017095485909	-9856.42725987187	492.28482803054203	2.88332471649028	1.062968395235075E-4	0.6080452213176917	1.1423531810702757E-4	3.2671966032916517E-9	0.5717899228866196	-684.9328090016633	3296.1907545492104	1114.734223490842	1027.7178737046181	2254.309201380341	379.3507360828694	44	12	7	1	17	0.19012366847290205	0.28143062689116627	0.3106703263039252	0.21777537833200725	
6410000	-10561.748446157078	-9846.665655505238	-715.0827906518407	-9846.665655505238	525.3440176512968	2.572307473137905	1.1294425880374114E-4	0.6334936620433772	1.1081198172901965E-4	4.008759552680142E-9	0.5808352186852465	-674.016717378224	1442.266102955298	4607.277379354692	753.9402669889196	836.7255139666532	12.472299906139868	10	30	29	10	2	0.19825320283379616	0.28143062689116627	0.30254079194303113	0.21777537833200725	
6420000	-10539.591717558791	-9839.741142761326	-699.8505747974643	-9839.741142761326	544.2902441507794	2.572307473137905	1.3293390374367225E-4	0.5424791908026612	1.277609135420891E-4	4.195869964921335E-9	0.5379725036117329	-659.3565212529467	2680.667868217354	5886.174584892253	688.6371410785591	440.5551737421508	227.05823437819237	9	25	30	14	3	0.1994556029409612	0.28143062689116627	0.3290854190595902	0.1900283511082831	
6430000	-10574.876550296725	-9858.369293156667	-716.5072571400586	-9858.369293156667	553.9560464441827	2.373098584767211	1.1515708615729997E-4	0.5096165278070112	1.2026318691897328E-4	3.235799558368869E-9	0.5097692270276555	-675.8075892346512	6011.435870382013	4224.583013302038	1451.927727276466	441.4907219049386	212.7791795394546	25	19	10	25	2	0.1994556029409612	0.3168532380527329	0.29366280789802357	0.1900283511082831	
6440000	-10541.4678394282	-9835.810825067632	-705.6570143605683	-9835.810825067632	601.1083135074416	2.7630137867855353	1.3115981707421482E-4	0.6736516111202372	1.422928420978599E-4	9.919744102045226E-9	0.6997037940482511	-666.2480595233318	2414.786543799539	1868.3296525875276	515.2361299219286	250.15708580876984	637.0308633711384	26	29	17	4	5	0.1939509352107094	0.30804085171027384	0.29916747562827534	0.19884073745074218	
6450000	-10547.861815600307	-9829.648674531765	-718.213141068542	-9829.648674531765	804.6045631532738	2.854351597064457	1.0688488593270568E-4	0.6993994363919904	1.0783543013673599E-4	6.284908231835497E-9	0.7206122586399963	-677.3843884587981	4681.33268689514	809.5894828164594	1321.3816674427653	928.3134936332912	125.35316446042711	27	10	9	32	3	0.19609383679384154	0.30804085171027384	0.3055714930239739	0.19029381847191154	
6460000	-10603.267292450959	-9854.261767777534	-749.0055246734241	-9854.261767777534	802.3750030724273	2.6898460135786193	8.48309199271349E-5	0.5761386282615716	8.836635220635325E-5	2.6300385793364275E-9	0.5929785160586865	-707.140404702579	5101.198057495656	3722.435114596941	1724.800934080749	865.6584267512775	486.7036429867932	29	12	15	17	8	0.19609383679384154	0.30804085171027384	0.2983239081340418	0.19754140336184364	
6470000	-10556.592033704519	-9836.006470603195	-720.585563101323	-9836.006470603195	610.7771800315517	2.3650421248866818	1.0579638690624962E-4	0.5860113593607449	1.1198374405240567E-4	3.3898324853513407E-9	0.5615426785195172	-681.0862737614592	4013.5744597999064	1862.2605182541815	1048.7800064827024	623.3327846115126	222.38810810330105	38	10	12	18	3	0.19609383679384154	0.2997202327087463	0.2983239081340418	0.2058620223633712	
6480000	-10573.746361088772	-9860.314735029577	-713.4316260591952	-9860.314735029577	543.0899075671401	2.3203763232214625	1.0981658019092802E-4	0.5550753390017288	1.1576939325874373E-4	2.9769239745157347E-9	0.5119023282779789	-677.5130835797835	2866.292096052171	1875.8216611727157	570.7477026844666	60.30127710294617	64.31930815891722	34	23	21	2	1	0.19609383679384154	0.2997202327087463	0.2983239081340418	0.2058620223633712	
6490000	-10529.969209816647	-9839.654480779098	-690.3147290375495	-9839.654480779098	374.47142718028977	2.833631513924385	1.6065444438136993E-4	0.6680311418257782	1.6553399664435365E-4	8.969135242617802E-9	0.5961519536847625	-650.7102285097088	745.1342320055155	2727.799784508967	336.5617136963487	503.41488626419925	347.1802282378488	5	43	13	9	11	0.19609383679384154	0.2997202327087463	0.2983239081340418	0.2058620223633712	
6500000	-10528.85377367664	-9850.0443155171	-678.8094581595391	-9850.0443155171	375.8982613151796	2.4519180872451307	1.5279759940512328E-4	0.6231790990348042	1.5489612520722901E-4	7.595453659371314E-9	0.6135243704004184	-639.3437661989482	1871.0067877987087	3359.7650567793007	841.3270348232335	423.2721689381962	330.30310471954743	10	27	8	4	32	0.19609383679384154	0.2965167417932845	0.3015273990495036	0.2058620223633712	
6510000	-10549.255737591022	-9864.398353304145	-684.8573842868778	-9864.398353304145	390.79052989007	2.682159953506036	1.4629245773748525E-4	0.4743764821713904	1.5880139908715755E-4	4.04739734079706E-9	0.4253818030912663	-646.623675938845	461.5384516953885	885.5297468559979	2903.28201821194	349.1867834408669	103.18157949388974	6	2	32	38	3	0.18809485216701574	0.3045157264201103	0.3015273990495036	0.2058620223633712	
6520000	-10561.622619432448	-9844.540993599127	-717.0816258333209	-9844.540993599127	455.13375943663317	2.574239577478401	1.3177608741785787E-4	0.7116414469462907	1.325274158573958E-4	5.8113655362141556E-9	0.6257814873536005	-676.0466642115315	3777.91319158552	3297.994423363527	1899.7922500499703	581.2497406664404	166.4546682699056	19	26	8	25	3	0.19607157559048774	0.3045157264201103	0.3030923658927367	0.19632033209666608	
6530000	-10593.347278016465	-9858.476518205556	-734.8707598109094	-9858.476518205556	611.9586453397706	2.3944603196147294	8.716651032049532E-5	0.5987672204940901	9.117868175645083E-5	2.0233526950128326E-9	0.5526916498011569	-693.9155537809507	7549.886635363394	1105.9380214942162	1660.0531695692603	630.5507260887058	87.56781279169437	28	1	35	13	4	0.19871283097951872	0.2887137563299432	0.3057297223625821	0.20684369032795674	
6540000	-10594.785697406613	-9844.979113149753	-749.8065842568593	-9844.979113149753	835.0075260115024	2.582542139799561	6.89952680440888E-5	0.5651702646040948	6.955148010623767E-5	1.2696145500902366E-9	0.565129303262318	-709.0783177619296	7710.286740579259	1707.3306648253144	642.8422683956841	822.6192593507067	256.20826371670074	32	31	13	3	2	0.1802462350201957	0.3039378801571211	0.31552778588895436	0.20028809893372965	
6550000	-10584.152835050447	-9829.37387283548	-754.7789622149674	-9829.37387283548	716.6482726378406	2.7692674153631884	6.235682445258384E-5	0.5810191995843901	6.892959660891662E-5	1.5346138878943759E-9	0.5936750156089968	-712.8351577538299	8951.33334704897	1022.6534385839536	1613.9458880703876	1031.6909351065594	17.183079368697715	39	22	8	9	3	0.1802462350201957	0.30851887616078993	0.311921567803371	0.19931332101564417	
6560000	-10600.761890059874	-9833.00258965399	-767.7593004058829	-9833.00258965399	829.8191709157151	2.7499521642215785	5.451482191776903E-5	0.7296413122517765	6.0952159953161287E-5	1.8346757682263057E-9	0.7432316912206788	-721.462656373823	10072.46745563388	12455.615936700904	2312.794657265926	2184.5046438701056	3.6084593884798566	24	10	10	34	3	0.1798945050878097	0.30851887616078993	0.311921567803371	0.1996650509480302	
6570000	-10611.30364639516	-9836.670897349091	-774.6327490460683	-9836.670897349091	1000.113747666134	2.4766279977673125	5.079797481535729E-5	0.482795727896268	5.383318231296005E-5	6.569015358752967E-10	0.4960434355461321	-728.9473676671436	2904.748676361702	12576.015330940889	3341.4096098468103	1631.6038902668117	21.814993823857026	9	29	9	31	3	0.1954925738642328	0.2929208073843668	0.311921567803371	0.1996650509480302	
6580000	-10584.031251690472	-9837.686098912322	-746.3451527781513	-9837.686098912322	682.7992521213008	2.847413453235646	7.187271254820546E-5	0.5143649463170238	7.560073936341268E-5	1.7081962614108976E-9	0.580490293226081	-706.6010125419178	5358.767592048836	841.7160294117361	1149.1342062456797	761.0774493946592	23.616155325572315	40	3	30	4	4	0.1954925738642328	0.2929208073843668	0.311921567803371	0.1996650509480302	
6590000	-10604.738379436554	-9831.483043521694	-773.2553359148599	-9831.483043521694	860.4164118180549	2.716060681152751	5.48360997023184E-5	0.6092551837636634	6.24346434170022E-5	1.4491519895089453E-9	0.6506648641632382	-732.3023826134506	6844.053233449868	1404.7624214536538	874.8618544851182	998.4801955852583	176.07143076953298	40	17	1	19	4	0.1843341548297412	0.30457064081576984	0.30165294973230256	0.20944225462218719	
6600000	-10608.168194699929	-9842.988493632396	-765.1797010675319	-9842.988493632396	788.5586756267277	2.716060681152751	6.218427297634067E-5	0.6060759524884671	6.81153824965242E-5	1.4891995470490084E-9	0.645534549837014	-722.4963532798881	6453.515713562569	4194.944221274047	1584.025973021698	1353.0396005353898	177.19747507874115	33	12	4	28	4	0.17433125234929425	0.3145735432962168	0.30165294973230256	0.20944225462218719	
6610000	-10625.864378675611	-9859.347091136164	-766.5172875394469	-9859.347091136164	875.1138924812243	2.716060681152751	5.440245783609865E-5	0.5215481232000901	6.294964846517186E-5	1.071902467579462E-9	0.5728650377846586	-723.2737580748362	6847.738054673278	7018.44008694074	1733.2319724918798	1116.4793419068444	464.7946039827925	22	14	19	23	3	0.17433125234929425	0.3145735432962168	0.30165294973230256	0.20944225462218719	
6620000	-10602.589483922988	-9856.955594435865	-745.633889487123	-9856.955594435865	662.1340938515821	2.7411695823731	7.509662923166455E-5	0.5460393597363643	8.075720857408358E-5	2.000455235913376E-9	0.5912215473702972	-704.7508264210459	8860.218798855174	1856.6115664745441	632.1535473200083	863.7733709620534	35.1429037920651	31	21	17	11	1	0.18632743529854776	0.316833030122035	0.30407425858604364	0.1927652759933743	
6630000	-10641.291102856443	-9852.944951317118	-788.3461515393244	-9852.944951317118	1156.2386191090993	2.7411695823731	3.7030419083065806E-5	0.5507088309304493	4.463654631404168E-5	5.492634404463739E-10	0.5933359274064886	-740.4019396806534	15753.500532992199	35163.97610280264	2765.113731910878	1506.0377590591077	34.345654901198536	18	7	38	15	3	0.18632743529854776	0.3043634374338644	0.30407425858604364	0.2052348686815449	
6640000	-10643.648068205574	-9838.773954755878	-804.8741134496958	-9838.773954755878	1657.2834619229063	2.5142710936098256	3.2602633360598015E-5	0.5702426145835623	3.9299080852763765E-5	4.824131418974046E-10	0.6156069795665818	-757.5343645680954	10089.37886413599	15140.006275356318	4365.243199995544	2837.4474828342295	1407.243138903652	19	9	18	18	17	0.18632743529854776	0.3161200215498201	0.29231767447008794	0.2052348686815449	
6650000	-10643.951265931848	-9835.726842961416	-808.224422970432	-9835.726842961416	1697.6011590902867	2.5142710936098256	3.726255116452354E-5	0.569936014676785	4.1139385227379524E-5	5.250915547094342E-10	0.6062029699864214	-760.3320678852567	13007.021958285339	21324.26728382956	3699.7326820355865	2386.1782383568725	1237.8062292055085	33	2	19	14	13	0.18632743529854776	0.298715524670266	0.30353269326600246	0.21142434676518446	
6660000	-10642.495666088278	-9851.740140298723	-790.7555257895548	-9851.740140298723	1689.6905832207199	2.6573980996835136	4.667221376987473E-5	0.37131678347641517	4.836954010603176E-5	3.497289590953768E-10	0.4043847277868241	-744.4895813530987	8448.013085409157	9359.236979972973	12279.393652717852	1565.6332414169606	587.0585809272914	8	14	20	35	4	0.18632743529854776	0.3045366842854926	0.308672811218344	0.20046306919761633	
6670000	-10679.290182256278	-9837.4256104169	-841.8645718393786	-9837.4256104169	2737.3392301234453	2.6573980996835136	2.5626918438923457E-5	0.42812729017838536	2.543387841216286E-5	1.369115560378629E-10	0.4787454844398296	-793.0528391059773	20134.00300036752	12179.212935902131	16520.29817435286	2494.8387814347197	944.3941201596003	2	1	41	34	3	0.18632743529854776	0.2988261670882856	0.31975734563646924	0.1950890519766981	
6680000	-10651.541888045389	-9846.427335383165	-805.1145526622241	-9846.427335383165	1985.4537826156848	2.873899195554376	4.074508897891549E-5	0.5322217506991513	4.199581617927527E-5	4.26719731106946E-10	0.5085071245509066	-756.6247380550665	7586.664887817614	13636.939619702312	15260.67226120752	1809.4717150731774	1667.274113756252	7	15	21	33	5	0.18449155241765147	0.30195089289575866	0.31902443407434083	0.1945331206122497	
6690000	-10591.97571468804	-9835.340624466166	-756.6350902218738	-9835.340624466166	1220.517103366465	2.5072855163374013	5.913273300231087E-5	0.5354361785038639	6.234943782473592E-5	1.0847880123753612E-9	0.5431085491256018	-711.6481366606158	7702.67596807452	5737.28378724699	8507.638512145677	1047.7690894451457	202.35278598120019	23	3	15	37	3	0.18849010115288925	0.30195089289575866	0.3123882664616651	0.1971707394896876	
6700000	-10717.58774606971	-9832.482284602042	-885.1054614676682	-9832.482284602042	5975.374030502391	2.7801117304512104	1.3715611086381656E-5	0.7315235135298017	1.3901182184443622E-5	1.1879252185990149E-10	0.7189869921323578	-832.1835949604433	24086.25737566165	39685.61543138883	23864.905957547177	3609.4026894793237	3023.6493259528693	29	9	1	39	3	0.18849010115288925	0.30195089289575866	0.3005913133186557	0.20896769263269704	
6710000	-10679.645756775028	-9826.607267568927	-853.0384892061008	-9826.607267568927	3603.8848708020178	2.403026997408469	1.822382756073719E-5	0.618739091585599	1.9642475226081695E-5	1.5925342360390666E-10	0.681662550213601	-804.9320865026892	20478.709453979172	16704.068279690113	1983.7668703601885	3272.070347947305	417.1327185657472	39	2	29	8	3	0.18849010115288925	0.30862051968212256	0.3005913133186557	0.2022980658463331	
6720000	-10727.991197363004	-9854.066206984564	-873.9249903784396	-9854.066206984564	5581.418261587104	2.876189874486122	1.5003211790744654E-5	0.4495967312426188	1.4894370674989006E-5	6.686565715529073E-11	0.5393771371211997	-826.7843765434002	34713.126440232285	2316.8618102286173	2721.9427913635877	3153.9000221585425	1260.6455825209139	42	12	8	16	3	0.19476270747352858	0.29588204807395524	0.3005913133186557	0.20876393113386113	
6730000	-10726.257543726815	-9837.2339522684	-889.0235914584159	-9837.2339522684	5994.556337818382	2.7948185117351727	1.3410208706896558E-5	0.3900664187718178	1.3840571066894535E-5	3.3571593080506945E-11	0.4285039636960313	-838.9129777805515	32891.53865961527	16568.652492148125	2571.7390140304874	3834.769048274579	7180.453241735686	41	1	18	14	7	0.19476270747352858	0.29588204807395524	0.3005913133186557	0.20876393113386113	
6740000	-10748.704130472648	-9833.817638807472	-914.886491665177	-9833.817638807472	8965.404405542984	2.310508145270294	1.1848051043409363E-5	0.5010804951008767	1.0911017153975612E-5	4.1784596312736685E-11	0.5440288190197232	-861.3057702922978	46876.6181345596	61711.584999802566	7712.78131445179	3142.03048271081	7846.546947549376	20	23	9	5	24	0.20091199790008865	0.29588204807395524	0.3005913133186557	0.20261464070730106	
6750000	-10690.245318295789	-9837.112664806282	-853.1326534895072	-9837.112664806282	4915.567459642621	2.516586635432091	1.9778550882030323E-5	0.3657079544758841	1.998338113738677E-5	6.885716236736796E-11	0.3994569271392957	-803.733082708871	12183.263655724168	33320.666591674795	5829.034987564541	3073.7043212518706	2340.8190408940873	24	15	4	14	24	0.1928439501323961	0.3039500958416478	0.3005913133186557	0.20261464070730106	
6760000	-10686.322053526172	-9848.061043974842	-838.2610095513302	-9848.061043974842	3543.7857020410097	2.516586635432091	2.2771304500453677E-5	0.41327240489384437	2.4215852617042457E-5	9.750430259902415E-11	0.4304144569190162	-787.6854407821587	14503.571619991139	13434.06494552506	32305.32922709682	2433.5469196667327	2113.4710625272764	8	16	11	7	39	0.18018748014069927	0.30580110309658143	0.314238833676114	0.19977258308660598	
6770000	-10686.633064629485	-9836.261190151188	-850.3718744782964	-9836.261190151188	3256.9038481239495	2.516586635432091	2.3522699763432884E-5	0.5004248763000516	2.4678263575390788E-5	1.8686673618525576E-10	0.5487084412398645	-800.0281724342022	16201.563417321822	27375.25347580398	9927.003164128746	6205.54838754066	2232.869541710217	16	21	14	3	27	0.18066893502990544	0.3053196482073753	0.314238833676114	0.19977258308660598	
6780000	-10680.134371402337	-9849.134019458188	-831.0003519441497	-9849.134019458188	2761.9106287750633	2.569842513566336	2.410985824514901E-5	0.4658013093839098	2.7167006147009784E-5	1.5326017493665322E-10	0.47706669620099995	-781.8081604551301	17775.439278143935	26447.995084539136	1513.0578129284388	2947.3129144748295	2861.945971273362	22	16	5	13	25	0.19242088188444814	0.3053196482073753	0.314238833676114	0.18802063623206328	
6790000	-10700.49861468269	-9845.054870862505	-855.4437438201865	-9845.054870862505	4037.237699660905	2.569842513566336	1.9847804700773052E-5	0.45189115139865504	2.215936660873015E-5	1.1361876965333607E-10	0.4886160628522244	-806.8439446674444	14827.364552239955	12233.779152314137	2957.955517434427	6564.77082707599	1958.2467305853304	39	6	13	4	19	0.19242088188444814	0.3053196482073753	0.29953288352317226	0.20272658638500501	
6800000	-10697.09914479256	-9827.889259104248	-869.2098856883127	-9827.889259104248	5757.641632351009	2.569842513566336	1.6382202443009747E-5	0.5775259495249769	1.832575584888645E-5	1.3466116965862943E-10	0.63936352876083	-816.6837795316293	22542.688302557464	28956.1809949883	33254.8689947657	3642.804828313835	3629.037337384033	6	28	4	17	26	0.19242088188444814	0.3053196482073753	0.29953288352317226	0.20272658638500501	
6810000	-10715.11406100812	-9845.74579119556	-869.3682698125594	-9845.74579119556	5108.887006982549	2.416027678821349	1.5869961510199534E-5	0.5357128793048679	1.6988262614209463E-5	9.77504218156546E-11	0.6001993112860179	-815.6607322266005	16137.15399953696	25429.24811763604	63516.81323546982	3996.6577721477697	3375.755233477396	12	8	19	7	35	0.2005886382067925	0.3053196482073753	0.2906707357570357	0.2034209778287972	
6820000	-10632.95731563405	-9824.792465656812	-808.1648499772375	-9824.792465656812	2726.991517835259	2.549582860155787	3.842778162521808E-5	0.6423362780700086	3.751767575908053E-5	7.086574835013831E-10	0.687547745695271	-759.4141996386672	9029.389483309744	20230.38943013412	10699.347613463437	1041.0556891408771	1312.261437658862	20	5	21	11	24	0.2005886382067925	0.3053196482073753	0.30501021943168616	0.18908149415414674	
6830000	-10673.897921771862	-9840.241708353224	-833.6562134186381	-9840.241708353224	2699.997727990463	2.549582860155787	3.087520131225405E-5	0.5718277851048742	2.9343368134003238E-5	3.2952274598482086E-10	0.5966975778231199	-783.9354708101881	4661.42291604154	17213.396778406917	15068.237504457216	2982.204341313414	1963.5051164420915	2	26	12	24	17	0.2005886382067925	0.3018913919912822	0.30501021943168616	0.19250975037023982	
6840000	-10730.461967228639	-9836.934202183596	-893.5277650450435	-9836.934202183596	5114.026880920471	2.549582860155787	1.4811388543544426E-5	0.5345219243358527	1.5334746886367053E-5	6.882944300032038E-11	0.5676569274756672	-843.2889370752487	34209.81622963961	22632.023640356343	5618.280471090519	3719.526745647817	3738.060174087841	36	12	2	21	10	0.20393828938161848	0.2985417408164562	0.30501021943168616	0.19250975037023982	
6850000	-10728.403823981802	-9834.719143327397	-893.6846806544053	-9834.719143327397	6964.1272932809225	2.4670623828804796	1.516819949353311E-5	0.4551399438637716	1.4924669230239664E-5	5.2168564289546086E-11	0.48175128453590815	-846.1831621448107	24950.823103564766	4851.104738276311	3854.8657655924153	4174.754816148913	2142.3268550315343	44	7	20	6	4	0.20393828938161848	0.2985417408164562	0.30501021943168616	0.19250975037023982	
6860000	-10752.405992109068	-9856.45810977702	-895.9478823320475	-9856.45810977702	9531.906902152477	2.4670623828804796	1.2204440652484003E-5	0.5495511310496956	1.2020003095292931E-5	4.8021128969245824E-11	0.5604309056980235	-847.401979015385	36788.10352251173	2021.2877661340465	3555.536226056478	3186.90105864482	3298.6290860402114	47	2	2	9	21	0.20393828938161848	0.28764654593297606	0.32418301928020105	0.1842321454052051	
6870000	-10825.74630031602	-9863.254056259007	-962.4922440570115	-9863.254056259007	23893.743829721105	2.6331837134628056	6.754245770053123E-6	0.610633900140787	6.257612398882412E-6	1.8547246761799523E-11	0.599852954015766	-906.9373511144834	72778.59721463246	59499.82939080682	15364.609618212098	17612.74240285545	6013.822415540772	17	30	13	2	19	0.20298673522377067	0.28764654593297606	0.33060480914573404	0.17876190969751993	
6880000	-10826.382974895623	-9863.123167443619	-963.2598074520049	-9863.123167443619	20342.791603517217	2.594008715417606	5.777670490072402E-6	0.463412527523168	5.5294545657701135E-6	8.133906680879887E-12	0.4959341872750212	-907.5030975474286	146669.62647962637	88145.6258861931	5645.165447866161	9783.85610550301	6740.464607184504	2	42	19	15	3	0.18322269145706735	0.3153822057189182	0.32263319312649524	0.17876190969751993	
6890000	-10794.825497583579	-9841.622162200469	-953.2033353831096	-9841.622162200469	16267.733608926817	2.6313751805543277	6.657224340866242E-6	0.6112093355082846	6.493530896646231E-6	1.6991257251088006E-11	0.6315896958664904	-898.5995340503201	71147.40969499407	82325.90276141863	3887.52557061496	3605.93055878317	7789.673904405855	5	39	2	8	27	0.19636979746857275	0.284158734646332	0.3143921675761278	0.20507930030896812	
6900000	-10688.178837621637	-9845.532402222985	-842.6464353986516	-9845.532402222985	3766.249899899374	2.3633689842326038	2.5942925539955423E-5	0.5157484321975397	2.537519407877087E-5	1.8532116305447547E-10	0.5307156273085881	-793.7490266298325	14127.347117950874	18073.746450685638	6516.098637484453	4694.206316814804	2930.932790091535	4	38	6	5	28	0.19636979746857275	0.27306964563422037	0.32548125658823945	0.20507930030896812	
6910000	-10707.536429087308	-9841.304562580552	-866.2318665067556	-9841.304562580552	5120.311913505475	2.5853315027799173	1.8289244249635597E-5	0.607411182682259	1.8429885272563693E-5	1.6778874299033365E-10	0.6881238038778358	-814.5722428805027	27920.43815070101	12727.655875074808	23094.075678140045	4695.850263349742	2799.15884925089	7	10	27	12	25	0.17106652289712246	0.31461252908504617	0.309241647708864	0.20507930030896812	
6920000	-10734.289734505342	-9843.070422635605	-891.2193118697371	-9843.070422635605	5014.389803640348	2.6376268731430508	1.6138372341336637E-5	0.5338976875903253	1.675831643311878E-5	7.886850112127321E-11	0.5498391434847378	-836.8172123650756	38648.77642990058	29523.648408997262	38151.88846412886	3617.6948214756	7816.975217479588	20	15	7	32	7	0.17106652289712246	0.31461252908504617	0.309241647708864	0.20507930030896812	
6930000	-10754.503713737686	-9838.420178515285	-916.0835352223999	-9838.420178515285	8543.747516356269	2.6376268731430508	1.1556912657671121E-5	0.5056375012533431	1.1453593222053356E-5	3.843633190245644E-11	0.555816473708478	-861.8110099369595	38860.258088482726	58458.8890453472	25724.15570287893	3178.464089163639	6492.9542676472265	33	5	8	28	7	0.17730050506375064	0.308378546918418	0.309241647708864	0.20507930030896812	
6940000	-10811.471321011391	-9835.874192569738	-975.5971284416532	-9835.874192569738	12921.33933533672	2.8229890307857146	5.804671763477003E-6	0.5739066839333736	6.224576571369079E-6	1.2363569071899972E-11	0.5791601363313927	-919.3363883585681	60497.95520940046	49520.5311355968	10555.84054089681	27295.619135331304	5386.385033033325	30	15	24	1	11	0.1961490023239103	0.308378546918418	0.29779035142917404	0.1976820993284984	
6950000	-10765.218901018618	-9835.921045884736	-929.2978551338823	-9835.921045884736	6963.679625616778	2.686127583202792	8.692255741595245E-6	0.6515827022959054	9.775216203939133E-6	4.0895437230208305E-11	0.6934533958920472	-877.0159204181547	44969.61370381028	13699.924303613403	9835.12184768025	1979.9156689511506	5886.528099234699	46	2	9	5	19	0.1961490023239103	0.308378546918418	0.29779035142917404	0.1976820993284984	
6960000	-10756.19975657309	-9829.757831154613	-926.4419254184775	-9829.757831154613	7956.280084633626	2.486924671499776	8.394101380624954E-6	0.5941755309578701	9.961573677896206E-6	3.162654416305926E-11	0.6168972272994252	-876.2892238995033	42788.20600369273	9428.711404242818	8539.25081602292	5331.004157618368	1112.3494278300843	42	14	9	13	3	0.1961490023239103	0.3150404479790897	0.29779035142917404	0.1910201982678267	
6970000	-10777.266824493856	-9844.014735350107	-933.2520891437496	-9844.014735350107	7280.703044306767	2.3921964812800462	8.3158911126984E-6	0.6352606722948594	1.001564295122575E-5	3.414976267957595E-11	0.6442116941133696	-880.8790786256477	61762.12793156898	21293.97326129177	8518.410140954495	7872.337811118496	3715.7397611019583	41	2	14	16	8	0.1961490023239103	0.3150404479790897	0.2964244630238875	0.1923860866731133	
6980000	-10766.03414819746	-9864.522577398584	-901.5115707988759	-9864.522577398584	4592.2528517041865	2.396656113552152	1.2208536190890611E-5	0.569594208004359	1.383967882461138E-5	5.3101476650757724E-11	0.5799593604005785	-849.480611495727	6414.674858438232	21122.583634598534	38140.6825435746	5436.114597254914	1016.8088950340024	5	4	33	36	3	0.18028857536591752	0.2979548522006004	0.3039364050886804	0.21782016734480245	
6990000	-10692.719978467627	-9845.556584557875	-847.1633939097511	-9845.556584557875	2567.0149265436135	2.228083461815168	2.1106605853113057E-5	0.6249894243687641	2.3718644676764834E-5	2.0974100388505118E-10	0.6302070601828484	-799.369168788567	8011.01707669438	19689.053713884565	3207.856813126302	1560.0335090761641	2046.475924038266	8	31	12	6	24	0.18028857536591752	0.31569041406781784	0.3039364050886804	0.20008460547758505	
7000000	-10664.55400217805	-9819.25085233525	-845.3031498428005	-9819.25085233525	3083.5263454838673	2.4052710720630626	2.0900652213498635E-5	0.674848499812438	2.276874746439395E-5	3.03093850907218E-10	0.7586104157530672	-796.8315580314613	6708.601953497913	22525.439693042925	2558.7884197436156	1791.2504097912174	1788.4351441935605	4	38	21	3	15	0.18028857536591752	0.31569041406781784	0.3039364050886804	0.20008460547758505	
7010000	-10737.780150656645	-9843.830038380493	-893.9501122761518	-9843.830038380493	6419.599021796887	2.611540836124515	1.297924781015167E-5	0.6465875966290919	1.2865750433566824E-5	1.0889600874578772E-10	0.7921756107693252	-842.5193822997536	14863.655981546715	42204.59207619258	6057.172397455097	5123.470859710505	943.7527262392889	11	26	29	11	4	0.18275035325102784	0.31569041406781784	0.29961162309356526	0.2019476095875899	
7020000	-10755.659965816341	-9819.021090866294	-936.6388749500474	-9819.021090866294	8660.50464557662	2.611540836124515	7.56713982628557E-6	0.46599326177875194	7.99896104893233E-6	1.8907597442225475E-11	0.5715555752193011	-881.2463160220993	29642.658974896585	102311.48824161346	21796.106815193412	3365.484727231671	5564.094107357764	14	21	12	17	17	0.18865941007881698	0.30331437476958684	0.31033107595694076	0.19769513919465626	
7030000	-10829.563819360616	-9842.269665428817	-987.2941539317989	-9842.269665428817	13320.862437314701	2.525967603435668	4.1405061026831404E-6	0.6166666296261566	4.7365542789171165E-6	1.1350555181044079E-11	0.7330203325791299	-927.9836500986409	111672.91389889836	355248.56860280083	23440.09600455528	9109.824098586609	2705.265487545835	23	14	4	37	3	0.18973773990076753	0.3022360449476363	0.31033107595694076	0.19769513919465626	
7040000	-10735.378287587879	-9819.834506473337	-915.5437811145418	-9819.834506473337	6970.654588433864	2.6502430205201843	8.576239150085855E-6	0.5288222480479812	9.671207030278098E-6	2.8380983425670596E-11	0.5890482302356222	-862.5163693940392	31262.925140933297	52862.25672381084	4023.3117363240613	8929.495066788448	1350.2686269336461	9	29	25	17	1	0.18318142702183696	0.3087923578265669	0.31033107595694076	0.19769513919465626	
7050000	-10759.7192483602	-9859.785810849065	-899.9334375111347	-9859.785810849065	9006.442686135591	2.631510425269216	9.497053626179375E-6	0.5027460317485357	1.0104404446169076E-5	3.1058650221882885E-11	0.5490490276134254	-846.9551673301864	28558.536672945487	75691.8059156935	2891.3436491744887	5662.087513836896	838.3583396370076	8	29	20	21	3	0.1969836975797314	0.2986531328960998	0.3066429088571154	0.19772026066705423	
7060000	-10734.998581796373	-9840.017982200687	-894.9805995956874	-9840.017982200687	6646.895846547264	2.4890172472761614	1.1773678826259475E-5	0.5192117645658901	1.2105680596177913E-5	4.059437615261843E-11	0.5308084650807102	-842.1508642520346	19740.393915663204	63254.3286882595	12092.406526421135	2406.6427398436726	3345.91669937306	20	16	5	6	34	0.19597424388955753	0.3028690431074816	0.2991656250449307	0.201991087958031	
7070000	-10684.935046001914	-9837.3393604401	-847.5956855618125	-9837.3393604401	3826.5955068880867	2.4331333457095523	2.0880065067070438E-5	0.49931654444810014	2.1334455535160164E-5	1.1449767554427363E-10	0.5254963676430926	-795.9618572062991	7087.281852862019	24096.148995376643	19505.48144462147	10468.41009953072	2090.847628721924	6	4	26	5	40	0.19597424388955753	0.2936634966236696	0.3083711715287427	0.201991087958031	
7080000	-10710.036003499574	-9852.848479515156	-857.1875239844177	-9852.848479515156	5690.219756433472	2.5711365112262445	1.799204029284791E-5	0.4863813679029669	1.781714663669108E-5	8.709574955229089E-11	0.5012572464979961	-805.6392212316915	9081.220590865318	24833.31778371573	30431.934859495694	3219.512054441368	3208.52077261619	6	3	31	12	29	0.19459883073283382	0.30267914563740567	0.31001515268902435	0.19270687094073696	
7090000	-10721.971082714597	-9836.074560701862	-885.8965220127366	-9836.074560701862	7560.024398058804	2.5711365112262445	1.395193494799703E-5	0.442262384524506	1.419042688433705E-5	3.9845283593573486E-11	0.45594553285874007	-835.2416081383328	5126.694276893796	11146.069046883302	28665.00770250703	8457.302773906113	2757.1575373195014	5	2	33	13	28	0.18679561954574952	0.302186589780645	0.310507708545785	0.20051008212782126	
7100000	-10718.423526931583	-9843.192113887199	-875.2314130443839	-9843.192113887199	6951.350054813212	2.5711365112262445	1.6954503606148076E-5	0.4893453572367297	1.6779978092531036E-5	1.0063379369438893E-10	0.5672059568802542	-824.4414744136926	4214.854396914027	19988.338878534985	19875.57966835161	2754.9721098938235	2072.308469723634	8	3	38	29	3	0.18351593515026537	0.3154159840186063	0.30055799870330785	0.20051008212782126	
7110000	-10700.437067407569	-9818.30306744955	-882.1339999580193	-9818.30306744955	7765.733996526068	2.5711365112262445	1.4006696817910462E-5	0.5258034214306815	1.3589869937774135E-5	6.538225331319054E-11	0.5682845158819343	-828.6191380165516	10435.420513690782	35498.807276554224	49400.19230159776	3026.8508285243247	2957.7249718195403	9	32	5	28	7	0.2077347778422273	0.29119714132664437	0.30055799870330785	0.20051008212782126	
7120000	-10720.172174806647	-9857.847384828545	-862.3247899781022	-9857.847384828545	6013.7896035178555	2.5634977873635476	1.726367864825682E-5	0.6239526335893341	1.7155173615278452E-5	1.3078708868751057E-10	0.6490000020972099	-811.588358983093	13032.370905297217	27162.81645867562	14605.084504896286	2202.5212751574454	2879.5292625133693	12	29	5	4	31	0.19549370380084946	0.2920591218983514	0.3058448492907234	0.20660232501007642	
7130000	-10766.1015356257	-9849.623686016621	-916.477849609079	-9849.623686016621	8775.178093719089	2.539485363721895	9.946195465635163E-6	0.5862786298767688	9.72408378723443E-6	3.3356990588258613E-11	0.6154343115244407	-864.4389726881479	48824.64101325579	50118.58408570415	2414.867726568809	4101.576675672095	2746.368371677513	29	17	12	20	3	0.19549370380084946	0.2920591218983514	0.3132624950520509	0.19918467924874894	
7140000	-10796.781047437733	-9830.350491002773	-966.4305564349601	-9830.350491002773	16154.10909363919	2.539485363721895	5.7873481238156875E-6	0.5622826099512963	5.535180772373268E-6	1.0216854755721426E-11	0.5763070325814406	-911.8190472010656	76242.93991283963	84405.64151316388	9212.121123775081	8004.089197590185	4740.834480578385	27	19	18	11	6	0.1944735781256949	0.3110181390480909	0.29430347790231143	0.2002048049239035	
7150000	-10734.758716701639	-9833.562905194009	-901.1958115076313	-9833.562905194009	5793.291770006421	2.7288820466331307	1.1412177850294054E-5	0.6196948661469781	1.1589840030932872E-5	4.428193923496395E-11	0.6127358296765696	-851.4751725763424	44779.14511213661	8210.670427475527	1900.6065783512495	4226.815266998925	2086.3413841900847	44	1	14	18	4	0.19182081030492174	0.30355406985673594	0.30442031491443955	0.2002048049239035	
7160000	-10762.037183859884	-9847.084179809503	-914.9530040503817	-9847.084179809503	6637.746495873532	2.65799249510123	1.0608206034366277E-5	0.5208701998268069	1.1116297745373262E-5	2.349303971412321E-11	0.48447000142694924	-862.3903306473139	50395.849909321776	31648.152536183876	3957.8286948548257	3435.484314404297	8954.380528067382	21	28	22	5	5	0.181119129582874	0.3142557505787837	0.3060732581616555	0.1985518616766876	
7170000	-10696.735767909806	-9838.140885034903	-858.5948828749019	-9838.140885034903	3657.9693313886232	2.6287003349360036	2.2394136982059003E-5	0.42602627392001735	2.2376781421994424E-5	1.1121060906714259E-10	0.4960301251061382	-809.6193380536687	13017.828019258044	19516.751111324164	14307.110983403169	2431.4605712034754	2045.0853162570593	2	34	12	16	17	0.18683426320932478	0.3142557505787837	0.3060732581616555	0.1928367280502368	
7180000	-10751.59422475826	-9845.301451353385	-906.2927734048744	-9845.301451353385	7106.0680040765255	2.6287003349360036	1.2607944867909911E-5	0.5398012309176653	1.2586962555379621E-5	4.831309104937608E-11	0.5565822805339531	-848.7814997349287	17143.608727534265	72506.54808722515	67370.98103959957	23875.05441263691	3878.383857259079	5	16	3	23	34	0.19679772707622137	0.3142550115557939	0.2938210943195712	0.1951261670484143	
7190000	-10799.157513273536	-9840.446010947377	-958.7115023261593	-9840.446010947377	13044.682167478206	2.7694042783077317	6.063956722764987E-6	0.4543152254403044	6.604601075851726E-6	8.84227430789415E-12	0.49123882788852385	-902.5475114370743	65953.85177112343	72561.9253890932	53019.395251982794	16556.812515268666	5735.718859667272	28	1	16	13	23	0.19679772707622137	0.3142550115557939	0.2938210943195712	0.1951261670484143	
7200000	-10837.870111001097	-9841.913809951831	-995.9563010492657	-9841.913809951831	18934.87965552803	2.62868428609836	4.438661983081692E-6	0.5482124759646162	4.565117637190699E-6	7.490906617114011E-12	0.6141968541674784	-934.5363448717976	103124.9529486598	57108.35883864658	196922.35267760415	49051.69703248426	7910.671135713429	14	2	12	22	31	0.19697299263021026	0.299904433155814	0.2938210943195712	0.2093014798944053	
7210000	-10760.89780471209	-9840.339763996597	-920.5580407154933	-9840.339763996597	6064.884331597699	2.4461223400516627	9.996457132115573E-6	0.4343421420654476	1.0104876779123019E-5	2.0278875101739894E-11	0.47124830969025233	-866.3495527721959	19420.99633130902	87979.36546753645	11756.051276793816	6996.9303314059	622.6396716158456	4	24	19	32	2	0.19697299263021026	0.29821668610746344	0.29550884136792177	0.2093014798944053	
7220000	-10754.576216851254	-9850.774098301617	-903.8021185496362	-9850.774098301617	5454.743612715067	2.789236297509079	1.1578940383565663E-5	0.4180342346700907	1.2095068410806673E-5	2.4507492643032945E-11	0.4393273212533012	-850.1636787218586	16422.271046775997	49012.779988589755	15615.507584923434	1357.0922963377034	4881.335541086711	7	23	22	3	26	0.20400737941208708	0.294732038265967	0.2989934892094182	0.2022670931125285	
7230000	-10759.428694357855	-9854.894592259774	-904.5341020980817	-9854.894592259774	7407.004670793329	2.650867571769997	9.736926496036034E-6	0.5288756698957174	1.1127172960097986E-5	3.132798585218008E-11	0.5480378544842204	-850.7400438417607	20060.959320282625	45541.92999421702	6364.011204188494	15032.662752073444	2837.905409276333	8	22	5	18	28	0.20400737941208708	0.3054256257729149	0.2989934892094182	0.19157350560558065	
7240000	-10743.346113574258	-9840.593402009774	-902.7527115644848	-9840.593402009774	7326.105118070249	2.705335375243359	1.1400853137625625E-5	0.5572779115063979	1.1839293243709828E-5	4.474257500846737E-11	0.5906491312803506	-847.8433070812988	37247.51746272463	61253.01399865456	8968.16593680391	17475.009068223397	3329.9932856804526	3	24	24	4	26	0.19423553016330036	0.29770815821314317	0.3164828060179766	0.19157350560558065	
7250000	-10661.451427531356	-9862.962776503791	-798.4886510275655	-9862.962776503791	1563.0139354874361	2.6637416319029796	4.258764859921724E-5	0.6154543216719033	4.4596597222067554E-5	7.585886224946986E-10	0.6621960610889983	-753.2600420605422	13711.298948659996	4633.081984697183	1778.6031260079246	1998.655661818545	1174.596680855941	31	15	9	9	17	0.19423553016330036	0.29770815821314317	0.3164828060179766	0.19157350560558065	
7260000	-10731.078395441142	-9842.327670257588	-888.7507251835541	-9842.327670257588	5408.845708389975	2.818305675744445	1.3738402506262588E-5	0.4971995569630447	1.5152218503959252E-5	4.897999104063194E-11	0.515143623575193	-839.8423873083268	44418.929616379915	9944.383589827989	4682.278187741805	3437.841032985937	1410.1420513022995	37	9	18	13	4	0.19423553016330036	0.29770815821314317	0.3164828060179766	0.19157350560558065	
7270000	-10666.927218831584	-9859.948162006021	-806.979056825563	-9859.948162006021	2012.6534563194816	2.9112980960289727	3.4000972280652683E-5	0.6374276405659896	3.9122151126132505E-5	5.654474325245341E-10	0.6570889338450925	-761.2703762995275	10247.573121256733	1891.451686419859	3613.7076431107816	635.4764642626675	1521.0530087049124	38	2	6	5	30	0.19423553016330036	0.29870265609604996	0.31548830813506984	0.19157350560558065	
7280000	-10626.163749627336	-9841.21751169639	-784.9462379309458	-9841.21751169639	1886.6216993331686	2.5757585847518203	4.5328255065916464E-5	0.5389052086783109	4.694251663421824E-5	6.118643040554404E-10	0.5423683102342179	-742.5775020572397	11078.659581323634	1682.1429699767684	1186.4123140364009	947.615186013297	760.548825895916	43	14	13	10	1	0.19423553016330036	0.29870265609604996	0.31548830813506984	0.19157350560558065	
7290000	-10562.592664879281	-9855.820169559765	-706.7724953195153	-9855.820169559765	1017.4278611579708	2.5910443388354145	1.2302227413831353E-4	0.5972415845856804	1.1209494248960271E-4	5.191069503605206E-9	0.592573016991209	-666.2037716151815	3704.454288591822	2949.278960681822	513.0752590322414	781.5061304628371	484.39227479940473	35	9	15	7	15	0.19199371544629573	0.3080828621854165	0.2959896513087947	0.20393377105949395	
7300000	-10566.314189305253	-9842.091434034392	-724.2227552708607	-9842.091434034392	808.0936563309239	2.695893039783761	1.0310898076616987E-4	0.5635242518287684	9.61431772763545E-5	2.889524736873795E-9	0.574264587335459	-682.1912377489735	2897.75747441677	3189.297517859046	4028.0946965871217	830.6256315496082	310.2766843766964	2	1	43	4	31	0.1910794204599279	0.3080828621854165	0.2959896513087947	0.20484806604586178	
7310000	-10546.50786985527	-9837.575563117218	-708.9323067380516	-9837.575563117218	611.1693796627535	2.695893039783761	1.3676513537021987E-4	0.6181414071487326	1.2519697914999616E-4	6.315914590161097E-9	0.6330557168581699	-665.8193700854719	1576.3146261983204	5140.705478877464	1764.1074445887446	1471.3473315734839	581.1113556734791	12	21	2	12	34	0.1910794204599279	0.30012735373059835	0.2959896513087947	0.2128035745006799	
7320000	-10565.210156128209	-9834.161511427596	-731.0486447006137	-9834.161511427596	1227.1145148543976	2.6131333561427805	1.1089883033193516E-4	0.639609936484216	9.458170710912347E-5	3.9242372341744265E-9	0.6162451866082748	-688.3319204841129	3498.6654322087325	4940.734605278139	1503.9470395183012	910.3739251575108	1054.907481540624	10	25	22	21	3	0.1910794204599279	0.3123372124371216	0.2959896513087947	0.20059371579415666	
7330000	-10630.241243636283	-9849.171336838424	-781.0699067978587	-9849.171336838424	2593.332907640502	2.8161891725584307	6.599611510405001E-5	0.7506212913431467	5.0895086769987455E-5	1.6006650620900432E-9	0.6932190273321831	-735.4089667414943	6783.354341462826	8171.115199853851	2912.520612458066	1570.5435883167365	1338.0897383305985	5	32	7	29	8	0.18534171007820688	0.30993286618915034	0.30172736169051567	0.2029980620421279	
7340000	-10582.70799039795	-9831.101275111507	-751.6067152864441	-9831.101275111507	1941.2869344580595	2.4234184278233823	7.684618904164797E-5	0.6668197513313131	6.218152870598765E-5	2.868567719664491E-9	0.7375605895790014	-707.441384915839	5003.960473220578	10579.450961614968	1322.195040301966	416.5939234180197	745.5631634775701	15	18	15	5	28	0.18681861915065565	0.30993286618915034	0.3010491189280292	0.2021993957321656	
7350000	-10532.82298110142	-9839.994635103105	-692.8283459983164	-9839.994635103105	940.8809630165485	2.806637862722521	1.110690683890127E-4	0.5318824334427666	1.0390851719441813E-4	4.339833804069911E-9	0.6095284898118025	-648.4909586197007	3621.442523913018	4852.297920362996	5193.62138189459	128.5711014418598	466.60911495914837	22	10	4	10	35	0.18683924375409064	0.3172877528317317	0.3010491189280292	0.19482388448614926	
7360000	-10576.921643018939	-9840.660358327446	-736.2612846914927	-9840.660358327446	949.5868131078234	2.5533802660126708	9.638170395775206E-5	0.6187261831191326	8.738360389921838E-5	4.447657809570279E-9	0.7052592924940628	-689.609214311843	4200.240709716518	5088.653124103696	12039.588491937924	2436.567748386877	655.1230778981095	17	15	2	8	39	0.18980466228234366	0.3172877528317317	0.2980837003997762	0.19482388448614926	
7370000	-10550.810751652045	-9838.55720763714	-712.2535440149039	-9838.55720763714	971.6079239323449	2.489153651610049	9.41525049464156E-5	0.5844910554013377	9.359886758982043E-5	3.638630438209992E-9	0.6250907264914491	-668.9699467840084	2305.8960261246157	4158.993893237338	5719.510064147832	490.4184525610226	639.6295553875834	5	6	24	15	31	0.18980466228234366	0.3172877528317317	0.2980837003997762	0.19482388448614926	
7380000	-10538.854405981723	-9830.336913426496	-708.5174925552278	-9830.336913426496	677.902889324784	2.502803272243505	1.1643176695634171E-4	0.566899994825161	1.1720392198111889E-4	4.837318559165039E-9	0.6233204938490987	-665.320827377479	1643.8491604822748	3633.3906697327616	4000.1009832216505	2439.07692083587	442.233709149378	6	10	15	8	42	0.18980466228234366	0.3055850050555998	0.2980837003997762	0.20652663226228116	
7390000	-10575.701382065376	-9829.458961207958	-746.2424208574182	-9829.458961207958	1099.65425298059	2.502803272243505	7.450896846961247E-5	0.6158392368724545	7.355045713101875E-5	2.9377771936765397E-9	0.7349556813211229	-700.3903142849315	3593.8547901450925	3200.896278771221	10521.999333533826	760.8869984233547	838.0342031648154	24	2	14	10	31	0.17545284800210867	0.32129688705962994	0.30875936182152625	0.19449090311673603	
7400000	-10601.51183440168	-9858.234104845273	-743.277729556406	-9858.234104845273	1378.5794193051074	2.502803272243505	7.825484747095753E-5	0.5784020175917922	7.380557952485051E-5	2.397122914724635E-9	0.6256044660994337	-697.4913141351027	3473.39559345658	4539.299737360152	6974.463870094534	4816.197158528339	788.38554410123	6	7	26	2	40	0.19826911493935434	0.2993043841162029	0.30875936182152625	0.19366713912291733	
7410000	-10660.420440142367	-9852.255961112925	-808.1644790294421	-9852.255961112925	2400.741342025772	2.582614502112336	3.565620490561838E-5	0.5569503039693933	3.410836591188213E-5	5.323602898863764E-10	0.6203121693282797	-761.1650525736325	3272.449868908136	7046.37669770592	11066.944034445442	3812.82667201034	1285.3691830216605	2	6	37	4	32	0.19826911493935434	0.2993043841162029	0.30875936182152625	0.19366713912291733	
7420000	-10712.731788307803	-9828.692131278582	-884.0396570292218	-9828.692131278582	6370.3581210757775	2.4226053364828157	1.5512613872520233E-5	0.7571041871932194	1.4604781169342568E-5	1.4479875140442953E-10	0.7788464522785596	-829.8268489400508	5460.722331713236	18489.54245686727	35994.95328551183	21195.86054112139	4425.233591299152	5	8	19	15	34	0.19571074833026228	0.29541898276052775	0.3152031297862935	0.19366713912291733	
7430000	-10705.575853082326	-9841.95344617286	-863.6224069094669	-9841.95344617286	3786.514767989704	2.453421179830111	2.2381741664895468E-5	0.5173505548508123	2.0599975439025343E-5	1.4177249421605383E-10	0.5552295967511174	-812.298863445059	8846.785224425634	22445.085543546415	19746.917083918714	10483.460333376843	2413.3937174290013	3	31	12	3	32	0.19377780567484498	0.29541898276052775	0.3111413799458735	0.1996618316187546	
7440000	-10663.31447451353	-9851.037260174808	-812.277214338723	-9851.037260174808	1618.738071391432	2.428226176697659	3.906831957765224E-5	0.5377479028746088	3.811048267057725E-5	4.3861597602686676E-10	0.5394329825870972	-764.8490171613653	8481.441677031708	21153.262292736526	5833.141897139466	1233.78501101429	916.0539630259461	25	5	16	32	3	0.19377780567484498	0.3008887895956949	0.31357667715600307	0.19175672757345782	
7450000	-10609.386113149494	-9834.711766331167	-774.6743468183267	-9834.711766331167	1091.4325637060829	2.4582379406128383	6.23962783351319E-5	0.8678784534007739	5.304420190810997E-5	2.587465922922662E-9	0.9126898749269159	-728.3821787829389	4158.265150954222	9156.616356782904	9101.25035167931	1118.991893696406	98.77324254065776	18	17	5	39	2	0.19183309403023807	0.3008887895956949	0.31357667715600307	0.19370143921806474	
7460000	-10620.929906279407	-9821.52456548944	-799.4053407899661	-9821.52456548944	1613.5819728481729	2.6914115448095024	4.3017279308292496E-5	0.7347398318181875	3.9231630200479784E-5	8.621327854565571E-10	0.7075904194562881	-749.7277317947181	9790.111916378808	16517.948224763375	26192.645044715046	1666.532979965754	60.11662960725636	24	2	15	37	3	0.19183309403023807	0.2936131616469669	0.3208523051047311	0.19370143921806474	
7470000	-10586.540296257022	-9840.243202787295	-746.2970934697272	-9840.243202787295	919.2687681884847	2.5931835549405577	6.706095922051056E-5	0.6816646894317403	6.241478853195447E-5	1.6080636099905905E-9	0.6513692825828256	-701.6174782439817	2529.462166219058	10423.999357697374	2219.147018676049	961.0073015443137	3.4470040129609543	9	27	7	35	3	0.19145903172792175	0.29398722394928317	0.3208523051047311	0.19370143921806474	
7480000	-10641.243413394845	-9842.909719913214	-798.3336934816308	-9842.909719913214	1477.8759648723787	2.5931835549405577	3.869662868755968E-5	0.5741939635397157	3.8910974460388505E-5	5.711097354107022E-10	0.6370768685287025	-749.3840145894377	8979.730336170262	23260.098652723733	16409.801282434742	1843.9997337791167	7.105679024456282	18	15	9	36	3	0.19145903172792175	0.29398722394928317	0.3177568125840185	0.19679693173877738	
7490000	-10617.329315395953	-9848.68557097338	-768.6437444225718	-9848.68557097338	1057.758959243789	2.472614771342641	5.3043220357780797E-5	0.4688697941030373	5.284159144871551E-5	6.209085770780275E-10	0.47463149167160285	-723.6923116319797	12583.025859894815	10031.756307581427	4774.333704783405	1328.704464967244	7.187657885809054	8	28	8	34	3	0.18471238615094587	0.29398722394928317	0.3177568125840185	0.20354357731575326	
7500000	-10622.796901065532	-9842.849273769467	-779.9476272960653	-9842.849273769467	1203.8265640734155	2.5702208322966005	4.517160430721032E-5	0.5479590770025563	4.819382125124068E-5	7.540289393400584E-10	0.6123819053469136	-733.3291713482756	8814.588132209208	14945.525709458741	9641.2418451902	1372.0543314848762	4.899784793315712	25	6	15	32	3	0.18471238615094587	0.29398722394928317	0.3177568125840185	0.20354357731575326	
7510000	-10575.118748773524	-9845.149246243474	-729.969502530049	-9845.149246243474	674.6083714588069	2.7099365420826986	7.693368461398081E-5	0.6325137231492644	7.953068999988777E-5	3.872808662350481E-9	0.777465557148699	-685.4655808415748	6207.524652821202	11854.158340807453	2335.2441538069024	1119.851626544186	0.5208058708667149	24	4	21	29	3	0.182395361364904	0.29398722394928317	0.3177568125840185	0.20586060210179513	
7520000	-10557.384807420718	-9833.528751633417	-723.8560557873012	-9833.528751633417	643.9911235521889	2.5028637396168483	8.231038208729957E-5	0.4900781934713702	8.318264425903694E-5	2.434378560734937E-9	0.591187466163157	-679.8570357977741	2322.296829811292	9081.080705804105	4910.0647696931655	674.2999111423214	39.165419287662786	18	15	10	35	3	0.19219601712387305	0.29398722394928317	0.30795615682504945	0.20586060210179513	
7530000	-10581.669550465851	-9834.16102180962	-747.5085286562318	-9834.16102180962	762.2103915241272	2.7340957551133758	7.298837138944166E-5	0.5438503775309733	7.38637713214325E-5	2.7562615591598112E-9	0.6867621300568313	-706.8744277012925	5069.850222379166	3411.115033751515	1362.0614701408242	715.8519484056106	35.14109004714368	29	16	20	13	3	0.19162553731056645	0.313528236666027	0.3026343042828473	0.19221192174056	
7540000	-10545.813946216027	-9865.444745620713	-680.3692005953142	-9865.444745620713	361.4651966742094	2.562117659544714	1.4974274596195376E-4	0.5031576028554317	1.5180391354656302E-4	6.143294420371603E-9	0.5318659192491023	-642.0590788658717	1093.6977440172793	3014.3128711481672	256.9740648570286	489.53565621316164	10.596920323741648	7	46	23	2	3	0.19162553731056645	0.313528236666027	0.302387627491737	0.19245859853167038	
7550000	-10536.026741707916	-9853.461044558408	-682.5656971495091	-9853.461044558408	376.6218929123012	2.64405530571448	1.5489499105980116E-4	0.5698924290335088	1.6499066194224812E-4	1.0045809754345068E-8	0.622735354177684	-645.2188676354348	2616.9396131705657	1844.3589320320536	822.4243487134858	317.2315481242421	7.130085159293224	40	3	4	31	3	0.19921481559543372	0.30593895838115975	0.302387627491737	0.19245859853167038	
7560000	-10532.05754140832	-9848.409060279351	-683.6484811289685	-9848.409060279351	348.4274783249203	2.7140902434412464	1.4406363679150719E-4	0.5783368740727737	1.5973278063809542E-4	7.673766216344925E-9	0.582761685582385	-641.2353831181227	2406.1484424308783	9135.713244913037	2252.526817647009	289.69528486814625	14.350317896352797	26	4	13	35	3	0.19283903720640805	0.304962794593172	0.302387627491737	0.19981054070868381	
7570000	-10531.950219649314	-9844.137181200187	-687.8130384491277	-9844.137181200187	387.96336941443434	2.7140902434412464	1.2043627970506237E-4	0.5787705142227558	1.282472576726958E-4	4.597902518332466E-9	0.5767979632393921	-647.0622623867769	2680.7123797536337	4372.678571711707	2270.538327236897	564.0205647278942	3.033383850843461	20	15	3	40	3	0.1914864369035734	0.3052179468712089	0.30213247521370007	0.20116314101151847	
7580000	-10523.612420649402	-9832.631399480197	-690.9810211692047	-9832.631399480197	421.09724567436615	2.7140902434412464	1.0631523394120563E-4	0.5613562496091304	1.1914005596508687E-4	4.619293243656127E-9	0.6011069763704602	-651.8903838884778	4206.091192735331	3598.2197039979173	1014.8730734463106	323.6674902173198	0.6282950877962664	29	11	12	26	3	0.1914864369035734	0.29045962584314144	0.31683905219718034	0.20121488505610563	
7590000	-10528.085707781624	-9825.640366959722	-702.4453408219007	-9825.640366959722	515.2572952844405	2.5985565878939028	8.501870392760011E-5	0.624907969534126	9.609792360706234E-5	3.239536579352696E-9	0.6488037355648036	-658.5477669154739	2514.593725554624	6250.5809179693815	9284.091597270668	451.9397237698407	0.8658381299105764	7	30	2	39	3	0.20607834891192545	0.28873613406855	0.3035546080840881	0.2016309089354373	
7600000	-10533.792976264529	-9843.750529866336	-690.0424463981922	-9843.750529866336	436.7830365318754	2.5745797957419825	1.0792977588952448E-4	0.6565274408525978	1.2309449276864292E-4	6.000792165347934E-9	0.6527864919561032	-647.6675718975753	2412.745142441033	2437.703909231196	6032.831631389791	593.0445961733469	1.5510038045003967	5	22	14	37	3	0.19781270281632815	0.28873613406855	0.30569617777817826	0.20775498533694445	
7610000	-10569.711072868093	-9844.589801418148	-725.1212714499446	-9844.589801418148	613.3986027944178	2.292367099550336	6.642501711987753E-5	0.6422301496450988	7.998253476827394E-5	2.2353564875787765E-9	0.669342760866138	-681.3594803670258	8774.31284363846	8081.160531481887	4462.271853869346	615.5557395531644	0.5372162087032164	1	34	8	35	3	0.19582962826086578	0.293686459134356	0.30449700390231277	0.20598690870246633	
7620000	-10529.110245889127	-9835.415990550104	-693.6942553390242	-9835.415990550104	410.4330281477949	2.863610638958909	1.198198982930752E-4	0.629204679159879	1.3446171336578804E-4	7.773618042409103E-9	0.7074635422787816	-650.4224274981633	43374.06129511626	2614.5069330919823	375.85579293616814	506.65525774771555	0.3869195422976675	1	40	9	28	3	0.19582962826086578	0.293686459134356	0.30449700390231277	0.20598690870246633	
7630000	-10549.004921437669	-9842.331244702838	-706.6736767348299	-9842.331244702838	570.3677976617844	2.3518588511567007	8.396042299392781E-5	0.6332645994075817	9.257092174869642E-5	4.484479571999603E-9	0.7746557599260734	-664.6207607516355	6058.49616646432	5028.705755838182	526.0798544399349	980.1835728585611	0.06673268335756903	17	25	33	3	3	0.1977402650392643	0.293686459134356	0.30258636712391423	0.20598690870246633	
7640000	-10597.458554857589	-9867.471762465328	-729.9867923922608	-9867.471762465328	633.0006272444341	2.4694173583551895	8.024728290618115E-5	0.4737460080266212	8.614869905222136E-5	1.85106748910645E-9	0.5415884678431231	-689.9854250255204	4702.514552232753	481.17650680797044	1398.8813353031062	673.49878448733	8.312187848882834	45	22	3	8	3	0.1897712705366831	0.30149338694250927	0.30186116074235725	0.20687418177845124	
7650000	-10608.957031046955	-9843.666934840985	-765.2900962059704	-9843.666934840985	891.338153247522	2.630169997423284	6.320468699760372E-5	0.5007180790139306	7.053555471595722E-5	1.3834203417213726E-9	0.5727264744780378	-720.4681710629268	6236.653978622762	5269.98267706364	7711.0366519352265	834.3339232959461	727.1522028354635	16	27	1	34	3	0.1897712705366831	0.30149338694250927	0.30035878227880003	0.20837656024200846	
7660000	-10596.15772593895	-9833.599426918829	-762.5582990201215	-9833.599426918829	809.4757219824451	2.2079785175187188	6.701815708543857E-5	0.4140653096636276	7.515055869888255E-5	9.685706925305091E-10	0.4437082797406621	-719.4864291045466	4041.2073358660264	8960.137744642927	1836.4373159333084	530.0070903616879	810.1717256858982	22	19	13	4	23	0.2012604216553723	0.29735986758838356	0.29300315051423653	0.20837656024200846	
7670000	-10581.949785994464	-9860.306065404271	-721.6437205901938	-9860.306065404271	578.6342336144622	2.670037130970866	8.845662256716616E-5	0.4861670904677453	1.0288933956427161E-4	2.6849176240614725E-9	0.5586621794375228	-679.4914909166446	2492.6331012214614	1768.840635587848	4880.011307627559	652.3057224653002	445.19000496893136	3	9	35	21	13	0.2012604216553723	0.29735986758838356	0.29300315051423653	0.20837656024200846	
7680000	-10605.739485921487	-9841.874624956254	-763.8648609652342	-9841.874624956254	968.4089050100442	2.336863172805181	6.62770064006465E-5	0.49138344828843056	7.218010993114192E-5	1.3502462574340823E-9	0.5549083626810334	-718.6172662907894	3722.3375826525444	5569.831218364447	6211.181417236036	4148.692526347908	696.1733861508569	6	1	27	14	33	0.19024586152133308	0.3083744277224228	0.29300315051423653	0.20837656024200846	
7690000	-10604.617740104846	-9843.166382033667	-761.4513580711784	-9843.166382033667	1162.6076639814787	2.864436542267382	5.781088857063679E-5	0.5647855829561567	6.178785345425942E-5	1.1513028566000377E-9	0.5845374074121507	-714.9173556004997	2667.3978369496404	4840.614692386672	9166.746243035162	5361.675475398305	793.2759591113257	6	1	24	14	36	0.19404695190599672	0.30457333733775915	0.29300315051423653	0.20837656024200846	
7700000	-10580.484803119445	-9843.518994970827	-736.9658081486168	-9843.518994970827	921.3012733655228	2.376782571563601	7.526433908393173E-5	0.5330831911763922	7.893667502932793E-5	1.7493477141751727E-9	0.5445811730234943	-692.0887316938307	3168.5164320450494	4931.668271104577	4762.271426768966	4335.871628415755	639.1297242057453	11	3	5	23	39	0.19404695190599672	0.29989936926957816	0.3014086378699105	0.20464504095451544	
7710000	-10574.769995001108	-9830.410765372413	-744.3592296286951	-9830.410765372413	884.5852573862468	2.6451420860771266	7.084708938109075E-5	0.6320915621142627	7.523556861160754E-5	2.2387369582365553E-9	0.6762627247989949	-698.8845531833525	9990.857579934234	3171.6964899470295	6816.138588116638	415.5354939817108	557.6946475222271	1	5	40	1	34	0.21370059753302525	0.2802457236425496	0.304904106709056	0.20114957211537	
7720000	-10654.461612034833	-9876.445317088604	-778.0162949462275	-9876.445317088604	1190.7844347986563	2.524699805550829	4.557072630219843E-5	0.5995243470455189	5.035196765472516E-5	9.281952353162524E-10	0.6586449746737466	-730.9730334976513	8303.300439095805	13323.301285933469	5408.276798332352	844.8244984495522	1590.6096639620116	5	27	14	29	6	0.2143787430081529	0.27956757816742195	0.304904106709056	0.20114957211537	
7730000	-10579.338603535403	-9844.03588070593	-735.3027228294748	-9844.03588070593	662.7411651068682	2.5610158974560737	7.102102815085412E-5	0.5528858462890897	7.679092759378649E-5	1.6934197670378672E-9	0.5566972662565394	-691.4492634593511	8100.183791612959	9041.923537255592	4589.503017436691	693.3905977448823	20.360423910622732	29	12	1	36	3	0.2024242425717997	0.29712460320414263	0.304904106709056	0.19554704751500254	
7740000	-10578.09889890215	-9837.966517467588	-740.1323814345621	-9837.966517467588	617.2104204410487	2.5610158974560737	7.975739473497388E-5	0.6232478610747474	8.375252770139246E-5	2.147033259626408E-9	0.6066432160492171	-699.0047939874706	3832.993481216197	5459.884037939096	1141.2165240214224	616.36651337785	108.36760841678547	6	36	12	25	2	0.2024242425717997	0.29712460320414263	0.304904106709056	0.19554704751500254	
7750000	-10610.817555545034	-9845.966401508182	-764.8511540368528	-9845.966401508182	988.382017099916	2.8503925836166943	5.227335376430042E-5	0.5814934631758939	5.628051417837999E-5	8.255593440304929E-10	0.5606287780191431	-720.3532753425851	7892.584468186319	8343.89308725043	5562.65924691765	794.9653365599107	143.43302739985336	3	31	7	37	3	0.18869983809353402	0.29712460320414263	0.31862851118732166	0.19554704751500254	
7760000	-10610.619260845178	-9860.612829887168	-750.0064309580112	-9860.612829887168	705.9632188516373	2.415430895760902	7.327594682260181E-5	0.5642690796683656	7.850493210827387E-5	1.4025665259630349E-9	0.5068349029453634	-707.6645733730484	2684.4973980411432	6381.448369724111	1013.8790547071145	703.3930833839435	796.1221902679849	7	35	17	17	5	0.18869983809353402	0.29712460320414263	0.31039151634989154	0.20378404235243266	
7770000	-10586.200413741832	-9842.970451032948	-743.2299627088834	-9842.970451032948	855.2998789055031	2.689410322124452	7.50306302443721E-5	0.6324207811368685	7.406305490024494E-5	1.4653818495830796E-9	0.558328094912708	-700.3904715562849	2263.0217677760525	6718.143928149199	1639.0529117821882	941.8490695088965	241.04648225616444	7	29	26	17	2	0.19671548696194469	0.2947686446730379	0.3143645791157381	0.1941512892492801	
7780000	-10590.153483854974	-9836.017538360138	-754.1359454948364	-9836.017538360138	701.5130235226563	2.689410322124452	7.215337105960305E-5	0.6062273443799615	7.624898067672875E-5	1.4100547802685772E-9	0.5388580700319161	-710.4002483081456	4115.027336644236	8585.77503583397	1580.3680752730945	609.4086489256086	854.3730276683983	6	32	18	23	2	0.19671548696194469	0.30638843661423293	0.3027447871745431	0.1941512892492801	
7790000	-10594.429787965246	-9855.015870548817	-739.4139174164291	-9855.015870548817	643.3219180027296	2.689410322124452	8.060125491952562E-5	0.5148555100889107	7.914858929914131E-5	9.820809798082746E-10	0.4326777259449203	-697.065161022513	3196.007498336218	7280.182680224422	2925.04076850143	675.3792835304082	18.26898668975101	5	13	36	24	3	0.18678080007159212	0.3218549561736044	0.29312539439016894	0.1982388493646354	
7800000	-10583.1764953632	-9839.149187856136	-744.027307507064	-9839.149187856136	777.1371798817507	2.689410322124452	7.489163560108569E-5	0.7090244141325933	7.43231650083091E-5	2.354104667163729E-9	0.6969716588590454	-699.3682172697684	6009.07787775614	11760.17386897179	4416.534249111451	594.1232568983468	58.75943098629934	34	1	13	30	3	0.1793161015251489	0.3218549561736044	0.30059009293661215	0.1982388493646354	
7810000	-10578.447260916664	-9844.79239032908	-733.6548705875848	-9844.79239032908	694.4950627393606	2.76439744941981	8.441240758039212E-5	0.5795547615462943	8.552168806944059E-5	1.8543121779306511E-9	0.5291541326588477	-687.2713258744353	4367.827283851066	6368.042074470536	18517.781169879556	660.2574658762007	3.818294135629506	37	9	2	30	3	0.18950624016911194	0.3079824525447308	0.3042724579215227	0.1982388493646354	
7820000	-10597.470595324754	-9850.813460058178	-746.6571352665769	-9850.813460058178	763.0598049881597	2.389676264827347	7.460973158166683E-5	0.6653443221097844	7.495598790530424E-5	1.830631810467017E-9	0.6022737909752625	-703.5100434855582	4076.294480616281	8058.447518436351	2639.306249728843	800.7356164789869	58.71524602437637	11	15	27	25	3	0.19200804749918923	0.311376172605683	0.3042724579215227	0.19234332197360585	
7830000	-10597.066950735343	-9848.081601484691	-748.9853492506518	-9848.081601484691	793.1898466860656	2.389676264827347	7.382735528249586E-5	0.4863401828685598	7.64546960813131E-5	1.0196290666051109E-9	0.4462433898131706	-705.8196779088665	4743.397771908697	6037.084055357125	3801.3113116224777	622.156727601547	696.7176813194334	5	23	23	22	8	0.18472239902758295	0.311376172605683	0.311558106393129	0.19234332197360585	
7840000	-10592.508260422199	-9860.392378940316	-732.1158814818824	-9860.392378940316	541.8792817372206	2.7058675867797937	9.47238091074342E-5	0.5896473438941169	9.964586148592467E-5	2.1880283160232683E-9	0.5169681005066392	-689.353763661296	4831.237121610818	4945.509183179614	5331.217389576455	374.7029140234675	173.8035596774447	13	7	32	28	1	0.18472239902758295	0.311376172605683	0.311558106393129	0.19234332197360585	
7850000	-10550.120020719974	-9835.78052792053	-714.3394927994448	-9835.78052792053	590.0935132846403	2.5203954878971166	1.1599484700045191E-4	0.5928837398998993	1.1821251017451406E-4	4.158787828110789E-9	0.5734628047522075	-672.6684841638407	3014.5462699378318	3347.3685275243147	2813.1978293770653	813.5798326550542	455.918853432886	25	10	15	6	25	0.19280017042539108	0.32328465190436606	0.29157185569663785	0.19234332197360585	
7860000	-10552.788470233383	-9837.484437235522	-715.304032997861	-9837.484437235522	1291.8144306828724	2.64655103887724	1.0614631846041117E-4	0.7161497677488793	9.854074203183953E-5	5.4376017725716505E-9	0.748307751329286	-673.6915620258278	2781.9845812754634	4408.307451842755	1336.1406054474187	540.215255566776	557.5921894949123	22	24	3	21	11	0.19280017042539108	0.28799841575512775	0.32724194704337517	0.19195946677610684	
7870000	-10530.285334196937	-9833.953103330035	-696.3322308669016	-9833.953103330035	807.0560192778593	2.4204255545522115	1.398679163148771E-4	0.6161644929089032	1.2878406406939186E-4	8.536877416343198E-9	0.6755881184519923	-655.6478913967604	1687.990713549682	4092.5485636047456	802.151727096164	732.7250682318544	408.39214302188935	10	29	5	17	20	0.19280017042539108	0.31376491138732165	0.30147545141118126	0.19195946677610684	
7880000	-10546.262059265135	-9836.87274174281	-709.3893175223243	-9836.87274174281	997.4584563601196	2.4217971499786253	1.1825112872693971E-4	0.534844867977902	1.0961240257923551E-4	4.162427297179506E-9	0.5635537280635678	-668.4106171488357	1439.6385458827208	2673.523343347669	3208.0494267186364	275.74156442351506	511.64975652800086	8	14	24	8	27	0.1938380083683999	0.30835789881747955	0.3151388309145041	0.18266526189961727	
7890000	-10625.620732149284	-9852.123527357986	-773.497204791297	-9852.123527357986	1469.9735429849966	2.7028782442549733	6.1027287231477166E-5	0.4757716973136223	5.794122619322629E-5	8.575314740887612E-10	0.5093854727979564	-728.9019444007216	8449.316802790858	3618.430689628631	5395.611690216402	876.9092926196785	979.745015569723	27	19	5	7	23	0.19062521735881385	0.30835789881747955	0.314047931670549	0.18696895215315842	
7900000	-10588.231493181192	-9852.709557205937	-735.5219359752551	-9852.709557205937	1071.33176752457	2.683157073571469	8.941013390820474E-5	0.4796678462500779	8.561469984267205E-5	1.5485815480648057E-9	0.4587410748925103	-693.2401323804974	4735.292641399889	4822.707805088472	1790.1534691414954	1028.9608159324412	749.8937576120946	4	32	6	20	19	0.19062521735881385	0.29414471175877327	0.31319636929558226	0.20203370158683143	
7910000	-10577.665866467712	-9851.803101800215	-725.862764667498	-9851.803101800215	843.1866659011797	2.576541426572932	9.885982932309031E-5	0.555298170209242	9.406451761098813E-5	2.297693947564059E-9	0.5185220526079173	-683.9399020784282	2364.7273609746676	5075.353007665234	782.4963805787405	1249.4952269403443	227.8433383145704	9	29	37	4	2	0.1868906078936766	0.2836757771387967	0.32931354388701883	0.20012007108050867	
7920000	-10563.902006014825	-9836.755534241003	-727.1464717738226	-9836.755534241003	617.0467159489122	2.576541426572932	1.1066428529833832E-4	0.5838438872869424	1.1057293827007578E-4	3.922083808133173E-9	0.6135120549893475	-684.1435086087695	4596.281816749705	8490.653992764956	880.6123961666304	1036.6509727811826	164.37074555809275	34	4	24	16	3	0.1825746776330974	0.31372378233298276	0.303581468953412	0.20012007108050867	
7930000	-10505.471514021008	-9831.085659749479	-674.38585427153	-9831.085659749479	333.1281874338709	2.74102309133198	1.8468235955089446E-4	0.6389500904014772	1.7676597722301142E-4	1.452392699266305E-8	0.71178754129778	-634.6600468726814	2570.515870786597	2732.148949807433	1123.6515240630172	303.8463950946352	394.3620750169585	9	22	10	14	26	0.19223745762647906	0.31372378233298276	0.303581468953412	0.190457291087127	
7940000	-10531.79677060151	-9844.00108265055	-687.7956879509597	-9844.00108265055	385.6934291047497	2.7132727934365612	1.5493278469214247E-4	0.4956793716087284	1.6396349652053453E-4	6.277400981807878E-9	0.5015906214593826	-646.2344626389196	2003.4723811133233	3457.9945788854498	3489.82911910644	780.8234399725318	473.9008383858543	21	7	15	2	36	0.19586386424261532	0.31372378233298276	0.29995506233727576	0.190457291087127	
7950000	-10583.074686900844	-9853.40046205074	-729.6742248501032	-9853.40046205074	727.5105005999465	2.7005980519970825	9.611078216730712E-5	0.59035449337334	9.993304923063542E-5	3.977963692891698E-9	0.6696425216307188	-688.146088825524	2493.552323543188	4856.374019426003	1145.025750392622	1059.6361774915513	140.0151740051056	13	34	17	14	3	0.19574071455819247	0.306002314328187	0.2979260129654536	0.2003309581481678	
7960000	-10568.603823820233	-9833.550526848108	-735.0532969721238	-9833.550526848108	680.9771985680862	2.7005980519970825	8.768561319206208E-5	0.5155211803236586	9.207748779227549E-5	2.0257385087494637E-9	0.5145155369783884	-696.4214664920949	3632.5963293749346	1333.9129190436618	594.428078232452	722.5529986379089	110.37221694255699	38	24	12	4	3	0.19574071455819247	0.3067182910936736	0.297210036199967	0.2003309581481678	
7970000	-10610.18112018104	-9849.69051304799	-760.4906071330491	-9849.69051304799	1051.613535708838	2.7005980519970825	5.785034399165218E-5	0.5826102451431748	6.127818099120533E-5	1.3512075999101973E-9	0.6417114320905979	-717.5941843945697	6982.156481125471	4733.400177400787	712.3899516795218	1354.5566088154428	136.8869438392163	37	3	5	33	3	0.1859567353868704	0.3067182910936736	0.30699401537128906	0.2003309581481678	
7980000	-10660.747970925544	-9859.909328412317	-800.8386425132273	-9859.909328412317	1486.3230994353362	2.7674096508369463	4.2230956719141064E-5	0.4216771763209708	4.372671108777623E-5	3.6735611134323513E-10	0.45823738529526603	-757.6597505073972	7826.318922011109	7070.909496428597	1084.1892865091215	1512.7467657850239	71.06216630356501	26	19	7	28	1	0.1859567353868704	0.31667799355779325	0.30699401537128906	0.1903712556840482	
7990000	-10606.787058694552	-9859.902276106106	-746.8847825884453	-9859.902276106106	864.4358984701319	2.5285709686888476	6.520339531049276E-5	0.4428815503456073	7.088765463225077E-5	8.738631447386972E-10	0.4470651589820124	-704.3757888671569	4463.100685784704	8854.249215684982	1036.267837375314	1059.7254419997419	16.638579862688406	21	10	15	32	3	0.1859567353868704	0.3041781107892537	0.317358425190756	0.19250672863312074	
8000000	-10611.179838660368	-9870.232634469434	-740.9472041909345	-9870.232634469434	882.8271204090031	2.6014561206260507	6.943946116520749E-5	0.620946428414458	7.241498736111983E-5	1.6186082498338963E-9	0.6286585975455299	-697.7458367700967	3181.806262007515	8619.811467433186	1397.4311091394623	1002.3772727028106	54.282535664613725	14	16	6	43	2	0.18746068390743795	0.28429887831512135	0.317358425190756	0.21088201258668557	
8010000	-10571.269138900285	-9841.444787933106	-729.8243509671788	-9841.444787933106	662.1328658783651	2.7200779375100894	9.72322041654173E-5	0.528133110550712	9.864776735501084E-5	2.665851481478746E-9	0.5352488499470216	-688.8181098859	2894.6594334576102	4378.361884086671	958.5740201550954	1084.3983317971479	25.17818457885001	2	32	2	42	3	0.18754802388598543	0.29882740293499466	0.3133295108896022	0.20029506228941854	
8020000	-10674.460910402857	-9866.80640823694	-807.6545021659158	-9866.80640823694	1635.3111694005179	2.6417116203930724	3.563822929587168E-5	0.4295660156482854	3.8235313982441015E-5	2.424405763410327E-10	0.4229483471565097	-761.2420831218326	8369.376053475848	17027.727857094076	4857.776584999146	2296.6772789412908	61.58833496778514	21	10	20	27	3	0.18754802388598543	0.30703687832588566	0.3051200354987112	0.20029506228941854	
8030000	-10695.905076308252	-9845.933812730618	-849.9712635776348	-9845.933812730618	2985.8254024323264	2.6549338039758865	2.3986216475736483E-5	0.4714519757953704	2.4071879485097705E-5	1.271226877516776E-10	0.47904299085204205	-802.6052013001265	17117.056268425247	7202.979549170583	3199.209569493941	4461.173019204269	2405.907972795908	33	4	5	9	30	0.18754802388598543	0.3007714593346565	0.3051200354987112	0.20656048128064772	
8040000	-10706.227370365292	-9834.009005814361	-872.2183645509308	-9834.009005814361	3899.8717755573766	2.564247719342142	1.8818902299204437E-5	0.6534950877794933	1.883541136210209E-5	1.6681946810710885E-10	0.6867409306541908	-821.0774006503008	24088.6992460052	18616.29418907327	309.33106180987266	1541.5917104090938	3042.1061308937437	32	8	2	4	35	0.18855163396032465	0.30491126436788074	0.3051200354987112	0.20141706617308427	
8050000	-10753.637762748438	-9840.448125001194	-913.1896377472442	-9840.448125001194	7731.219281837793	2.564247719342142	1.1553239788152373E-5	0.7119442115932542	1.1155672717351506E-5	5.74020484314186E-11	0.6933351088179829	-859.9500944710633	37401.60644054534	43468.06376392107	7558.009139805015	4288.758105826728	7728.0529964732905	15	20	15	1	30	0.19348866512272894	0.3148638620590472	0.3008064339686736	0.190841038849551	
8060000	-10616.892626605608	-9843.862138603221	-773.030488002386	-9843.862138603221	1339.1215950068315	2.7174724718778838	4.812215656183739E-5	0.530568177367132	4.533971216612576E-5	5.743443268915358E-10	0.5290755934018594	-728.0550200753324	6829.185049124293	11950.611345306224	1556.145402690674	1856.648924074169	58.23413946341044	19	13	42	4	3	0.18947036830225933	0.3148638620590472	0.30162379766909253	0.1940419719696017	
8070000	-10645.017425014355	-9843.379535063357	-801.6378899509981	-9843.379535063357	1856.7514537407937	2.7324854936141825	3.316768201509661E-5	0.5517905896276983	3.143012255021436E-5	3.7770934657629875E-10	0.604553829222852	-754.0356657674434	10714.057887080808	19750.180355907574	1609.1226170975438	2933.6460253297905	29.924315007082228	4	27	22	25	3	0.19748125524434812	0.3044922685826778	0.2994196032190563	0.19860687295391852	
8080000	-10652.309350004141	-9844.778314910029	-807.5310350941128	-9844.778314910029	1782.7830447482775	2.4428255142952953	4.038685734763026E-5	0.752949011386527	3.4412216001960284E-5	1.0145731262033241E-9	0.8266231620553933	-759.7064334046239	8032.921111995296	19739.29828618745	4704.0332461998805	2127.1654410961523	205.55800930930914	21	12	1	44	3	0.19748125524434812	0.30698757275513444	0.2994196032190563	0.19611156878146188	
8090000	-10661.297139209426	-9860.985511659024	-800.3116275504022	-9860.985511659024	1588.4420086157795	2.466552577470948	3.9325130047005195E-5	0.7305962566403323	3.639582767966542E-5	8.941754373351916E-10	0.7795781284605352	-751.0298061441002	8771.06490864254	29270.40695853051	3050.4757449342205	2761.086134109606	58.068742756970266	20	10	11	37	3	0.1953494012260606	0.30698757275513444	0.2994196032190563	0.1982434227997494	
8100000	-10628.08784060542	-9846.67003900702	-781.4178015983998	-9846.67003900702	1211.3083274493129	2.5680206224012654	5.182355477324134E-5	0.6483206535709999	5.211842519280098E-5	1.0032674805278214E-9	0.6309854134988697	-734.0218501702907	7320.228799204188	22146.820500438673	4579.706215678726	1278.9227867017362	263.57899183604655	20	9	28	21	3	0.1881865657046918	0.2952435602102152	0.3215162174118143	0.19505365667327954	
8110000	-10565.305874056541	-9822.93559560058	-742.3702784559612	-9822.93559560058	907.2919490140303	2.690493517447159	8.938423887224154E-5	0.726708074224959	9.07145325430187E-5	4.781203369758563E-9	0.7755986941056314	-696.1481811765876	1549.2738056269166	7037.6201608939	7401.7879090979595	831.2296001697339	612.333668339713	9	17	12	37	6	0.1881865657046918	0.31431843411601396	0.3117503914501091	0.18574460872918602	
8120000	-10558.536339724413	-9827.057502416726	-731.478837307686	-9827.057502416726	752.2833830841703	2.4043986346051183	9.742391021825364E-5	0.853550317309599	9.254197159022586E-5	7.50555349336405E-9	0.9175554985049182	-688.1752306617182	2064.90749622795	1864.176309467692	5573.542562897669	924.974639315456	90.92732319789225	3	3	35	37	3	0.1881865657046918	0.31431843411601396	0.29854155254949233	0.19895344762980277	
8130000	-10563.415893510115	-9847.706010902417	-715.7098826076976	-9847.706010902417	590.045905757826	2.5276456090610675	1.1581683938523511E-4	0.6731951893004717	1.1598526707836983E-4	6.3996015963326135E-9	0.6913451728127247	-674.4553164443153	2158.9501810839724	3347.273460771094	1571.3742092913847	331.5348090318168	672.8060438783311	5	37	6	12	21	0.1881865657046918	0.31431843411601396	0.29854155254949233	0.19895344762980277	
8140000	-10561.2797419376	-9852.336875053938	-708.9428668836617	-9852.336875053938	592.3419539508794	2.666897961020431	1.1432419421032466E-4	0.608125944468152	1.1347109635492993E-4	5.4275601696158846E-9	0.6255832734180493	-669.8991986099941	2609.688273362795	3476.5740409121295	605.2793660037394	471.4057569929252	53.861370739570965	14	26	21	18	2	0.18000762883339116	0.2898970662352684	0.32902456955053366	0.20107073538080764	
8150000	-10544.062890580897	-9850.193698721474	-693.869191859423	-9850.193698721474	536.1375947518906	2.666897961020431	1.0817025688357621E-4	0.47547701833915723	1.1480832169248223E-4	3.456223926625616E-9	0.5160818634009862	-653.3590416110028	2936.2703651064166	5153.415902530625	1360.9260044650002	678.034471632054	4.0301370340845	18	13	20	27	3	0.19701823125942391	0.31162935445430834	0.3072922813314937	0.18406013295477486	
8160000	-10558.943590628587	-9846.483035798128	-712.4605548304582	-9846.483035798128	674.0818697948725	2.666897961020431	9.800449086814795E-5	0.5744168640141202	1.0183881732541665E-4	3.1504176636099985E-9	0.5944600315833509	-673.0541773666221	5506.038561459751	772.1763360141944	658.1435351589256	821.5576816269253	6.4720735673675875	32	21	15	10	3	0.18684700682675645	0.32256860189675124	0.3072922813314937	0.18329210994499942	
8170000	-10569.587370769306	-9853.888915944182	-715.6984548251231	-9853.888915944182	672.7931940907984	2.7662745812540037	1.0617038182336205E-4	0.5169386171673489	1.0701430903643438E-4	2.6308101227986912E-9	0.4841975263199497	-673.0093136448656	3891.448898787079	8466.660763364001	973.8539683206752	1030.9606019702994	25.956375460726118	36	1	40	1	3	0.18684700682675645	0.30280555243705193	0.30587821643054264	0.20446922430564987	
8180000	-10566.338864328824	-9837.928392345977	-728.4104719828457	-9837.928392345977	731.8555017709593	2.4083984507224	8.293014382870438E-5	0.6869731269307615	8.328734007021605E-5	3.6807211330872522E-9	0.7169660137814032	-687.2097953793058	5591.494644285882	2192.88930591301	1466.4502558489903	962.6378372019886	11.2997014298946	39	1	2	36	3	0.18684700682675645	0.29791733436573536	0.30361244934744214	0.21162320946006694	
8190000	-10561.351606979613	-9851.282093079995	-710.0695138996188	-9851.282093079995	622.4299067788122	2.4083984507224	1.1064472438264448E-4	0.5638592293034804	1.1197399429469671E-4	3.993381209158967E-9	0.5716509116219478	-670.6670243704829	3967.5850766872227	1543.266342776183	1132.5648116347734	774.925690725016	38.67080477819064	35	11	3	29	3	0.201649237450231	0.29791733436573536	0.305820427309445	0.19461300087458958	
8200000	-10595.064373563742	-9846.13916160903	-748.9252119547123	-9846.13916160903	1043.7127481999096	2.691101921500138	7.390946244662346E-5	0.6874007433256213	6.71922155231411E-5	2.682793534080871E-9	0.7334732779632975	-707.4820453228208	7100.653879773436	8071.193978769733	1107.3633132554953	173.51452585977026	112.19194967101005	15	18	45	1	2	0.19212027803374152	0.3154670025698314	0.29275657674133854	0.19965614265508952	
8210000	-10611.918216546284	-9858.053218916879	-753.8649976294046	-9858.053218916879	1067.458822174159	2.6886117332760477	8.387566162522011E-5	0.7035038956254313	6.933098928360957E-5	2.7868015630615727E-9	0.6766460039990244	-713.9245393627955	5601.9291158477445	3184.0050870700115	1338.4122664042109	221.40849173787137	75.15691932535428	27	12	38	1	3	0.18618701318604677	0.3154670025698314	0.2986898415890333	0.19965614265508952	
8220000	-10582.277723562469	-9841.867430068634	-740.4102934938345	-9841.867430068634	875.5357987518862	2.3657341585387255	9.666261197696742E-5	0.6774969830304196	7.735217351295878E-5	3.1649729132428913E-9	0.647192139344851	-702.5229595530101	4980.144799226931	1466.5440551027514	1107.9619101988312	126.80414272212356	30.45439776818465	42	8	28	1	2	0.19379123593885278	0.30936932250076055	0.2986898415890333	0.19814959997135434	
8230000	-10551.21936667321	-9836.512644414162	-714.7067222590463	-9836.512644414162	750.2556342104492	2.3711800749106637	1.1826109989651414E-4	0.6407101631427092	9.615351952781554E-5	4.670067615875453E-9	0.6661528976519178	-678.7997096700849	2745.3001591149887	3702.1063723637635	724.726386959642	26.02758925012492	6.171457093442586	17	27	34	1	2	0.2010941099081926	0.299795363521645	0.29724563477527777	0.2018648917948856	
8240000	-10532.575432779995	-9836.285262442476	-696.2901703375197	-9836.285262442476	577.6636310842754	2.593211585392886	1.3707260032987505E-4	0.6155702820418468	1.2734490062267452E-4	6.5441178709321405E-9	0.6019403090687762	-654.7810813570891	3838.4676568250693	4345.0740453965755	498.5822407114241	1002.4039419640335	54.81275767221271	7	33	36	2	3	0.19778744450136596	0.299795363521645	0.3005523001821044	0.2018648917948856	
8250000	-10517.497792577604	-9822.183831996923	-695.3139605806805	-9822.183831996923	530.0262002639653	2.593211585392886	1.4860744975124981E-4	0.5607277175389468	1.25786684161673E-4	5.337376773517793E-9	0.5884676121947524	-655.1153313545451	3551.864937054316	4725.375416687792	553.0371131818353	635.7185311068819	8.984144277307022	11	29	37	1	3	0.19778744450136596	0.29801587802476	0.3005523001821044	0.2036443772917706	
8260000	-10540.149372092865	-9846.502730725153	-693.6466413677111	-9846.502730725153	591.4201525850578	2.3786871079712104	1.4756715850487853E-4	0.5532457169811381	1.3022101382284345E-4	7.588552956553949E-9	0.6376777962907493	-653.5236647189437	1665.6733995290447	3384.0146058602418	649.9541007279009	188.54222980073914	571.4913119371327	10	26	26	3	16	0.19778744450136596	0.29801587802476	0.3005523001821044	0.2036443772917706	
8270000	-10560.929516815524	-9847.875030396017	-713.054486419508	-9847.875030396017	634.0346969995913	2.506007844734871	1.1505553803050315E-4	0.4774942321131866	1.1275886606253138E-4	3.6366236368816803E-9	0.5259344170114523	-671.5405473506191	1591.6115199470344	6550.714924965939	595.7771025348877	612.0415803634872	158.772862775477	18	20	4	37	2	0.194572611583233	0.30123071094289294	0.3005523001821044	0.2036443772917706	
8280000	-10586.760392431566	-9866.85360332402	-719.9067891075474	-9866.85360332402	688.5678824649912	2.4146455221022207	9.4888977857723E-5	0.5001688407630449	9.606099917860106E-5	2.152596773310843E-9	0.49296071481061815	-675.5809039010169	5941.782897842167	10498.401360797598	7718.96047313252	615.5193984287689	2.547427558641555	18	1	18	41	3	0.194572611583233	0.30123071094289294	0.3127494865441173	0.19144719092975762	
8290000	-10573.338197104264	-9837.704101340118	-735.6340957641454	-9837.704101340118	755.1073475474235	2.7065704984056653	9.143882003304081E-5	0.6498636062854388	9.111044765446013E-5	3.5759345826308473E-9	0.6813500143920627	-693.1173047250857	6685.910202310229	3545.3697476816133	1895.2548377459152	1223.0312641813316	14.546899711360965	33	6	6	33	3	0.194572611583233	0.2962395558629418	0.3127494865441173	0.19643834600970872	
8300000	-10587.659088836399	-9851.58846227656	-736.070626559839	-9851.58846227656	746.46547120801	2.480215443963536	8.066757075855781E-5	0.5692458865361822	8.021910385784539E-5	1.6746716391801158E-9	0.5345626431297041	-695.2509323006786	4749.088535901376	1692.2845995556681	2473.12880605156	695.0609511562317	3.828986562579237	41	11	3	23	3	0.19687506394116044	0.29211719330284863	0.31044703418618985	0.20056070856980193	
8310000	-10602.381833786134	-9838.408301971358	-763.973531814776	-9838.408301971358	1134.97451458796	2.751958494492999	5.513773115926538E-5	0.5961833278365726	5.4114157036533676E-5	1.1170903431909257E-9	0.6089898108188442	-721.3465801129977	8207.115061618648	1434.7387752255233	1095.8903192005016	1846.351538630455	5.401120983083469	42	23	9	4	3	0.19897876297624403	0.2921047490195156	0.30663025366885754	0.2022862343353837	
8320000	-10580.598057252917	-9839.761154917447	-740.8369023354692	-9839.761154917447	835.2892650741195	2.8906355057271353	7.592589422798904E-5	0.6090611296103743	7.330170711332587E-5	2.7682226690358427E-9	0.7044290160384538	-699.2212758217353	6106.815642324694	2631.3978319903354	982.5602592555799	1207.1463802522264	8.523540321387296	37	9	16	16	3	0.19897876297624403	0.2921047490195156	0.30663025366885754	0.2022862343353837	
8330000	-10550.849849090446	-9833.785485065533	-717.0643640249122	-9833.785485065533	615.187942949159	2.713927107182186	1.0057680154692605E-4	0.7331324185065219	1.0049084577389781E-4	6.230534609404388E-9	0.8337321549779538	-674.0100022018567	3748.9430578867373	7710.356734266854	2052.406606570721	787.8774021497011	13.272736522780615	21	17	10	30	3	0.19932059328043888	0.3014992465891488	0.30663025366885754	0.1925499064615557	
8340000	-10533.454597680056	-9847.204816679765	-686.2497810002915	-9847.204816679765	420.1182053141597	2.628445237169353	1.460482868251598E-4	0.5009162659408471	1.4647487577496015E-4	5.886764095635206E-9	0.5260070081124526	-646.7514622058284	1668.3659362759374	3535.6957586083727	1434.7113934968136	613.962007100102	22.10679434092335	18	12	17	31	3	0.19145549375485588	0.3093643461147318	0.30663025366885754	0.1925499064615557	
8350000	-10539.326863293485	-9854.222398106307	-685.1044651871774	-9854.222398106307	371.4609612650373	2.628445237169353	1.5157737273652704E-4	0.52747670659421	1.5521807646753558E-4	7.483271087576212E-9	0.5688679884520947	-644.6811458643228	641.5516834437715	2597.776863232559	2903.2017978530316	557.4692790920338	40.80251043821574	3	21	14	40	3	0.19145549375485588	0.3093643461147318	0.3077783741159694	0.19140178601444385	
8360000	-10604.959828202904	-9855.41733821003	-749.5424899928738	-9855.41733821003	794.8500451989142	2.4796677780107994	6.992681996027193E-5	0.5686018472561515	7.378833837016315E-5	1.7708762052395192E-9	0.6030852874323933	-705.8805612236227	3197.8569591677056	2758.086689960211	8338.819757560203	728.8038532874972	11.161061119216935	8	6	31	33	3	0.19145549375485588	0.31342473275812094	0.3037179874725803	0.19140178601444385	
8370000	-10609.04064208778	-9831.93391787035	-777.1067242174307	-9831.93391787035	1390.675498132998	2.5576296682624786	3.926928174260997E-5	0.6487245935755495	4.214438057947501E-5	6.448984719295429E-10	0.639174739465423	-730.3295922971243	6114.234819635258	16429.44057207585	1289.4968482834604	2209.5955302515804	3.227417804691824	18	21	15	24	3	0.19145549375485588	0.31342473275812094	0.299819760382937	0.19530001310408712	
8380000	-10594.703383108563	-9828.003867750193	-766.6995153583701	-9828.003867750193	991.3526303339231	2.629189520287048	4.9466186592046024E-5	0.49217243122024085	5.741529504426115E-5	8.113117115175258E-10	0.5366870703151118	-722.330821627605	6442.713989326626	10227.248580932637	2933.0250236130178	1605.4521543686672	44.718932464039845	10	25	13	30	3	0.1867498457853908	0.31342473275812094	0.30452540835240205	0.19530001310408712	
8390000	-10560.428395190354	-9832.111166436365	-728.3172287539888	-9832.111166436365	688.3104966313064	2.332626350901177	8.104769145194106E-5	0.49143073843103807	8.582608632362861E-5	1.8071542948860279E-9	0.5179581145051333	-686.9595363328743	4025.578374168402	6297.267649987575	1946.4384485270693	688.4533478079545	6.021746346816193	5	23	17	33	3	0.1867498457853908	0.29572639033518067	0.3019277377565241	0.21559602612290535	
8400000	-10591.026028623348	-9847.233120850826	-743.7929077725223	-9847.233120850826	889.0822960453318	2.5362280279340483	6.818021288273932E-5	0.5848846945016685	7.51185522531805E-5	1.8278580052704447E-9	0.5973395992448982	-699.2907655784832	8015.203027415412	13117.501209863616	1357.54463237797	1185.4013221267141	83.22456913783166	18	9	45	6	3	0.1867498457853908	0.29467432219561474	0.3272366547804217	0.1913391772385737	
8410000	-10589.78369800614	-9845.497961952926	-744.2857360532148	-9845.497961952926	770.5207350022743	2.7213143731495593	7.296680951716475E-5	0.5711848164042785	8.122853784521834E-5	1.5970364792493883E-9	0.5555362353237616	-698.930963447307	3129.5894619140804	7717.026451213462	8681.476420379946	1422.7107692260686	188.7979657711228	9	7	12	50	3	0.1969167857280519	0.32279585078560485	0.28894818624777047	0.1913391772385737	
8420000	-10662.449527353578	-9868.687206356357	-793.7623209972206	-9868.687206356357	1111.2002547004113	2.2967423331902395	5.077696497186109E-5	0.6076652249415785	5.221739974565907E-5	1.1035809227980058E-9	0.6641968194383627	-745.4182379471762	10565.402542797525	30705.198420824872	7328.770231934636	1278.9270796442906	70.81668587648595	25	4	15	35	2	0.19869710754963774	0.3051093524308913	0.30485436278089817	0.1913391772385737	
8430000	-10653.765720273595	-9852.073857592519	-801.6918626810766	-9852.073857592519	1494.4780646425381	2.2967423331902395	3.738147737078932E-5	0.49936782208647973	3.6531826104696483E-5	4.22683553471582E-10	0.5508441622519975	-756.6112305919412	17653.446827077805	8376.149188710935	1947.7983774576062	1892.3131887484383	23.474200583832232	31	8	16	23	3	0.19869710754963774	0.29658704126646185	0.3029851540642817	0.2017306971196196	
8440000	-10682.048845684716	-9852.826859696563	-829.2219859881537	-9852.826859696563	1950.1267392742102	2.5772352549262267	2.967303629288621E-5	0.5769802090475541	2.8041886352911522E-5	2.1594055183661962E-10	0.5367293803509231	-781.2129962633227	14646.401442267457	20386.265454227763	6848.300757689918	2656.9331664589795	37.3074941593698	24	14	4	36	3	0.1904767476220911	0.29658704126646185	0.3029851540642817	0.20995105704716624	
8450000	-10652.416107020565	-9834.664461147497	-817.7516458730684	-9834.664461147497	1964.937702654657	2.5772352549262267	3.015194081841047E-5	0.5390813134745172	2.7959323004085892E-5	3.0755134319953596E-10	0.6208300362506917	-770.7963239079935	3755.49524466841	17609.44486214795	2887.6265998813474	1618.4216812488	33.85111469206202	8	25	39	6	3	0.18670003438313196	0.3090208435686905	0.2992255426645521	0.2050535793836264	
8460000	-10614.115027199445	-9854.106051148074	-760.0089760513716	-9854.106051148074	1592.6599951154271	2.8854762372485316	6.686958278737615E-5	0.7721324145450079	5.878591484902952E-5	2.419925072512273E-9	0.7757086390192715	-715.8224796280498	9237.826976968634	12623.818099892602	1195.7863829497653	312.88854438733756	347.7463786335355	13	20	45	1	2	0.18670003438313196	0.3090208435686905	0.2992255426645521	0.2050535793836264	
8470000	-10602.150378404729	-9824.438168376522	-777.7122100282074	-9824.438168376522	1447.7403446482783	2.831053336415209	5.4323732207862E-5	0.7446196506297759	5.026979058853705E-5	1.5290020654200001E-9	0.7663001019310463	-729.5374414307303	8084.03874587141	19332.50640821134	1196.3211358991016	271.85197430130575	1150.2610906849502	27	6	36	7	5	0.20140815750531374	0.3090208435686905	0.2992255426645521	0.1903454562614446	
8480000	-10611.074143682239	-9850.25850138068	-760.8156423015591	-9850.25850138068	998.6728032907671	2.4192312882784033	6.647923849384647E-5	0.5995890672602728	6.541139290578537E-5	1.6419312570218677E-9	0.6238152513415023	-713.7360698012486	1580.3034151496513	6481.3256739313465	7978.524704565796	789.3765694506098	1904.0673083734368	7	29	3	8	34	0.1883419829526384	0.3220870181213658	0.2902547576963407	0.19931624122965605	
8490000	-10597.977782407357	-9847.808300724944	-750.1694816824129	-9847.808300724944	1045.2471791076332	2.9148230812927474	6.960348408465275E-5	0.5459307795311108	6.959226727349901E-5	1.5905995553066039E-9	0.5681125906953403	-704.5807189294383	2670.9045639670962	3105.35579728788	4855.330275320741	7163.869998630845	919.1816912121451	1	9	2	26	43	0.19335015092816163	0.3220870181213658	0.2883061919893124	0.1962566389611611	
8500000	-10578.070726095144	-9846.755891301114	-731.314834794029	-9846.755891301114	708.4685775218694	2.3564826903234337	8.122752483467665E-5	0.50363697713463	8.100406292291888E-5	2.0881094280875413E-9	0.5643532584305947	-685.0606834776586	3143.1769593084664	6749.570288105887	10229.893484200637	3650.5429313691684	576.756594604728	18	4	6	11	42	0.1862361167134514	0.29952298730250476	0.30254281917355524	0.21169807681048952	
8510000	-10582.322228961715	-9845.962790637517	-736.359438324198	-9845.962790637517	641.1537120568694	2.952960748720679	9.189992247132542E-5	0.5547566060803067	9.085543664450088E-5	2.510842636777332E-9	0.5748615085898641	-690.8701816104655	3314.5979944313312	5607.863172511338	7897.587310319322	2550.913996917365	730.5800743891001	13	8	16	1	43	0.1862361167134514	0.29952298730250476	0.31946655415672753	0.19477434182731726	
8520000	-10613.412664024034	-9862.466962373734	-750.9457016503009	-9862.466962373734	872.8414891932481	2.212333517600111	7.323863668592035E-5	0.5015620690779197	7.35887057294831E-5	1.210083236456006E-9	0.4886637942001441	-708.9957918370532	5361.120509694128	3302.0849218237345	1299.4466412479278	1303.852405163617	865.9536577503404	36	4	18	8	15	0.1862361167134514	0.29952298730250476	0.31946655415672753	0.19477434182731726	
8530000	-10577.160303056791	-9856.89842443593	-720.2618786208599	-9856.89842443593	583.45133096719	2.5304006596090463	1.129486448011891E-4	0.4793869752173605	1.1644907692890839E-4	2.892156710278277E-9	0.48178105941466265	-677.3687265223459	1637.0389072129442	4310.250986126813	4439.78338310147	1298.6822586161247	652.7663916709629	9	16	15	8	33	0.18422264961923357	0.30220620570689166	0.3187968028465585	0.19477434182731726	
8540000	-10598.687098498862	-9832.244620235422	-766.4424782634393	-9832.244620235422	860.2768037876373	2.5906318689998757	5.904313171442709E-5	0.5662870509568333	6.671693168163918E-5	1.531491074605874E-9	0.5952994635886049	-722.3811759566419	7322.177852865235	6512.434381152413	1535.3905947235942	1566.8062378080688	970.1313824548079	5	28	2	27	19	0.18422264961923357	0.30220620570689166	0.3187968028465585	0.19477434182731726	
8550000	-10568.071690614475	-9870.903685716321	-697.1680048981548	-9870.903685716321	713.3207166384977	2.5906318689998757	1.351727093434526E-4	0.540731180436425	1.440296877311966E-4	6.435062088376211E-9	0.5749384321233273	-660.0423737232212	2953.526422952456	602.5067154997319	476.76053419243885	524.608203934516	147.69020643675475	36	7	35	1	2	0.1813762542132515	0.30505260111287374	0.3187968028465585	0.19477434182731726	
8560000	-10554.394090242213	-9845.34089228697	-709.0531979552435	-9845.34089228697	675.4497874518669	2.7282474521367246	1.1502177280507565E-4	0.5650261291115763	1.2609252427218088E-4	4.869953188068033E-9	0.5717097859201097	-666.9405046820544	12218.704217278962	4184.59199330759	1328.8209926857041	476.3216983712534	240.2611056197453	3	25	23	27	3	0.18508543012702894	0.30505260111287374	0.30497256596872113	0.20488940279137713	
8570000	-10528.296726233562	-9843.377521237573	-684.9192049959892	-9843.377521237573	569.8460553755151	2.3177520881286924	1.4371805825217276E-4	0.5126302967355442	1.4662316321072295E-4	6.407168437635003E-9	0.5477678245150248	-643.7157269564718	615.5033882801293	3430.8435045420574	2225.536590380361	468.65562242214423	90.44503764866462	7	25	19	27	3	0.1903477457893166	0.312484637943174	0.30497256596872113	0.19219505029878922	
8580000	-10521.333618942634	-9832.860687165048	-688.4729317775849	-9832.860687165048	557.218275551277	2.5226582183558004	1.589189242871226E-4	0.6405558336990155	1.5176757576378596E-4	1.1367440771563642E-8	0.7034380770304133	-647.5519151803663	2441.8140625655446	3962.8296598476595	2276.7573259323467	487.82923760178784	221.04302376821266	23	13	3	32	10	0.1903477457893166	0.312484637943174	0.30497256596872113	0.19219505029878922	
8590000	-10562.192140079504	-9833.975849607912	-728.2162904715917	-9833.975849607912	894.0719723921968	2.5226582183558004	1.0336040053934284E-4	0.5817246734739147	9.425153807840048E-5	3.9090418604967935E-9	0.6498982360200016	-685.4991116583816	2876.978099787162	5993.985355075095	1009.5949125527327	735.145841132996	1132.6067876633847	21	17	19	10	14	0.1903477457893166	0.312484637943174	0.30497256596872113	0.19219505029878922	
8600000	-10522.187795751011	-9837.491655883534	-684.6961398674773	-9837.491655883534	411.03560208695643	2.5401685104329355	1.5552180321055828E-4	0.5440106843195663	1.497672158812661E-4	8.183466494294584E-9	0.6018696910084623	-643.5095672999288	1476.2464576912769	1946.1693030171132	3875.6729496242747	579.2443844032787	582.9594161324576	7	13	12	25	24	0.18548223319980933	0.30696478576764524	0.30497256596872113	0.2025804150638252	
8610000	-10489.303444992804	-9827.388489680225	-661.9149553125786	-9827.388489680225	331.66273233545587	2.3795418605813126	1.7550036806640945E-4	0.6826325864766518	1.7159853585042666E-4	1.7692287613047553E-8	0.8040804394997938	-621.1063005654676	2501.083285881086	3199.645843710201	3244.8436990550704	495.56117699567034	8.555480905699815	11	4	17	46	3	0.19811380325266015	0.3051155264927589	0.29270809245149865	0.2040625778030832	
8620000	-10503.84616408304	-9841.789842446515	-662.0563216365236	-9841.789842446515	366.5186670672946	2.3488663035638346	1.5786853880442106E-4	0.6381248020121928	1.599667930709311E-4	1.1985041017909555E-8	0.6750373507883975	-620.8041275894105	1472.9255772629913	5743.4741398676	928.687158387479	558.9697748125775	4.457023363922055	21	10	2	45	3	0.19811380325266015	0.31123852118246187	0.29270809245149865	0.19793958311338025	
8630000	-10513.156876221803	-9845.419923867452	-667.7369523543505	-9845.419923867452	365.3510600994388	2.6521390615239206	1.665223451306166E-4	0.6301514482019732	1.621182133774042E-4	1.1199070176211542E-8	0.6286559392637295	-625.8283570105972	983.8286136294306	1967.658352865018	6245.063844071349	522.4497213685773	11.38860825886119	4	11	17	46	3	0.1892665606419905	0.301651932584928	0.31114192365970217	0.19793958311338025	
8640000	-10521.967429819673	-9841.891487757395	-680.0759420622778	-9841.891487757395	414.60602645878316	2.4581366143842507	1.3956361407288333E-4	0.663251268389528	1.3599678432347064E-4	1.1935567094043725E-8	0.7952410657425445	-638.2618727866021	2292.894742298654	2514.916748469198	5345.883509373166	541.0871011333855	3.5327903976301243	4	18	13	43	3	0.19637374178785963	0.301651932584928	0.29830952391535925	0.20366480171185403	
8650000	-10521.212986570335	-9846.441918559465	-674.7710680108712	-9846.441918559465	386.31908412303306	2.6520857300504064	1.538052741025069E-4	0.5696545322436524	1.5053665858158586E-4	6.319850176617173E-9	0.5430090338408147	-635.5819634201337	3253.783941756174	3524.2460302168533	883.827620565293	459.53157246152745	8.92380987132986	16	16	4	42	3	0.20171138432686428	0.31107246799406535	0.298521258200582	0.1886948894784893	
8660000	-10511.816919813373	-9838.732772848294	-673.084146965078	-9838.732772848294	391.40702423977854	2.6042887040305707	1.5899370182739702E-4	0.6798100264048412	1.5304205281702396E-4	8.502817794335783E-9	0.6465832691699696	-633.5522047892509	2512.3587407951113	3555.711999823258	925.898525646702	507.4710475210203	1.4507919612275582	6	31	4	37	3	0.20047281543105216	0.31107246799406535	0.29975982709639415	0.1886948894784893	
8670000	-10501.185878614853	-9826.596609972916	-674.5892686419381	-9826.596609972916	402.30761170767414	2.6042887040305707	1.4138077283548965E-4	0.7223604415386633	1.4480437311582218E-4	1.1148991005378318E-8	0.7826257720726403	-634.9170927173965	2702.867161783522	4506.543732610944	1092.3312730720834	304.12309761932164	0.8866137890413786	18	13	20	27	3	0.20047281543105216	0.3154459180394614	0.29975982709639415	0.18432143943309323	
8680000	-10509.37558845692	-9854.87647313296	-654.4991153239604	-9854.87647313296	315.0553919124605	2.4791971462288895	1.708534117438663E-4	0.5835010048227748	1.819839003791409E-4	9.675296224061978E-9	0.5731289850448263	-615.8535202869914	1889.7001934616908	3692.877130081862	559.148239615565	438.90899203879576	0.249792688731474	26	8	40	4	3	0.18194381154015893	0.3162795328869326	0.29675547232605304	0.20502118324685642	
8690000	-10547.807497267833	-9856.409919598353	-691.3975776694815	-9856.409919598353	495.95637406398725	2.7950009271421576	1.1367982214214289E-4	0.47741972099993796	1.1438860308848168E-4	2.517243861606984E-9	0.46306537200490705	-651.4003565610963	1834.443890728581	5233.945419551622	1037.591680300757	474.6372961634765	0.35919866682036494	13	21	43	1	3	0.18349417516764502	0.31795015993232895	0.29675547232605304	0.20180019257397397	
8700000	-10610.21842016748	-9860.66640355845	-749.5520166090308	-9860.66640355845	892.8328461038781	2.806606286678182	6.249235466486833E-5	0.4586169195220883	6.137765513734823E-5	8.330195408123291E-10	0.4478687834298955	-707.6562289270297	8643.205218323172	3418.487517117899	2488.4131916522165	772.3023284448823	1.7032904082918525	29	17	1	31	3	0.18349417516764502	0.31795015993232895	0.29675547232605304	0.20180019257397397	
8710000	-10616.8579207914	-9832.37346190327	-784.4844588881316	-9832.37346190327	1148.8477363453167	2.4772165656298974	5.069529792342394E-5	0.6441528190682225	4.885552328865204E-5	8.901644210497126E-10	0.6370334005875062	-739.5023804057935	9105.85606273139	7998.295222976434	2540.2088297579385	2089.450218947229	28.751014412190262	25	17	10	26	3	0.18763595920202408	0.31795015993232895	0.292613688291674	0.20180019257397397	
8720000	-10619.93408917305	-9840.125916812736	-779.8081723603137	-9840.125916812736	1030.6649375381294	2.4772165656298974	5.8710846941645267E-5	0.6371648794787712	5.827917071896966E-5	1.463812854090897E-9	0.6719201666145922	-734.9358197592138	9550.300294632478	4566.900721696583	6096.612005385399	1052.5070173619144	247.7611123236055	13	2	31	31	4	0.18763595920202408	0.31597384027943237	0.3008573229206328	0.19553287759791182	
8730000	-10587.531274038996	-9852.747244155255	-734.7840298837413	-9852.747244155255	676.4233845254352	2.8313335996278544	8.858563788968203E-5	0.625960890373772	8.431403105600402E-5	2.578279494739648E-9	0.6195287222753465	-691.6158841472861	4393.76290287294	2991.514446887647	4842.8084613122055	1147.0384026460347	7.576168313811117	2	4	42	30	3	0.18763595920202408	0.31597384027943237	0.3008573229206328	0.19553287759791182	
8740000	-10548.52897314057	-9853.264826063254	-695.2641470773165	-9853.264826063254	507.40710764647025	2.525291695584485	1.055846333729352E-4	0.5425228855841034	1.0742297035412454E-4	3.792326502947679E-9	0.583686083042303	-653.916610607775	709.1026904514446	1831.8149399780107	5827.8234149127	519.9229482111082	5.511784289660956	10	3	29	36	3	0.18763595920202408	0.31597384027943237	0.29786283063284297	0.1985273698857016	
8750000	-10560.421731503464	-9834.092001447378	-726.3297300560861	-9834.092001447378	638.3924792787428	2.525291695584485	9.097713741256568E-5	0.5232058259527689	8.976554698582635E-5	2.6294575074199778E-9	0.5871776550597774	-685.4029713631813	2600.664831219796	5908.268404505537	1388.1990822521313	542.2698954126857	128.02485705688446	16	27	7	28	3	0.1903816933741981	0.30158169860952516	0.29927590485802935	0.2087607031582484	
8760000	-10539.8487814166	-9833.182728490545	-706.6660529260552	-9833.182728490545	505.2889895201882	2.4408208416273665	1.1520605579919839E-4	0.5369396089122364	1.1704723992875028E-4	5.425274834015754E-9	0.6324194690744265	-665.1079986433909	4016.686428347577	4943.733798757173	2589.3573730207145	779.7508694697224	12.08429421058244	12	22	12	32	3	0.19509913926617045	0.30158169860952516	0.29927590485802935	0.20404325726627606	
8770000	-10584.035937033303	-9859.67061262187	-724.3653244114317	-9859.67061262187	555.6679547855408	2.5765059033951077	9.789900122240742E-5	0.5098205879572931	9.633419659517863E-5	2.4954085780571716E-9	0.5270723305773074	-680.0086274084744	5484.995706062318	5372.598165236399	11148.364315496077	538.0434766832902	8.305491915671139	21	12	10	35	3	0.19509913926617045	0.30158169860952516	0.29927590485802935	0.20404325726627606	
8780000	-10565.139351488973	-9856.048752917903	-709.0905985710712	-9856.048752917903	506.979966573523	2.493750458789137	1.1659298550156616E-4	0.4392449181669043	1.1668629054996024E-4	2.995150656195853E-9	0.4674700158458361	-668.6095810726749	3308.121497910717	3789.412954683174	3467.6997308525993	464.8377810496211	3.2274930934297403	21	16	10	31	3	0.19509913926617045	0.3079201547422309	0.29840991087996815	0.1985707951116315	
8790000	-10565.556447891471	-9836.506792350006	-729.0496555414644	-9836.506792350006	524.4746473785268	2.493750458789137	1.1694086373492774E-4	0.6036224648102632	1.0998689212044636E-4	4.821310699282837E-9	0.6467878716892145	-687.2830759333917	4811.418737616779	5005.689088849762	1051.9495188165847	1027.3517381194085	56.945052176215114	2	46	16	14	3	0.19509913926617045	0.31716722918166995	0.29542681831376566	0.19230681323839496	
8800000	-10602.900358337389	-9837.374555543602	-765.525802793787	-9837.374555543602	878.476166893765	2.7974823450569906	6.230294280712621E-5	0.5880915938635142	6.254780605987339E-5	1.6831941428994239E-9	0.6700281834927759	-722.7559799901743	6122.785241269976	4995.841719933656	2702.345848654704	1059.2481995044702	24.046064504913033	6	41	6	25	3	0.19509913926617045	0.2936302401406489	0.3174115530895976	0.19385906750358403	
8810000	-10588.008153432618	-9840.477705312891	-747.5304481197265	-9840.477705312891	751.8525905998325	2.7149434957436647	7.353594556743343E-5	0.6535175407313637	7.490048977851129E-5	1.939284260139644E-9	0.6563847494546664	-706.5247043580647	7958.561505261031	2445.064646512583	1516.8184675897473	511.68514561395824	24.583462133904415	33	12	10	23	3	0.19410888578524285	0.31276843537169985	0.2992636113394742	0.19385906750358403	
8820000	-10583.78343248566	-9833.255968435507	-750.5274640501528	-9833.255968435507	812.4708924713385	2.788170719338618	6.698127477936085E-5	0.627539133923842	7.073537433042859E-5	2.1216232306192887E-9	0.6856914173093892	-705.5908621097764	6739.197100433194	9105.450297061781	7235.956898720919	821.268391823138	21.871310185809275	2	38	2	36	3	0.19410888578524285	0.3177210362398748	0.2992636113394742	0.18890646663540908	
8830000	-10654.212366841233	-9842.2792563951	-811.933110446132	-9842.2792563951	1591.6768764136405	2.42278171487936	3.320828238936187E-5	0.5804295356060983	3.209960121529995E-5	3.487611521348747E-10	0.6078863439917906	-764.4241934806586	10964.315691518452	18198.30044091564	8576.911774133778	2096.6338007703757	11.162659646318163	5	31	8	34	3	0.18035273474503966	0.3093956097066452	0.3252377217776576	0.1850139337706585	
8840000	-10613.727443025808	-9837.799727932306	-775.9277150935004	-9837.799727932306	1022.8125598044287	2.339029979380069	5.0062724035957263E-5	0.553574649165189	5.333613049571731E-5	7.245395431467322E-10	0.5740098718539627	-732.0427839932736	2550.9275027673257	8523.31514995988	1487.1783166200348	1563.541156115311	54.05326152103637	4	41	13	20	3	0.18459344490342028	0.3051548995482646	0.3154144007231638	0.1948372548251523	
8850000	-10654.855349516652	-9840.619893088839	-814.235456427814	-9840.619893088839	1665.2530903803408	2.709884507461577	3.166969773696374E-5	0.49183926832390484	3.504660908415803E-5	3.040127559296145E-10	0.5337714501660031	-767.7958514536748	8973.645324124791	13050.965855988825	1142.155377761264	2756.9515049945862	87.81254011047095	6	41	17	14	3	0.18777429730261044	0.3047461900228659	0.31264225784937233	0.1948372548251523	
8860000	-10671.418575053951	-9852.17114651552	-819.2474285384299	-9852.17114651552	2173.6417850478265	2.709884507461577	3.397713553207404E-5	0.5524747717475502	3.340556102700381E-5	3.615282394866297E-10	0.5826518150527271	-770.1700331692547	9183.325900408761	17513.644628022153	7773.141950011671	5532.0705368671215	2190.123898595873	21	17	2	8	33	0.19436273255809372	0.29560961353476173	0.3127005089606989	0.19732714494644668	
8870000	-10673.100937904908	-9844.696339627872	-828.4045982770372	-9844.696339627872	2545.6298044530104	2.535111296414977	3.37357367941352E-5	0.6589418480541597	3.4465984531371145E-5	4.273508609388591E-10	0.6482859911915487	-779.0201181611363	9457.675301200621	16229.086548054302	14654.778070899672	1973.1515549808473	2232.3182925706624	17	20	5	11	28	0.19436273255809372	0.31197907701495337	0.29633104548050726	0.19732714494644668	
8880000	-10670.733115316423	-9836.872175200946	-833.8609401154773	-9836.872175200946	2619.465409437712	2.4282378423172037	2.7956118247680536E-5	0.5766523664261116	2.790250784074691E-5	2.9708622826408566E-10	0.6362251624168763	-786.6893395240197	16452.247890139188	11855.670252895772	1426.3844710563646	3069.9737595284478	278.2397611682445	38	7	5	27	4	0.19436273255809372	0.31197907701495337	0.29633104548050726	0.19732714494644668	
8890000	-10628.872333719512	-9845.24457196005	-783.6277617594623	-9845.24457196005	1060.0622387905066	2.7095028582218785	5.847265614605893E-5	0.5800885654098028	5.9203752034710576E-5	1.4389230305948153E-9	0.6601454857969034	-739.3456878305644	8765.237759625643	5741.049308348405	3033.7184673567845	1550.3632032395233	458.33408530888585	38	3	6	30	4	0.19436273255809372	0.31523601154285114	0.2930741109526095	0.19732714494644668	
8900000	-10626.194130670976	-9843.225315180889	-782.9688154900866	-9843.225315180889	1301.1674143931245	2.959206583822386	5.232998442045105E-5	0.6106988468117084	5.578434498846132E-5	1.3876478583726535E-9	0.7040852655263016	-738.0877151281999	10852.744162699642	3494.485721996892	1158.3169903863366	2408.3071020191196	611.2435446249586	38	12	16	7	8	0.19436273255809372	0.3040523488034111	0.30425777369204954	0.19732714494644668	
8910000	-10627.553010881344	-9842.417404872444	-785.1356060089009	-9842.417404872444	1183.8961675099576	2.341524877486559	4.906608996399594E-5	0.6139094276135754	5.48158027932048E-5	1.3296406140107428E-9	0.713433875425283	-738.941041617231	3643.219290250315	9862.89922254695	4091.4663643817676	2333.343059997287	1729.5386965237399	7	30	8	9	27	0.19436273255809372	0.305629373815491	0.30268074867996964	0.19732714494644668	
8920000	-10636.680363530235	-9838.175758972598	-798.5046045576355	-9838.175758972598	1421.1510960122819	2.7576172855072287	4.364858950450757E-5	0.6149472189711513	4.7726939316970393E-5	8.459343431886791E-10	0.6702509672255137	-751.7415478345503	8627.228118688296	7413.730954136779	8156.673630356558	2089.7402019896786	1270.4612590557317	15	12	9	41	4	0.19387786552689104	0.2939054573744359	0.30268074867996964	0.20953592841870444	
8930000	-10582.943744320954	-9838.266381050795	-744.6773632701588	-9838.266381050795	678.4045861937802	2.7576172855072287	7.099644329472896E-5	0.53650977696375	7.780184092474804E-5	1.5571484048686917E-9	0.552882117327995	-703.1015067487397	1314.5506275286627	5260.311431168506	1114.8489461985735	762.8129982650129	84.55319623010412	7	37	12	23	2	0.19387786552689104	0.3218826006641246	0.29984535790976374	0.1843941758992216	
8940000	-10560.403380421338	-9832.890283406288	-727.5130970150499	-9832.890283406288	543.4837956400926	2.806051636354666	9.56363403520286E-5	0.5284360430184628	9.713969114401807E-5	2.6603530847436193E-9	0.58072219583917	-684.4547771481289	4969.0893849575095	8776.366371120737	490.5001418923506	1001.4148213235175	15.388759480327716	25	9	4	39	4	0.19828042961377584	0.3159391820176346	0.28993378611990356	0.19584660224868694	
8950000	-10563.867153033734	-9839.441044345938	-724.426108687795	-9839.441044345938	582.6224967067313	2.57833166373158	9.86180263841399E-5	0.6072203144835694	9.948545611529973E-5	4.654235717561537E-9	0.7057751282147089	-678.5504642565453	3045.11534715488	11218.673818459594	1101.5542396151927	2062.3046498134727	119.76986602532078	23	8	45	1	4	0.18938776664649168	0.3159391820176346	0.2981046496708698	0.19656840166500486	
8960000	-10611.658066900978	-9837.704515696225	-773.9535512047535	-9837.704515696225	947.1228347714607	2.57833166373158	5.594525082047879E-5	0.5172959968928328	5.4216341532700074E-5	8.685635951362044E-10	0.5536677254592681	-731.3168456801761	10245.448078051113	2073.0577485793806	1723.7222042089625	1486.2568623582872	42.52934492172689	35	7	5	30	4	0.18938776664649168	0.3158071370896533	0.2981046496708698	0.1967004465929862	
8970000	-10670.65455468675	-9837.424947124644	-833.229607562106	-9837.424947124644	1720.3469073256506	2.6804839411751495	2.5909859470035617E-5	0.5061272411169166	2.8241221853559672E-5	2.158713400543726E-10	0.5771907630754982	-788.2090861512733	15409.686299603733	5242.99688958756	2746.6065278042556	2057.7287612237637	331.41347010665424	37	9	18	13	4	0.18938776664649168	0.2982504994037822	0.3156612873567409	0.1967004465929862	
8980000	-10679.399954673045	-9833.153236102698	-846.2467185703472	-9833.153236102698	2051.4842983290605	2.680844021356067	2.500664737015962E-5	0.5759237655843584	2.6562346822429815E-5	2.664584982885643E-10	0.6484741347920687	-797.9853461033804	19965.533891385257	14896.27741451172	6874.5969058814735	3565.466221905791	61.28433170105907	35	5	17	21	3	0.2000058441757685	0.29917912261712987	0.30504792905726175	0.19576710414984086	
8990000	-10663.727436730731	-9860.373754640063	-803.353682090669	-9860.373754640063	1249.4085437020265	2.548627700725064	4.307946422086747E-5	0.46079564964959563	4.465366179798848E-5	4.154192842248345E-10	0.49603221496975497	-758.3949495392263	14568.273704924539	3926.7426371884876	2926.6318593041956	2752.6783191022914	41.7122015163746	40	8	28	2	3	0.2000058441757685	0.30237633417088744	0.29500315927329734	0.2026146623800477	
9000000	-10629.480225978983	-9828.1437715562	-801.3364544227825	-9828.1437715562	1343.086248856149	2.548627700725064	3.517846859722266E-5	0.5270687229668484	4.087845810818115E-5	5.062760881867023E-10	0.6176887765517028	-756.8654382139464	11463.669215044021	5073.827596694079	2205.9846358343107	2265.6474061816807	98.45375589650618	38	2	32	5	4	0.2000058441757685	0.30237633417088744	0.2911106825348413	0.20650713911850374	
9010000	-10660.098516941187	-9847.175811948853	-812.9227049923329	-9847.175811948853	1466.1948432660226	2.549995564202104	3.125871759060752E-5	0.46521453482031677	3.71161448635635E-5	2.9493924098923485E-10	0.5052277044317405	-771.1906302394126	10723.142008205949	2248.361270918856	2175.4461611240645	696.9883895009098	49.11410763408728	37	32	9	1	2	0.1816160364489987	0.30630682533427134	0.29410434091306614	0.21797279730366478	
9020000	-10619.345709683319	-9842.738948304039	-776.6067613792799	-9842.738948304039	1041.5745269566578	2.6307496629567035	4.080371505945503E-5	0.3949050419297989	4.829490854361202E-5	3.9321437642193446E-10	0.4541911155369076	-739.1857713167955	7228.971714780744	3307.3022700216634	2191.726458012548	13.170807118447938	9.537347189868655	39	13	26	2	1	0.1997036299128074	0.2983956596140525	0.29410434091306614	0.20779636956007488	
9030000	-10570.699320231644	-9841.790557267046	-728.9087629645982	-9841.790557267046	588.3346990422434	2.6307496629567035	8.250696121652528E-5	0.5279473881942566	9.16686832788634E-5	2.7911077673115965E-9	0.603909353956494	-688.9002036883626	4077.4666384144175	2243.543094034619	628.4831539712236	991.1118207433445	10.048305219545437	38	10	9	22	2	0.19149252782513465	0.3015948570675288	0.3202283637549023	0.18668425135243516	
9040000	-10568.12511973091	-9845.446951448012	-722.6781682828985	-9845.446951448012	525.4821898190002	2.6307496629567035	8.990926762892889E-5	0.5066023609292768	1.013710730237544E-4	3.0910613079138047E-9	0.5880209232852119	-681.9136110373837	5083.836231347117	3379.807622568592	729.8885853296553	972.8564885220763	51.35715701587614	22	28	14	14	3	0.19149252782513465	0.29886029265349406	0.3081671723219993	0.20148000719937292	
9050000	-10587.382202420698	-9853.519394110357	-733.862808310342	-9853.519394110357	820.4845038869086	2.5212374639236375	9.628592924033543E-5	0.4873038173625056	1.0439470284607803E-4	3.226202852893748E-9	0.5527523263759369	-693.5768816496252	3760.5636785494876	3970.4497674046875	1137.3030249208373	744.8984311767098	123.24593788884552	17	19	35	8	2	0.19149252782513465	0.3112080738462853	0.2958193911292081	0.20148000719937292	
9060000	-10576.724401990043	-9851.018637885683	-725.7057641043601	-9851.018637885683	717.7295106973025	2.4954922394204795	9.67721068971569E-5	0.5012886927469797	1.0042042608536171E-4	2.6488588761007486E-9	0.540249513480515	-682.1616649116073	2786.423735196179	5691.944355533235	7887.007677670556	762.6386787871817	103.11760859805811	16	18	3	41	3	0.19149252782513465	0.32335183807801504	0.305949206321193	0.17920642777565826	
9070000	-10587.370649379904	-9834.000306170066	-753.3703432098365	-9834.000306170066	933.8949262157264	2.7195271152691056	7.054490416893697E-5	0.5744849947254693	7.026992993583102E-5	1.7140843573491884E-9	0.6085670880583752	-710.2479715165838	6960.738820126092	6679.66166257427	615.22432558955	889.2406812545191	720.0515497453522	20	22	2	7	30	0.19518842775001205	0.30485741330328187	0.29830555444126716	0.20164860450543987	
9080000	-10563.443665185596	-9824.169940244472	-739.2737249411232	-9824.169940244472	763.5160928505273	2.5347011600796145	9.083051323743359E-5	0.5334393136720706	8.461243705151405E-5	2.431867858632084E-9	0.571555795381088	-698.5038700739173	5849.151288524971	1433.6764703208485	591.4852148153193	821.2165955024518	923.3960661071869	41	2	4	26	8	0.19518842775001205	0.3023567705887185	0.3008061971558305	0.20164860450543987	
9090000	-10592.149605244469	-9849.751831394517	-742.3977738499522	-9849.751831394517	824.1126222006345	2.3598959857989414	8.308135970241216E-5	0.6212589163237406	8.255750589442023E-5	2.6491711483593384E-9	0.6729460844666098	-699.6948987426656	5257.730132993478	6047.742409873943	1029.4142517742846	687.0754865979474	879.5200289158624	21	17	13	5	25	0.19518842775001205	0.3023567705887185	0.3008061971558305	0.20164860450543987	
9100000	-10550.245333833236	-9842.73524775542	-707.5100860778168	-9842.73524775542	462.4601912206128	2.626651957647678	1.0873724236585267E-4	0.497015937141218	1.2161237870012798E-4	4.035652103263838E-9	0.5668404859804703	-666.2905292002463	1772.9684208916885	5721.67599448788	537.6544461617964	753.577655255394	132.31481126120667	18	19	1	40	3	0.1954155023261147	0.29922801096940743	0.3124861946604112	0.1928702920440676	
9110000	-10529.880590403676	-9840.212576368152	-689.6680140355236	-9840.212576368152	459.05184520971926	2.7776965244200076	1.2086596990074941E-4	0.5683366001766932	1.340062217128124E-4	5.4791832306452826E-9	0.6162774887914771	-651.2302088158302	3096.240235822901	1335.5156526234775	513.2687997233998	682.7364577835292	103.4940436735144	38	1	24	15	3	0.1865137274025293	0.2976931700980826	0.31639156932159884	0.19940153317779016	
9120000	-10575.379354336925	-9852.593475345757	-722.7858789911678	-9852.593475345757	591.6667234338037	2.7031930966768143	9.212943580163367E-5	0.5324215092851992	9.599835614680191E-5	2.5919476340003264E-9	0.5488635101814817	-681.3225068245713	4778.965037888939	6533.60818183571	549.4785924029826	676.6032513659995	187.37564932567247	39	1	5	33	3	0.2052730781885506	0.2976931700980826	0.2976322185355776	0.19940153317779016	
9130000	-10552.894802150173	-9836.164281185323	-716.7305209648501	-9836.164281185323	524.4113017606048	2.2944560195557706	1.1064183198443187E-4	0.48782875431487566	1.1056321055855448E-4	2.6552289206959313E-9	0.5183261512581083	-676.6282797606963	5781.316548799051	1530.4118342014467	740.8774467589843	1062.974464764303	49.57796009031636	34	11	8	25	3	0.1876119369300322	0.3102049023026729	0.3111135162499663	0.19106964451732952	
9140000	-10581.064968187864	-9847.136428341231	-733.9285398466327	-9847.136428341231	576.828189877609	2.7519410838656047	9.210201446454891E-5	0.5646460395882629	9.304223335207373E-5	2.9544350198963395E-9	0.6411430988403845	-691.4426759549882	5551.7546338227485	5684.796571026582	1742.3347689855796	895.3901041947114	370.27812429861774	32	1	24	16	8	0.1876119369300322	0.2890714939494563	0.325028074031401	0.19828849508911142	
9150000	-10613.69672177757	-9841.7781190113	-771.918602766269	-9841.7781190113	954.5150214368927	2.5930225577095216	6.416632352967024E-5	0.581570747047522	6.76648480445186E-5	1.8103377644281215E-9	0.6665571753513179	-727.5530795142995	7019.031477984745	9697.70112146036	1381.7350917856184	1012.907444629243	999.4647140304435	35	3	16	14	13	0.20179747816313748	0.2890714939494563	0.29350658566824445	0.21562444221916266	
9160000	-10582.171396826052	-9835.928811673819	-746.2425851522335	-9835.928811673819	725.1140536109983	2.550718277220656	6.949681643933869E-5	0.5253672977205127	7.449213359777461E-5	1.6113490071674488E-9	0.5767776298502121	-702.4943277129289	2638.618168795994	9320.766339885173	2169.3610708115207	1118.845629959101	1.5118568977237656	6	31	8	33	3	0.20179747816313748	0.3236814294166659	0.2802095978335088	0.19431149458668873	
9170000	-10632.234332634966	-9841.828080772782	-790.4062518621831	-9841.828080772782	1315.8208498776528	2.550718277220656	3.649180795733005E-5	0.6297972160009906	4.0924966738636934E-5	7.064471042917328E-10	0.6830423631594718	-745.7537782883187	7396.462214732278	7751.127092199775	1241.9201617534584	2083.412331339636	5.862799568123406	31	10	11	26	3	0.20109803603555781	0.3236814294166659	0.3037160287963238	0.17150450575145335
[truncated: 11,171,002 more chars]
