# Supplementary material for: Dissemination of Mycobacterium abscessus via global transmission networks
Source: Nat Microbiol. 2021 Sep 20;6(10):1279–88. doi: 10.1038/s41564-021-00963-3 (PMC8478660; doi:10.1038/s41564-021-00963-3)
Supplement: Source Data Extended Data Fig. 8 — Ancestor data and substitution rate distributions for Extended Data Fig. 8. [file 41564_2021_963_MOESM14_ESM.zip › figureS8/DCC1_date_randomisation1.log]

#
#model:
#
#<?xml version="1.0" encoding="UTF-8" standalone="no"?><input id="posterior" spec="beast.core.util.CompoundDistribution">
#    <distribution id="prior" spec="beast.core.util.CompoundDistribution">
#        <distribution id="BayesianSkyline.t:dcc1" spec="beast.evolution.tree.coalescent.BayesianSkyline">
#            <parameter dimension="5" id="bPopSizes.t:dcc1" lower="0.0" name="popSizes" upper="380000.0">380.0</parameter>
#            <groupSizes dimension="5" id="bGroupSizes.t:dcc1" spec="beast.core.parameter.IntegerParameter">1</groupSizes>
#            <treeIntervals id="BSPTreeIntervals.t:dcc1" spec="beast.evolution.tree.coalescent.TreeIntervals">
#                <tree id="Tree.t:dcc1">
#                    <trait id="dateTrait.t:dcc1" spec="beast.evolution.tree.TraitSet" traitname="date">
#                10465_1#62_NorthAmerica_USA_2009.726027=2016.038251,
#10702_1#18_NorthAmerica_USA_2005.627397=2012.81694,
#10250_1#81_Europe_UK_2011.013699=2013.632877,
#ERR3198406_Europe_UK_2007.460274=2012.5,
#ERR3198368_Europe_Spain_2013.347945=2005.331507,
#10208_3#68_Europe_UK_2012.836066=2017.043836,
#SRR7800556_NorthAmerica_USA_2016.191257=2006.010959,
#10702_1#42_NorthAmerica_USA_2007.180822=2016.453552,
#SRR7800618_NorthAmerica_USA_2016.221311=2016.084699,
#10625_5#25_Europe_UK_2012.407104=2014.690411,
#10665_4#78_Europe_UK_2007.871233=2012.407104,
#ERR3198380_Europe_Spain_2012.021858=2012.043716,
#NQRY01_Asia_China_2014.6=2012.415301,
#NQRF01_Asia_China_2013.832877=2013.5,
#SRR6871405_Oceania_Australia_2015.5=2015.613699,
#ERR3198409_Europe_UK_2009.128767=2016.071038,
#SRR7800626_NorthAmerica_USA_2016.259563=2013.534247,
#10702_1#53_NorthAmerica_USA_2008.005464=2006.106849,
#NQRZ01_Asia_China_2012.666667=2013.671233,
#12163_2#20_Europe_UK_2012.308743=2009.342466,
#10208_3#79_Europe_UK_2012.81694=2005.912329,
#10702_1#55_NorthAmerica_USA_2008.497268=2005.372603,
#10208_3#44_Europe_UK_2012.830601=2016.142077,
#SRR7800603_NorthAmerica_USA_2016.297814=2015.945205,
#SRR7800415_NorthAmerica_USA_2014.090411=2013.350685,
#SRR7800439_NorthAmerica_USA_2016.046448=2002.5,
#SRR7800621_NorthAmerica_USA_2016.04918=2006.084932,
#11861_7#42_Oceania_Australia_2002.5=2016.907104,
#11861_7#66_Oceania_Australia_2002.5=2011.841096,
#10250_1#13_Europe_UK_2008.508197=2011.849315,
#11893_6#11_Oceania_Australia_2013.5=2012.830601,
#10625_5#18_Europe_UK_2011.427397=2011.20274,
#SRR7800516_NorthAmerica_USA_2016.057377=2016.371585,
#ERR3198421_Europe_UK_2012.374317=2013.860274,
#SRR7800628_NorthAmerica_USA_2015.605479=2015.5,
#11861_7#10_Oceania_Australia_2003.5=2008.497268,
#10702_1#83_NorthAmerica_USA_2011.452055=2016.221311,
#10702_1#26_NorthAmerica_USA_2006.010959=2015.969863,
#10465_1#49_NorthAmerica_USA_2005.331507=2015.605479,
#10660_1#19_NorthAmerica_USA_2012.740437=2010.5,
#ERR3198374_Europe_Spain_2009.709589=2008.748634,
#12163_1#30_Europe_UK_2010.131507=2015.323288,
#12045_8#34_Europe_UK_2013.671233=2013.19726,
#SRR7800701_NorthAmerica_USA_2016.295082=2013.347945,
#10702_1#34_NorthAmerica_USA_2006.589041=2014.619178,
#12082_5#87_Europe_UK_2013.676712=2014.432877,
#ERR3198363_Europe_Spain_2013.994521=2008.5,
#11893_6#50_Oceania_Australia_2007.5=2005.838356,
#ERR3198403_Europe_UK_2007.449315=2016.128415,
#10625_4#54_Europe_UK_2011.20274=2009.536986,
#SRR7800715_NorthAmerica_USA_2015.654795=2012.021858,
#12045_8#35_Europe_UK_2013.517808=2013.027397,
#NQRX01_Asia_China_2015.323288=2014.090411,
#NQRR01_Asia_China_2013.936986=2013.832877,
#11861_7#47_Europe_Holland_2009.915068=2015.654795,
#SRR7800624_NorthAmerica_USA_2016.180328=2007.772603,
#SRR7800405_NorthAmerica_USA_2016.907104=2010.591781,
#NQRT01_Asia_China_2015.035616=2008.5,
#SRR7800429_NorthAmerica_USA_2016.297814=2015.991781,
#NQSB01_Asia_China_2012.598361=2013.956164,
#NQQZ01_Asia_China_2012.953552=2012.814208,
#10702_1#23_NorthAmerica_USA_2005.838356=2016.18306,
#10702_1#31_NorthAmerica_USA_2006.106849=2015.994521,
#SRR7800697_NorthAmerica_USA_2016.39071=2011.452055,
#SRR7800675_NorthAmerica_USA_2016.453552=2012.836066,
#ERR3198370_Europe_Spain_2008.830601=2007.180822,
#10660_1#4_Europe_UK_2013.027397=2008.508197,
#10465_1#66_NorthAmerica_USA_2010.591781=2014.027397,
#NQRN01_Asia_China_2013.772603=2012.128415,
#SRR6871407_Oceania_Australia_2017.043836=2012.814208,
#11861_7#13_Oceania_Australia_2010.5=2011.427397,
#10208_3#36_Europe_UK_2011.849315=2013.772603,
#NQRP01_Asia_China_2013.956164=2013.936986,
#11861_7#45_Oceania_Australia_2005.5=2013.994521,
#11861_8#32_Europe_UK_2008.478142=2005.838356,
#ERR3198373_Europe_Spain_2015.309589=2007.778082,
#SRR7800476_NorthAmerica_USA_2015.994521=2012.5,
#10625_5#34_Europe_UK_2012.357923=2005.5,
#12082_5#71_Oceania_Australia_2008.5=2005.879452,
#NQRG01_Asia_China_2013.860274=2008.043716,
#10702_1#24_NorthAmerica_USA_2005.879452=2014.808219,
#SRR7800708_NorthAmerica_USA_2015.945205=2009.50137,
#10465_1#58_NorthAmerica_USA_2008.674863=2014.120548,
#NQSA01_Asia_China_2012.677596=2007.460274,
#10208_3#83_Europe_UK_2013.027397=2008.674863,
#NQRB01_Asia_China_2014.169863=2006.942466,
#12045_8#47_Europe_UK_2013.783562=2014.068493,
#SRR7800519_NorthAmerica_USA_2016.371585=2015.309589,
#ERR3198366_Europe_Spain_2014.690411=2014.580822,
#12163_1#93_Europe_UK_2012.043716=2016.057377,
#SRR7800409_NorthAmerica_USA_2016.915301=2012.953552,
#11893_6#23_Oceania_Australia_2011.5=2010.5,
#10208_3#77_Europe_UK_2012.874317=2012.666667,
#10660_1#27_NorthAmerica_USA_2005.838356=2016.259563,
#12082_5#86_Europe_UK_2012.775956=2003.5,
#ERR3198364_Europe_Spain_2013.350685=2011.852055,
#ERR3198382_Europe_Spain_2013.534247=2016.20765,
#11893_6#18_Oceania_Australia_2008.5=2008.5,
#10465_1#61_NorthAmerica_USA_2009.536986=2016.046448,
#11893_6#65_Europe_UK_2008.095628=2016.161202,
#10465_1#74_NorthAmerica_USA_2012.814208=2008.352459,
#SRR7800666_NorthAmerica_USA_2016.20765=2015.035616,
#10660_1#6_NorthAmerica_USA_2005.372603=2002.5,
#SRR7800676_NorthAmerica_USA_2016.038251=2011.339726,
#SRR7800406_NorthAmerica_USA_2016.95082=2008.478142,
#NQRK01_Asia_China_2012.590164=2008.830601,
#12082_5#80_Europe_UK_2013.19726=2016.95082,
#SRR7800703_NorthAmerica_USA_2016.437158=2009.40274,
#10660_1#22_Europe_UK_2012.319672=2008.005464,
#10665_2#93_NorthAmerica_USA_2011.158904=2008.781421,
#10702_1#60_NorthAmerica_USA_2008.789617=2010.131507,
#ERR3198365_Europe_Spain_2014.580822=2013.958904,
#10465_1#50_NorthAmerica_USA_2005.723288=2014.169863,
#10250_1#35_Europe_UK_2009.490411=2016.319672,
#SRR7800514_NorthAmerica_USA_2016.128415=2015.950685,
#SRR7800644_NorthAmerica_USA_2014.808219=2016.437158,
#10465_1#71_NorthAmerica_USA_2011.630137=2013.517808,
#SRR7800596_NorthAmerica_USA_2016.385246=2007.5,
#10465_1#57_NorthAmerica_USA_2008.352459=2016.39071,
#SRR7800602_NorthAmerica_USA_2016.084699=2012.598361,
#10465_1#55_NorthAmerica_USA_2006.942466=2011.013699,
#NQRC01_Asia_China_2014.068493=2008.789617,
#NQRS01_Asia_China_2012.587432=2016.04918,
#SRR7800655_NorthAmerica_USA_2016.31694=2007.117808,
#ERR3198381_Europe_Spain_2009.342466=2005.627397,
#10625_5#57_Europe_UK_2012.415301=2009.128767,
#ERR3198439_Europe_UK_2015.969863=2012.97541,
#10208_3#31_Europe_UK_2011.841096=2012.740437,
#12163_2#53_Europe_UK_2012.814208=2016.295082,
#10702_1#28_NorthAmerica_USA_2005.912329=2016.191257,
#7396_6#52_Europe_UK_2007.835616=2015.068493,
#11861_7#79_Oceania_Australia_2010.5=2012.677596,
#SRR7800619_NorthAmerica_USA_2015.991781=2016.23224,
#10702_1#95_NorthAmerica_USA_2012.693989=2014.043836,
#12163_2#83_Europe_UK_2008.781421=2016.180328,
#10665_4#36_Europe_UK_2006.084932=2009.726027,
#SRR7800668_NorthAmerica_USA_2015.613699=2013.783562,
#SRR7800551_NorthAmerica_USA_2015.950685=2016.47541,
#10208_3#39_Europe_UK_2011.852055=2012.357923,
#SRR7800593_NorthAmerica_USA_2016.319672=2012.693989,
#NQRU01_Asia_China_2015.068493=2013.027397,
#11893_6#70_Europe_UK_2008.748634=2015.150685,
#11861_7#83_Oceania_Australia_2008.5=2011.630137,
#11861_7#76_Oceania_Australia_2012.5=2012.587432,
#ERR3198384_Europe_Spain_2014.120548=2011.158904,
#NQRH01_Asia_China_2013.632877=2008.095628,
#SRR7800699_NorthAmerica_USA_2016.964481=2014.6,
#SRR7800659_NorthAmerica_USA_2015.150685=2007.449315,
#SRR7800679_NorthAmerica_USA_2016.18306=2012.590164,
#ERR3198499_Europe_UK_2014.432877=2012.775956,
#SRR7800706_NorthAmerica_USA_2016.161202=2012.874317,
#10702_1#49_NorthAmerica_USA_2007.772603=2012.308743,
#NQRQ01_Asia_China_2013.958904=2007.835616,
#SRR7800700_NorthAmerica_USA_2016.47541=2000.5,
#10625_4#64_Europe_UK_2011.339726=2016.964481,
#10660_1#52_NorthAmerica_USA_2012.128415=2009.915068,
#SRR7800479_NorthAmerica_USA_2016.39071=2016.39071,
#SRR7800526_NorthAmerica_USA_2016.071038=2006.589041,
#SRR7800480_NorthAmerica_USA_2016.23224=2016.297814,
#ERR3198437_Europe_UK_2014.027397=2016.489071,
#10702_1#54_NorthAmerica_USA_2008.043716=2011.5,
#SRR7800672_NorthAmerica_USA_2016.489071=2016.297814,
#SRR6871393_Oceania_Australia_2014.043836=2016.385246,
#10702_1#41_NorthAmerica_USA_2007.117808=2012.374317,
#10702_1#64_NorthAmerica_USA_2009.40274=2012.319672,
#ERR3198415_Europe_UK_2009.50137=2009.490411,
#SRR7800665_NorthAmerica_USA_2016.142077=2007.871233,
#7396_7#29_Europe_UK_2007.778082=2013.676712,
#NQSC01_Asia_China_2014.619178=2016.31694,
#11861_7#37_Oceania_Australia_2000.5=2016.915301,
#11893_6#3_Oceania_Australia_2012.5=2005.723288,
#NQQY01_Asia_China_2012.97541=2009.709589                
#                                    <taxa id="TaxonSet.dcc1" spec="beast.evolution.alignment.TaxonSet">
#                        </taxa>
#                    </trait>
#                    <taxonset idref="TaxonSet.dcc1"/>
#                </tree>
#            </treeIntervals>
#        </distribution>
#        <distribution id="MarkovChainedPopSizes.t:dcc1" jeffreys="true" parameter="@bPopSizes.t:dcc1" spec="beast.math.distributions.MarkovChainDistribution"/>
#        <prior id="KappaPrior.s:dcc1" name="distribution">
#            <parameter id="kappa.s:dcc1" lower="0.0" name="x">2.0</parameter>
#            <LogNormal id="LogNormalDistributionModel.0" name="distr">
#                <parameter estimate="false" id="RealParameter.1" name="M">1.0</parameter>
#                <parameter estimate="false" id="RealParameter.2" name="S">1.25</parameter>
#            </LogNormal>
#        </prior>
#        <prior id="MeanRatePrior.c:dcc1" name="distribution">
#            <parameter id="ucldMean.c:dcc1" name="x">1.5E-4</parameter>
#            <Uniform id="Uniform.4" lower="1.5E-6" name="distr" upper="0.015"/>
#        </prior>
#        <prior id="ucldStdevPrior.c:dcc1" name="distribution">
#            <parameter id="ucldStdev.c:dcc1" lower="0.0" name="x">0.1</parameter>
#            <Gamma id="Gamma.0" name="distr">
#                <parameter estimate="false" id="RealParameter.4" name="alpha">0.5396</parameter>
#                <parameter estimate="false" id="RealParameter.5" name="beta">0.3819</parameter>
#            </Gamma>
#        </prior>
#    </distribution>
#    <distribution id="likelihood" spec="beast.core.util.CompoundDistribution" useThreads="true">
#        <distribution data="@dcc1" id="treeLikelihood.dcc1" spec="beast.evolution.likelihood.ThreadedTreeLikelihood" tree="@Tree.t:dcc1">
#            <siteModel id="SiteModel.s:dcc1" spec="beast.evolution.sitemodel.SiteModel">
#                <parameter estimate="false" id="mutationRate.s:dcc1" name="mutationRate">1.0</parameter>
#                <parameter estimate="false" id="gammaShape.s:dcc1" name="shape">1.0</parameter>
#                <parameter estimate="false" id="proportionInvariant.s:dcc1" lower="0.0" name="proportionInvariant" upper="1.0">0.0</parameter>
#                <substModel id="hky.s:dcc1" kappa="@kappa.s:dcc1" spec="beast.evolution.substitutionmodel.HKY">
#                    <frequencies id="estimatedFreqs.s:dcc1" spec="beast.evolution.substitutionmodel.Frequencies">
#                        <parameter dimension="4" id="freqParameter.s:dcc1" lower="0.0" name="frequencies" upper="1.0">0.25</parameter>
#                    </frequencies>
#                </substModel>
#            </siteModel>
#            <branchRateModel clock.rate="@ucldMean.c:dcc1" id="RelaxedClock.c:dcc1" spec="beast.evolution.branchratemodel.UCRelaxedClockModel" tree="@Tree.t:dcc1">
#                <LogNormal S="@ucldStdev.c:dcc1" id="LogNormalDistributionModel.c:dcc1" meanInRealSpace="true" name="distr">
#                    <parameter estimate="false" id="RealParameter.3" lower="0.0" name="M" upper="1.0">1.0</parameter>
#                </LogNormal>
#                <rateCategories dimension="342" id="rateCategories.c:dcc1" spec="beast.core.parameter.IntegerParameter">1</rateCategories>
#            </branchRateModel>
#        </distribution>
#    </distribution>
#</input>
#
Sample	posterior	likelihood	prior	treeLikelihood	TreeHeight	kappa	ucldMean	ucldStdev	rate.mean	rate.variance	rate.coefficientOfVariation	BayesianSkyline	bPopSizes.1	bPopSizes.2	bPopSizes.3	bPopSizes.4	bPopSizes.5	bGroupSizes.1	bGroupSizes.2	bGroupSizes.3	bGroupSizes.4	bGroupSizes.5	freqParameter.1	freqParameter.2	freqParameter.3	freqParameter.4	
0	-31469.451125493215	-30180.551135573827	-1288.8999899193884	-30180.551135573827	82.80518401330725	4.272601917205308	1.89681214807212E-4	0.4543920047867505	1.9058148820376918E-4	8.269366257399284E-9	0.4788446523928172	-1255.2993648574472	3387.9181136368884	2571.1651009952734	812.9419526717152	6.052755348546372	3.8940669864762882	32	54	49	28	8	0.19980607925933844	0.29388498679190805	0.30879521026149365	0.19751372368726025	
10000	-31467.666738233213	-30182.60293059001	-1285.0638076432037	-30182.60293059001	82.64488118356283	4.272601917205308	1.8363201260105147E-4	0.4133306877995968	1.8017281166981297E-4	6.2429825285018855E-9	0.43962861518889546	-1250.2161881113414	2133.0620692154275	3871.868831032533	923.4364629955886	18.35034747058224	6.052596951555691	1	67	68	2	33	0.19976729121213027	0.3038702543545768	0.29958733748559707	0.19677511694769625	
20000	-31468.95163820548	-30194.231691519788	-1274.7199466856894	-30194.231691519788	84.41948536133096	4.272601917205308	1.773413599512166E-4	0.4350173347343034	1.73997170123589E-4	6.814851559267198E-9	0.4604913497592643	-1239.16939844467	5929.798943112306	3872.7924331661293	914.5877293246781	17.22545602259672	2.5091081667478803	13	55	67	11	25	0.20379262509330368	0.2983633709518527	0.29958733748559707	0.19825666646924692	
30000	-31484.926000899028	-30177.111364411037	-1307.8146364879904	-30177.111364411037	87.4146228017201	4.29297650954451	1.853166958375376E-4	0.4422100470241915	1.7955940531022509E-4	6.804036268855136E-9	0.4449610910615452	-1272.3317717004259	4181.972409013351	2689.410272717326	997.2115039740103	34.729198970491254	6.259036579130779	56	11	70	7	27	0.20379262509330368	0.2983633709518527	0.29958733748559707	0.19825666646924692	
40000	-31497.40651817624	-30178.432708723103	-1318.9738094531367	-30178.432708723103	102.62293456394461	4.326858419377843	1.6111197597000652E-4	0.43548390590850405	1.5990467797890763E-4	5.2349414137217275E-9	0.4568493645443796	-1284.5347309700933	4547.121493896126	2168.7700123681957	1061.653629027317	10.585564703409508	4.196169726385374	53	23	63	8	24	0.19833169265801426	0.2983633709518527	0.31227308357226485	0.1910318528178685	
50000	-31519.717022009863	-30169.735138107066	-1349.9818839027985	-30169.735138107066	105.60242814915006	4.326858419377843	1.4560493121509383E-4	0.46712399703617363	1.429656060417324E-4	4.66870549113354E-9	0.4839300019106257	-1314.1433735019784	4832.967686189456	3105.354133952582	1455.02689090338	12.492499232725798	7.192319583946698	61	13	65	18	14	0.19833169265801426	0.2983633709518527	0.31227308357226485	0.1910318528178685	
60000	-31547.61527831749	-30193.036015591893	-1354.579262725597	-30193.036015591893	111.01614084863526	4.326858419377843	1.3091517423360517E-4	0.4648749853845055	1.2716345954489082E-4	4.153962008980824E-9	0.5096354196083834	-1319.5512044653003	4972.0341365148615	1028.6636324738568	1406.5681489974438	10.74444584209452	5.843950128552468	71	23	45	21	11	0.19833169265801426	0.2996388438337494	0.30700164897927873	0.19502781452895795	
70000	-31535.7792916135	-30179.805920222447	-1355.9733713910532	-30179.805920222447	122.33543491491297	4.326858419377843	1.29980117226319E-4	0.4699132367614602	1.2901324518483297E-4	4.237699170272253E-9	0.5007883879721701	-1320.741669059051	4267.4357117001855	549.5129236897508	1160.871283169692	7.447181129076382	11.578255302666184	70	12	57	20	12	0.19833169265801426	0.3058341139948696	0.3068895800254085	0.18894461332170795	
80000	-31543.92365167135	-30194.060477909155	-1349.8631737621959	-30194.060477909155	108.61425414047243	4.343291969808977	1.3448139264584898E-4	0.4309610750323212	1.3715834644965446E-4	4.01883708942928E-9	0.4586656261992151	-1313.2980886329065	4127.536410684118	560.1813334242142	1554.7558848684534	41.30412155926426	15.578549820211947	71	20	46	4	30	0.19833169265801426	0.30587864346666827	0.30684505055360983	0.18894461332170795	
90000	-31555.23539125488	-30197.12607808775	-1358.1093131671298	-30197.12607808775	119.70943554260393	4.551035039142327	1.2973634112653786E-4	0.41836339998680244	1.3116005800422792E-4	3.592381208662336E-9	0.4501881892509401	-1322.775279050775	4249.334352373911	858.8522559378798	1206.3732717025352	41.42535220924897	8.005258081602188	71	9	56	10	25	0.19905122278513962	0.3028119804526464	0.307306882289078	0.19082991447313635	
100000	-31585.439203572823	-30195.70692505335	-1389.732278519472	-30195.70692505335	130.20458978883804	4.310374783303868	1.1394447347485427E-4	0.4260203741309488	1.1463118498585684E-4	2.858713402352061E-9	0.4549167889250418	-1353.2767698935716	6292.90850043824	1050.513077571695	1451.3200923825605	44.075876820488126	8.208629650243223	69	1	67	8	26	0.19865668730356584	0.3028119804526464	0.3077014177706518	0.19082991447313635	
110000	-31582.07432893287	-30211.38112201703	-1370.6932069158436	-30211.38112201703	132.1803814114006	4.327846530471838	1.139646936985222E-4	0.34765849072410937	1.1520241038366348E-4	1.8344734902396783E-9	0.37054715426507906	-1333.2597963599808	5861.901910092991	469.4891523068185	1469.5086315127292	68.70441000470538	18.59010140881094	68	22	44	5	32	0.19788067083532188	0.3070709993211459	0.30421841537039623	0.19082991447313635	
120000	-31577.35472310696	-30195.271241717837	-1382.0834813891224	-30195.271241717837	139.95053466965754	4.339600455074171	1.0813645706648126E-4	0.4335271236009344	1.0582582820466746E-4	2.350918471388659E-9	0.4511329356569033	-1343.4962925240825	6556.79605681824	664.8802188347223	1994.4431901461621	72.982924458431	20.11853642938948	65	23	45	3	35	0.19610227699427285	0.2916423336903402	0.3101765650473599	0.20207882426802742	
130000	-31530.61297935885	-30178.372644171548	-1352.240335187303	-30178.372644171548	121.62083370759181	4.339600455074171	1.2082471657771662E-4	0.3921575865192521	1.2055335148103815E-4	2.418376983395816E-9	0.4075689110611817	-1313.0776095153635	7265.878779986017	487.24017302997896	2092.870694872334	49.59646001896384	9.963540182230513	62	14	57	1	37	0.1964127024547429	0.3055864683825183	0.3101765650473599	0.1878242641153793	
140000	-31569.149201053053	-30206.01537887427	-1363.1338221787857	-30206.01537887427	131.71878300201067	3.99270291657028	1.2258969343362534E-4	0.38646345992881903	1.221885248155354E-4	2.652622623368627E-9	0.41586075546526957	-1325.626832492834	4315.307737685305	7131.786014205932	1239.859448155517	11.133020533289432	17.806963594375837	62	2	70	17	20	0.1964127024547429	0.3055864683825183	0.3101765650473599	0.1878242641153793	
150000	-31551.034319285198	-30189.79388211712	-1361.2404371680784	-30189.79388211712	128.59486308627928	4.18430448778921	1.249668401927116E-4	0.3873707721380355	1.270575662760638E-4	2.364309138103371E-9	0.38417317748115976	-1324.2412479453926	4572.633279171651	5292.521178038467	1365.6731169905354	26.81383636079287	17.06101114332693	39	24	71	17	20	0.2047799391434666	0.29288404807687407	0.3101765650473599	0.19215944773229987	
160000	-31580.17914954896	-30206.227255528476	-1373.951894020484	-30206.227255528476	120.63085399007346	4.18430448778921	1.3275545896177006E-4	0.45162362101521347	1.3090054420842107E-4	3.8541581027923525E-9	0.46943661772105033	-1335.8449448646463	6054.410862664896	8331.700662728643	1374.1530423508373	21.22444961835783	12.652605949624373	57	10	67	16	21	0.2005166364756886	0.29265883785855484	0.3071661433358586	0.19965838232989838	
170000	-31571.853607730434	-30201.24313846422	-1370.6104692662173	-30201.24313846422	137.20970618769633	3.9786661118793574	1.227040670908737E-4	0.405844417856531	1.2004884688151872E-4	2.7198060073853956E-9	0.43142703289831	-1332.6698853736775	4910.321556076246	7367.473505809284	1399.3671248825076	38.49812515754675	16.52526926631248	52	13	67	6	33	0.20098013920390614	0.2947714542728926	0.30459002419330333	0.19965838232989838	
180000	-31590.122675387975	-30206.495328078137	-1383.6273473098365	-30206.495328078137	139.2292490396831	3.9664756869001394	1.1795373050605034E-4	0.40338722205316785	1.1802208411797557E-4	2.6601084152704135E-9	0.43285921274428846	-1345.8971186740544	5088.709878932469	3727.353559795371	1875.3098308915912	84.74714537635559	16.711757420914292	60	11	61	5	34	0.19838004393913303	0.29504492108304786	0.3040335142400618	0.20254152073775775	
190000	-31611.29450509104	-30221.110793540272	-1390.1837115507649	-30221.110793540272	145.5294192895711	4.29801065596095	1.1631544662415991E-4	0.36757302621108273	1.1741624702292767E-4	2.1020992454632193E-9	0.3967177364592178	-1351.6674229234504	6171.246642592071	4450.482225870248	2468.7724579849287	74.25807867589843	21.313937446426092	44	22	65	5	35	0.18924815696961578	0.30465408035655905	0.3040335142400618	0.20206424843376383	
200000	-31576.13398601822	-30181.880900541688	-1394.2530854765323	-30181.880900541688	140.588499750352	3.871508270997893	1.1043480342725782E-4	0.37629934933051656	1.1350870107047598E-4	2.288682690236108E-9	0.42792952364090237	-1356.5955055949378	6618.528883634923	3983.4241701519722	1897.662524931821	42.81156498411765	22.1009405182157	29	41	62	6	33	0.18924815696961578	0.30511113541014023	0.30912754455207775	0.19651316306816669	
210000	-31578.003612597447	-30194.30851705959	-1383.6950955378577	-30194.30851705959	128.26924333898026	3.871508270997893	1.156753015921401E-4	0.37542570321308266	1.1721604176224209E-4	2.1254981886226506E-9	0.40032473506041616	-1346.6394915376031	6056.558385604701	4724.938504931876	1689.0416198839587	31.614478900757923	9.120984488592695	3	68	62	22	16	0.1934962295531862	0.3108361582368231	0.3034025217253949	0.19226509048459625	
220000	-31594.60519940458	-30192.831225000005	-1401.773974404576	-30192.831225000005	130.9536730001152	3.9333130184612966	1.077997775646944E-4	0.4057734067283553	1.0744250035021278E-4	2.1795099520122815E-9	0.43137535122054904	-1364.0795861139475	7261.420359661937	6504.9263419705385	1702.1752751711263	23.915849861625755	8.754910092972883	14	51	69	16	21	0.19114385914424317	0.3013005735011671	0.30307962604743527	0.20447594130715488	
230000	-31583.482404252638	-30189.901860237023	-1393.5805440156148	-30189.901860237023	131.05216196681752	3.9333130184612966	1.0820952417467652E-4	0.4155174989370694	1.1076691101947624E-4	2.377116083974895E-9	0.44063316254181817	-1355.0026552061736	6009.696936795764	6881.520077467147	2265.0398640945027	47.5790682757476	11.325685546562546	52	11	70	9	29	0.20299922103463391	0.3013005735011671	0.30307962604743527	0.19262057941676414	
240000	-31593.340326765792	-30198.87239339491	-1394.4679333708805	-30198.87239339491	135.69856362392963	4.01159056173102	1.1347192791911309E-4	0.3886441037070771	1.1339679030104192E-4	2.1871116017495552E-9	0.40492188475004137	-1357.0713068155408	5468.865926719478	4061.0124895591075	1806.6959809444197	41.20189220069586	20.78277256349036	26	44	62	10	29	0.20299922103463391	0.2923452426505671	0.30595656057744963	0.1986989757373498	
250000	-31587.242344388767	-30178.358979841094	-1408.883364547672	-30178.358979841094	131.6383996088854	4.1156992366942475	1.1721315874028336E-4	0.432844671565177	1.1508249774782198E-4	2.754986804316066E-9	0.4563675769527597	-1371.130475391903	7880.960428689738	2166.814729262755	1985.1002405414124	37.20583876517735	21.164091351704815	35	39	61	14	22	0.19749225430137096	0.3038728869579888	0.30491084048016653	0.19372401826047417	
260000	-31601.033870472205	-30173.90395251045	-1427.129917961755	-30173.90395251045	169.78826329316442	4.120390842483436	9.583340424044217E-5	0.40751961133426645	9.65567807107026E-5	1.430058756570255E-9	0.39769826724132573	-1388.879519466939	8910.345763874822	4322.704925022822	2336.6033278051104	34.75635391368869	10.32867581058386	35	39	59	27	11	0.20192391659094314	0.29944122466841666	0.30491084048016653	0.19372401826047417	
270000	-31590.24970220214	-30183.006129353995	-1407.2435728481466	-30183.006129353995	148.95670687137073	4.121027601377648	9.953683889785541E-5	0.41357577342979124	1.0132628258503258E-4	1.8076547916099403E-9	0.4175830606795815	-1369.1413943973039	6482.385876675755	4406.613060228499	2409.9594580101707	35.73723650736476	17.27652461650476	36	38	59	3	35	0.20192391659094314	0.30429413755355583	0.2987230693460056	0.19505887650949594	
280000	-31601.24058214099	-30186.749669215904	-1414.4909129250861	-30186.749669215904	144.9296884860908	4.235868853772653	1.0455437052530745E-4	0.44216591352768503	1.0515426457557171E-4	2.7388179082572473E-9	0.4826466699309291	-1376.5686374940701	6857.579558477919	3408.3997872626705	2257.3808200081853	18.08184043676992	20.39697803005448	46	11	77	2	35	0.19688859627076202	0.30429413755355583	0.30375838966618673	0.19505887650949594	
290000	-31615.298911823404	-30188.782493776314	-1426.5164180470879	-30188.782493776314	149.43573074301761	4.210812580255161	9.478344004596881E-5	0.4533018346570173	9.762542304883492E-5	1.884434825859917E-9	0.45225122151532154	-1383.1429306622206	6886.998166626604	1695.812555286962	2514.8459065315196	3359.0812819972075	19.044497520265818	52	2	76	3	38	0.19376045124160593	0.30305072838223895	0.30375838966618673	0.1994304307099689	
300000	-31628.940052685128	-30182.343184514477	-1446.5968681706497	-30182.343184514477	185.62415037888294	4.039042190715206	8.084907235971567E-5	0.4237742669578231	8.275118317638223E-5	1.2566971584968281E-9	0.4395592854223551	-1403.0123355063135	8491.746423861241	5718.320188934568	3242.013394442624	2265.4107945925557	20.595408794645344	60	1	48	25	37	0.19376045124160593	0.30199736597240046	0.30481175207602523	0.1994304307099689	
310000	-31653.912599567626	-30215.866233906643	-1438.0463656609843	-30215.866233906643	179.93797697420794	4.039042190715206	8.678341362237711E-5	0.3907784555108457	8.536278119658917E-5	1.3237174143263385E-9	0.426640651655372	-1392.4735956410564	6843.298392985102	15699.310884629549	3312.2195319958105	2636.8322026693418	19.618647700450694	49	4	20	61	37	0.19590475987293718	0.30199736597240046	0.302667443444694	0.1994304307099689	
320000	-31661.996986459326	-30210.132673406068	-1451.8643130532596	-30210.132673406068	226.93055434469863	4.034546562858813	8.836206109074159E-5	0.4299690328600363	8.551945067970955E-5	1.6096075700638274E-9	0.4585099845440887	-1408.9723453536342	6041.449523118932	2737.4947394058836	2944.8202437630403	2872.0562425732546	18.376423411207778	73	28	13	20	37	0.19468823378025002	0.30199736597240046	0.302667443444694	0.20064695680265607	
330000	-31625.05682214044	-30186.121874574197	-1438.9349475662439	-30186.121874574197	171.18189170842095	4.034546562858813	8.639128447361949E-5	0.5450365275491907	8.62271806014948E-5	2.4999389904211526E-9	0.5593932838394209	-1395.2545132057821	7875.805245398148	4050.6564282602735	4152.595799536233	1939.3857987052293	17.160523634927568	65	24	20	26	36	0.19468823378025002	0.30118817604526793	0.3034766333718265	0.20064695680265607	
340000	-31614.119672500634	-30201.597057832663	-1412.52261466797	-30201.597057832663	163.11408134040005	3.901546673620693	9.613430465947401E-5	0.5234888561716011	9.574940251272623E-5	2.7285884666200387E-9	0.5388802281688667	-1370.2675624989936	5599.352895729959	2041.0702824498542	3397.4726636178175	1554.3434350806992	15.147343936276759	66	27	7	35	36	0.20339853538434519	0.2998650316778366	0.29857119836464935	0.1981652345731693	
350000	-31622.396107361834	-30184.794466155778	-1437.601641206056	-30184.794466155778	175.40759355259829	4.318086107778557	8.643015291756987E-5	0.505272223798976	8.642192272090147E-5	1.808767717145176E-9	0.4961720205487691	-1395.0204608389024	8096.687717022645	952.3443426873187	1896.425162634133	1942.5735830239666	18.993294029985066	70	17	15	34	35	0.19111356624731304	0.30327806007342295	0.30744313910609516	0.1981652345731693	
360000	-31639.705250254483	-30201.27875057497	-1438.4264996795155	-30201.27875057497	176.04913110022648	4.0828137286859425	8.415760585138073E-5	0.4665379315316271	8.22077557553381E-5	1.6404234890189678E-9	0.482718439377581	-1396.4345159182958	8165.04442009547	3322.2526201699625	1411.2485765405247	1607.7248377973724	17.89366640656914	67	26	24	19	35	0.18683195779297887	0.30741013981733445	0.3075926678165179	0.1981652345731693	
370000	-31628.210035827728	-30184.323823870025	-1443.8862119577032	-30184.323823870025	201.57764322506628	4.209220710939125	8.468045310764215E-5	0.4003863926612872	8.20216089189642E-5	1.233665093365636E-9	0.42025071347077136	-1402.5993844143602	8538.722189078446	3798.8505564481657	2381.5479604548254	806.831879767672	11.12993325284381	71	19	38	8	35	0.19715424576148352	0.30048282347007227	0.3145199841637801	0.18784294660466466	
380000	-31612.543818325885	-30167.218423771523	-1445.3253945543622	-30167.218423771523	199.44512678878797	4.209220710939125	8.424037904011792E-5	0.46933105203965764	7.878873328983329E-5	1.7528496432314516E-9	0.5189381344749652	-1401.559130671339	8990.717061137188	2871.0029602542336	2331.6412750972886	3147.9126679768365	16.593889632450928	67	19	40	9	36	0.20401860283263615	0.30048282347007227	0.30765562709262745	0.18784294660466466	
390000	-31617.377570421213	-30181.40885138034	-1435.9687190408736	-30181.40885138034	186.00602557823237	4.209220710939125	8.442948038706947E-5	0.40987243903216997	8.478489060694155E-5	1.425966258515822E-9	0.4434469132886281	-1393.4195385804912	7713.218674160247	1645.1115890133415	2763.3363439046816	2010.3094834152719	18.58156171260591	67	20	41	8	35	0.20401860283263615	0.30048282347007227	0.302032263825781	0.1934663098715111	
400000	-31635.5858306153	-30178.523218077848	-1457.0626125374497	-30178.523218077848	216.80238418851232	4.420012849031677	7.132060698780071E-5	0.4429496954785455	7.197497195338483E-5	1.1777368077210917E-9	0.4723721847425057	-1419.1556674719784	8414.792965777824	2239.325473396216	2131.283578861718	26.226119941356547	18.04914196187126	62	41	32	7	29	0.20401860283263615	0.28918265878059113	0.31333242851526216	0.1934663098715111	
410000	-31682.148406101736	-30211.53973413605	-1470.6086719656846	-30211.53973413605	229.89493516034995	4.140426746041613	6.64365787498032E-5	0.4611616316421355	6.859676599647964E-5	1.1753904756713863E-9	0.498787460419834	-1430.7653458254347	11971.213541905261	2999.6684113885462	2635.8530853423567	93.41930535669115	21.293016397482013	64	1	70	1	35	0.19739258986018057	0.3045159959466663	0.30317377431167863	0.19491763988147506	
420000	-31636.44018178546	-30182.282352355007	-1454.1578294304527	-30182.282352355007	191.88433241894475	4.140426746041613	7.517308270004776E-5	0.3934474692478958	7.674364665204774E-5	9.750079755382383E-10	0.40794151726831357	-1414.869068743822	7357.467039953358	10892.578675899216	2656.4111666253893	24.337234581982504	9.15858588923411	61	1	72	33	4	0.19739258986018057	0.3045159959466663	0.30317377431167863	0.19491763988147506	
430000	-31692.303474982324	-30179.6147372841	-1512.6887376982247	-30179.6147372841	260.3685647513869	4.140426746041613	5.968030509845253E-5	0.4353762628538414	5.8742574695901796E-5	7.699966924569733E-10	0.4617849417855149	-1472.6247644722084	11764.263073811922	3260.54850467878	3014.3480472803258	74.14144722503046	39.257999905570905	55	12	67	23	14	0.1952529809797973	0.304270141362268	0.3055592377764602	0.19491763988147506	
440000	-31699.528223801102	-30178.407941598452	-1521.1202822026512	-30178.407941598452	284.27753080883906	4.140426746041613	5.66021385516257E-5	0.3745609191477739	5.60682080604116E-5	4.899692152252037E-10	0.39784760582033074	-1477.7366877142515	11551.637642058191	33626.079935065616	2691.6811137136665	47.83007546695494	26.293985721888596	56	3	76	26	10	0.1952529809797973	0.304270141362268	0.3060485945475757	0.19442828311035953	
450000	-31769.29874630813	-30196.54630705042	-1572.7524392577106	-30196.54630705042	390.326861065134	4.140426746041613	4.8915555166637246E-5	0.4113854114505055	4.725394674507076E-5	4.383270070308972E-10	0.43434252641455645	-1529.9044990370876	13416.137164109352	17257.603604631015	3646.430423095182	82.09242800397875	72.82514562821704	30	23	82	9	27	0.20416411239971585	0.2977372621335038	0.30669723241955593	0.19140139304722492	
460000	-31722.24658925619	-30181.932949813265	-1540.3136394429234	-30181.932949813265	293.857928847487	4.0939779244688905	5.9821047780303445E-5	0.37338361065923537	6.145246375035602E-5	6.767338096235912E-10	0.42182940031984734	-1499.1374159114125	9221.881033873877	12062.931131206935	2889.7420304740563	89.25677168647589	51.073468488608675	40	18	80	20	13	0.2002832332141953	0.2977372621335038	0.30669723241955593	0.19528227223274547	
470000	-31709.823731912846	-30191.462149691066	-1518.36158222178	-30191.462149691066	255.90869531288774	4.0939779244688905	5.830638983806558E-5	0.44559636043959644	5.700060037836129E-5	7.535319580733314E-10	0.45816080928360936	-1477.526629843586	13731.768975837596	8733.117920890087	3324.1622589185413	48.55575967532602	24.43545193390327	57	3	76	22	13	0.1981994675764922	0.28781174861578995	0.3144046630753226	0.19958412073239576	
480000	-31676.908831473065	-30188.147286942705	-1488.76154453036	-30188.147286942705	216.1307621097909	4.0939779244688905	7.071927134427329E-5	0.43493691346482455	6.896045350485198E-5	9.48153963549544E-10	0.43534198344347746	-1449.6613242342794	8311.453215501851	3503.0631379243646	2587.885577288971	63.54094271146376	35.14225796651941	62	9	63	22	15	0.1981994675764922	0.3014267960505143	0.30078961564059825	0.19958412073239576	
490000	-31724.286632079915	-30204.03057727263	-1520.256054807282	-30204.03057727263	279.67492632259496	4.0939779244688905	5.9155500993856215E-5	0.42125975737812044	5.706311106352044E-5	6.249227177674677E-10	0.43313906285302484	-1479.952344894816	13893.988992950792	7346.240508730497	2633.3973987955474	38.634947720057724	30.98055348617128	49	19	66	12	25	0.1958819479616008	0.30760955130931034	0.2974091493471402	0.1990993513819492	
500000	-31683.35102606957	-30201.051721323547	-1482.2993047460209	-30201.051721323547	230.67773404242325	4.032228778714105	7.291130771469252E-5	0.4086596518552135	7.006635683070754E-5	1.025651595932778E-9	0.4461320976869173	-1442.1334648984696	9909.0270912384	6349.983966481585	3380.980139254214	45.584037154804626	38.82305224884419	52	15	65	22	17	0.1958819479616008	0.30760955130931034	0.2974091493471402	0.1990993513819492	
510000	-31724.841844367314	-30199.842412677186	-1524.9994316901273	-30199.842412677186	308.36345322301946	4.032228778714105	6.199050575781262E-5	0.41227307788501744	5.9671448133553545E-5	7.06132650374444E-10	0.44167144211752696	-1483.2020603085527	12206.229122549867	3300.8274525823795	5792.791461855203	111.98556938627958	46.11121533510644	48	73	13	26	11	0.1958819479616008	0.2947861336995816	0.3176092037250912	0.1917227146137269	
520000	-31777.488201870085	-30174.48181165442	-1603.0063902156667	-30174.48181165442	371.9009540615945	4.132154923819355	4.3386498579469574E-5	0.4670909076991796	4.29366201850969E-5	3.8168310415072017E-10	0.45670394588047875	-1556.7979732137117	16833.355382960493	4536.702337292455	9360.507968364485	1574.0101325037551	80.18687980981075	62	68	2	7	32	0.19749526699613695	0.29317281466504547	0.3176092037250912	0.1917227146137269	
530000	-31704.52150616641	-30169.774325194703	-1534.7471809717047	-30169.774325194703	267.96672109736056	4.105373439247107	5.8987894383916154E-5	0.4092385055255745	5.990211663675398E-5	6.109285900305005E-10	0.410199875563877	-1496.2756546877904	11405.645990353376	4163.91488565552	571.4463281086144	112.48774853796085	71.46431180499886	51	78	9	9	24	0.19606791168475077	0.29317281466504547	0.31642967218298923	0.19432960146721506	
540000	-31785.773320763146	-30191.237676170174	-1594.5356445929738	-30191.237676170174	459.98019809167636	3.9638543370898263	3.706658383997381E-5	0.4398131028847074	3.957733655258694E-5	2.842521456472592E-10	0.4484136958216925	-1554.4074705386583	22476.22100710061	7089.999184811858	330.6160566250114	159.29556145220306	61.85501501100617	51	79	4	29	8	0.19345775086491676	0.29317281466504547	0.31642967218298923	0.19693976228704907	
550000	-31768.170519964315	-30201.661524215233	-1566.5089957490834	-30201.661524215233	352.2435695816767	4.129048110151592	4.381501693977408E-5	0.4420760856378589	4.6996994034815535E-5	3.83244671751159E-10	0.4314367155145804	-1527.687578105746	16506.18327576182	3933.8706368204125	162.49935601181804	173.05142858446862	61.48872067360087	58	73	5	13	22	0.1990070278437203	0.29703626391082616	0.307016945958405	0.19693976228704907	
560000	-31723.07365217259	-30178.84483568216	-1544.2288164904262	-30178.84483568216	300.18988548721	4.129048110151592	4.9029290988771396E-5	0.40994908319494133	5.1726614243420286E-5	4.344881196849989E-10	0.42141500157036677	-1506.5845884913044	13070.083476027437	3708.571541368596	305.49878249867567	62.3523633193673	61.52007351396085	57	75	9	29	1	0.1990070278437203	0.3048957267693192	0.307016945958405	0.18908029942855606	
570000	-31746.45176533715	-30190.54257079405	-1555.9091945431012	-30190.54257079405	294.1686553033904	3.922241117964374	5.1742972217637315E-5	0.4042856247446711	5.2833956136315745E-5	4.0585908793096224E-10	0.394883673550465	-1517.4196644090273	14219.278018945326	3802.1091877270396	389.5119273941731	187.06041663619587	19.18915269820136	61	69	1	31	9	0.1990070278437203	0.3048957267693192	0.307016945958405	0.18908029942855606	
580000	-31730.39634043935	-30208.923234219143	-1521.4731062202086	-30208.923234219143	261.5370143346613	3.9864489425359944	6.348107167468706E-5	0.4199849403561812	6.22117950882523E-5	7.558695595954762E-10	0.43807989571535594	-1482.6673233739966	9568.411425319564	3113.883670602098	1147.6881952993906	190.07385181489283	42.932393620356166	62	68	1	21	19	0.19594512720022494	0.3035849471337898	0.30677516699188634	0.19369475867409947	
590000	-31697.742018422552	-30197.97182795012	-1499.7701904724315	-30197.97182795012	244.68064974993214	4.016245624625907	7.098694632835127E-5	0.4282136992041876	6.916713160156329E-5	8.895752603545767E-10	0.42410727065771076	-1460.2337954316733	10704.06348829301	2941.2934932136986	1215.43344180719	321.9918916210288	23.06916109073565	55	73	6	14	23	0.19354171374104817	0.3035849471337898	0.30889569727990934	0.19397764184525323	
600000	-31701.278179985686	-30197.267983344154	-1504.0101966415311	-30197.267983344154	232.12023802161562	4.016245624625907	7.199680861751738E-5	0.3497167534772474	6.995392947115449E-5	6.044873350668747E-10	0.3467570779640197	-1466.0367330429438	10100.793914203436	2783.4209085579587	236.97264932388592	283.360398122955	39.067739659408886	62	70	5	15	19	0.19467401275648336	0.3024526481183546	0.30889569727990934	0.19397764184525323	
610000	-31706.138782048263	-30193.78769508046	-1512.3510869678014	-30193.78769508046	247.57153972973776	4.201020329189106	6.416787249848238E-5	0.3475144981485721	6.428821301299879E-5	4.878008570884858E-10	0.3453715433211197	-1475.4324955778854	8655.12954778928	2894.8053708104017	869.0051783457585	57.41533976643422	26.25195197833812	76	60	1	17	17	0.19904745141549202	0.2980792094593459	0.30889569727990934	0.19397764184525323	
620000	-31699.169951027252	-30213.692260786498	-1485.4776902407527	-30213.692260786498	222.1433301882138	4.304448475176941	7.21947374550772E-5	0.3476174593271637	6.956905182821622E-5	6.660063132982776E-10	0.364860582016346	-1448.168752111111	9819.143316826065	2740.0786719329526	880.6558743239327	25.740371484484026	38.05528717146521	66	63	8	4	30	0.19930793021857995	0.2992387386149186	0.30773616812433663	0.1937171630421653	
630000	-31721.433705834872	-30188.8977933192	-1532.5359125156729	-30188.8977933192	328.3355097105765	4.304448475176941	4.965636473960254E-5	0.42640917568328307	4.9447332220037344E-5	5.06951916025714E-10	0.451970710667712	-1495.092951115864	16905.35172764305	3311.865407009629	141.3913707620032	34.65388349835365	59.3876493450791	64	71	6	20	10	0.19654517160551588	0.2984538639678938	0.3112838013844256	0.1937171630421653	
640000	-31702.7096350415	-30200.990913855538	-1501.718721185963	-30200.990913855538	257.8368226734315	4.306310153138587	5.802070171661965E-5	0.41990037454208134	5.778533842846224E-5	6.062782255552787E-10	0.4252920582277353	-1466.9220879096008	11499.448539911356	3621.222363012438	57.30573558884788	31.214576086387957	12.119107271685087	67	68	3	23	10	0.20511028845266355	0.29163103572101323	0.304974415596592	0.1982842602297318	
650000	-31727.43955424097	-30209.40314141568	-1518.0364128252882	-30209.40314141568	275.3717483961223	4.248074760540374	5.382652194684116E-5	0.41843754693141627	5.37448785765618E-5	5.174106442226569E-10	0.43382230313394193	-1481.0521612796724	12745.530686627815	2818.878450489708	405.03657169053207	45.55846320242685	32.2550339202497	67	68	2	30	4	0.20185926152961448	0.29163103572101323	0.30822544251964107	0.1982842602297318	
660000	-31666.645008808424	-30185.459314935328	-1481.1856938730955	-30185.459314935328	283.00518319419933	4.248074760540374	6.174935361631304E-5	0.43698568306152297	6.421763490946235E-5	7.948982977965967E-10	0.4586845048286466	-1446.240486774518	11833.963716070662	2806.0059820067836	39.42490202253046	24.15082655633638	32.15077732377038	66	68	15	12	10	0.19774417514291703	0.293529787852094	0.3097886518068282	0.19893738519816137	
670000	-31636.251330001793	-30185.65758899968	-1450.5937410021133	-30185.65758899968	191.1671962835675	3.9834506421819027	7.058488014264659E-5	0.39729399047660097	7.175988359983458E-5	8.991154806246686E-10	0.42187285520919976	-1414.3365381074211	8040.783135139943	2211.2629862239237	31.98445546175075	2.1937536143133896	15.34973681058555	67	67	26	4	7	0.19774417514291703	0.293529787852094	0.3097886518068282	0.19893738519816137	
680000	-31645.280503778304	-30192.20125739767	-1453.0792463806326	-30192.20125739767	209.13903909052624	4.112534580940098	6.835497025379436E-5	0.36500224299741474	7.078219723376898E-5	7.563290231996248E-10	0.39002784831606363	-1419.6015159285773	9400.359272102558	2766.8759763190246	40.13928645290686	5.922166177643779	14.485605085134047	63	71	18	14	5	0.19774417514291703	0.2963601437456031	0.3097886518068282	0.1961070293046523	
690000	-31640.66132409152	-30180.60774546477	-1460.0535786267515	-30180.60774546477	207.97581926259764	4.2929816937727665	6.995294708359454E-5	0.39698763531464354	7.13259071718832E-5	8.154977104918062E-10	0.39539491758813644	-1424.248273372908	9815.393961592954	3008.9869053302345	68.04960238942863	3.4680703976490275	15.638955496660628	57	77	16	8	13	0.19774417514291703	0.30129129785280995	0.3097886518068282	0.19117587519744542	
700000	-31648.203468118118	-30193.29233571504	-1454.9111324030766	-30193.29233571504	187.3032320447424	4.153225490607042	7.719013959800497E-5	0.39370726417309915	7.697957114646822E-5	1.0014520173498324E-9	0.4060911687185193	-1421.0303281935664	9333.191921450516	2422.269369539773	92.0068951641281	27.66424421146541	9.991482673292255	73	61	7	14	16	0.19644468485024752	0.30129129785280995	0.3095496258123927	0.1927143914845504	
710000	-31630.28938195188	-30197.043099590446	-1433.2462823614328	-30197.043099590446	176.77839677760522	3.9585246855125926	9.281063637078303E-5	0.4687171359031367	9.153668356391912E-5	2.1385598596140937E-9	0.5036746137257262	-1399.526592713745	6215.68093863746	2468.7404919329897	35.092440636297866	42.6477778439884	11.949825679171385	73	61	1	24	12	0.19683119138132443	0.30884404309335134	0.305880903748471	0.18844386177685388	
720000	-31649.358081221373	-30195.802480886323	-1453.5556003350507	-30195.802480886323	192.22253030535336	4.206110981620259	9.259121534892986E-5	0.4187383331164682	9.118731677513192E-5	1.5986968802643304E-9	0.43733292050905603	-1420.8952724177966	6969.430264576017	1704.3121664140042	56.899423360685596	15.199929760455946	16.70201438063241	76	59	28	3	5	0.1947861954431796	0.29824814444018943	0.305880903748471	0.20108475636816062	
730000	-31646.772007965003	-30197.68779239717	-1449.0842155678315	-30197.68779239717	186.13217757524984	4.025682487610149	9.340479183570576E-5	0.48392145361323763	9.127921932940215E-5	2.1431477184478363E-9	0.5040055211099742	-1411.8290472740641	7654.022129834386	1774.8086127631987	1494.6354961089903	40.70857594253486	19.305313772705063	74	56	6	23	12	0.19854261957112793	0.30304619265637267	0.3006735892702552	0.19773759850224484	
740000	-31605.207827361246	-30169.68714819001	-1435.520679171238	-30169.68714819001	184.38103227530917	4.122941155989808	8.799566460660502E-5	0.4321763134299981	8.676384345883555E-5	1.6562415359815782E-9	0.4680563127018498	-1400.9438544304264	7208.029562305138	1465.9883747768763	272.4978039105793	51.843097385274795	12.78415464080183	71	60	11	3	26	0.19294486951204295	0.30846465408611873	0.30085287789959414	0.19773759850224484	
750000	-31603.157183376054	-30198.738577390843	-1404.4186059852095	-30198.738577390843	158.4286143968625	4.105127867727065	1.0523772371109544E-4	0.44319297044049144	1.0538542028583938E-4	2.3602887285464814E-9	0.4594910454147214	-1367.8190222983083	5997.052729916454	2285.208944287303	1581.8990811654617	14.401264233696217	16.958894252991353	68	33	35	28	7	0.19294486951204295	0.30278070438593624	0.30653682759977663	0.19773759850224484	
760000	-31622.273615837694	-30225.421165460863	-1396.852450376833	-30225.421165460863	145.5504347854207	4.088172227157503	1.0800232647451957E-4	0.4830246768544962	1.0546379353401735E-4	2.6977719147371127E-9	0.49092855711453165	-1360.8451143323741	5823.303495022416	1384.5932696420064	1329.8333075894095	24.268994606577582	12.719850069153463	73	4	59	1	34	0.19294486951204295	0.3018288019555719	0.307488730030141	0.19773759850224484	
770000	-31590.03820589695	-30204.819062289796	-1385.2191436071546	-30204.819062289796	137.33847353863695	4.088172227157503	1.0815731086195041E-4	0.4199282506413402	1.0585071011212669E-4	2.1775399232309778E-9	0.4351197622057989	-1346.0664750935405	6092.877211759245	4657.232173054259	1568.476013039806	249.37882916289607	14.237094260428725	47	25	59	5	35	0.18721056216054008	0.3018288019555719	0.307488730030141	0.20347190585374772	
780000	-31621.324990585847	-30232.23112223276	-1389.0938683530862	-30232.23112223276	135.07128758931694	4.365872864327398	1.1546213775904247E-4	0.40832804012905366	1.1094175348771121E-4	2.1789440785436678E-9	0.40986344144977577	-1346.539707598569	5143.374139641306	6843.68555535585	1762.55903982039	1733.2954936715937	8.078405606237107	65	1	61	10	34	0.20076767295805387	0.29148722585782844	0.30554963160439047	0.2021954695797279	
790000	-31556.35366855027	-30177.865854614392	-1378.4878139358752	-30177.865854614392	132.64704093734625	4.365872864327398	1.1498860764033463E-4	0.4275062992737003	1.0999367589377694E-4	2.7301040531701155E-9	0.45044319967780205	-1339.27020029931	4661.211825254283	2189.16969022553	1454.7358062575672	689.1346581806897	7.826482398342646	60	26	42	7	36	0.19892832928873924	0.2955616738815493	0.3073889752737051	0.19812102155600703	
800000	-31596.475725780263	-30192.770123059498	-1403.7056027207645	-30192.770123059498	176.7913227697691	4.185621042178519	1.071740364721977E-4	0.3688345176087344	1.0484296406320249E-4	1.7709138979681535E-9	0.39470300340026265	-1362.0764799630801	7118.048816504034	3533.3271463322753	2274.377939617982	1454.2018713803595	11.884130982524374	43	27	19	46	36	0.19804026613472817	0.2964497370355604	0.3073889752737051	0.19812102155600703	
810000	-31620.39082179042	-30213.648914416084	-1406.7419073743372	-30213.648914416084	162.17815489551782	3.987438932429642	1.0772419395498712E-4	0.383302327291083	1.0297476477051026E-4	1.8877116363063107E-9	0.41530671340852726	-1364.1621653249936	14702.64301127081	3935.8033904385325	1904.2276488655843	1324.9392355386578	11.35297405914771	18	61	21	35	36	0.19804026613472817	0.29669371745585155	0.31432707789620873	0.19093893851321225	
820000	-31590.92436890139	-30204.199669399015	-1386.7246995023743	-30204.199669399015	149.1327163372997	4.312512333836369	1.0637888036374132E-4	0.3780105967298751	1.06741121918908E-4	1.8726620405634544E-9	0.4041384648763193	-1344.797780168217	9128.28052349448	4149.8681669073885	1823.7680241420196	1351.068973640845	17.330822244264787	21	51	14	48	37	0.19887985666531766	0.29669371745585155	0.3138417439416289	0.19058468193720257	
830000	-31618.354224451727	-30217.35982480967	-1400.9943996420545	-30217.35982480967	156.57600056197995	4.01282164681942	1.0508290497493345E-4	0.4200356354031576	1.0626615570172583E-4	1.7373532888013778E-9	0.3926757834794289	-1357.0305736171285	6913.096540258814	7547.477295441224	4727.422026214488	2121.722661192496	10.064201571140272	25	38	11	60	37	0.1965897175458966	0.29669371745585155	0.31156952064274457	0.19514704435550798	
840000	-31615.613574006635	-30208.38234563025	-1407.2312283763858	-30208.38234563025	143.46786601239413	4.214580908291128	1.0089619732746095E-4	0.44274341756527097	1.0260894673138554E-4	1.906006621431719E-9	0.43824399242278006	-1364.342177855908	7782.2935300017225	6765.462438951875	2666.677956780161	1411.79242794259	15.046905643678915	39	33	14	48	37	0.1965897175458966	0.30009012656006445	0.3100158623233533	0.19330429357068638	
850000	-31630.94978393474	-30224.24437904404	-1406.7054048906973	-30224.24437904404	150.5006058266236	3.938667829455051	9.479138596076357E-5	0.41145279851450595	9.73972462527195E-5	1.626126024450978E-9	0.4263916275621391	-1364.3330795690733	6211.1426996895025	5612.953482262964	3109.571792392185	1463.4243209687154	11.21500935145849	54	17	33	31	36	0.20179973320668446	0.30009012656006445	0.30480584666256544	0.19330429357068638	
860000	-31660.46892155318	-30228.369221146335	-1432.0997004068452	-30228.369221146335	167.84312889334046	4.225598613264718	8.694992907718024E-5	0.39305409382304524	8.934874285819389E-5	1.1905685575554534E-9	0.38865614658256675	-1389.1074565056438	8427.357326629923	5203.188484645187	2008.4429788805778	2120.8879875302537	18.522964578984013	23	48	38	26	36	0.19550240246704667	0.2992262242690407	0.3117369017911229	0.19353447147279046	
870000	-31587.78744224314	-30200.894831581143	-1386.8926106620002	-30200.894831581143	131.8991256517933	4.225598613264718	1.0436679906772148E-4	0.3753396626632428	1.088270538898479E-4	1.954757475545067E-9	0.40328895663019154	-1345.6337206664334	11009.894012137735	5391.253414987316	1512.8224395704015	683.98106782487	17.03977784905998	21	50	58	5	37	0.19550240246704667	0.2992262242690407	0.3117369017911229	0.19353447147279046	
880000	-31543.666397986202	-30195.75137924663	-1347.9150187395721	-30195.75137924663	120.86741823450872	4.312620799811076	1.26921887976889E-4	0.3792428794343718	1.3129468708756358E-4	3.0652433645306334E-9	0.41795716636357705	-1304.289475165747	33998.381554515974	4798.5952705939	1225.0487299909144	1024.47828637077	8.61269665491739	2	67	54	11	37	0.1916539876197956	0.3030746391162918	0.3128395954074348	0.1924317778564786	
890000	-31556.863108594676	-30193.827749123382	-1363.035359471293	-30193.827749123382	130.51829915720342	4.187602108739841	1.1610568154155443E-4	0.40054822160162334	1.232109455507878E-4	2.8762730162780957E-9	0.44788461605677843	-1321.0153136714182	7050.247381771221	5112.0471845543725	1377.0645935213497	1561.73035867031	13.387557790452322	19	55	55	5	37	0.1979085802338661	0.29682004650222127	0.3126991791964589	0.1925721940674545	
900000	-31536.39314455725	-30198.003407645163	-1338.3897369120848	-30198.003407645163	130.50512499230786	4.252933062484931	1.3679371355926185E-4	0.3875485036458748	1.3757471003914272E-4	3.3074609956059334E-9	0.4140597696852268	-1298.3589216730102	4951.464080788194	3643.9202754457933	1391.4346740048152	892.6204703950766	10.991360913837894	24	47	55	8	37	0.19683103781998454	0.29591720136092603	0.3026579410220255	0.20459381979706476	
910000	-31562.397793349002	-30216.30653854735	-1346.0912548016524	-30216.30653854735	123.89791703163534	3.990508476579827	1.3533986052243158E-4	0.3641044442215591	1.3544832923457182E-4	2.6352183606209567E-9	0.3832637474328105	-1305.2115437864416	4157.829329054668	2931.5684491712736	1297.929301984453	1942.2722617202082	11.684661967435513	34	36	52	12	37	0.19626005015855108	0.2974371525737103	0.3017089774706747	0.20459381979706476	
920000	-31543.606063653886	-30191.427925614713	-1352.178138039174	-30191.427925614713	118.97728412857579	4.1407782857489455	1.324348252627979E-4	0.4110294583639158	1.3180679907017512E-4	3.0263393509124293E-9	0.4193496799394134	-1310.7520754627624	5548.482433075001	5015.928694624383	1605.9476732161854	1302.8757746228794	10.657001570993543	7	67	23	36	38	0.1960152190657835	0.2974371525737103	0.3088743964316727	0.19767323192883432	
930000	-31547.77825209314	-30201.70527792278	-1346.0729741703574	-30201.70527792278	114.45064624478775	4.186092509332255	1.3533346713437728E-4	0.39642536794756855	1.3768600290097317E-4	3.2159170359194935E-9	0.40741611706849695	-1304.0426271170725	7707.833176248446	4548.928317697148	1658.2573116144454	1572.3836033046778	9.88069540757067	9	56	31	36	39	0.1960939852993258	0.297358386340168	0.3088743964316727	0.19767323192883432	
940000	-31508.935199968302	-30197.825732720656	-1311.1094672476459	-30197.825732720656	95.70637181490977	4.193228752026266	1.7302549901463885E-4	0.4384371484964139	1.7430709699986732E-4	6.361657402649523E-9	0.45198252009751794	-1270.2810251972044	6521.068467518544	2741.903844224203	1796.7298623117654	1078.8308733250935	10.46309597537995	11	36	30	55	39	0.2007390850709705	0.30040858345456894	0.30049480878664436	0.19835752268781698	
950000	-31489.754877767366	-30193.046521559176	-1296.7083562081891	-30193.046521559176	86.24292038039702	4.193228752026266	1.8993104652342916E-4	0.4517036573282293	1.8878513180644433E-4	7.923083665051169E-9	0.467164031261124	-1255.8716197871236	5224.2718347519885	2230.3035095454893	2785.85742115764	919.8338742427005	9.523696274623955	10	24	43	55	39	0.2007390850709705	0.3013049289048171	0.302971310223677	0.19498467580053613	
960000	-31525.83268536168	-30216.839452707845	-1308.9932326538365	-30216.839452707845	95.08438987625733	4.149026679594946	1.6571970023459225E-4	0.3790303690561569	1.6584791460711457E-4	3.756242725329769E-9	0.3675238932235047	-1268.1824798751582	1941.794575303224	4345.806449144779	2909.0458705423057	1158.605320007122	8.907543450530005	2	4	64	63	38	0.18926825893736574	0.299880274912707	0.31615438565041704	0.19469708049951093	
970000	-31505.54441137293	-30203.321486820892	-1302.2229245520398	-30203.321486820892	94.26976130603214	4.128034928393308	1.634098400431463E-4	0.38527269645137036	1.632038558987583E-4	4.121321034179876E-9	0.3916275086048035	-1258.7031100259385	20099.207858996506	4997.997088630806	3081.1696044341775	1066.2476314787405	5.811659951355513	2	21	52	58	38	0.19526834239571236	0.30517518642104124	0.3048593906837362	0.19469708049951093	
980000	-31505.561264657328	-30198.653093199475	-1306.9081714578547	-30198.653093199475	100.99792153444342	4.128034928393308	1.6849304095683076E-4	0.4094974325484043	1.6195614186546932E-4	5.14114157597253E-9	0.4359118282430958	-1266.0757397617247	3633.721420085907	2321.9884382419145	2925.280942437522	1422.35336096378	5.569499489566632	30	22	23	58	38	0.19361542489062805	0.30517518642104124	0.3048593906837362	0.19634999800459524	
990000	-31487.058867221767	-30178.799347064778	-1308.2595201569907	-30178.799347064778	100.87523587415417	4.119559312594888	1.627422298638924E-4	0.48336418665601666	1.5980581502550778E-4	6.657950917045578E-9	0.49567829212334547	-1268.8215164976864	3738.7713851129074	2527.948941065051	1219.1055021392917	906.3872132427954	8.507233672918028	45	26	24	38	38	0.1994708731313954	0.3072471762528338	0.29900394244296885	0.19427800817280266	
1000000	-31527.846516471836	-30189.11557623524	-1338.7309402365956	-30189.11557623524	110.60416879739218	4.333406896502562	1.3838757096883622E-4	0.41717594218638315	1.3958318666446566E-4	3.4109207482849587E-9	0.4253044269737687	-1297.3425814733669	5157.593323985539	5402.649922499947	1129.7368926731451	1262.9738878447445	5.999935559685883	32	36	10	55	38	0.2012703642428288	0.29567292959564473	0.30877869798872454	0.19427800817280266	
1010000	-31548.319539159897	-30202.37306225752	-1345.9464769023755	-30202.37306225752	112.08436366209533	4.217463922917557	1.3427553927214858E-4	0.44682127001314315	1.3496508904492504E-4	3.516982238621606E-9	0.4429899105641464	-1305.3233060624416	5928.225344397295	3533.9849290995817	2158.481748604114	746.436275454664	8.652960023524434	34	33	30	36	38	0.19445178933949778	0.29567292959564473	0.3155972728920556	0.19427800817280266	
1020000	-31510.933301104946	-30181.859564523653	-1329.0737365812931	-30181.859564523653	114.35576126106716	4.0918680178412465	1.4631545832310836E-4	0.4250276974315337	1.459115073495615E-4	3.727034802876972E-9	0.42495737788979426	-1287.8529066263322	5739.808315843709	4170.014916039459	1420.063330672562	1337.2534939580387	8.706826308705422	59	15	8	51	38	0.1974646617796354	0.29567292959564473	0.31258440045191793	0.19427800817280266	
1030000	-31508.248817653708	-30174.512092612833	-1333.7367250408768	-30174.512092612833	112.86640953062434	3.987706151219314	1.384260004319238E-4	0.4321287243133596	1.3639814684113233E-4	3.3700369123148093E-9	0.4287379768896803	-1293.398685077004	3734.9718687402087	5101.849451390007	671.3508053739683	936.2707910495251	9.093497475277736	52	20	18	43	38	0.1973835716784599	0.29567292959564473	0.3149971301901844	0.19194636853571168	
1040000	-31516.35250963274	-30174.403227569663	-1341.949282063075	-30174.403227569663	121.21018531502439	4.151297937097893	1.382050178480446E-4	0.4486646940782198	1.3408648544099478E-4	3.596763176476867E-9	0.43426443564840794	-1297.8204183075932	7509.502650726412	12398.178019849665	4775.943323374612	1010.340338638228	10.88426142967274	13	2	58	60	38	0.1917672115079554	0.29567292959564473	0.3155840451856863	0.1969758137107143	
1050000	-31575.49354028393	-30202.288574802864	-1373.204965481067	-30202.288574802864	127.89565424998257	4.199018058085178	1.2518892262293157E-4	0.4968127503342873	1.240543949399717E-4	3.6303170750679978E-9	0.47881197306613915	-1331.4001486486	4244.935925153864	3861.155298702828	2784.48454728163	1518.7142205953953	15.438439111217045	48	31	13	42	37	0.20213539261826458	0.29496097338908167	0.30592782028194015	0.1969758137107143	
1060000	-31615.32663200772	-30218.59691449715	-1396.7297175105696	-30218.59691449715	142.0503405120541	4.199018058085178	1.1660234909765688E-4	0.46278642629573613	1.1225684377688941E-4	2.312162322473339E-9	0.4253336219401576	-1353.868428825404	6851.064853118427	3793.0424498990083	1767.5075177198337	2439.9531915174657	12.946973285798089	16	67	24	28	36	0.20213539261826458	0.29496097338908167	0.30592782028194015	0.1969758137107143	
1070000	-31569.694043835916	-30186.061911706114	-1383.6321321298037	-30186.061911706114	134.47254912667367	4.421814408929105	1.2838726515749185E-4	0.48124353558722005	1.2040515602653118E-4	3.737450707094744E-9	0.48517180752585704	-1342.2862905504073	5139.767322804689	3880.0185396443535	1087.554270956822	1407.7106883261567	20.909841020111877	23	56	7	48	37	0.1918774869027397	0.29496097338908167	0.31618572599746503	0.1969758137107143	
1080000	-31546.08576337781	-30179.055131086854	-1367.0306322909557	-30179.055131086854	131.1465156386213	3.961662820114345	1.3091826001659874E-4	0.46065638977943546	1.2277502230102682E-4	3.5931312880512197E-9	0.46390000674255816	-1324.47789550728	5765.617988280525	4668.999933198585	1085.6158432718887	2079.600686731801	9.051144191675736	8	56	3	67	37	0.19467890039131994	0.29496097338908167	0.3133843125088848	0.1969758137107143	
1090000	-31528.43963641305	-30167.25236956363	-1361.1872668494232	-30167.25236956363	124.04383153441825	4.1933290374245376	1.2413212312200223E-4	0.4420305430630583	1.2163011561655599E-4	2.750666735667915E-9	0.4256746680125872	-1319.97300601651	4863.511675717306	4656.203225735737	886.5098408042936	1306.1667136257636	12.520372932162207	32	47	10	45	37	0.20067025549624315	0.3062827046181919	0.3005058267641282	0.19254121312143754	
1100000	-31596.775908698026	-30196.00803478211	-1400.767873915915	-30196.00803478211	147.00945988387315	4.142257951203583	1.0884290596539343E-4	0.4851182318225623	1.0822354255880048E-4	2.3743946534307514E-9	0.44624115883561716	-1358.4041167447187	5877.4824974613475	5766.002658081768	1076.3998560732068	1589.8075332994902	19.701249940378702	15	61	24	34	37	0.19903245672809303	0.29195170963243766	0.3194785842169358	0.18953724942253428	
1110000	-31582.82713849482	-30174.530002855427	-1408.297135639393	-30174.530002855427	128.81293160294575	4.245955220340367	1.0120160110076947E-4	0.4868766733037395	1.0294734516773039E-4	2.6961650525400205E-9	0.5179277537286278	-1364.3907702368947	6840.441963936149	5877.972794127047	1408.6600402446848	2715.908168834846	20.79411750993593	8	68	55	3	37	0.19903245672809303	0.30007337004031864	0.31135692380905483	0.18953724942253428	
1120000	-31663.8400269678	-30179.435132765608	-1484.40489420219	-30179.435132765608	243.37284125178246	4.245955220340367	6.828017566472425E-5	0.4528615504392257	6.908337017577045E-5	8.468915561964298E-10	0.42759897254209006	-1439.8571837552174	10858.214216718334	11116.868943301291	1687.1059676548537	1977.6215880308089	51.527572202687004	8	62	63	1	37	0.2012472456369993	0.2978585811314124	0.31135692380905483	0.18953724942253428	
1130000	-31615.68499891711	-30178.76963288095	-1436.9153660361596	-30178.76963288095	160.8283640880092	4.185151948558222	9.405549501087396E-5	0.44910679456373426	9.784775028664545E-5	1.6992097034444449E-9	0.43392626770040027	-1394.6329023814237	7599.45048537727	7518.174113560975	1183.442475712634	1143.4701125508664	40.06061428566749	15	57	42	21	36	0.2012472456369993	0.2909032866624725	0.31135692380905483	0.19649254389147416	
1140000	-31625.41507476752	-30186.278965789912	-1439.1361089776076	-30186.278965789912	161.2874517739995	4.198510362580088	9.931404708085552E-5	0.4125655205031695	9.747646476336285E-5	1.6568101394544614E-9	0.4199130039767388	-1396.1675694667797	9191.791089245311	5199.312055334375	733.327569141041	1691.8144283975955	44.30810195949253	58	20	8	48	37	0.2012472456369993	0.2909032866624725	0.31135692380905483	0.19649254389147416	
1150000	-31617.43656718274	-30185.90575223052	-1431.530814952221	-30185.90575223052	149.9745991591731	4.198510362580088	1.0447919425608309E-4	0.4975397911744361	1.0084930621987942E-4	2.626053510372193E-9	0.5044975056808882	-1388.5424867762506	6772.52997774	8670.387120055831	1057.8625289065403	1352.6376163886166	36.39512307330822	57	17	31	31	35	0.19153829774430978	0.30274270633238115	0.31135692380905483	0.19436207211425502	
1160000	-31610.650209218496	-30194.324996138454	-1416.3252130800417	-30194.324996138454	153.66343685459765	4.104601146542174	9.871874950600828E-5	0.4751608527226517	9.728946792356027E-5	2.2648638995313856E-9	0.484027582650409	-1373.5495669766217	5779.804920869598	5546.428911659028	461.3175022713153	1417.4523348903042	49.78384645842104	70	2	28	35	36	0.19381378072022776	0.2987313228695417	0.3174405925782683	0.190014303831963	
1170000	-31571.467710691428	-30195.677580858097	-1375.7901298333315	-30195.677580858097	160.17083561111724	4.104601146542174	1.0593038431662556E-4	0.46028747654125973	1.0822400784880408E-4	2.5193457870972984E-9	0.46865220824066023	-1335.5142028363098	6447.66794959936	266.9453900410766	493.50709809629177	1299.8634959774704	19.071176092569555	70	20	8	39	34	0.20427055104607877	0.29291461200262847	0.30165781971904293	0.20115701723225052	
1180000	-31633.44761698257	-30210.510339797023	-1422.9372771855449	-30210.510339797023	169.29861461504512	4.104601146542174	8.054334639803235E-5	0.4465723332930949	7.99068721487836E-5	1.4634779767977718E-9	0.4736509870005096	-1381.305867146171	8659.051175984472	465.63953169190705	660.9477253401752	1786.7749741426999	19.737459151923577	70	17	7	43	34	0.20309951192363868	0.3027071802469496	0.29980862245838125	0.19438468537103118	
1190000	-31597.96654085528	-30179.77601734242	-1418.1905235128593	-30179.77601734242	177.79126920766853	3.991416276105211	9.300744207872732E-5	0.4370783867731685	9.127880248110287E-5	1.7849337959035184E-9	0.46006093303734397	-1377.2347112156049	7833.9891906261155	1222.0944449853973	256.3341515665667	1010.115355322059	28.67420196449485	69	4	5	60	33	0.20330685125860795	0.3023449202556284	0.29744384878089924	0.19690437970486507	
1200000	-31566.473754843704	-30177.413362261435	-1389.0603925822686	-30177.413362261435	145.91571348177214	3.991416276105211	1.0048741295560123E-4	0.46121516865336315	9.791336866652198E-5	2.3861224847504237E-9	0.4897912854985739	-1348.9710078061296	6595.240829468972	916.0207674508589	794.5774357098077	1287.2580183003301	16.427917334087244	70	10	25	32	34	0.20330685125860795	0.2948468206284585	0.30050834865192977	0.20133797946100448	
1210000	-31536.5761695627	-30164.342049106494	-1372.2341204562078	-30164.342049106494	141.52749575027545	3.922343195135304	1.1352367230546235E-4	0.4608860240817997	1.103566934964227E-4	3.0458360006839955E-9	0.47906078045301226	-1332.5737147270602	7110.648531201371	711.7913646408473	445.60409612158577	1056.564173720208	14.169710393545223	69	13	16	39	34	0.1995515158934229	0.2948468206284585	0.30426368401711484	0.20133797946100448	
1220000	-31557.366306638898	-30186.296208362884	-1371.0700982760131	-30186.296208362884	129.87434314521454	3.9000290055876756	1.1634521656787958E-4	0.5136625345457332	1.095033509023943E-4	3.870571553849872E-9	0.5456352215188608	-1330.5459285176662	6974.011608800601	940.037081685079	1183.6315342668415	1219.3209564937654	11.860904975009761	69	24	22	22	34	0.1995515158934229	0.2948468206284585	0.30426368401711484	0.20133797946100448	
1230000	-31542.10444647829	-30171.03619696476	-1371.06824951353	-30171.03619696476	144.69345032070584	4.282754987951825	1.1198080564546215E-4	0.48567121373096067	1.0601330272768362E-4	3.056214532681893E-9	0.5085895991479469	-1330.8030643763736	5663.877249775078	723.5851870846825	767.5294590379123	1455.0975478708906	8.461471061872697	75	2	16	44	34	0.1995515158934229	0.2948468206284585	0.30426368401711484	0.20133797946100448	
1240000	-31583.971571614013	-30190.876630432344	-1393.09494118167	-30190.876630432344	154.12302437131984	4.1119957628769175	1.0115124591118036E-4	0.46828302202518507	9.357379331536272E-5	2.6280816876241253E-9	0.5286934125603112	-1351.0628011377826	5541.429305713879	6468.851506000805	1363.5248364980564	1317.2086010863297	6.974320365431004	68	6	10	52	35	0.20153276876305623	0.2956811709568318	0.305939541505299	0.1968465187748138	
1250000	-31601.256713706985	-30204.27654866783	-1396.9801650391562	-30204.27654866783	138.32101633883815	4.123641386080389	9.625226467493952E-5	0.4281752908179354	9.296702895203419E-5	1.8436896546091477E-9	0.44605376322726764	-1353.6731181621055	8361.013043055082	6511.455099722435	4310.136828404882	1349.5249466002829	11.966466260072085	43	20	3	69	36	0.20153276876305623	0.30160334180794435	0.30754871009440393	0.18931517933459627	
1260000	-31595.183365943787	-30214.841007422354	-1380.3423585214332	-30214.841007422354	120.52828255615806	4.123641386080389	1.0962220939359857E-4	0.47154104602781505	1.0685449048715613E-4	2.602227949018984E-9	0.48168424557131323	-1336.725481757041	4815.856692268861	5492.853297561217	7595.141766501398	1244.9333452524431	18.562090188057212	28	18	22	65	38	0.1936298642732922	0.301010730409214	0.30754871009440393	0.19781069522309067	
1270000	-31543.05584648276	-30191.13822375011	-1351.9176227326482	-30191.13822375011	148.67785103966835	4.423090448536717	1.2288364925189493E-4	0.4418276795241081	1.1914410152045269E-4	2.5118577390459683E-9	0.4207032114979158	-1306.4958980035808	7904.096105606242	3591.4795335548392	11033.55288115131	1173.5020197790866	13.021465905034344	14	33	16	70	38	0.19911992202861845	0.3061107573870051	0.305858130875909	0.18891118970846826	
1280000	-31557.241830696246	-30209.770056526497	-1347.471774169748	-30209.770056526497	115.44289194806086	3.8123866365923185	1.3788687809074827E-4	0.4000641370384054	1.3365683846978949E-4	2.887867197830941E-9	0.39971149133506284	-1304.9769199735094	3047.996102911156	5557.301939079997	5683.744371617	1304.6142600320688	14.492379349010513	41	8	17	68	37	0.20607029648526287	0.2991603829303607	0.3048131302862163	0.18995619029816097	
1290000	-31569.010058517422	-30223.099185180297	-1345.910873337126	-30223.099185180297	112.36071230039735	3.8123866365923185	1.3933716147388877E-4	0.43318293943504976	1.3640057656479036E-4	3.5533801789655217E-9	0.43264510239789455	-1303.5398645096514	4680.18155817665	5540.981919490307	4992.18128418335	1072.7966952586016	11.0611213311503	12	20	36	66	37	0.20607029648526287	0.2991603829303607	0.3048131302862163	0.18995619029816097	
1300000	-31571.814356381106	-30193.63268831232	-1378.1816680687875	-30193.63268831232	122.44025736270919	3.9840190188735543	1.2484569297183579E-4	0.4764007177406746	1.2096408812155808E-4	3.774160794059841E-9	0.49585567523400415	-1336.305097622464	7299.930394638067	4183.562924817787	2774.570257144843	1033.471298468988	12.817037551743342	20	30	34	52	35	0.20607029648526287	0.2991603829303607	0.3048131302862163	0.18995619029816097	
1310000	-31594.38705142128	-30221.97649963408	-1372.4105517872024	-30221.97649963408	119.84143918700914	4.103147166221253	1.2286233333696096E-4	0.4452812352157243	1.2032417688269586E-4	3.512087902800509E-9	0.47494061606162075	-1330.1992597465635	5832.388899403858	6030.45085761313	2574.9681471026106	1288.4244942230987	9.799864268459146	52	4	33	47	35	0.19712222681346148	0.2991603829303607	0.3137611999580177	0.18995619029816097	
1320000	-31585.458131962714	-30188.770545157848	-1396.6875868048678	-30188.770545157848	132.365691059239	4.103147166221253	1.0011084069058705E-4	0.4641347551273916	1.0337767554966762E-4	2.973580380170105E-9	0.5268147255664914	-1353.0920262273291	13035.34766247552	7269.534495152865	1577.7860993109105	1572.9108728077886	12.683526090552208	11	52	28	45	35	0.19362351005608505	0.3026590996877371	0.3137611999580177	0.18995619029816097	
1330000	-31620.525679221322	-30219.11100778677	-1401.4146714345516	-30219.11100778677	163.83147363162357	4.343186878731316	1.0388405683886437E-4	0.4379110077109001	1.0711025961992587E-4	2.5201610927197746E-9	0.4783613286067008	-1358.3251678456672	6187.660670322109	7333.855465592659	3809.9977017173765	1328.0104121022637	15.86771895652845	6	61	1	66	37	0.20206866972069054	0.3026590996877371	0.3053160402934122	0.18995619029816097	
1340000	-31622.783217064076	-30207.54985462704	-1415.2333624370378	-30207.54985462704	141.86016526386368	4.0495882091503645	9.64196544680418E-5	0.45606197475163857	1.008263190553228E-4	2.1516558197847816E-9	0.4757259891167668	-1372.14159358072	5099.495916327103	7816.56460778527	1336.670672837683	1875.8829330978224	16.19147737722731	8	59	29	38	37	0.19218062292516844	0.29975473721028933	0.31427994700315526	0.19378469286138772	
1350000	-31574.765848072533	-30195.20632972857	-1379.5595183439632	-30195.20632972857	128.51141009815842	4.0495882091503645	1.0865099880036621E-4	0.4681009119265903	1.133563252607321E-4	2.940438765874859E-9	0.48310542610898993	-1336.889857115218	7786.640130089989	5797.883278485183	931.7222784109363	1593.8141468213373	16.549364713611585	11	61	22	39	38	0.1994070640081287	0.29975473721028933	0.307053505920195	0.19378469286138772	
1360000	-31526.806642579857	-30166.18385880922	-1360.622783770635	-30166.18385880922	142.12130419956586	4.146416039453078	1.2461041771524243E-4	0.5069739820484805	1.2717627466214554E-4	5.516485521061735E-9	0.5762138590897938	-1317.7771542782114	14976.334515745386	5261.7894808915335	1856.492581427066	962.0359725576905	15.256884825731689	3	65	21	45	37	0.1994070640081287	0.29975473721028933	0.307053505920195	0.19378469286138772	
1370000	-31535.172782973856	-30177.353125470618	-1357.819657503237	-30177.353125470618	112.23042457413344	4.358202568794571	1.2714608110428956E-4	0.5312124199761051	1.3183430007677124E-4	5.2633311857182985E-9	0.5524959697441081	-1316.9330905783083	4860.885372302674	3943.0414864795266	801.487531288102	1088.8246302134442	13.464068973823332	9	61	44	21	36	0.198413263779797	0.3057120544428758	0.3020899889159402	0.19378469286138772	
1380000	-31575.87467413856	-30205.596302567556	-1370.2783715710016	-30205.596302567556	118.3990449636011	4.358202568794571	1.314757587660507E-4	0.43430518874807655	1.3393217379441434E-4	3.1411904375663994E-9	0.4179735033407414	-1328.8744766729712	5732.175497204092	4663.090389559941	2132.1398817549416	1075.1320059137263	11.730150057294582	25	34	48	29	35	0.19714130451921508	0.3033777718671616	0.2995103572855495	0.19997056632807456	
1390000	-31579.758697555008	-30190.40905899114	-1389.3496385638698	-30190.40905899114	134.43537403031732	4.337165851957796	1.1430337522933634E-4	0.4774315329048737	1.1585917010454584E-4	2.9715631542997276E-9	0.47889212738997533	-1347.1566778123251	6476.800066573784	3825.664251754815	2847.260724884042	1387.5283481042045	16.461890923130486	54	11	19	51	36	0.1961915765338424	0.2989639578810605	0.30487389925702324	0.19997056632807456	
1400000	-31575.50980561643	-30191.780642826445	-1383.7291627899863	-30191.780642826445	132.4687113473444	3.968518119550039	1.1273577578907206E-4	0.4389807978283561	1.1301917753192752E-4	2.1583405442968374E-9	0.41978668922767165	-1341.6429624010286	6721.1475941823155	4983.370492661598	2619.810420611107	1312.7899183946897	15.073310181104903	62	2	20	50	37	0.19414354306664458	0.3010119913482583	0.30487389925702324	0.19997056632807456	
1410000	-31597.91895362543	-30186.54904921413	-1411.3699044113016	-30186.54904921413	140.37246362609847	4.19987811429212	1.0675144604111753E-4	0.4823076491796018	1.1036660691795562E-4	2.4792598372110287E-9	0.463735420791617	-1367.9722219547123	5809.80749853351	3723.100276519846	4785.079321920816	2102.0650807821594	15.687685575879781	42	29	10	54	36	0.19414354306664458	0.3010119913482583	0.30487389925702324	0.19997056632807456	
1420000	-31616.62060048391	-30188.226356261624	-1428.3942442222867	-30188.226356261624	157.60584142675683	4.084283827789752	1.0171990488315954E-4	0.5068690092717137	1.028698015616252E-4	2.776534263621331E-9	0.5159109429578775	-1385.307229714352	6099.9797303582845	6906.139496760421	3831.504231492905	1256.6979553765343	21.12854805492816	15	35	34	54	33	0.20618196338476613	0.2941044077397866	0.30825811507638096	0.191455513799067	
1430000	-31578.984709144017	-30174.769047128637	-1404.21566201538	-30174.769047128637	137.48023231057573	4.084283827789752	1.205368843041926E-4	0.4991621363883118	1.204157804321861E-4	3.3979627904573642E-9	0.4938464640527727	-1359.4331981300897	19881.78247666436	7150.43229400695	4608.362204613081	1138.5990771468926	22.214004793438413	5	10	71	51	34	0.20618196338476613	0.30352243272817103	0.2988400900879965	0.191455513799067	
1440000	-31574.02738043266	-30196.200748208845	-1377.826632223816	-30196.200748208845	116.2328111490789	4.084283827789752	1.275941119916797E-4	0.49825764173167153	1.3367471822457597E-4	3.946468720337138E-9	0.49435376531367353	-1335.4476316549444	8325.375775639328	4255.400568907811	3785.9316329015514	825.541893301654	24.48441640017358	21	30	31	54	35	0.20285641221439776	0.29372973145721254	0.30216564125836487	0.20124821507002552	
1450000	-31615.020272870523	-30208.484727760882	-1406.5355451096398	-30208.484727760882	131.23888236802102	4.079015085209794	1.1858983259858853E-4	0.4714123185709978	1.207024679124737E-4	3.193951731423499E-9	0.4894774652350395	-1364.767850179152	6924.8242649468875	3443.9578083985034	2310.170598719266	1301.4041347513134	28.565351810470275	21	53	14	48	35	0.19931075000200324	0.28603887247964127	0.31303621462344017	0.201614162894916	
1460000	-31609.107409652366	-30215.925796460993	-1393.1816131913715	-30215.925796460993	137.53976447952238	4.079015085209794	1.2888601961312884E-4	0.4764349977099358	1.3023269578591037E-4	3.175603746845267E-9	0.444662176270676	-1352.40680846164	4539.566838528401	3363.2646085278107	1773.7712673820452	1183.7537112985035	40.35250140156833	17	65	8	45	36	0.19686185707159762	0.2935254779170803	0.3210429262858797	0.18856973872544305	
1470000	-31607.92175982241	-30219.313930733315	-1388.6078290890932	-30219.313930733315	158.36865703470386	4.079015085209794	1.2951680141145782E-4	0.5139375607456729	1.2272856332136726E-4	4.5613932332182175E-9	0.5463538186786144	-1345.5800133640375	11594.109287348061	3922.8462063193288	3411.5791678668706	1042.2227043718717	21.023441486750603	20	7	53	54	37	0.19362174904665228	0.2935254779170803	0.3210429262858797	0.1918098467503884	
1480000	-31557.827046313418	-30192.921494296308	-1364.9055520171103	-30192.921494296308	117.75623309831063	4.079015085209794	1.3421616699441972E-4	0.5174570162620108	1.3479358688319468E-4	4.777801136337637E-9	0.5240248832626319	-1322.0786866135177	6535.268246791779	7001.684924817272	3021.1176530927924	1158.3717208595328	19.948794690068958	9	9	61	54	38	0.19362174904665228	0.3093472403690115	0.3022771737399755	0.19475383684436143	
1490000	-31546.51676710995	-30195.861979355952	-1350.6547877539983	-30195.861979355952	111.73913457776558	4.140739173793478	1.3944091543163743E-4	0.527105547003198	1.40667648630565E-4	4.949886663120401E-9	0.5137576519106533	-1308.570423537626	9088.038415281284	2879.9594922338792	2193.7061928593516	1191.011691763314	9.330770221407391	22	2	67	42	38	0.19161396598940375	0.3093472403690115	0.3022771737399755	0.19676161990160995	
1500000	-31568.21681614276	-30190.84967760446	-1377.3671385383004	-30190.84967760446	118.86945404742372	4.259635641540278	1.2567805230424177E-4	0.5118586791363839	1.2595307547656417E-4	3.2779892172874514E-9	0.47202738349957873	-1334.6793212452183	11257.252649641228	5298.320514941285	1989.8664457691395	1085.0555255477118	12.507869947196996	5	28	69	33	36	0.19498312306069981	0.3134499726203543	0.3022771737399755	0.18928973057897114	
1510000	-31586.206420046852	-30199.492750031142	-1386.7136700157093	-30199.492750031142	129.7273803368818	4.029805875750675	1.1133001853296696E-4	0.4357387637499154	1.12142452739447E-4	2.195500002222726E-9	0.42829403535345395	-1344.1742873671985	7948.47375550564	3609.0828892402405	3421.809345054248	1462.51459354713	12.098966927106796	34	1	54	47	35	0.18995107658545082	0.3176156669421481	0.30202879930948134	0.19040445716292043	
1520000	-31566.730616020068	-30197.707233901445	-1369.0233821186239	-30197.707233901445	112.39267893043156	4.096793257089751	1.1676720084126613E-4	0.42109436338017714	1.2120924574365777E-4	2.339591693684161E-9	0.4032854389142666	-1327.3007415164705	1930.851754122522	6279.3261059763645	2248.462415418792	1046.7259914107433	9.844273788523008	1	40	63	31	36	0.20069492154781615	0.3068718219797828	0.30202879930948134	0.19040445716292043	
1530000	-31578.045560120572	-30186.62388364219	-1391.421676478383	-30186.62388364219	149.36608126171768	4.104773568286086	1.0348786484576375E-4	0.44741563188327077	1.1080621984481745E-4	2.141900754816426E-9	0.43592798607378086	-1348.2905257214986	8307.039027615792	8311.122561608798	3093.479733486496	1173.6301394387476	11.895419158701012	22	17	62	34	36	0.20069492154781615	0.3068718219797828	0.30202879930948134	0.19040445716292043	
1540000	-31572.953023960174	-30183.30281859331	-1389.6502053668617	-30183.30281859331	137.27928170454737	3.9618558134675226	1.0689712364477351E-4	0.4572140916255811	1.1255542321609629E-4	2.5287535537288474E-9	0.45340677079153413	-1347.3939669449376	6723.705234374749	5441.408980024833	2884.0937813737055	1217.881673467962	17.09262273298948	11	50	40	34	36	0.20069492154781615	0.3068718219797828	0.2966561953168475	0.19577706115555427	
1550000	-31659.27094639716	-30184.08873136055	-1475.1822150366113	-30184.08873136055	196.21938761306063	4.015933275196985	7.148366586043312E-5	0.46182390468190776	7.786255021832321E-5	1.0716965957221551E-9	0.4253539886775767	-1431.4584924814806	7186.617099480029	5363.591448108686	4618.1793072926985	2099.4827831864145	28.220499989126758	60	17	33	25	36	0.20069492154781615	0.3068718219797828	0.29611957645483256	0.19631368001756921	
1560000	-31625.969982552044	-30179.6060228391	-1446.3639597129454	-30179.6060228391	181.56706251721963	4.225807079961198	7.717827046903288E-5	0.41434022301547974	7.797334968160654E-5	1.2288331026019774E-9	0.4369973422844644	-1403.6080171832193	8567.50152453903	3653.5056553125596	1168.06700479965	2155.412652365966	14.624415143229875	56	64	2	12	37	0.20069492154781615	0.3004325811051769	0.29611957645483256	0.20275292089217511	
1570000	-31618.585098578136	-30192.601422876287	-1425.9836757018493	-30192.601422876287	182.9416359783924	4.201208329906583	9.209464160000407E-5	0.41973096644056646	9.007662016091227E-5	1.7873238693677448E-9	0.45982369411957463	-1383.606952615448	7750.68211792319	3657.5887992474372	4345.524032559436	964.7825051164947	13.227126666396632	55	68	1	11	36	0.19202452522780164	0.30718798945025366	0.30205560671664167	0.19873187860530384	
1580000	-31619.196896449976	-30178.96887915698	-1440.228017292995	-30178.96887915698	196.21247006469665	4.201208329906583	7.993290650006652E-5	0.4600090419729214	7.680804244699245E-5	1.2972583031876335E-9	0.45241540753817616	-1401.8468978881256	9127.880596349893	3783.177108329343	1605.935653455802	11.272828890443925	22.439276261758504	50	72	12	13	24	0.19202452522780164	0.30568418823956023	0.3074589042002294	0.19483238233240951	
1590000	-31621.011360537435	-30179.776451367885	-1441.23490916955	-30179.776451367885	204.72282899499942	4.201208329906583	7.868043691231099E-5	0.44475395170180165	7.864657266180946E-5	1.3205237035911017E-9	0.4583563869931205	-1404.529767895007	7899.191269636754	2635.8442754493076	1362.1153541751953	20.207918125146175	11.765908532601145	60	60	14	32	5	0.2000322230866905	0.30568418823956023	0.2994512063413406	0.19483238233240951	
1600000	-31604.529100463475	-30174.273033212896	-1430.2560672505779	-30174.273033212896	183.04297795274954	4.201208329906583	7.94237114998226E-5	0.48305043533088265	8.110461938121984E-5	1.5470546052360348E-9	0.4974554931486484	-1391.6202934816815	6749.966276560025	2880.77256665838	3414.762260650001	14.089915063138433	18.18611649162053	67	44	23	21	16	0.19947413960237936	0.30624227172387136	0.2994512063413406	0.19483238233240951	
1610000	-31610.386623054208	-30188.395471004464	-1421.9911520497433	-30188.395471004464	196.29538113594703	4.201208329906583	7.445733336242552E-5	0.4348916616754617	7.70330485601334E-5	1.391393548045725E-9	0.48017007975498543	-1386.5240790092462	8648.911043815007	2556.370028694844	564.422034136972	8.813365840701234	11.225579806261603	59	72	2	19	19	0.194913582673237	0.29092018729008695	0.31421956896306247	0.19994666107361445	
1620000	-31625.79985097676	-30203.627767635262	-1422.1720833414984	-30203.627767635262	200.92074986014944	4.201208329906583	7.693473673465475E-5	0.4015687508945015	7.803273268724422E-5	1.208742453576744E-9	0.44572860074330606	-1383.2362457820836	10065.357479682683	2739.5254897392892	2389.2615092570727	7.753320419283007	19.8757731072892	57	68	8	23	15	0.194913582673237	0.29092018729008695	0.31421956896306247	0.19994666107361445	
1630000	-31703.929809790632	-30218.80748390334	-1485.1223258872922	-30218.80748390334	281.14539998044347	4.201208329906583	5.291830604603066E-5	0.3866075495093757	5.2490937454137606E-5	4.891713965674173E-10	0.42000208961521274	-1446.414171673621	10521.109862655636	4121.5476606922275	3111.740317549422	11.144433045901303	14.105613649682317	63	27	43	23	15	0.194913582673237	0.29092018729008695	0.31421956896306247	0.19994666107361445	
1640000	-31703.203618111405	-30197.647665298802	-1505.5559528126025	-30197.647665298802	298.7201093866171	4.201208329906583	5.623305440899247E-5	0.4087422427216312	5.473377300698587E-5	6.030493953386043E-10	0.43655423423387596	-1463.9100512223408	10482.876026240852	8968.925153732567	5071.374608968276	18.05537445744238	37.99598121532108	62	8	63	36	2	0.1953065489945614	0.2999868970791641	0.31421956896306247	0.19048698496321292	
1650000	-31680.179570363864	-30210.417014198632	-1469.7625561652299	-30210.417014198632	265.8181591005852	4.201208329906583	6.719837579827178E-5	0.3557362221226542	6.576244610644832E-5	6.281425258457598E-10	0.37475208777152136	-1429.8898372452331	10289.915973403165	6348.720767860196	5004.274670229721	14.325041764790983	16.873383413555608	28	30	75	31	7	0.19086195297490158	0.2999868970791641	0.3124282049750749	0.1967229449708603	
1660000	-31624.040078966238	-30188.151218205698	-1435.8888607605406	-30188.151218205698	196.69706853933195	4.161622322637339	7.661176138453348E-5	0.3673194076652571	7.586912428340634E-5	9.104599952538332E-10	0.40102816807304037	-1396.8933901171022	11049.797361772416	5879.351936492248	3128.05140883638	12.440273497450992	14.34225717425239	28	46	59	12	26	0.19086195297490158	0.2999868970791641	0.3124282049750749	0.1967229449708603	
1670000	-31628.98071213536	-30191.941849365372	-1437.0388627699867	-30191.941849365372	200.79030605918908	4.161622322637339	7.414222623048997E-5	0.38250831122029294	7.592984513635384E-5	1.0171824437451852E-9	0.41611697414809556	-1397.135651901929	17837.03755238194	6067.835361941317	3464.8813598157863	19.160700682662366	12.072888237231613	26	53	54	7	31	0.19086195297490158	0.2999868970791641	0.30861827387798746	0.2005328760679477	
1680000	-31632.13422024027	-30213.857606106452	-1418.2766141338177	-30213.857606106452	180.6892733229396	3.7717570178099	8.306124250278896E-5	0.37705809288404346	8.466905768605745E-5	1.1015049272390732E-9	0.3900908571761772	-1379.3526761737146	8053.7586216165355	5945.470363087642	2625.5516783079634	62.94192021518343	12.927714437104703	22	46	65	3	35	0.18871638901964835	0.30022218504334736	0.3105285498690574	0.2005328760679477	
1690000	-31664.76502981803	-30200.44719187813	-1464.3178379399008	-30200.44719187813	208.34533225564107	4.370270059530202	6.728975518965736E-5	0.41440183720961554	6.95511408886913E-5	9.449794772773997E-10	0.4411486943274412	-1424.5592762987685	13385.431168342726	5492.505232155184	2404.5970217205313	19.307032228072345	26.916596468028565	27	53	53	10	28	0.18871638901964835	0.30818168634548787	0.3105285498690574	0.19257337476580721	
1700000	-31696.650518547212	-30220.7872326711	-1475.8632858761139	-30220.7872326711	259.82572775703534	3.9589859046875246	6.763659244385129E-5	0.3979239211163484	6.94402661470981E-5	8.735615202040763E-10	0.4298179090789507	-1435.6313741374543	11350.869095189071	6752.22728479118	3482.42413130763	51.56082284149003	28.68956878999971	44	22	66	19	20	0.2056104938855812	0.2884837531232038	0.31333237822540866	0.19257337476580721	
1710000	-31643.057764754125	-30192.918463091075	-1450.1393016630502	-30192.918463091075	183.23043297822412	3.9589859046875246	8.38742161404788E-5	0.4406997030528836	8.565279719936728E-5	1.670320053290119E-9	0.48047627880520694	-1408.4798851643463	8810.032732592968	9130.879853471508	2939.8755289173805	311.9174103957953	18.78971119464796	34	6	93	5	33	0.20264323031001505	0.29739508714801066	0.3044210442006018	0.19554063834137336	
1720000	-31677.204280902533	-30211.895380628164	-1465.3089002743698	-30211.895380628164	194.42757994454465	4.115764047668205	7.292510747969617E-5	0.4017338433771803	7.682369345069364E-5	9.04770423161856E-10	0.4048692403169389	-1424.6990555592067	12539.311229726394	9400.767993580603	3152.6930943586462	65.65648552260318	14.35098858570594	14	34	86	11	26	0.1939503582059182	0.2921527030021323	0.318356300450577	0.19554063834137336	
1730000	-31636.842751842603	-30198.132853904903	-1438.7098979376995	-30198.132853904903	170.800854541854	3.9553813137525724	8.878376713203019E-5	0.4309458457391855	9.155452299431819E-5	1.573018941108896E-9	0.4375704308855162	-1399.698649542081	10121.225625048688	2122.4412858979354	2262.329061820362	97.85301627670923	19.328098356183908	48	26	59	7	31	0.19791119586325903	0.297484649649842	0.30906351614552646	0.19554063834137336	
1740000	-31589.00594063561	-30177.331221959616	-1411.674718675993	-30177.331221959616	146.5133014446129	3.9202132071281204	9.994886782088099E-5	0.4590635798563866	1.0079250929473004E-4	2.4796676514092106E-9	0.48321738490382177	-1373.4386220886022	7681.079440576102	2567.524081512744	2081.2091555638867	66.10821147249439	20.488959033432653	50	12	74	1	34	0.19791119586325903	0.2963979504783214	0.30815081867964467	0.19754003497877579	
1750000	-31607.475212661633	-30182.201337137434	-1425.2738755241999	-30182.201337137434	180.62320305198395	4.135764801548504	9.404920518674225E-5	0.4469323755434586	9.201070716364244E-5	2.1769651671966013E-9	0.4897741940846707	-1381.5016539341254	9628.500752607984	4011.255525811926	3069.703765895586	2608.6480701619143	15.867223620432904	31	37	39	27	37	0.19152968360854372	0.29349713214368744	0.31623268184032605	0.19874050240744362	
1760000	-31581.955012832812	-30202.532544538382	-1379.42246829443	-30202.532544538382	134.38057971100397	4.045749196769027	1.1307286629265411E-4	0.4480178150018564	1.0977089767625532E-4	2.6244546685387485E-9	0.45382789258117817	-1336.9029546888385	7999.197596974768	5825.624568523204	2152.734523161353	1424.1580703195245	10.250685723944787	24	29	59	22	37	0.18949034420786026	0.3008733212300355	0.31089583215466143	0.19874050240744362	
1770000	-31545.94035983179	-30162.00943306555	-1383.9309267662418	-30162.00943306555	149.31890740633332	4.031152942602551	1.0606196797452969E-4	0.4381572768639148	1.0488746140731915E-4	1.959046328660536E-9	0.41719556737858393	-1339.5208700448425	8626.304789545555	7648.659384705028	1699.6862190033544	2879.9265079946767	9.567015917177715	12	45	63	14	37	0.1955987614750807	0.2947649039628151	0.31089583215466143	0.19874050240744362	
1780000	-31605.077310881145	-30199.529517083938	-1405.5477937972066	-30199.529517083938	152.93263813462937	4.010538163628538	1.0053586721682636E-4	0.44123951784627097	1.0143791163695546E-4	2.2165139437278507E-9	0.46481703583282435	-1361.1683696117257	22474.39983029941	6239.419826289399	1626.4585733420026	1732.113623715444	15.245629365844538	9	50	65	10	37	0.19704124492731903	0.30414495039797923	0.29686110341909994	0.20195270125560266	
1790000	-31622.268624163873	-30211.526600145273	-1410.7420240185993	-30211.526600145273	158.75360244043645	4.381000479822456	1.0434259009142304E-4	0.39930143979475524	1.0053604064819316E-4	1.6927819488850555E-9	0.40694713583411823	-1367.9551388665611	7980.029474621535	6160.259432749774	2167.7403361875836	1661.4961324546089	16.849083982329887	34	18	53	29	37	0.1968433671339165	0.30414495039797923	0.29686110341909994	0.20215057904900519	
1800000	-31634.999855981932	-30201.049498646105	-1433.9503573358277	-30201.049498646105	165.02378520591128	4.015602725177154	9.536859739627981E-5	0.4636390837795036	8.756171420624673E-5	1.9341223231956302E-9	0.4847386704909588	-1388.6134819999381	24011.764515802464	7855.62227435389	2352.824315588949	2136.139740039116	22.14631520336138	1	42	55	37	36	0.19264597538357173	0.30414495039797923	0.29334433175758323	0.20986474246086667	
1810000	-31576.783060596827	-30174.94955025804	-1401.8335103387883	-30174.94955025804	154.7738126785978	3.916775489210823	9.920249961731326E-5	0.47006047643076093	9.422711690651567E-5	2.231512872027382E-9	0.48657797293136534	-1357.4947462237194	5816.864456795139	11215.758678207669	2645.608098164208	2065.5371408096235	11.674458492225611	24	22	52	37	36	0.19264597538357173	0.2935741452746895	0.313178640035682	0.20060123930605758	
1820000	-31562.480160566087	-30179.218468296134	-1383.2616922699522	-30179.218468296134	152.3368671434225	4.369764916958642	1.0286947264451296E-4	0.40039771511856215	9.98653130042631E-5	1.6637422979358767E-9	0.40378475693527105	-1339.8828675423779	4952.477445736188	9055.327001239266	2250.706234293078	1862.7341627507951	7.422645349577733	22	26	80	6	37	0.19264597538357173	0.2935741452746895	0.313178640035682	0.20060123930605758	
1830000	-31550.54879002275	-30198.26050542357	-1352.2882845991808	-30198.26050542357	136.51254376783467	4.369764916958642	1.2794008738468407E-4	0.4244275360515908	1.2242492759889547E-4	2.621536373802026E-9	0.4140525736051201	-1308.698922541458	5153.155689774519	6698.456791760047	2068.375257677465	2756.140667002968	8.097543294516521	9	37	70	18	37	0.19561229732811167	0.298707602648413	0.3102123180911421	0.1954677819323341	
1840000	-31575.35577427918	-30192.450145865678	-1382.9056284135024	-30192.450145865678	135.93327110982042	3.687300323896847	1.0753712458867534E-4	0.4988887713200592	1.0233535649396704E-4	2.6201413880896762E-9	0.48192330237684755	-1338.520972743614	14683.369787464848	9798.295292989334	2199.398609708817	1662.440001416207	6.873435579487735	11	39	69	15	37	0.19561229732811167	0.29986532758628026	0.3090545931532748	0.1954677819323341	
1850000	-31562.844931465897	-30184.994450005484	-1377.850481460414	-30184.994450005484	144.42050676514395	4.3754085176810555	1.0543717657695033E-4	0.46773586639860704	1.0046784517528064E-4	2.029874103936989E-9	0.4489858313099505	-1334.1463174931002	6572.590837090704	15821.02904035984	2082.494567870881	717.573312510287	6.183851989727981	33	13	83	6	36	0.1911256757551174	0.3044421119485499	0.31005113829726655	0.19438107399906696	
1860000	-31546.900420216585	-30181.98989855443	-1364.9105216621545	-30181.98989855443	138.9732354072533	3.8976974366520056	1.1691125323254715E-4	0.5364940273248963	1.1080708314016939E-4	2.9838161649914804E-9	0.49287344460829835	-1324.6656423872403	8020.001386165904	1992.9754275795567	1994.6488689797707	459.17072122445273	9.040089414320398	43	5	85	1	37	0.19697347095905218	0.3044421119485499	0.31005113829726655	0.18853327879513218	
1870000	-31571.753517328052	-30202.843991953137	-1368.9095253749135	-30202.843991953137	133.10813865519586	4.248336478663921	1.1625443687902634E-4	0.5162951622749371	1.1107461850073743E-4	2.653374033036454E-9	0.4703069359404687	-1328.7415736097832	6427.7147231496165	949.5178654946493	2242.5316434045294	361.06991065785974	7.679196738056096	48	12	71	3	37	0.20171748453187527	0.28576951448241794	0.31005113829726655	0.2024618626884411	
1880000	-31567.80287481163	-30197.0642498319	-1370.73862497973	-30197.0642498319	144.2948569643754	4.248336478663921	1.1386532201392626E-4	0.43648013255405677	1.0798114046208648E-4	2.2487463852512342E-9	0.4395670365767124	-1329.9306819024337	6790.423588241054	1405.4956447268398	1857.0473055713935	1141.2297962732557	12.681805181278852	56	33	43	1	38	0.20171748453187527	0.29407522660245927	0.3065056924185092	0.19770159644715712	
1890000	-31571.784557969004	-30176.2012427983	-1395.5833151707056	-30176.2012427983	173.1613265318152	4.2616945708104925	1.1741342213855117E-4	0.5185525185314039	1.0618007584829838E-4	3.5094288271634115E-9	0.546913702275961	-1351.016010403556	10280.15718055485	4706.2376744582825	2071.3334890369433	3187.4006211980695	12.921791133971308	31	31	56	15	38	0.19925553841631494	0.29653717271801966	0.31015543872023826	0.19405185014542808	
1900000	-31584.376726471764	-30190.943014113593	-1393.4337123581718	-30190.943014113593	170.79828098430826	3.83363134694203	1.0886211067761104E-4	0.5544083109754336	9.956658578906809E-5	3.4306031052242207E-9	0.5712770589047529	-1353.516659753415	6156.716720908774	4725.442774879307	1931.8348100587993	268.03270929449064	13.49850574800739	37	32	62	2	38	0.19846337258058885	0.29653717271801966	0.3109476045559643	0.19405185014542808	
1910000	-31560.891645509004	-30189.895460161075	-1370.9961853479301	-30189.895460161075	136.58678289515018	3.9795044832780886	1.1733326290644828E-4	0.49059287920918043	1.1179198676763852E-4	2.8099281659034384E-9	0.4717696098832567	-1329.384270974774	5450.66132945248	2654.3302623790073	1035.7732040239057	1903.777584713843	10.853182843463934	27	70	19	17	38	0.19306272275136938	0.3019378225472391	0.3109476045559643	0.19405185014542808	
1920000	-31531.8632545735	-30182.54763526903	-1349.3156193044722	-30182.54763526903	123.31457226073735	3.8472342913606705	1.32955780350396E-4	0.5057014631169222	1.3083415711262836E-4	4.022617440854191E-9	0.4962796779509574	-1307.5047407165541	7660.681733876802	3695.2922184407703	1279.1263900859244	1442.6813634719947	9.186282184651832	26	59	40	8	38	0.19306272275136938	0.2990766564170393	0.3109476045559643	0.1969130162756279	
1930000	-31550.00388629375	-30193.107609588176	-1356.8962767055727	-30193.107609588176	114.41779281202653	4.5379565036938025	1.188113239303875E-4	0.45549989553311815	1.2341305142132307E-4	2.6474824718246E-9	0.4248421442164226	-1315.676170255217	5678.754018723819	4633.327891798359	1462.2099548854458	1073.880001345574	9.746920149444513	9	69	31	24	38	0.19306272275136938	0.30509330486083036	0.3109476045559643	0.19089636783183683	
1940000	-31543.009549691753	-30189.072108184348	-1353.937441507406	-30189.072108184348	122.65981434165802	3.711391548342322	1.1817212911918725E-4	0.4321736904374628	1.2527576620632175E-4	2.6850705735051067E-9	0.4204307818894112	-1312.2142986751412	4422.294025888398	3568.8718097497294	1453.7558182304986	2232.0297814307555	6.720259185027499	6	76	37	14	38	0.1976151563999305	0.30054087121226924	0.3109476045559643	0.19089636783183683	
1950000	-31488.832456468866	-30171.981394145707	-1316.8510623231602	-30171.981394145707	106.4433991261723	4.24063015765984	1.453202618265413E-4	0.47996548362091246	1.4969968204408483E-4	5.276858944383918E-9	0.48879101683365894	-1275.8974535836699	4805.515085371044	5177.983330840007	618.4963282746173	978.3581130138558	6.3003399603165064	1	74	21	38	37	0.19751665984698716	0.30063936776521255	0.30961617366025507	0.19222779872754608	
1960000	-31475.654351507277	-30182.76656287305	-1292.887788634228	-30182.76656287305	82.83759599662028	3.9897067060582265	1.801344765565185E-4	0.43233189848219944	1.8654533251478248E-4	6.2856701358426995E-9	0.4274076734188324	-1253.412478438635	3647.3055807911164	3018.394755068587	1189.6744851049393	947.2123032001848	8.040973890662888	17	59	20	39	36	0.2015343661706846	0.308984711734499	0.29897272447938034	0.19050819761543694	
1970000	-31499.414825406522	-30206.231200291262	-1293.18362511526	-30206.231200291262	82.24397633038967	4.043897295726671	1.7361126221940347E-4	0.42225549800826184	1.7932238712335807E-4	6.121533714129976E-9	0.44171874016447077	-1253.3127478623942	5005.102454958724	2207.8589645074644	1089.5567620786387	1161.5597718445863	6.180029361591428	18	64	38	15	36	0.19089136805398882	0.308984711734499	0.3096157225960761	0.19050819761543694	
1980000	-31512.071780135622	-30209.57977216816	-1302.4920079674616	-30209.57977216816	83.79974842837818	4.3196536565383115	1.7970006432080539E-4	0.4154853990906668	1.8696406248242225E-4	5.969655623672003E-9	0.4190274476140567	-1263.376097486913	3525.850827195193	2843.212253902077	1013.9580331159749	854.7769523111589	10.611994985104108	19	56	31	29	36	0.1921727293373399	0.2966127677856087	0.3096157225960761	0.20159878028097616	
1990000	-31496.298263849847	-30173.58387689656	-1322.7143869532895	-30173.58387689656	95.62307768904601	4.16934062822491	1.666945332565987E-4	0.49363315093629734	1.6431932547294372E-4	5.9300191497538884E-9	0.4688183218106598	-1282.3147414878529	4933.671743962287	3059.9229112244393	1001.6976995371816	1112.7018122210948	9.352329198257811	27	40	63	5	36	0.1921727293373399	0.2966127677856087	0.3180146082790406	0.1931998945980117	
2000000	-31501.324073349115	-30193.426964488877	-1307.8971088602375	-30193.426964488877	101.74180841486618	4.058910222422057	1.7134709359403557E-4	0.4801441906495746	1.6129866393166774E-4	5.5876407272458055E-9	0.467185920433203	-1272.7743036378326	4733.447299402457	3088.3074591063682	1083.068448796313	7.782517056350683	6.380521977366621	9	56	69	1	36	0.1921727293373399	0.2966127677856087	0.3180146082790406	0.1931998945980117	
2010000	-31492.28667768719	-30198.08398781726	-1294.2026898699278	-30198.08398781726	82.5140483514083	4.058910222422057	1.7357387510997429E-4	0.5105389282847789	1.6373404555201815E-4	6.419321947407035E-9	0.47885199909357834	-1258.2977266899431	6084.378357877509	3856.4094752215296	1016.7394792860268	14.569483581159334	4.437645620418053	6	66	62	11	26	0.1980591023682025	0.2875424547137881	0.3180146082790406	0.19638383463896972	
2020000	-31482.241850423514	-30189.27362187353	-1292.9682285499848	-30189.27362187353	89.47970897403424	4.058910222422057	1.6978790322676123E-4	0.4415032753076767	1.6672857664122806E-4	5.172405723619877E-9	0.4248458464889811	-1256.84387073012	12539.067486672539	3255.187678608912	863.6082292790959	5.008251091117175	5.544375416842097	2	68	65	4	32	0.1980355230054434	0.28807981631512997	0.31098135002215554	0.20290331065727207	
2030000	-31510.513002664167	-30194.49263343766	-1316.0203692265043	-30194.49263343766	94.46171672411032	4.061134780608424	1.6582634304455695E-4	0.38430283325770387	1.6156038340182414E-4	4.514799320306547E-9	0.41028972511363765	-1278.9266423784368	9925.857582476776	3928.1047046224417	952.6995818788363	43.16151741573636	7.077343288991085	16	53	67	6	29	0.19799692102129832	0.2924313510355072	0.30428384230802175	0.20528788563517375	
2040000	-31484.41397503575	-30184.98805791558	-1299.425917120172	-30184.98805791558	83.20511540491503	4.061134780608424	1.678251916161011E-4	0.4667775719171366	1.6156104894917073E-4	6.254948463344558E-9	0.47911607572268017	-1261.8367926341937	8766.207545335254	3253.240204699574	1035.3556473159288	76.7906284999788	3.962353291830684	16	50	69	6	30	0.19799692102129832	0.3110038852287049	0.30428384230802175	0.18671535144197604	
2050000	-31513.341406948985	-30183.797388703315	-1329.5440182456691	-30183.797388703315	106.45833870378361	4.169539368854465	1.5233325558990917E-4	0.47273088146416614	1.467120854141619E-4	5.188173843328814E-9	0.48690078561248334	-1292.2559474112984	6304.595120146228	4100.680640472159	1399.6671174840644	41.82771330098204	7.172149026387273	6	64	63	7	31	0.20441920389803053	0.2904206045882016	0.30987453732579956	0.1952856541879693	
2060000	-31558.46952690584	-30215.97249033769	-1342.4970365681518	-30215.97249033769	104.07533327667552	4.169539368854465	1.4228910316447399E-4	0.4330022144898062	1.4202049230005047E-4	4.0195220376806854E-9	0.44900094273422997	-1302.6404027043354	24363.27876577478	3507.1944013019383	1253.022856629737	91.79036755801336	10.014244987905746	3	67	63	8	30	0.19388185575188097	0.2948195699370544	0.3126492448446572	0.19864932946640843	
2070000	-31570.874498880716	-30202.91880129143	-1367.9556975892847	-30202.91880129143	108.50636781363761	4.169539368854465	1.382861936499523E-4	0.4556746295262243	1.3976393212871175E-4	4.9732505028352465E-9	0.4916146799140135	-1328.558550278413	15796.954360074218	3847.811460163191	1188.073815498532	113.28613271296788	12.481755022018053	2	72	59	10	28	0.19388185575188097	0.2948195699370544	0.3101130632362493	0.20118551107481636	
2080000	-31565.597573120398	-30218.3956036999	-1347.2019694204978	-30218.3956036999	92.18863028372756	4.227555224065484	1.4653971839320847E-4	0.44322209848136707	1.5126105198325074E-4	5.157048744290663E-9	0.47612704810915746	-1308.3033927104937	12108.299554060719	3820.880413937079	1000.0808213016172	141.70216148942848	7.841030433144553	2	73	58	7	31	0.19388185575188097	0.3064244192981809	0.3101130632362493	0.1895806617136899	
2090000	-31519.122021395437	-30202.46956831804	-1316.6524530773981	-30202.46956831804	86.26465802188835	4.337212433175537	1.7164369405159766E-4	0.44859532089826487	1.6994543376875308E-4	6.7991066109128105E-9	0.46743774413504185	-1280.0608263219237	3443.0660674474307	3163.1788846269187	983.4590060900475	105.25996215331215	10.112158959729141	7	67	59	7	31	0.19911895597300297	0.3026147009790004	0.2993890454409273	0.1988772976070704	
2100000	-31543.505915501275	-30214.951663764972	-1328.5542517363033	-30214.951663764972	99.9437867331359	4.00070424240209	1.4274789846580014E-4	0.4148718474485744	1.4395309664980946E-4	3.77965256922894E-9	0.42769221951900066	-1288.560106510396	27987.73765163164	3178.7054314582047	1311.6668902999695	95.05144941391795	7.793677051380195	2	70	58	13	28	0.20115475114968595	0.3026147009790004	0.2993890454409273	0.19684150243038742	
2110000	-31521.457901666876	-30199.79334899683	-1321.6645526700436	-30199.79334899683	94.44605558713604	4.00070424240209	1.4241218839650062E-4	0.4226941895735008	1.4738613679518388E-4	4.0207209045244766E-9	0.44254203469844783	-1282.293488996722	24028.666465748214	2958.157491333738	1151.4617888063833	82.86355795869059	7.343764026731207	2	75	52	16	26	0.19984336549789553	0.30260131492375675	0.30071381714796136	0.19684150243038742	
2120000	-31554.524783957608	-30204.001338804836	-1350.5234451527708	-30204.001338804836	110.95868983331846	4.320053006909362	1.304366987216759E-4	0.4100748838208283	1.3628134408432294E-4	3.1817718441922434E-9	0.4244735263662313	-1312.4193731493697	9890.885585069282	4123.902909031763	1594.6483907022402	51.43416758678673	5.848167183923643	3	82	43	17	26	0.19984336549789553	0.30260131492375675	0.3062427317223546	0.19131258785599414	
2130000	-31549.62649314479	-30226.650808716608	-1322.9756844281833	-30226.650808716608	98.47048653347605	4.361807242832034	1.4406473403382277E-4	0.38810940723781545	1.5154082173451228E-4	3.215401664636671E-9	0.3766464592852307	-1284.3511188701057	15998.441849478571	3152.992198674699	1425.4548754667626	59.60619172516071	7.202908073463459	2	74	52	17	26	0.20209052356659557	0.29842371959682695	0.30817316898058433	0.19131258785599414	
2140000	-31553.07056323868	-30198.493863557225	-1354.5766996814582	-30198.493863557225	104.6802119684856	4.068258383842812	1.286799098760256E-4	0.49769659536524036	1.3288344526130348E-4	3.754962498079751E-9	0.4720708962885303	-1315.774573475898	11165.129294956898	4151.467128817398	1356.7874886867348	80.00789313454383	9.50624984853594	5	65	58	16	27	0.20663419355589088	0.2938800496075316	0.30817316898058433	0.19131258785599414	
2150000	-31575.17815310241	-30196.205037736192	-1378.9731153662187	-30196.205037736192	118.18421951363838	4.068258383842812	1.2201031385604976E-4	0.48873666292112505	1.247033828281024E-4	3.7011483388202417E-9	0.48546381122193905	-1339.7950535854272	9185.630447627089	3801.241581325038	1962.7061556457145	104.57589822927851	14.871159167112644	7	58	65	12	29	0.20484322709503996	0.2906995991769467	0.30675547077153803	0.19770170295647627	
2160000	-31576.23587494732	-30200.110407253407	-1376.125467693915	-30200.110407253407	117.29085905003566	4.068258383842812	1.3007282295707405E-4	0.5206131065858413	1.2884094969116443E-4	4.698941124756889E-9	0.5232374760518392	-1336.4381414727266	9481.799240943757	4431.131167370916	1521.1303255345886	184.09569949726327	11.643187582914623	6	61	66	9	29	0.20484322709503996	0.2961400306801464	0.3009599206141479	0.1980568216106667	
2170000	-31536.826222435324	-30198.71508967052	-1338.111132764805	-30198.71508967052	96.18204732846705	3.9402538829992477	1.5119788307768842E-4	0.5435092711009794	1.573303693241037E-4	6.5014131476847595E-9	0.5221152322655087	-1299.1689573661322	9587.182737743753	3652.6761364319423	1041.049945450714	157.29984718325136	15.787929039608533	4	57	71	9	30	0.20484322709503996	0.2961400306801464	0.3009599206141479	0.1980568216106667	
2180000	-31556.231335486333	-30193.55641680016	-1362.6749186861728	-30193.55641680016	110.4406984348801	3.9402538829992477	1.4062207475721883E-4	0.44759517073549715	1.4190896429657686E-4	4.095327419989317E-9	0.4537093354111202	-1321.5380332011332	8341.156048751132	5194.710521871096	1818.7165229039886	673.9171324778379	15.298836665979925	9	45	80	3	34	0.2048930199197402	0.29609023785544614	0.3043871545682846	0.19462958765653002	
2190000	-31534.168417993784	-30195.899702834857	-1338.2687151589264	-30195.899702834857	99.4492573331872	3.952424813066902	1.4264191876736117E-4	0.4955984147624016	1.4401313375463757E-4	4.9153958761048525E-9	0.4815622671668587	-1300.2036503622487	4085.229140511502	4115.367239737124	1893.1910864161935	103.18965481798205	9.591495466542105	21	33	78	5	34	0.2048930199197402	0.29609023785544614	0.3043871545682846	0.19462958765653002	
2200000	-31521.767952018567	-30203.81991126787	-1317.9480407506946	-30203.81991126787	100.80706363220203	3.952424813066902	1.589086390554048E-4	0.45682298553650497	1.5714706093925408E-4	5.354121291257415E-9	0.4656823882849767	-1278.3867733826853	42592.48331637814	3570.4232850087224	1306.7560641377486	18.13168332212732	6.336611491874973	1	63	67	11	29	0.19634123243806817	0.29867064422835893	0.31262554375811585	0.192362579575458	
2210000	-31495.724570044666	-30184.059680677463	-1311.664889367202	-30184.059680677463	90.0849958404572	3.952424813066902	1.57912699678695E-4	0.45747441796629645	1.5432592409120213E-4	4.84774242306395E-9	0.45416400140967894	-1275.1171355668514	4936.709566810612	3855.176061049704	2027.1862568179406	13.355213766569626	7.797232847951881	17	56	57	17	24	0.19634123243806817	0.29867064422835893	0.31262554375811585	0.192362579575458	
2220000	-31509.857419383137	-30187.42708545539	-1322.4303339277476	-30187.42708545539	108.24787115427387	4.242463101261752	1.4461689651713614E-4	0.4642992806627868	1.4102129212414008E-4	4.209635725554791E-9	0.46763417359205933	-1287.3761255341096	4203.233859292569	2194.1582466515274	1062.0353024785277	16.714953568450895	9.61356547198946	43	34	54	1	39	0.19217437884146132	0.29867064422835893	0.31262554375811585	0.19652943317206484	
2230000	-31536.12520605669	-30216.904067628006	-1319.2211384286868	-30216.904067628006	107.54778305091531	4.108307691943669	1.506577544832724E-4	0.4820998691062035	1.5199672858454873E-4	5.022794531649231E-9	0.4829165688584084	-1277.932447208569	6481.198045555881	3157.060105503751	961.6364453357387	1396.227784406041	12.477126464898571	18	60	40	13	40	0.19217437884146132	0.29867064422835893	0.3031961498690157	0.20595882706116497	
2240000	-31521.930902837077	-30203.091410529305	-1318.8394923077733	-30203.091410529305	102.08267753959106	4.108307691943669	1.5396947222260418E-4	0.4477183550902332	1.5717665285583865E-4	4.278010082886007E-9	0.4228670976038626	-1273.0991328054974	80387.0627073325	4448.592018863987	572.5955942498749	1135.5797560368155	8.30287637879767	1	77	27	26	40	0.19571954747818648	0.29867064422835893	0.3031961498690157	0.2024136584244398	
2250000	-31500.12656344045	-30195.121977280683	-1305.0045861597698	-30195.121977280683	95.8831572965261	4.151643557617877	1.594816714006481E-4	0.41869547664093565	1.600994083685611E-4	5.036825782152966E-9	0.4421872114353275	-1264.5413870168031	8605.397527034567	2887.1924808838953	1369.821420984862	782.3581468920511	8.94536084278055	13	62	5	51	40	0.19571954747818648	0.29867064422835893	0.3031961498690157	0.2024136584244398	
2260000	-31512.43946794097	-30193.880145628136	-1318.5593223128337	-30193.880145628136	108.99132630591471	4.151643557617877	1.4640060875135017E-4	0.5132868846025717	1.4464431521131105E-4	6.486368151562997E-9	0.5419733238548418	-1275.353854456076	10820.379270127261	3134.9277975192203	3500.1063146275796	1322.0493107030702	8.276983343407252	18	50	11	52	40	0.20138601005483936	0.2989877554274703	0.30287903866990434	0.19674719584778694	
2270000	-31511.36341857654	-30209.194226981886	-1302.1691915946535	-30209.194226981886	96.58838083862533	4.151643557617877	1.5525239781578648E-4	0.4768674568263842	1.5205314188492474E-4	6.03648910948438E-9	0.5089930976053247	-1261.7948642749782	3633.128457774339	3356.019684073295	689.9575461178124	1221.419116933398	7.710028895997625	12	64	9	46	40	0.19792357092807566	0.30316076310151513	0.3045117634497156	0.19440390252069456	
2280000	-31507.295141728762	-30204.091711815698	-1303.2034299130648	-30204.091711815698	97.65891280506634	4.127034635757279	1.4969441969019893E-4	0.472193625271868	1.4616720058222943E-4	6.018004189159178E-9	0.5142613068306066	-1261.608137595499	6916.678171042358	2944.6845685238673	948.2200779717564	1580.2757836401477	6.957336552845268	14	62	27	28	40	0.19792357092807566	0.30316076310151513	0.3045117634497156	0.19440390252069456	
2290000	-31522.923312466675	-30205.173179375117	-1317.7501330915593	-30205.173179375117	113.00638322721716	4.127034635757279	1.4310375395027976E-4	0.5295493453083723	1.4387184543264382E-4	6.381629176667073E-9	0.5587038231556519	-1275.8782020808985	5874.399177953136	2812.2930727425846	1599.7880572186045	1830.0519224713153	6.861405272367838	28	54	48	1	40	0.19792357092807566	0.30316076310151513	0.3045117634497156	0.19440390252069456	
2300000	-31533.58014299253	-30204.18774281925	-1329.3924001732828	-30204.18774281925	112.72723327684432	4.141099999064939	1.382021993893366E-4	0.4482010459101895	1.400986419930406E-4	4.135966024546075E-9	0.46876370695610103	-1287.5864586895948	8044.243621745423	3401.5173457811366	2388.4448895658597	1185.4868438494009	9.3606723904333	27	38	35	32	39	0.19792357092807566	0.30412375631114713	0.3045117634497156	0.19344090931106253	
2310000	-31532.659499128567	-30201.58814406122	-1331.0713550673447	-30201.58814406122	98.63542009682705	4.048723686600156	1.378801491469268E-4	0.4757012436755113	1.3989730613098535E-4	4.719525891338407E-9	0.48888365475765616	-1286.621334018695	20786.323686035874	3653.121808222913	472.0049980650317	1546.3456903430265	10.740365282446183	9	65	12	46	39	0.19792357092807566	0.30735928177757543	0.3045117634497156	0.19020538384463423	
2320000	-31524.02997337419	-30198.612142553757	-1325.4178308204316	-30198.612142553757	106.74759194918731	4.09616157565424	1.3692338275519576E-4	0.47232030702681266	1.446393448427507E-4	4.7747753668145066E-9	0.4772295679697888	-1283.6520198030455	5380.452759465203	3299.3690001286864	1321.4775600070463	1911.759939060197	7.8620072936621295	29	53	35	14	40	0.19792357092807566	0.30735928177757543	0.30496026642756197	0.18975688086678785	
2330000	-31534.32729327651	-30210.55990597087	-1323.7673873056394	-30210.55990597087	96.8385626653101	4.008298071799309	1.388249512868273E-4	0.4817130816419719	1.435738375729142E-4	4.378929799040421E-9	0.46860032069010066	-1280.5921052409267	5304.691117397825	1232.063525957919	4144.102783354641	1517.8635733131855	10.138422919229553	23	26	24	58	40	0.19759234105018292	0.30141480978280394	0.30150295104338054	0.19948989812363355	
2340000	-31506.986380173665	-30179.770976407915	-1327.2154037657474	-30179.770976407915	99.55081925783551	4.008298071799309	1.418375033609811E-4	0.4760103884626366	1.472567609364013E-4	4.7840549081616035E-9	0.4713116998302184	-1286.1768931201996	5252.862041304895	1302.4772450043954	2388.4961558042446	1208.1868365715368	9.74111961051467	24	20	27	59	41	0.19759234105018292	0.30141480978280394	0.30150295104338054	0.19948989812363355	
2350000	-31500.175022754716	-30185.72174125169	-1314.4532815030238	-30185.72174125169	104.52077385039783	4.008298071799309	1.4730787964420918E-4	0.4555068851352306	1.5274442820697702E-4	5.060236916384069E-9	0.4770277828059047	-1270.8616325531998	7509.625280476924	2146.6831818990154	5614.958651215838	1235.599865996109	11.760795821445646	23	31	16	61	40	0.19406694129324878	0.30141480978280394	0.3050283508003147	0.19948989812363355	
2360000	-31493.03558347755	-30183.556877552575	-1309.4787059249763	-30183.556877552575	99.03269599278103	4.068733056975304	1.5721583437624346E-4	0.4275936086387213	1.605845896636153E-4	5.657037771460363E-9	0.46962925912926706	-1268.1800187133945	6485.996086721527	1024.7471871629275	2286.391664610354	1169.0971139028534	8.658131502526805	25	12	42	52	40	0.19406694129324878	0.30141480978280394	0.3050283508003147	0.19948989812363355	
2370000	-31507.676701209602	-30192.526309449695	-1315.150391759908	-30192.526309449695	90.03538295620973	4.068733056975304	1.619149942988227E-4	0.4211136752244885	1.6366543756752297E-4	5.0043098111476765E-9	0.44409171292248645	-1275.4617493280805	5576.561481918934	2468.8233725665254	875.7328725189342	956.4954338373449	14.762906584157708	25	50	7	48	41	0.19406694129324878	0.30141480978280394	0.3050283508003147	0.19948989812363355	
2380000	-31502.648454745144	-30185.24389774379	-1317.4045570013552	-30185.24389774379	87.58626405402546	4.094487909491895	1.8222835065198392E-4	0.4599421800327051	1.8233635195665909E-4	7.664803464635148E-9	0.4812368095747108	-1275.63309384316	6329.948354587539	4233.476967518238	1183.9130719055804	1543.7061295295282	19.165502085299163	5	61	14	49	42	0.19406694129324878	0.30141480978280394	0.3050283508003147	0.19948989812363355	
2390000	-31492.414486707283	-30181.842431579717	-1310.5720551275658	-30181.842431579717	93.30551730984564	4.094487909491895	1.717091199588795E-4	0.4183205825061383	1.6584946459153455E-4	5.489005078613396E-9	0.43052318862011113	-1265.6312016554632	18116.164314945036	2907.1480427679876	6702.421427574423	940.8704004840346	13.91547363444767	2	67	5	55	42	0.19406694129324878	0.30141480978280394	0.3050283508003147	0.19948989812363355	
2400000	-31504.413221829505	-30194.970305634466	-1309.4429161950402	-30194.970305634466	99.95512407831404	4.1948400127984	1.6447669964496985E-4	0.4456438816110842	1.7010315661572715E-4	5.866140211454102E-9	0.45198978178512395	-1265.8903977767907	22294.266518549677	2171.788347715987	3014.0168303928535	916.6273745790545	12.748373396687892	3	51	26	48	43	0.19375484308956892	0.30141480978280394	0.3053404490039946	0.19948989812363355	
2410000	-31476.205430554208	-30179.427018860915	-1296.7784116932933	-30179.427018860915	95.66411165650538	4.1948400127984	1.6513889989733498E-4	0.42958707559629455	1.6966051542970843E-4	6.129249976374479E-9	0.4611369286992544	-1255.0403260327628	4094.376369689256	5197.48620164466	2393.87846926441	1443.6889096620373	10.94883370994005	18	11	57	42	43	0.19856980141453007	0.30141480978280394	0.3084328596778586	0.1915825291248084	
2420000	-31460.938459539888	-30177.51400333855	-1283.4244562013366	-30177.51400333855	95.11315584504563	4.371538634928839	1.6961949546561407E-4	0.4503979935015314	1.682803941811734E-4	6.485730190104406E-9	0.4761725739920638	-1241.9232581932379	6713.354264369722	1932.9011101856577	2456.786362995647	1264.6411800828216	9.094347067903328	5	6	67	50	43	0.1944860121450716	0.29911778910643183	0.3148136696236892	0.1915825291248084	
2430000	-31482.023493723904	-30172.709516536514	-1309.3139771873887	-30172.709516536514	99.78213414859499	4.083639980741607	1.604898215919055E-4	0.47127786090157464	1.614667369887543E-4	6.416631649990483E-9	0.4925031070693269	-1268.036544035283	4495.145710368253	3464.5359593090866	2617.1900326561176	1270.4758829783332	10.370266852512367	8	23	46	52	42	0.19589416493741785	0.30547389523555707	0.3070494107022177	0.1915825291248084	
2440000	-31492.851756798304	-30180.81425102674	-1312.0375057715653	-30180.81425102674	94.49557700203302	4.083639980741607	1.672611459521516E-4	0.46025274868056043	1.6724321085968084E-4	6.742272328967962E-9	0.49399529610169923	-1268.8784834250741	8622.627700871044	7826.736297223599	2504.6787859683413	1378.9990236171936	9.718330056267664	1	15	69	44	42	0.1967334762658079	0.304634583907167	0.3015094220203769	0.19712251780664922	
2450000	-31505.711751792176	-30212.23187411334	-1293.4798776788368	-30212.23187411334	85.45737628175554	4.211418880416479	1.8258109048711592E-4	0.4180291815371359	1.8141481747328258E-4	6.758460467827561E-9	0.45039159333314555	-1250.9659763633629	9731.209577355043	5487.90096711325	3046.426946554166	1026.871505333436	12.248496414314404	7	3	68	51	42	0.1967334762658079	0.304634583907167	0.3015094220203769	0.19712251780664922	
2460000	-31475.83274344071	-30180.71759099879	-1295.1151524419224	-30180.71759099879	89.55006468379051	4.14761113623813	1.752059015004909E-4	0.44932850751210374	1.7609085074795887E-4	7.4017689010105E-9	0.47821798487699685	-1253.3256872444445	6859.867365643071	5254.860264453414	2599.814060342648	943.9441641272285	8.94304083869196	7	2	65	55	42	0.19952839831708197	0.304634583907167	0.3015094220203769	0.19432759575537514	
2470000	-31513.421120813895	-30206.25474977535	-1307.1663710385426	-30206.25474977535	96.66081893141953	4.172665526829685	1.7882098599972533E-4	0.4243495615854023	1.8063171030150606E-4	7.268159146883225E-9	0.4611165052732979	-1265.8681886929066	5274.907732451601	1869.3731415074715	3269.983432364698	1057.9814960140552	15.402841927011659	10	28	36	56	41	0.19812483777482764	0.30042566750328314	0.299886206426545	0.2015632882953452	
2480000	-31507.066051065227	-30188.369501967914	-1318.6965490973132	-30188.369501967914	93.01556641797343	4.151648302114029	1.6974042904392272E-4	0.49889156951953384	1.7609667286274397E-4	7.538170074113694E-9	0.49060182864848406	-1277.3534095015664	4023.4097882672236	3349.712151337263	2029.3588003512018	1608.7504471638324	13.92996264627644	28	26	21	55	41	0.19812483777482764	0.30042566750328314	0.299886206426545	0.2015632882953452	
2490000	-31502.66369679121	-30186.15784547958	-1316.5058513116269	-30186.15784547958	97.98039754547227	4.151648302114029	1.6269714274414547E-4	0.45706418579441005	1.651903931623752E-4	6.774629388975285E-9	0.4900298950954728	-1275.0183422842983	4192.15794913671	3561.567521836797	3325.3431228780128	1231.8168662165012	12.223515288886201	35	6	35	54	41	0.2018148450771801	0.3034586883566259	0.29825845757059954	0.1964680089955954	
2500000	-31531.52688186976	-30203.22340119964	-1328.3034806701191	-30203.22340119964	96.71191872155778	3.9478877421547773	1.6953649839698248E-4	0.4352466913741036	1.7318387115097589E-4	6.360560010910652E-9	0.4652324847272387	-1285.5455209458273	13877.652166729455	2273.2580409620355	3364.668177952727	906.2655185343606	12.337257906309105	7	32	39	55	38	0.20198482217293443	0.3049384617130574	0.2980884804748452	0.19498823563916393	
2510000	-31559.397511401843	-30207.163869867156	-1352.2336415346872	-30207.163869867156	104.43412745480339	4.104196980742265	1.512151522696205E-4	0.42047523824831357	1.507614403213421E-4	4.857943462732325E-9	0.46263862767083214	-1309.0412485420602	14822.535751333467	4667.155357326662	3333.80514842426	1059.2266316234054	23.91177597581049	4	8	64	57	38	0.19585269993285476	0.30316788708785325	0.305991177340129	0.19498823563916393	
2520000	-31534.490574986157	-30202.179671754788	-1332.3109032313691	-30202.179671754788	96.94592016956432	4.104196980742265	1.6699996885338373E-4	0.4519024887766573	1.6268009112690635E-4	6.38951019989566E-9	0.4864795064002579	-1289.214340834975	17852.31665613402	1340.7346261360242	2857.6921421626885	777.340584732084	14.375324257221743	8	3	61	62	37	0.19585269993285476	0.30316788708785325	0.305991177340129	0.19498823563916393	
2530000	-31515.899386666046	-30189.2774921674	-1326.621894498647	-30189.2774921674	96.95104088119514	4.098963120231614	1.7010421497685812E-4	0.42685009992978695	1.6482387025347866E-4	6.3175682087338274E-9	0.47396506857967985	-1284.515532265098	9290.146856802643	1903.3869356750977	3115.683689269776	1034.5141296731713	10.535323250601719	4	24	46	59	38	0.1982488952253521	0.30304155083715945	0.2984647971952488	0.20024475674224054	
2540000	-31498.244440337032	-30174.9785222812	-1323.2659180558328	-30174.9785222812	94.82848272307157	4.179941157830881	1.6449112176617983E-4	0.47051717168399637	1.591906088695192E-4	6.358828047113282E-9	0.48622120785215917	-1280.9848187150496	8316.456319202704	3179.766549033772	3602.9283365473116	972.5794859748083	13.687906490385652	12	17	47	57	38	0.20125014330089788	0.30004030276161364	0.2984647971952488	0.20024475674224054	
2550000	-31508.1898522013	-30185.66146017214	-1322.5283920291595	-30185.66146017214	88.99586156597724	4.179941157830881	1.6656525917794213E-4	0.38853088792315876	1.610035995497938E-4	4.644273284537646E-9	0.42164034873961226	-1281.719014793861	3330.8515637065293	1557.9973035829144	3463.8666376559495	1161.1847187222616	11.414881745985625	19	18	41	55	38	0.19632665758612236	0.30202310415601946	0.30646000795697054	0.19519023030088856	
2560000	-31506.155662677487	-30189.034316011188	-1317.1213466663007	-30189.034316011188	100.29439236173353	4.179941157830881	1.6542035823386312E-4	0.41277629363485807	1.674116173576864E-4	5.210513670057555E-9	0.43478991578924253	-1274.6063398565034	3569.1477194410845	2655.9777068861035	6573.468424085441	1091.3542973589545	16.3405583494889	21	28	21	62	39	0.1994543723165621	0.2938713061168046	0.31189023253773185	0.1947840890289024	
2570000	-31509.918708676727	-30190.926022732663	-1318.9926859440645	-30190.926022732663	112.65734815481281	4.179941157830881	1.566168238745229E-4	0.4506586811363808	1.5409062968902289E-4	5.116263377921293E-9	0.4497285592663615	-1274.233038161913	7133.407258279745	2697.110197891673	8693.427642325336	1182.6011846539288	9.053834050373144	24	30	11	67	39	0.18753722924067392	0.3057884491926928	0.31189023253773185	0.1947840890289024	
2580000	-31524.642196218763	-30212.90346864037	-1311.7387275783958	-30212.90346864037	101.64414752169836	4.179941157830881	1.6993476843410276E-4	0.48154958825464256	1.614929372380833E-4	6.42556502232311E-9	0.47931496348222324	-1268.537637829583	4384.616020483408	3380.595372194098	7071.075010645375	1175.2051689996078	7.647961621221014	28	28	15	61	39	0.19298891865004267	0.30848638226716285	0.30764031218906057	0.1908843868937349	
2590000	-31500.761522394976	-30191.23023162866	-1309.5312907663176	-30191.23023162866	95.61278589427462	3.984603237658556	1.6936747170010643E-4	0.43766638106926525	1.654512569549871E-4	4.660472575104544E-9	0.41349762978681964	-1266.3664056069938	9753.378891497572	2194.683338604416	4543.660657020182	1112.24859176302	9.569227380888561	8	28	31	65	39	0.19303713421361113	0.3027540346532319	0.3010756415285386	0.2031331896046194	
2600000	-31496.05972044767	-30177.546303050134	-1318.513417397536	-30177.546303050134	84.91822401948583	4.3139950925826955	1.788877884986253E-4	0.49938331202117436	1.7330343149142465E-4	6.997300414252474E-9	0.48314413372350945	-1277.33135447758	6437.619578868321	3224.797657756177	1637.9448480739406	1118.1839394731066	13.62786062613652	1	68	22	42	38	0.18623019405701674	0.3081798571587531	0.30713620483240023	0.19845374395183102	
2610000	-31539.339027333564	-30178.228518743228	-1361.1105085903353	-30178.228518743228	110.6957688478334	4.02898866185918	1.2993125643809977E-4	0.4620274146089108	1.3030410348709477E-4	3.4669711106363044E-9	0.4613743048167191	-1318.5656049758863	6708.001272594438	1671.839105402825	3863.8816128207404	1245.570320797893	16.21617809854359	35	19	20	59	38	0.2011444918425568	0.28653277626215296	0.31002420456603624	0.20229852732925507	
2620000	-31536.56738337423	-30185.117260754872	-1351.4501226193574	-30185.117260754872	122.18695669931276	4.200153422268036	1.351402904561972E-4	0.4703270049315375	1.372763186979885E-4	4.352043059956512E-9	0.4884572074202104	-1308.0650065440566	5880.255683014191	1346.3695681719353	4515.111211545495	1357.4844657529873	11.358251846244185	35	8	35	56	37	0.2011444918425568	0.2895230648284541	0.3070339159997351	0.20229852732925507	
2630000	-31532.958508596697	-30198.72477712111	-1334.2337314755857	-30198.72477712111	96.67606783633829	4.096816631052271	1.5377339952058543E-4	0.46611156357052247	1.551479795356419E-4	5.339728901503951E-9	0.46662825740035796	-1292.923222914737	5580.477933752133	2283.246325965661	2816.095092522752	1164.1269451721857	11.705836732612081	31	13	39	52	36	0.2011444918425568	0.2895230648284541	0.3070339159997351	0.20229852732925507	
2640000	-31528.629533131978	-30195.223536199108	-1333.4059969328684	-30195.223536199108	106.0993378260068	4.096816631052271	1.4565132222874844E-4	0.47403405127499626	1.5023468106895748E-4	5.106308703256408E-9	0.46980498980090674	-1291.0643366087754	7235.245892528823	1512.6365692979523	3474.8559980053597	1078.1663963883489	11.77425673585152	28	25	27	55	36	0.19730079099578582	0.29073697881678096	0.30966370285817924	0.20229852732925507	
2650000	-31544.87363004073	-30224.086382472935	-1320.7872475677937	-30224.086382472935	99.52799609812347	4.096816631052271	1.5455599652584097E-4	0.4055789443989163	1.5572914440071134E-4	3.90119536723562E-9	0.40139665139497016	-1279.5682771756162	6946.564406443335	2644.2669941324802	2449.071668155965	1135.1079949174969	7.7100706693505385	20	37	28	50	36	0.19730079099578582	0.29238576921991327	0.3080149124550469	0.20229852732925507	
2660000	-31501.236289281755	-30191.39582062218	-1309.8404686595766	-30191.39582062218	101.88168252925453	4.387734789293366	1.6119094868761655E-4	0.43422684675769	1.6194768958630767E-4	5.540937187474264E-9	0.455168035602271	-1270.7636710503366	7676.558273368888	2144.6938818504486	1283.070920100338	377.72290229798955	9.324476424685521	19	67	44	4	37	0.19821785384459195	0.29238576921991327	0.3080149124550469	0.20138146448044894	
2670000	-31510.68029044819	-30208.005344701032	-1302.6749457471558	-30208.005344701032	95.43615976661441	4.387734789293366	1.5615434929986248E-4	0.48745296366502644	1.562070311933423E-4	7.020539385378345E-9	0.5276674879873253	-1266.5570401294754	7121.5424891077155	2282.6925850573107	1310.40415505225	12.68901430299665	7.626298337719717	19	82	32	1	37	0.19241821559910882	0.29697263168102733	0.309227688239416	0.20138146448044894	
2680000	-31519.21613523132	-30184.95591931967	-1334.2602159116489	-30184.95591931967	99.91217330861582	4.387734789293366	1.4748060023167593E-4	0.4839621600003527	1.5355073292717334E-4	6.196246802911998E-9	0.5064412213102218	-1295.1983468533563	4954.166436136917	2240.147018236134	1691.8097315311684	409.89912224895863	10.654192767390157	27	89	17	2	36	0.19241821559910882	0.29697263168102733	0.309227688239416	0.20138146448044894	
2690000	-31566.59549863534	-30212.64705984109	-1353.9484387942516	-30212.64705984109	107.05923164825947	4.387734789293366	1.3164363536812427E-4	0.47260671523807685	1.3639000036901218E-4	4.236090922680471E-9	0.4815767525908636	-1313.7570445000324	18512.51863503258	2591.2438255887787	1124.4461616873741	229.4018214295819	17.17050028468226	5	110	17	3	36	0.1963534537874856	0.29699822085330696	0.30920209906713636	0.19744622629207217	
2700000	-31521.064827709324	-30173.201475559286	-1347.8633521500362	-30173.201475559286	111.19407525188784	4.03724518065933	1.422636188463616E-4	0.44564133807822653	1.4520362000659636E-4	5.1349749133233274E-9	0.4774756823178923	-1309.4664426497645	7189.324429163598	2439.386953456228	1180.2323959900466	247.84364546813634	13.808086979664937	8	107	18	2	36	0.1963534537874856	0.30806790715785926	0.30920209906713636	0.1863765399875199	
2710000	-31571.62922238468	-30218.090914179036	-1353.5383082056442	-30218.090914179036	118.99863373821961	4.03724518065933	1.3016974949023948E-4	0.4276527103324894	1.3607351188018015E-4	3.6300384470090753E-9	0.44782457131537867	-1312.1312699725343	8592.478066148593	3358.8415389882916	938.757349629986	1298.8753157515334	9.170081595692052	10	93	22	10	36	0.1963534537874856	0.30806790715785926	0.3076204099663472	0.1879582290883091	
2720000	-31527.155099361677	-30175.928397414827	-1351.2267019468488	-30175.928397414827	108.93193031056512	4.03724518065933	1.3732172146665837E-4	0.43897990416896815	1.3778939859152367E-4	3.965317177082826E-9	0.45640711344875823	-1310.7221067214025	4462.375764993919	2578.390308633123	651.0156516603918	1397.015350056502	12.231087940907665	12	95	13	13	38	0.1962176202568166	0.30820374068852824	0.29829538250794985	0.19728325654670648	
2730000	-31540.168912143727	-30183.310703353887	-1356.858208789841	-30183.310703353887	108.38990508464518	4.217657703544725	1.2489487746257606E-4	0.5020244848893367	1.2682193040773637E-4	4.74431895178608E-9	0.536462986229391	-1314.4844140378425	6743.6136828093495	3161.1571732959696	3105.840310513384	1468.9055743969284	7.916363000391031	20	83	4	27	37	0.19406308661411228	0.30820374068852824	0.30388198400791355	0.1938511886894471	
2740000	-31534.637041785467	-30194.00012013919	-1340.636921646278	-30194.00012013919	111.31641611799238	4.182449274798685	1.2619371277820045E-4	0.4543152808430219	1.264114786674633E-4	3.6923271129925566E-9	0.4779733065614529	-1298.79967645699	10321.310328063819	2860.1548101902454	1217.9845465162894	1367.1849688554425	8.065289437662502	12	90	13	19	37	0.19406308661411228	0.30820374068852824	0.30388198400791355	0.1938511886894471	
2750000	-31539.735420594858	-30187.04670318236	-1352.688717412495	-30187.04670318236	124.1377650637658	4.218162087176891	1.1768802545273066E-4	0.3865824086343627	1.1503222422463832E-4	2.6401805702498993E-9	0.43869152826260993	-1311.0849142238685	11743.89185874031	4043.55379109441	1338.408094575451	1014.3045651572437	5.426623462864938	17	73	27	17	37	0.19256604045632736	0.30970078684631314	0.30252125859902873	0.19521191409833194	
2760000	-31548.705840781502	-30190.243001645522	-1358.4628391359797	-30190.243001645522	126.52007237249305	4.2439594583104405	1.1420132017036353E-4	0.4344119078695571	1.1196883083121559E-4	3.2280643321737105E-9	0.5010621472808209	-1316.82159080461	6561.0914240025395	4758.4541952427835	2528.7677225626317	1007.3233649697424	6.409405749895921	16	72	22	24	37	0.19256604045632736	0.2992515628366972	0.3098629760561598	0.19831942065081679	
2770000	-31560.853518366945	-30193.23801175706	-1367.6155066098838	-30193.23801175706	133.04620209587551	4.016302135428382	1.003228107393148E-4	0.43451800287453235	1.0059250589913011E-4	2.3627261959596617E-9	0.48074245769764024	-1325.0793966829253	10280.703183096042	4028.466897126891	2785.2075631682155	1290.5872366449703	3.9536732017022516	12	63	28	31	37	0.2000672999650108	0.2872993151561323	0.30662221326607114	0.20601117161278698	
2780000	-31559.238585498995	-30182.074507796966	-1377.1640777020277	-30182.074507796966	127.35620039295839	4.026993275197951	1.0806295163912435E-4	0.49048386482597534	1.0759355523971872E-4	3.1173101054965518E-9	0.5262602272003447	-1334.4117447815438	7612.374089895235	4700.182746375045	3177.385932778792	1454.1800574746026	6.992689085390323	48	3	43	40	37	0.19735385416491044	0.30672965086934234	0.3054404721534569	0.1904760228122915	
2790000	-31576.814942876033	-30211.087093121758	-1365.7278497542754	-30211.087093121758	128.0876986282174	4.026993275197951	1.0533539394729024E-4	0.4700335747527101	1.075951173916733E-4	2.4625531362260582E-9	0.469010129911041	-1323.1752875628931	8741.334550825008	2908.609823649886	3616.1331047775234	1183.3242415793486	7.340887276211827	33	22	35	44	37	0.20069641674280328	0.3051445380518399	0.294608349337904	0.19955069586745403	
2800000	-31557.409073338014	-30199.997380908168	-1357.4116924298467	-30199.997380908168	121.59043364492723	4.061741280328481	1.0447719924192502E-4	0.44810957914827937	1.0479003197095727E-4	2.481303079756005E-9	0.4796612101200345	-1314.5497684530326	6966.564917544788	3304.4582358606112	4327.061055285738	1570.5652317157092	6.836463393360749	24	6	59	45	37	0.20069641674280328	0.3051445380518399	0.294608349337904	0.19955069586745403	
2810000	-31581.77009590636	-30201.6536952587	-1380.1164006476579	-30201.6536952587	137.61182075562382	4.0049379085953705	1.1564491321008044E-4	0.3820829190699724	1.1246486791833281E-4	2.0643512208313714E-9	0.39819071225509933	-1337.2183570807172	6195.817775219698	6832.465812452203	4682.390398965501	1292.2188511659735	14.653786383968797	29	5	57	43	37	0.20007801973068362	0.3057629350639596	0.2994138299171313	0.19474521528822672	
2820000	-31560.634341587844	-30186.051033364296	-1374.583308223547	-30186.051033364296	143.16663135018578	4.1498601415255365	1.1162569161307893E-4	0.4251261748680984	1.1248103857597161E-4	2.9356139230765217E-9	0.4767599802617931	-1331.0454068878792	9941.677452173832	4385.368985245305	5343.540966432807	1257.3446572680418	8.403021034008901	27	42	19	46	37	0.1990165595051531	0.3057629350639596	0.2994138299171313	0.19580667551375724	
2830000	-31574.248547510593	-30200.091124550938	-1374.1574229596563	-30200.091124550938	141.77300850875756	3.886882784247327	1.1152180660975462E-4	0.4782967082427418	1.1267606449437672E-4	3.119488856008619E-9	0.49464876923667983	-1331.803662215683	6631.579673584183	4298.183930074475	4276.802513945212	999.4524269682827	11.024049705605718	27	49	13	45	37	0.19468772174537652	0.3057629350639596	0.3119841444256607	0.18756519876500444	
2840000	-31635.960748366957	-30238.56841696915	-1397.3923313978075	-30238.56841696915	144.6713362452149	4.179197353444713	9.993726680420308E-5	0.3914023475318633	1.0147702446274432E-4	1.7319283497374286E-9	0.40632779835596333	-1354.5651169724229	6520.213468956643	6068.393084429042	4704.308214350054	1231.3541363687234	9.548949807881838	51	3	38	42	37	0.19119686297437208	0.28936730287833384	0.3119841444256607	0.2074516897216346	
2850000	-31637.466061734765	-30215.901133991618	-1421.5649277431485	-30215.901133991618	166.17504333906703	4.052932549185455	8.519371268869549E-5	0.4502025663387345	8.593769652899144E-5	1.5798983853468125E-9	0.4602653134841711	-1377.6757203705638	9796.02686965628	6180.201480788593	4587.6956246619275	1668.744228507237	16.066816549539162	36	6	47	44	38	0.1966697327017308	0.2838944331509751	0.3119841444256607	0.2074516897216346	
2860000	-31547.00199245169	-30192.817511302703	-1354.1844811489857	-30192.817511302703	114.52684391673807	4.379002445104928	1.1948300734383787E-4	0.5060684909656619	1.1701725739774222E-4	4.1844591725083665E-9	0.532643745200889	-1312.5968108076693	4504.194645737948	1732.2951850620802	3073.1108378538165	1330.4788021507416	9.762336636167731	43	8	44	38	38	0.1966697327017308	0.28685847461922326	0.30817978774246957	0.2082920049365776	
2870000	-31534.9321976154	-30188.31869585992	-1346.6135017554782	-30188.31869585992	117.03482089569783	3.842948619301466	1.3601473661624408E-4	0.4885800273308117	1.268439335683165E-4	4.937978859629914E-9	0.5252117619747124	-1305.149388375037	5340.963029588729	2687.2094318618642	3699.1463343681726	896.4710875495499	8.786992004483633	40	10	41	42	38	0.1966697327017308	0.28685847461922326	0.30817978774246957	0.2082920049365776	
2880000	-31523.79042479332	-30181.535066522556	-1342.2553582707637	-30181.535066522556	109.59850648394645	4.192788133980734	1.3238710242635814E-4	0.4752134228212541	1.3132981000756017E-4	4.473606137718696E-9	0.5062795945346382	-1300.738150145576	4922.416019216246	2456.0155945473575	3687.194769368209	991.6111330029019	10.150082637099771	54	14	21	44	38	0.1966697327017308	0.28652239329674556	0.3155993243863161	0.20120854961520873	
2890000	-31539.71584243988	-30186.71567556805	-1353.000166871828	-30186.71567556805	114.13433252006297	4.09145372730116	1.3520304675918347E-4	0.4491974952809463	1.3264038070495192E-4	4.313950324820837E-9	0.4728346155819414	-1310.809053704359	9446.82960719688	4015.649374099976	2702.726816107547	1081.4419480394772	9.326252180421383	12	77	6	38	38	0.19640010907848107	0.28652239329674556	0.31586894800956583	0.20120854961520873	
2900000	-31511.87999296525	-30174.00535824261	-1337.8746347226383	-30174.00535824261	111.37811222187068	4.09145372730116	1.3769112596142055E-4	0.4395121262049128	1.4306091926799457E-4	3.367321786111668E-9	0.40720587499465777	-1297.3985437602084	3462.060327582821	2964.2842192565513	3113.196862749212	883.2930300848037	8.191427817104898	32	56	7	38	38	0.19904897275501757	0.2912257856253523	0.31306674101197135	0.19665850060766	
2910000	-31564.252001836623	-30194.02988463613	-1370.2221172004922	-30194.02988463613	130.53954941789056	4.198778227319222	1.1431610210386426E-4	0.47594385531392835	1.233386773585689E-4	3.3540093559532498E-9	0.4883656670354553	-1329.3367414987993	6951.110835235058	2883.2975953367936	1401.2727571323405	1074.300822720014	13.394499666412628	32	50	42	9	38	0.19148043116752717	0.2995043332397443	0.31536536835863105	0.1936498672340987	
2920000	-31550.930103836792	-30175.382961719934	-1375.5471421168597	-30175.382961719934	125.35027044142419	4.093413544149485	1.1074131677477761E-4	0.41118950174980595	1.1325403481886041E-4	2.4173479103741637E-9	0.436857552011232	-1333.8679188461863	4626.5757977086805	6231.490468859475	1914.9402008152736	1255.661723657437	10.321229744112747	1	70	48	14	38	0.19148043116752717	0.3008364000972309	0.3045710028574399	0.20311216587780329	
2930000	-31630.60564527145	-30204.968131357255	-1425.637513914196	-30204.968131357255	161.5079575238628	4.093413544149485	8.059146873905709E-5	0.4548178132711476	8.31275845456824E-5	1.5344781371145908E-9	0.4879585881097711	-1382.7614591508643	13125.50750142148	4113.194817054299	2586.504385835375	1208.8262780261866	14.572160970106356	23	66	14	30	38	0.1919841367601487	0.3013922542780859	0.3045710028574399	0.20205260610432677	
2940000	-31654.97655536999	-30212.446179124156	-1442.5303762458361	-30212.446179124156	195.8655609863834	4.093413544149485	7.025358545367063E-5	0.40193347132241203	7.14863445695569E-5	8.077968141905324E-10	0.3996141672047014	-1397.983326093779	14333.712994641208	4736.093586558443	5287.579744506127	1886.0965636389462	13.956364673805396	25	30	38	40	38	0.1919841367601487	0.296773248956887	0.3140846236802014	0.19715799060276415	
2950000	-31696.459890537182	-30215.05829493445	-1481.4015956027333	-30215.05829493445	238.39388682636906	3.892121812389922	5.995122555779327E-5	0.38394932493710976	6.115198260511374E-5	5.685541301956303E-10	0.39333411033841065	-1435.8023936019854	18181.8424006362	4660.761346698765	5790.914663060972	2913.3553608687243	20.039398698509036	39	16	34	44	38	0.1991863148558272	0.2895710708612085	0.3140846236802014	0.19715799060276415	
2960000	-31698.411850649976	-30183.819668576467	-1514.5921820735107	-30183.819668576467	262.987009307037	4.019304939897173	5.052714952457722E-5	0.478501787377108	5.152311350013196E-5	6.279433307192537E-10	0.473865111212593	-1468.054133220674	13438.017876298878	9016.725311064414	11347.930989171993	2161.503039682816	20.205227239954176	15	1	66	51	38	0.1991863148558272	0.29057954524120355	0.3140846236802014	0.1961495162227691	
2970000	-31696.835713906392	-30182.448617120936	-1514.3870967854557	-30182.448617120936	258.946088848769	4.026841802414335	5.374535694096401E-5	0.45541974169451854	5.4454248831742785E-5	6.748820967668188E-10	0.4655850588702877	-1467.225602024353	9560.981748110402	17785.718902789344	8191.841417507279	3318.776336389778	20.856463837825675	17	20	47	49	38	0.2069668261624493	0.29174041559220854	0.3052098181026692	0.19608294014267424	
2980000	-31681.56562388381	-30189.94237080415	-1491.623253079658	-30189.94237080415	251.38883691213636	4.026841802414335	5.6265786262093415E-5	0.4646654917071243	5.648072845247597E-5	8.037759590559586E-10	0.4916831655051912	-1445.7677360026855	11077.219707164333	10927.108928204629	5466.157427564523	3100.2413983703213	13.551205215692782	52	9	36	36	38	0.19872900246582223	0.29932902946073964	0.3027633628128312	0.19917860526060815	
2990000	-31719.491324130682	-30202.791199717634	-1516.7001244130486	-30202.791199717634	296.7400603562699	3.9785082687435227	4.901474712145264E-5	0.42919189374450395	4.970558206750611E-5	5.106746704240438E-10	0.4561721660637916	-1471.1834923225342	15151.175377115844	8040.417266409038	5205.262731456219	2748.3881223710036	20.755433639620584	45	39	12	37	38	0.1931343339405016	0.29932902946073964	0.30883128700834644	0.19870534959041358	
3000000	-31662.747432283028	-30198.829160278554	-1463.918272004474	-30198.829160278554	191.73109819101774	4.588645927649137	7.005344294445913E-5	0.46095224786271644	6.937191527803256E-5	1.1172978697793176E-9	0.47915808055654613	-1422.3094016060452	12778.83714650524	5773.8472244704735	2031.992058729951	399.3323805627465	18.735554652791382	54	22	56	3	36	0.19963760346415715	0.29932902946073964	0.30883128700834644	0.19220208006675804	
3010000	-31744.86409452374	-30216.341469172974	-1528.5226253507647	-30216.341469172974	285.3279797199512	4.514365275025138	5.0722457454954335E-5	0.4744062214738461	5.067626732075289E-5	6.13899736730502E-10	0.48948589431859707	-1485.7230698727215	16738.06020019109	4780.476719408982	2785.559388879393	605.0497129827688	26.419106330142814	66	28	38	5	34	0.19963760346415715	0.3009394289314693	0.3000608412625148	0.19936212634186	
3020000	-31716.50143217896	-30194.623975996834	-1521.8774561821274	-30194.623975996834	266.35634576686664	3.786021732878226	5.446980554896926E-5	0.4270818075600938	5.5859155502285475E-5	5.890351676695257E-10	0.4369510281670839	-1479.1654328950683	13612.893626355111	5811.149110277436	4088.492348590412	569.8673458017655	35.07794201174087	58	18	59	1	35	0.19419689234293452	0.3059499268153943	0.29939566418213265	0.20045751665953981	
3030000	-31688.42805948847	-30195.08619579586	-1493.3418636926096	-30195.08619579586	231.51911294540048	4.121094155502745	6.051191194893901E-5	0.47477317242065337	5.9792274157044214E-5	8.785087982065605E-10	0.49503060295511253	-1449.8507973241267	13323.786215542645	4926.171924953705	3281.0540710483433	1288.8842939590318	19.5337798506641	49	43	37	7	35	0.201339665535477	0.29351536329070627	0.3011825186090947	0.20396245256472334	
3040000	-31672.324561792953	-30182.531465053202	-1489.7930967397529	-30182.531465053202	241.12394257446692	4.121094155502745	6.822156976434848E-5	0.4131193372198408	6.78159116272084E-5	8.267353554291541E-10	0.4228467320955279	-1446.2401819662552	14407.68279751694	5422.695510684803	2231.393489046376	1719.262258916413	30.427240341354636	60	10	63	3	35	0.19741996910898582	0.3112436292100164	0.3011825186090947	0.19015388307190434	
3050000	-31632.911375623098	-30199.655409519877	-1433.2559661032215	-30199.655409519877	186.39950692233003	4.121094155502745	8.231202165050257E-5	0.456099036333448	8.170422740302773E-5	1.5852034017149118E-9	0.4762213372611301	-1392.2111730498232	9051.408918762321	9370.53686926375	2913.120007396661	143.81928025999318	16.037864588011146	50	16	67	3	35	0.20025224675986694	0.3054137674644742	0.30099622658955244	0.1933377591861077	
3060000	-31640.891460187027	-30197.04760155227	-1443.8438586347565	-30197.04760155227	183.3506596580508	4.174103093583797	7.90300531191867E-5	0.39695649208482836	7.661320718807755E-5	1.0196612191291145E-9	0.4143102212696881	-1403.7667028021995	10854.636202111793	6577.712596282083	2211.5169625023104	126.70513755226597	17.136235281950494	31	36	68	1	35	0.19734953614627915	0.30831647807806195	0.29620077793794064	0.19813320783771948	
3070000	-31585.040291995745	-30158.5019922948	-1426.5382997009453	-30158.5019922948	184.28174895404086	4.174103093583797	7.836109591616968E-5	0.5057487193695999	7.52813217498651E-5	1.6671719110672009E-9	0.5273462234200588	-1388.3880069638974	8659.205203267842	4678.960962776684	2281.549423432926	12.743074285675998	10.655550590291645	68	3	64	6	30	0.19734953614627915	0.30831647807806195	0.29620077793794064	0.19813320783771948	
3080000	-31626.977597606623	-30185.59213019639	-1441.3854674102326	-30185.59213019639	208.08515192009892	4.02845842080211	6.969735966017318E-5	0.4965930141860792	6.743602608968876E-5	1.0577491892673793E-9	0.4905383650875676	-1401.774320525629	10749.727601367058	10250.030728930857	2045.649820747965	14.868437174016599	14.65495170933786	50	21	64	13	23	0.19734953614627915	0.30831647807806195	0.29620077793794064	0.19813320783771948	
3090000	-31618.313270278264	-30194.369324828185	-1423.9439454500775	-30194.369324828185	185.54969547972112	3.997375094617423	8.224217609256801E-5	0.5019169365111387	8.142554101234899E-5	1.6008505223022212E-9	0.4981808784754091	-1382.684805139289	7419.459619741811	9058.192423845236	2426.778842818721	9.899172052265856	33.588500255453475	20	47	68	34	2	0.18901163014771294	0.304890504579129	0.29620077793794064	0.2098970873352187	
3100000	-31641.09143306129	-30198.586783566654	-1442.5046494946373	-30198.586783566654	190.0227977198776	4.171235259642641	7.95021216812985E-5	0.48933909761008	7.858229324150176E-5	1.5247403028304282E-9	0.4961820553504985	-1402.5174334221977	15056.66871565394	8432.31504976531	2083.997410529695	14.892449700517092	17.731945297511942	7	65	63	12	24	0.2051266014618607	0.2971049468263476	0.29620077793794064	0.20156767377385235	
3110000	-31634.783985842572	-30183.7560114266	-1451.027974415972	-30183.7560114266	212.00520596874017	4.001548974914415	7.333874434750156E-5	0.4402055080065774	7.217241302008876E-5	1.1862225719789166E-9	0.4641025035511757	-1410.2943833695513	20601.73435830152	9050.700010192564	2073.9722620788502	16.17631050563929	24.73495850516348	10	58	66	16	21	0.2051266014618607	0.29915943631400216	0.29974807082824584	0.19596589139589257	
3120000	-31687.64819589516	-30189.827535914425	-1497.820659980736	-30189.827535914425	240.4047248944428	3.8116611888214105	5.8133911172201316E-5	0.45990620635207335	5.7328212007478E-5	7.914244174361145E-10	0.48545621517633225	-1456.896755712872	13683.514587734633	12132.921409388598	2621.870278482568	27.82040126276178	28.350916784441825	37	30	68	19	17	0.2051266014618607	0.29915943631400216	0.29974807082824584	0.19596589139589257	
3130000	-31661.47429394634	-30165.127622304342	-1496.3466716419969	-30165.127622304342	259.3199808663151	4.036256802779512	5.9285111858302886E-5	0.44999794058160936	5.756926668043521E-5	9.158346688515648E-10	0.49676604950729863	-1455.739945461227	12453.197061450985	10349.874168067969	3000.1258919880843	34.66057673886672	22.210990970506124	59	10	65	27	10	0.19964631692725576	0.29915943631400216	0.3052283553628508	0.19596589139589257	
3140000	-31715.74160308256	-30192.59209559515	-1523.1495074874085	-30192.59209559515	303.1388537394711	4.053608175229612	5.121695000405204E-5	0.4768531640918377	5.083739929184935E-5	7.320778713040229E-10	0.5189746125186966	-1481.8992624099621	13921.231289082745	4139.746564891832	3353.745937519529	24.903686104832392	52.60082271187027	62	44	28	16	21	0.20184056952973375	0.29915943631400216	0.30303410276037285	0.19596589139589257	
3150000	-31726.529590435686	-30200.957508410742	-1525.5720820249428	-30200.957508410742	297.2616125297259	4.053608175229612	5.1548346829576034E-5	0.47073665725608416	5.290290850652386E-5	7.633429861937367E-10	0.530182969713026	-1486.0614724534605	12483.418186150979	3535.4618480436366	2228.1588959606215	44.205081158652526	34.790984431600656	60	60	14	23	14	0.19704668754424415	0.2889600732675344	0.31802734779233016	0.19596589139589257	
3160000	-31639.59492298767	-30180.132141332808	-1459.4627816548639	-30180.132141332808	196.71503603404628	4.053608175229612	7.029799406673921E-5	0.47128024489328396	7.383823595132963E-5	1.364861633975757E-9	0.49424150747542694	-1420.089328675117	7700.956056050993	2675.7359058434454	3768.541978107398	43.71672942617707	23.784890808853103	64	65	5	6	31	0.20242958273640171	0.298545169453523	0.303059356414184	0.19596589139589257	
3170000	-31650.50046994054	-30197.552907120466	-1452.9475628200755	-30197.552907120466	191.6429411406901	3.938122109862823	7.172406546690874E-5	0.4218491828584894	7.385898815150773E-5	9.88291444956979E-10	0.4388625536394347	-1418.0675342769557	8905.0698727598	3777.7981632291862	123.81149247603531	16.06432697020043	19.745978526188775	63	71	2	10	25	0.1974390155379217	0.298545169453523	0.3068554710431413	0.1971603439654153	
3180000	-31691.678323938915	-30196.229313296157	-1495.4490106427588	-30196.229313296157	240.02039778995933	4.259833292914522	5.726229454721374E-5	0.4166353064680135	6.00008687524921E-5	6.600035699751168E-10	0.43064817495032753	-1452.9395123543502	9865.751024134479	2663.812995579625	6105.027217595893	301.8612385129971	20.33796094273031	66	63	3	7	32	0.1974390155379217	0.2963603253886654	0.3117096354759805	0.19449102359743373	
3190000	-31686.115389098995	-30181.036572169112	-1505.0788169298814	-30181.036572169112	263.91812699325976	4.071442909514702	5.640938008341451E-5	0.44084764681761224	5.7685838344896874E-5	5.999752211524866E-10	0.43060356882806516	-1464.0093919239591	10283.924595532575	2309.410549942485	3109.0549862768794	362.33694592714863	25.845984908006947	73	28	30	7	33	0.20539439529492118	0.29432533349653484	0.3057892476111116	0.19449102359743373	
3200000	-31716.47188038761	-30187.506261394155	-1528.9656189934549	-30187.506261394155	265.03444028779217	4.071442909514702	5.442367181662199E-5	0.4288768342790936	5.519016614997063E-5	5.214512213924132E-10	0.41847971625543817	-1487.0675191751384	14853.889572741638	4302.652871221316	4299.743372651212	215.2118813133509	28.292479795910076	58	29	48	7	29	0.1907412142248637	0.29432533349653484	0.30996858312774395	0.20496486915085882	
3210000	-31703.15105816931	-30187.730979764583	-1515.4200784047273	-30187.730979764583	265.92821478668145	4.0815161781936276	5.6248717245901703E-5	0.40746827947164	5.6165786208540344E-5	4.840258632082644E-10	0.4003455951414244	-1474.8838702813675	14706.979539313856	6680.2974826559475	2722.9865146690227	83.60826515054927	22.97923423942672	36	53	49	2	31	0.1907412142248637	0.2981325543263302	0.30813304495107735	0.2029931864977301	
3220000	-31668.416514357217	-30190.55101560758	-1477.8654987496375	-30190.55101560758	218.52214064731368	3.979283643116276	7.144104190904231E-5	0.43748451982965453	7.076602265601757E-5	9.294424871252293E-10	0.42963494065075514	-1437.2138339747667	9255.196463783652	3090.4645102827435	2440.2062621280124	434.03086468257374	26.778712478716628	70	23	41	4	33	0.1907412142248637	0.2984117452926083	0.3137492931235398	0.1970977473589896	
3230000	-31666.453235990353	-30196.571267601987	-1469.8819683883648	-30196.571267601987	209.65528415221718	4.18687854464544	7.95837909947074E-5	0.45187868208078297	7.762246896342621E-5	1.2232920739183067E-9	0.4440501617888972	-1428.6218273833415	8583.86753866737	1852.5399554613728	3273.3525981338025	452.96591204377233	27.019759557452037	69	21	40	7	34	0.1907412142248637	0.2984117452926083	0.31600619861443896	0.19484084186809048	
3240000	-31666.122399590287	-30194.584789410324	-1471.5376101799645	-30194.584789410324	202.67953690997086	4.18687854464544	7.831842858801706E-5	0.3974424157254238	7.596945625235537E-5	1.0041269700854737E-9	0.411409275502985	-1431.7939907536752	8018.119500677289	3013.508049666516	2435.7867371999873	253.25240661783045	26.492634778790087	72	23	37	4	35	0.19126191350467645	0.2984117452926083	0.3154854993346262	0.19484084186809048	
3250000	-31660.94549827939	-30183.29610163659	-1477.6493966428002	-30183.29610163659	201.6437646836201	4.18687854464544	7.187897782443964E-5	0.3917745307526378	6.99768817238274E-5	7.915766687871135E-10	0.40314060234136295	-1439.5938906667925	10154.560623021614	3068.7131584396266	350.0040939759046	242.09022820794294	27.2785130288707	70	63	2	3	33	0.19126191350467645	0.2984117452926083	0.3134316691833166	0.1968946720194001	
3260000	-31695.364121809525	-30205.156611592443	-1490.207510217083	-30205.156611592443	224.78178440986977	4.1654517019981245	6.928411138400405E-5	0.44291097568423826	6.655041494703416E-5	9.165203278675442E-10	0.4661569595124094	-1450.697008019488	9659.515309422817	2886.723805312072	2601.5417772025507	96.82804983705135	31.570328221447316	61	63	9	7	31	0.19429933080175704	0.2984117452926083	0.30608907753691006	0.201199846368726	
3270000	-31671.225638936623	-30185.797137196267	-1485.4285017403563	-30185.797137196267	217.96145108400566	4.1654517019981245	7.235124461664282E-5	0.445715231565054	7.173598761499397E-5	1.0058015883080257E-9	0.44863052429843053	-1444.687538658357	10727.920315964704	3152.6743887967527	650.6537395689701	801.3801650198213	20.967785052619494	61	74	1	2	33	0.19429933080175704	0.2995671214079738	0.30608907753691006	0.2000444702533605	
3280000	-31670.807560428766	-30169.677713498164	-1501.1298469306005	-30169.677713498164	248.42474040712375	4.1654517019981245	6.588032492007269E-5	0.44532076402969956	6.569274002066379E-5	8.55850899553699E-10	0.4513563126756281	-1459.183286654535	7925.5986926548985	3029.1781962545147	5090.470323041496	404.1720145780943	38.73793916657379	64	65	4	5	33	0.19429933080175704	0.2995671214079738	0.30798493560057033	0.19814861218970023	
3290000	-31703.063436825025	-30220.04097492678	-1483.0224618982459	-30220.04097492678	227.03138686871293	3.9584252369755957	6.375169299694708E-5	0.42687410742875487	6.43531270517003E-5	8.393660651631889E-10	0.4441439528266951	-1442.11087507109	8927.538207359283	3226.6969856002925	3488.803024129075	337.32485950038017	17.812389764390307	63	62	9	4	33	0.19103276025148783	0.302833691958243	0.304009626460416	0.20212392132985454	
3300000	-31675.03810603664	-30170.312233365923	-1504.725872670717	-30170.312233365923	270.2648483639929	3.843566186403527	5.896442099833393E-5	0.565031840100383	5.85994546714044E-5	1.1267891867825124E-9	0.5756215369542453	-1461.5195405045001	12566.78316472544	3710.8424251108922	6203.679498107034	326.4260869554147	15.094468585152923	57	71	7	4	32	0.19103276025148783	0.2965826850932385	0.3061777495136031	0.20620680514167197	
3310000	-31638.73132141561	-30175.7206388929	-1463.0106825227094	-30175.7206388929	202.5426881996839	4.052027168897495	7.548824205369837E-5	0.5152022422951535	7.417616102247154E-5	1.785028098834285E-9	0.5484975154615808	-1423.4166256727522	8088.211797481072	3490.6055713924397	1570.9473105056427	262.5755962385086	12.094010561042422	60	57	18	5	31	0.19103276025148783	0.2965826850932385	0.31345386676262765	0.19893068789264745	
3320000	-31682.95926317785	-30190.163625369885	-1492.7956378079646	-30190.163625369885	234.2315874397067	4.052027168897495	6.67335975542875E-5	0.4695035106112269	6.323987162020358E-5	1.1347830874744517E-9	0.5263956264174816	-1449.0231329896196	9280.57166589474	6224.242488907703	2673.7165478794313	2195.8734869482873	11.372701639154963	43	44	39	14	31	0.20019955427327313	0.29933560968100176	0.3107009421748644	0.18976389387086218	
3330000	-31681.01935138631	-30217.667178725922	-1463.3521726603865	-30217.667178725922	194.5069770986643	4.052027168897495	7.980561440373138E-5	0.4997759419768464	7.466062557721539E-5	1.784171676915294E-9	0.5431897057440642	-1420.9351000656768	10025.902900080957	5908.829412672278	1868.2263655774693	1036.9550291979501	9.260017794813992	54	26	54	8	29	0.20056282445913748	0.30064230788075685	0.2931262764903256	0.2056685911697816	
3340000	-31664.497734784516	-30211.881833329484	-1452.6159014550326	-30211.881833329484	173.7144410804536	3.9569042080211285	8.315922752831655E-5	0.4228642472337811	8.090878869750241E-5	1.3759346877944532E-9	0.446295479660816	-1412.5462029916332	7920.1317794667175	2240.2826933669544	2202.580353955884	471.60277750697355	6.888124297469621	62	37	35	11	26	0.19942538410182842	0.29197222702139675	0.3132264099667912	0.19537597890998515	
3350000	-31653.72538247444	-30203.08145281282	-1450.6439296616186	-30203.08145281282	185.4425006168835	4.131742597083987	8.227676391458893E-5	0.42906500940250103	8.127896352251525E-5	1.4491859252306095E-9	0.46135753843097244	-1412.3003023723122	6604.146962862109	2499.05628888477	2249.440199689641	103.39148002881957	12.169159037765132	61	32	43	8	27	0.19942538410182842	0.29713488289707746	0.3080637540911105	0.19537597890998515	
3360000	-31700.151814939494	-30220.646812192244	-1479.505002747249	-30220.646812192244	203.80077653080957	4.131742597083987	7.161112408726282E-5	0.4489100846324907	7.078544407343735E-5	1.0662426741092306E-9	0.45927608017437865	-1438.160844200293	20387.368884199597	6246.905203877662	2670.4965966334134	117.7251370213698	14.118743412953668	29	46	62	4	30	0.1971005083409053	0.2998013221719981	0.3080637540911105	0.1950344153959876	
3370000	-31609.224187292508	-30201.521166480725	-1407.7030208117817	-30201.521166480725	145.5621556640472	4.210824586512657	9.779928248639206E-5	0.4005931208290298	9.8080176958931E-5	1.738455570456085E-9	0.4328243326125857	-1370.4256667117143	6875.522569642933	5273.075984095507	1478.9286862821475	18.052183866294392	13.280875277052811	33	43	60	6	29	0.1971005083409053	0.2949522880852743	0.3145990864932911	0.19334811708053073	
3380000	-31573.725121033127	-30177.18860060999	-1396.536520423137	-30177.18860060999	151.04537699651038	4.210824586512657	1.0230391976409407E-4	0.40372192130022533	1.014323769770313E-4	2.095615281207557E-9	0.44398997657195405	-1358.0061019703094	10655.810915581693	5053.581810409198	2155.8600219604045	29.103718512745512	12.631186938650414	10	60	65	11	25	0.19734538245734243	0.2949522880852743	0.3145990864932911	0.19310324296409362	
3390000	-31578.37984310997	-30186.36944073562	-1392.010402374353	-30186.36944073562	145.29026829727553	4.210824586512657	1.0365041811604118E-4	0.4254470623967635	1.0379593171006658E-4	2.3436452053477065E-9	0.45812620936413084	-1353.0606675466186	11955.528566321113	6002.2680367705325	1923.849683727809	36.33104633933185	12.172470130687309	15	54	65	5	32	0.192214467228429	0.30297305796384283	0.311709231843636	0.19310324296409362	
3400000	-31623.29332367384	-30174.981986081737	-1448.3113375921023	-30174.981986081737	180.77056203910197	4.210824586512657	7.499770121953532E-5	0.43445264660797833	7.297174741414234E-5	1.2451446888843986E-9	0.4746740001957556	-1408.5074618145118	10232.350199496319	7771.541504495746	2010.1776616862521	78.23828014146005	14.262350215029976	11	66	59	3	32	0.19740894141283638	0.30297305796384283	0.3108348163651641	0.18878318425815818	
3410000	-31571.454258879356	-30149.217154688893	-1422.2371041904632	-30149.217154688893	156.2540214253325	4.210824586512657	8.608585513748189E-5	0.4672850894487876	8.691847861038446E-5	2.082005201085903E-9	0.5093524620929272	-1384.2660737385122	6911.881565030764	6292.273070950018	1932.4611262566789	17.63270968908322	10.326219754005072	28	41	66	5	31	0.19740894141283638	0.30297305796384283	0.3108348163651641	0.18878318425815818	
3420000	-31589.460661982197	-30191.30086013174	-1398.1598018504565	-30191.30086013174	158.52192772916416	4.28842744044553	9.052482777390437E-5	0.38928192774875825	9.04068581751371E-5	1.4355744729845836E-9	0.4088507939978213	-1358.5054222476058	6613.627676834614	11982.491249314988	2273.9240651173186	6.625729111143021	13.35834739642936	48	17	72	19	15	0.200109403675927	0.3002725957007522	0.3108348163651641	0.18878318425815818	
3430000	-31597.814914014743	-30188.239407220524	-1409.5755067942198	-30188.239407220524	169.6481169075339	4.00528582254968	8.667681204568964E-5	0.4138090551188859	8.549849158879577E-5	1.4477525376343615E-9	0.43889964344895627	-1366.7227375235632	5672.397810303107	28731.379316704566	2724.462962164642	6.372355974145532	8.550566569910323	61	1	75	25	9	0.1969459424258509	0.3035379293736139	0.30950626558233774	0.1900098626181989	
3440000	-31556.853310341092	-30170.667675508903	-1386.1856348321896	-30170.667675508903	162.65591763719155	4.043105601903395	9.718042779147886E-5	0.39760320364518864	9.479601839802127E-5	1.6581720730035474E-9	0.42063789974872434	-1348.2938975134134	7825.038679483132	7044.273247363216	2510.8126493362643	3.778718119366075	6.425994278622509	60	3	74	22	12	0.19933114908780272	0.3028475404112722	0.30781144788272763	0.1900098626181989	
3450000	-31626.663204675682	-30228.0249144999	-1398.6382901757809	-30228.0249144999	149.89821980759697	4.0884383673901015	9.648715437633764E-5	0.3755463314114115	9.549445836646982E-5	1.2564601305507525E-9	0.3713213418171135	-1354.9646111761713	6679.801808056815	19099.09793057877	1931.3105733146253	620.154554587896	6.268076118311416	51	5	75	6	34	0.19679047251973333	0.30699903805696044	0.3018841152786465	0.1943263741446612	
3460000	-31594.51937142734	-30174.377019787767	-1420.1423516395719	-30174.377019787767	162.33096506600222	4.0884383673901015	9.174821661628012E-5	0.45394513509294854	9.015509213177243E-5	1.8452951197093447E-9	0.4615291756970187	-1376.439282073251	6876.651878330778	2536.2587939209307	1876.9562331014542	3887.320752677249	9.082038543300055	58	21	55	3	34	0.19679047251973333	0.30699903805696044	0.3018841152786465	0.1943263741446612	
3470000	-31603.511996458914	-30192.449642498003	-1411.0623539609103	-30192.449642498003	153.1607123744693	4.00599999883908	9.35279342687492E-5	0.4501251604335471	9.498301948286225E-5	1.9067178272869244E-9	0.45826151397716813	-1368.2218331104916	4989.217611549523	3004.0478521353507	1211.8321072185377	3037.289430459432	12.22602118208919	82	10	25	20	34	0.19679047251973333	0.30699903805696044	0.3018841152786465	0.1943263741446612	
3480000	-31585.246608522353	-30183.663515838623	-1401.5830926837289	-30183.663515838623	168.60457922952423	3.9246365088319175	9.6623638790061E-5	0.450988014568973	9.406572038853496E-5	2.0355491454707682E-9	0.46212107010494097	-1358.0827953695227	6775.564068267512	9586.095479594693	1262.1138917135822	1748.8976379747094	8.286993631468217	53	23	40	19	36	0.19408896824773514	0.31553445568954214	0.3018841152786465	0.1884924607840777	
3490000	-31598.23298564608	-30182.694368868622	-1415.5386167774557	-30182.694368868622	180.56086726618463	4.1954351895786415	9.119820571902502E-5	0.40937087296377744	8.892957103016657E-5	1.290695192813745E-9	0.4022822963954172	-1372.2553711091066	9813.950221765903	7017.413254049277	1608.918751787597	1816.5677834097203	11.616202219487441	16	58	42	19	36	0.20124944842663584	0.29459782993546363	0.30531925913088065	0.19883346250702136	
3500000	-31585.895826430165	-30172.512591409704	-1413.3832350204623	-30172.512591409704	153.34475447498966	4.1954351895786415	9.967882399848859E-5	0.5316115239188673	9.50831073190201E-5	2.5561997248762606E-9	0.5187476706749771	-1368.9295072684913	8355.616753729595	7365.849323596151	1434.8432167731771	2549.2718813867186	14.714689176323565	5	67	27	36	36	0.20012723862450157	0.29459782993546363	0.3142485142672778	0.1910264171727585	
3510000	-31613.523856534557	-30184.07883011689	-1429.4450264176673	-30184.07883011689	175.47839550317775	3.9470876389072527	8.860201561333318E-5	0.4703250146722736	8.7116227947038E-5	1.7171981828964519E-9	0.46308307734398685	-1385.3972726920629	9551.898561471338	6651.9254434077775	1943.8409633472563	2516.7425803824904	16.85876031773654	16	59	46	14	36	0.19315518825669328	0.2923673814340539	0.3142485142672778	0.20022891604197654	
3520000	-31570.54681136004	-30191.572565568036	-1378.9742457920038	-30191.572565568036	152.0105088329419	3.9470876389072527	1.110852714486679E-4	0.5311529850382534	1.0764535048890141E-4	3.460851041162184E-9	0.5381199963716352	-1334.935706317318	8009.979804558935	5352.260757399487	1031.9399111775142	2490.2741711920753	11.569898548524533	5	73	44	13	36	0.2044141111260438	0.2923673814340539	0.30300936800124445	0.20020913943865937	
3530000	-31561.353303467567	-30183.667406595432	-1377.6858968721363	-30183.667406595432	155.4015711621406	3.9470876389072527	1.111111633655361E-4	0.4774193385257627	1.0601346029392707E-4	3.2478746779117574E-9	0.5231570093986924	-1334.8978447649715	7381.643105358344	4307.266825663361	1114.3850419092953	2072.6007256330736	7.03940466132868	9	68	40	18	36	0.20227027563789834	0.29567853493448093	0.30300936800124445	0.1990418214263778	
3540000	-31588.51131456828	-30200.888762815073	-1387.6225517532068	-30200.888762815073	162.30421565919497	3.9470876389072527	1.1031754733740566E-4	0.47885335299154613	1.0167374933758862E-4	2.733728655963741E-9	0.4797375974051312	-1345.3165366353192	6486.9210605748	5622.244429143695	1578.3097051912391	1563.8205164063072	8.876518747860949	17	57	59	2	36	0.19036350921945128	0.2885049723267811	0.31718466148498353	0.20394685696878556	
3550000	-31627.860620272084	-30216.469019156775	-1411.3916011153094	-30216.469019156775	168.2055331415809	4.431580743841384	8.879099412083212E-5	0.4472683783168229	8.540339682283614E-5	1.8830913351072847E-9	0.48739407351899255	-1366.855618093688	5504.249132991724	6885.221606405732	1576.4165668267779	3454.4707870731213	12.675557152191512	6	64	54	11	36	0.19036350921945128	0.2986143390952596	0.3133331553906976	0.19768899629459297	
3560000	-31626.63701540752	-30200.803653598276	-1425.8333618092454	-30200.803653598276	177.89123142384736	3.994919977279291	8.023645476662816E-5	0.46638066722007493	7.655998839071389E-5	1.5788006639315677E-9	0.49536247117821514	-1380.5544005284012	9433.182244966678	8370.039712571	2204.919582820306	3662.329827396232	10.56328099118983	31	44	46	12	38	0.19942548355885545	0.2986143390952596	0.30510531680949965	0.19685486053638676	
3570000	-31644.150689147056	-30188.620458506182	-1455.5302306408757	-30188.620458506182	221.22132023116114	4.039484574485096	6.111726258895083E-5	0.4488270471261276	6.0580415613011054E-5	6.53741247407483E-10	0.41884362894728216	-1409.2569795016104	8287.55590519016	11573.890913103463	2688.321254850109	4641.904816798321	12.764590687193063	6	64	48	15	38	0.19942548355885545	0.2986143390952596	0.30510531680949965	0.19685486053638676	
3580000	-31685.970531681447	-30213.364957110385	-1472.6055745710614	-30213.364957110385	252.1433810986492	4.095568239908829	6.238391916066308E-5	0.49499115252675246	6.247220473893819E-5	8.547767694976897E-10	0.4711164886277087	-1425.7149198033055	14147.61917443669	10172.478990599655	3065.442160070097	4983.318062726649	17.854113076208634	20	41	65	7	38	0.19942548355885545	0.2986143390952596	0.30510531680949965	0.19685486053638676	
3590000	-31606.034128443647	-30202.861468502433	-1403.1726599412132	-30202.861468502433	182.79720915067497	4.220905991809192	8.783235241874947E-5	0.49298532750369883	8.576387268698969E-5	1.8497620400103716E-9	0.4924768477196824	-1358.0453440514252	9119.193838337727	5156.704169554276	1785.470267476776	4022.64149237865	10.921059933339391	33	34	55	11	38	0.19536632627177947	0.3067152460100115	0.30036777231334816	0.19755065540486239	
3600000	-31616.822168549024	-30189.008586194766	-1427.813582354257	-30189.008586194766	206.69937552111065	4.244290441612148	7.68881212707527E-5	0.4349123738020179	7.797376788201227E-5	1.179220456440191E-9	0.438797562108332	-1382.1630242142896	9376.008936155453	14521.806044608473	2470.329796421296	2779.793828984523	8.685412382841676	61	1	62	9	38	0.2065388969638995	0.29921808732046945	0.30036777231334816	0.19387524340228443	
3610000	-31611.28438588175	-30189.221447422173	-1422.0629384595788	-30189.221447422173	180.7740407992662	4.297669479268844	8.043719643923192E-5	0.47299527543748093	8.117879176353825E-5	1.545073789310269E-9	0.47320534393771635	-1378.2564253077046	6482.328328129758	5540.638699684097	2928.276924619447	2843.3315197621364	10.26336407357564	63	10	36	24	38	0.20205953289532028	0.29921808732046945	0.30466478311372935	0.19405759667048245	
3620000	-31587.896977030156	-30191.47779083224	-1396.4191861979143	-30191.47779083224	167.8673516477848	4.103763770276898	9.173945325402587E-5	0.37888567384211896	9.241816547118238E-5	1.3893119128998337E-9	0.3933147199364077	-1352.747117032003	7743.960204833517	1005.854654336163	1998.112560623538	3869.3061374085287	11.018111574367582	70	3	45	15	38	0.20205953289532028	0.29921808732046945	0.30466478311372935	0.19405759667048245	
3630000	-31584.093048241353	-30177.14795040154	-1406.945097839813	-30177.14795040154	186.91275383468772	4.132676376412325	8.875903069593926E-5	0.42877215604538954	8.840627176773274E-5	1.516317540276305E-9	0.44261496231681163	-1360.0192332859745	8672.518942617084	10966.730629069116	1822.7141056795826	5211.3191331387825	9.329968272639315	59	11	53	9	39	0.20081971944737648	0.304856295451073	0.30026638843106956	0.19405759667048245	
3640000	-31594.97562612624	-30190.3205467663	-1404.6550793599417	-30190.3205467663	191.81761657145032	4.132676376412325	8.45397958720154E-5	0.39845220836440104	8.409938404703833E-5	1.3071452266510665E-9	0.42354464631823757	-1359.59831743866	7766.225965577397	2786.9582229761845	1886.006248185426	5619.761477543296	8.220104615248854	58	31	32	12	38	0.19449567213262084	0.304856295451073	0.3065904357458252	0.19405759667048245	
3650000	-31591.812669344872	-30172.583845622135	-1419.228823722736	-30172.583845622135	196.80574902536742	4.431573944721727	7.718722674378387E-5	0.46661328642078925	7.765401352143771E-5	1.4010707292780497E-9	0.4686751777811081	-1373.2793301885108	11362.292725045241	6642.768423490675	2309.175345842119	4615.335684807334	9.754293036372525	34	37	53	9	38	0.1989203601823649	0.2957156288993455	0.3099016621002697	0.19546234881802138	
3660000	-31711.092913424694	-30208.360419856963	-1502.7324935677325	-30208.360419856963	305.2532492897554	4.033077560286843	4.6896230043707424E-5	0.37841285012828507	4.7645320016737714E-5	3.6184386012220554E-10	0.4033462967398878	-1454.4981243477866	12570.519165758027	14135.139266542737	3239.4137241214457	7989.673206655557	13.276956049659713	1	66	56	11	37	0.1989203601823649	0.2957156288993455	0.3099016621002697	0.19546234881802138	
3670000	-31653.02941837732	-30189.95165801952	-1463.0777603578003	-30189.95165801952	231.36222331837936	4.152040381031143	6.260091631562283E-5	0.4385376601973457	6.464122911272286E-5	8.232990585471032E-10	0.44298483451926945	-1417.9810393286373	8750.403559781034	8440.822495945877	2552.269321443042	3623.3180836816764	16.908436279164782	19	50	52	13	37	0.1989203601823649	0.2957156288993455	0.3099016621002697	0.19546234881802138	
3680000	-31671.144859091728	-30191.398240492883	-1479.746618598846	-30191.398240492883	233.9095571698746	3.98080213974854	6.47604057169029E-5	0.4511000943314136	6.26701191353084E-5	7.802606014916732E-10	0.42355494377737796	-1433.5795477304848	16400.609012945326	6786.47323849361	2951.2453501107716	4485.507599875766	14.32761401130552	23	53	42	16	37	0.20041882680149495	0.29421716228021544	0.30899251608448586	0.19637149483380523	
3690000	-31672.539094150117	-30206.75487159564	-1465.7842225544766	-30206.75487159564	241.4776455837755	3.852703960015893	6.657330144930179E-5	0.514901015675418	6.596860183263898E-5	1.103346312098442E-9	0.49957500711002506	-1418.0045151678985	17163.624629697297	10399.298546569491	2284.6259560801277	5653.440589292785	19.607530334714422	11	52	66	5	37	0.20041882680149495	0.303701842153733	0.30899251608448586	0.1868868149602876	
3700000	-31692.14236329897	-30197.33340538016	-1494.808957918814	-30197.33340538016	283.1596652863653	3.852703960015893	6.234908283173487E-5	0.4380072558998213	6.184743570493226E-5	7.400453989600407E-10	0.44019740416958497	-1448.4890860702478	17783.95068904979	8760.674631079211	1889.1829975402864	3898.7706339526217	37.84658769141987	15	55	49	15	37	0.1909169789586791	0.30093239248827464	0.31176196574994425	0.19638866280310346	
3710000	-31697.496916715256	-30190.526834962562	-1506.970081752693	-30190.526834962562	285.101811427727	4.094292586200649	5.662606267359355E-5	0.3969285153527745	5.7631367137780305E-5	5.450678728639728E-10	0.4059524139871899	-1458.9130178903147	11163.707092742945	8855.961145010362	2373.197899425931	8245.104443921908	33.70526668300382	33	34	67	1	36	0.19572961482880916	0.2946039489972481	0.30249791629131645	0.2071685198826278	
3720000	-31686.500111791007	-30182.82637922181	-1503.6737325691988	-30182.82637922181	271.5445243595764	4.270567887620956	6.155892314784682E-5	0.45753386365047655	6.006918249377736E-5	7.675175676524157E-10	0.457157657723483	-1457.7061285314874	14968.59697597796	7016.980059432384	1864.212747595081	3864.1080947534815	40.56839465113043	47	20	45	24	35	0.19572961482880916	0.2994676636192532	0.3051380319620415	0.1996646895898977	
3730000	-31658.299738262995	-30171.68658129683	-1486.6131569661623	-30171.68658129683	247.2082622584763	4.270567887620956	6.687191898191727E-5	0.48384972133011855	6.425375859914942E-5	1.0680825441465297E-9	0.5051773031232476	-1440.7212982814374	13272.4931244918	7896.134193565274	1717.7365523120413	3609.1003317299537	22.999793232653563	24	42	37	33	35	0.19492677534689407	0.2923572333727105	0.3036927301816457	0.2090232610987512	
3740000	-31679.001890937216	-30174.68949373701	-1504.3123972002052	-30174.68949373701	270.51255944871866	4.1555344011815425	5.902418924588236E-5	0.5321849161714173	5.540607966928583E-5	9.265610764430905E-10	0.5276593418221485	-1456.412057326636	23561.309394004908	11947.35892435883	1877.0540273231866	4308.058728518546	25.714881167575502	3	62	30	41	35	0.1897801725393847	0.29141331491539585	0.3138004666972878	0.2050060458479331	
3750000	-31671.85325305543	-30158.510306760516	-1513.3429462949152	-30158.510306760516	332.9017453802533	4.1555344011815425	5.6929516055183805E-5	0.5326819572013621	5.367089170950994E-5	6.768132248142987E-10	0.47717172519903167	-1464.910336211261	29618.05271411654	11560.17146106753	2664.3695485785584	5122.074395679048	23.77858462221408	3	65	46	23	34	0.1937042720505753	0.29218210195734146	0.3109299523211807	0.20318367367090398	
3760000	-31662.72901868949	-30173.66925063349	-1489.0597680559983	-30173.66925063349	307.5026437720068	4.053596397316022	5.8603685727097664E-5	0.47168771064469495	5.459068168357357E-5	7.220702853461827E-10	0.46279797974773956	-1442.2518949595294	9295.590154280402	12093.16115185533	2207.4930552758715	4851.157363351847	20.345807280860356	12	53	54	17	35	0.1937042720505753	0.29218210195734146	0.3109299523211807	0.20318367367090398	
3770000	-31704.668235904865	-30187.93335131681	-1516.7348845880556	-30187.93335131681	308.6996264335277	4.053596397316022	5.054339159727296E-5	0.41526785499059	4.906997253503675E-5	5.042918707882626E-10	0.43830103081377575	-1470.0517186791635	17386.055492217904	11799.432790866063	2838.3896665872103	4248.666485864607	18.859006310192957	17	54	25	40	35	0.20616091063231962	0.29218210195734146	0.3109299523211807	0.19072703508915967	
3780000	-31673.103738930666	-30162.421586825294	-1510.6821521053712	-30162.421586825294	310.762050112702	4.053596397316022	5.0646877561195806E-5	0.4283985991790585	4.8830480389544386E-5	5.015550669296588E-10	0.4425803641881893	-1464.7264304352057	16813.60552321239	7538.902542610157	1794.5889579185696	3704.7195391731834	14.626536632947282	34	46	20	36	35	0.20342337477314942	0.30103336422870935	0.29579361879368116	0.19974964220446148	
3790000	-31661.056894579364	-30185.627687404172	-1475.4292071751922	-30185.627687404172	275.7640292467877	4.053596397316022	6.227882227300635E-5	0.4320050707457219	5.8828837150379684E-5	8.268673564615964E-10	0.45811139627651143	-1428.5553840565187	12970.910007347573	12712.69249631702	1437.9891519682214	3918.4831108311073	12.69973903316394	21	52	48	14	36	0.19571570796943913	0.30103336422870935	0.29984862441596893	0.203402303385884	
3800000	-31694.88581941242	-30173.002291351404	-1521.8835280610158	-30173.002291351404	285.2817427897876	4.053596397316022	5.0001669466660965E-5	0.39265822936557176	5.0150143992167486E-5	4.617206997606554E-10	0.4199749047082822	-1476.3939293706082	13481.708158005722	9009.767893889466	2649.400450850131	3595.5318722179272	24.07328582128146	40	39	28	28	36	0.19571570796943913	0.30103336422870935	0.29984862441596893	0.203402303385884	
3810000	-31692.948847539028	-30197.94801901118	-1495.0008285278495	-30197.94801901118	264.344554715157	4.053596397316022	5.778023076575813E-5	0.4180282267751553	5.684651028023836E-5	7.392449268642298E-10	0.45487766084522313	-1448.6540444881962	10308.056541702314	2563.7616953492657	3056.7145067441584	7733.8556108797175	13.18849408889937	57	55	10	12	37	0.19571570796943913	0.3080108147881986	0.29984862441596893	0.19642485282639474	
3820000	-31731.328252644493	-30214.02805008658	-1517.300202557912	-30214.02805008658	298.2866198572654	4.053596397316022	4.632622882113463E-5	0.4177666290865185	4.741984960106088E-5	3.9877157411683657E-10	0.42610111458668065	-1472.1294810558898	9955.658482586447	3141.3965496935116	6114.452543275972	3328.5765595658627	25.044312430752093	69	53	9	3	37	0.19571570796943913	0.3048283539008949	0.3038015465309635	0.1956543915987039	
3830000	-31693.922170299815	-30174.116653288853	-1519.8055170109633	-30174.116653288853	343.12783965537614	4.227273148520742	4.917055704150336E-5	0.4744686433258897	4.681797944449974E-5	6.763631630284609E-10	0.5259379918717205	-1475.2682567807778	14328.048522394474	3419.9430473150883	7379.011381078744	666.4092482452073	27.146123313676036	62	56	14	4	35	0.19571570796943913	0.3066995340520853	0.303746222204989	0.19383853577348803	
3840000	-31753.377401474765	-30204.966057767677	-1548.4113437070866	-30204.966057767677	367.3480716301607	3.9824441881997252	4.27856162313609E-5	0.49083775019826126	4.01441140187141E-5	5.253651921476659E-10	0.53713901421561	-1504.4472566006423	16973.582897154596	3625.914761974553	7069.133564061337	346.0866077915184	20.651394753515607	60	55	21	1	34	0.19571570796943913	0.3066995340520853	0.303746222204989	0.19383853577348803	
3850000	-31768.23259487167	-30187.017425034726	-1581.2151698369457	-30187.017425034726	472.0194321339018	3.9824441881997252	3.3350095958192466E-5	0.42749299612637864	3.246333971759106E-5	2.5187743394192067E-10	0.4655369412040603	-1537.8180760517814	23599.622232688802	3313.2334901873865	7828.709881677892	47.96335704694633	35.02291788863698	56	66	15	9	25	0.20736267536051325	0.297054351125527	0.3017444377404731	0.19383853577348803	
3860000	-31812.176280823976	-30186.531482816827	-1625.6447980071505	-30186.531482816827	526.6424232752215	4.149031225463517	3.025928475171227E-5	0.49632346850527853	2.8110809230357037E-5	2.9160749141933453E-10	0.5565332800070135	-1583.6882164132294	30309.513130629563	6013.752803143385	742.0177428235052	306.89124873978346	51.1656442045725	58	77	2	2	32	0.2006665996737518	0.297054351125527	0.3017444377404731	0.20053461146024948	
3870000	-31791.178112716974	-30180.673770546637	-1610.5043421703363	-30180.673770546637	526.6658853195897	4.0390928513225735	3.2420921993080425E-5	0.45661694896198085	3.030265249214931E-5	2.138653024107851E-10	0.46593621046526185	-1569.347421118007	30899.074441307894	5057.373235679789	446.03814049428325	268.31519765679695	54.535944199623344	52	82	7	4	26	0.19967025981239755	0.3015922159868308	0.29720657287916935	0.20153095132160373	
3880000	-31757.765669907843	-30200.176366417727	-1557.5893034901178	-30200.176366417727	379.68634601975157	4.001843096359837	4.1044748827238975E-5	0.4794898412108076	3.9856270725516324E-5	4.109363780313138E-10	0.48819335626547805	-1520.5962892080577	21135.366515750295	4256.8907515001665	143.53552599771555	22.87141991766766	21.852434888481284	60	75	8	9	19	0.19967025981239755	0.30631466893651	0.299464955147759	0.1945501161033349	
3890000	-31678.666719470533	-30195.411313805893	-1483.2554056646395	-30195.411313805893	292.2756391016529	4.001843096359837	5.9174280352583975E-5	0.46952199150956325	5.99828565666877E-5	8.811577128826389E-10	0.48664535002912945	-1447.811721066689	12877.333592763734	3092.520565196059	27.42025053137693	36.94325136647805	26.83418103704401	59	76	12	3	21	0.19967025981239755	0.30631466893651	0.299464955147759	0.1945501161033349	
3900000	-31732.74650409809	-30187.84809826203	-1544.8984058360595	-30187.84809826203	414.37108565712714	4.1623959210344825	4.3568278965716115E-5	0.4664092750304513	4.395088320637572E-5	4.5236916691742685E-10	0.49170264775754435	-1505.3588832320313	17434.650928030675	3646.2067115439836	1075.8323100897915	39.434906156337	52.59817106185072	61	73	2	30	5	0.19967025981239755	0.30293895803314225	0.299464955147759	0.19792582700670264	
3910000	-31706.390107558174	-30179.451665312063	-1526.938442246111	-30179.451665312063	339.3869413530067	4.1623959210344825	4.9734005495623E-5	0.41587247536354494	4.929908204625845E-5	3.9967723046599517E-10	0.4126285616308006	-1488.251323506113	15485.924989944631	3946.533037303674	781.3212199736147	50.007104473651495	46.54661124109635	55	75	7	9	25	0.20414804974480322	0.30293895803314225	0.299464955147759	0.19344803707429697	
3920000	-31796.83095033465	-30202.54356885318	-1594.28738148147	-30202.54356885318	462.6625540245891	4.07215252541179	3.0265898150057388E-5	0.4457859801340477	2.9636504950441068E-5	1.5216206193882897E-10	0.42190896454896953	-1552.700629677909	28616.05795707499	6851.8290830738	886.666006985255	27.216612425556406	69.87205545535623	54	79	3	33	2	0.19500923291816086	0.30974303381030327	0.30179969619724034	0.19344803707429697	
3930000	-31845.560908454747	-30184.32068568613	-1661.2402227686196	-30184.32068568613	733.0883533707494	3.9073807301368984	2.0819839313718988E-5	0.4703925015566724	1.9976774758040576E-5	8.596195640760031E-11	0.4484643722774718	-1619.1109186239455	45918.86761692665	9570.677594400213	562.7359068890814	32.14063157044213	69.2838479893058	49	84	3	33	2	0.19876534169589838	0.3006090960627591	0.30179969619724034	0.1988258660441036	
3940000	-31706.763855400648	-30159.239050327695	-1547.524805072953	-30159.239050327695	397.7076925013224	3.9319722046983485	4.0018499231838305E-5	0.4767505313497995	3.848889222545056E-5	3.6179524038783317E-10	0.47599429758337647	-1508.5320229750537	22249.50640584124	4757.417115696153	631.8519753026374	20.37881300679666	28.976522656909072	58	79	2	26	6	0.19350133878837045	0.3049393379364568	0.3027334572310706	0.1988258660441036	
3950000	-31809.358236646545	-30189.73374179717	-1619.6244948493766	-30189.73374179717	562.8535276490729	4.0972003774548185	2.729538952287613E-5	0.4411311899539396	2.655075899070705E-5	1.3986475720748939E-10	0.44468210684886184	-1579.2733369534717	28227.3201284943	7499.424855234193	1330.456265840144	25.338701093764545	22.325767781169365	54	80	5	26	6	0.19311281185563314	0.3049393379364568	0.30615707385100005	0.19579077635691147	
3960000	-31798.61052528363	-30176.97462002932	-1621.635905254311	-30176.97462002932	534.0833949130448	4.0972003774548185	2.770275967495453E-5	0.4299997073550867	2.708993284440245E-5	1.393393460939663E-10	0.43194888929321723	-1584.3158083148528	25996.66553293559	7863.525726665876	33.25066434736489	23.564443400778316	28.671092875245	57	79	5	4	26	0.19311281185563314	0.3049393379364568	0.30615707385100005	0.19579077635691147	
3970000	-31782.94331329905	-30189.933557987195	-1593.0097553118533	-30189.933557987195	492.2540797254866	4.324232082776452	3.415270957366719E-5	0.4773334327564509	3.435358646731261E-5	2.888392758534382E-10	0.4882694613706918	-1552.1238434229588	23319.595310660407	5881.7611117626275	1369.5722032865565	37.10395991420773	51.21377193050557	46	89	4	15	17	0.19436763660707757	0.3011338500739662	0.30615707385100005	0.19834143946795765	
3980000	-31777.83744452035	-30189.370552445514	-1588.4668920748386	-30189.370552445514	417.2421110686933	4.324232082776452	3.6810784384859224E-5	0.4944061872308005	3.699096809225901E-5	3.575118915987668E-10	0.4970069438494262	-1549.5689233050482	19637.65726000663	5877.175027370074	154.21528786699295	96.91799975244714	44.37581375111533	48	86	9	8	20	0.20254106071245936	0.3032728141701999	0.29584468564938454	0.19834143946795765	
3990000	-31760.35492320451	-30166.08581646441	-1594.2691067401015	-30166.08581646441	489.9785562380882	3.9030942638178114	3.277936088421772E-5	0.5579315958722642	3.250763676329734E-5	2.6757933112211117E-10	0.5021845067166254	-1556.1952158276806	24943.347353177316	5316.668870937485	99.002659124965	42.43608727433343	30.804449504027556	51	85	6	15	14	0.20254106071245936	0.3032728141701999	0.29584468564938454	0.19834143946795765	
4000000	-31735.624688318258	-30187.057946217727	-1548.5667421005305	-30187.057946217727	390.88640313374884	3.9030942638178114	4.011884253491253E-5	0.4878825021065412	4.053535615717619E-5	3.7153700354783546E-10	0.46297466820630534	-1511.8940676428135	15869.037303986532	4807.015968351473	65.19686553561021	18.72231105948007	34.971407360054585	49	86	7	28	1	0.18920549924670654	0.3032728141701999	0.29584468564938454	0.21167700093371047	
4010000	-31675.42800386465	-30186.055367737743	-1489.372636126908	-30186.055367737743	334.06477617057953	3.9723694796137776	5.24759149515866E-5	0.45763916590361065	5.283498977890228E-5	5.559882359869604E-10	0.44370874154329676	-1453.914512173076	12065.177856188	3538.606936503212	22.565429715921287	14.020414589092978	36.83898356492471	55	79	16	9	12	0.18920549924670654	0.3032728141701999	0.29584468564938454	0.21167700093371047	
4020000	-31683.518790212922	-30197.75424124629	-1485.7645489666334	-30197.75424124629	284.14367763579037	4.107604501651757	6.013537283549536E-5	0.44260153569464467	6.128964429219582E-5	7.468540235064785E-10	0.4488518720102195	-1450.0446254421872	12601.859535140266	2535.976718348235	57.641945386668546	58.53044993208728	27.098146415093005	55	79	2	1	34	0.1900352481967764	0.29835294260368916	0.3071837949600741	0.20442801423946183	
4030000	-31602.258796727947	-30170.320027438916	-1431.9387692890286	-30170.320027438916	192.43894197750924	4.107604501651757	8.28142815885622E-5	0.44493313167525567	8.32849091579745E-5	1.4627881448567612E-9	0.4658580062519554	-1398.3473964117393	6804.829390986582	2509.2734025259415	63.765519597179676	29.579329962351476	15.729210422815983	60	73	2	22	14	0.2012617695522631	0.29835294260368916	0.30175495119891754	0.19863033664513163	
4040000	-31619.101278503855	-30198.547797770694	-1420.5534807331594	-30198.547797770694	204.61934919634388	3.985565381422527	9.065942648323337E-5	0.42835017954748084	9.225577710729181E-5	1.5877998148507538E-9	0.4409528039152791	-1386.8293341044657	8570.621431200896	2197.5971667586095	46.259133144950304	21.479640917214773	25.596579629836285	58	75	12	25	1	0.2012617695522631	0.29835294260368916	0.3012986286634936	0.19908665918055557	
4050000	-31598.804187872454	-30175.21772616739	-1423.586461705066	-30175.21772616739	170.4773091159565	4.016864391140571	8.939709118979988E-5	0.4541514271562648	8.85009407696339E-5	1.7959749530113306E-9	0.4763916743838631	-1389.6022921246954	7509.541163350769	2527.926364639513	105.33159536634624	23.56936187021464	16.399037306490012	62	71	5	30	3	0.2012617695522631	0.29835294260368916	0.3012986286634936	0.19908665918055557	
4060000	-31569.520129963337	-30179.807946090066	-1389.7121838732705	-30179.807946090066	160.13281432143606	4.017433850273983	1.0340349870458853E-4	0.43589950923951415	9.881929062391066E-5	1.920558300472318E-9	0.4354351810147985	-1354.8464445087775	8284.504212984017	1869.5818235273368	94.79129124610975	6.963321222286291	23.16042599447361	65	68	5	18	15	0.2012617695522631	0.3004956743758965	0.30769840389211384	0.19054415217972803	
4070000	-31575.55686321783	-30186.33873969391	-1389.2181235239182	-30186.33873969391	160.9331798733177	3.965682840450757	1.0636707212253764E-4	0.44337325900330277	1.0397064521816765E-4	2.1212591955594185E-9	0.42615350173124483	-1357.8796851327927	5397.265796236431	1401.7140063102959	24.14065910774765	10.709127271955268	16.054616511825696	70	65	6	14	16	0.2031128461629343	0.2869377744609092	0.30605210290377033	0.20389727647238767	
4080000	-31598.368008894642	-30184.871662845067	-1413.4963460495765	-30184.871662845067	170.8626702981256	4.111596539993005	9.350329856548012E-5	0.4520516379726623	8.95336210846547E-5	1.8133706874838831E-9	0.4584434379494142	-1379.527901967593	5394.367529332874	2312.473579682232	107.48955560885142	6.068668324693125	17.089723038467554	74	61	3	15	18	0.2031128461629343	0.2958980262925872	0.30605210290377033	0.19493702464070967	
4090000	-31596.386666116723	-30174.347145930347	-1422.039520186377	-30174.347145930347	184.10383356146252	4.111596539993005	8.297763196370884E-5	0.45008585404013146	7.986185054388879E-5	1.352394206944977E-9	0.45765745999039414	-1389.063920515398	7166.912158188896	2079.5485246648814	53.72833055872653	10.252465093063382	16.016163234119222	68	66	4	6	27	0.20432061936886609	0.2958980262925872	0.30605210290377033	0.19372925143477787	
4100000	-31612.676854581547	-30172.44386790534	-1440.2329866762077	-30172.44386790534	192.56443180433104	4.265089446622909	7.563545272684769E-5	0.45633671924878444	7.356542270602556E-5	1.0654497254407737E-9	0.44445138529170297	-1406.215551023388	8240.215285904775	2948.0600688715144	104.05699679891914	10.601195608444645	12.974124416397823	65	68	6	5	27	0.20432061936886609	0.2958980262925872	0.30605210290377033	0.19372925143477787	
4110000	-31586.553439698844	-30190.671255563622	-1395.8821841352208	-30190.671255563622	150.1595193611554	4.007283331429078	1.0737934434418126E-4	0.4443739071127076	1.0524313959726256E-4	2.1835205171584284E-9	0.4399394807556829	-1362.9646742140176	6084.090433002272	2125.8684888897965	41.46497986620359	16.3207615071741	22.869421640644955	56	79	5	11	20	0.19405922168821899	0.2948584495872383	0.31631350058441743	0.1947688281401268	
4120000	-31581.873334006817	-30187.312967467886	-1394.5603665389306	-30187.312967467886	155.81599626060589	3.896412352638819	9.886677618109525E-5	0.4186199622247563	9.756758743075346E-5	1.7984798782409205E-9	0.43255850787605776	-1363.269784876278	6600.627198020023	1783.3337020407635	13.509185087800654	12.391120551493035	10.919178485932965	65	71	12	21	2	0.19772799191499899	0.2948584495872383	0.31264473035763746	0.1947688281401268	
4130000	-31601.43542917159	-30186.751524299467	-1414.683904872122	-30186.751524299467	181.98810003272104	4.123276383582758	9.646047085742845E-5	0.44755576758625126	9.41102479690483E-5	1.5188609207710095E-9	0.4180554429470471	-1381.5352217347372	8956.071147031356	1902.6162953197077	13.234963671334539	20.135128076774418	17.644231888178776	64	72	14	16	5	0.1973661816468558	0.30047843878607955	0.3070247411587962	0.19513063840827	
4140000	-31654.101198945187	-30223.14031822134	-1430.9608807238487	-30223.14031822134	178.5853038325355	4.087675288765915	8.375772813111933E-5	0.34362864157668355	8.126609270488272E-5	8.716779896534412E-10	0.35325721970812235	-1398.208916347509	6468.097935140604	2679.524356682228	46.58839761650129	10.996833045799182	17.729486255553606	71	64	1	4	31	0.19748681784791872	0.30035780258501665	0.3070247411587962	0.19513063840827	
4150000	-31620.720144841405	-30178.309935771136	-1442.4102090702693	-30178.309935771136	181.95590401224155	4.087675288765915	8.29877323454716E-5	0.45685600300474855	8.273679584403774E-5	1.548723240248557E-9	0.4692419572079421	-1408.9703548296109	6188.943020392725	2472.873126281246	43.82352471102573	34.90744621722594	13.996647301030226	75	60	9	19	8	0.19748681784791872	0.3070657445236795	0.3003167992201333	0.19513063840827	
4160000	-31675.29426067492	-30196.704876988835	-1478.5893836860832	-30196.704876988835	214.0379836874594	4.087675288765915	6.802354698785943E-5	0.4737461923399796	6.88322606026028E-5	1.0482067624310243E-9	0.4689121062644751	-1442.0550120795153	8669.869806341412	3045.3833355423453	467.0618553497614	52.88267559920702	19.377703447135136	67	68	2	19	15	0.19748681784791872	0.3018674886756658	0.30362316559419583	0.1970225278822212	
4170000	-31646.20380964843	-30177.709893286028	-1468.4939163624017	-30177.709893286028	197.1761110289444	4.107555168566125	7.360340013948229E-5	0.39287122244117334	7.433787401285889E-5	1.048217903343626E-9	0.4358022125115573	-1434.9417453895192	7558.705790269431	2406.9952692681577	39.98837711902544	20.459025067199583	27.912404766169004	69	68	10	14	10	0.1985326634430128	0.2976108715650095	0.30362316559419583	0.20023329939778345	
4180000	-31653.127160929307	-30161.483727661314	-1491.6434332679944	-30161.483727661314	278.10447119376863	4.071475062893494	6.161619045576708E-5	0.38424510949519264	5.995942696084539E-5	6.361580270096975E-10	0.412036041231931	-1457.7454734409391	10430.166109389504	2533.227035468126	37.09569150175735	24.487851105946806	21.62968876014022	65	72	15	6	13	0.1985326634430128	0.2976108715650095	0.30362316559419583	0.20023329939778345	
4190000	-31641.20463652641	-30169.863488148298	-1471.3411483781117	-30169.863488148298	254.37268210709232	4.059552689765054	6.542328932565671E-5	0.4062134523887501	6.327480329806033E-5	7.28168123364931E-10	0.41968491574429917	-1436.8247207114678	9948.6878907717	2633.6722982470983	59.29493345639967	15.927921172988585	28.683303489342865	67	66	9	23	6	0.1985326634430128	0.2976108715650095	0.30362316559419583	0.20023329939778345	
4200000	-31646.449884157544	-30170.340644002757	-1476.109240154785	-30170.340644002757	236.77037211395702	4.059552689765054	6.522282712053101E-5	0.4627031435863947	6.246864699465976E-5	8.866218173912623E-10	0.465332233703311	-1441.4677112009394	12188.562620194629	3201.882752006274	64.12301330446664	21.667525145531776	14.426116353876383	65	68	5	31	2	0.19393025042782244	0.30221328458019986	0.30362316559419583	0.20023329939778345	
4210000	-31651.580438222416	-30181.044321153197	-1470.536117069219	-30181.044321153197	247.74548831346948	4.059552689765054	6.824197490555337E-5	0.4055658965838143	6.458439460150616E-5	6.724388565643088E-10	0.3947145039694494	-1436.607230693468	10041.690113788862	2624.0897110896267	85.59175298299094	10.456263177826044	14.57928260825257	71	63	13	17	7	0.19351099516043496	0.30221328458019986	0.3095103256013451	0.19476539465802165	
4220000	-31666.92415194051	-30162.619169659316	-1504.3049822811938	-30162.619169659316	252.70182744950506	4.094950078643294	6.268821542051229E-5	0.4366021151665367	5.8213847234191406E-5	7.710275251597688E-10	0.44866717669728307	-1468.3167777819274	10676.037497833206	3008.4039863390635	120.03040283070864	73.83381696412785	18.813175029072458	73	62	6	10	20	0.1957918928085315	0.3068421531681368	0.30260055936531166	0.19476539465802165	
4230000	-31681.615107225774	-30160.964343821626	-1520.6507634041486	-30160.964343821626	276.2806360130989	4.34981605832213	5.823697242638944E-5	0.40206059101447283	5.402969685464035E-5	5.151245857440674E-10	0.3997774977518946	-1485.4601015394792	10847.963405475835	3432.6519636542803	89.55305245436129	13.608734673025902	24.097654776722855	71	64	9	4	23	0.19886684846402414	0.30074580412123114	0.2997343901998821	0.2006529572148642	
4240000	-31710.814960283482	-30169.42671109884	-1541.388249184642	-30169.42671109884	329.86157667543085	4.34981605832213	5.033229156006635E-5	0.505312108362613	4.7868224456482416E-5	6.129587390734849E-10	0.48993172560807113	-1499.8063500656256	12543.384032471811	3936.744581795943	120.01161257650396	442.02538832663095	23.198894354409212	69	65	6	3	28	0.19986139147621018	0.30074580412123114	0.2997343901998821	0.19965841420267816	
4250000	-31643.61770624014	-30171.522224066237	-1472.0954821739028	-30171.522224066237	237.9319569726453	4.34981605832213	6.818121827579901E-5	0.420620207507738	6.796081623569997E-5	8.73753414166827E-10	0.43041193538360967	-1437.4989989708763	9401.294292969047	2238.834322149406	100.02684543983395	41.73234387967844	16.030021523721953	70	65	11	6	19	0.19817501879108101	0.3024321768063603	0.2997343901998821	0.19965841420267816	
4260000	-31633.69104403368	-30175.329400446928	-1458.3616435867511	-30175.329400446928	187.38641310888812	4.207827216823674	7.69548660154644E-5	0.4489859049843882	7.510254167092394E-5	1.4282098297824418E-9	0.49005482594925076	-1425.2849780862837	8693.744875748396	1896.977354829765	37.149702548032415	26.447177046062933	8.514015450518235	72	63	20	7	9	0.19485734973234992	0.29756756141515867	0.3079166746498148	0.19965841420267816	
4270000	-31671.931254658815	-30205.42367360273	-1466.5075810560836	-30205.42367360273	188.6827561976199	4.03202009152231	7.175540546624777E-5	0.47998790659872365	7.071112110759354E-5	1.428490243726712E-9	0.5310239890374988	-1431.829476612382	8945.408048071486	2675.358419774368	43.25064701418561	48.61727951330888	10.407161633463685	68	68	14	9	12	0.1986425280853356	0.30870754788529625	0.30978250751915865	0.18286741651021107	
4280000	-31679.97662424633	-30204.700047530103	-1475.2765767162284	-30204.700047530103	216.75914703579286	4.164924893811281	7.231927998882359E-5	0.39523835608272606	7.246507864477722E-5	1.0262508961696814E-9	0.4390042038566823	-1438.842278470907	7902.148751744449	2576.7953005217714	1000.5043161679334	31.89848496998893	15.932193312123944	69	64	6	17	15	0.19712758421295395	0.2946624415192656	0.31813994354161096	0.19007003072617107	
4290000	-31661.306120373796	-30174.536866349466	-1486.7692540243286	-30174.536866349466	201.3061952938112	4.164924893811281	7.81912225122169E-5	0.45039204408083244	7.475599925004668E-5	1.4467257500926878E-9	0.49679095308614574	-1448.2078703242921	8177.4936023822365	2171.693080758073	1307.1169648911073	200.87226466951932	28.56569200217443	71	64	5	3	28	0.20552013522866563	0.2946624415192656	0.3097473925258993	0.19007003072617107	
4300000	-31680.911916345394	-30203.795209314358	-1477.116707031036	-30203.795209314358	206.59861353086137	4.257236303341129	7.722810591959086E-5	0.41619658951681004	7.36135614215517E-5	1.2866339382289477E-9	0.4658979546748819	-1441.214948146057	12027.212579983201	2061.6715697079917	196.85218842377625	67.38660378453643	17.392188475109062	68	64	7	10	22	0.20552013522866563	0.2946624415192656	0.3097473925258993	0.19007003072617107	
4310000	-31666.013016979174	-30184.285027944916	-1481.727989034258	-30184.285027944916	218.86171677371817	4.134310166917192	7.008101320650285E-5	0.47541757501081	6.737754937726756E-5	1.2171732741895258E-9	0.510159672289281	-1443.0958537212946	9116.36361328791	2591.9043998900615	2277.234219723779	35.676015381069234	26.87350156782261	64	62	10	27	8	0.1955963301166356	0.30715797999306677	0.3059746326856395	0.19127105720465973	
4320000	-31663.89908322445	-30183.45938407506	-1480.43969914939	-30183.45938407506	239.65876785599755	4.35563338904423	7.029784692869424E-5	0.4812959314386482	6.67549163273182E-5	1.0667492795263677E-9	0.48292958830976895	-1442.1891444866671	9942.534132347417	2661.7041504198514	1745.1528972280944	32.24784772300953	22.16799855233845	64	68	1	20	18	0.19850753102600496	0.30715797999306677	0.30306343177627015	0.19127105720465973	
4330000	-31624.26295874253	-30166.95559972479	-1457.3073590177387	-30166.95559972479	198.73112746331145	4.071165167451219	7.82247629868688E-5	0.4349755264888444	7.593878326011179E-5	1.1705539039179741E-9	0.4508607164034681	-1418.3564542674285	9414.106881526774	5148.386677387468	2973.843123604774	27.669615366970564	14.381455181454529	66	4	63	9	29	0.19850753102600496	0.30404304909460844	0.30306343177627015	0.19438598810311805	
4340000	-31604.582265708377	-30198.025305312607	-1406.55696039577	-30198.025305312607	165.80011434612493	4.38495292099665	9.215351787439808E-5	0.44159622047869335	8.48399443517568E-5	1.671941242140349E-9	0.4588824497107284	-1367.6364367855729	8361.930827260143	1857.6425000051515	2338.4325841884734	108.76016388077171	11.330987079367281	68	9	55	2	37	0.19366728930409072	0.30404304909460844	0.3056483484712529	0.1966413131300496	
4350000	-31626.145802223193	-30185.563772710262	-1440.5820295129304	-30185.563772710262	213.3090855125094	3.816148712312195	7.855950104729667E-5	0.45900225171554354	7.341403483310083E-5	1.3293031675015024E-9	0.47942127474507107	-1400.7683877351535	9812.966269429333	888.5927038269828	3148.8296582417142	23.81823890532214	15.088691170730437	67	1	64	4	35	0.19366728930409072	0.30404304909460844	0.3056483484712529	0.1966413131300496	
4360000	-31606.864965954275	-30172.112172077716	-1434.7527938765595	-30172.112172077716	192.45917454124546	4.2185076649069835	8.549081300227939E-5	0.44158116969507777	8.102274249215696E-5	1.540901177264281E-9	0.45668109268645246	-1392.3630119076327	7170.749755958373	5713.356005737955	2301.9117616599274	1381.8394262321099	11.960300044939885	55	21	57	1	37	0.19366728930409072	0.30875363465545597	0.30107396208554654	0.1965051139549084	
4370000	-31626.510512588124	-30186.781568487782	-1439.7289441003422	-30186.781568487782	202.81078950589094	4.306180978627573	7.839861835180387E-5	0.4703445751562106	7.461564401422234E-5	1.3880213855706895E-9	0.49428051237193354	-1400.7106866495305	9099.932396265996	4841.638750587452	3339.983191766191	23.118959534454977	11.206725208071104	56	52	24	8	31	0.19366728930409072	0.2931459424143991	0.3166816543266034	0.1965051139549084	
4380000	-31615.2862495603	-30185.892651041388	-1429.3935985189125	-30185.892651041388	196.98294964265148	4.306180978627573	8.073862237252209E-5	0.48993469109592974	7.711929636234133E-5	1.5100788494035148E-9	0.5061419082707787	-1392.2395785282654	8566.71609852347	2627.6923605284073	1735.3427461040537	15.03021675803175	9.329316703592356	59	72	2	6	32	0.19404997322808715	0.2931459424143991	0.3166816543266034	0.19612243003091198	
4390000	-31598.291544346164	-30202.686415596254	-1395.6051287499088	-30202.686415596254	160.2314129284132	3.8937456131811303	8.53592174516073E-5	0.46069490689814596	8.426024737335747E-5	1.7480672489992902E-9	0.49057917432066217	-1358.229778477605	8116.556506829305	2612.0792594036993	2559.056871738451	14.392763250955776	7.361639986787869	56	29	49	4	33	0.19671401501866065	0.2931459424143991	0.3166816543266034	0.19345838824033848	
4400000	-31597.75102866856	-30179.9083775599	-1417.8426511086632	-30179.9083775599	179.35451340806202	4.262324814145133	8.216212348914975E-5	0.4795085793864893	8.101589722168453E-5	1.7433450604751976E-9	0.5113450642296364	-1379.7755164309372	8404.186218482335	3817.733618639626	2084.49716663192	29.669286132463178	10.292937719299397	41	34	59	1	36	0.19671401501866065	0.2931459424143991	0.3129464363029886	0.1971936062639533	
4410000	-31692.38479729515	-30202.043281259004	-1490.3415160361471	-30202.043281259004	258.1380908969513	4.211053599871827	6.237416080660304E-5	0.42221053764997096	6.18295344583097E-5	8.019902836057243E-10	0.4456635182279278	-1448.4046462900383	10373.952107367184	7092.5982647000565	2625.1075824802533	533.4066434920526	20.279743325289626	32	42	61	1	35	0.19671401501866065	0.2931459424143991	0.3129464363029886	0.1971936062639533	
4420000	-31677.321281194618	-30211.81946072294	-1465.5018204716757	-30211.81946072294	231.92152678489654	3.961153708227237	7.355235766067884E-5	0.4401217129608581	7.326461429629589E-5	1.242755450159284E-9	0.47227631495691985	-1426.1146526367954	4662.080342439527	8326.187869814334	3166.1047037721432	36.108746446280094	18.902892486846376	6	63	67	8	27	0.19671401501866065	0.2924497475116593	0.3136426312057284	0.1971936062639533	
4430000	-31758.540373250446	-30214.879988984754	-1543.6603842656905	-30214.879988984754	327.6532409777151	3.961153708227237	4.321624215998873E-5	0.5301532254512662	4.3559420928727543E-5	6.624249693769195E-10	0.567309338260938	-1499.4021448873766	65090.197137982665	13960.869594858397	4984.800087126638	25.093515616071468	19.942367439843228	12	58	65	16	20	0.19270452141695532	0.3046946961157387	0.29916406101984144	0.20343672144746616	
4440000	-31745.080371984404	-30215.793821844854	-1529.286550139551	-30215.793821844854	269.7073614929511	4.02710082626814	5.031652618098882E-5	0.48983088868492103	5.194529578142482E-5	7.214054153409598E-10	0.5142727028250687	-1487.8120711004922	15327.13125854253	8691.166123484285	3077.971412522537	20.603361540117724	37.6341425489577	7	83	46	19	16	0.19270452141695532	0.3028179399801852	0.3005317400248352	0.20394579857802592	
4450000	-31680.21242863556	-30199.881932292014	-1480.3304963435476	-30199.881932292014	232.34744842197506	4.053204676908319	6.610322902521793E-5	0.4768297115025575	6.79872581082519E-5	1.1584581546385069E-9	0.5038159604071354	-1440.8801616173935	13950.151816936313	6624.611891959227	2107.9037964319914	26.016798040832356	14.786225293749522	18	71	47	23	12	0.20018551007634047	0.3009353927591306	0.3005317400248352	0.1983473571396953	
4460000	-31641.650048641317	-30204.584558713028	-1437.065489928288	-30204.584558713028	180.31683031049647	4.116800495306593	8.350553991078071E-5	0.5052151070517605	8.475111697714127E-5	1.8573958341562662E-9	0.5131547226109112	-1396.6003477501847	25656.84243438108	5140.8689571105015	1876.4548700940527	16.5885249100198	21.482650374940913	4	87	45	22	13	0.20018551007634047	0.30333192836389067	0.3005317400248352	0.19595082153493523	
4470000	-31646.011955531754	-30200.881625653605	-1445.1303298781495	-30200.881625653605	173.05893690456026	4.054878037329773	8.849860075389386E-5	0.4338232263179314	8.881453682077785E-5	1.5554098160119928E-9	0.43487328867170055	-1406.6139891122361	12690.20091702718	6359.1239544003665	2104.3863592381176	12.945110479685031	8.894581510257932	11	74	54	22	10	0.20018551007634047	0.30333192836389067	0.3005317400248352	0.19595082153493523	
4480000	-31629.81481007697	-30186.028788131796	-1443.7860219451738	-30186.028788131796	187.3773389816864	4.054878037329773	9.24916697774452E-5	0.42628096260078535	9.195096761050566E-5	1.8261917034077643E-9	0.4601458207129564	-1403.9876905801552	11674.500214889546	6200.305974137917	1556.8537029485713	134.03171631290454	16.479075425370837	2	81	55	2	31	0.19972861410566622	0.29677147148923827	0.3070921968994876	0.19640771750560948	
4490000	-31577.10304245823	-30172.095105442688	-1405.0079370155433	-30172.095105442688	158.01423087528028	3.988163180174812	9.92301013701215E-5	0.4283552259145108	1.0098205770416057E-4	2.01736293653484E-9	0.4490482063525947	-1366.3532123285834	8696.466582040515	4769.366796170531	1738.8052679195644	77.35503251711138	14.985261260851543	7	67	62	2	33	0.19972861410566622	0.29964860414987515	0.3040406623590904	0.1965821193853698	
4500000	-31588.91649149388	-30184.695063575666	-1404.2214279182144	-30184.695063575666	130.61243172545855	3.988163180174812	1.0903705295818587E-4	0.43212650688869986	1.1011756106223632E-4	2.4522876129382997E-9	0.4446441665127972	-1365.0939820540937	4465.107714357778	5875.118216138844	1816.8220932689987	182.99688419707195	19.04162932038818	1	68	65	5	32	0.20181694701642136	0.30606103387796685	0.2955398997202436	0.1965821193853698	
4510000	-31614.56142332489	-30185.302042244668	-1429.259381080222	-30185.302042244668	146.29242905796374	4.248337403387469	1.0539795334145326E-4	0.41111338316199947	1.0207211243871007E-4	1.850339133681912E-9	0.41164621710516597	-1389.38638614354	14384.170157596052	3797.62056974725	1846.7191025859938	137.51902915610435	15.766319982105284	18	55	62	5	31	0.19538453115074134	0.30305180901567896	0.29854912458253147	0.20301453525104982	
4520000	-31607.084124185487	-30177.04903922704	-1430.0350849584481	-30177.04903922704	143.92119910911322	4.248337403387469	1.0041666521966239E-4	0.4853398175382811	9.612079885600272E-5	2.4396385705184447E-9	0.49544597401672136	-1390.3947182655224	8929.683120688045	4698.438983309294	1342.4470446376486	215.39713091163387	16.048681596107155	8	69	59	7	28	0.19538453115074134	0.30305180901567896	0.29854912458253147	0.20301453525104982	
4530000	-31582.939202846126	-30180.548313317584	-1402.3908895285408	-30180.548313317584	118.64479432949204	4.248337403387469	1.2834272915014387E-4	0.4651340337563468	1.2037289373547552E-4	3.154336642363569E-9	0.4463317523034224	-1362.8559343555512	11429.12652280014	4850.627382862529	1502.8823088087584	116.82536638443347	20.491813041326413	5	67	62	12	25	0.19538453115074134	0.30305180901567896	0.29854912458253147	0.20301453525104982	
4540000	-31578.75475109179	-30192.11554631048	-1386.6392047813101	-30192.11554631048	123.70061378387906	4.0962098400328175	1.3168211437489342E-4	0.4072857769818191	1.26267242385652E-4	2.8150701196423333E-9	0.4051040705703874	-1349.4433139394016	5485.398373656926	3853.500746090706	1270.5510996595206	57.41094881653409	23.346408939187093	35	40	59	5	32	0.19538453115074134	0.29200056532924373	0.3161211489045749	0.1964937546154416	
4550000	-31590.410161400847	-30209.970924060806	-1380.4392373400412	-30209.970924060806	147.22318473578326	4.1450805219540054	1.2371662743688232E-4	0.4529073339560342	1.2153317003381117E-4	3.2101824555903717E-9	0.45602987851726023	-1341.3111475005285	9001.226292032601	4902.035242360623	1304.742971294289	152.27866269817196	10.99157113146219	13	57	66	1	34	0.19951017169570193	0.28884952925739066	0.30913737724962176	0.20250292179728724	
4560000	-31586.94422382587	-30195.929497251745	-1391.014726574125	-30195.929497251745	131.41747236956613	4.1450805219540054	1.2289756687127094E-4	0.3485127185390937	1.2012101925836958E-4	1.7703744853553406E-9	0.34607590736221067	-1352.5988869150874	7060.0301638385945	3677.3428347971453	1707.882608725848	154.50704870175363	14.697788354086184	17	58	60	4	32	0.19516582408329478	0.29004525485647914	0.32439525578039674	0.19039366527983095	
4570000	-31598.260446541455	-30188.499854177066	-1409.7605923643882	-30188.499854177066	150.23404818963854	4.1450805219540054	1.1345894120561186E-4	0.4013024806582745	1.1104415430895647E-4	2.0927707458268922E-9	0.4082029883411959	-1370.522857311845	10730.275772253959	6207.517785598202	1467.0900440533514	94.04883212563252	18.646471196855604	2	69	67	1	32	0.20501651552802114	0.29004525485647914	0.31231370167334865	0.19262452794215268	
4580000	-31614.928258090196	-30193.796492749865	-1421.1317653403319	-30193.796492749865	161.30850972187625	4.1450805219540054	1.0089195343156083E-4	0.4929350765822829	9.898045160591521E-5	2.538639082145416E-9	0.4971202470645198	-1381.7343628948433	8529.218683000683	5332.375006570883	1543.684119554349	121.73531313586966	25.6735315482473	5	65	63	5	33	0.1859381333532148	0.3066079946900731	0.31155491893984416	0.19589895301686946	
4590000	-31579.008381982236	-30187.536908664137	-1391.4714733180992	-30187.536908664137	142.49546177299325	4.1450805219540054	1.1376747483165012E-4	0.4185608060786457	1.1422011698892403E-4	2.121741335784316E-9	0.40139278041979687	-1352.366507787138	8682.73498010991	4593.279877325647	1609.9186849160133	146.5382303674438	14.301648551032198	12	61	61	2	35	0.20408755227069045	0.28858892182079454	0.3097975408974254	0.19752598501109117	
4600000	-31578.18971634059	-30184.349172955768	-1393.840543384822	-30184.349172955768	135.9255990658422	4.0687926358474	1.2649003319184222E-4	0.44300757566103316	1.2242491397507644E-4	3.121899539855026E-9	0.4483893605556353	-1356.830472894489	3459.0776068506007	4438.5641580911715	1698.4318250258893	22.02445735081834	20.798210508813774	11	63	61	3	33	0.20408755227069045	0.28858892182079454	0.31058734846766883	0.1967361774408477	
4610000	-31623.536357315465	-30226.793200387237	-1396.7431569282278	-30226.793200387237	133.4813218488339	4.064012015758619	1.2012751282110464E-4	0.4423431650028884	1.1575245964428105E-4	2.674379027723685E-9	0.4375501474499899	-1359.0257605650413	6343.124339111133	4406.848588910177	1884.3170173269468	33.2146863454883	15.747675770609238	5	63	67	11	25	0.2072392319254687	0.2960946417335703	0.2999299489001148	0.1967361774408477	
4620000	-31604.357239397523	-30190.591399888097	-1413.7658395094259	-30190.591399888097	157.0640770657843	4.1727018805287095	1.0813501559267957E-4	0.43050792517009534	1.0661626790490651E-4	2.0430792651802177E-9	0.42236538271542373	-1374.7056382271142	8995.148459439764	5398.339389912783	1866.6115665988634	75.28028166701131	20.352816024579067	13	57	65	5	31	0.19564281844090456	0.30769105521813445	0.3009990885237177	0.19566703781724482	
4630000	-31584.368436615863	-30182.541382294407	-1401.8270543214578	-30182.541382294407	178.01914438827146	3.999109698426701	1.0604334193452228E-4	0.4644753950656802	1.0497585182174747E-4	2.3937692395791996E-9	0.465955442445021	-1362.2206870414216	6579.958747863743	6560.324725161676	1842.4434304193808	152.1331590310739	17.017230678866596	59	8	66	2	36	0.19564281844090456	0.29870020896551636	0.3099899347763358	0.19566703781724482	
4640000	-31607.539986112333	-30197.76129614321	-1409.7786899691253	-30197.76129614321	181.5861383054393	4.256522701867349	9.421545140657647E-5	0.37682416912874367	9.320022840737083E-5	1.467346033044125E-9	0.40324996998734186	-1372.0368032584515	6042.601845896319	881.7100903177619	2134.1882477985714	56.46973137506382	15.98433562361456	70	4	59	3	35	0.19564281844090456	0.29870020896551636	0.3081848420631773	0.1974721305304033	
4650000	-31600.824294506165	-30200.369162863026	-1400.45513164314	-30200.369162863026	165.01503063885912	4.257628921073999	1.010564857106661E-4	0.41837837590395877	9.999074812683081E-5	1.7030477777366693E-9	0.41418951840167156	-1363.6344047281234	7336.846190898655	2745.972871872957	1339.3408962575197	11.403666691040344	16.74571506229893	76	14	44	18	19	0.19602753767472683	0.30147365756319244	0.30502667423167895	0.1974721305304033	
4660000	-31596.423733065134	-30199.213277121937	-1397.2104559431973	-30199.213277121937	157.40633340056564	4.257628921073999	1.0788415628641255E-4	0.3985573079420851	1.0557757734001311E-4	1.7819358341935834E-9	0.39164485035326435	-1360.0787068810869	6010.230796363962	4347.566194654447	1727.0952597368869	19.606022086923947	14.420806982008296	62	9	63	5	32	0.19813052896887123	0.2987914342327481	0.3056059062679789	0.1974721305304033	
4670000	-31613.931640142102	-30205.125353438045	-1408.8062867040583	-30205.125353438045	160.44312171740282	4.257628921073999	1.0032672294679003E-4	0.3807816218862503	9.814173776686757E-5	1.280533661811389E-9	0.3579379538029594	-1370.7120815714406	6167.335409940873	3582.494214399808	2143.0314842040625	21.21956203985644	33.00933431105273	69	6	58	27	11	0.20065707899160767	0.3058523989930406	0.30180836512569414	0.19168215688965914	
4680000	-31590.321046203695	-30202.613920722393	-1387.7071254813022	-30202.613920722393	138.1420655808705	4.257628921073999	1.1525372685644098E-4	0.5257540268605063	1.0762483370113436E-4	3.6110061659266872E-9	0.5445478125826532	-1349.059291728068	6188.775039667871	3168.587310967753	2156.483333619426	18.45703873619056	33.55494214690476	52	16	65	35	3	0.1987877686578629	0.3058523989930406	0.30180836512569414	0.1935514672234039	
4690000	-31595.969415835272	-30197.25078002975	-1398.718635805521	-30197.25078002975	137.88278052217967	4.257628921073999	1.1499403495121457E-4	0.4570873618952681	1.084158343671207E-4	2.4311820471282135E-9	0.44891380547986354	-1361.6958190024113	6808.557192600765	2510.3712642204773	1850.7789790895013	16.766519751684026	13.651939181881566	60	3	71	28	9	0.1987877686578629	0.304558952004067	0.30310181211466775	0.1935514672234039	
4700000	-31558.029252023516	-30175.785118867403	-1382.2441331561133	-30175.785118867403	142.04580562913745	4.360042249543045	1.1288377018739506E-4	0.505865334619532	1.1306418352984943E-4	3.462936120423635E-9	0.5202535994183892	-1343.7521454439334	5684.900483479104	7978.427937150994	1420.4433325812192	20.044109589879255	17.802504818277196	56	5	72	34	4	0.1987877686578629	0.304558952004067	0.30310181211466775	0.1935514672234039	
4710000	-31612.925532621615	-30181.283372833557	-1431.6421597880571	-30181.283372833557	170.84616401280306	4.0686628429879965	8.895580892926322E-5	0.4814434003379998	9.018311761580395E-5	1.918414644172278E-9	0.48527269937594114	-1394.0617733069246	6872.957268338906	2956.993301255784	1894.5686409561208	31.31724498785368	16.87100019942127	71	1	63	28	8	0.1987877686578629	0.29645524152313485	0.30310181211466775	0.2016551777043361	
4720000	-31612.67318290758	-30194.313065790528	-1418.3601171170524	-30194.313065790528	172.26736733488724	4.0686628429879965	9.769968028771371E-5	0.45452698051593265	1.0033994120980544E-4	1.8842538340436607E-9	0.4401124704057621	-1381.1077180155617	7571.439052365373	1826.240373336237	1562.2955277212393	9.849511568093607	19.010625437120567	67	12	59	6	27	0.20117214568178582	0.30065475130965486	0.30310181211466775	0.1950712908938932	
4730000	-31661.698862047328	-30205.917778821764	-1455.7810832255652	-30205.917778821764	192.79212357515786	4.397693308011212	8.36880156528552E-5	0.4756543074078706	8.721990628241934E-5	1.570742611055568E-9	0.456952289690103	-1416.889400214977	5756.235540368347	8042.970437093789	2332.057833169404	27.45215833747679	12.007957589125992	61	11	66	32	1	0.20084458687725615	0.30160642519470954	0.30310181211466775	0.19444717581336812	
4740000	-31638.601286144913	-30184.700935948844	-1453.9003501960674	-30184.700935948844	174.6280159224965	4.397693308011212	7.880489904063454E-5	0.46301893484452933	7.933327702681923E-5	1.2526288422203997E-9	0.4529251066423781	-1415.0766112550832	8852.404455129483	6797.045179190385	2251.3950699096604	26.41561329766035	10.152613108684898	58	15	64	22	12	0.20084458687725615	0.30160642519470954	0.2993863399961203	0.19816264793191557	
4750000	-31630.525135920336	-30175.4016088765	-1455.1235270438385	-30175.4016088765	202.2702429234841	4.397693308011212	7.654780716402008E-5	0.4278930682579954	7.63415454752182E-5	1.1509482906945317E-9	0.4409330241009431	-1415.4082880233618	8570.538115367726	11342.91168237219	1709.6886968811657	21.188924472274675	22.813141938831055	38	30	69	9	25	0.20084458687725615	0.30160642519470954	0.2993863399961203	0.19816264793191557	
4760000	-31654.165219792838	-30187.7514445141	-1466.4137752787385	-30187.7514445141	195.13917332521348	4.137759932201634	7.459493105220185E-5	0.43721724866707745	7.419629897775148E-5	1.1849211838774389E-9	0.45389989395852554	-1425.0240951189726	23924.517915243494	10678.905504849343	2643.24424663441	38.77610693479354	20.956781491015462	1	61	76	2	31	0.20084458687725615	0.2838470897223101	0.31692842489858797	0.19837989850184728	
4770000	-31667.029693708067	-30182.299345952848	-1484.730347755218	-30182.299345952848	225.1419331072076	4.137759932201634	7.009661986264324E-5	0.44747355466433497	7.045094140029222E-5	1.0031523742790107E-9	0.45393923813244386	-1441.7758141896816	10681.369045053189	12076.00455777887	1944.2502155573275	697.0181395479556	23.86225736242399	13	54	65	9	30	0.20084458687725615	0.30295015048196755	0.3041652932506215	0.19203996939015625	
4780000	-31663.885436824163	-30207.53136838195	-1456.3540684422114	-30207.53136838195	199.53825436289475	4.137759932201634	7.848961891597481E-5	0.4496173147653233	7.891827402382568E-5	1.1526906605620673E-9	0.43420675475477377	-1415.947248267575	7736.648307810945	8707.676755679764	2021.4132357048793	156.04886690213002	19.307996718433124	37	25	73	9	27	0.20084458687725615	0.30295015048196755	0.3041652932506215	0.19203996939015625	
4790000	-31690.690048068893	-30191.23351685352	-1499.4565312153723	-30191.23351685352	249.92253286988515	4.233592997864769	6.481106521856339E-5	0.4028177165171392	6.289843912319648E-5	6.294955170439172E-10	0.3985649302176921	-1457.4592485666144	10976.50537638002	12999.009953397564	2592.071818188511	221.25532769066817	27.854704971710326	5	57	71	9	29	0.20084458687725615	0.30295015048196755	0.3041652932506215	0.19203996939015625	
4800000	-31682.94333994326	-30200.69567323934	-1482.2476667039175	-30200.69567323934	221.54585514754748	4.046844412613315	6.483696450507433E-5	0.39217157638491773	6.263438828147235E-5	6.893676097895429E-10	0.416097473399062	-1441.823660350363	7072.415191916638	10304.764970834447	2573.5286456684967	110.84908256627688	19.837052978665554	2	63	68	9	29	0.2015429695135955	0.30225176784562824	0.3041652932506215	0.19203996939015625	
4810000	-31652.064454801024	-30202.86055934978	-1449.2038954512414	-30202.86055934978	195.7708149537397	4.247842498125499	7.631687071372233E-5	0.40571613697779574	7.367580465597214E-5	1.1605515841718042E-9	0.4587259820381195	-1407.042329366961	26299.13760475084	9918.66362280267	3178.928237968642	99.93677611160209	12.841578292901728	1	63	68	8	31	0.2015429695135955	0.2972190953853826	0.30919796571086716	0.19203996939015625	
4820000	-31631.964063603315	-30187.802203467003	-1444.1618601363098	-30187.802203467003	172.268782096687	4.096971291637871	8.285977659945129E-5	0.41708745380525164	8.147960785981467E-5	1.4013370588182389E-9	0.45327843376822075	-1403.6505655734804	14177.819752060077	11084.101162524772	2425.295108196453	47.11718329623749	15.924168320219676	1	61	71	17	21	0.2015429695135955	0.2972190953853826	0.30927308158797984	0.19196485351304357	
4830000	-31616.370716556765	-30221.636599291334	-1394.7341172654321	-30221.636599291334	141.59437499770067	4.063161289786072	1.0029608441543218E-4	0.38196578611545895	1.0032150385509639E-4	1.7636930402348383E-9	0.4148551936552058	-1356.0843165186775	11211.624522974076	6080.690055835298	1774.6381786077302	48.722327728649255	6.161193794195629	9	51	73	12	26	0.18895498357125343	0.2972190953853826	0.30927308158797984	0.20455283945538563	
4840000	-31643.69152232062	-30213.834658637134	-1429.856863683486	-30213.834658637134	171.03056654457245	4.071307757683421	8.16723804043245E-5	0.3879515803994742	8.463215801810813E-5	1.3013136577687476E-9	0.43084749086243634	-1390.478943134304	6750.259492752717	8001.2138173245585	3206.5396763439476	51.008313117423455	9.77912114979027	4	63	66	11	27	0.1985751304671143	0.2972190953853826	0.30927308158797984	0.19493269255952475	
4850000	-31600.331455849897	-30174.430956588716	-1425.90049926118	-30174.430956588716	172.23631686731267	4.069089203766163	8.423075942988428E-5	0.3969333740088549	8.525589491257042E-5	1.297157757037059E-9	0.43145599251147077	-1386.4754875487067	11534.21235238471	6818.398810609513	2205.132527535215	57.314564469545004	12.219945804041116	25	37	71	10	28	0.19520176827617464	0.2972190953853826	0.31425631098350315	0.19332282535494105	
4860000	-31582.01721856508	-30187.956238186613	-1394.06098037847	-30187.956238186613	134.13705077411802	4.07602950934568	1.0328598273103445E-4	0.46660496869880724	1.0378002382554235E-4	2.6673721995887816E-9	0.5088998451770435	-1354.171875850886	18643.26921620137	4307.205736919967	1832.195196157768	69.44336352724778	10.88992965464095	2	63	70	4	32	0.19846836169379956	0.3008457705206791	0.30630787232779233	0.19437799545773043	
4870000	-31569.672663100806	-30184.042698484816	-1385.6299646159894	-30184.042698484816	138.905313947186	4.07602950934568	1.0913397411551904E-4	0.41905950779526047	1.1198740618715533E-4	2.4193644676916016E-9	0.4396179932583241	-1344.4701673243962	5153.353404324532	6419.940599637897	1648.9462350319138	873.2578565148689	8.560086533833603	3	59	66	10	33	0.19376777374478937	0.29869034888008106	0.30630787232779233	0.20123400504733865	
4880000	-31588.001001083034	-30186.52551397396	-1401.4754871090722	-30186.52551397396	159.23102463841138	3.908171645592043	1.0359932979884279E-4	0.42270275337820984	1.0729804719033678E-4	2.3318944875057703E-9	0.4571543449900563	-1358.2822094924359	16401.74743703537	4939.269833150554	1942.4851894706494	1402.465649125455	9.918188139774161	4	58	51	24	34	0.19844611468308698	0.303681187273323	0.3016295313894947	0.19624316665409672	
4890000	-31639.178219706573	-30205.112050616855	-1434.066169089719	-30205.112050616855	178.8805132801815	4.043999760912706	8.783241971869042E-5	0.44004441024458985	8.545092746276469E-5	1.849365566303999E-9	0.4931599945813387	-1388.8737165219557	20417.311539647893	6472.067677290133	4026.5220715061855	2110.9484253100513	14.280266727853444	2	39	51	45	34	0.19250298010996797	0.29958575431745754	0.3097787977642585	0.19813246780831742	
4900000	-31624.164957275778	-30211.93559714479	-1412.2293601309882	-30211.93559714479	164.93137235301728	4.043999760912706	9.682245748665247E-5	0.403609320358937	9.8118738554758E-5	1.82044138009226E-9	0.4366773868351203	-1370.0235578847016	13149.205203474417	6812.432205069634	1721.1250988302447	810.8238798236875	10.073171334262655	7	68	61	1	34	0.19499781223085064	0.2970909221965749	0.302477628326146	0.2054336372464299	
4910000	-31600.171793281654	-30193.46756359502	-1406.704229686634	-30193.46756359502	162.52067518150807	4.043999760912706	9.519327257095028E-5	0.4760854289366129	9.804231467627535E-5	2.8298984943467167E-9	0.5528875009301635	-1364.917395075538	11324.65332199406	6303.078680187953	1895.4568800222353	582.7096892167942	8.7997899021909	5	68	60	4	34	0.19499781223085064	0.2970909221965749	0.302477628326146	0.2054336372464299	
4920000	-31528.035865751877	-30157.728936208925	-1370.3069295429539	-30157.728936208925	143.93454758657637	4.043999760912706	1.0498404302550386E-4	0.44132932822385085	1.0978688533234827E-4	2.8077432624828952E-9	0.4901305541107452	-1333.5960952045355	4407.926077470409	4924.433685285189	1625.2707608091628	23.41134836059639	6.329232882877951	25	50	62	4	30	0.19809431297570682	0.29846510084362543	0.30040797273328584	0.20303261344738333	
4930000	-31585.320893992164	-30176.19905773787	-1409.121836254292	-30176.19905773787	156.798179098722	4.208578804255844	9.362625188965864E-5	0.4006230853057411	9.511414549659913E-5	1.7097598693347106E-9	0.43731686995963204	-1372.434518481168	9389.200966647619	3667.883181319759	1513.819395963243	13.815991216535295	5.2124064464624515	29	72	36	30	4	0.19809431297570682	0.29846510084362543	0.314031712010519	0.1894088741701502	
4940000	-31580.009649969892	-30187.82322719882	-1392.1864227710728	-30187.82322719882	152.38471589400427	4.208578804255844	9.268979291095938E-5	0.39171356505616745	9.395833347833526E-5	1.5793952701506356E-9	0.430770235274962	-1353.8269626962926	11899.50236512056	3934.477736181972	1932.624514065099	39.46699872756694	8.501779251688074	29	64	42	3	33	0.19451751867970724	0.29846510084362543	0.3176085063065186	0.1894088741701502	
4950000	-31580.2113700701	-30180.19790700985	-1400.0134630602508	-30180.19790700985	156.70450466915946	4.208578804255844	8.712113214850065E-5	0.474832769259596	8.6787285215127E-5	2.1148467823970053E-9	0.5242142525516972	-1362.6212751293551	7344.994820776884	4053.0571212215746	1618.7978069463722	8.064077521377673	12.325729710541234	34	52	49	25	11	0.19427957393730938	0.30275558412886233	0.31355596776367956	0.1894088741701502	
4960000	-31567.807629048788	-30183.582560716146	-1384.225068332643	-30183.582560716146	150.4454523025628	4.216473823763864	9.648727219134215E-5	0.4715518034632655	1.0069708352210819E-4	2.6646802420459152E-9	0.5205703678351461	-1346.962846240773	7220.49256236684	2788.997541529858	1674.424585807113	7.160730269025503	13.363238284958948	33	54	48	34	2	0.2002108069361183	0.2952465516045023	0.31355596776367956	0.1909866736957013	
4970000	-31580.86263569415	-30185.957696892267	-1394.9049388018843	-30185.957696892267	143.55919805095584	4.061859672925569	9.911568459672634E-5	0.4670764124982169	1.0033735259037274E-4	2.295152560983568E-9	0.4732985544342397	-1357.14160281304	7982.568972128786	3763.5153029948206	1860.8656168107311	36.42264131601115	7.42059434626738	34	49	52	11	25	0.2002108069361183	0.2952465516045023	0.30805347844155606	0.1964891630178248	
4980000	-31597.035176364145	-30189.045125688503	-1407.9900506756437	-30189.045125688503	164.43268975133097	4.061859672925569	8.964303526944123E-5	0.4198450033624434	9.240804346127725E-5	1.5459404893960422E-9	0.4312980248934481	-1369.037463749703	11723.591940334945	6504.668209326383	2092.1154115664963	8.491432148540227	14.383219998039435	23	54	59	28	7	0.2002108069361183	0.2952465516045023	0.3037863510260701	0.20075629043331072	
4990000	-31553.73129361373	-30185.637930000525	-1368.093363613206	-30185.637930000525	129.148742154173	4.396333318148659	1.0704250412960141E-4	0.44778412821422453	1.0898497439079986E-4	2.475040056371428E-9	0.46577291566429635	-1331.2400484275797	7561.284944529035	4933.425047296073	1596.9566753869633	8.307941052604912	6.106196369649807	9	69	58	10	25	0.20065045491922384	0.30033792796505615	0.3037863510260701	0.19522526608965132	
5000000	-31544.82638494779	-30185.817027848447	-1359.0093570993463	-30185.817027848447	128.5599915105549	4.412265275101387	1.1104078475867081E-4	0.48593571341460656	1.1241376110213392E-4	3.906663889921897E-9	0.5344840780172949	-1319.3170105088866	4808.210755495997	4575.472771571816	1831.4108178044946	338.1073742477528	4.813553611089301	3	77	55	2	34	0.20065045491922384	0.30033792796505615	0.3123376477663158	0.18667396934940564	
5010000	-31549.813910252997	-30177.28160906727	-1372.5323011857242	-30177.28160906727	131.0812643352584	4.0486950238903265	1.1122084525357218E-4	0.4648542922215983	1.106343830152161E-4	3.23671660727262E-9	0.5077813911598111	-1332.947097870556	8821.052769018077	4196.669072488639	1615.9984224268107	227.19083293560834	5.352862191159942	18	60	58	3	32	0.19894288541924457	0.30033792796505615	0.3130804894241392	0.18763869719156148	
5020000	-31595.50719638896	-30167.111060050654	-1428.3961363383073	-30167.111060050654	175.7729012904524	4.0486950238903265	8.542013518432763E-5	0.461587070646443	8.362009352387155E-5	1.6986140440076E-9	0.48773157463980343	-1387.6658789854587	8220.10664040624	5591.32341553191	1961.8043341815921	407.9514409544606	7.235891572934018	19	69	48	4	31	0.19894288541924457	0.2946043471847882	0.3130804894241392	0.19337227797182946	
5030000	-31647.044472592323	-30186.82892890582	-1460.2155436865025	-30186.82892890582	210.70973681943974	4.0486950238903265	7.209984474761122E-5	0.427703133551225	7.079995677695105E-5	1.0609454003162979E-9	0.4575890099227565	-1419.1838596024502	11060.561481966335	7559.343364932356	2173.773482072922	259.79831625561593	11.677037876869637	14	63	57	6	31	0.19009254826079777	0.2946043471847882	0.321930826582586	0.19337227797182946	
5040000	-31577.63852264835	-30170.83477200421	-1406.8037506441408	-30170.83477200421	154.3217050961808	4.189975523582553	1.0128684055840038E-4	0.4716060550293737	9.810145611473257E-5	2.400781598042243E-9	0.4924037990356327	-1367.4351504553888	8597.667789461264	5110.515724067809	2004.665301610949	109.46781216218805	7.474360117113009	22	49	64	6	30	0.1975011847240312	0.3015986739584434	0.303296787476789	0.19760335384073785	
5050000	-31606.89526732633	-30186.057085555625	-1420.8381817707048	-30186.057085555625	161.44247882145507	4.237318847096407	8.983858116594855E-5	0.4744094567553762	8.672749214997531E-5	1.953363453192602E-9	0.4951732124446349	-1381.595320962179	7707.572884864837	9122.309986420882	1686.933978291355	47.09381305496434	10.274585506387977	57	18	60	6	30	0.1975011847240312	0.2957382465304597	0.3091572149047727	0.19760335384073785	
5060000	-31615.996442197586	-30197.643609148494	-1418.3528330490924	-30197.643609148494	163.17870026738802	4.3318550036121914	9.130605415107411E-5	0.4509477221570874	8.934759186439298E-5	1.986863178161634E-9	0.47617374601776125	-1379.5992013700602	6651.1682469410935	2740.503598947116	2524.7744298423354	102.52211246868511	12.7063269541933	66	24	44	5	32	0.1975011847240312	0.29707339659249327	0.3091572149047727	0.1962682037787043	
5070000	-31589.076095683962	-30186.41779464014	-1402.6583010438233	-30186.41779464014	149.05326149718243	4.3318550036121914	9.956247203246134E-5	0.38646551936279194	1.0125083354818723E-4	1.4635940242066355E-9	0.3759441416531584	-1364.3379484315208	5318.116704173087	7729.3860091016395	1699.31449488391	19.344003467344834	21.16058742838776	59	11	64	16	21	0.2029482218198785	0.29707339659249327	0.30371017780892545	0.1962682037787043	
5080000	-31636.23345561327	-30177.870216007203	-1458.3632396060668	-30177.870216007203	206.30480480015382	4.115750407534897	7.113946952070297E-5	0.39032535687008885	7.239754863160028E-5	7.862162927367255E-10	0.3847436292085954	-1419.6725178273327	8881.97269962415	2719.2153375721823	2597.3571689332784	67.53275075655475	17.347605160344767	67	2	66	4	32	0.1986669853858573	0.3013546330265145	0.3022580635571255	0.19772031803050427	
5090000	-31630.603123221586	-30174.48651474173	-1456.1166084798572	-30174.48651474173	197.543018499572	4.409132484384261	7.61128708365056E-5	0.41708759163581055	7.390406535767031E-5	1.0525033738396224E-9	0.42378858089908683	-1417.4609036869842	9933.458213394633	1913.805783393886	2595.3484697731315	17.225867091504856	21.686830730530364	61	10	63	11	26	0.1986669853858573	0.3013546330265145	0.3022580635571255	0.19772031803050427	
5100000	-31598.53829249611	-30148.040334080546	-1450.497958415561	-30148.040334080546	211.31039034919618	4.266866730719297	7.219657924089945E-5	0.43604696690232775	7.182056804399444E-5	1.1174777071507653E-9	0.46062894400001897	-1411.5814166887105	10377.123134569598	6343.323012903373	2188.110693935061	14.009305364894864	16.48565632898718	61	14	59	7	30	0.1955273122781304	0.31058099009707374	0.3022580635571255	0.19163363406767195	
5110000	-31630.157755024942	-30157.789366925404	-1472.3683880995366	-30157.789366925404	211.2997610720861	4.21386315750176	7.110058311929441E-5	0.4696679165304165	6.941764164500918E-5	1.2136870951299918E-9	0.487134604259414	-1431.6103339505844	8630.533564329882	4546.601615975119	2159.916422090792	400.2942631155932	19.872282465599447	64	10	61	1	35	0.192924355255378	0.29955731787576334	0.3158846928011883	0.19163363406767195	
5120000	-31646.038710098073	-30166.791015305367	-1479.2476947927046	-30166.791015305367	240.02295481616702	4.21386315750176	6.834281342668009E-5	0.42036062720324474	6.525724924129743E-5	8.017351947280467E-10	0.4227440450030979	-1439.8268589789832	9286.03409345724	3274.9493432255804	2716.6228806149306	102.26649232287483	18.09347985183086	62	10	64	2	33	0.192924355255378	0.29955731787576334	0.3158846928011883	0.19163363406767195	
5130000	-31605.260449462676	-30167.058821297098	-1438.201628165578	-30167.058821297098	192.42566771656877	4.203931083329222	8.8856483287087E-5	0.47502327285198515	8.553570449234035E-5	1.5168122054870368E-9	0.45386841174351505	-1400.0142423102373	7243.843144545782	3252.2721523399623	2407.729512335277	44.51605046692197	9.581479512755458	69	1	66	11	24	0.192924355255378	0.29955731787576334	0.3158846928011883	0.19163363406767195	
5140000	-31635.613804433833	-30193.935276930773	-1441.6785275030586	-30193.935276930773	187.68210246297784	4.128505786213599	8.224000556030149E-5	0.42806762073509896	8.17146291052783E-5	1.3165703527900254E-9	0.43155680608750663	-1404.0929563608724	6607.109026781827	2330.8062018848514	2404.9010323404004	12.1845351790941	17.53973490475072	81	6	50	11	23	0.20554438892678703	0.2985053537511417	0.3043166232544009	0.19163363406767195	
5150000	-31624.47884554409	-30204.916733766273	-1419.5621117778167	-30204.916733766273	180.20806745146817	4.128505786213599	8.666695581640286E-5	0.48600360180529156	9.020128776270544E-5	2.418088803758087E-9	0.5291884160302925	-1381.4627777194512	6317.642715185581	1136.3776114747757	2855.3757222496806	14.312134626487875	13.031224339596928	79	17	41	31	3	0.19710632823621324	0.2985053537511417	0.30797120792408506	0.19641711008856153	
5160000	-31623.243897669287	-30178.010848787864	-1445.2330488814212	-30178.010848787864	220.6554469852822	4.361767391587638	7.964159528271084E-5	0.42946016751676375	8.324966108608815E-5	1.5365688339831734E-9	0.4672771224064008	-1406.3532258412029	6331.061324804314	5416.687336415273	2972.6341440566853	15.297728096331706	22.039683478296134	60	10	66	33	2	0.19710632823621324	0.2985053537511417	0.30797120792408506	0.19641711008856153	
5170000	-31634.868514357953	-30198.443680328834	-1436.4248340291213	-30198.443680328834	193.4726260625611	4.24144301415266	8.961623676921532E-5	0.44249811537960965	9.043297749181021E-5	1.8505022252852963E-9	0.47621395418023565	-1396.5319073691942	5763.488320105765	4058.9222451073106	2055.128416236414	17.911561795554324	59.46835336532383	80	7	49	32	3	0.19710632823621324	0.2985053537511417	0.3098600799488419	0.19452823806380465	
5180000	-31661.442397217732	-30233.057243716175	-1428.3851535015563	-30233.057243716175	168.20519550980276	4.053514456672006	8.604437902683065E-5	0.37086481322288	8.624096302793663E-5	1.2461230345408161E-9	0.4076036709085558	-1391.3081797997743	6670.951211282927	4131.388444992599	1882.8609393605548	16.89961264025433	13.543722539947254	77	13	45	17	19	0.1991750259751326	0.3005230124682546	0.3057737234928097	0.19452823806380465	
5190000	-31602.623324893655	-30197.55676552097	-1405.0665593726833	-30197.55676552097	154.08343142243243	3.9922414322040995	1.0294538675096769E-4	0.39175235898458244	9.980587456092086E-5	1.9376905766993164E-9	0.42182719013703784	-1367.3700588559088	5321.097966864425	1081.2382868052507	2890.2806993591967	12.337625924408304	15.3266910756386	87	13	34	34	3	0.1991750259751326	0.3005230124682546	0.3057737234928097	0.19452823806380465	
5200000	-31607.573092660252	-30187.395214880253	-1420.1778777800007	-30187.395214880253	194.07624283588666	3.9199386675089234	9.313657541991233E-5	0.4377576690921825	9.533865351373744E-5	2.3549588984402364E-9	0.4979974548761733	-1382.213124683573	5500.0908996967955	2049.1130544968214	3190.8747387727317	16.0542989052475	19.902030405563004	82	38	15	26	10	0.1991750259751326	0.2884384346619141	0.3140623830139441	0.19832415634901068	
5210000	-31588.172877104946	-30189.48098842771	-1398.6918886772378	-30189.48098842771	146.96991511668864	4.342749909579948	1.0151145783210522E-4	0.4607088326218907	1.0332008441401669E-4	2.5402463007719277E-9	0.4870308619894725	-1362.3682591569047	5482.283130822944	1248.098378717773	1917.6428992280453	13.117648604265332	10.001672316464482	81	35	19	22	14	0.1991750259751326	0.2884384346619141	0.3140623830139441	0.19832415634901068	
5220000	-31610.727667566294	-30204.744459304984	-1405.9832082613102	-30204.744459304984	175.48852015832057	4.10012625555488	9.816012924777089E-5	0.4877042784245269	1.0220680787383275E-4	3.1443557418711025E-9	0.5307565822738017	-1370.9927059756187	6323.536871391277	2385.0910767207447	384.7410211668719	25.360757264091706	14.875456409113488	84	45	7	5	30	0.19855603170353175	0.29693628935885885	0.30417054592707626	0.2003371330105346	
5230000	-31607.027684371824	-30182.1375553941	-1424.8901289777236	-30182.1375553941	184.38068417343558	4.10012625555488	9.225356562128573E-5	0.46412714129706045	9.503842597260069E-5	2.0594450529461196E-9	0.4779442838180656	-1389.7355417685533	5617.218877034712	1910.981156564022	680.1660232684912	21.451972216967924	16.476232538642773	73	56	6	32	4	0.19855603170353175	0.30530941067776085	0.30417054592707626	0.19196401169163263	
5240000	-31621.097814154527	-30194.5830944275	-1426.5147197270269	-30194.5830944275	172.5827205302916	4.10012625555488	9.171553721776169E-5	0.42260503987420134	9.565427316707062E-5	1.9786320954677125E-9	0.4681218765365654	-1390.0369521051975	5676.892841090196	2581.9847575474087	1377.1225763186007	23.410184068505913	19.91609461342177	67	56	12	32	4	0.19923351820574617	0.3046319241755464	0.30417054592707626	0.19196401169163263	
5250000	-31648.376713476642	-30215.09291704006	-1433.2837964365817	-30215.09291704006	176.4492554195507	3.9311622242034785	8.56647345701276E-5	0.3717108505580391	8.968131251571673E-5	1.3741222917507264E-9	0.4051709540060155	-1396.2896692476795	6761.500841773156	2787.053958122223	2226.2315648558406	21.955224288275957	12.16599393094934	73	2	58	30	8	0.1998753433421581	0.29990287292997236	0.30417054592707626	0.19605123780079475	
5260000	-31608.721517700407	-30197.701144977167	-1411.0203727232417	-30197.701144977167	178.4605271560772	4.1207377860307455	8.966211809483978E-5	0.4198801126041296	9.274128677011879E-5	2.015089923969552E-9	0.4787775457791225	-1371.5656146890703	7073.595334811074	11732.421441824743	1995.2392269759737	13.741529660787	16.618599718767253	55	13	65	33	5	0.20395363007198591	0.29645967117634286	0.30353546095087797	0.19605123780079475	
5270000	-31629.68574155691	-30183.50223688321	-1446.1835046736994	-30183.50223688321	225.29212366828182	4.1207377860307455	7.621373055560567E-5	0.4304580705938601	7.777369341754676E-5	1.1203382020112393E-9	0.4442589226707805	-1407.0956095133845	9158.908664047207	2446.5464905300814	2335.789553336321	20.474636813006146	38.96160842496632	61	18	53	37	2	0.20395363007198591	0.29602341945052396	0.30397171267669687	0.19605123780079475	
5280000	-31677.16608485514	-30220.428148449253	-1456.737936405886	-30220.428148449253	190.80524209235966	4.1207377860307455	7.887223644681952E-5	0.3841035160835397	7.967814791326209E-5	8.963669541808449E-10	0.3786415061991088	-1417.818894534883	10458.522734782508	7249.588859785487	2336.8126337261056	16.823602936703512	16.15278866959906	32	31	71	19	18	0.20395363007198591	0.28637000292298775	0.3027034582620476	0.20697290874298022	
5290000	-31639.454725955286	-30213.362454467388	-1426.0922714878984	-30213.362454467388	188.94678168350316	4.344155089701391	7.8262346021953E-5	0.39632127671565	8.061257865059229E-5	9.737905489747915E-10	0.3897479682552879	-1386.773053890316	9890.194907975034	5323.347129468921	2500.8067227228985	14.554989995016347	25.509409001387468	36	20	76	14	25	0.20213055638243152	0.28637000292298775	0.3027034582620476	0.2087959824325346	
5300000	-31641.57792818647	-30195.55599174876	-1446.021936437711	-30195.55599174876	199.55799784058428	4.029682385330387	8.308021774965984E-5	0.45543012035890207	8.195670813980434E-5	1.5949154132151668E-9	0.47555194984383486	-1406.4503824920048	9212.614854190448	7313.3447482205565	3402.2422928683836	24.86574364160763	15.180884853006365	36	10	86	32	7	0.19661797102719128	0.30642475512707185	0.3082160436172878	0.18874123022845055	
5310000	-31615.725873669086	-30187.73497319647	-1427.9909004726153	-30187.73497319647	185.60073498818215	3.962990251719268	9.217926717186002E-5	0.433707329468219	9.091316757123903E-5	1.8943828566630018E-9	0.4629369696573259	-1389.5403051098815	6237.348710680611	5111.163565891404	2359.2502750325075	18.28122754023496	25.21597669368909	38	24	70	20	19	0.19661797102719128	0.3059510928961279	0.3086897058482318	0.18874123022845055	
5320000	-31650.095550120517	-30197.401961948253	-1452.6935881722632	-30197.401961948253	189.41523643889073	4.263445595040352	7.978087226999557E-5	0.4369737562423138	7.815549355467762E-5	1.2884703995153666E-9	0.4539381562141642	-1413.0858265537072	13049.674454509413	6220.301218710772	2765.7920415505355	13.60869764270734	17.119864307683883	44	26	65	13	23	0.19661797102719128	0.29402975121791114	0.30832243447209146	0.20102984328280762	
5330000	-31637.094185860562	-30174.30213646334	-1462.7920493972233	-30174.30213646334	196.6010218202743	4.263445595040352	7.979054529492845E-5	0.44355789656570577	7.813581729153868E-5	1.3105636090420697E-9	0.46242969685726765	-1424.081591887739	8551.791412132645	1069.629006164237	2137.9219132786907	69.942549421049	23.258597174345283	75	7	53	5	31	0.19079252592946336	0.29985519631563906	0.30832243447209146	0.20102984328280762	
5340000	-31681.434225889167	-30201.9387747355	-1479.4954511536678	-30201.9387747355	206.54625889337063	4.243665931523003	7.401802246957226E-5	0.3669268960429232	7.200631018162668E-5	7.320211547601202E-10	0.3734875373411053	-1442.045298074555	8341.269486831337	2607.49828607877	2111.099899144109	36.257740531367155	7.67769416234152	71	2	62	33	3	0.19079252592946336	0.29985519631563906	0.30832243447209146	0.20102984328280762	
5350000	-31683.13143845802	-30198.921188253706	-1484.210250204311	-30198.921188253706	245.97713698479427	3.8412996891615716	6.939026284069917E-5	0.4123953658299998	6.700265481461968E-5	8.353327740728625E-10	0.4299545982572037	-1445.3249167184015	10536.42320467046	2342.8808916377034	2202.253274425638	31.311601505755146	40.8909464564109	67	14	54	25	11	0.19079252592946336	0.29985519631563906	0.30832243447209146	0.20102984328280762	
5360000	-31644.049669255754	-30194.666338057148	-1449.3833311986057	-30194.666338057148	200.4961067696915	3.9784963199824412	7.766646499865998E-5	0.4313938173520684	7.46836687423327E-5	1.406222752552989E-9	0.49097295269669994	-1410.1016259857672	9688.477202617432	6880.9203951245445	2081.1603075500498	52.502347661574724	18.76140551117354	33	38	64	1	35	0.18584999418115972	0.29985519631563906	0.30832243447209146	0.20597237503111127	
5370000	-31679.454606316107	-30190.59316704861	-1488.8614392674956	-30190.59316704861	233.11496176315913	4.077824587881996	6.435738530900671E-5	0.43501520608365274	6.433182780649333E-5	9.200618535306288E-10	0.47282778075372595	-1447.859433144173	10070.615223387522	16919.13967375851	2044.1583253074698	30.42747054674002	25.619344384652162	70	5	62	4	30	0.1877344999352578	0.3130581928644662	0.30593817656480815	0.19326913063546938	
5380000	-31675.94568933676	-30176.747817004143	-1499.1978723326167	-30176.747817004143	290.0364349654456	4.206461259461276	5.940838342732475E-5	0.42675496808218616	5.837480297946722E-5	7.804986654114482E-10	0.4706458450205938	-1459.0566150619882	9313.873708771225	2648.9012321825803	2765.1242656060076	221.45143513631982	22.859089969315896	71	21	42	1	36	0.1877344999352578	0.30422381999442466	0.3147166043118634	0.1933250757584557	
5390000	-31699.452605744304	-30199.811377896604	-1499.6412278477014	-30199.811377896604	255.47069824042643	3.8722271669380337	5.638695496336673E-5	0.40157701345586444	5.463631640506686E-5	6.013587545187948E-10	0.43655914573999527	-1459.5013625073639	10660.56689822279	2729.749774312135	2875.2218307649055	190.29754037792907	27.542358282924734	72	16	46	1	36	0.18985292014995445	0.30422381999442466	0.3125981840971667	0.1933250757584557	
5400000	-31668.002402003913	-30201.088423249836	-1466.9139787540782	-30201.088423249836	216.79833458612845	4.212351184948981	6.886340276039583E-5	0.4236360284717917	7.009273403343007E-5	9.419432462655905E-10	0.4358781318518656	-1427.81808297176	7278.722365626151	3694.6857593757186	2691.983398405593	78.81622192177807	33.94889959253601	68	14	51	4	34	0.18985292014995445	0.304467160197865	0.31235484389372636	0.1933250757584557	
5410000	-31696.3355715039	-30169.935015021743	-1526.400556482158	-30169.935015021743	291.73965565757715	4.123071433853311	5.257162535874462E-5	0.4431967159539889	5.254334051599676E-5	7.948674089761684E-10	0.5071937484713086	-1482.6291339060842	12098.058106778992	12208.064951878472	3688.0805481601724	726.1394032197039	52.36583909248125	54	12	67	1	37	0.1867334263181987	0.3027753105330684	0.31716618739027874	0.1933250757584557	
5420000	-31743.843853953098	-30190.66542385044	-1553.1784301026566	-30190.66542385044	343.38175172313646	4.123071433853311	4.8448465220599966E-5	0.39367272005717796	4.837408425655161E-5	4.542711320026196E-10	0.42132874445713836	-1509.9349909430812	11890.884111146252	18340.909855921054	5637.010167535046	139.51316452892434	29.96200720549165	46	24	63	3	35	0.19046911473909614	0.29223490619294834	0.3198340860641448	0.19746189300381226	
5430000	-31685.127191401956	-30209.868999193513	-1475.2581922084435	-30209.868999193513	231.4086501551562	4.1272186062676	7.146885954562684E-5	0.42379609605432594	6.952896033655926E-5	9.698786545871474E-10	0.43960336523531474	-1435.3366224813133	9705.944198154573	8030.727364618334	2832.301554470956	20.280594481505478	26.664162180204983	61	9	66	15	20	0.19389776069371822	0.29223490619294834	0.31509607913380955	0.19877125397952541	
5440000	-31683.498387847612	-30215.218055997237	-1468.2803318503761	-30215.218055997237	217.23653680418974	4.184416585070868	6.840037519802347E-5	0.3593341329456288	6.708746770295354E-5	6.996332531379171E-10	0.38265923398078594	-1428.5736501311208	10172.40749462098	11747.819384951677	2558.272322758509	10.67775474232365	15.018819952268041	60	5	71	18	17	0.19389776069371822	0.29223490619294834	0.31584838624664824	0.19801894686668672	
5450000	-31757.62293664414	-30189.11737284279	-1568.5055638013512	-30189.11737284279	373.1210279418527	4.102622318648035	3.959036239923494E-5	0.4076912375103354	3.955455660094667E-5	3.2189841161389125E-10	0.4488379306624814	-1526.027219117656	23976.90334208406	10628.29088669917	4652.830314926682	24.89117703650663	36.08650152233644	33	34	68	19	17	0.20114391826043534	0.29760356190100073	0.31610416156963156	0.18514835826893392	
5460000	-31732.74730948431	-30203.398625052057	-1529.3486844322554	-30203.398625052057	288.468260860944	4.102622318648035	5.170588755640608E-5	0.4187870418318795	5.277984260119861E-5	5.627165082136039E-10	0.4477516416619225	-1489.4270527122676	9601.280899138277	3754.494397597556	3570.334541463986	34.52477768772242	41.256669188742755	73	20	42	27	9	0.19437118468402567	0.29760356190100073	0.31610416156963156	0.1919210918453436	
5470000	-31750.27124309448	-30205.430621415584	-1544.840621678896	-30205.430621415584	341.56455656958417	4.102622318648035	4.7629621137559384E-5	0.42810344327439803	4.83348905915369E-5	4.837191005044707E-10	0.4508944741031784	-1502.1138862650464	12831.977801104536	21279.96620085856	3764.6826741661944	33.06538295657389	37.97437414052058	60	15	59	21	16	0.19437118468402567	0.29439755603368284	0.31610416156963156	0.1951270977126615	
5480000	-31761.34502586265	-30199.236806918463	-1562.1082189441875	-30199.236806918463	362.2844304865853	4.065416440520833	4.482432691487556E-5	0.41153113617254133	4.492686003733082E-5	3.9650120713936624E-10	0.4452626096749283	-1520.042243827545	13478.949793157693	13422.802228198303	3234.2741736855996	34.515396239126964	56.21594773081468	79	1	55	7	29	0.2036645150658113	0.28715489754203055	0.31610416156963156	0.19307642582252815	
5490000	-31758.00694840233	-30204.9125628818	-1553.0943855205312	-30204.9125628818	337.0133091448846	3.919849582712827	4.738398552680925E-5	0.362962023101121	4.656183066380034E-5	3.3111017384978846E-10	0.3868604111392406	-1512.3263975742748	13325.182654987633	1653.1975452382108	3985.5943014109885	47.0364896644422	40.48456312212956	83	6	46	34	2	0.2010484305691118	0.289622125668541	0.3136369334431211	0.19569251031922763	
5500000	-31738.051051782164	-30186.455375686783	-1551.5956760953798	-30186.455375686783	311.5278693901773	3.983404625212269	4.818648274752811E-5	0.4073306121554546	4.55087575240782E-5	4.1429250065976566E-10	0.43527083821791407	-1510.7474717980308	13769.035195867642	8625.922744496062	3232.6881968764756	27.385276460961716	36.18712047004274	77	7	52	2	33	0.2010484305691118	0.289622125668541	0.3136369334431211	0.19569251031922763	
5510000	-31682.927829428278	-30178.82150409491	-1504.1063253333668	-30178.82150409491	247.6808133931699	4.120448494557978	6.448608473715838E-5	0.45553595245395645	6.327752237291415E-5	8.157442170411244E-10	0.44756667430528596	-1458.292217065411	12472.433988906589	1326.075844559153	4936.517684000783	2273.4402439290607	34.759471842668674	78	23	25	11	34	0.2010484305691118	0.2957365640401618	0.3079160722190758	0.19529893317165214	
5520000	-31682.519463326553	-30190.603451935465	-1491.9160113910877	-30190.603451935465	270.5296091445057	4.065428453972984	6.045602223523004E-5	0.4332656073852133	5.8140109920526866E-5	8.076931141323678E-10	0.4760949166442045	-1446.7835195472192	11262.930929517319	996.6819689729238	1649.3645950674318	4678.3847539707795	27.496938841534938	78	18	19	20	36	0.20199131607190804	0.3029551923589447	0.29925143999862724	0.19580205157052158	
5530000	-31720.392076688186	-30194.853156825448	-1525.5389198627395	-30194.853156825448	314.5558229055641	4.058288026929132	4.979688941180746E-5	0.3460698788869907	4.858421734680941E-5	3.248141162653001E-10	0.37095527556828767	-1480.3165979730911	15360.17544883236	781.8941282615418	1443.369427279743	4262.943845858191	33.03912507757624	81	4	38	12	36	0.20199131607190804	0.3029551923589447	0.29925143999862724	0.19580205157052158	
5540000	-31674.992898224747	-30197.810531833067	-1477.1823663916819	-30197.810531833067	210.3959115053165	4.164244794334388	6.927527824046012E-5	0.4181866168900687	6.804444983109985E-5	8.830480437300908E-10	0.4289455484528321	-1434.4988248377115	8865.387147993128	1234.6762351944617	1442.1354093599105	2625.545669425493	28.32169756766574	82	18	19	15	37	0.20199131607190804	0.3029551923589447	0.29925143999862724	0.19580205157052158	
5550000	-31630.3530794725	-30183.14296965246	-1447.210109820039	-30183.14296965246	191.71048825765058	4.164244794334388	8.55734824054753E-5	0.4366035668687686	8.428998608674021E-5	1.3925328565237053E-9	0.43809980845711843	-1401.6349300923562	8136.841565654655	1245.1093823524552	1932.5243473601179	6280.2837695248	35.27501181028561	81	36	6	11	37	0.20201145321992856	0.29300531435948207	0.30918118085006935	0.19580205157052158	
5560000	-31635.078538903286	-30189.342689463912	-1445.7358494393734	-30189.342689463912	174.35276446675854	4.164244794334388	9.04293664550296E-5	0.4086296380937345	8.842884818950634E-5	1.1201727166295302E-9	0.3761800015335003	-1403.8674927476106	6242.69275791963	2121.4314828065935	2062.140836502045	2147.0681217060196	21.192546892614107	88	39	2	2	40	0.19347815346818886	0.30435314575620387	0.3063666492050872	0.19580205157052158	
5570000	-31621.482565256058	-30192.082325729592	-1429.4002395264642	-30192.082325729592	159.36104079672248	4.164244794334388	9.692783169267479E-5	0.4346545019613381	9.516160796528004E-5	1.92608668928816E-9	0.4507722372999007	-1388.1807832276584	4480.541842098835	2119.0372864885435	1977.8374980545286	1965.007905691761	24.465598029635416	74	14	38	5	40	0.19745547380215347	0.30435314575620387	0.2969581366357163	0.20123324380592786	
5580000	-31587.295219406464	-30189.08661363775	-1398.208605768712	-30189.08661363775	138.7084698044413	4.164244794334388	1.0779190135918138E-4	0.42113970817990715	1.0451461047146755E-4	2.1971362547327095E-9	0.44311144205708675	-1357.0258557642408	4471.621865277671	1678.3638790105013	1630.8154018634013	2236.3763633333383	17.57280483379448	78	20	19	15	39	0.19745547380215347	0.3145715434415081	0.2969581366357163	0.1910148461206236	
5590000	-31586.792434639676	-30196.78643781187	-1390.005996827808	-30196.78643781187	142.30765714417745	4.1602302312433785	1.120831243784696E-4	0.3800173177774606	1.1005335500377206E-4	1.8799969297782688E-9	0.38323617640054786	-1348.1840700405608	4860.729029310593	3743.374530619892	1624.7488651163092	2206.5687083167527	16.37458823572601	53	37	32	10	39	0.19745547380215347	0.30762126035818477	0.2969581366357163	0.19796512920394693	
5600000	-31601.68998406273	-30208.659950397752	-1393.0300336649773	-30208.659950397752	139.74687002346766	4.129863689763041	1.1434894414454881E-4	0.41339674472388405	1.1568856079162582E-4	2.1778576214673476E-9	0.40240824265132763	-1350.9201942337243	7123.886572220015	3442.896339297473	661.7664875161596	1681.5470169768485	22.358151081769055	40	56	27	11	37	0.1867377495203615	0.3003932586028563	0.3149038626728367	0.19796512920394693	
5610000	-31583.973696315003	-30191.801975075643	-1392.1717212393585	-30191.801975075643	140.87016877682083	3.9794340459522397	1.1715979727229936E-4	0.43317378724269573	1.143436738458842E-4	2.7067102015646304E-9	0.45441520451721545	-1349.8826406585824	5366.903173495883	3104.8153550125007	543.8992303836566	1845.3503358888609	16.204861882916255	40	58	15	21	37	0.1867377495203615	0.31228966579072776	0.3067528533354864	0.19421973135342582	
5620000	-31568.88611605532	-30171.730260674278	-1397.1558553810423	-30171.730260674278	150.96038889184766	4.132397120882015	1.1628774518476042E-4	0.5089692829053336	1.1337163944152405E-4	3.9858284584044875E-9	0.5456732457710007	-1355.9904992378201	6527.341358449724	2395.5582175460927	1199.8742628786454	1412.346715736199	14.934235812012943	57	43	24	10	37	0.19123901724708545	0.2960168989787824	0.31206727201347273	0.20067681176066093	
5630000	-31576.44672295418	-30192.045506320315	-1384.4012166338669	-30192.045506320315	135.56235752583464	3.9690369570751236	1.2043325064313573E-4	0.4735480755500929	1.1516021450999977E-4	3.6295334595539702E-9	0.5046080315057913	-1342.6220557528277	4393.669206784303	1562.8212006667718	1045.579737261426	2657.0351866578503	11.860033086813191	84	45	4	1	37	0.19123901724708545	0.30578887056528886	0.313871991760587	0.18910012042704025	
5640000	-31595.332118906168	-30177.810462994294	-1417.5216559118744	-30177.810462994294	178.74782691522995	4.010769461748009	9.414982898616049E-5	0.434225814234391	9.291332566956478E-5	1.7290615518316644E-9	0.4390602206325628	-1375.8826586751247	5329.5774669856155	1561.0826364086201	1262.9830286013043	2466.9287679005847	12.60574273111035	95	19	8	12	37	0.19321369144720224	0.302027566733695	0.3027493975291234	0.20200934428998085	
5650000	-31607.892625528442	-30201.726824738562	-1406.1658007898818	-30201.726824738562	151.37657328229696	4.080460643709159	1.0586363973669778E-4	0.44277695032503683	1.0239933332367992E-4	2.308718399869137E-9	0.458553314620695	-1364.1468759473564	6065.982535320298	4554.6469877559775	2435.0539274904763	1489.9763601082036	11.922131320304771	64	18	16	38	35	0.1875035090277279	0.302027566733695	0.30845957994859774	0.20200934428998085	
5660000	-31592.258180481345	-30191.09909876711	-1401.1590817142337	-30191.09909876711	155.66591472436957	4.256394159411989	1.010813188705385E-4	0.3914998836365231	1.0023663766450474E-4	1.6494382937954499E-9	0.39738501341491494	-1360.6331359823128	5701.49943249095	2533.4430004325054	1102.4761441916053	1374.2427848800087	10.056048669473137	70	23	9	35	34	0.1875035090277279	0.302027566733695	0.30845957994859774	0.20200934428998085	
5670000	-31608.01656506637	-30213.320981652596	-1394.6955834137743	-30213.320981652596	140.59133828456862	3.9979113391029846	1.0638870503794985E-4	0.4175802110587787	1.0373375477348036E-4	1.9235312980879864E-9	0.42315937957289046	-1352.3698934463687	6915.169662651535	5880.437001729548	2481.75278740774	1411.9774117278323	9.326066757621794	34	31	21	51	34	0.19931294856485954	0.30210091931909255	0.29606735284556257	0.20251877927048684	
5680000	-31593.447023396908	-30196.54162705001	-1396.9053963468973	-30196.54162705001	137.65562623944732	4.212116590429198	1.097355790523174E-4	0.4159015605657141	1.0726229960004771E-4	2.3817543898836516E-9	0.4537532670481868	-1354.3538459983422	6391.699318763502	6240.160253469358	2229.3495318971213	1633.6124451878718	11.922845246889711	50	17	6	63	35	0.19931294856485954	0.30210091931909255	0.29606735284556257	0.20251877927048684	
5690000	-31623.564594278236	-30196.703562388437	-1426.8610318898004	-30196.703562388437	163.05454813862337	4.041351410059923	9.803028650476281E-5	0.43319314184511415	9.410537449855838E-5	1.9475053700004714E-9	0.4688839406270549	-1382.1134823215166	9591.145386628234	5598.335995584717	7309.278904532688	1989.8548069780209	17.17431478108984	37	16	17	65	36	0.19931294856485954	0.30813245171412024	0.29646008450938904	0.19609451521163265	
5700000	-31627.887605322514	-30203.91893946632	-1423.9686658561964	-30203.91893946632	173.78633487230863	3.9944435685718083	9.434548798001826E-5	0.4121647318429148	9.262940939066347E-5	1.6806630442150917E-9	0.4316352126204528	-1379.4006183694526	7622.663839767578	4124.62997622082	8820.33197039055	1610.2513311462722	15.795555154413575	27	33	19	56	36	0.20269257160516366	0.30242940963511883	0.30227748032653196	0.19260053843318697	
5710000	-31584.75571277941	-30181.31245282146	-1403.4432599579472	-30181.31245282146	149.0957351431825	3.9944435685718083	1.0529091192871749E-4	0.4281023497864242	1.0305231801537075E-4	2.0235089864264445E-9	0.4255334157003002	-1361.0064986614143	7397.949353281899	5030.117739672421	1482.4318091522414	1814.5652414009205	14.602359279480071	19	63	9	44	36	0.20269257160516366	0.30242940963511883	0.29651541405811704	0.1983626047016019	
5720000	-31642.204060396936	-30197.132723500577	-1445.0713368963577	-30197.132723500577	177.63185209119357	4.086784767915039	8.263837011902805E-5	0.423584685330376	8.073279514491722E-5	1.476321442884462E-9	0.4612523538076108	-1401.9970926272538	9171.5167335519	5221.087904486429	2986.4856210061016	1709.4803990108649	18.433958473579573	28	51	7	49	36	0.20269257160516366	0.30242940963511883	0.29651541405811704	0.1983626047016019	
5730000	-31555.26552594968	-30159.043954616445	-1396.2215713332323	-30159.043954616445	153.71627336394295	4.159294480668387	1.0028463955796417E-4	0.48400414033195477	9.854320834185875E-5	2.5645339358612107E-9	0.500532768439678	-1354.1213990046447	7481.045509143341	3313.921978583701	1767.6889868552655	1661.2192603076337	12.390020715571653	60	20	11	43	37	0.20269257160516366	0.30242940963511883	0.29651541405811704	0.1983626047016019	
5740000	-31593.267250346904	-30162.965423840626	-1430.3018265062774	-30162.965423840626	162.87548244292665	4.193616839247753	8.799666792549652E-5	0.5412186421537689	8.417925361710343E-5	2.527441279093121E-9	0.5617325046908057	-1385.0010156111641	7750.802601628121	13054.84829445944	4142.874448412181	1923.7393621267493	11.920287739740067	56	4	28	46	37	0.1914030579821292	0.30242940963511883	0.30780492768115153	0.1983626047016019	
5750000	-31589.210037692188	-30193.2285208282	-1395.981516863987	-30193.2285208282	161.716704455195	4.240505505763692	9.690550395937355E-5	0.3945641282231276	9.247022188268533E-5	1.578382023906544E-9	0.41288991389494106	-1351.6997999987823	9535.955095908124	2211.891265369532	5782.016618473189	1665.5398278875175	9.740807143514967	18	14	48	54	37	0.1914030579821292	0.30242940963511883	0.30780492768115153	0.1983626047016019	
5760000	-31612.360743346457	-30187.638753540963	-1424.7219898054939	-30187.638753540963	171.27123336087928	4.240505505763692	9.462862895324734E-5	0.4175493429689279	9.18823704388351E-5	1.6395852421782166E-9	0.43148736529626663	-1378.8332858850536	7755.887556330292	15691.893042940115	5989.594090448235	2234.579226400022	16.562195939515604	46	12	10	67	36	0.1914030579821292	0.30242940963511883	0.30780492768115153	0.1983626047016019	
5770000	-31568.987909332576	-30178.222431172177	-1390.765478160398	-30178.222431172177	144.34535106702722	4.527572339438564	9.904101427066373E-5	0.44991592779759787	9.6673711919373E-5	1.7884483518046304E-9	0.4356005172765976	-1348.139642707651	6248.281626753672	6294.469062291988	1324.8746108684231	1654.6468988164816	10.01700759057775	57	11	19	48	36	0.1914030579821292	0.30242940963511883	0.30780492768115153	0.1983626047016019	
5780000	-31557.606537726762	-30191.689125368364	-1365.9174123583978	-30191.689125368364	146.33307403544154	3.936704277167132	1.1498774600010505E-4	0.48512898789831144	1.0485824733403303E-4	2.7796623415684783E-9	0.4791408115123797	-1322.2679641641926	6082.358011032817	11362.374076909753	1162.0557857548624	1484.264359255843	6.159939266919637	54	13	14	54	36	0.1965367974960321	0.2961342220530845	0.3128334984809149	0.19449548196996994	
5790000	-31549.52919654722	-30167.886191986425	-1381.6430045607954	-30167.886191986425	151.52395341377377	3.936704277167132	1.0801493505979779E-4	0.4904194471997159	9.820834966904809E-5	2.3248215088011094E-9	0.4745249466628655	-1337.3337265161413	7125.704804930404	4487.586045963723	8029.527425680244	1437.677284862523	8.60344789118343	44	16	10	65	36	0.20586043640298865	0.30299591801005643	0.29672937000129773	0.19441427558565863	
5800000	-31601.576381375075	-30189.522492961205	-1412.0538884138691	-30189.522492961205	166.21635536640517	4.139002889204807	1.0316778204817575E-4	0.4360976618988284	9.579637107526793E-5	1.81074942736244E-9	0.4319971620483062	-1369.3118116424912	7486.870617777015	7584.9985425755885	1884.2759866750673	1407.3696570754814	12.800466474913243	68	3	19	45	36	0.20539612817664774	0.30346022623639735	0.29672937000129773	0.19441427558565863	
5810000	-31580.395840266625	-30194.69949090881	-1385.6963493578144	-30194.69949090881	149.416092371972	4.297139768330015	1.1674203057034842E-4	0.44092423681506876	1.0839624890916742E-4	2.3892681485747043E-9	0.42535262308430866	-1341.304565356832	5010.183296347313	7769.800275484111	7255.357889000285	1870.1298711561262	11.119736518008077	59	1	8	67	36	0.20539612817664774	0.30346022623639735	0.29672937000129773	0.19441427558565863	
5820000	-31607.902568330544	-30206.34523397475	-1401.5573343557944	-30206.34523397475	159.00348312516016	4.257133419132187	1.0956611420908807E-4	0.4803373194041003	1.0121256142092125E-4	2.5487962709962607E-9	0.47823378348446305	-1358.085101548758	5089.769020583736	6805.04180914846	4739.853087611259	1601.9547442044113	13.246604773477273	34	4	28	69	36	0.19358767120346945	0.3015073345888437	0.29884487577899194	0.20606011842869632	
5830000	-31605.14148428547	-30194.078635778063	-1411.0628485074049	-30194.078635778063	142.34800329926736	4.077380786565764	1.0119099754345528E-4	0.44131653901507883	9.485489426753575E-5	1.9668440567705414E-9	0.44990799330910625	-1366.8306263074371	7481.085956747392	5179.307572756917	7464.579395765502	1640.7147170069045	11.736650128100804	11	29	35	60	36	0.19501785932868412	0.29991436207501077	0.3103267096843624	0.1947410689119441	
5840000	-31555.290255149554	-30155.44619385923	-1399.8440612903262	-30155.44619385923	143.1334133038093	4.035806030500351	1.0094666535463339E-4	0.5011173810074209	9.429040231706247E-5	3.1544641670736505E-9	0.5557599554895303	-1355.0896865785214	6578.142670514041	6001.638182765486	9113.647975354505	1605.2878551555634	8.867628047925338	1	15	53	66	36	0.194244849887487	0.29822177524260746	0.3050077031268657	0.20252567174304123	
5850000	-31592.149158740493	-30201.756672471958	-1390.3924862685353	-30201.756672471958	135.58074327337545	4.032796419126986	1.0597176989129891E-4	0.5418723197339996	9.867198832362191E-5	3.7030832697969155E-9	0.5772157579375854	-1345.752755878505	6466.367435126457	5749.997078991702	7582.749207201219	1876.9992562034754	9.894695560909483	2	10	54	69	36	0.20337128148871977	0.2850326220125448	0.3090704247556955	0.20252567174304123	
5860000	-31576.821985799234	-30178.259927057712	-1398.562058741522	-30178.259927057712	147.1274490874286	3.8469096889853107	9.916529360366012E-5	0.44252730503062143	9.490093026640787E-5	1.9230096597765017E-9	0.4540985928109549	-1353.7498912506087	5100.049268993036	7929.891497192731	7203.812963686989	2786.2968762010514	12.255496716957751	11	12	40	72	36	0.19997952887096895	0.30132463326637277	0.29864177601743425	0.2000540618452253	
5870000	-31614.51748719652	-30195.368721682215	-1419.1487655143083	-30195.368721682215	165.20805082638503	4.252800489910902	8.839614227536397E-5	0.4417507066712539	8.708552313651732E-5	1.7214931265810532E-9	0.4661853594336006	-1374.1706695811622	13665.466269802322	6668.53109816222	6346.276552150339	1706.312476658938	13.68803416344066	8	32	25	69	37	0.20466104638401675	0.30132463326637277	0.29864177601743425	0.19537254433217752	
5880000	-31544.85047201693	-30164.17004257235	-1380.6804294445803	-30164.17004257235	141.79419208620925	4.172484604010735	1.1005313980106894E-4	0.4695016285215006	1.1045464482639632E-4	3.308113531647236E-9	0.5135829714911352	-1336.4012885365498	8998.958819621981	3778.8128522101974	6161.216693314683	1759.2277617362074	13.980291855198328	13	9	47	65	37	0.1996084605981597	0.30168141673735704	0.30333757833230696	0.19537254433217752	
5890000	-31570.25860164554	-30200.72449978105	-1369.5341018644885	-30200.72449978105	128.02471886377057	3.9657398447428744	1.1390804035909868E-4	0.43720881882815316	1.148040452734119E-4	2.796556597758237E-9	0.45772403964085107	-1327.050275164532	4935.305693311205	8217.118058765342	1510.7610340405417	1404.8103880133765	8.939119291343129	58	5	3	68	37	0.2003213271567577	0.30168141673735704	0.30333757833230696	0.1946596777735795	
5900000	-31534.80797399291	-30181.462816824653	-1353.3451571682544	-30181.462816824653	122.43547734156155	3.9657398447428744	1.3270591113777067E-4	0.4480728969316789	1.3088937798199325E-4	3.497266729236534E-9	0.4532488897304249	-1311.9907527377502	5178.650617831111	3925.413184865221	1625.4466840937325	1513.2182014248885	11.847364680240496	42	34	10	48	37	0.204430122214385	0.28700660479712786	0.31390359521490885	0.1946596777735795	
5910000	-31547.87917049472	-30192.61809848128	-1355.2610720134396	-30192.61809848128	119.39354326969979	3.902867140128327	1.3706678576274784E-4	0.44185168267918457	1.3171766092861097E-4	4.066840790780638E-9	0.47646178099058684	-1313.0096866522283	8770.612995851581	4686.604100716569	955.828302872236	1526.3262502660828	9.991855206559032	1	75	3	55	37	0.204430122214385	0.28700660479712786	0.31390359521490885	0.1946596777735795	
5920000	-31507.920826580805	-30185.39993600342	-1322.5208905773836	-30185.39993600342	99.53020339802248	3.9879194724606273	1.5205646294842124E-4	0.3934420488500046	1.5046553942453506E-4	3.847448631267183E-9	0.4128269255307143	-1281.5789366969545	6227.445240872545	3434.8451694701957	1375.1874321560165	1350.8888818455864	7.373085124923432	25	47	5	57	37	0.2060133344466484	0.2923350677740201	0.30920772320923173	0.19244387457010104	
5930000	-31512.003546132648	-30183.037324286255	-1328.9662218463916	-30183.037324286255	91.34951893538565	3.893461619520763	1.5818437726351344E-4	0.4656242530102582	1.5018237895322105E-4	5.451803833894683E-9	0.4852350439683007	-1287.4916759145224	4451.798210373923	4087.7595046793326	2918.83317643822	1240.7245811808075	9.723338892540662	24	44	6	59	38	0.20690715154104913	0.2923350677740201	0.29406695992232657	0.2066908207626055	
5940000	-31530.932139372842	-30193.358800481124	-1337.573338891718	-30193.358800481124	98.74373445875712	3.8554413910849163	1.5279366187555195E-4	0.43191336296776356	1.4689170043249357E-4	4.557036380433588E-9	0.4532706750451883	-1295.4803630293595	6620.121875048044	4434.232191870758	977.3548318807287	1754.5879753882953	9.896765634585885	30	38	28	37	38	0.20690715154104913	0.2936614684485241	0.3083269659046998	0.19110441410572823	
5950000	-31516.226001246505	-30183.675888546826	-1332.5501126996796	-30183.675888546826	106.97849076926691	3.7288875984736674	1.511119609658352E-4	0.43620727140145465	1.3894240604235008E-4	4.4799167442292714E-9	0.46716970590717816	-1291.7121016315548	4923.365377922926	3463.985970015055	1235.7020321130467	1461.8487857639627	6.82792610250438	32	36	37	28	38	0.20708593804468256	0.29348268194489063	0.3083269659046998	0.19110441410572823	
5960000	-31549.48882241764	-30206.299963328605	-1343.1888590890348	-30206.299963328605	111.92065789838213	3.7288875984736674	1.380961467442678E-4	0.39788524453167695	1.3215674154530078E-4	3.1442736784434986E-9	0.4135196039184566	-1300.1793110578312	13087.513835502137	4580.102267270478	359.08717977623667	1195.8326545716864	6.817223809189182	3	72	3	55	38	0.20106009979694692	0.29348268194489063	0.307327894214393	0.19812932404377068	
5970000	-31548.026771034303	-30201.33020205103	-1346.6965689832716	-30201.33020205103	123.84502993295357	4.566089181786565	1.371935309613812E-4	0.446053214766887	1.2805178683159525E-4	3.4019021429068417E-9	0.4485116095331987	-1305.1731604491138	6555.078158355746	4024.475858838041	1294.5190412191128	1326.9976939226126	10.339637645426706	13	58	15	47	38	0.20106009979694692	0.29348268194489063	0.307327894214393	0.19812932404377068	
5980000	-31497.841933949276	-30175.215397590746	-1322.6265363585305	-30175.215397590746	109.69524574727869	4.0106552484473355	1.4648773755285746E-4	0.43525395258559346	1.3958231654531358E-4	3.473042695671754E-9	0.4257565387286363	-1280.7607345223817	6248.989134292326	4687.43421404677	1054.175134375449	1588.2145750977595	8.032869803314743	9	54	44	26	38	0.20106009979694692	0.2898466408092384	0.31096393535004524	0.19812932404377068	
5990000	-31527.611347460184	-30197.41328499026	-1330.1980624699258	-30197.41328499026	104.19238946083782	4.0106552484473355	1.4994084572249783E-4	0.5619954793024803	1.3782383845107742E-4	5.6954008502764515E-9	0.5378023032768818	-1286.905284125669	6015.412372665423	4638.250087945367	943.4657292467251	2216.5148476239287	10.336427414230307	6	58	60	9	38	0.2045364295757263	0.2898466408092384	0.30748760557126587	0.19812932404377068	
6000000	-31499.482319884755	-30168.259357749244	-1331.2229621355107	-30168.259357749244	116.92386619375442	4.0106552484473355	1.4452401789700228E-4	0.47362085271497023	1.4162964958753954E-4	4.440890750116771E-9	0.4635668196404321	-1287.9112361337943	4687.842498575491	5338.276284153684	1461.505693850103	2812.5313466479097	8.393349534345742	9	57	62	5	38	0.19108477157876613	0.3048364090125273	0.3059494953649371	0.19812932404377068	
6010000	-31512.820370914076	-30165.793282823513	-1347.0270880905618	-30165.793282823513	108.16430123435993	4.022448387636899	1.5025993458282487E-4	0.4619758695337198	1.4644579138188584E-4	4.692375122699184E-9	0.463226520185356	-1307.130005609415	7679.105234273568	4150.867982959061	1392.678989705736	409.7811009325704	13.21258218957776	2	74	57	1	37	0.20277251389648104	0.3048364090125273	0.2923578503168621	0.20003322677413077	
6020000	-31545.947014953086	-30194.383813531902	-1351.563201421184	-30194.383813531902	110.34751432848952	4.184423584154639	1.532710178435888E-4	0.49976821939672317	1.5299345649402317E-4	5.6183826812348625E-9	0.500319507617595	-1307.3595252887355	13932.621809473198	2880.5050805460805	1003.6578766330535	2473.852470975685	18.901959288704386	1	71	58	4	37	0.20277251389648104	0.3048364090125273	0.2923578503168621	0.20003322677413077	
6030000	-31516.114531600215	-30207.639724349534	-1308.4748072506814	-30207.639724349534	89.28944091886878	4.281201069021358	1.6699220428447972E-4	0.46755240417675936	1.6658474170727722E-4	6.0122708194723575E-9	0.4663434116072798	-1265.997404486825	9457.468827706547	2702.2089056720592	920.6936562416404	1827.5340143148221	6.42695209756861	8	69	41	16	37	0.19002220419454813	0.30047493609352854	0.3082968201387707	0.20120603957315383	
6040000	-31476.220563306142	-30179.467172566783	-1296.753390739358	-30179.467172566783	85.33553627453831	4.072031456675772	1.7869603927674562E-4	0.505949425432778	1.7001783538873568E-4	8.663210159763267E-9	0.5119292961824778	-1253.2112532346557	4560.843973227363	3943.7505707575447	698.9693547871309	2515.471954339088	6.072976616064665	6	71	47	9	38	0.19002220419454813	0.30047493609352854	0.3082968201387707	0.20120603957315383	
6050000	-31484.589198956008	-30194.528734857675	-1290.0604640983313	-30194.528734857675	86.04338569051924	4.2108361547843165	1.7252801737299467E-4	0.49554360412613496	1.7100139005335908E-4	7.713872481145852E-9	0.5038888314431225	-1248.5358021202587	4273.985321953618	2920.3035726923626	720.5234411179111	1759.7068129777074	8.819086787612818	24	55	41	12	39	0.1919662737590755	0.3047433949278921	0.3063527505742433	0.19693758073879028	
6060000	-31528.391475657565	-30219.275722638024	-1309.1157530195426	-30219.275722638024	91.42147131330447	4.091393066695671	1.5530130844692072E-4	0.3653370171926241	1.5113643772542615E-4	3.050519809348801E-9	0.36130700232916685	-1267.830824500046	5405.001864280404	3341.3548424680284	1001.0191881312154	1786.5034002038626	8.546779686414354	47	31	42	12	39	0.19649023120498607	0.3047433949278921	0.3063527505742433	0.1924136232928797	
6070000	-31519.90001318594	-30199.64229356561	-1320.2577196203324	-30199.64229356561	112.77878323883303	3.9419384005187608	1.4362386189510163E-4	0.4234731913709202	1.4137912236887351E-4	3.248593148308926E-9	0.40965629510121887	-1278.8753832762302	5913.833105498332	2746.5731256124263	804.7673023029581	1722.3307795930623	7.296336859898831	38	39	35	20	39	0.19649023120498607	0.3161566875531827	0.2949394579489527	0.1924136232928797	
6080000	-31563.918988986115	-30218.544113726544	-1345.3748752595695	-30218.544113726544	118.91049879500244	4.205765267297213	1.3231814127533058E-4	0.41057525602555883	1.294606414265727E-4	2.4705623377567026E-9	0.38850327963662257	-1304.0151466762086	8953.909153108789	3179.451838922359	912.6477417621538	1273.4657229446227	10.707794320010336	38	40	36	18	39	0.20936957420524094	0.30145637868232306	0.2949394579489527	0.1942345891634845	
6090000	-31548.418587430653	-30207.709457249763	-1340.709130180892	-30207.709457249763	115.40302840431895	3.8903241263462354	1.2297545679720753E-4	0.38464355510774567	1.172891234556803E-4	2.005618693739338E-9	0.37000723405830743	-1298.4176209773086	6180.651524689948	2923.732951578056	1091.4583264177584	2504.142284568689	7.027065388068044	34	49	35	14	39	0.19726078440844455	0.31356516847911947	0.2990669723243083	0.1901070747881289	
6100000	-31535.11648834995	-30214.316715789068	-1320.7997725608839	-30214.316715789068	119.04258293885002	4.006467822460646	1.3345281108397935E-4	0.4172335457930734	1.2510053017557058E-4	3.075507793892036E-9	0.43030079420498984	-1278.6376381454088	5347.6684675115075	3519.0466677336995	591.9173961045425	1814.029572565409	4.433904407773908	42	41	30	19	39	0.19597578148541728	0.3148501714021468	0.2990669723243083	0.1901070747881289	
6110000	-31554.490025938157	-30204.817626044678	-1349.6723998934788	-30204.817626044678	120.90479280195854	4.006467822460646	1.281946549284023E-4	0.4264090064798931	1.1903163018725064E-4	2.9565671763940274E-9	0.4493762483502287	-1307.446342473172	8490.328417820721	4431.542371623291	952.5919667178098	1598.6112478258838	5.874530911368485	13	73	12	36	37	0.19597578148541728	0.3148501714021468	0.29504340462903195	0.19413064248340525	
6120000	-31560.93567251426	-30176.275671102354	-1384.6600014119065	-30176.275671102354	139.35698216156362	4.006467822460646	1.0513893427540385E-4	0.45706672341641436	9.89138037558651E-5	2.1299606919727273E-9	0.4629569730437409	-1341.2210384471375	7745.499103555064	4532.993773906954	5329.863611635644	1470.2115965259427	7.892602504658008	11	25	49	49	37	0.19597578148541728	0.30401552285163846	0.30587805317954025	0.19413064248340525	
6130000	-31543.866371086115	-30196.999830559856	-1346.8665405262573	-30196.999830559856	126.1847712168557	3.8585910401742645	1.328135054078151E-4	0.4682672657919629	1.2299845975342083E-4	3.87644602196096E-9	0.49004486520539065	-1305.6628099367886	4852.549507247577	1790.1845228786399	2632.34213818955	1451.7809364269453	6.555440571350233	44	4	33	53	37	0.19597578148541728	0.30401552285163846	0.30076223846604516	0.19924645719690032	
6140000	-31540.171593108604	-30200.365623038557	-1339.8059700700467	-30200.365623038557	114.52927880789495	3.87100604990579	1.3273448085069836E-4	0.4198359696982479	1.2598295592383056E-4	2.7509713285255415E-9	0.4143160600590145	-1298.0853027218925	5532.347906959807	2666.9134865304313	3904.5215611504273	1165.0033778059235	6.939282037143733	27	31	21	55	37	0.19597578148541728	0.30401552285163846	0.306893980959644	0.19311471470330152	
6150000	-31538.919611415575	-30196.12921102892	-1342.7904003866533	-30196.12921102892	115.4279776216088	4.2999978124681935	1.2956120090275682E-4	0.4364896997092475	1.2654530267768916E-4	2.9415346178963298E-9	0.42639915514213095	-1300.6617352251365	5800.116376159621	2496.78134493744	4223.739909404203	1122.3268111922305	7.601515797120244	23	22	30	60	36	0.19597578148541728	0.2977851357772835	0.306893980959644	0.19934510177765652	
6160000	-31566.103330447106	-30218.57276164902	-1347.530568798087	-30218.57276164902	117.15465657049579	4.437693665599736	1.2871479769192425E-4	0.4334758686171687	1.250977348969529E-4	2.9193292934971683E-9	0.4165399397681011	-1305.242645080191	7726.325541165996	1433.5129975415205	3088.284944988472	1210.9450664789128	12.55224267158933	20	19	47	49	36	0.19083422581445209	0.30001925345820385	0.3098014189496888	0.19934510177765652	
6170000	-31566.45892229864	-30208.108974329018	-1358.3499479696227	-30208.108974329018	111.18994098495175	4.300226435387953	1.3002919675120006E-4	0.42312494826204516	1.2487707255241372E-4	2.863641364721257E-9	0.4252431862414525	-1315.8501931807775	5086.351985882855	4895.646532826369	3787.129086172185	1594.371877805	8.326670438028746	26	5	45	59	36	0.2016059949781429	0.30001925345820385	0.2988529267828135	0.199521824780841	
6180000	-31577.942013818956	-30206.669907713287	-1371.2721061056707	-30206.669907713287	136.1493643624526	3.7927746750133804	1.18251175964182E-4	0.3982023467260099	1.1411779265621488E-4	2.2086560245281382E-9	0.41073382442811285	-1328.5752539737914	8569.028550875406	3942.7368676475367	4194.171811857608	1344.2854001409034	9.951982034791843	27	44	12	52	36	0.2016059949781429	0.2900436227399741	0.30882855750104327	0.199521824780841	
6190000	-31561.23195178529	-30183.721570951446	-1377.510380833841	-30183.721570951446	134.0922790570564	3.9693538411704337	1.1182357265975005E-4	0.4036366648905972	1.0949721987387089E-4	2.3105897258709938E-9	0.43188470558034714	-1335.7050083834765	9306.461794560964	4086.0945910474047	1748.0929868211406	1282.0944212801376	6.920571663947836	29	48	4	54	36	0.2016059949781429	0.29181885447929584	0.305825463800486	0.2007496867420765	
6200000	-31600.10056578678	-30198.098193878977	-1402.0023719078001	-30198.098193878977	142.96826999483326	4.29950009116708	1.0942398350634071E-4	0.399731654975474	1.0555177008829946E-4	2.185747809924793E-9	0.42889078934824965	-1358.660182905926	5633.013722593279	4124.581184268396	6166.458630834989	1695.6123373314026	14.045864007564838	62	2	14	57	36	0.2016059949781429	0.29181885447929584	0.305825463800486	0.2007496867420765	
6210000	-31652.61251210787	-30192.772085375116	-1459.8404267327535	-30192.772085375116	190.87939414845354	4.151402107663141	8.056994589876901E-5	0.4113031972713468	7.88668165224431E-5	1.1489468917604631E-9	0.43120110725552063	-1414.4254619047445	19957.256767403618	7886.733220989656	5214.386826615998	1942.7736771700127	18.267444316426175	10	26	47	53	35	0.2016059949781429	0.29181885447929584	0.305825463800486	0.2007496867420765	
6220000	-31633.70332943352	-30211.7544877468	-1421.9488416867196	-30211.7544877468	164.9564083915328	4.137143215089909	9.970009159683003E-5	0.39171486155595653	9.780707830386856E-5	1.7745210510790144E-9	0.4334302749076636	-1377.5082718643075	6549.648571021563	8623.562246497127	6146.030949038113	2194.068017495	19.174209378439862	2	22	41	71	35	0.2016059949781429	0.29181885447929584	0.30710818478899843	0.19946696575356399	
6230000	-31645.28022260789	-30179.56339098647	-1465.7168316214202	-30179.56339098647	188.98058432204732	4.173786970972001	7.6177752006047E-5	0.4275251817204505	7.644730987311479E-5	1.1826611317812377E-9	0.4573476670283345	-1419.5252485135632	13896.197378489114	11380.67297318869	7749.5511106799195	2549.828769069758	20.30085668745063	6	11	48	72	34	0.19998014811125922	0.2899991262336617	0.31055375990151624	0.19946696575356399	
6240000	-31697.73558035999	-30187.20733518299	-1510.5282451769995	-30187.20733518299	236.60252221696555	4.1010104107165475	5.574503235824817E-5	0.4337649822121224	5.513030355329271E-5	6.709499607870343E-10	0.4713329008917503	-1463.520048775059	14817.291643212791	5905.753442855143	9855.634758259414	4025.469561547246	30.603729053151056	19	1	47	68	36	0.20454370754387313	0.30226929066602454	0.2937200360365395	0.19946696575356399	
6250000	-31802.24192007985	-30180.117164894073	-1622.1247551857764	-30180.117164894073	446.1557504658243	3.85231734697721	3.056047725438212E-5	0.4767756818040155	3.0873272176320463E-5	2.3469200871236356E-10	0.49952930023137204	-1572.116676603525	32457.116892420163	17693.716003324636	18698.524261721555	5011.292081866579	50.206054344807505	4	10	51	70	36	0.20454370754387313	0.30226929066602454	0.2937200360365395	0.19946696575356399	
6260000	-31806.98934241757	-30207.640676557745	-1599.3486658598258	-30207.640676557745	392.2924913665259	3.85231734697721	3.477663752450727E-5	0.43012234858617365	3.487221280913167E-5	2.568931061429258E-10	0.4480752796186315	-1550.0222349985272	21289.814178809644	17165.06807642029	18816.95299583344	5244.343511327424	45.24230652891225	45	8	22	60	36	0.1996463633980245	0.30135829321052116	0.30060188046878267	0.19839346292267285	
6270000	-31728.911781540482	-30182.221465723353	-1546.6903158171294	-30182.221465723353	306.5286970182468	3.85231734697721	4.590786265308732E-5	0.43705455297791496	4.7076173664095055E-5	5.147301160176997E-10	0.48048803788918226	-1499.3617393951802	20252.86823702176	15478.976160881937	9928.11319335611	2665.8450094147934	30.754491515021154	12	31	33	61	34	0.20066670126971597	0.30135829321052116	0.30060188046878267	0.19737312505098137	
6280000	-31788.289420297082	-30195.64687881879	-1592.642541478293	-30195.64687881879	376.2961229822858	4.154028164906851	3.606717194251525E-5	0.5097445504063135	3.7615247207628654E-5	4.0468666352078223E-10	0.5271040850368494	-1544.5261075853061	16620.51664482289	16932.120577961865	8891.89224948813	4352.583057523245	45.8718429336641	16	58	4	59	34	0.2013420419336264	0.30135829321052116	0.30367835750770444	0.19362130734814917	
6290000	-31843.516823860333	-30193.534707502073	-1649.9821163582603	-30193.534707502073	642.0550028569512	3.851406808931518	2.4328450676246367E-5	0.4403671737726392	2.5154806815200295E-5	1.2650732043402559E-10	0.4487056071829121	-1598.6787337066435	56406.729367988446	24871.80139421043	20914.174266549617	5973.283463839816	39.314425350912025	8	58	5	65	35	0.2049379716134768	0.2959281814415431	0.3080029992853355	0.19113084765964578	
6300000	-31800.226781390076	-30204.600901674472	-1595.625879715606	-30204.600901674472	431.8313859895868	4.013251405402591	3.135958497696285E-5	0.4184667930684397	3.337909295584479E-5	2.1052705326454722E-10	0.4433017975701047	-1547.0174276979908	27892.09647666135	16957.321806410877	8896.147918743442	5106.028413092706	29.05665608646838	28	31	17	60	35	0.2049379716134768	0.2959281814415431	0.3080029992853355	0.19113084765964578	
6310000	-31783.553945472464	-30196.68532210618	-1586.8686233662856	-30196.68532210618	436.42583011716664	4.309545164025371	3.343867800996363E-5	0.43739220000637213	3.5173456991889145E-5	2.656068155843794E-10	0.4722178469750373	-1537.2859044781708	33432.51034040535	23376.361958387643	13412.766988744173	4302.149889033409	41.08004750683519	1	56	10	68	36	0.20450452925723858	0.30065738645632445	0.30370723662679233	0.19113084765964578	
6320000	-31732.761160545575	-30216.762622309358	-1515.9985382362158	-30216.762622309358	287.41206614366206	4.126970604319386	5.549834654349622E-5	0.43718940052683036	5.51925043925089E-5	6.832110189156789E-10	0.4647337849490044	-1468.3696826402993	18660.287657526962	13313.132277317643	14033.59215819615	2442.443065551116	34.49096734843866	2	52	8	73	36	0.19955226320659258	0.30193023862279955	0.3086595026774383	0.1898579954931707	
6330000	-31719.235811927825	-30192.735585035436	-1526.5002268923881	-30192.735585035436	294.47112762358034	4.098889081039026	5.6417630781294546E-5	0.45776603972561464	5.556455272866457E-5	7.51501968771269E-10	0.47752249413887443	-1480.1104942798463	12656.597773489264	13741.682661176454	6792.930844148592	2749.3926469250873	47.63861228593328	9	53	9	64	36	0.19813395723461028	0.29788581412700443	0.3086595026774383	0.19532072596094815	
6340000	-31626.151549694936	-30181.409293488654	-1444.7422562062825	-30181.409293488654	171.18530474895616	4.098889081039026	8.414339101340251E-5	0.4841142422836313	8.568573365334321E-5	1.804020687193515E-9	0.501251248162154	-1399.529275897511	8313.773271090322	5518.009587339846	8933.12246007521	2014.0129191222309	25.901664645905182	37	21	10	67	36	0.20025025312491726	0.29576951823669745	0.3086595026774383	0.19532072596094815	
6350000	-31616.376359050668	-30175.748725266116	-1440.627633784552	-30175.748725266116	173.33025047542162	4.098889081039026	8.45457663405958E-5	0.4281261105917019	8.708003926675802E-5	1.5580331542540332E-9	0.4578450240092942	-1396.6604558988713	6894.910517170104	6638.702240687463	5260.836800879892	2089.1919222241872	16.922586651921524	53	4	14	64	36	0.2014513233736641	0.3044162635305068	0.2988116871348821	0.19532072596094815	
6360000	-31573.409038325888	-30172.878014302365	-1400.5310240235233	-30172.878014302365	135.6398707575641	4.060667452624882	1.0485732113322082E-4	0.398428732183773	1.0943565917334313E-4	2.0773017607438743E-9	0.4157626988821676	-1357.6826408022075	8871.710955188946	6814.845788860749	2579.705966920487	1441.135118735729	18.225312358778815	19	52	2	61	37	0.20055287581408227	0.3053147110900887	0.2971333587736031	0.19699905432222717	
6370000	-31615.54111391302	-30202.527497541047	-1413.0136163719737	-30202.527497541047	143.06522985662127	4.120554470007072	1.0156779796983496E-4	0.4417476352280842	1.0322079219984975E-4	2.2686302930049847E-9	0.469798401232528	-1370.6603657016037	8083.160345888659	4393.915688473078	1350.131376756079	1721.2716157642003	21.646880486243777	23	49	14	49	36	0.20055287581408227	0.30355876245693236	0.2903354946321654	0.20555286709682116	
6380000	-31589.653250641677	-30196.196068245674	-1393.4571823960027	-30196.196068245674	132.74554178143754	3.9428953701889258	1.111997011727801E-4	0.4782689310848386	1.1348850159431301E-4	2.9084967010165374E-9	0.4795214286758721	-1350.6015091117538	8981.131354478024	5293.484704316107	890.8829081342224	1653.193127447304	15.727694778864791	21	51	5	57	37	0.19862533541418523	0.30355876245693236	0.30456501509974654	0.1932508870291371	
6390000	-31602.23030240829	-30160.350029666086	-1441.8802727422028	-30160.350029666086	178.21211091534283	4.143935209817214	8.952278392420547E-5	0.42955230304574876	9.015034463070968E-5	1.5124746895771002E-9	0.4373772876257053	-1396.3455307884424	8476.253676718326	5645.239651805724	10694.391739882316	2050.7288320514263	30.931859426354237	45	27	6	55	38	0.20108574029805518	0.3010983575730624	0.30456501509974654	0.1932508870291371	
6400000	-31572.179996426796	-30161.580180875593	-1410.5998155512032	-30161.580180875593	154.48041224718793	4.176276104356364	9.934828737129745E-5	0.39707906865856174	9.990055325006272E-5	1.5253906933345785E-9	0.3918204536806991	-1367.4904887701657	7005.618611233138	3165.1114315978025	4020.1207443155567	2263.7473402118753	16.872066279643438	49	7	16	61	38	0.2001985765647931	0.3010983575730624	0.30456501509974654	0.19413805076239918	
6410000	-31604.993352436846	-30186.36616868223	-1418.627183754616	-30186.36616868223	148.8856239593595	4.195074832734495	9.880046683148441E-5	0.4160035042548427	9.90506711602376E-5	1.8431558520747234E-9	0.4255590375715628	-1373.3459334474433	18959.276411652965	6499.971793618912	4666.048467529317	2220.6277001736726	23.415548660415016	15	25	26	67	38	0.1919519842562287	0.3061870076005317	0.30772295738084166	0.19413805076239918	
6420000	-31638.357885735804	-30202.206941868422	-1436.1509438673809	-30202.206941868422	163.4494052198614	4.195074832734495	8.984877956874381E-5	0.42623517693341456	8.82803002527261E-5	1.4781177871114228E-9	0.4328696744076823	-1391.22292551307	9018.812360384461	3451.3031655316404	6893.886363894668	2527.408510815792	21.367715716798624	39	2	13	79	38	0.1892536166717895	0.3061870076005317	0.31035963623619056	0.19419973949148947	
6430000	-31611.906277248985	-30187.130570470334	-1424.7757067786522	-30187.130570470334	157.91072014744594	4.317407987712074	1.0051944756107455E-4	0.42564074136553254	9.720292332991395E-5	1.7818054361192962E-9	0.41820852071085923	-1380.847809873838	6494.005013805311	6181.480588002781	5940.863368911636	1880.0786106264072	18.07835402781373	18	31	20	66	36	0.19485647228043634	0.3005841519918848	0.2969901120091892	0.20756926371849088	
6440000	-31609.203491246048	-30192.85077994159	-1416.3527113044584	-30192.85077994159	150.63921384091802	4.364926312238957	1.0011465395594082E-4	0.4317201046995254	9.676643306316403E-5	1.5606130440560077E-9	0.3988907589663753	-1372.9980794582793	5875.965121039163	6317.618310706976	3673.7149531842156	2023.1830198454434	14.635939902356885	13	35	24	63	36	0.19485647228043634	0.3031708702537491	0.2944033937473249	0.20756926371849088	
6450000	-31637.279399919087	-30193.9840485814	-1443.2953513376904	-30193.9840485814	175.60258837324633	4.070294230366973	8.520098333757743E-5	0.4685405817242465	8.37333199576881E-5	1.7966732273184884E-9	0.4961811569248886	-1397.5099539376497	12574.038499942179	10218.823438133464	6644.061047717666	2406.1873486261484	17.947742611391583	43	7	13	71	37	0.2020518670297711	0.29327417481790596	0.3025600987844887	0.20211385936783546	
6460000	-31644.85173174513	-30193.49978256226	-1451.3519491828708	-30193.49978256226	223.37227246168342	4.070294230366973	7.093206759673385E-5	0.43605449698414156	7.02551213576761E-5	9.53678551749931E-10	0.433426923794449	-1405.0327133953388	15957.005071297062	3889.134397142681	8357.981912182715	2513.0499573329557	19.046696804011805	9	12	46	67	37	0.2020518670297711	0.3085316868972639	0.3025600987844887	0.1868563472884775	
6470000	-31597.961751183873	-30171.238625334438	-1426.7231258494373	-30171.238625334438	182.2523618881639	4.070294230366973	9.041507684374021E-5	0.4095937840350338	8.706739972592433E-5	1.4946093322719605E-9	0.42972248911130334	-1382.9729439139458	10320.32155285965	6306.472444677429	1499.4479832597567	2333.7172367149656	12.149601147067203	15	55	7	57	37	0.2020518670297711	0.29434397020262903	0.3025600987844887	0.2010440639831124	
6480000	-31637.52973541637	-30184.666143975126	-1452.8635914412441	-30184.666143975126	210.77941693678423	3.9112741657369408	7.889763199447521E-5	0.450734574605477	7.694296488465135E-5	1.294676169107545E-9	0.4605308123102642	-1408.9606379131465	9455.944355170881	6441.469585618953	2759.7202985964236	2387.3629255524643	17.515531668147307	29	46	38	21	37	0.206357734343592	0.28602516396702415	0.3065730377062727	0.2010440639831124	
6490000	-31639.019125611623	-30190.637989597868	-1448.3811360137533	-30190.637989597868	186.07910630421853	3.9112741657369408	8.46561244393281E-5	0.4633212377494737	8.050825261925179E-5	1.6093642334605696E-9	0.48052606739439546	-1404.869734865682	8093.678534657751	4286.055417548902	2170.6347519420788	2814.7268448298073	17.103252568449427	36	44	24	30	37	0.20485190570930575	0.2875309926013104	0.3065730377062727	0.2010440639831124	
6500000	-31630.549774051025	-30189.418293342325	-1441.1314807086987	-30189.418293342325	182.22427550449058	4.241545519585296	8.166299049167008E-5	0.436794893712758	7.872762279400737E-5	1.3539585472964498E-9	0.4597074204882132	-1396.8545378804338	11201.56086706727	5908.373440035002	2569.9671771375247	2675.9770884462023	15.939674803244946	20	43	56	15	37	0.20061670180561195	0.30423134714207406	0.2941078870692028	0.2010440639831124	
6510000	-31608.426321313887	-30174.534494990156	-1433.8918263237333	-30174.534494990156	196.93660485167666	4.111930130981523	7.760428908351319E-5	0.430586710047081	7.972320927016032E-5	1.250868715668922E-9	0.4479060625618488	-1390.183280998655	9785.442113221712	4740.833582873469	2825.282699531504	2496.9776764287685	11.032144771827472	21	57	41	15	37	0.1887792601441807	0.30826815421003384	0.3034074120593835	0.19954517358640322	
6520000	-31630.632277362925	-30189.101654082628	-1441.5306232802982	-30189.101654082628	222.86854542466176	3.9286094580400563	7.517406911667122E-5	0.43475027788166376	7.535826188859872E-5	1.2064415803873125E-9	0.46515774831043416	-1397.0738751205488	8420.94495109299	4350.373719503867	3062.4172665951446	4109.952650336499	13.506294565977106	40	28	61	5	37	0.1887792601441807	0.2986727965832741	0.3130027696861432	0.19954517358640322	
6530000	-31596.15464219286	-30176.999497348006	-1419.155144844855	-30176.999497348006	194.65998063905553	4.225926211945587	7.805774150724238E-5	0.41204363624745705	7.860770344319185E-5	1.4712824747521298E-9	0.47055918691516707	-1376.2295890456103	8108.107520541722	2236.9799127338733	2337.459801390603	2673.9510353727032	8.267314668341319	56	19	58	1	37	0.19700886324761513	0.2960063106362237	0.3025807387259978	0.20440408739016463	
6540000	-31608.281380965687	-30180.24052652585	-1428.0408544398383	-30180.24052652585	189.66973955049386	4.136908890921661	8.130538377328126E-5	0.4420692542255584	8.326059157765035E-5	1.883190728741772E-9	0.5019759962627461	-1384.0045803493445	7195.162973278127	6179.366386469699	4299.218641209529	2555.621309786917	11.362623571797345	58	15	33	28	37	0.19935935661170762	0.28807836580195345	0.3081581901961755	0.20440408739016463	
6550000	-31648.081743813265	-30174.942575742796	-1473.13916807047	-30174.942575742796	233.02494394944867	3.952375856105797	6.256385951981572E-5	0.4402252054828606	6.215964488018948E-5	9.666755558459164E-10	0.4844835622833572	-1427.7213442357204	9227.131143499431	13266.76197922998	4625.6789011838455	2425.223847811417	14.243774781509792	48	13	33	40	37	0.1995434160260347	0.3030171060159931	0.29467133286137764	0.20276814509659583	
6560000	-31633.850993423035	-30165.824747015275	-1468.026246407761	-30165.824747015275	221.138142379533	4.269548847062201	6.362426394284407E-5	0.452121426587981	6.490786853052186E-5	1.1875741865088252E-9	0.5150187997918257	-1422.7470403802354	8562.841099550511	3010.4543274482926	5684.936436086421	4037.550929555513	14.144131720925404	72	30	3	29	37	0.1995434160260347	0.3030171060159931	0.29467133286137764	0.20276814509659583	
6570000	-31632.146250632366	-30176.71958941875	-1455.4266612136157	-30176.71958941875	214.9755982899065	3.9819859093953296	6.840678701714283E-5	0.3751455421919181	6.89923559538406E-5	9.243481159370176E-10	0.42383665907872337	-1412.6973867784218	7232.243638641212	2659.343209209131	1547.1625547975643	2945.307109449959	14.713866286261116	70	34	18	12	37	0.20264608289682465	0.3030171060159931	0.29467133286137764	0.19966547822580588	
6580000	-31680.98285137968	-30199.515678376552	-1481.4671730031262	-30199.515678376552	225.16241671158483	3.9819859093953296	6.284601365993495E-5	0.42695466409270044	6.186443982647798E-5	8.711624689955451E-10	0.46914204416728555	-1438.0697552326283	8134.220123922246	2140.911764107172	2843.4067079185143	3047.9628483575125	20.634342339685283	70	12	32	20	37	0.20264608289682465	0.29398164947556804	0.30735060137896564	0.1960216662486429	
6590000	-31678.92662303148	-30192.21780912581	-1486.7088139056689	-30192.21780912581	232.09566526870023	4.169907596267552	7.270491600899263E-5	0.44885366191903125	7.055091100978339E-5	1.4421346741042425E-9	0.5146165884869922	-1442.9035255753129	7809.4956146437835	7626.473022443944	4064.0866115629556	1735.6765412439777	34.57216550396768	76	11	6	41	37	0.2022996043799798	0.29398164947556804	0.30735060137896564	0.19636814476548775	
6600000	-31675.89998000911	-30196.840671834427	-1479.0593081746865	-30196.840671834427	220.23114879417386	4.307481569649587	7.10635536281657E-5	0.4224728090634181	7.046331104852407E-5	1.0964671210424387E-9	0.46476060863101226	-1436.2386178020952	8025.682859259787	4602.376440472977	1927.0070432636471	2038.1289758932462	27.186283711454266	72	23	17	22	37	0.2022996043799798	0.29398164947556804	0.30735060137896564	0.19636814476548775	
6610000	-31621.525830612474	-30163.81510176489	-1457.7107288475838	-30163.81510176489	186.53546174357356	4.066278183051096	8.373615995175388E-5	0.47270627847852503	8.153930374797322E-5	1.8582043325055023E-9	0.5153646458856943	-1414.494696316705	10502.260187508911	3524.0156839519054	2227.495479424839	2077.049578214378	28.954856363596107	29	51	11	44	36	0.1979754302625384	0.29398164947556804	0.30494075417272165	0.20310216608917314	
6620000	-31631.128358681905	-30199.633992386996	-1431.4943662949072	-30199.633992386996	183.9075405780933	4.2257515314879415	8.642954956575114E-5	0.41601338255804454	8.421023461747304E-5	1.4113747535443733E-9	0.44453742044231775	-1388.0689900873595	8205.376030809059	6164.828414086673	2151.736341178265	2269.50401293723	15.986846761188486	23	54	18	40	36	0.1979754302625384	0.29398164947556804	0.30494075417272165	0.20310216608917314	
6630000	-31677.810940731655	-30191.96627820655	-1485.8446625251056	-30191.96627820655	233.1879035663203	4.178817241180428	6.424865200033885E-5	0.4164464706172846	6.423348214328587E-5	8.334573189298014E-10	0.44497654771291795	-1439.8922505988326	12860.16133304663	2669.887194023917	6944.972019242315	2879.371657998199	19.527475450507758	27	21	33	55	35	0.1979754302625384	0.29699683503434365	0.30192556861394604	0.20310216608917314	
6640000	-31676.223444852403	-30178.495249823176	-1497.7281950292288	-30178.495249823176	245.809824820896	4.178817241180428	5.7432967294223156E-5	0.40417712083770846	5.987729061485094E-5	6.36193488291809E-10	0.4221935185185157	-1452.0273596166344	8679.489793850524	6835.1381803912645	9384.399104571014	3098.511588506702	17.994157213675578	22	48	12	54	35	0.20064238190931644	0.2905720992093424	0.30568335279216924	0.20310216608917314	
6650000	-31746.069033707394	-30166.436250004914	-1579.6327837024814	-30166.436250004914	411.1107246919574	3.9030387620314384	3.619580232277432E-5	0.43704421184411335	3.685597993736754E-5	2.77795257421551E-10	0.45839795914812675	-1531.954869910003	15815.587370833538	9838.398049937614	12003.145751717102	4598.410217261636	30.595772485389574	40	34	6	56	35	0.20287408820123712	0.2905720992093424	0.30568335279216924	0.20087045979725246	
6660000	-31756.004626908263	-30190.157930647878	-1565.846696260385	-30190.157930647878	373.08369499167054	4.125056193489988	3.8479557141400054E-5	0.4690671169849997	3.971497299722958E-5	3.791576431444172E-10	0.5081139578331068	-1519.3653314424173	22290.919443859762	10661.276547220827	3466.074635571956	3122.9083930931033	24.374097515828062	28	53	24	32	34	0.20287408820123712	0.29521749099308725	0.30568335279216924	0.1962250680135076	
6670000	-31737.492969867555	-30194.274776235277	-1543.2181936322788	-30194.274776235277	331.8885902610733	3.89347527991813	4.048540935636402E-5	0.4430472769693079	4.2639432001641405E-5	3.4882776374693076E-10	0.44925311915307575	-1497.3003500971222	16849.288632154385	10100.895885805608	2640.947123974622	3340.4115240628735	25.720611002249125	16	66	10	44	35	0.1992180671241919	0.29887351207013246	0.30568335279216924	0.1962250680135076	
6680000	-31815.295506878057	-30204.7986600588	-1610.4968468192558	-30204.7986600588	449.0271433443987	4.272697133803151	3.139758949379303E-5	0.4716416567396203	3.1942623763248844E-5	2.1861634788034856E-10	0.47299036499092806	-1561.883367555654	20915.787673300256	14714.646892457038	9065.14743206421	5972.399624740001	41.83331214149915	30	41	22	44	34	0.20024009375635013	0.29887351207013246	0.304661326160011	0.1962250680135076	
6690000	-31685.210384831757	-30197.70793147463	-1487.5024533571282	-30197.70793147463	246.23739357756028	3.962237550960176	6.053487583493752E-5	0.4693863099997103	6.150654473429527E-5	8.806920493525325E-10	0.48608096793231625	-1443.330098901537	9158.957316665816	1759.42111596667	1948.5086485687107	4007.213003152221	14.258820363227162	67	4	1	64	35	0.20024009375635013	0.29887351207013246	0.308825838286325	0.1920605558871936	
6700000	-31700.556311684555	-30185.890319748683	-1514.665991935872	-30185.890319748683	264.15757532813495	3.962237550960176	5.822858081017716E-5	0.47092696980225623	5.8908082339480705E-5	8.871276742022852E-10	0.5092027919240114	-1468.8663175995732	12698.347239181545	10911.074554411447	4578.795686941182	2996.3941917953252	18.56681577743172	57	9	6	65	34	0.19938449216954982	0.2986496797255332	0.3099052722177246	0.1920605558871936	
6710000	-31665.42705190613	-30173.128437372416	-1492.2986145337125	-30173.128437372416	267.5657972414201	4.258586132602354	6.237073803573471E-5	0.4895036929440676	6.377102659824499E-5	1.1271469464359985E-9	0.5187611744595699	-1447.614991927467	12342.21451017618	2859.019367784618	3913.637414443292	2738.6779867372647	23.564785007616265	65	25	12	35	34	0.1915192307983826	0.3065149410967004	0.3099052722177246	0.1920605558871936	
6720000	-31736.337382340946	-30225.31079957939	-1511.026582761556	-30225.31079957939	283.50517599341447	3.9235467719447126	5.2656586828332914E-5	0.4783674717545197	5.589093911192118E-5	7.837437336848828E-10	0.5078484173003652	-1466.2442837701183	9610.082016013996	6548.048693526753	1285.2434041684703	3023.218620663532	21.687438531395262	70	1	3	62	35	0.19576278775431932	0.3007267835574935	0.30775529249212336	0.19575513619606508	
6730000	-31670.835689159336	-30192.290128577057	-1478.5455605822779	-30192.290128577057	251.7513685981702	4.170557401635711	6.391980563658789E-5	0.41799201148434273	6.863519584840387E-5	8.308045428172393E-10	0.42949285674101567	-1434.9091386595057	9029.003587863073	5178.8996793356555	1769.222183914617	2634.4540633855827	20.92014238333293	72	3	21	40	35	0.19576278775431932	0.3019953528436157	0.30775529249212336	0.19448656690994282	
6740000	-31643.744221236164	-30194.652086397833	-1449.0921348383313	-30194.652086397833	192.38725995695893	4.143500542676751	7.811745422282873E-5	0.47509883946683856	7.96556724597458E-5	1.4909927229937544E-9	0.485859095659544	-1406.0550663215504	8889.535096055593	3606.0897324861353	2530.077522150947	2021.1135722598183	14.033978474869137	71	10	1	54	35	0.19497090299487443	0.3051354724209598	0.3046151729147793	0.1952784516693877	
6750000	-31643.333293988806	-30208.788592701603	-1434.5447012872019	-30208.788592701603	169.46528083039235	3.9545436218768333	8.486744318506306E-5	0.4437059605269485	8.369989476811318E-5	1.5824583452678375E-9	0.45692194223185545	-1392.6151566119174	7184.804933157637	2779.8245648101897	2060.4929219850824	1777.316873197156	12.375249288400969	72	1	31	33	34	0.20469842763900464	0.29440812345207346	0.3068902758978919	0.19400317301103118	
6760000	-31622.232664785974	-30202.748381460373	-1419.4842833255993	-30202.748381460373	167.36549296899457	3.9545436218768333	9.595439647405924E-5	0.40408672103084353	9.364444082972025E-5	1.669909021556192E-9	0.4357761558850927	-1378.5876316314163	6003.434175979117	1725.6964393322542	2203.2008083073474	1323.821649359292	13.51339732339003	71	4	57	5	34	0.20469842763900464	0.3018224205825797	0.2994759787673857	0.19400317301103118	
6770000	-31597.88927298895	-30207.05131533846	-1390.8379576504892	-30207.05131533846	132.78413224737	3.9545436218768333	1.0867999876491603E-4	0.4295769440311792	1.0381173636301379E-4	2.38813488751709E-9	0.45225590689952017	-1351.8559967588126	5863.57127029823	2972.6926994592777	1890.8247116694417	287.90928753503835	15.016214285734645	65	1	69	2	34	0.19648051934115954	0.3018224205825797	0.29412621368277286	0.20757084639348905	
6780000	-31580.280190934533	-30177.89359017675	-1402.3866007577808	-30177.89359017675	139.0009081216052	3.909724863498673	1.0915575573040941E-4	0.3921424324226435	1.0651782894873471E-4	2.132239600878639E-9	0.4341408663985325	-1361.6842356635589	7044.076438341616	3302.474843466252	1892.4050939223	949.8183398373523	11.084354699200727	49	21	59	9	33	0.19522677224335963	0.3018224205825797	0.29537996078057277	0.20757084639348905	
6790000	-31577.528734850115	-30173.328746612948	-1404.1999882371663	-30173.328746612948	164.4565262368355	4.1168280676163285	1.0228659587617108E-4	0.4315244699826206	1.0179166785793409E-4	2.1152898189233157E-9	0.45332653633580655	-1364.2250483749242	7640.39203974379	1314.635168875372	1855.4905790962036	567.2105607311368	11.920580883319593	57	13	64	3	34	0.19241406214360765	0.29578597222935604	0.3181590155615456	0.19364095006549192	
6800000	-31593.81012345061	-30206.84528591682	-1386.9648375337874	-30206.84528591682	142.06375297085927	4.1168280676163285	1.0774309502972698E-4	0.4159379445581669	1.0687032033641172E-4	2.2351057030919887E-9	0.4339074132970437	-1343.6317687946002	6616.004133736107	10348.659508061226	1515.1460465507805	1555.5850750264622	11.131035603201546	34	21	31	50	35	0.1918466941872811	0.29578597222935604	0.31872638351787214	0.19364095006549192	
6810000	-31613.553370597998	-30233.259571897906	-1380.2937987000917	-30233.259571897906	129.29649613999223	3.8975641316023615	1.086024713452577E-4	0.4004783547981001	1.1097877867200386E-4	2.035747510323726E-9	0.40413374829979115	-1337.7177514021098	3921.505372042281	6371.666039926229	1561.9651954018848	2186.088383167056	9.76022564447668	9	50	41	36	35	0.1918466941872811	0.2956181094829665	0.31889424626426166	0.19364095006549192	
6820000	-31578.322560862205	-30197.49419496441	-1380.8283658977975	-30197.49419496441	141.39525847580205	3.946334616842384	1.140373668913423E-4	0.42595223975353336	1.1395436086663532E-4	2.71376557174873E-9	0.444843114918806	-1337.910984225961	7935.115625921323	7721.019197473435	2858.473822742745	1312.0466691158952	9.291325342332142	12	43	32	49	35	0.1971803836529793	0.29051079374529815	0.31159944302795156	0.20070937957377222	
6830000	-31582.224492082554	-30187.311521770203	-1394.9129703123504	-30187.311521770203	153.2094736573257	3.946334616842384	1.0061175375567019E-4	0.4504171388581273	9.754271385357048E-5	2.1221053713033116E-9	0.45526000236111724	-1351.1267308466286	13853.076097617897	5756.72401393127	1855.4776093188082	1960.0644181128723	8.00976805272394	8	57	21	49	36	0.20130218892476442	0.28470487955966506	0.3132835519417995	0.20070937957377222	
6840000	-31590.380357126673	-30174.480392930236	-1415.899964196435	-30174.480392930236	174.86898978295258	3.946334616842384	8.647438295260395E-5	0.5018391915335908	8.481844509992298E-5	1.7914631594583259E-9	0.4865294955271179	-1370.193733078068	16350.791236044039	10351.23951057749	4486.029307444168	2283.920320708468	9.834026912474398	10	42	2	80	37	0.20556829684923042	0.2950580754782567	0.3132835519417995	0.18609007573071457	
6850000	-31573.027530785803	-30176.58681278102	-1396.4407180047829	-30176.58681278102	156.83447513991126	4.404022396570161	9.005468685469057E-5	0.43949943748850206	9.223794171350622E-5	1.582073782465309E-9	0.4315992674180933	-1351.3458548329766	5403.938826903032	7691.981962093842	9901.115862277817	1977.9295208457672	12.000267659926909	14	43	2	75	37	0.20556829684923042	0.2950580754782567	0.3132835519417995	0.18609007573071457	
6860000	-31651.95173773236	-30194.12279241354	-1457.8289453188222	-30194.12279241354	219.67837141594083	4.404022396570161	6.794308730304694E-5	0.4916924339746715	6.734000967803684E-5	1.0734902138168391E-9	0.488958122809345	-1411.0268785981798	11681.936251806736	3670.080709839353	10360.71523122912	2437.994643500133	15.712647756196242	21	9	31	73	37	0.2012985273681431	0.30384315033864767	0.30876824656249585	0.18609007573071457	
6870000	-31621.868917059568	-30172.582114335124	-1449.2868027244429	-30172.582114335124	198.8339844720494	4.205982434003204	7.313764920456622E-5	0.48652792218479496	7.381004354305641E-5	1.2104901928151647E-9	0.48896786204743214	-1402.9924371937275	22643.702469571384	7661.738224670783	5283.93762767056	2552.1556571766637	15.413796403566606	8	34	26	66	37	0.19916178912155022	0.30384315033864767	0.30876824656249585	0.18822681397730745	
6880000	-31610.993515375634	-30202.22403383908	-1408.7694815365526	-30202.22403383908	166.92275582404244	4.205982434003204	9.897138165962587E-5	0.47286893508056593	9.848198048851463E-5	2.1394462778620227E-9	0.4701217995387243	-1362.1759102857825	42513.3867213575	6692.649926404775	3445.533456372033	2200.1343177045674	12.562406546726796	1	37	26	70	37	0.1983330390792066	0.30384315033864767	0.31295908041911014	0.18486473016303676	
6890000	-31614.1289332383	-30197.712323673415	-1416.4166095648818	-30197.712323673415	173.24400760532538	4.205982434003204	9.414920234635703E-5	0.47732391889955006	9.284616707484754E-5	2.336327642480958E-9	0.5156349961200121	-1371.2090629903728	22101.774763241898	7286.434713135999	3400.699474196362	1819.750502994461	16.792967497112183	4	34	39	56	38	0.2002169203366446	0.30384315033864767	0.30829552799771176	0.18764440132699714	
6900000	-31574.081773823156	-30187.676790289646	-1386.4049835335097	-30187.676790289646	141.24057539336542	4.042348107947217	1.0766881399589384E-4	0.4698049623737053	1.0824874534488555E-4	2.832152298444324E-9	0.4918963354417928	-1340.414310822471	23346.86389981464	10264.203751357492	4311.075774338036	2124.9415930228424	8.623880043719168	2	28	50	54	37	0.2002169203366446	0.30384315033864767	0.30829552799771176	0.18764440132699714	
6910000	-31557.372190338847	-30202.08300689129	-1355.2891834475565	-30202.08300689129	132.65150135527279	4.042348107947217	1.1852367267679281E-4	0.41455752793251904	1.1674687894674055E-4	2.6801107096202644E-9	0.4330849241571208	-1313.974728624319	5586.238896244077	2312.5064882281868	1170.3205352384641	1973.5816052018863	9.269268835098119	51	24	9	49	38	0.20140721259053782	0.30024832295397474	0.30829552799771176	0.19004893645777682	
6920000	-31563.681549658424	-30192.357590263615	-1371.3239593948088	-30192.357590263615	132.47773562430376	4.282857190734811	1.203215629609989E-4	0.40560609311489465	1.2085425938283434E-4	2.8721205636699065E-9	0.44107070108775903	-1329.8239512604778	6325.360209946304	2645.42773042405	1055.6775521386646	1825.4879487933456	14.947459221398685	45	28	14	46	38	0.1961907148072815	0.30024832295397474	0.2965432028079456	0.20701775943079928	
6930000	-31543.17280109889	-30179.91104332408	-1363.261757774813	-30179.91104332408	125.05104293972745	4.431591686872453	1.1488989434240442E-4	0.45153356955031304	1.18609956500428E-4	2.918374654298951E-9	0.4605115728990354	-1322.5640752537404	4367.4687904482	1665.0255958674184	1004.1691080911282	1814.7876324061497	11.511634282114018	52	39	9	32	39	0.20114953002337088	0.29883029053332993	0.2996298718416601	0.2003903076016402	
6940000	-31551.87985200255	-30186.591536066568	-1365.2883159359797	-30186.591536066568	116.05654341981197	3.7040888373493606	1.1790864977611338E-4	0.46297123798435735	1.2184213734240414E-4	3.245191131903738E-9	0.46041500559406917	-1324.4441603463908	5727.041732186067	1432.2317155603357	1406.5686269835678	1714.6527395691678	8.916934632486296	64	7	4	57	39	0.19796070352085685	0.30298752350947905	0.2996298718416601	0.1994219011280051	
6950000	-31545.52341534259	-30182.166994289288	-1363.3564210533023	-30182.166994289288	125.26787139982848	3.972418935410975	1.2067946839276212E-4	0.487371387984762	1.2081314121250685E-4	3.645670585253061E-9	0.5030476625323583	-1321.2163473803405	5461.022825833921	4471.444760594656	2547.3676490245048	1587.5192237487204	11.926702787226018	44	23	2	64	38	0.19796070352085685	0.2944001533589287	0.3083932434756072	0.1992458996446084	
6960000	-31577.766565071564	-30192.53747123655	-1385.2290938350172	-30192.53747123655	133.66869003015	3.9908650123862275	1.0836227769464605E-4	0.40236573296329187	1.1102378956016756E-4	2.2678048665831865E-9	0.43284793793722026	-1341.787702972101	7608.267243226422	5319.889115942286	5110.611164215415	1730.7352029562937	12.929227298930687	14	52	9	59	37	0.20445589436115605	0.28999904674941623	0.301898052635308	0.20364700625412085	
6970000	-31615.88363345109	-30211.64035593348	-1404.2432775176092	-30211.64035593348	144.2748880387572	3.9908650123862275	9.809689960641486E-5	0.42789269710608496	1.0078713926323039E-4	1.9533204327987032E-9	0.43834548049475136	-1361.329521693711	10470.506335945865	4498.266451494547	1130.287350882996	1870.6226744843211	14.144076622255659	15	60	14	45	37	0.20609954349451692	0.28999904674941623	0.3002544035019471	0.20364700625412085	
6980000	-31593.04489134229	-30200.416636345868	-1392.6282549964249	-30200.416636345868	155.18391412976823	4.045672392392447	1.0569664366234342E-4	0.407062199677046	1.0621505118623534E-4	2.337383749924826E-9	0.44657517217775505	-1350.1399724783844	9195.382121055221	4413.538330097068	2074.485262034196	1669.3550408842334	15.126056664363983	19	61	2	52	37	0.20318042690295843	0.3012173964854649	0.3053768456778982	0.19022533093367955	
6990000	-31620.23008484952	-30225.161199922604	-1395.0688849269159	-30225.161199922604	156.6803306643476	4.045672392392447	1.0943006604679173E-4	0.46097957647625226	1.1029962458658644E-4	2.5822464215782085E-9	0.4665037308064007	-1350.9343004614989	12194.20938612247	3955.8459146784994	4132.742278116138	2036.4708609473819	13.622437690994596	21	45	26	41	38	0.19739378951827202	0.2988087416607968	0.3077855005025663	0.19601196831836595	
7000000	-31600.446264063077	-30196.5006617364	-1403.9456023266744	-30196.5006617364	155.1796798543412	4.045672392392447	1.03245981772492E-4	0.4152710880236984	1.0463693080777437E-4	2.057636706124938E-9	0.4396532643107892	-1361.959392471092	8258.917050031161	4523.367914123708	832.461189580168	1444.5468106537187	17.286428459973102	18	54	1	60	38	0.19034818771107878	0.3024572285246761	0.3060697212409528	0.20112486252329348	
7010000	-31586.682098743848	-30189.03663006655	-1397.6454686772997	-30189.03663006655	171.93309330205787	3.929229795379561	1.0062944723577446E-4	0.4606272751199148	1.0349085816615772E-4	2.5809344127162855E-9	0.481287399701565	-1353.7740127518396	7484.322469321507	4804.864742985283	5626.350291867855	1936.9613864976268	18.021852835231385	15	52	4	62	38	0.18483157512044382	0.3024572285246761	0.31158633383158774	0.20112486252329348	
7020000	-31629.580503361947	-30208.194454876942	-1421.3860484850034	-30208.194454876942	167.39920619405663	3.9834405243887483	9.545211470690922E-5	0.4133209385850221	9.596016534683763E-5	1.7958703068944621E-9	0.4340142036850466	-1376.9223845420706	9604.308825811822	5184.274730673753	5777.965783467389	2439.399416867346	17.04419161989342	12	31	24	67	37	0.20857637176156796	0.29783750157625766	0.29246126413888207	0.20112486252329348	
7030000	-31667.421304093063	-30190.341761582422	-1477.0795425106398	-30190.341761582422	256.18129261725954	4.133450623809336	6.978700932740708E-5	0.42767778205904994	7.068905871962113E-5	9.932439110242601E-10	0.4407163233348604	-1430.0382250339285	22871.471369709077	8091.711971239748	7881.153143931856	3332.8418512467692	25.514990390635926	1	15	44	73	38	0.19736232762791994	0.2922224248944889	0.315204645025055	0.1952106024525373	
7040000	-31677.23897581308	-30186.86227951878	-1490.3766962943007	-30186.86227951878	256.4821002008063	4.133450623809336	5.943658699047515E-5	0.46523488024263115	6.167601959999952E-5	9.9191575964732E-10	0.5087711361245597	-1442.400404574776	30754.88336149449	9817.72666597905	8178.879369762805	3748.0970161186515	20.456769499199204	2	9	64	58	38	0.1919997177269048	0.29903746707838486	0.3069386558557956	0.20202415933891588	
7050000	-31718.95009197907	-30203.135255087796	-1515.814836891274	-30203.135255087796	305.15430443865023	3.9490629496464735	5.593625421638693E-5	0.38886444043451435	5.7448188932031E-5	5.24469449273407E-10	0.3978483697622962	-1468.0205514606282	13807.614480532886	24487.224493098645	10073.069854595693	2963.5101477625417	26.648354495227657	4	7	56	66	38	0.20523052449166018	0.28580666031362945	0.3069386558557956	0.20202415933891588	
7060000	-31733.008253005923	-30195.179197818314	-1537.8290551876078	-30195.179197818314	347.37711470422676	3.9490629496464735	4.52366258740723E-5	0.3520850158144375	4.685459316448653E-5	2.990303915122406E-10	0.36851183460688824	-1491.080254818741	18307.409293882058	13431.619535007123	7482.9233972099855	3467.246134423532	24.491479840461285	23	37	10	62	39	0.20523052449166018	0.2956256949506229	0.3054227669785814	0.19372101357913663	
7070000	-31750.496543325513	-30194.081525408557	-1556.4150179169558	-30194.081525408557	376.90066613052545	4.162725803672387	4.091578450015746E-5	0.3841022032031776	4.295979579970354E-5	3.566253860111482E-10	0.4404024919640415	-1509.1521273716928	27124.414650096936	9630.530405419277	5695.208688384286	4244.16034959632	45.85511637631103	23	57	18	34	39	0.20192950141718027	0.2956256949506229	0.30872379005306133	0.19372101357913663	
7080000	-31747.06752189686	-30201.009391340373	-1546.0581305564895	-30201.009391340373	360.25118015838814	4.162725803672387	4.09117188135915E-5	0.4422268362807837	4.277470792295276E-5	4.533682717823204E-10	0.5003599914175444	-1499.0761482211883	12189.840499672237	12763.850963388999	9006.413461957434	3786.046201032838	19.955260906780513	18	43	18	54	38	0.20304977211990938	0.2835007608666852	0.31042536186439473	0.20302410514901184	
7090000	-31786.310320580553	-30189.35659518376	-1596.9537253967928	-30189.35659518376	504.1286776037476	3.8772598035693733	3.182526515293006E-5	0.4394836214649852	3.180581519451443E-5	2.648949257411834E-10	0.4971329069244718	-1548.4224435549356	27462.257107221252	21518.0312551042	2272.485858214455	4508.491901807269	41.13979355950703	25	35	3	69	39	0.19973346767452393	0.28681706531207063	0.3125670437385224	0.20088242327488415	
7100000	-31758.297291223735	-30198.91952256604	-1559.3777686576932	-30198.91952256604	353.0298216619222	4.102528880322172	4.0271831178558944E-5	0.4293974009762757	4.04690764366566E-5	4.0076658909991997E-10	0.4814954190969185	-1511.3690328214154	15031.994296774725	904.1932947325437	2969.8267339643758	7607.266716870255	33.278958602185156	79	5	7	41	39	0.19811467959603743	0.29909897513404493	0.3125670437385224	0.19021930153139632	
7110000	-31829.214031076266	-30202.620545643374	-1626.5934854328905	-30202.620545643374	538.2996656867514	4.031572208898883	2.8316198276711552E-5	0.411450927484951	2.8690342433516365E-5	1.6927901445921738E-10	0.4568432254455477	-1578.1297337518658	22553.065019038928	2418.178595520355	7131.773269134986	6375.48704648434	58.83696658238326	71	15	3	44	38	0.19811467959603743	0.29909897513404493	0.3125670437385224	0.19021930153139632	
7120000	-31819.997680711673	-30185.438864691736	-1634.5588160199363	-30185.438864691736	620.0275213821296	4.031572208898883	2.7533831457988308E-5	0.4505697290243207	2.790417173279113E-5	1.8655213519867401E-10	0.4933175817650065	-1585.359955537032	24882.51688471164	553.831874244724	1357.5495657246456	6719.801800333799	71.89886442331341	72	2	11	48	38	0.19811467959603743	0.29909897513404493	0.3125670437385224	0.19021930153139632	
7130000	-31826.41579527628	-30188.241857936715	-1638.1739373395633	-30188.241857936715	641.7232519122917	4.1656825904057735	2.7188525643174306E-5	0.4508664842597522	2.751342460170387E-5	1.6614431525551188E-10	0.45668508397073826	-1589.264842543963	22956.77766299897	10841.14363757846	5313.549524166077	8894.72998962445	66.4950831652205	79	1	14	37	40	0.19811467959603743	0.29909897513404493	0.29920850268018856	0.20357784258973016	
7140000	-31846.89547967202	-30202.11055985803	-1644.7849198139918	-30202.11055985803	567.2810649960409	4.170894025601781	2.6032480275701727E-5	0.4339763681805222	2.57541043391103E-5	1.5762776775570744E-10	0.47580469541313736	-1595.0997592068136	22149.176316860496	22383.40937954399	3522.766095690598	7743.185636540793	80.60325381536865	47	28	15	41	40	0.20304079264225677	0.29909897513404493	0.29920850268018856	0.19865172954351082	
7150000	-31834.334924927425	-30197.088272860667	-1637.246652066758	-30197.088272860667	562.3103431878824	4.175949229095259	2.737914702950735E-5	0.406776730643382	2.6294181148003593E-5	1.4049962509266552E-10	0.4366450234983821	-1587.386345835771	27661.551646771015	22004.402071036267	3884.814394914769	8143.388362417852	58.28701664625068	35	46	5	45	40	0.19668662108818272	0.29909897513404493	0.29920850268018856	0.20500590109758488	
7160000	-31715.04139130649	-30178.100046793286	-1536.9413445132059	-30178.100046793286	322.7967423169462	4.175949229095259	5.159358667318852E-5	0.4901529054190339	4.970765255141623E-5	7.747016305123398E-10	0.5360018219355431	-1490.464630086757	11893.665965811044	9732.90229012299	5608.751496036509	4275.911803612199	48.964831777770684	44	32	11	44	40	0.19668662108818272	0.29909897513404493	0.3000840195259501	0.20413038425182334	
7170000	-31722.03975658877	-30177.6433755616	-1544.3963810271662	-30177.6433755616	327.4934565243963	3.93995022962293	4.77362248949251E-5	0.46827773059510325	4.644888260382698E-5	5.806067415694036E-10	0.5073126142714971	-1496.810269391598	17025.5893587367	9045.664692005317	10252.268207437786	4561.359708465	34.62269931266499	25	47	6	53	40	0.20333625176273615	0.29909897513404493	0.2996897047461678	0.1978750683570522	
7180000	-31737.1905819569	-30190.567739840895	-1546.622842116005	-30190.567739840895	342.31517467481405	4.08336333795351	4.9744200619406934E-5	0.4362189303585583	4.647271733907879E-5	4.589964717769688E-10	0.44581861738438117	-1500.2860103090784	15494.202137960438	6444.48596824902	4659.714615938014	4862.278943850974	46.77298351955214	49	40	2	41	39	0.20384624746878868	0.29957514664977075	0.299213533230442	0.19736507265099967	
7190000	-31711.419257299054	-30205.770938463542	-1505.648318835512	-30205.770938463542	267.0848956036124	4.158543017705191	6.469280930449717E-5	0.501482421575517	6.013614108517151E-5	1.0293941231977484E-9	0.5120401204441726	-1461.0059216032369	11425.471467435174	3579.2986009561423	3022.736281921521	3295.068745503585	35.43387021092736	72	6	32	22	39	0.19644991619062033	0.31160485749549144	0.3002091516204114	0.19173607469347795	
7200000	-31762.633784680398	-30219.758926772512	-1542.8748579078854	-30219.758926772512	342.7391007319805	4.204632708520638	5.328688737642579E-5	0.4748481321767209	4.952491161367456E-5	6.12608859917911E-10	0.4881485409680625	-1496.3403725281053	13486.191482560165	12100.303566410163	5803.582374815736	3448.802303153444	44.110043470908366	49	28	5	48	41	0.20020061439366602	0.2966632054852718	0.30000779714618897	0.2031283829748743	
7210000	-31735.128644067336	-30185.73018472065	-1549.398459346684	-30185.73018472065	373.34705386863186	3.930525967332101	4.9030951172704534E-5	0.43786080438863867	4.4539190679884136E-5	4.170685706145157E-10	0.4435906712175787	-1501.9998594605256	19608.866969830837	11763.813815138416	7541.206588255078	4415.185948846133	49.341453856805074	25	59	1	45	41	0.20156184299365637	0.2966632054852718	0.30000779714618897	0.20176715437488393	
7220000	-31777.691717965416	-30191.324129465564	-1586.3675884998504	-30191.324129465564	421.17145114332345	4.118588064919	3.96361174518952E-5	0.441339419178359	3.816036223154192E-5	3.2408813874478666E-10	0.46264278523804253	-1538.394983567222	21925.029572520074	12410.085738134743	2318.830755646258	5305.436514024937	97.72122490427769	22	62	13	35	39	0.19433290873657544	0.2966632054852718	0.30985791630746246	0.1991459694706914	
7230000	-31832.48328754249	-30192.211221407346	-1640.2720661351436	-30192.211221407346	644.9037964478363	4.118588064919	2.7603272227803166E-5	0.473253604120788	2.7128304853536134E-5	1.7064709418565233E-10	0.48113767386897566	-1589.9695435060855	45343.46356570738	18549.592991541205	4119.960350234609	7599.151143351069	64.69914456402495	14	66	21	30	40	0.1923856422371363	0.2966632054852718	0.3125166892875618	0.19843446299003117	
7240000	-31863.695540875295	-30202.57286085722	-1661.1226800180732	-30202.57286085722	639.1290355348591	4.118588064919	2.3705793202836832E-5	0.3841128703422294	2.3397289593347156E-5	8.166878683930195E-11	0.3800498876463131	-1608.7265723858975	53924.31678374742	23116.689296420987	33726.2249432674	8351.980893384558	69.71897082544007	20	53	4	54	40	0.20312741376569665	0.2970341374040374	0.30140398584023587	0.19843446299003117	
7250000	-31799.594721620488	-30209.8629331803	-1589.73178844019	-30209.8629331803	438.29201873190465	4.118588064919	3.416976565352353E-5	0.43631516275992505	3.385336830810976E-5	2.1518076157038944E-10	0.41924217893455185	-1540.5737124808988	27022.90250126893	5296.460636810291	11041.384005112193	6724.416444664343	62.125823447931005	30	16	33	52	40	0.20109474194060487	0.2948839696939886	0.3152232124242815	0.18879807594112613	
7260000	-31748.123268271094	-30190.18953505255	-1557.9337332185466	-30190.18953505255	346.78266161055694	4.351376813031044	4.423286239246098E-5	0.45486818115406663	4.427380698873943E-5	4.3265909809080904E-10	0.4616029138154722	-1510.0823086347102	27299.16752274167	7651.535629333982	7241.259815559145	4588.399051607062	43.59879027601151	30	16	33	52	40	0.19705209668379114	0.29789187376012993	0.31447174483323553	0.19058428472284447	
7270000	-31667.25706669847	-30186.20823636568	-1481.048830332787	-30186.20823636568	250.1188029790408	4.351376813031044	6.564301628371824E-5	0.45649423810486317	6.621865576537059E-5	9.991823446800772E-10	0.4686548419524983	-1432.1029623659765	15595.748101676576	39803.63278762335	5651.4937315380475	2733.6313870337653	46.19729198572356	19	3	53	55	41	0.19705209668379114	0.3024402930893542	0.30992332550401125	0.19058428472284447	
7280000	-31656.664478641986	-30187.87438538069	-1468.7900932612974	-30187.87438538069	246.33696372084052	4.197057335898345	6.557855939745125E-5	0.41700987489323454	6.696486918984504E-5	7.159700705473924E-10	0.4072771921585002	-1422.075249627078	13441.766266763521	3985.3338876771186	9555.376370501455	3279.8733730871827	30.320364742297684	23	41	7	60	40	0.19625391844293869	0.30022534704855813	0.30992332550401125	0.19359740900449302	
7290000	-31651.91382564728	-30208.53693068701	-1443.3768949602709	-30208.53693068701	202.823877350241	4.184526438482595	8.125673026898426E-5	0.4504870742276406	8.313551310561936E-5	1.3385086886115845E-9	0.44045346627759147	-1399.362900801427	7964.061103657028	1623.477916570074	4414.502251790202	2069.197658082994	25.641315619894275	36	14	43	38	40	0.1913806671739586	0.30022534704855813	0.3140376965262901	0.19435628925119428	
7300000	-31638.578035398787	-30195.455147679088	-1443.122887719699	-30195.455147679088	188.53380761819548	3.754508945675068	8.700797159335837E-5	0.4855362277128298	8.53004704603979E-5	1.7522188862232815E-9	0.4851898593587711	-1399.18551486085	9391.635387046095	2896.8281426754	4264.064227335296	2338.4629847839765	24.669316625113137	38	3	46	45	39	0.20100638127934656	0.3011035445627405	0.305470859572088	0.19241921458582603	
7310000	-31608.831805500315	-30193.063682484906	-1415.76812301541	-30193.063682484906	156.87290490256672	3.8494230202540236	9.928227642200255E-5	0.5019678282639118	9.929938638167368E-5	2.1507252902035145E-9	0.4756283089995374	-1372.2271624447985	7692.38267812153	1118.8927568079805	3201.9894018456134	2004.8705259510812	23.62273130876351	34	6	37	56	38	0.19530935798680912	0.30450713339239827	0.3048269537576898	0.1953565548631039	
7320000	-31647.432927578633	-30233.97133302579	-1413.461594552842	-30233.97133302579	156.6600256445957	3.8494230202540236	9.806731160498495E-5	0.4741734614316022	9.871294073599423E-5	1.9185584946830993E-9	0.44679527816309345	-1370.5661604131353	7150.159431873508	1851.5382114612548	2993.9117496089407	2324.608785522844	18.477194274882898	33	13	42	45	38	0.19968213208256458	0.30450713339239827	0.3048269537576898	0.19098378076734845	
7330000	-31587.670243559838	-30202.974410217794	-1384.6958333420434	-30202.974410217794	131.43120483416743	4.204283864559767	1.1359870008423983E-4	0.40121163409873656	1.1644463766401438E-4	2.168292170765175E-9	0.4066210306127238	-1340.8390503686464	7755.8254979119065	9939.573995755683	3901.505691016152	1544.6245663106558	15.791341163228047	21	2	62	48	38	0.2013193863279105	0.3028698791470524	0.3048269537576898	0.19098378076734845	
7340000	-31599.02633907661	-30205.719885688282	-1393.3064533883266	-30205.719885688282	145.38686426568663	4.23016960598353	1.0350516633354255E-4	0.37665195889829056	1.0939241974218946E-4	1.6961885586996188E-9	0.39267231576857026	-1349.553859287471	9236.941354310315	8722.46520810535	3549.197048245073	1703.602826969149	13.8264958838207	3	14	72	44	38	0.2013193863279105	0.3028698791470524	0.3048269537576898	0.19098378076734845	
7350000	-31578.846760575747	-30202.952419124882	-1375.8943414508637	-30202.952419124882	122.08416790345869	4.23016960598353	1.1294523410657349E-4	0.37702142391829097	1.1893841068810802E-4	1.9962462665614434E-9	0.38886421437048585	-1333.6873485341584	6531.2747466723595	4733.575233247297	3279.8472686449463	1417.7417331941278	13.37970466578166	15	12	78	28	38	0.19877839882530862	0.296963857076168	0.30912107578425463	0.1951366683142699	
7360000	-31549.400917085062	-30174.053257725547	-1375.3476593595133	-30174.053257725547	132.8516154215561	4.274130859907086	1.1787230856235755E-4	0.47391941056648484	1.228847104468747E-4	3.1265873671881274E-9	0.46196930489219606	-1330.9478826905604	5816.37307722963	13851.600109938032	3032.735469813522	1268.1034402683754	11.701741311969768	12	15	87	19	38	0.19877839882530862	0.30083216823072356	0.3052527646296991	0.1951366683142699	
7370000	-31600.944256230796	-30190.804104785613	-1410.1401514451823	-30190.804104785613	131.8309220232263	4.107320604520759	1.115316554644801E-4	0.48340468456413394	1.1375772354329074E-4	2.6211476359729308E-9	0.4666776719405585	-1366.9229477343883	9769.795029025363	6207.6633534994035	2992.125623865494	1343.5780874202808	22.444132953370975	9	21	81	23	37	0.20077712383504415	0.30083216823072356	0.30325403961996356	0.1951366683142699	
7380000	-31574.927402446207	-30198.349393426688	-1376.5780090195194	-30198.349393426688	123.4473144928769	4.107320604520759	1.2442990649159138E-4	0.40887790380185596	1.2491194432995547E-4	2.2323407838115113E-9	0.39036794330707847	-1334.8474077475933	7012.8548954137	2127.6988188788428	2845.044304295749	1369.2503468497644	16.808844235525946	34	5	46	48	38	0.20077712383504415	0.30025271252438623	0.3038334953263009	0.1951366683142699	
7390000	-31579.37690887648	-30186.976511611047	-1392.400397265433	-30186.976511611047	146.00154011834454	4.107320604520759	1.181783577223761E-4	0.4093502553977453	1.1725830517358818E-4	2.176887601058702E-9	0.4052026632435946	-1350.3087901172592	6855.222903340297	5107.624523967512	2605.7218237622965	1323.0241344529534	29.569730779406306	24	36	45	27	39	0.19609435168743192	0.30025271252438623	0.3038334953263009	0.19981944046188213	
7400000	-31572.24711838133	-30191.31895180408	-1380.9281665772464	-30191.31895180408	125.25111256323402	3.8561519237095796	1.2456460954795125E-4	0.3868119050039928	1.2823123969393584E-4	2.2457694516262313E-9	0.3793455463882516	-1339.3217455878064	6458.277317711068	4129.838646517662	1967.1245781384587	1548.650877393714	24.990530388803222	19	50	8	53	41	0.1991945807484961	0.30386877543619134	0.3038334953263009	0.19310314848901286	
7410000	-31620.118645439266	-30233.158846148635	-1386.9597992906297	-30233.158846148635	128.64016618762625	3.8872402518811806	1.215145669754563E-4	0.40905890100457276	1.2410042033166453E-4	2.4219548865645568E-9	0.4074500572806671	-1344.5401798290566	9412.731227935508	3557.698314451711	2678.2371678581267	1547.2239548647215	28.05018287708208	29	37	13	52	40	0.1991945807484961	0.30386877543619134	0.3038334953263009	0.19310314848901286	
7420000	-31600.18286581438	-30213.43342276425	-1386.749443050127	-30213.43342276425	142.39808452181987	4.163427487058337	1.1221658347518235E-4	0.47092284744394414	1.1718570659210936E-4	2.418724882424907E-9	0.4271351464741571	-1343.524845244651	7104.9336061693075	2902.8384431291042	4903.791974600953	1490.4935753365942	23.163549462462125	23	4	51	54	39	0.1991945807484961	0.30386877543619134	0.3038334953263009	0.19310314848901286	
7430000	-31605.447041584863	-30213.086411507476	-1392.360630077387	-30213.086411507476	135.41479664062112	4.163427487058337	1.168441854173942E-4	0.4473070826867675	1.1872088065570913E-4	2.323480883926316E-9	0.41249748491346455	-1348.8036927927453	10140.118938183587	3162.759740154302	4858.389745359867	1354.8081076903443	21.557739263931595	5	14	56	57	39	0.19900187922640375	0.30386877543619134	0.3030800709920615	0.19404927434534458	
7440000	-31595.912681397513	-30200.890557883737	-1395.022123513775	-30200.890557883737	125.99851916562504	4.163427487058337	1.243953888677446E-4	0.4511380221373669	1.2158065962823799E-4	3.254629314766348E-9	0.4650635203996846	-1350.3644855455993	23158.923223276634	6003.0298409268935	4552.345300725846	1038.079486061122	23.597905342212055	1	25	49	58	38	0.19900187922640375	0.2996625019270568	0.3072863445011961	0.19404927434534458	
7450000	-31575.32984299738	-30200.240338945696	-1375.0895040516857	-30200.240338945696	121.12497966039726	4.163427487058337	1.181813405005697E-4	0.42479703953857834	1.1848736415569463E-4	2.482254824381651E-9	0.4169624661296177	-1332.8407706280102	5509.905015802216	4494.361511957032	4409.1107588353625	1125.744557087009	18.062453284454875	5	66	3	58	39	0.19830439462835736	0.2996625019270568	0.3044920442070239	0.19754105923756315	
7460000	-31597.14530972233	-30210.627745706104	-1386.5175640162256	-30210.627745706104	125.45225758459335	4.163427487058337	1.2353725611709398E-4	0.3898766085621487	1.2478735296640945E-4	2.2942287170414987E-9	0.38867301771364493	-1345.382759913943	5223.76536392714	3539.0450857108867	2169.9894590678077	1376.5209689322	18.664966831033023	22	57	4	49	39	0.19830439462835736	0.2996625019270568	0.3044920442070239	0.19754105923756315	
7470000	-31579.390651374335	-30186.004258479876	-1393.3863928944581	-30186.004258479876	134.79843439146111	4.163427487058337	1.2610443647907216E-4	0.4755160017848354	1.1979856988497379E-4	3.081604155287222E-9	0.45972702203230925	-1352.6204022585837	4673.47092865991	2610.5409039140122	1230.816363352607	1499.618809209543	20.896368491204896	42	34	20	36	39	0.19729486057630027	0.3008219432580634	0.3043421369280744	0.19754105923756315	
7480000	-31569.605504891202	-30188.593655102504	-1381.0118497886979	-30188.593655102504	130.88021701485957	4.163427487058337	1.356594989151943E-4	0.47526526246678613	1.2783461544000282E-4	4.146856974201464E-9	0.48581107183529715	-1338.823526756895	6737.61858496924	3835.3588299786425	1868.1169427113991	1745.9651890121997	15.760386913318879	48	19	4	61	39	0.19108766616215656	0.3033653176276615	0.30800595697262	0.19754105923756315	
7490000	-31562.79289879885	-30186.634992800697	-1376.1579059981525	-30186.634992800697	128.4308369037631	4.298879551096186	1.3106939404621364E-4	0.44713264455762225	1.2640006305589702E-4	3.054289758482317E-9	0.444788095133587	-1334.9041889457185	3799.977792079099	3056.6612871745197	1630.3307128890756	1935.592496523308	12.465912194436697	49	35	27	20	40	0.19108766616215656	0.2984925671375925	0.3176922069891984	0.19272755971105376	
7500000	-31612.076767888924	-30186.546573112122	-1425.5301947768025	-30186.546573112122	168.25015444288908	3.993642274355564	9.532205653836746E-5	0.45466252382255334	9.169133675319442E-5	1.7480475008548808E-9	0.46134749896541183	-1383.7537097370996	7405.754006578809	2540.7689489989957	1480.197659662943	1788.3357361873148	22.454583108018284	64	9	14	43	41	0.19108766616215656	0.2984925671375925	0.31412975178548797	0.19629001491476422	
7510000	-31631.4913829112	-30202.586724500256	-1428.9046584109467	-30202.586724500256	165.78275983985233	3.908731959240352	9.665465027898936E-5	0.40557163144915237	9.486143802029037E-5	1.3866384139862237E-9	0.39886509819986726	-1385.277656957209	6380.951692894338	8954.25057969494	1500.9678345669913	2173.6781166711216	32.05573952593914	45	24	11	51	40	0.19108766616215656	0.2984925671375925	0.31412975178548797	0.19629001491476422	
7520000	-31619.886998858023	-30209.456113537333	-1410.4308853206878	-30209.456113537333	153.47683274897045	3.908731959240352	9.929910766204394E-5	0.4527093471575371	9.775164921348146E-5	1.8322261889561508E-9	0.45288460620852894	-1367.0294381782624	10175.408378791328	6424.354809164547	2546.912626210611	1741.8808379517825	24.223542069507104	15	54	14	47	41	0.19644084013071783	0.2931393931690312	0.3071851057317079	0.20323466096854434	
7530000	-31636.527294961852	-30201.749792052182	-1434.7775029096701	-30201.749792052182	168.1455789928875	3.7645595555042783	9.319385540948469E-5	0.4577491912729991	9.273444858233131E-5	1.9996048721493866E-9	0.47994149178277423	-1390.2811634454424	11016.07011834496	7839.365351522145	4513.516353462795	2048.912564378362	29.512754146125385	10	61	6	53	41	0.19644084013071783	0.2996533176767404	0.3071851057317079	0.19672073646083518	
7540000	-31621.75370908264	-30195.616616303854	-1426.1370927787877	-30195.616616303854	185.3426620595688	3.7036526741484157	9.059940802254416E-5	0.45797055579438095	8.901785314530308E-5	1.71767606537102E-9	0.46625155411998054	-1379.8480652873475	15494.663417477477	7027.726193446508	10312.646535343938	2116.246604826647	19.978745577951816	6	62	4	57	42	0.1984615918530591	0.3104586220751075	0.29682289327429345	0.1942568927975413	
7550000	-31622.12887037433	-30185.48273444836	-1436.6461359259704	-30185.48273444836	206.10147247725524	4.2026419752267765	8.223665835431727E-5	0.4860427597341875	8.041692542776838E-5	1.3797181670206985E-9	0.4608533370039538	-1390.9440526874168	7992.497542723985	16952.0963840957	2456.4865002766387	2151.086593772219	24.615758592667852	28	28	32	41	42	0.20021411748336548	0.2847410233518176	0.3207879663672769	0.1942568927975413	
7560000	-31667.750553438542	-30210.41904669493	-1457.3315067436122	-30210.41904669493	190.77910022306216	4.249382263129918	7.62320421174706E-5	0.4776255956398025	7.520781737826844E-5	1.245208459600482E-9	0.4697315864128059	-1412.4460090814543	11380.049355675264	6705.541673184397	5700.709668226324	2000.3986082482459	27.128263885887176	32	32	16	49	42	0.20021411748336548	0.30735088869492666	0.29817810102416786	0.1942568927975413	
7570000	-31636.183455070826	-30199.743882581854	-1436.439572488972	-30199.743882581854	172.50637494804678	3.882602114257174	7.766701681145151E-5	0.4932896788071047	7.911466776156931E-5	1.4093853217679516E-9	0.48056170729767345	-1391.8563434249081	11326.460762073908	6045.109747401915	6386.17485736645	1500.37039001725	31.98597588488462	39	21	17	53	41	0.20021411748336548	0.29951088128568537	0.29817810102416786	0.2020969002067826	
7580000	-31594.38836377249	-30197.530333444174	-1396.858030328316	-30197.530333444174	141.99867488433247	4.213937017234032	1.0025920930250456E-4	0.48420375381246816	1.0276966532281487E-4	2.486288561143966E-9	0.47939224242518164	-1354.565234735968	6345.968061338449	4799.233850548334	1773.9425336983004	1644.5343805526356	18.528057702291196	49	27	36	19	40	0.20212379282364173	0.29951088128568537	0.2962684256838916	0.2020969002067826	
7590000	-31595.5604087702	-30195.83304397096	-1399.7273647992397	-30195.83304397096	141.94960962464847	3.9670360504831197	1.05369600865146E-4	0.4627929605312897	1.081993009319824E-4	2.6558121741230082E-9	0.47242370822302404	-1357.9804365243992	6522.499677233849	1572.9585179155765	2049.720997298129	1859.7595307497118	24.055442265224624	68	17	33	14	39	0.2034571302607515	0.29817754384857564	0.2962684256838916	0.2020969002067826	
7600000	-31574.856197712143	-30193.993500092427	-1380.862697619714	-30193.993500092427	141.3798646011589	4.241216355607389	1.1507972453363712E-4	0.42176343142876843	1.1560615391954775E-4	2.284732425573514E-9	0.417135711121137	-1337.6900535350348	8328.030494997933	8182.8719815125605	2122.6169048317056	1536.4052405952302	12.934319633745009	60	1	41	30	39	0.19984104525145605	0.29817754384857564	0.29988451069318706	0.2020969002067826	
7610000	-31614.160070056972	-30208.55525893927	-1405.6048111177033	-30208.55525893927	174.99958060132545	3.777348333385769	1.0298479240939606E-4	0.38801465456059875	1.0290745437782028E-4	1.5268639055585204E-9	0.3910938720175119	-1361.370247452135	11401.060944714698	5109.295118887174	6055.29712974609	1803.0706245289173	19.549632354602704	4	51	12	65	39	0.19984104525145605	0.30305400879717376	0.30589212733264726	0.1912128186187243	
7620000	-31563.3580235943	-30209.76023726607	-1353.5977863282315	-30209.76023726607	117.18677770755515	3.777348333385769	1.411869102913794E-4	0.3933842153636828	1.3636016388862037E-4	3.314368561974172E-9	0.41048166294219357	-1311.9876146156205	4996.0351564007415	5448.206877824809	1800.2986345864706	1513.1270308961282	14.958782660802964	10	58	6	57	40	0.20563164615948543	0.290668417669497	0.30589212733264726	0.19780780883837165	
7630000	-31539.9594672452	-30174.227274906894	-1365.7321923383076	-30174.227274906894	122.9000106909293	4.073685836789514	1.3016411257866972E-4	0.4796272877222333	1.2503668540580172E-4	4.048386203342489E-9	0.5042246354769948	-1324.2037330428727	6694.732315589518	4645.429840083616	1058.4598417458274	1225.7548147172645	18.721096920127337	33	38	16	43	41	0.19838225761664913	0.290668417669497	0.30589212733264726	0.20505719738120795	
7640000	-31564.667516374637	-30181.734936738645	-1382.9325796359904	-30181.734936738645	143.80052773142262	3.979202963547192	1.2422168827455764E-4	0.4867796586761122	1.1768521466777223E-4	3.977923077208646E-9	0.5292619571561822	-1340.4613769968823	6795.216348079287	5017.455735032264	1350.274294050896	1766.9453665227204	16.84923587819339	34	32	32	34	39	0.20679473761431233	0.29816228404684747	0.3048399717998492	0.19020300653899247	
7650000	-31570.446649286107	-30169.531794450926	-1400.9148548351793	-30169.531794450926	139.02248904153976	4.269233401810736	1.1990064742840303E-4	0.4996749629733306	1.1350381018875586E-4	3.930525658841121E-9	0.5340924333745262	-1358.1035586992757	7715.749153011797	6027.775188252954	1919.8502013232433	1509.2997986614125	19.68990879732983	19	50	37	28	37	0.20679473761431233	0.2969032949540898	0.3048399717998492	0.19146199563175015	
7660000	-31587.937492260302	-30186.12319748124	-1401.8142947790607	-30186.12319748124	139.5376474933738	3.946184950556247	1.1621030522527237E-4	0.47885771870154825	1.1106424495117673E-4	3.3998289853391947E-9	0.5272665246669547	-1356.3612041790213	35026.855910295744	5442.2636241943555	1316.788856485532	1968.6611120272055	19.117547382225087	1	54	41	37	38	0.1943706324539045	0.3093274001144976	0.29601888677024224	0.20028308066135705	
7670000	-31562.018821044603	-30196.172922382706	-1365.8458986618987	-30196.172922382706	125.74201095201944	4.256774127601822	1.2850370577533756E-4	0.39183448979043134	1.252685090677801E-4	2.5119881067686712E-9	0.4030202914568454	-1323.1965295472266	6662.9343907176535	5594.545496023862	3100.034544722141	1652.5715215975802	10.524517990731214	2	46	24	59	40	0.20758392592152236	0.29611410664687976	0.3102171138802955	0.18608485355130377	
7680000	-31588.26117045994	-30184.689512085366	-1403.5716583745727	-30184.689512085366	171.58396071799643	4.256774127601822	1.0027228803743271E-4	0.4407572103537186	9.282354248881659E-5	2.059209765537297E-9	0.4673296244409739	-1358.849827876497	5729.007463565791	6225.770469118916	9671.94767278501	1741.9250136431504	13.446903398180156	16	54	4	58	39	0.2031645156338193	0.29611410664687976	0.3102171138802955	0.19050426383900684	
7690000	-31610.731836725983	-30184.456334024773	-1426.2755027012108	-30184.456334024773	187.57091688721474	4.256774127601822	8.13285923309016E-5	0.41618839752920445	8.044844616524743E-5	1.2954801848513638E-9	0.445223522543503	-1381.6816374201612	15879.817979451258	7090.478095471103	2005.2093013087317	2336.5014271417117	16.49609642852807	12	61	37	22	39	0.2042818138385823	0.2909202289167751	0.30901361909239605	0.195784338152248	
7700000	-31602.336012422453	-30181.378287643125	-1420.9577247793275	-30181.378287643125	168.26502177608808	3.9213543416900287	8.305581059557235E-5	0.570463121400784	8.301070623693287E-5	2.368998592008536E-9	0.598390070085146	-1377.757181728277	6300.660783863423	7059.6831035561545	2405.6988047282466	1579.5963580717612	11.538204806992004	9	61	35	27	39	0.20827640881893805	0.2909202289167751	0.3050190241120403	0.195784338152248	
7710000	-31582.992325897507	-30196.7699303522	-1386.2223955453076	-30196.7699303522	142.44899881031336	3.998088678890554	1.0339343592146354E-4	0.47699013261163026	1.0157886067503983E-4	2.524969583149655E-9	0.475921070868882	-1342.7091376730336	7081.599016914278	8184.442489729055	2032.1329144762847	1898.3694511541491	11.699709611267101	19	37	20	56	39	0.201317592514612	0.29787904522110115	0.3110802409694216	0.1897231212948667	
7720000	-31593.023485505728	-30183.813193606242	-1409.2102918994879	-30183.813193606242	155.12171997027502	4.236718943960487	9.25963724244228E-5	0.47092418196180036	8.819085745033808E-5	1.587773166621259E-9	0.4551454726436676	-1365.4793326331067	7115.364322296608	5380.884825522564	4228.325897162011	2159.76169578698	12.530273655886003	50	11	16	55	39	0.201317592514612	0.29933883128083266	0.3072551364364358	0.192088439768121	
7730000	-31609.060283163763	-30189.094710197518	-1419.9655729662447	-30189.094710197518	171.8763734940169	4.242658490489796	8.494444107002987E-5	0.4897533752377247	8.365180297758989E-5	2.1707021795521344E-9	0.5378185906685059	-1375.1330504418984	8525.494857814263	9286.992150151475	2997.966487916252	2680.84388818799	13.532884632602062	45	19	2	66	39	0.19494114419616224	0.29933883128083266	0.31363158475488556	0.192088439768121	
7740000	-31646.42260283177	-30201.95570860603	-1444.4668942257417	-30201.95570860603	199.46282237310763	4.242658490489796	7.623892800179245E-5	0.44669098855789746	7.481389854185239E-5	1.2784894183922348E-9	0.47465045491880314	-1398.4219764807099	7569.886714464361	11940.601820893811	8563.320557216917	2686.5729919025666	14.518801993656632	34	13	16	69	39	0.19494114419616224	0.29933883128083266	0.31363158475488556	0.192088439768121	
7750000	-31595.44351875633	-30167.865142109753	-1427.5783766465775	-30167.865142109753	183.62960763645228	4.083376121868942	9.033544675030297E-5	0.47877986517035975	8.610557754003185E-5	2.0226884848466593E-9	0.5006608592651212	-1382.8199591592502	6121.874392425473	9258.346488222383	1499.5104127546465	2890.5190944641595	17.883247831937414	21	41	23	47	39	0.19494114419616224	0.29933883128083266	0.3029281732972302	0.20279185122577637	
7760000	-31603.264255599166	-30171.254128375083	-1432.010127224082	-30171.254128375083	193.01381279941447	4.110258006583937	7.982639296339219E-5	0.4370413340951337	7.882571607137932E-5	1.2219675872034426E-9	0.4492276593014808	-1386.975584629888	16150.48290497223	6179.518239699007	2214.9889142767006	2953.9522365449047	14.420159046326567	4	56	25	47	39	0.19913077199161558	0.2967147206637332	0.3065442084009437	0.19761029894370902	
7770000	-31625.62885331789	-30190.87281418969	-1434.7560391281977	-30190.87281418969	194.44783674746466	4.110258006583937	7.423112620190238E-5	0.4552307136384302	7.596850183821367E-5	1.2529235692583404E-9	0.46674684875209005	-1390.433441404115	8642.954127730116	9096.366163163035	2598.4018199796856	2334.0110242170185	10.589093710046104	24	37	25	46	39	0.20241422785398033	0.29793501944172657	0.3065580019988438	0.19309275070545082	
7780000	-31644.494870474136	-30185.036280663644	-1459.458589810492	-30185.036280663644	228.3095464120684	4.34434036692095	6.616271838522389E-5	0.4930789724152118	6.52719140356764E-5	1.138025991982405E-9	0.5080363905961844	-1413.2449112248876	10123.452888157652	10398.055830087284	2936.954213616217	4238.86604826922	12.990216742449611	42	27	23	40	39	0.1959667907908141	0.3027987437975253	0.3058171303586705	0.1954173350529916	
7790000	-31648.69724065702	-30159.056214435186	-1489.6410262218326	-30159.056214435186	286.3384402864467	4.275631352233614	5.7703965196637E-5	0.4327119062431607	5.8078270344939355E-5	7.204554400731207E-10	0.45856128687404835	-1442.779537404019	13129.643196661207	12435.100736575272	4569.194506101959	4821.25792280273	15.56223605715555	32	27	5	68	39	0.1985661971610184	0.2935969389607328	0.3107787313418095	0.19705813253644078	
7800000	-31680.956853428444	-30185.414929573475	-1495.5419238549684	-30185.414929573475	287.4810269063658	4.329191111308466	5.413262484201423E-5	0.42458230504633765	5.521816435595469E-5	5.622185976501376E-10	0.4305252587369674	-1448.4993061029168	12641.941884491342	9784.996330570468	11870.689847613918	3395.6680772057493	20.165521082691306	35	20	12	65	39	0.20577932511877733	0.2935969389607328	0.3024929028526372	0.19813083306785412	
7810000	-31747.474530873056	-30181.27241691309	-1566.2021139599658	-30181.27241691309	369.2969834318274	4.099855938090305	3.7518388758843424E-5	0.4459573531824767	3.7421207578769596E-5	3.0178140032745397E-10	0.46093496948582774	-1516.1127986706733	28541.13773015896	20136.47982962108	20440.0649256	5269.7684659927145	27.923554213420978	36	8	17	71	39	0.2056769756828982	0.2935969389607328	0.30259525228851636	0.19813083306785412	
7820000	-31804.33814057214	-30192.3279033122	-1612.0102372599392	-30192.3279033122	469.4454270303671	3.9048828997699965	2.9508272768452085E-5	0.4460434558472366	2.9731822787335528E-5	1.8254073165860938E-10	0.44974963069432716	-1561.7777689531117	33913.82392884592	11362.62730473346	16985.03222324393	7342.015871479086	44.03965683677751	22	12	44	55	38	0.1990775705947603	0.3086665568296177	0.29412503950776936	0.19813083306785412	
7830000	-31748.015086777803	-30175.482935217606	-1572.5321515601968	-30175.482935217606	393.9942563419437	3.9048828997699965	3.821587884473992E-5	0.43266824962624567	3.7985711785940325E-5	3.179534032903566E-10	0.4631360526570535	-1524.745244905904	17130.62664137339	11334.008349834525	1878.200007802119	5456.862593482621	33.20576630067273	39	36	1	59	36	0.20682853545955227	0.2911228237056383	0.30391780776695676	0.19813083306785412	
7840000	-31734.23931923515	-30203.5441923364	-1530.6951268987452	-30203.5441923364	336.16718278254	3.9048828997699965	5.1369494288709676E-5	0.40996733415047254	5.0305829228809E-5	4.1282262357249103E-10	0.3972353973235891	-1482.9064029842807	17174.96116771398	7756.83819231745	13840.00148659139	3936.865070805555	30.86870887259641	38	11	14	72	36	0.19578245922414467	0.2911228237056383	0.30810303542455386	0.20499168164566461	
7850000	-31758.731385301395	-30174.193963207905	-1584.537422093491	-30174.193963207905	381.70245014616484	3.9048828997699965	4.036243853151353E-5	0.4691455944084086	3.943632692026886E-5	3.018761719255955E-10	0.42832898588149815	-1536.6890043977235	19552.513690574564	10642.913890731183	7297.307646775446	5854.745302180574	35.72077020016196	37	28	4	67	35	0.19578245922414467	0.2911228237056383	0.31769367280168953	0.19540104426852892	
7860000	-31756.56660248811	-30167.57060837165	-1588.9959941164593	-30167.57060837165	398.28531493188444	4.089182437611973	3.9458025766119145E-5	0.4620678559437966	3.865105090301733E-5	3.230840743378517E-10	0.4569480950175154	-1541.0138859325625	17557.88422307373	15163.949915836009	8538.56710929529	4946.27315387994	33.6608640970791	60	15	5	55	36	0.19578245922414467	0.3000460176748071	0.30877047883252073	0.19540104426852892	
7870000	-31731.76506831113	-30172.98043985323	-1558.7846284579011	-30172.98043985323	329.4940574916565	3.996077105365021	4.71975194782094E-5	0.5111851453546427	4.564247647734773E-5	5.890467061792088E-10	0.5255819004890429	-1511.397670775821	15640.684909765394	18320.703593212405	3008.5643416481903	3820.8075113908094	35.693604350115336	62	11	14	47	37	0.20199000091877187	0.30148590320318297	0.30256293713789356	0.19396115874015302	
7880000	-31768.101152372634	-30189.992178940673	-1578.1089734319614	-30189.992178940673	476.54480061319344	4.050695273661869	3.9296581487394495E-5	0.4869008338344508	3.863684399637555E-5	3.6085018534648657E-10	0.4736169019182329	-1528.6078326629956	14908.480951214835	31179.913070474624	6528.4881577973	5724.009641018486	32.82003942741102	60	4	35	35	37	0.2030129421852438	0.29718338018784957	0.305842518886755	0.19396115874015302	
7890000	-31767.233765351666	-30215.59601166852	-1551.637753683146	-30215.59601166852	355.3632939242348	4.159196181234165	4.64871033644503E-5	0.4025565057994534	4.5649195088791695E-5	3.7229661665252154E-10	0.4108276476769932	-1504.5861800547402	12601.618181507392	12638.572447740975	2235.6299337910345	5050.12784660183	31.11359068744414	47	25	9	54	36	0.1892098589080241	0.2993386867623172	0.3036872123122874	0.2077642420173727	
7900000	-31746.574690517697	-30208.09542400812	-1538.4792665095763	-30208.09542400812	321.8139611694046	4.27176185748057	5.4240204987679137E-5	0.40349001556200337	5.30887186569405E-5	4.621304953110664E-10	0.40465405555239625	-1492.680409065927	9585.837445020468	4519.730649167265	7739.070096833981	4036.1088714733655	27.94644292295908	61	6	24	45	35	0.1995435633426163	0.29366172354199754	0.2998735513478144	0.2069211617675732	
7910000	-31808.453269466332	-30181.871325509703	-1626.581943956631	-30181.871325509703	505.3030633676146	4.460462550549287	2.9254200352179317E-5	0.42226568666183767	2.9139993604608428E-5	1.4951647215556716E-10	0.41351518162698975	-1575.0508859086908	20082.60907755708	19398.279374099453	40062.11931851371	6842.441973950344	55.83733906110618	67	1	6	61	36	0.19423143714612595	0.2959339775173486	0.30999633100751856	0.19983825432900829	
7920000	-31845.17323911148	-30187.14623835196	-1658.0270007595175	-30187.14623835196	595.5823123446105	4.1357540990379515	2.539256042784528E-5	0.43875397388302506	2.5728435055602954E-5	1.259548282065831E-10	0.43469195118389353	-1608.575579553498	20935.933497485563	16491.184019341366	16228.644060163806	6604.745162133756	44.719801368240816	62	2	20	51	36	0.19423143714612595	0.3002185797078994	0.3165838420898725	0.1889661410561036	
7930000	-31836.806484165947	-30186.982277456562	-1649.824206709384	-30186.982277456562	587.343432393121	4.1374813132909365	2.5128688765051897E-5	0.4528136093635889	2.506068070583645E-5	1.299525322278822E-10	0.4393577095665371	-1600.448350024866	25626.167588876182	6560.946208227738	11406.956314722362	8159.006401962316	55.5623356264994	72	2	7	53	37	0.1897484665634685	0.3002185797078994	0.3081258192699241	0.20190713445870945	
7940000	-31812.519491019073	-30193.974444094532	-1618.5450469245407	-30193.974444094532	488.0245200418156	4.020133513712286	3.143220022163312E-5	0.4757683427399352	2.997567310001665E-5	2.111792206642324E-10	0.46521796236434704	-1569.1979193866096	25575.379838716475	9616.969526202221	14276.200497523541	6263.431163083803	23.272234384484733	49	19	12	55	36	0.19160780484900028	0.3002185797078994	0.3081258192699241	0.20004779617317767	
7950000	-31740.653162219478	-30207.35398144881	-1533.2991807706676	-30207.35398144881	302.2157530163212	4.0011571716380185	4.85130942925147E-5	0.4417160205629302	4.711810481239212E-5	4.1775198742119806E-10	0.42052857251435494	-1486.4537703884655	24561.1240016662	12977.391485148659	2808.4788266022706	3376.7881843908444	28.254009169567034	26	52	25	32	36	0.19155618250772172	0.30067140541350224	0.3081258192699241	0.19964659280885338	
7960000	-31801.00417972108	-30197.883252383068	-1603.1209273380114	-30197.883252383068	472.4835592893305	4.17148374619907	3.810816857742228E-5	0.4237321281768442	3.536536296985711E-5	2.697426880975283E-10	0.4370120909945534	-1555.274556760103	21763.814266070287	11687.13153055076	6424.015232119688	5642.2596080827925	61.82197483865116	45	28	9	52	37	0.19155618250772172	0.3001631008885675	0.30874125075465336	0.19953946584905885	
7970000	-31771.901722753686	-30199.132552303443	-1572.769170450244	-30199.132552303443	446.95919528586256	4.17148374619907	4.357961628656861E-5	0.46388888440379816	4.02207819736631E-5	4.603178245349239E-10	0.49951491189040015	-1524.447027041783	23245.520258510365	3656.517146558361	8500.186981976622	5317.873879839766	35.60324654229296	41	10	28	54	38	0.20007429128607696	0.2945800055250071	0.30874125075465336	0.19660445243426397	
7980000	-31754.298223430647	-30185.198276162122	-1569.0999472685246	-30185.198276162122	419.38886536729905	4.17148374619907	4.507299798335218E-5	0.4619754460512217	4.2937726092822754E-5	3.889545448721108E-10	0.45270815391543157	-1521.3554261787176	15759.997541036148	6056.615522480567	10432.013413956533	5275.607600515377	36.73302845578115	37	2	44	50	38	0.20007429128607696	0.2945800055250071	0.30874125075465336	0.19660445243426397	
7990000	-31797.273553517796	-30198.536445907426	-1598.7371076103698	-30198.536445907426	455.28179253245116	4.07842249001275	3.7880081380049045E-5	0.435923291752002	3.724244009050494E-5	2.902256873087404E-10	0.4512934472069577	-1549.812795699737	26250.41121561239	17711.268039597155	10514.661654092526	5419.710625612567	57.38743235301608	2	26	50	56	37	0.19762653429113516	0.2945800055250071	0.30874125075465336	0.19905220942920576	
8000000	-31783.205830574705	-30188.08494001055	-1595.120890564153	-30188.08494001055	452.62500098430604	4.01486524739764	3.6201240066524034E-5	0.40940081810508355	3.516602835978592E-5	2.524074152731696E-10	0.4351515945554248	-1546.5762557993114	25990.409165760375	16339.178595288799	8824.882393220569	5474.226311781887	51.62159621898335	17	21	48	46	39	0.19762653429113516	0.2945800055250071	0.30874125075465336	0.19905220942920576	
8010000	-31848.51478404982	-30198.29708041992	-1650.2177036299008	-30198.29708041992	631.7321670468185	4.290718236943847	2.655836762419388E-5	0.46906068971880116	2.5256781933562672E-5	1.751029454593716E-10	0.5053381430525571	-1599.8088739891034	44822.37875670054	19127.377788138107	7125.673211191261	8066.586781586435	54.57708140021204	25	45	20	44	37	0.1935234568715338	0.3074819894282671	0.3071319391428748	0.19186261455732564	
8020000	-31839.005196699432	-30201.64139164984	-1637.3638050495954	-30201.64139164984	688.1498243012401	4.080795579012327	2.6789209349120017E-5	0.4733366995371715	2.478562535000919E-5	1.6568323291854074E-10	0.5001372651139816	-1586.449042748472	36267.70030758284	11229.552364318202	19522.531699225365	7921.385687169552	41.22877199849751	38	28	15	51	39	0.19196953423732518	0.3074819894282671	0.3071319391428748	0.19341653719153426	
8030000	-31824.89637500397	-30211.39085399946	-1613.5055210045118	-30211.39085399946	529.4733834450618	4.080795579012327	3.1551929826207725E-5	0.4482632149059162	3.0157536838421542E-5	2.2729110189716734E-10	0.47986657485442114	-1564.2026340646123	27576.288930186653	15492.470885949575	7361.191194329152	8003.904357099346	38.286378183902514	49	21	29	34	38	0.2001239875985128	0.306786777559751	0.2996726976502033	0.19341653719153426	
8040000	-31778.269185343102	-30191.9504226445	-1586.3187626986023	-30191.9504226445	453.40456881206353	4.056161329560774	3.49587632174047E-5	0.45756894183113356	3.2904062460331566E-5	2.917596465067433E-10	0.5031065588339485	-1538.4695887162532	17912.495906456017	18757.578416016553	5058.5749050083505	4640.301286814383	32.05415656882682	59	15	22	38	37	0.19698444056244277	0.2967717155493213	0.30518708746756895	0.20105675642066834	
8050000	-31761.884968528502	-30194.042854832092	-1567.842113696409	-30194.042854832092	458.69542763985675	4.056161329560774	3.61198351182903E-5	0.5463215477087401	3.301932096869485E-5	3.6334735841881636E-10	0.5545006585500981	-1517.5616984623032	20493.986352889682	39704.27952308699	2618.9125872519207	5011.254750371583	18.980526869924766	59	5	20	50	37	0.19698444056244277	0.2959466095978357	0.30601219341905456	0.20105675642066834	
8060000	-31778.51252151974	-30217.041517274196	-1561.471004245545	-30217.041517274196	423.9757135991004	3.9900652811972983	3.614754527509156E-5	0.5024754127408769	3.3553348322381086E-5	3.3176533958048125E-10	0.5168793020985836	-1510.9352871700391	27211.507071598284	18095.717589628774	1529.628621888337	6308.379612532497	15.32892525263739	60	6	18	50	37	0.1930799495819897	0.29681742953340123	0.30904586446394205	0.20105675642066834	
8070000	-31710.732468311046	-30216.03237939149	-1494.7000889195535	-30216.03237939149	278.6936552661369	3.923715579228307	5.7847610244594633E-5	0.4593839868695067	5.3981204084743195E-5	7.573318814841543E-10	0.4906733805376506	-1449.9284270994353	13599.386657474579	2019.6119522843458	1897.7298558075615	3880.0107973057475	18.00009313716268	64	4	16	49	38	0.1930799495819897	0.29681742953340123	0.3109685509707672	0.1991340699138432	
8080000	-31734.43033910149	-30217.683240293136	-1516.7470988083562	-30217.683240293136	281.90994757096473	4.208615174935818	4.9673514604829E-5	0.4005518732717219	4.800515320593111E-5	4.029548140083277E-10	0.41931591478918556	-1469.4062386638757	14814.64783397661	17775.942347259137	2970.724417685831	4511.49480243364	21.832606097481435	51	12	18	53	37	0.1949753269953773	0.29492205212001366	0.3109685509707672	0.1991340699138432	
8090000	-31685.92116520497	-30198.988463775924	-1486.9327014290452	-30198.988463775924	257.12396933363704	3.8674341068554097	5.8129846424624284E-5	0.39214176634434567	5.5977686108597416E-5	5.280996560578097E-10	0.39979433606312537	-1440.612635086289	10613.353902648254	15396.70965354632	2503.3829642910478	3839.1988181018396	14.373148298841787	32	28	44	30	37	0.2004374612498704	0.29492205212001366	0.3109685509707672	0.1936719356593501	
8100000	-31760.772402987106	-30208.848805036527	-1551.9235979505804	-30208.848805036527	335.57484132569346	4.017426967013386	4.316265226189335E-5	0.43726093425275003	4.17865500668342E-5	3.818879921581157E-10	0.44576811462888943	-1505.1348844191953	14051.79986830612	15167.512603462552	4457.85518739447	3921.3214469836416	25.398390157900995	20	34	70	10	37	0.19484027422457342	0.2991671389180659	0.31232065119801194	0.1936719356593501	
8110000	-31661.231191184554	-30203.864460721292	-1457.366730463261	-30203.864460721292	188.79326540508794	4.041927409824063	7.426828455998575E-5	0.45244036086851375	7.323516645586496E-5	1.1631296784370885E-9	0.4572013733718001	-1414.141859499406	12306.86389163083	9719.495890054137	2687.927719583354	834.0472192142377	16.6049509074488	8	59	65	2	37	0.19519620502097576	0.29805039512291276	0.3100804966868358	0.196672903169277	
8120000	-31668.115678400416	-30207.809541765666	-1460.306136634751	-30207.809541765666	225.41002554538335	4.117958652243189	7.616851466677727E-5	0.4938926855223735	7.127331062969037E-5	1.4177426526418312E-9	0.5199303896601167	-1416.4660909244537	15730.694237083271	11700.029217834026	2821.082841557865	714.6847091669678	22.020075094411542	16	48	67	1	39	0.1969479131802092	0.29629868696367934	0.3100804966868358	0.196672903169277	
8130000	-31675.799281200136	-30200.247235318533	-1475.5520458816025	-30200.247235318533	263.0905123117262	4.117958652243189	7.020997952100942E-5	0.4392029154243385	6.635202197436164E-5	8.660213838168892E-10	0.4399756546425473	-1433.1770372523229	11181.452797133405	11340.065734920772	3051.941606999089	310.1249907875681	26.818832378165595	3	60	68	3	37	0.1969479131802092	0.29629868696367934	0.3100804966868358	0.196672903169277	
8140000	-31705.655134709737	-30193.81992583457	-1511.8352088751656	-30193.81992583457	266.19712640314265	4.117958652243189	5.9275136019154345E-5	0.48492704287134814	5.702322943398174E-5	7.266437198806313E-10	0.4648297906952412	-1465.0501315838212	26795.85782750159	12152.07431839513	2870.7155120857406	2920.5856416599504	30.825039267707982	2	62	60	10	37	0.19484786936367277	0.3003044573296488	0.3060485219591429	0.19879915134753692	
8150000	-31722.69840480984	-30202.63247160701	-1520.0659332028317	-30202.63247160701	259.88092471770443	4.117958652243189	5.939533098935142E-5	0.40838402018249725	5.730397270111676E-5	5.577041778955305E-10	0.40527792047550554	-1477.4686590280305	15260.402263364474	11462.403460316167	3001.5478742000446	300.1438212080587	33.4701503503032	18	50	66	1	36	0.19484786936367277	0.3003044573296488	0.3060485219591429	0.19879915134753692	
8160000	-31661.27292445021	-30180.053276565362	-1481.2196478848507	-30180.053276565362	242.98758721180013	4.231748872244551	7.423504126191371E-5	0.4493052002405184	7.210856622721081E-5	1.0718905357266969E-9	0.4448060272192663	-1441.0811937627227	9088.159891158004	8571.25475814559	2594.49804544887	40.256873507271465	32.22270502228286	12	63	61	19	16	0.19484786936367277	0.3003044573296488	0.30651709942552285	0.19833057388115696	
8170000	-31648.97961545823	-30186.19850351669	-1462.7811119415364	-30186.19850351669	220.62526807591894	3.9872192219903866	7.92332045674891E-5	0.4530108725636567	7.751252801354186E-5	1.0967696857901453E-9	0.42805131672928015	-1420.8124026239952	44907.27411804344	7068.425597907806	2839.3177706942024	32.80200669722309	16.24623600153633	2	77	57	15	20	0.19915514792377223	0.3003044573296488	0.3072161912567478	0.1933242034898325	
8180000	-31654.314081885783	-30186.40806207998	-1467.9060198058041	-30186.40806207998	211.59577832450782	4.176056968606659	7.380717190784304E-5	0.4407416271744535	7.225637967070696E-5	9.647390296611824E-10	0.4378051637640634	-1426.6093725617325	22403.827293688697	8060.063756771916	2261.03270618683	91.81170469742412	14.449318297749201	1	71	62	11	26	0.19985163154089156	0.3003044573296488	0.3072161912567478	0.19262771987271318	
8190000	-31663.89519623077	-30199.19150602694	-1464.7036902038308	-30199.19150602694	202.82421214678263	4.059595876876164	8.691684717828E-5	0.43291000848579086	8.260926551096167E-5	1.3863418960492346E-9	0.4451133058783917	-1423.2054779804178	26958.539855243023	8535.14057539271	2233.207668540048	65.24501619201008	27.631100578154076	2	65	68	7	29	0.19985163154089156	0.3003044573296488	0.3072161912567478	0.19262771987271318	
8200000	-31649.213407963336	-30180.30679861183	-1468.9066093515082	-30180.30679861183	211.88458533444916	4.059595876876164	7.920398739078741E-5	0.5055593984341618	7.567461517314572E-5	1.4845411087135785E-9	0.5041889659615072	-1427.853288800978	10339.039651335219	8290.415425720279	2392.3097113869103	159.4967941215545	23.999634692149456	6	63	65	3	34	0.19985163154089156	0.3003044573296488	0.3072161912567478	0.19262771987271318	
8210000	-31687.489401606323	-30205.781628611618	-1481.707772994704	-30205.781628611618	272.6412058754554	4.059595876876164	7.824872838807811E-5	0.5344022587779587	7.258800483653771E-5	1.6962357884809055E-9	0.5446356717692064	-1440.1131164087421	24777.637529548727	6442.936238094534	2179.868120106597	75.66128775639781	34.62199808903539	3	69	62	10	27	0.20092342940071747	0.2929039718301523	0.31105377928567474	0.19511881948345683	
8220000	-31657.495259156298	-30193.422084371974	-1464.073174784323	-30193.422084371974	221.47183969220924	4.123787654672883	9.036545702657748E-5	0.5815556698905515	8.550242796886854E-5	2.8982220949542977E-9	0.6089361459628315	-1423.5679301383752	5161.314524823242	9026.199780018695	3015.874316790732	52.68224388452638	29.310493673942698	4	62	70	7	28	0.19825066365669267	0.29731218299116424	0.3063848244410003	0.19805232891114416	
8230000	-31750.516100215114	-30180.658199315825	-1569.8579008992883	-30180.658199315825	370.13082625070115	4.089601375575	4.084846870656305E-5	0.49425359082588277	3.974181979747973E-5	4.1085077648358433E-10	0.5001935956325098	-1522.8220252568724	19657.39290711785	24088.182533920273	4061.23494607464	2007.4859917052302	38.22294522063881	6	52	72	6	35	0.20075680355714937	0.29897282733807057	0.30221804019363724	0.19805232891114416	
8240000	-31771.952274954205	-30193.917801199055	-1578.0344737551507	-30193.917801199055	359.92480066097073	3.8667495703348047	3.9049829344895275E-5	0.48042827551197226	4.032550188208491E-5	4.005523155734454E-10	0.4966497857853348	-1531.1146197921883	19664.298608701647	21834.561891558806	3892.6355038291035	2316.20052977718	54.37628450793246	16	45	74	1	35	0.20075680355714937	0.29897282733807057	0.30569517634506915	0.19457519275971227	
8250000	-31770.967406904343	-30181.004666318222	-1589.9627405861215	-30181.004666318222	384.1446285600262	3.9880790099182404	3.5956162263138967E-5	0.4892901984503015	3.611994408750853E-5	3.596303383572972E-10	0.5165980960183799	-1540.2263717545256	77765.14611697708	20548.934728210555	4504.46770609041	3776.3553014963004	30.788397276370617	5	60	63	8	35	0.20075680355714937	0.29897282733807057	0.30052163435273777	0.19974873475204366	
8260000	-31766.175060322224	-30173.674997325073	-1592.5000629971516	-30173.674997325073	457.63429994746576	4.043871301586381	3.3024794510351655E-5	0.5424580150506523	3.361363006201159E-5	3.6066421726176794E-10	0.5511145124045927	-1543.8408608406633	24688.077455128056	19934.763243606925	5683.683414717304	4690.662280658006	30.960599294890415	16	50	62	8	35	0.19953639502296228	0.29897282733807057	0.30052163435273777	0.20096914328623075	
8270000	-31776.8197511691	-30195.853251722037	-1580.966499447063	-30195.853251722037	402.2384571262436	4.084878030286731	3.7709756261874875E-5	0.499533844958585	3.794962056474088E-5	3.8634944003229277E-10	0.4992208804084547	-1532.8431867530257	26147.22214302546	17891.486164473557	4454.334338388723	4165.872316321806	55.9904557013442	17	45	70	4	35	0.19886589189853587	0.29964333046249697	0.30052163435273777	0.20096914328623075	
8280000	-31739.02859216581	-30213.034007398717	-1525.994584767095	-30213.034007398717	296.975948685139	4.084878030286731	5.2283564289667436E-5	0.37653526166485723	5.1469802543759325E-5	4.3416645886534034E-10	0.40298967062279434	-1479.1531969058688	14140.255749451964	14913.215087711611	3353.598220776837	4585.75342006429	20.926237961491065	46	24	30	37	34	0.19880792801688765	0.2997012943441452	0.30052163435273777	0.20096914328623075	
8290000	-31746.775389931554	-30204.71985920088	-1542.0555307306743	-30204.71985920088	288.6469628517478	3.977401769139125	4.6262050563299836E-5	0.3826390366558373	4.648372289091546E-5	3.646857642518851E-10	0.41172910420842157	-1496.2682104619953	14731.905115313626	6963.331258143113	6020.315576337267	3604.669754518916	24.078327000197635	47	33	10	47	34	0.20129963939640844	0.2972095829646244	0.30052163435273777	0.20096914328623075	
8300000	-31732.19161394131	-30175.985825852076	-1556.2057880892366	-30175.985825852076	332.4463484821932	3.977401769139125	4.4069150642643285E-5	0.4141676413063969	4.564461215144984E-5	3.7129581010114795E-10	0.42571058030079956	-1509.9832955124923	24384.333327170087	6329.253387954681	4700.613962089981	3238.1316264319353	32.45998821780126	40	44	1	51	35	0.2024647714749078	0.30266786289604	0.30052163435273777	0.19434573127631583	
8310000	-31692.60805734495	-30165.525938647977	-1527.082118696973	-30165.525938647977	307.44666723056463	4.18983556738447	5.411412390251298E-5	0.4822434011744636	5.42904480213738E-5	7.633611662043201E-10	0.5133845832415881	-1481.965200200256	13817.6863237177	8605.064328023911	3715.8535338549245	2299.96997830472	32.50725563478901	34	37	40	25	35	0.19368901601513766	0.3007370482387091	0.3112282044698388	0.19434573127631583	
8320000	-31681.93211612483	-30172.62870885869	-1509.3034072661408	-30172.62870885869	300.3837820659985	4.195218467061459	5.552244355672449E-5	0.5189347336162733	5.5094525775739533E-5	8.86626088684674E-10	0.5401785701809684	-1464.544288314703	16580.68411996642	4439.202382965327	2312.157255142171	2506.678062967344	28.447619354262017	53	38	24	21	35	0.19368901601513766	0.2980519232938821	0.3139133294146658	0.19434573127631583	
8330000	-31639.9512000279	-30190.343051326927	-1449.6081487009724	-30190.343051326927	192.27564751742986	4.195218467061459	7.915744908000844E-5	0.46200594914913595	7.979335795682422E-5	1.4171581719147424E-9	0.47734363744971664	-1406.1607578223222	10210.245937832524	5371.353426999685	2048.9999710498782	2007.7945667972724	18.682699977032538	39	32	51	14	35	0.19072873721330263	0.29962141763444783	0.3139133294146658	0.19573651573758508	
8340000	-31612.08469448646	-30189.785585829344	-1422.2991086571167	-30189.785585829344	164.31459976944242	4.195218467061459	8.770723460791958E-5	0.4165541075326296	8.883605387406454E-5	1.6416713149828914E-9	0.4558521295822016	-1379.16176743376	10573.456894911415	5085.317865801195	1984.6981850191605	1889.490295827664	14.265016167482171	18	51	59	8	35	0.1991144623649244	0.3019770189324747	0.30096209772802535	0.19794642097457685	
8350000	-31613.76625148973	-30194.42112744007	-1419.3451240496606	-30194.42112744007	155.72695793106908	4.195218467061459	9.122356000053911E-5	0.4342040741017052	9.588750193737984E-5	1.9645185466065392E-9	0.46982240966358285	-1375.024010668104	21102.101500074714	5819.302309291156	1639.068247242504	1808.787263513666	11.575564326888783	8	69	10	49	35	0.1972784555161312	0.3019770189324747	0.30545881645114326	0.19528570910025214	
8360000	-31631.320586270092	-30191.778349339416	-1439.5422369306764	-30191.778349339416	191.29537872058407	4.098398995226876	7.818021477803554E-5	0.4347445712730631	8.15249190954201E-5	1.4026716365033863E-9	0.4640079065440418	-1395.308312664142	11042.25455644714	7105.454675589309	786.0142503771964	2017.5437148905892	16.63024657379615	18	56	17	45	35	0.19406340554040033	0.3019770189324747	0.3049872157665987	0.19897235976052757	
8370000	-31633.7866360136	-30176.447892411983	-1457.3387436016155	-30176.447892411983	188.11166778895446	4.068782872933634	7.592559722871685E-5	0.42993667140877795	7.626232856912405E-5	1.1993823446723003E-9	0.46133068300103514	-1413.6327947021123	10090.759652051562	6907.220532746624	1026.2559818981829	1987.9833166315755	28.603818144663737	30	47	7	52	35	0.19406340554040033	0.3050905592273784	0.3049872157665987	0.19585881946562392	
8380000	-31611.098926725237	-30199.018883814937	-1412.0800429103008	-30199.018883814937	154.84745183102459	4.006957820895606	9.727080658380126E-5	0.4258947075599548	9.96210974815282E-5	1.807172714798146E-9	0.43853744026670977	-1369.6900072615856	10052.741764288452	5379.195808708512	1171.3317943062275	1411.695277912824	17.553150026918395	21	54	19	41	36	0.2042041465689532	0.2949498181988255	0.3049872157665987	0.19585881946562392	
8390000	-31612.546072018955	-30196.644429501517	-1415.9016425174364	-30196.644429501517	158.75036770602514	4.306842650850556	9.088012580838519E-5	0.4450753420241152	9.40080052767533E-5	1.873344251322578E-9	0.45857998822255375	-1371.7290539108644	10441.182009926733	7669.276179202501	1106.6274510010621	2128.19071228045	9.919971705789447	7	67	22	39	36	0.2042041465689532	0.2949498181988255	0.3049872157665987	0.19585881946562392	
8400000	-31624.21026051573	-30213.07684437007	-1411.133416145663	-30213.07684437007	159.07317723960816	4.253710140336854	9.460238249691274E-5	0.4431936151395338	9.601564928115802E-5	2.0126535635106834E-9	0.4655918387595603	-1368.9883623457174	6354.389834013694	4628.504316568745	1438.6095600557899	1725.5671584285715	15.292231696198982	24	49	6	56	36	0.2042041465689532	0.2949498181988255	0.3049872157665987	0.19585881946562392	
8410000	-31628.776348923304	-30212.543642271707	-1416.232706651596	-30212.543642271707	150.06319730132788	4.030126980504733	9.450853826557568E-5	0.3965661330531544	9.499368223762324E-5	1.7770478884382794E-9	0.43674664411090386	-1372.0356785538163	8754.049963369644	6348.776435754853	1397.2780821448127	2965.387719862555	13.840577629423533	4	69	27	35	36	0.2042041465689532	0.2949498181988255	0.30429498619483364	0.19655104903738896	
8420000	-31640.509582468454	-30202.825388319958	-1437.6841941484963	-30202.825388319958	198.33240512062352	4.011857967203133	7.934515453416337E-5	0.4306779394017056	8.126922978911127E-5	1.416636053545098E-9	0.45785114362501955	-1392.8933076011788	7003.330181140949	7987.2447813706085	915.2534050777865	2745.594905142698	17.427166831161802	20	53	19	44	35	0.19873693034545978	0.3069198711168697	0.30429498619483364	0.19004821234283814	
8430000	-31651.36022453951	-30201.352715588295	-1450.0075089512154	-30201.352715588295	174.61976820970034	4.011857967203133	7.466375733732447E-5	0.42773619754840814	7.81449455713537E-5	1.1600282105930654E-9	0.44087704041622083	-1406.4294580349958	12809.331196740919	5405.129806693618	2493.6055161332442	1852.0314369071048	14.079444232260167	23	55	7	50	36	0.1924404572698701	0.30663859976698404	0.30429498619483364	0.19662595676831343	
8440000	-31627.04348244085	-30184.556730438708	-1442.4867520021419	-30184.556730438708	181.35529450908044	4.188981202221449	6.90744017387081E-5	0.3942630616175631	7.186215936819718E-5	9.572906743658804E-10	0.43141005690328527	-1398.6311368876356	10341.679182812373	7383.833255310695	3237.935287691692	1977.9190314734476	14.830253047489036	20	56	8	50	37	0.19848054460638176	0.30557230249480977	0.2993211961304963	0.19662595676831343	
8450000	-31558.392346107747	-30173.269980622386	-1385.1223654853586	-30173.269980622386	144.07178257505726	3.8906594169316415	9.705865653426737E-5	0.41331130322009996	9.900596131761978E-5	1.7401927062466397E-9	0.43181911162359565	-1342.0114369144057	5706.433038597178	5935.699518979451	4787.88271182875	1710.0461588495425	8.6314374052041	21	38	20	55	37	0.18864837439514076	0.30557230249480977	0.31029454156769526	0.19548478154235543	
8460000	-31557.75165244454	-30183.748530870453	-1374.0031215740871	-30183.748530870453	142.0504421724686	3.8906594169316415	1.0677309560347627E-4	0.4159776060347803	1.0787258258997255E-4	2.07939550744394E-9	0.42928947731635775	-1331.5157301999895	7809.378244972129	4983.1117764131695	1029.467686044292	1807.1449367428386	8.522563881472319	25	53	17	39	37	0.18864837439514076	0.30557230249480977	0.31029454156769526	0.19548478154235543	
8470000	-31550.80101919704	-30170.13568738938	-1380.6653318076592	-30170.13568738938	163.4630933235136	3.8906594169316415	9.408026492997228E-5	0.43311948967577385	9.739924235236381E-5	1.9632876924380743E-9	0.4563599285648392	-1337.1679719692027	12932.106875329615	6289.335208920555	1363.0574140560911	1803.8491410721738	7.980518144843925	2	68	12	52	37	0.20138131574266332	0.30557230249480977	0.2975616002201727	0.19548478154235543	
8480000	-31553.928158018476	-30196.54753373468	-1357.3806242837952	-30196.54753373468	139.63438916438096	4.411568747064834	1.0194159810256421E-4	0.4510869118186802	1.0333871404248866E-4	2.2314789544051995E-9	0.46457947757762624	-1311.075116357419	12155.931989899711	5821.233648134355	12852.296024685349	1429.814423496025	7.830748770296528	1	62	4	67	37	0.20138131574266332	0.30557230249480977	0.2975616002201727	0.19548478154235543	
8490000	-31563.785101178757	-30183.514993989244	-1380.2701071895126	-30183.514993989244	146.1114738702919	3.993658756498992	9.931403968104727E-5	0.45219339619552923	1.0067416173905363E-4	2.3218423543218804E-9	0.4753816018029128	-1337.2859003942785	8887.023678075422	5842.859504713124	1811.7316199919799	1792.8930162058714	6.928000415526447	11	61	12	50	37	0.20310710189890924	0.30263061236326894	0.2996544640782069	0.1946078216596162	
8500000	-31569.933594068294	-30178.65568815159	-1391.2779059167053	-30178.65568815159	163.55439075792174	3.967455427140387	1.0128660810973324E-4	0.40149133345760885	1.0241163221341319E-4	1.6860079511371535E-9	0.4043088734593329	-1346.785457559443	8350.159739441087	7602.186939083397	8546.609354126627	1421.0746710753301	9.369829877746605	22	36	6	71	36	0.20310710189890924	0.3017935036061406	0.2996544640782069	0.19544493041674454	
8510000	-31608.816550744938	-30182.390211890277	-1426.4263388546613	-30182.390211890277	180.05862338842869	3.967455427140387	8.350023513658323E-5	0.4027555103593443	8.434083651432693E-5	1.2121606296480973E-9	0.414923058550776	-1381.094812521923	8299.50970606565	7746.072781405657	11022.124814268755	1826.9078262275773	14.034514082992027	58	3	5	69	36	0.20310710189890924	0.3017935036061406	0.2996544640782069	0.19544493041674454	
8520000	-31591.03663213744	-30177.711150685176	-1413.3254814522643	-30177.711150685176	155.74947262024347	3.967455427140387	9.663965190150769E-5	0.42952319731499466	9.786088896523645E-5	2.0223197582152775E-9	0.46369242587489723	-1368.251784766049	7647.08238363575	5863.537763927147	11493.544126543302	1370.1278737334044	19.184514530492553	18	35	16	67	35	0.20310710189890924	0.3017935036061406	0.2996544640782069	0.19544493041674454	
8530000	-31619.925039832615	-30179.25037082079	-1440.6746690118218	-30179.25037082079	188.52997134956487	4.128131768041694	9.12133447880639E-5	0.47022502942041394	8.801069211700709E-5	2.103520603727911E-9	0.5019587692621441	-1396.7664265385245	7041.255890460531	4059.7052625736155	6236.783178926177	1734.4712686524717	24.173380353929144	32	7	30	67	35	0.20310710189890924	0.3017935036061406	0.2996544640782069	0.19544493041674454	
8540000	-31620.00614397906	-30185.327160952187	-1434.6789830268717	-30185.327160952187	174.2450281226215	3.9276068896207628	9.80656284043187E-5	0.4478728933703334	9.541192942700453E-5	2.0943856431116424E-9	0.46945344865296146	-1390.086675541384	5574.32765002523	8494.913733521564	8191.818935147839	1688.0088386966138	35.84708966204608	55	6	9	66	35	0.20500216634292517	0.3017935036061406	0.2987443692006723	0.19445996085026318	
8550000	-31649.331351083674	-30197.450641117346	-1451.8807099663295	-30197.450641117346	185.40769834556696	4.176170859837995	8.458460279268605E-5	0.5556274878902646	8.027812477027795E-5	2.22700147346194E-9	0.5786548278329738	-1405.8089201166842	9248.063009727823	8941.648551863354	10763.432494172954	1777.1547970113777	22.50174284842664	18	23	27	68	35	0.2037522625157287	0.2994387535770065	0.3061003249726487	0.19070865893461736	
8560000	-31633.238925094996	-30192.0277673283	-1441.2111577666951	-30192.0277673283	175.92222386307785	4.071620391077485	9.171815565183917E-5	0.5007095925648709	8.867117400300725E-5	1.687657678605306E-9	0.47562454683191574	-1397.4687276950604	14110.664507855272	6050.025197688337	2169.501921525671	1566.262653466535	11.21450522227195	6	60	6	65	34	0.20410373534870277	0.2994387535770065	0.30545172843728624	0.19100578263700577	
8570000	-31622.23411053636	-30191.41677210252	-1430.8173384338409	-30191.41677210252	168.6809631284985	4.1333632415947585	8.742375879905394E-5	0.5113191845543491	8.713953661932937E-5	1.9996616929182783E-9	0.5176877583429549	-1387.818119653373	6251.009100684218	6425.113906055985	917.4559939827824	1718.4622431278988	15.82983164683497	8	64	19	44	36	0.20410373534870277	0.28866121794738664	0.30545172843728624	0.20178331826662566	
8580000	-31620.260898936973	-30196.225600412447	-1424.035298524528	-30196.225600412447	162.4845322616708	4.280969435645731	9.165050106654034E-5	0.4898882337423143	9.124454257558614E-5	1.9442401472877285E-9	0.4816252008860108	-1381.1028671787813	6672.273535861203	8202.186437249453	1779.6750998389045	1352.9142277996139	17.007226164847683	7	55	42	33	34	0.20115683180701224	0.29160812148907717	0.30545172843728624	0.20178331826662566	
8590000	-31607.623773611955	-30161.061297968343	-1446.5624756436102	-30161.061297968343	190.6994981607864	4.150820949728981	8.139003259454145E-5	0.47739017891025737	8.14883084696333E-5	1.713869193869011E-9	0.500958762694429	-1401.8171768234317	8060.037131521164	5027.049359193962	7532.206251525655	1988.631213119551	27.31248084596803	24	32	17	61	37	0.19422897093951266	0.3032160259865764	0.3058677966059183	0.196687206467994	
8600000	-31611.39329272182	-30199.535469582068	-1411.857823139753	-30199.535469582068	160.61804295780706	4.150820949728981	9.748624222027787E-5	0.43462303190438245	9.73551989478265E-5	1.8093501726067628E-9	0.44555168061448525	-1368.7222476961672	6351.569558397126	7320.420819164443	2996.3107666854035	1681.7470387580245	20.448508956858763	22	43	21	49	36	0.2051058987577746	0.2967430213452558	0.3014638734289769	0.196687206467994	
8610000	-31581.36955962571	-30185.947288083138	-1395.4222715425701	-30185.947288083138	159.27262207898633	4.199545474142411	1.0076662741630416E-4	0.4642538937793707	1.010645921866754E-4	2.047509905168904E-9	0.44710745917672395	-1353.0834666171606	4507.0186037839985	5675.418160141121	1612.488479394186	1835.774107749942	11.885057725139898	26	47	8	54	36	0.2031337732710513	0.29484430795177247	0.30598708554984344	0.19603483322733412	
8620000	-31620.341137860916	-30203.66420151047	-1416.6769363504457	-30203.66420151047	159.77407873348395	4.043681153744074	9.697816027827137E-5	0.4502700645127313	9.666067702234682E-5	2.089153722518457E-9	0.472239979034249	-1372.8737258346537	12700.012509882119	6191.54842610909	3182.578028522253	1639.148019351012	14.950071889135765	10	58	14	53	36	0.2031337732710513	0.29484430795177247	0.30598708554984344	0.19603483322733412	
8630000	-31629.190373374495	-30203.392887417558	-1425.7974859569356	-30203.392887417558	168.38320983889673	4.043681153744074	8.956542839820473E-5	0.40598377164412797	9.00526565973203E-5	1.3453511386588902E-9	0.40244602731203066	-1380.8946461856976	10454.322199853861	7683.78789932475	7568.364815880492	1852.3209273570094	16.577730116523636	3	37	36	59	36	0.20033635141696687	0.29484430795177247	0.30598708554984344	0.19883225508141855	
8640000	-31643.444228343018	-30207.004965229127	-1436.439263113891	-30207.004965229127	163.2466938571228	3.8489346790027286	8.991509965981776E-5	0.42635550730336336	8.789364322977293E-5	1.445208511197479E-9	0.4188180196987217	-1389.6884136038	41446.85825324159	8094.899085719571	5671.221619357222	1928.2979724113675	24.018463091516363	1	30	47	57	36	0.19548032459661285	0.29484430795177247	0.30598708554984344	0.20368828190177257	
8650000	-31639.322605421978	-30211.733253332357	-1427.589352089621	-30211.733253332357	155.67803879579168	3.8489346790027286	1.022731574144885E-4	0.45321653255323113	1.0028540426083918E-4	2.3090926505902405E-9	0.4606877805052718	-1382.9316124110778	16626.86526604415	7530.214972124164	3724.9988102330344	1804.5998621252959	18.955180437891006	3	30	59	44	35	0.19392585586116926	0.3056314556319815	0.29675440660507796	0.20368828190177257	
8660000	-31629.82084917237	-30227.56763675567	-1402.2532124166992	-30227.56763675567	132.28473762194244	4.272851963436714	1.192304819240529E-4	0.406233558440019	1.1427206818193173E-4	2.2598279340770398E-9	0.41013471932407236	-1356.8577170709211	37952.195765237695	5969.669168535436	3466.6666296348203	1372.9430312106522	20.982072204732773	1	40	50	44	36	0.20143651149153577	0.30749563423844434	0.29762046646782325	0.19344738780219797	
8670000	-31571.449762049164	-30188.902667871324	-1382.54709417784	-30188.902667871324	124.13001779392798	4.272851963436714	1.2607538421651856E-4	0.46341565718814115	1.2378792279100354E-4	2.74937232441276E-9	0.43207411460013	-1339.1451136703474	10356.00859665075	6079.723160308289	2886.5066450408503	1526.3676660926913	17.212487165425237	1	37	34	63	36	0.20143651149153577	0.30749563423844434	0.29762046646782325	0.19344738780219797	
8680000	-31622.01520306791	-30224.261111555992	-1397.7540915119152	-30224.261111555992	128.21440039761663	4.289955807320939	1.1026730472113928E-4	0.39295962566577547	1.1032508579741831E-4	1.716085964465378E-9	0.37733531748538984	-1356.3007241806126	5344.362874332723	2124.428007954376	836.8363532519127	2037.8382843150016	11.528535804369147	58	34	6	38	35	0.20143651149153577	0.30749563423844434	0.29762046646782325	0.19344738780219797	
8690000	-31598.719506090354	-30195.398296534877	-1403.3212095554768	-30195.398296534877	141.06484784559464	4.298731705879593	1.0613349903658638E-4	0.4114903462487267	1.0392630897942533E-4	1.8413681606996493E-9	0.4058367406553605	-1361.0223752448494	7150.621314838374	4150.2559036843495	1704.6131004163033	1898.1420900567944	15.640781163686256	52	18	6	60	35	0.20535187402274177	0.2899117598929004	0.3049802909419399	0.19975607514241928	
8700000	-31629.357168676277	-30198.67757010085	-1430.6795985754284	-30198.67757010085	160.35405964563267	4.298731705879593	9.685233114395262E-5	0.4666350509761787	9.425659497754584E-5	2.0975389155154568E-9	0.4747835256256557	-1388.014588122528	8442.414571509255	6525.011377188059	2003.6072627926408	1272.6443404965373	19.35942511804568	29	32	40	34	36	0.18799178980067316	0.30727184411496905	0.3049802909419399	0.19975607514241928	
8710000	-31619.157624380634	-30211.184891954315	-1407.9727324263167	-30211.184891954315	147.68855914386498	4.346806948357266	1.0423921266842793E-4	0.45434098086155944	1.0001627309120892E-4	2.1551074752117285E-9	0.45739453988742623	-1367.9121096431961	8159.631847416704	4534.863302468821	2201.4291836571206	228.2189108100065	15.406032372937041	37	30	67	2	35	0.2022594618970887	0.30727184411496905	0.294116918238495	0.1963517757494486	
8720000	-31625.953753634167	-30205.70073278153	-1420.2530208526377	-30205.70073278153	157.25387855496652	4.210840930282776	9.87346216394341E-5	0.4002031218928466	9.48887235658644E-5	1.4361601470799329E-9	0.3967787076001571	-1380.8206361967318	9011.265078866614	6420.927547891744	1832.6268626206838	112.18274139954993	12.717588416719206	30	25	81	2	33	0.20531426276149886	0.3042170432505589	0.294116918238495	0.1963517757494486	
8730000	-31642.773599105694	-30199.82771836231	-1442.9458807433855	-30199.82771836231	175.18593967938827	4.125502325824984	9.079095764703343E-5	0.3955299348587786	8.604527192010359E-5	1.1484601307061756E-9	0.39290758169296136	-1399.5108056819877	25858.839437703664	8401.580314647856	2688.1460361337804	542.2011487405813	19.827410876034293	3	37	93	5	33	0.20531426276149886	0.3042170432505589	0.294116918238495	0.1963517757494486	
8740000	-31632.392977414504	-30190.913289471315	-1441.47968794319	-30190.913289471315	165.6656211333474	4.167347474934568	1.0138250868197153E-4	0.44836082809980554	9.505151536213656E-5	2.2090564619123462E-9	0.47735321328536656	-1398.556270081269	7641.313415488248	4884.354115678145	2442.121272834636	1965.0208098534092	15.085500504898103	38	41	41	18	33	0.20531426276149886	0.3042170432505589	0.3032122078830191	0.18725648610492449	
8750000	-31648.88530450711	-30205.558747109902	-1443.3265573972058	-30205.558747109902	187.58508684671912	4.172180609985155	8.997550065400064E-5	0.42716765545546015	8.364203516154395E-5	1.3037946713469654E-9	0.42177213500920757	-1399.4885319622235	10662.734413450125	9739.641198351834	3700.244378283883	1228.741227614701	17.75889230793372	33	12	56	36	34	0.20495248188077922	0.3071975976084728	0.30059343440582487	0.18725648610492449	
8760000	-31617.236683818926	-30182.617562174582	-1434.6191216443447	-30182.617562174582	165.17529927851288	4.172180609985155	9.543451150828037E-5	0.41329435866210634	9.121171055677073E-5	1.5666425484737656E-9	0.42276695668753206	-1390.8208642497107	11454.731370458263	5160.707172730843	2949.1273001149243	2219.8797213531316	9.269416684991908	22	42	21	52	34	0.2017191880473257	0.3021705676144012	0.304680297297372	0.19142994704090244	
8770000	-31592.065717452977	-30172.44437601188	-1419.6213414410959	-30172.44437601188	155.18703942033312	4.172180609985155	9.601655463042887E-5	0.44424831411996357	9.389072118168987E-5	1.7749261194648814E-9	0.441003950391893	-1376.8154771159598	8676.175729430235	4490.207557287058	2652.382923109426	1680.9373576105932	15.429626152126774	18	54	34	31	34	0.1958738186666971	0.3021705676144012	0.30239414392751185	0.19956146979139122	
8780000	-31631.048278994007	-30211.632577755845	-1419.4157012381618	-30211.632577755845	145.35615154776897	4.2740328969387615	1.059754607248969E-4	0.4573379298543079	1.0077893359070898E-4	2.165359006391149E-9	0.45554387981198735	-1376.1024183931888	11743.779975890031	4502.178425638564	2275.9844070620225	1769.7588604014372	12.29496321741245	6	49	45	37	34	0.19469708157699198	0.2991521954262512	0.30357088101721696	0.2025798419795412	
8790000	-31581.76967105874	-30191.977417168368	-1389.7922538903742	-30191.977417168368	140.32828334257442	4.0288583775320905	1.1901538525001712E-4	0.45549161539419086	1.1135315512651118E-4	2.6357204530516693E-9	0.44964446039120826	-1347.1872386146279	7460.078667106477	5312.915904101519	3072.935353713948	1369.9455196839413	11.411254799281087	8	51	35	42	35	0.19940384973332112	0.29707288535148707	0.3067234428978637	0.1967998220173295	
8800000	-31566.282872919142	-30200.366305065443	-1365.9165678536986	-30200.366305065443	123.0106825730039	4.125695045968149	1.2096097537340487E-4	0.44233950248503806	1.1767711453139513E-4	2.563336095323342E-9	0.4330243121209053	-1324.7710117571694	5783.482091906633	2846.7614126851645	2200.0987320517183	1268.121593783099	7.926199847268116	39	28	33	36	35	0.19940384973332112	0.29375850948899884	0.31276758487990913	0.19407005589777232	
8810000	-31554.69854037634	-30176.98895513548	-1377.7095852408597	-30176.98895513548	132.64585109326583	4.0594118615453105	1.1711733170744352E-4	0.4566648410804129	1.1271490756696763E-4	2.737975545381441E-9	0.45766998290566835	-1332.3142851949626	8262.29730767439	20275.079522455373	3236.7348515188364	1259.1318118761126	9.533416443801437	17	2	75	42	35	0.19940384973332112	0.29693447005035767	0.3095916243185503	0.19407005589777232	
8820000	-31568.743685642945	-30207.87667522354	-1360.867010419406	-30207.87667522354	109.58244048514213	4.102548470191098	1.4258392200485788E-4	0.45858166252573895	1.3518069151770957E-4	3.775881637590265E-9	0.4572546218112711	-1319.3475999844056	3471.112767736757	3700.7514724005823	1979.6654764255034	1962.4744602409824	9.326478911947623	14	26	53	43	35	0.19978673619645493	0.29655158358722383	0.3095916243185503	0.19407005589777232	
8830000	-31605.359810575268	-30215.98566762049	-1389.374142954777	-30215.98566762049	123.08220581980105	4.033990080740136	1.2708481038975253E-4	0.48256031501227864	1.241555186164853E-4	3.051409272705544E-9	0.45691839915076854	-1348.390612802358	5655.792136436008	2642.277935905371	2269.853799112973	1078.165299338491	19.024819036454662	36	29	47	24	35	0.19978673619645493	0.3041087916501974	0.30203441625557675	0.19407005589777232	
8840000	-31565.312260718318	-30165.152961865235	-1400.159298853083	-30165.152961865235	131.78631604993168	4.1438187821814765	1.2460887463378376E-4	0.4399200108350288	1.1666695703242599E-4	2.6876103090458297E-9	0.43721021756858974	-1356.6300008512987	5792.957816447487	7131.488489471475	5319.245999546489	1488.5257409587582	19.766893405992413	31	12	29	62	37	0.19978673619645493	0.30087303347018207	0.30527017443559207	0.19407005589777232	
8850000	-31571.693936163916	-30177.422712797354	-1394.2712233665632	-30177.422712797354	139.33675143859895	4.1438187821814765	1.2570187815447943E-4	0.4496816094903572	1.1566352292076365E-4	2.488162693917906E-9	0.4287230385448315	-1352.388771727029	4999.446717188111	3623.7296898166824	2526.5348566177963	1765.4254186191572	21.67059744460431	56	21	3	53	38	0.20134299244231457	0.30087303347018207	0.3037139181897324	0.19407005589777232	
8860000	-31624.157544651927	-30187.78333964185	-1436.3742050100761	-30187.78333964185	202.74532248548635	4.23584443967617	9.479117957155792E-5	0.49707161918792875	8.552719935415819E-5	1.8701881100510765E-9	0.4877455725544706	-1392.3748572289226	9171.91070264801	5317.814566424538	1605.132064787626	2612.1661982593005	19.18818144522162	55	26	34	20	36	0.19734083253470405	0.30087303347018207	0.30772273783340776	0.1940633961617075	
8870000	-31580.518624479	-30191.832741982984	-1388.6858824960161	-30191.832741982984	135.32651653564622	4.138522472454048	1.129080286673312E-4	0.48667567235023407	1.0592204335678956E-4	3.252332442143413E-9	0.5104754186588872	-1346.2770827415673	7463.940127553172	2756.9401215015673	2185.719224342545	1935.1491797368494	10.112375194212866	53	36	28	19	35	0.1986418771870974	0.3062626949770216	0.3010320316741749	0.1940633961617075	
8880000	-31592.466271347846	-30191.368132309577	-1401.098139038271	-30191.368132309577	160.8630389072405	4.03162472831343	9.852380372442984E-5	0.4661297375419484	9.266527339906392E-5	2.2700585989729104E-9	0.4942879060618528	-1357.5883768187591	7413.322359151485	2907.220028363449	1703.8417053404992	3321.183983932028	7.838863770207656	57	22	46	12	34	0.1984900318810663	0.3062626949770216	0.30118387698020604	0.1940633961617075	
8890000	-31598.221108154623	-30199.47469001038	-1398.7464181442444	-30199.47469001038	149.46171335910833	4.03162472831343	1.0005445928919554E-4	0.42329336194601336	9.46748370454638E-5	1.5762455898289624E-9	0.4075688925895688	-1355.6658707852296	7094.809814187094	4468.412126513583	1880.4656241198888	2627.0700286093515	8.648794568402593	50	27	53	6	35	0.1969755415703451	0.3062626949770216	0.30269836729092725	0.1940633961617075	
8900000	-31589.982922664563	-30200.570900841634	-1389.4120218229302	-30200.570900841634	138.39076950675135	4.03284083420611	1.0777856845152414E-4	0.4669620494386071	1.007462498393027E-4	2.4513899935764E-9	0.4745119680112656	-1345.5291683989326	12132.172085554424	5020.861048440968	1466.565659138564	2306.501158297726	8.90131389515673	4	71	43	18	35	0.1969755415703451	0.30325540665192574	0.3050879299037467	0.19468112187398395	
8910000	-31571.71211605861	-30178.903035421707	-1392.8090806369023	-30178.903035421707	137.36466968692739	4.039450313270793	1.0596119800708815E-4	0.4768235712927476	1.0177104624307722E-4	2.4252637118879725E-9	0.4753266320655073	-1349.7399827066226	4292.522880759176	8209.043020517945	1800.1307529536768	1732.486731290782	8.200021429411125	2	65	63	6	35	0.1969755415703451	0.30325540665192574	0.3050879299037467	0.19468112187398395	
8920000	-31612.355934884898	-30190.19409836729	-1422.161836517606	-30190.19409836729	176.70442447601138	4.542188163339711	9.047381976182385E-5	0.44932738651624826	8.705665711964818E-5	1.4647770480592162E-9	0.44050520007112115	-1379.6789168826333	16465.204364625428	6553.789083019861	2541.108788694702	458.0551807334651	7.590264993163142	5	75	51	5	35	0.20127525482562664	0.2989556933966442	0.3050879299037467	0.19468112187398395	
8930000	-31613.711391025507	-30196.67079338921	-1417.0405976362968	-30196.67079338921	168.4306110174071	3.730256118820209	9.179872187785462E-5	0.4518241977950888	8.767688766015776E-5	1.6088240613540268E-9	0.4547304110535448	-1373.7592795181706	8534.878068071537	10068.769805768183	1724.4803393539644	1405.9118907336938	8.273284397650466	10	59	53	15	34	0.20233096873396175	0.2967396785263942	0.3050879299037467	0.1958414228358988	
8940000	-31617.89588681896	-30189.42138550943	-1428.4745013095285	-30189.42138550943	177.94047871735856	4.1973944099791485	8.839086765283513E-5	0.41661627405162915	8.437378613737541E-5	1.331357367676283E-9	0.4270620364898748	-1385.5416148016438	12581.522144323984	9143.779722749965	2347.4713010891064	826.6715320422984	11.670713590829868	8	64	56	9	34	0.1955347467077623	0.2998786884963703	0.3160944719325867	0.18849209286328217	
8950000	-31651.285553677302	-30202.10813876556	-1449.1774149117393	-30202.10813876556	197.57576652418925	4.0249855381892585	7.993453278705683E-5	0.414887053418892	7.540493260132299E-5	9.996149817389482E-10	0.4201375424851089	-1409.1622186130137	8713.82448419759	6525.7022032371915	1978.9241474895723	183.36150975073878	17.502702111852596	6	67	63	3	32	0.1955347467077623	0.2998786884963703	0.31066403699536493	0.19392252780050392	
8960000	-31642.97527300263	-30182.792733082362	-1460.1825399202662	-30182.792733082362	190.55168849183045	4.0113357983553515	8.231090659145011E-5	0.4368486932625958	7.740928387241234E-5	1.2295509025298958E-9	0.4482135498768548	-1417.6710536824532	53642.67869154713	6802.011722183629	2289.5351771696965	77.70535936267346	15.432226879007231	3	70	64	4	30	0.20160177408034996	0.29455390861813086	0.30018910180918246	0.2036552154923381
[truncated: 11,299,226 more chars]
