# Supplementary material for: Dissemination of Mycobacterium abscessus via global transmission networks
Source: Nat Microbiol. 2021 Sep 20;6(10):1279–88. doi: 10.1038/s41564-021-00963-3 (PMC8478660; doi:10.1038/s41564-021-00963-3)
Supplement: Source Data Extended Data Fig. 9 — DCC Bayesian skyline plots for Extended Data Fig. 9. [file 41564_2021_963_MOESM15_ESM.zip]

Archive with 16 entries (15 files):
- figureS9/
- figureS9/DCC5_BSP.txt
- __MACOSX/figureS9/._DCC5_BSP.txt
- figureS9/.DS_Store
- __MACOSX/figureS9/._.DS_Store
- figureS9/DCC4_BSP.txt
- __MACOSX/figureS9/._DCC4_BSP.txt
- figureS9/DCC6_BSP.txt
- __MACOSX/figureS9/._DCC6_BSP.txt
- figureS9/DCC7_BSP.txt
- __MACOSX/figureS9/._DCC7_BSP.txt
- figureS9/DCC2_BSP.txt
- __MACOSX/figureS9/._DCC2_BSP.txt
- figureS9/DCC3_BSP.txt
- __MACOSX/figureS9/._DCC3_BSP.txt
- figureS9/DCC1_BSP.txt
