# Supplementary material for: Dissemination of Mycobacterium abscessus via global transmission networks
Source: Nat Microbiol. 2021 Sep 20;6(10):1279–88. doi: 10.1038/s41564-021-00963-3 (PMC8478660; doi:10.1038/s41564-021-00963-3)
Supplement: Source Data Extended Data Fig. 9 — DCC Bayesian skyline plots for Extended Data Fig. 9. [file 41564_2021_963_MOESM15_ESM.zip › figureS9/DCC5_BSP.txt]

Sample	1860.0	1861.0	1862.0	1863.0	1864.0	1865.0	1866.0	1867.0	1868.0	1869.0	1870.0	1871.0	1872.0	1873.0	1874.0	1875.0	1876.0	1877.0	1878.0	1879.0	1880.0	1881.0	1882.0	1883.0	1884.0	1885.0	1886.0	1887.0	1888.0	1889.0	1890.0	1891.0	1892.0	1893.0	1894.0	1895.0	1896.0	1897.0	1898.0	1899.0	1900.0	1901.0	1902.0	1903.0	1904.0	1905.0	1906.0	1907.0	1908.0
Sample1	0	0	0	0	0	0	0	0	0	0	0	0	18.78703264715552	18.78703264715552	18.78703264715552	18.78703264715552	18.78703264715552	18.78703264715552	18.78703264715552	18.78703264715552	18.78703264715552	18.78703264715552	18.78703264715552	18.78703264715552	18.78703264715552	18.78703264715552	18.78703264715552	18.78703264715552	18.78703264715552	18.78703264715552	18.78703264715552	18.78703264715552	18.78703264715552	18.78703264715552	18.78703264715552	18.78703264715552	18.78703264715552	18.78703264715552	18.78703264715552	18.78703264715552	18.78703264715552	18.78703264715552	18.78703264715552	18.78703264715552	18.78703264715552	18.78703264715552	18.78703264715552	18.78703264715552	18.78703264715552
Sample2	0	0	0	0	0	0	25.029771468259007	25.029771468259007	25.029771468259007	25.029771468259007	25.029771468259007	25.029771468259007	25.029771468259007	25.029771468259007	25.029771468259007	25.029771468259007	25.029771468259007	25.029771468259007	25.029771468259007	25.029771468259007	25.029771468259007	25.029771468259007	25.029771468259007	25.029771468259007	25.029771468259007	25.029771468259007	25.029771468259007	25.029771468259007	25.029771468259007	25.029771468259007	25.029771468259007	25.029771468259007	25.029771468259007	25.029771468259007	25.029771468259007	25.029771468259007	25.029771468259007	25.029771468259007	25.029771468259007	25.029771468259007	25.029771468259007	25.029771468259007	25.029771468259007	25.029771468259007	25.029771468259007	25.029771468259007	25.029771468259007	25.029771468259007	25.029771468259007
Sample3	0	0	0	0	0	0	0	0	0	0	0	0	0	0	0	0	0	0	0	0	0	0	0	0	0	0	0	0	0	0	0	0	0	0	0	0	0	0	0	0	0	0	0	0	0	0	0	0	0
Sample4	0	0	0	0	0	0	0	0	0	0	0	0	0	0	0	0	0	0	0	0	0	0	0	0	0	0	0	0	0	0	0	0	0	0	0	0	0	0	0	0	0	0	11.04592506973968	11.04592506973968	11.04592506973968	11.04592506973968	11.04592506973968	11.04592506973968	11.04592506973968
Sample5	0	0	0	0	0	0	0	0	0	0	0	0	0	0	0	0	0	0	0	0	0	0	0	0	0	0	0	0	0	0	0	0	0	0	0	0	0	0	0	0	0	0	0	0	0	0	0	0	0
Sample6	15.873915396157566	15.873915396157566	15.873915396157566	15.873915396157566	15.873915396157566	15.873915396157566	15.873915396157566	15.873915396157566	15.873915396157566	15.873915396157566	15.873915396157566	15.873915396157566	15.873915396157566	15.873915396157566	15.873915396157566	15.873915396157566	15.873915396157566	15.873915396157566	15.873915396157566	15.873915396157566	15.873915396157566	15.873915396157566	15.873915396157566	15.873915396157566	15.873915396157566	15.873915396157566	15.873915396157566	15.873915396157566	15.873915396157566	15.873915396157566	15.873915396157566	15.873915396157566	15.873915396157566	15.873915396157566	15.873915396157566	15.873915396157566	15.873915396157566	15.873915396157566	15.873915396157566	15.873915396157566	15.873915396157566	15.873915396157566	15.873915396157566	15.873915396157566	15.873915396157566	15.873915396157566	15.873915396157566	15.873915396157566	15.873915396157566
Sample7	0	0	0	0	0	0	0	0	0	0	0	0	0	0	0	0	0	0	0	0	0	0	0	0	0	0	0	0	0	0	0	0	0	0	0	0	0	0	0	0	0	0	0	0	0	0	0	0	0
Sample8	0	0	0	0	0	0	0	0	0	0	0	0	0	0	0	0	0	0	0	0	0	0	0	0	0	0	0	0	0	0	0	0	0	0	0	0	0	0	0	0	0	0	0	13.44158992488343	13.44158992488343	13.44158992488343	13.44158992488343	13.44158992488343	13.44158992488343
Sample9	0	0	39.41802470446399	39.41802470446399	39.41802470446399	39.41802470446399	39.41802470446399	39.41802470446399	39.41802470446399	39.41802470446399	39.41802470446399	39.41802470446399	39.41802470446399	39.41802470446399	39.41802470446399	39.41802470446399	39.41802470446399	39.41802470446399	39.41802470446399	39.41802470446399	39.41802470446399	39.41802470446399	39.41802470446399	39.41802470446399	39.41802470446399	39.41802470446399	39.41802470446399	39.41802470446399	39.41802470446399	39.41802470446399	39.41802470446399	39.41802470446399	39.41802470446399	39.41802470446399	39.41802470446399	39.41802470446399	39.41802470446399	39.41802470446399	39.41802470446399	39.41802470446399	39.41802470446399	39.41802470446399	39.41802470446399	39.41802470446399	39.41802470446399	39.41802470446399	39.41802470446399	39.41802470446399	39.41802470446399
Sample10	0	0	0	0	0	0	0	0	0	0	0	0	0	0	16.24973540303312	16.24973540303312	16.24973540303312	16.24973540303312	16.24973540303312	16.24973540303312	16.24973540303312	16.24973540303312	16.24973540303312	16.24973540303312	16.24973540303312	16.24973540303312	16.24973540303312	16.24973540303312	16.24973540303312	16.24973540303312	16.24973540303312	16.24973540303312	16.24973540303312	16.24973540303312	16.24973540303312	16.24973540303312	16.24973540303312	16.24973540303312	16.24973540303312	16.24973540303312	16.24973540303312	16.24973540303312	16.24973540303312	16.24973540303312	16.24973540303312	16.24973540303312	16.24973540303312	16.24973540303312	16.24973540303312
Sample11	0	0	0	0	0	0	0	0	0	0	0	0	0	0	0	0	0	0	0	0	0	0	0	0	0	0	0	0	0	0	0	0	0	0	0	0	0	0	0	0	0	0	0	0	0	0	0	0	0
Sample12	0	0	0	0	0	0	0	0	0	0	0	0	0	0	0	0	0	0	0	0	0	0	0	0	0	0	0	0	0	0	0	0	0	0	0	0	0	0	0	0	0	0	0	0	0	0	0	0	0
Sample13	37.06359568558715	37.06359568558715	37.06359568558715	37.06359568558715	37.06359568558715	37.06359568558715	37.06359568558715	37.06359568558715	37.06359568558715	37.06359568558715	37.06359568558715	37.06359568558715	37.06359568558715	37.06359568558715	37.06359568558715	37.06359568558715	37.06359568558715	37.06359568558715	37.06359568558715	37.06359568558715	37.06359568558715	37.06359568558715	37.06359568558715	37.06359568558715	37.06359568558715	37.06359568558715	37.06359568558715	37.06359568558715	37.06359568558715	37.06359568558715	37.06359568558715	37.06359568558715	37.06359568558715	37.06359568558715	37.06359568558715	37.06359568558715	37.06359568558715	37.06359568558715	37.06359568558715	37.06359568558715	37.06359568558715	37.06359568558715	37.06359568558715	37.06359568558715	37.06359568558715	37.06359568558715	37.06359568558715	37.06359568558715	37.06359568558715
Sample14	0	0	0	0	0	0	0	0	0	0	0	0	0	0	0	0	0	0	0	0	0	0	0	0	0	0	0	0	0	0	0	0	0	0	0	0	0	0	0	0	0	0	0	0	0	0	0	0	0
Sample15	0	0	0	0	0	0	0	0	0	0	0	0	0	0	0	0	0	0	0	0	0	0	0	0	0	0	0	0	0	0	0	0	0	0	0	0	0	0	0	0	0	0	0	0	0	0	0	0	0
Sample16	66.10441771538848	66.10441771538848	66.10441771538848	66.10441771538848	66.10441771538848	66.10441771538848	66.10441771538848	66.10441771538848	66.10441771538848	66.10441771538848	66.10441771538848	66.10441771538848	66.10441771538848	66.10441771538848	66.10441771538848	66.10441771538848	66.10441771538848	66.10441771538848	66.10441771538848	66.10441771538848	66.10441771538848	66.10441771538848	66.10441771538848	66.10441771538848	66.10441771538848	66.10441771538848	66.10441771538848	66.10441771538848	66.10441771538848	66.10441771538848	66.10441771538848	66.10441771538848	66.10441771538848	66.10441771538848	66.10441771538848	66.10441771538848	66.10441771538848	66.10441771538848	66.10441771538848	66.10441771538848	66.10441771538848	66.10441771538848	66.10441771538848	66.10441771538848	66.10441771538848	66.10441771538848	66.10441771538848	66.10441771538848	66.10441771538848
Sample17	0	0	0	0	0	0	0	0	0	0	0	0	0	0	0	0	0	0	0	0	0	0	0	0	0	0	0	0	0	0	0	0	0	0	0	0	0	0	0	0	0	0	0	0	0	0	0	0	0
Sample18	0	0	0	0	0	0	0	0	0	0	0	0	0	0	0	0	0	0	0	0	0	0	0	0	0	0	0	0	0	0	0	0	0	0	0	0	0	0	0	0	0	0	0	0	0	0	0	0	0
Sample19	23.37292782340792	23.37292782340792	23.37292782340792	23.37292782340792	23.37292782340792	23.37292782340792	23.37292782340792	23.37292782340792	23.37292782340792	23.37292782340792	23.37292782340792	23.37292782340792	23.37292782340792	23.37292782340792	23.37292782340792	23.37292782340792	23.37292782340792	23.37292782340792	23.37292782340792	23.37292782340792	23.37292782340792	23.37292782340792	23.37292782340792	23.37292782340792	23.37292782340792	23.37292782340792	23.37292782340792	23.37292782340792	23.37292782340792	23.37292782340792	23.37292782340792	23.37292782340792	23.37292782340792	23.37292782340792	23.37292782340792	23.37292782340792	23.37292782340792	23.37292782340792	23.37292782340792	23.37292782340792	23.37292782340792	23.37292782340792	23.37292782340792	23.37292782340792	23.37292782340792	23.37292782340792	23.37292782340792	23.37292782340792	23.37292782340792
Sample20	0	0	0	0	0	0	0	0	0	0	0	0	0	0	0	0	0	0	0	0	0	0	0	0	0	0	0	0	0	0	0	0	0	0	0	0	0	0	0	0	0	0	0	0	0	0	0	0	0
Sample21	0	0	0	0	0	0	0	0	0	0	0	0	0	0	0	0	0	0	0	0	0	0	0	0	0	0	0	0	0	0	0	0	0	0	0	0	0	0	0	0	0	0	0	0	0	0	0	0	0
Sample22	0	0	0	0	0	0	0	0	0	0	0	0	0	0	0	0	0	0	0	0	0	0	0	0	0	0	0	0	0	0	0	0	0	0	0	0	0	0	0	0	0	0	0	0	0	0	0	0	0
Sample23	0	0	0	0	0	0	0	0	0	0	0	0	0	0	0	0	0	0	0	0	0	0	0	0	0	0	0	0	0	0	0	0	0	0	0	0	0	0	0	0	0	0	0	0	0	0	0	0	0
Sample24	0	0	0	0	0	0	0	0	0	0	0	0	0	0	0	0	0	0	0	0	0	0	0	0	0	0	0	0	0	0	0	0	0	0	0	0	0	0	0	0	0	0	0	0	0	0	0	0	0
Sample25	0	0	0	0	0	0	0	0	0	0	0	0	0	0	0	0	0	0	0	0	0	0	0	0	0	0	0	0	0	0	0	0	0	0	0	0	0	0	0	0	0	0	0	0	0	0	0	0	0
Sample26	0	0	0	0	0	0	0	0	0	0	0	0	0	0	0	0	0	0	0	0	0	0	0	0	0	0	0	0	0	0	28.219578554814174	28.219578554814174	28.219578554814174	28.219578554814174	28.219578554814174	28.219578554814174	28.219578554814174	28.219578554814174	28.219578554814174	28.219578554814174	28.219578554814174	28.219578554814174	28.219578554814174	28.219578554814174	28.219578554814174	28.219578554814174	28.219578554814174	28.219578554814174	28.219578554814174
Sample27	0	0	0	0	0	0	0	0	0	0	0	0	0	0	0	0	0	0	0	0	0	0	0	0	0	0	0	0	0	0	0	0	0	0	0	0	0	0	0	0	0	0	0	0	0	0	0	0	0
Sample28	0	0	0	0	0	0	0	0	0	0	0	0	0	0	0	0	0	0	0	0	0	0	0	0	0	0	0	0	0	0	0	0	0	0	0	0	0	0	0	0	0	0	0	0	0	0	0	0	0
Sample29	0	0	0	0	0	0	0	0	37.217687161787	37.217687161787	37.217687161787	37.217687161787	37.217687161787	37.217687161787	37.217687161787	37.217687161787	37.217687161787	37.217687161787	37.217687161787	37.217687161787	37.217687161787	37.217687161787	37.217687161787	37.217687161787	37.217687161787	37.217687161787	37.217687161787	37.217687161787	37.217687161787	37.217687161787	37.217687161787	37.217687161787	37.217687161787	37.217687161787	37.217687161787	37.217687161787	37.217687161787	37.217687161787	37.217687161787	37.217687161787	37.217687161787	37.217687161787	37.217687161787	37.217687161787	37.217687161787	37.217687161787	37.217687161787	37.217687161787	37.217687161787
Sample30	0	0	0	0	0	0	0	0	0	0	0	0	0	0	0	0	0	0	0	0	0	0	0	27.1487168027953	27.1487168027953	27.1487168027953	27.1487168027953	27.1487168027953	27.1487168027953	27.1487168027953	27.1487168027953	27.1487168027953	27.1487168027953	27.1487168027953	27.1487168027953	27.1487168027953	27.1487168027953	27.1487168027953	27.1487168027953	27.1487168027953	27.1487168027953	27.1487168027953	27.1487168027953	27.1487168027953	27.1487168027953	27.1487168027953	27.1487168027953	27.1487168027953	27.1487168027953
Sample31	0	0	0	0	0	0	0	0	0	0	0	0	0	0	0	0	0	0	0	0	0	0	0	0	0	0	0	0	0	0	0	0	40.06765980309317	40.06765980309317	40.06765980309317	40.06765980309317	40.06765980309317	40.06765980309317	40.06765980309317	40.06765980309317	40.06765980309317	40.06765980309317	40.06765980309317	40.06765980309317	40.06765980309317	40.06765980309317	40.06765980309317	40.06765980309317	40.06765980309317
Sample32	0	0	0	0	0	0	0	0	0	0	0	0	0	62.39231524733452	62.39231524733452	62.39231524733452	62.39231524733452	62.39231524733452	62.39231524733452	62.39231524733452	62.39231524733452	62.39231524733452	62.39231524733452	62.39231524733452	62.39231524733452	62.39231524733452	62.39231524733452	62.39231524733452	62.39231524733452	62.39231524733452	62.39231524733452	62.39231524733452	62.39231524733452	62.39231524733452	62.39231524733452	62.39231524733452	62.39231524733452	62.39231524733452	62.39231524733452	62.39231524733452	62.39231524733452	62.39231524733452	62.39231524733452	62.39231524733452	62.39231524733452	62.39231524733452	62.39231524733452	62.39231524733452	62.39231524733452
Sample33	0	0	0	0	0	0	0	0	0	0	0	0	0	0	0	0	0	0	0	0	0	0	0	0	0	0	0	0	0	0	0	0	0	0	0	0	0	0	0	0	0	0	0	0	0	0	0	0	0
Sample34	0	0	0	0	0	0	0	0	0	0	0	0	0	0	0	0	0	0	0	0	0	0	0	0	0	0	0	0	0	0	0	0	0	0	0	0	0	0	0	0	0	0	0	0	0	0	0	0	0
Sample35	0	0	0	0	0	0	0	0	0	0	0	0	0	0	0	0	0	0	0	0	0	0	0	0	0	0	0	0	0	0	0	0	0	0	0	0	0	0	0	0	0	0	0	0	0	0	0	0	0
Sample36	0	0	0	0	0	0	0	0	0	0	0	0	0	0	0	0	0	0	0	0	0	0	0	0	0	0	0	0	0	0	0	0	0	0	0	0	0	0	0	0	0	0	0	0	0	0	0	0	0
Sample37	0	0	0	0	0	0	0	0	0	0	0	0	0	0	0	0	0	0	0	0	0	0	0	0	0	0	0	0	0	0	0	0	0	0	0	0	0	0	0	0	0	0	0	0	0	0	0	0	0
Sample38	0	0	0	0	0	0	0	0	0	0	0	0	0	0	0	0	0	0	0	0	0	0	0	0	0	0	0	0	0	0	0	0	0	0	0	0	0	0	0	0	0	0	0	0	0	0	0	0	0
Sample39	0	0	0	0	0	0	0	0	0	0	0	0	0	0	0	0	0	0	0	0	0	0	0	0	0	0	0	0	0	0	0	0	0	0	0	0	0	0	0	0	0	0	0	0	0	0	0	0	0
Sample40	0	0	0	0	0	0	0	0	0	0	0	0	0	0	0	0	0	0	0	0	0	0	0	0	0	0	0	0	0	0	0	0	0	0	32.87764532166188	32.87764532166188	32.87764532166188	32.87764532166188	32.87764532166188	32.87764532166188	32.87764532166188	32.87764532166188	32.87764532166188	32.87764532166188	32.87764532166188	32.87764532166188	32.87764532166188	32.87764532166188	32.87764532166188
Sample41	0	0	0	0	0	0	0	0	0	0	0	0	0	0	0	0	0	16.54399222984442	16.54399222984442	16.54399222984442	16.54399222984442	16.54399222984442	16.54399222984442	16.54399222984442	16.54399222984442	16.54399222984442	16.54399222984442	16.54399222984442	16.54399222984442	16.54399222984442	16.54399222984442	16.54399222984442	16.54399222984442	16.54399222984442	16.54399222984442	16.54399222984442	16.54399222984442	16.54399222984442	16.54399222984442	16.54399222984442	16.54399222984442	16.54399222984442	16.54399222984442	16.54399222984442	16.54399222984442	16.54399222984442	16.54399222984442	16.54399222984442	16.54399222984442
Sample42	0	0	0	0	0	0	0	0	0	0	0	0	0	0	0	0	0	0	0	0	0	0	0	0	0	0	0	0	0	0	0	0	0	0	0	0	0	0	0	0	0	0	0	0	0	0	0	0	0
Sample43	24.385817946303096	24.385817946303096	24.385817946303096	24.385817946303096	24.385817946303096	24.385817946303096	24.385817946303096	24.385817946303096	24.385817946303096	24.385817946303096	24.385817946303096	24.385817946303096	24.385817946303096	24.385817946303096	24.385817946303096	24.385817946303096	24.385817946303096	24.385817946303096	24.385817946303096	24.385817946303096	24.385817946303096	24.385817946303096	24.385817946303096	24.385817946303096	24.385817946303096	24.385817946303096	24.385817946303096	24.385817946303096	24.385817946303096	24.385817946303096	24.385817946303096	24.385817946303096	24.385817946303096	24.385817946303096	24.385817946303096	24.385817946303096	24.385817946303096	24.385817946303096	24.385817946303096	24.385817946303096	24.385817946303096	24.385817946303096	24.385817946303096	24.385817946303096	24.385817946303096	24.385817946303096	24.385817946303096	24.385817946303096	24.385817946303096
Sample44	0	0	0	0	0	0	0	0	0	0	0	0	0	0	0	0	0	0	0	0	0	0	0	0	0	0	0	0	0	0	0	0	0	0	0	0	0	0	0	0	0	0	0	0	0	0	0	0	0
Sample45	0	0	0	0	0	0	0	0	0	0	0	0	0	0	0	0	0	0	0	0	0	0	0	0	0	0	0	0	0	0	0	0	0	0	0	0	0	0	0	0	0	0	0	0	0	0	0	0	0
Sample46	0	0	0	0	0	0	0	0	0	0	0	0	0	0	0	0	0	0	0	0	0	0	0	0	0	0	0	0	0	0	0	0	0	0	0	0	0	0	0	0	0	0	0	0	0	0	0	0	0
Sample47	0	0	0	0	0	0	0	0	0	0	0	0	0	0	0	0	0	0	0	0	0	0	0	0	0	0	0	0	0	0	0	0	0	0	0	0	0	0	0	0	0	0	0	0	0	0	0	0	0
Sample48	0	0	0	0	0	0	0	0	0	0	0	0	0	0	0	0	0	0	0	0	0	0	0	0	0	0	0	0	0	0	0	0	0	0	0	0	0	0	0	0	0	0	0	0	0	0	0	0	0
Sample49	0	0	0	0	0	0	0	0	0	0	0	0	0	0	0	0	0	0	0	0	0	0	0	0	0	0	0	0	0	0	0	0	0	0	0	0	0	0	0	0	0	0	0	0	0	0	0	0	0
Sample50	0	0	0	0	0	0	0	0	0	0	0	0	0	0	0	0	0	0	0	0	0	0	0	0	0	0	0	0	0	0	0	0	0	0	0	0	0	0	0	0	0	0	0	0	0	0	0	0	0
Sample51	0	0	0	0	0	0	0	0	0	0	0	0	0	0	0	0	0	0	0	0	0	0	0	0	0	0	0	0	0	0	0	0	0	0	0	0	0	0	0	0	0	0	0	0	0	0	0	0	0
Sample52	0	0	0	0	0	0	0	0	0	0	0	0	0	0	0	0	0	0	0	0	0	0	0	0	0	0	0	0	0	0	0	0	0	0	0	0	0	0	0	0	0	0	0	0	0	0	0	0	0
Sample53	0	0	0	0	0	0	0	0	0	0	0	0	0	0	0	0	0	0	0	0	0	0	0	0	0	0	0	0	0	0	0	0	0	0	0	0	0	0	0	0	0	0	0	0	0	0	0	0	0
Sample54	0	0	0	0	0	0	0	0	0	0	0	0	0	0	0	0	0	0	0	0	0	0	0	0	0	0	0	0	0	0	0	0	0	0	31.446775781532665	31.446775781532665	31.446775781532665	31.446775781532665	31.446775781532665	31.446775781532665	31.446775781532665	31.446775781532665	31.446775781532665	31.446775781532665	31.446775781532665	31.446775781532665	31.446775781532665	31.446775781532665	31.446775781532665
Sample55	0	0	0	0	0	0	0	0	0	0	0	0	0	0	0	0	0	0	0	0	0	0	0	0	0	0	0	0	0	0	0	0	0	0	0	0	0	0	0	0	0	0	0	0	0	0	0	0	0
Sample56	0	0	0	0	0	0	0	0	0	0	0	0	0	0	0	0	0	0	0	0	0	0	0	0	0	0	0	0	0	0	0	0	0	0	0	0	0	0	0	0	0	0	0	0	0	0	0	0	0
Sample57	0	0	0	0	0	0	0	42.495439629330534	42.495439629330534	42.495439629330534	42.495439629330534	42.495439629330534	42.495439629330534	42.495439629330534	42.495439629330534	42.495439629330534	42.495439629330534	42.495439629330534	42.495439629330534	42.495439629330534	42.495439629330534	42.495439629330534	42.495439629330534	42.495439629330534	42.495439629330534	42.495439629330534	42.495439629330534	42.495439629330534	42.495439629330534	42.495439629330534	42.495439629330534	42.495439629330534	42.495439629330534	42.495439629330534	42.495439629330534	42.495439629330534	42.495439629330534	42.495439629330534	42.495439629330534	42.495439629330534	42.495439629330534	42.495439629330534	42.495439629330534	42.495439629330534	42.495439629330534	42.495439629330534	42.495439629330534	42.495439629330534	42.495439629330534
Sample58	0	0	0	0	0	0	0	0	0	0	0	0	0	0	0	0	0	0	0	0	0	0	0	0	0	0	0	0	0	0	0	0	0	0	0	0	0	0	0	0	0	0	0	0	0	0	0	0	0
Sample59	0	0	0	0	0	0	0	0	0	0	0	0	0	0	0	0	0	0	0	0	0	0	0	0	0	0	0	0	0	0	0	0	0	0	0	0	0	0	0	0	0	0	0	0	0	0	0	0	0
Sample60	0	0	0	0	0	0	0	0	0	0	0	0	0	0	0	0	0	0	0	0	0	0	0	0	0	0	0	0	0	0	0	0	0	0	0	0	0	0	0	0	0	0	0	0	0	0	0	0	0
Sample61	0	0	0	0	0	0	0	0	0	0	0	0	0	0	0	0	0	0	0	0	0	0	0	0	0	0	0	0	0	0	0	0	0	0	0	0	0	0	0	0	0	0	0	0	0	0	0	0	0
Sample62	0	0	0	0	0	0	0	0	0	0	0	0	0	16.836885460342923	16.836885460342923	16.836885460342923	16.836885460342923	16.836885460342923	16.836885460342923	16.836885460342923	16.836885460342923	16.836885460342923	16.836885460342923	16.836885460342923	16.836885460342923	16.836885460342923	16.836885460342923	16.836885460342923	16.836885460342923	16.836885460342923	16.836885460342923	16.836885460342923	16.836885460342923	16.836885460342923	16.836885460342923	16.836885460342923	16.836885460342923	16.836885460342923	16.836885460342923	16.836885460342923	16.836885460342923	16.836885460342923	16.836885460342923	16.836885460342923	16.836885460342923	16.836885460342923	16.836885460342923	16.836885460342923	16.836885460342923
Sample63	0	0	0	0	0	0	0	0	0	0	0	0	0	0	0	0	0	0	0	0	29.35639291293597	29.35639291293597	29.35639291293597	29.35639291293597	29.35639291293597	29.35639291293597	29.35639291293597	29.35639291293597	29.35639291293597	29.35639291293597	29.35639291293597	29.35639291293597	29.35639291293597	29.35639291293597	29.35639291293597	29.35639291293597	29.35639291293597	29.35639291293597	29.35639291293597	29.35639291293597	29.35639291293597	29.35639291293597	29.35639291293597	29.35639291293597	29.35639291293597	29.35639291293597	29.35639291293597	29.35639291293597	29.35639291293597
Sample64	0	0	0	0	0	0	0	0	0	0	0	0	0	0	0	0	0	0	0	0	0	0	0	0	0	0	0	0	0	0	0	0	0	0	0	0	0	0	0	0	0	0	0	0	0	0	0	0	0
Sample65	0	0	0	0	0	0	0	0	0	0	0	0	0	0	0	0	0	0	0	0	0	0	0	0	0	0	0	0	0	0	0	0	0	0	0	0	0	0	0	0	0	0	0	0	0	0	0	0	0
Sample66	0	0	0	0	0	0	0	0	0	0	0	0	0	0	0	0	0	0	0	0	0	0	0	0	0	0	0	0	0	0	0	0	0	0	0	0	0	0	0	0	0	0	0	0	0	0	0	0	0
Sample67	0	0	0	0	0	0	0	0	0	0	0	0	0	0	0	0	0	0	0	0	0	0	0	0	0	0	0	0	0	0	0	0	0	0	0	0	0	0	0	0	0	0	0	0	0	0	0	0	0
Sample68	0	0	0	0	0	0	0	0	0	0	0	0	0	0	0	0	43.577112347818264	43.577112347818264	43.577112347818264	43.577112347818264	43.577112347818264	43.577112347818264	43.577112347818264	43.577112347818264	43.577112347818264	43.577112347818264	43.577112347818264	43.577112347818264	43.577112347818264	43.577112347818264	43.577112347818264	43.577112347818264	43.577112347818264	43.577112347818264	43.577112347818264	43.577112347818264	43.577112347818264	43.577112347818264	43.577112347818264	43.577112347818264	43.577112347818264	43.577112347818264	43.577112347818264	43.577112347818264	43.577112347818264	43.577112347818264	43.577112347818264	43.577112347818264	43.577112347818264
Sample69	0	0	0	0	0	0	0	0	0	0	0	0	0	0	0	0	0	0	0	0	0	0	0	0	0	0	0	0	0	0	0	0	0	0	0	0	0	0	0	0	0	0	0	0	0	0	0	0	0
Sample70	0	0	0	0	0	0	0	0	0	0	0	0	0	0	0	0	0	0	0	0	0	0	0	0	0	0	0	0	0	0	0	0	0	0	0	0	0	0	0	0	0	0	0	0	0	0	0	0	0
Sample71	0	0	0	0	0	0	0	0	0	0	0	0	0	0	0	0	0	0	0	0	0	0	0	0	0	0	0	0	0	0	0	0	0	0	0	0	0	0	0	0	0	0	0	0	0	0	0	0	0
Sample72	0	0	0	0	0	0	0	0	0	0	0	0	0	0	0	0	0	0	0	0	0	0	0	0	0	0	0	0	0	0	0	0	0	0	0	0	0	0	0	0	0	0	0	0	0	0	0	0	0
Sample73	35.34358629260491	35.34358629260491	35.34358629260491	35.34358629260491	35.34358629260491	35.34358629260491	35.34358629260491	35.34358629260491	35.34358629260491	35.34358629260491	35.34358629260491	35.34358629260491	35.34358629260491	35.34358629260491	35.34358629260491	35.34358629260491	35.34358629260491	35.34358629260491	35.34358629260491	35.34358629260491	35.34358629260491	35.34358629260491	35.34358629260491	35.34358629260491	35.34358629260491	35.34358629260491	35.34358629260491	35.34358629260491	35.34358629260491	35.34358629260491	35.34358629260491	35.34358629260491	35.34358629260491	35.34358629260491	35.34358629260491	35.34358629260491	35.34358629260491	35.34358629260491	35.34358629260491	35.34358629260491	35.34358629260491	35.34358629260491	35.34358629260491	35.34358629260491	35.34358629260491	35.34358629260491	35.34358629260491	35.34358629260491	35.34358629260491
Sample74	0	0	0	0	0	0	0	0	0	0	0	0	0	0	0	0	0	0	0	0	0	0	0	0	0	0	0	0	0	0	0	0	0	0	0	0	0	0	0	0	0	0	0	0	0	0	0	0	0
Sample75	0	0	0	0	0	0	0	0	0	0	0	0	0	0	0	0	0	0	0	0	0	0	0	0	0	0	0	0	0	0	0	0	0	0	0	0	0	19.378062192830143	19.378062192830143	19.378062192830143	19.378062192830143	19.378062192830143	19.378062192830143	19.378062192830143	19.378062192830143	19.378062192830143	19.378062192830143	19.378062192830143	19.378062192830143
Sample76	0	0	0	0	0	0	0	0	0	0	0	0	0	0	0	0	0	0	0	0	0	0	0	0	0	0	0	0	0	0	0	0	0	0	0	0	0	0	0	0	0	0	0	0	0	0	0	0	0
Sample77	0	0	0	0	0	0	0	0	0	0	0	0	0	0	0	0	0	0	0	0	0	0	0	0	0	0	0	0	0	0	0	0	0	0	0	0	0	0	0	0	0	0	0	0	0	0	0	0	0
Sample78	0	0	0	0	0	0	0	0	0	0	0	0	0	0	0	0	0	0	0	0	0	0	0	0	0	0	0	0	0	0	0	0	0	0	0	0	0	0	0	0	0	0	0	0	0	0	0	0	0
Sample79	0	0	0	0	0	0	0	0	0	0	0	0	0	0	0	0	0	0	0	0	0	0	0	0	0	0	0	0	0	0	0	0	0	0	0	0	0	0	0	0	0	0	0	0	0	0	0	0	0
Sample80	0	0	0	0	0	0	0	0	0	0	0	0	0	0	0	0	0	0	0	0	0	0	0	0	0	0	0	0	0	0	0	0	0	0	0	0	0	0	0	0	0	0	0	0	0	0	0	0	0
Sample81	0	8.93651954712419	8.93651954712419	8.93651954712419	8.93651954712419	8.93651954712419	8.93651954712419	8.93651954712419	8.93651954712419	8.93651954712419	8.93651954712419	8.93651954712419	8.93651954712419	8.93651954712419	8.93651954712419	8.93651954712419	8.93651954712419	8.93651954712419	8.93651954712419	8.93651954712419	8.93651954712419	8.93651954712419	8.93651954712419	8.93651954712419	8.93651954712419	8.93651954712419	8.93651954712419	8.93651954712419	8.93651954712419	8.93651954712419	8.93651954712419	8.93651954712419	8.93651954712419	8.93651954712419	8.93651954712419	8.93651954712419	8.93651954712419	8.93651954712419	8.93651954712419	8.93651954712419	8.93651954712419	8.93651954712419	8.93651954712419	8.93651954712419	8.93651954712419	8.93651954712419	8.93651954712419	8.93651954712419	8.93651954712419
Sample82	0	0	0	0	0	0	0	0	0	0	0	0	0	0	0	0	0	0	0	0	0	0	0	0	0	0	0	0	0	0	0	0	0	0	0	0	0	9.744659601871323	9.744659601871323	9.744659601871323	9.744659601871323	9.744659601871323	9.744659601871323	9.744659601871323	9.744659601871323	9.744659601871323	9.744659601871323	9.744659601871323	9.744659601871323
Sample83	0	0	0	0	0	0	0	0	0	0	0	0	0	0	0	0	0	0	0	0	0	0	0	0	0	0	0	0	0	0	0	0	0	0	0	0	0	0	0	0	0	0	0	0	0	0	0	0	0
Sample84	0	0	0	0	0	0	0	0	0	0	0	0	0	0	0	0	0	0	0	0	0	0	0	0	0	0	0	0	0	0	0	0	0	0	0	0	0	0	0	0	0	0	0	0	0	0	0	0	0
Sample85	0	0	0	0	0	0	0	0	0	0	0	0	0	0	0	0	0	0	0	0	0	0	0	0	0	0	0	0	0	0	0	0	0	0	0	0	0	0	0	0	0	0	0	0	0	0	0	0	0
Sample86	0	0	0	0	0	0	0	0	0	0	0	0	0	0	0	0	0	0	0	0	0	0	0	0	0	0	0	0	0	0	0	0	0	0	0	0	0	0	0	0	0	0	0	8.458384507164196	8.458384507164196	8.458384507164196	8.458384507164196	8.458384507164196	8.458384507164196
Sample87	31.390572841351794	31.390572841351794	31.390572841351794	31.390572841351794	31.390572841351794	31.390572841351794	31.390572841351794	31.390572841351794	31.390572841351794	31.390572841351794	31.390572841351794	31.390572841351794	31.390572841351794	31.390572841351794	31.390572841351794	31.390572841351794	31.390572841351794	31.390572841351794	31.390572841351794	31.390572841351794	31.390572841351794	31.390572841351794	31.390572841351794	31.390572841351794	31.390572841351794	31.390572841351794	31.390572841351794	31.390572841351794	31.390572841351794	31.390572841351794	31.390572841351794	31.390572841351794	31.390572841351794	31.390572841351794	31.390572841351794	31.390572841351794	31.390572841351794	31.390572841351794	31.390572841351794	31.390572841351794	31.390572841351794	31.390572841351794	31.390572841351794	31.390572841351794	31.390572841351794	31.390572841351794	31.390572841351794	31.390572841351794	31.390572841351794
Sample88	0	0	0	0	0	0	0	0	0	0	0	0	0	0	0	0	0	0	0	0	0	0	0	0	0	0	0	0	0	0	0	0	0	0	0	0	0	0	0	0	0	0	0	0	0	0	0	0	0
Sample89	0	0	0	0	0	0	0	20.639787637539946	20.639787637539946	20.639787637539946	20.639787637539946	20.639787637539946	20.639787637539946	20.639787637539946	20.639787637539946	20.639787637539946	20.639787637539946	20.639787637539946	20.639787637539946	20.639787637539946	20.639787637539946	20.639787637539946	20.639787637539946	20.639787637539946	20.639787637539946	20.639787637539946	20.639787637539946	20.639787637539946	20.639787637539946	20.639787637539946	20.639787637539946	20.639787637539946	20.639787637539946	20.639787637539946	20.639787637539946	20.639787637539946	20.639787637539946	20.639787637539946	20.639787637539946	20.639787637539946	20.639787637539946	20.639787637539946	20.639787637539946	20.639787637539946	20.639787637539946	20.639787637539946	20.639787637539946	20.639787637539946	20.639787637539946
Sample90	0	0	0	0	0	0	0	0	0	0	0	0	0	0	0	0	0	0	0	0	0	0	0	0	0	0	0	0	0	0	0	0	0	0	0	0	0	0	0	0	0	0	0	0	0	0	0	0	11.735408509725042
Sample91	0	0	34.17156495532456	34.17156495532456	34.17156495532456	34.17156495532456	34.17156495532456	34.17156495532456	34.17156495532456	34.17156495532456	34.17156495532456	34.17156495532456	34.17156495532456	34.17156495532456	34.17156495532456	34.17156495532456	34.17156495532456	34.17156495532456	34.17156495532456	34.17156495532456	34.17156495532456	34.17156495532456	34.17156495532456	34.17156495532456	34.17156495532456	34.17156495532456	34.17156495532456	34.17156495532456	34.17156495532456	34.17156495532456	34.17156495532456	34.17156495532456	34.17156495532456	34.17156495532456	34.17156495532456	34.17156495532456	34.17156495532456	34.17156495532456	34.17156495532456	34.17156495532456	34.17156495532456	34.17156495532456	34.17156495532456	34.17156495532456	34.17156495532456	34.17156495532456	34.17156495532456	34.17156495532456	34.17156495532456
Sample92	0	0	0	0	0	0	0	0	0	0	0	0	0	0	0	0	0	0	0	0	0	0	0	0	0	0	0	0	0	0	0	0	0	0	0	0	0	0	0	0	0	0	0	0	0	0	0	0	0
Sample93	0	0	0	0	0	0	0	0	0	0	0	0	0	0	0	0	0	0	0	0	0	0	0	0	0	0	0	0	0	0	0	0	0	0	0	0	0	0	0	0	0	0	0	0	0	0	0	0	0
Sample94	0	0	0	0	0	0	0	0	0	0	0	0	0	37.705934787473836	37.705934787473836	37.705934787473836	37.705934787473836	37.705934787473836	37.705934787473836	37.705934787473836	37.705934787473836	37.705934787473836	37.705934787473836	37.705934787473836	37.705934787473836	37.705934787473836	37.705934787473836	37.705934787473836	37.705934787473836	37.705934787473836	37.705934787473836	37.705934787473836	37.705934787473836	37.705934787473836	37.705934787473836	37.705934787473836	37.705934787473836	37.705934787473836	37.705934787473836	37.705934787473836	37.705934787473836	37.705934787473836	37.705934787473836	37.705934787473836	37.705934787473836	37.705934787473836	37.705934787473836	37.705934787473836	37.705934787473836
Sample95	0	0	0	0	0	0	0	0	0	0	0	0	0	0	0	0	0	0	0	0	0	0	0	0	0	0	0	0	0	0	0	0	0	0	0	0	0	0	0	0	0	0	0	0	0	0	0	0	0
Sample96	0	0	0	0	0	0	0	0	0	0	0	0	0	0	0	0	0	0	0	0	0	0	0	0	0	0	0	0	0	0	0	0	0	0	0	0	0	0	0	0	0	0	0	0	0	0	0	0	0
Sample97	0	0	0	0	0	0	0	0	0	0	0	0	0	0	0	0	0	0	0	0	0	0	0	0	0	0	0	0	0	0	0	0	0	0	0	0	0	0	0	0	0	0	0	0	0	0	0	0	0
Sample98	0	0	0	0	0	0	0	0	20.90015841201315	20.90015841201315	20.90015841201315	20.90015841201315	20.90015841201315	20.90015841201315	20.90015841201315	20.90015841201315	20.90015841201315	20.90015841201315	20.90015841201315	20.90015841201315	20.90015841201315	20.90015841201315	20.90015841201315	20.90015841201315	20.90015841201315	20.90015841201315	20.90015841201315	20.90015841201315	20.90015841201315	20.90015841201315	20.90015841201315	20.90015841201315	20.90015841201315	20.90015841201315	20.90015841201315	20.90015841201315	20.90015841201315	20.90015841201315	20.90015841201315	20.90015841201315	20.90015841201315	20.90015841201315	20.90015841201315	20.90015841201315	20.90015841201315	20.90015841201315	20.90015841201315	20.90015841201315	20.90015841201315
Sample99	0	0	0	0	0	0	0	0	0	0	0	0	0	0	0	0	0	0	0	0	0	0	0	0	0	0	0	0	0	0	0	0	0	0	0	0	0	0	0	0	0	0	0	0	0	0	0	0	0
Sample100	0	0	0	0	0	0	0	0	0	0	0	0	0	0	0	0	0	0	0	0	0	0	0	0	0	0	0	0	0	0	0	0	0	0	0	0	0	0	0	0	37.842118580197884	37.842118580197884	37.842118580197884	37.842118580197884	37.842118580197884	37.842118580197884	37.842118580197884	37.842118580197884	37.842118580197884
Sample101	0	0	0	0	0	0	0	0	0	0	0	0	0	0	0	0	0	0	0	0	0	0	0	0	0	0	0	0	0	0	0	0	0	0	0	0	0	0	0	0	0	0	0	0	0	0	0	0	0
Sample102	0	0	0	0	0	0	0	0	0	0	0	0	0	0	0	0	0	0	0	0	0	0	0	0	0	0	0	0	0	0	0	0	0	0	0	0	0	0	0	0	0	0	0	0	0	0	0	0	0
Sample103	0	0	0	0	0	0	0	0	0	0	0	0	0	0	0	0	0	0	0	0	0	0	0	0	0	0	0	0	0	0	0	0	0	0	0	0	0	0	0	0	0	0	0	0	0	0	0	0	0
Sample104	0	0	0	0	0	0	0	0	0	0	0	0	0	0	0	0	0	0	0	0	0	0	0	0	0	0	0	0	0	0	0	0	0	0	0	0	0	0	0	0	0	0	0	0	0	0	0	0	0
Sample105	0	0	0	0	0	0	0	0	0	0	0	0	0	0	0	0	0	0	0	0	0	0	0	0	0	0	0	0	0	0	0	0	0	0	0	0	0	0	0	0	0	0	0	0	0	0	0	0	0
Sample106	0	0	0	0	0	0	0	0	0	0	0	0	0	0	0	0	0	0	0	0	0	0	0	0	0	0	0	0	0	0	0	0	0	0	0	0	0	0	0	0	0	0	0	0	0	0	0	0	0
Sample107	0	0	0	0	0	0	0	0	0	0	0	0	0	0	0	0	0	0	0	0	0	0	0	0	0	0	0	0	0	0	0	0	0	0	0	0	0	0	0	0	0	0	0	0	0	0	0	0	0
Sample108	0	0	0	0	0	0	0	0	0	0	0	0	0	0	0	0	0	0	0	0	0	0	0	0	0	0	0	0	0	0	0	0	0	0	0	0	0	0	0	0	0	0	0	0	0	0	0	0	0
Sample109	0	0	0	0	0	0	0	0	0	0	0	0	0	0	0	0	0	0	0	0	0	0	0	0	0	0	0	0	0	0	0	0	0	0	0	0	0	0	0	0	0	0	0	0	0	0	0	0	0
Sample110	74.1356628693116	74.1356628693116	74.1356628693116	74.1356628693116	74.1356628693116	74.1356628693116	74.1356628693116	74.1356628693116	74.1356628693116	74.1356628693116	74.1356628693116	74.1356628693116	74.1356628693116	74.1356628693116	74.1356628693116	74.1356628693116	74.1356628693116	74.1356628693116	74.1356628693116	74.1356628693116	74.1356628693116	74.1356628693116	74.1356628693116	74.1356628693116	74.1356628693116	74.1356628693116	74.1356628693116	74.1356628693116	74.1356628693116	74.1356628693116	74.1356628693116	74.1356628693116	74.1356628693116	74.1356628693116	74.1356628693116	74.1356628693116	74.1356628693116	74.1356628693116	74.1356628693116	74.1356628693116	74.1356628693116	74.1356628693116	74.1356628693116	74.1356628693116	74.1356628693116	74.1356628693116	74.1356628693116	74.1356628693116	74.1356628693116
Sample111	0	0	0	0	0	0	0	0	0	0	0	0	0	0	0	0	0	0	0	0	0	0	0	0	0	0	0	0	0	0	0	0	0	0	0	0	0	0	0	0	0	0	0	0	0	0	0	0	0
Sample112	0	0	0	0	0	0	0	0	0	0	0	0	0	0	0	0	0	0	0	0	0	0	0	0	0	0	0	0	0	0	0	0	0	0	0	0	0	0	0	0	0	0	0	0	0	0	0	0	0
Sample113	0	0	0	0	0	0	0	0	0	0	0	0	0	0	0	0	0	0	0	0	0	0	0	0	0	0	0	0	0	0	0	0	0	0	0	0	0	0	0	0	0	0	0	0	0	0	0	0	0
Sample114	0	0	0	0	0	0	0	0	0	0	0	0	0	0	0	0	0	0	0	0	0	0	0	0	0	0	0	0	0	0	0	0	0	0	0	0	0	0	0	0	0	0	0	0	0	0	0	0	0
Sample115	0	0	0	0	0	0	0	0	0	0	0	0	0	0	0	0	0	0	0	0	0	0	0	0	0	0	0	0	0	0	0	0	0	0	0	0	0	0	0	0	42.31774307767128	42.31774307767128	42.31774307767128	42.31774307767128	42.31774307767128	42.31774307767128	42.31774307767128	42.31774307767128	42.31774307767128
Sample116	0	0	0	0	0	0	0	0	0	0	0	0	0	0	0	0	0	0	0	0	0	0	0	0	0	0	0	0	0	0	0	0	0	0	0	0	0	0	0	0	0	0	0	0	0	0	0	0	0
Sample117	0	0	0	0	0	0	0	0	0	0	0	0	0	0	0	0	0	0	0	0	0	0	0	0	0	0	0	0	0	0	0	0	0	0	0	0	0	0	0	0	0	0	0	0	0	0	0	0	0
Sample118	0	0	0	0	0	0	0	0	0	0	0	0	0	0	0	0	0	0	0	0	0	0	0	0	0	0	0	0	0	0	0	0	0	0	0	0	0	0	0	0	0	0	0	0	0	0	0	0	0
Sample119	0	0	0	0	0	0	0	0	0	0	0	0	0	0	0	0	0	0	0	0	0	0	0	0	0	0	0	0	0	0	0	0	0	0	0	0	0	0	0	0	0	0	0	0	0	0	0	0	0
Sample120	0	0	0	0	0	0	0	0	0	16.885667047429	16.885667047429	16.885667047429	16.885667047429	16.885667047429	16.885667047429	16.885667047429	16.885667047429	16.885667047429	16.885667047429	16.885667047429	16.885667047429	16.885667047429	16.885667047429	16.885667047429	16.885667047429	16.885667047429	16.885667047429	16.885667047429	16.885667047429	16.885667047429	16.885667047429	16.885667047429	16.885667047429	16.885667047429	16.885667047429	16.885667047429	16.885667047429	16.885667047429	16.885667047429	16.885667047429	16.885667047429	16.885667047429	16.885667047429	16.885667047429	16.885667047429	16.885667047429	16.885667047429	16.885667047429	16.885667047429
Sample121	0	0	0	0	0	0	0	0	0	0	0	0	0	0	0	0	0	0	0	0	0	0	0	0	22.08389372814048	22.08389372814048	22.08389372814048	22.08389372814048	22.08389372814048	22.08389372814048	22.08389372814048	22.08389372814048	22.08389372814048	22.08389372814048	22.08389372814048	22.08389372814048	22.08389372814048	22.08389372814048	22.08389372814048	22.08389372814048	22.08389372814048	22.08389372814048	22.08389372814048	22.08389372814048	22.08389372814048	22.08389372814048	22.08389372814048	22.08389372814048	22.08389372814048
Sample122	0	0	0	0	0	0	0	0	21.214483399037544	21.214483399037544	21.214483399037544	21.214483399037544	21.214483399037544	21.214483399037544	21.214483399037544	21.214483399037544	21.214483399037544	21.214483399037544	21.214483399037544	21.214483399037544	21.214483399037544	21.214483399037544	21.214483399037544	21.214483399037544	21.214483399037544	21.214483399037544	21.214483399037544	21.214483399037544	21.214483399037544	21.214483399037544	21.214483399037544	21.214483399037544	21.214483399037544	21.214483399037544	21.214483399037544	21.214483399037544	21.214483399037544	21.214483399037544	21.214483399037544	21.214483399037544	21.214483399037544	21.214483399037544	21.214483399037544	21.214483399037544	21.214483399037544	21.214483399037544	21.214483399037544	21.214483399037544	21.214483399037544
Sample123	0	0	0	0	0	0	0	0	0	0	0	0	0	0	0	0	0	0	0	0	0	0	0	0	0	0	0	0	0	0	0	0	0	0	0	0	0	0	0	0	0	0	0	0	0	0	0	0	0
Sample124	0	0	0	0	0	0	0	0	0	0	0	0	0	0	0	0	0	0	0	0	0	0	0	0	0	0	0	0	0	0	0	0	0	0	0	0	0	0	0	0	0	0	0	4.464043819248138	4.464043819248138	4.464043819248138	4.464043819248138	4.464043819248138	4.464043819248138
Sample125	0	0	0	0	0	0	0	0	0	0	0	0	27.0194850789307	27.0194850789307	27.0194850789307	27.0194850789307	27.0194850789307	27.0194850789307	27.0194850789307	27.0194850789307	27.0194850789307	27.0194850789307	27.0194850789307	27.0194850789307	27.0194850789307	27.0194850789307	27.0194850789307	27.0194850789307	27.0194850789307	27.0194850789307	27.0194850789307	27.0194850789307	27.0194850789307	27.0194850789307	27.0194850789307	27.0194850789307	27.0194850789307	27.0194850789307	27.0194850789307	27.0194850789307	27.0194850789307	27.0194850789307	27.0194850789307	27.0194850789307	27.0194850789307	27.0194850789307	27.0194850789307	27.0194850789307	27.0194850789307
Sample126	0	0	0	0	0	0	0	0	0	0	0	0	0	0	0	0	0	0	0	0	0	0	0	0	0	0	0	0	0	0	0	11.003160415818389	11.003160415818389	11.003160415818389	11.003160415818389	11.003160415818389	11.003160415818389	11.003160415818389	11.003160415818389	11.003160415818389	11.003160415818389	11.003160415818389	11.003160415818389	11.003160415818389	11.003160415818389	11.003160415818389	11.003160415818389	11.003160415818389	11.003160415818389
Sample127	20.77923064254102	20.77923064254102	20.77923064254102	20.77923064254102	20.77923064254102	20.77923064254102	20.77923064254102	20.77923064254102	20.77923064254102	20.77923064254102	20.77923064254102	20.77923064254102	20.77923064254102	20.77923064254102	20.77923064254102	20.77923064254102	20.77923064254102	20.77923064254102	20.77923064254102	20.77923064254102	20.77923064254102	20.77923064254102	20.77923064254102	20.77923064254102	20.77923064254102	20.77923064254102	20.77923064254102	20.77923064254102	20.77923064254102	20.77923064254102	20.77923064254102	20.77923064254102	20.77923064254102	20.77923064254102	20.77923064254102	20.77923064254102	20.77923064254102	20.77923064254102	20.77923064254102	20.77923064254102	20.77923064254102	20.77923064254102	20.77923064254102	20.77923064254102	20.77923064254102	20.77923064254102	20.77923064254102	20.77923064254102	20.77923064254102
Sample128	0	0	0	0	0	0	0	0	0	0	0	0	0	0	0	0	0	0	0	0	0	0	0	0	0	0	0	0	0	0	0	0	0	0	0	0	0	0	0	0	0	0	0	0	0	9.475310510424165	9.475310510424165	9.475310510424165	9.475310510424165
Sample129	0	0	0	0	0	0	0	0	0	0	0	0	0	0	0	0	0	0	0	0	0	0	0	0	0	0	0	0	0	0	0	0	0	0	0	0	0	0	0	0	0	0	0	0	0	0	0	0	0
Sample130	0	0	0	0	0	0	0	0	0	0	0	0	0	0	0	0	0	0	0	0	0	0	0	0	0	0	0	0	0	0	0	0	0	0	0	0	0	0	0	0	0	0	0	0	0	0	0	0	0
Sample131	0	0	0	0	0	0	0	0	0	0	0	0	0	0	0	0	0	0	0	0	0	0	0	0	0	0	0	0	119.29173320554301	119.29173320554301	119.29173320554301	119.29173320554301	119.29173320554301	119.29173320554301	119.29173320554301	119.29173320554301	119.29173320554301	119.29173320554301	119.29173320554301	119.29173320554301	119.29173320554301	119.29173320554301	119.29173320554301	119.29173320554301	119.29173320554301	119.29173320554301	119.29173320554301	119.29173320554301	119.29173320554301
Sample132	0	0	0	0	0	0	0	0	0	0	0	0	0	0	0	0	0	0	0	0	0	0	0	0	0	0	0	0	0	0	0	0	0	0	0	0	23.27794058809727	23.27794058809727	23.27794058809727	23.27794058809727	23.27794058809727	23.27794058809727	23.27794058809727	23.27794058809727	23.27794058809727	23.27794058809727	23.27794058809727	23.27794058809727	23.27794058809727
Sample133	0	0	0	0	0	0	0	0	0	0	0	0	0	0	0	0	0	29.40272302835531	29.40272302835531	29.40272302835531	29.40272302835531	29.40272302835531	29.40272302835531	29.40272302835531	29.40272302835531	29.40272302835531	29.40272302835531	29.40272302835531	29.40272302835531	29.40272302835531	29.40272302835531	29.40272302835531	29.40272302835531	29.40272302835531	29.40272302835531	29.40272302835531	29.40272302835531	29.40272302835531	29.40272302835531	29.40272302835531	29.40272302835531	29.40272302835531	29.40272302835531	29.40272302835531	29.40272302835531	29.40272302835531	29.40272302835531	29.40272302835531	29.40272302835531
Sample134	0	0	0	0	0	0	0	0	0	0	0	0	0	0	0	0	0	0	0	0	0	0	0	0	0	0	0	0	0	0	0	0	0	0	0	0	0	0	0	0	0	0	0	0	0	0	0	0	0
Sample135	0	0	0	0	0	17.900177326694262	17.900177326694262	17.900177326694262	17.900177326694262	17.900177326694262	17.900177326694262	17.900177326694262	17.900177326694262	17.900177326694262	17.900177326694262	17.900177326694262	17.900177326694262	17.900177326694262	17.900177326694262	17.900177326694262	17.900177326694262	17.900177326694262	17.900177326694262	17.900177326694262	17.900177326694262	17.900177326694262	17.900177326694262	17.900177326694262	17.900177326694262	17.900177326694262	17.900177326694262	17.900177326694262	17.900177326694262	17.900177326694262	17.900177326694262	17.900177326694262	17.900177326694262	17.900177326694262	17.900177326694262	17.900177326694262	17.900177326694262	17.900177326694262	17.900177326694262	17.900177326694262	17.900177326694262	17.900177326694262	17.900177326694262	17.900177326694262	17.900177326694262
Sample136	0	0	0	0	0	0	0	0	0	0	0	0	0	0	0	0	0	0	0	0	0	0	0	0	0	0	0	0	0	0	0	0	0	0	0	0	0	0	0	0	0	0	0	0	0	0	0	0	0
Sample137	39.62798461174304	39.62798461174304	39.62798461174304	39.62798461174304	39.62798461174304	39.62798461174304	39.62798461174304	39.62798461174304	39.62798461174304	39.62798461174304	39.62798461174304	39.62798461174304	39.62798461174304	39.62798461174304	39.62798461174304	39.62798461174304	39.62798461174304	39.62798461174304	39.62798461174304	39.62798461174304	39.62798461174304	39.62798461174304	39.62798461174304	39.62798461174304	39.62798461174304	39.62798461174304	39.62798461174304	39.62798461174304	39.62798461174304	39.62798461174304	39.62798461174304	39.62798461174304	39.62798461174304	39.62798461174304	39.62798461174304	39.62798461174304	39.62798461174304	39.62798461174304	39.62798461174304	39.62798461174304	39.62798461174304	39.62798461174304	39.62798461174304	39.62798461174304	39.62798461174304	39.62798461174304	39.62798461174304	39.62798461174304	39.62798461174304
Sample138	22.4545678085809	22.4545678085809	22.4545678085809	22.4545678085809	22.4545678085809	22.4545678085809	22.4545678085809	22.4545678085809	22.4545678085809	22.4545678085809	22.4545678085809	22.4545678085809	22.4545678085809	22.4545678085809	22.4545678085809	22.4545678085809	22.4545678085809	22.4545678085809	22.4545678085809	22.4545678085809	22.4545678085809	22.4545678085809	22.4545678085809	22.4545678085809	22.4545678085809	22.4545678085809	22.4545678085809	22.4545678085809	22.4545678085809	22.4545678085809	22.4545678085809	22.4545678085809	22.4545678085809	22.4545678085809	22.4545678085809	22.4545678085809	22.4545678085809	22.4545678085809	22.4545678085809	22.4545678085809	22.4545678085809	22.4545678085809	22.4545678085809	22.4545678085809	22.4545678085809	22.4545678085809	22.4545678085809	22.4545678085809	22.4545678085809
Sample139	0	0	0	0	0	0	0	0	0	0	0	0	0	0	0	0	0	0	0	0	0	0	0	0	0	0	0	0	0	0	0	0	0	0	0	0	0	0	0	0	0	0	0	0	0	0	0	0	0
Sample140	31.26226499304522	31.26226499304522	31.26226499304522	31.26226499304522	31.26226499304522	31.26226499304522	31.26226499304522	31.26226499304522	31.26226499304522	31.26226499304522	31.26226499304522	31.26226499304522	31.26226499304522	31.26226499304522	31.26226499304522	31.26226499304522	31.26226499304522	31.26226499304522	31.26226499304522	31.26226499304522	31.26226499304522	31.26226499304522	31.26226499304522	31.26226499304522	31.26226499304522	31.26226499304522	31.26226499304522	31.26226499304522	31.26226499304522	31.26226499304522	31.26226499304522	31.26226499304522	31.26226499304522	31.26226499304522	31.26226499304522	31.26226499304522	31.26226499304522	31.26226499304522	31.26226499304522	31.26226499304522	31.26226499304522	31.26226499304522	31.26226499304522	31.26226499304522	31.26226499304522	31.26226499304522	31.26226499304522	31.26226499304522	31.26226499304522
Sample141	0	0	0	0	0	0	0	0	0	0	46.623322699338466	46.623322699338466	46.623322699338466	46.623322699338466	46.623322699338466	46.623322699338466	46.623322699338466	46.623322699338466	46.623322699338466	46.623322699338466	46.623322699338466	46.623322699338466	46.623322699338466	46.623322699338466	46.623322699338466	46.623322699338466	46.623322699338466	46.623322699338466	46.623322699338466	46.623322699338466	46.623322699338466	46.623322699338466	46.623322699338466	46.623322699338466	46.623322699338466	46.623322699338466	46.623322699338466	46.623322699338466	46.623322699338466	46.623322699338466	46.623322699338466	46.623322699338466	46.623322699338466	46.623322699338466	46.623322699338466	46.623322699338466	46.623322699338466	46.623322699338466	46.623322699338466
Sample142	0	0	0	0	0	0	0	0	0	0	0	0	0	0	0	0	0	0	0	0	0	0	0	0	0	0	0	0	0	0	0	0	0	0	0	0	0	0	0	0	0	0	0	0	0	0	0	0	0
Sample143	0	0	0	0	0	0	0	0	0	0	0	0	0	0	0	0	0	0	0	0	0	0	0	0	0	0	0	0	0	0	0	0	0	0	0	0	0	0	0	0	0	0	29.866319380895806	29.866319380895806	29.866319380895806	29.866319380895806	29.866319380895806	29.866319380895806	29.866319380895806
Sample144	0	0	0	0	0	0	0	0	0	0	0	0	0	0	0	0	0	0	0	0	0	0	0	0	0	0	0	0	0	0	0	0	0	0	0	0	0	0	0	0	0	0	0	0	0	0	0	0	0
Sample145	0	0	0	0	0	0	0	0	0	0	0	0	0	0	0	0	0	0	0	0	0	0	0	0	0	0	0	0	0	0	0	0	0	0	0	0	0	0	0	0	0	0	0	0	0	0	0	0	0
Sample146	0	0	0	0	0	0	0	0	0	0	0	0	0	0	0	0	0	0	0	0	0	0	0	0	0	0	0	0	0	0	0	0	0	0	0	0	0	0	0	0	0	0	0	0	0	0	0	0	0
Sample147	0	0	0	0	0	0	0	0	0	0	0	0	0	0	0	0	0	0	0	0	0	0	0	0	0	0	0	0	0	0	0	0	0	0	0	0	0	0	0	0	0	0	0	0	0	0	0	0	0
Sample148	0	0	0	0	0	0	0	0	0	0	0	0	0	0	0	0	0	0	0	0	0	0	0	0	0	0	0	0	0	0	0	0	0	0	0	0	0	0	0	0	0	0	0	0	0	0	0	0	0
Sample149	50.03035845977327	50.03035845977327	50.03035845977327	50.03035845977327	50.03035845977327	50.03035845977327	50.03035845977327	50.03035845977327	50.03035845977327	50.03035845977327	50.03035845977327	50.03035845977327	50.03035845977327	50.03035845977327	50.03035845977327	50.03035845977327	50.03035845977327	50.03035845977327	50.03035845977327	50.03035845977327	50.03035845977327	50.03035845977327	50.03035845977327	50.03035845977327	50.03035845977327	50.03035845977327	50.03035845977327	50.03035845977327	50.03035845977327	50.03035845977327	50.03035845977327	50.03035845977327	50.03035845977327	50.03035845977327	50.03035845977327	50.03035845977327	50.03035845977327	50.03035845977327	50.03035845977327	50.03035845977327	50.03035845977327	50.03035845977327	50.03035845977327	50.03035845977327	50.03035845977327	50.03035845977327	50.03035845977327	50.03035845977327	50.03035845977327
Sample150	0	0	0	0	0	0	0	0	0	0	0	0	0	0	0	0	0	0	0	0	0	0	0	0	0	0	0	0	0	0	0	0	0	0	0	0	0	0	0	0	0	0	0	0	0	0	0	0	0
Sample151	0	0	0	0	0	0	0	0	0	0	0	0	0	0	0	0	0	0	0	0	0	0	0	0	0	0	0	0	0	0	0	0	0	0	0	0	0	0	0	0	0	0	0	0	0	0	0	0	0
Sample152	0	0	0	0	0	0	0	0	0	0	0	0	0	0	0	0	0	0	0	0	0	0	0	0	0	0	0	0	0	0	0	0	0	0	0	0	0	0	0	0	0	0	0	0	0	0	0	0	0
Sample153	0	0	0	0	0	0	0	0	0	0	0	0	0	0	0	0	0	0	0	0	0	0	0	0	0	0	0	0	0	0	0	0	0	0	0	0	0	0	0	0	0	0	0	0	0	0	0	0	0
Sample154	0	0	0	0	0	0	19.973346317990547	19.973346317990547	19.973346317990547	19.973346317990547	19.973346317990547	19.973346317990547	19.973346317990547	19.973346317990547	19.973346317990547	19.973346317990547	19.973346317990547	19.973346317990547	19.973346317990547	19.973346317990547	19.973346317990547	19.973346317990547	19.973346317990547	19.973346317990547	19.973346317990547	19.973346317990547	19.973346317990547	19.973346317990547	19.973346317990547	19.973346317990547	19.973346317990547	19.973346317990547	19.973346317990547	19.973346317990547	19.973346317990547	19.973346317990547	19.973346317990547	19.973346317990547	19.973346317990547	19.973346317990547	19.973346317990547	19.973346317990547	19.973346317990547	19.973346317990547	19.973346317990547	19.973346317990547	19.973346317990547	19.973346317990547	19.973346317990547
Sample155	0	0	0	0	0	0	0	0	0	0	0	0	0	0	0	0	0	0	0	0	0	0	0	0	0	0	0	0	0	0	0	0	0	0	0	0	0	0	0	0	0	0	0	0	0	0	0	0	0
Sample156	21.73107314064543	21.73107314064543	21.73107314064543	21.73107314064543	21.73107314064543	21.73107314064543	21.73107314064543	21.73107314064543	21.73107314064543	21.73107314064543	21.73107314064543	21.73107314064543	21.73107314064543	21.73107314064543	21.73107314064543	21.73107314064543	21.73107314064543	21.73107314064543	21.73107314064543	21.73107314064543	21.73107314064543	21.73107314064543	21.73107314064543	21.73107314064543	21.73107314064543	21.73107314064543	21.73107314064543	21.73107314064543	21.73107314064543	21.73107314064543	21.73107314064543	21.73107314064543	21.73107314064543	21.73107314064543	21.73107314064543	21.73107314064543	21.73107314064543	21.73107314064543	21.73107314064543	21.73107314064543	21.73107314064543	21.73107314064543	21.73107314064543	21.73107314064543	21.73107314064543	21.73107314064543	21.73107314064543	21.73107314064543	21.73107314064543
Sample157	0	0	0	0	0	0	0	0	0	0	0	0	0	0	0	0	0	0	0	0	0	0	0	0	0	0	0	0	0	0	0	0	0	0	0	0	0	0	0	0	0	0	0	16.01691816995934	16.01691816995934	16.01691816995934	16.01691816995934	16.01691816995934	16.01691816995934
Sample158	0	0	0	0	0	0	0	0	0	0	0	0	0	0	0	0	0	0	0	0	0	0	0	0	0	0	0	0	0	0	0	0	0	0	0	0	0	0	0	0	0	0	0	0	0	0	0	0	0
Sample159	0	0	0	0	0	0	0	0	0	0	0	0	0	0	0	0	0	0	0	0	0	0	0	0	0	0	0	0	0	0	0	0	0	0	0	0	0	0	0	0	0	0	0	0	0	0	0	0	0
Sample160	0	0	0	0	0	0	0	0	0	0	0	0	0	0	0	0	0	0	0	0	0	0	0	0	0	0	0	0	0	0	0	0	0	0	0	0	0	0	0	0	0	0	0	0	0	0	0	0	0
Sample161	18.11433872254158	18.11433872254158	18.11433872254158	18.11433872254158	18.11433872254158	18.11433872254158	18.11433872254158	18.11433872254158	18.11433872254158	18.11433872254158	18.11433872254158	18.11433872254158	18.11433872254158	18.11433872254158	18.11433872254158	18.11433872254158	18.11433872254158	18.11433872254158	18.11433872254158	18.11433872254158	18.11433872254158	18.11433872254158	18.11433872254158	18.11433872254158	18.11433872254158	18.11433872254158	18.11433872254158	18.11433872254158	18.11433872254158	18.11433872254158	18.11433872254158	18.11433872254158	18.11433872254158	18.11433872254158	18.11433872254158	18.11433872254158	18.11433872254158	18.11433872254158	18.11433872254158	18.11433872254158	18.11433872254158	18.11433872254158	18.11433872254158	18.11433872254158	18.11433872254158	18.11433872254158	18.11433872254158	18.11433872254158	18.11433872254158
Sample162	28.334034935728152	28.334034935728152	28.334034935728152	28.334034935728152	28.334034935728152	28.334034935728152	28.334034935728152	28.334034935728152	28.334034935728152	28.334034935728152	28.334034935728152	28.334034935728152	28.334034935728152	28.334034935728152	28.334034935728152	28.334034935728152	28.334034935728152	28.334034935728152	28.334034935728152	28.334034935728152	28.334034935728152	28.334034935728152	28.334034935728152	28.334034935728152	28.334034935728152	28.334034935728152	28.334034935728152	28.334034935728152	28.334034935728152	28.334034935728152	28.334034935728152	28.334034935728152	28.334034935728152	28.334034935728152	28.334034935728152	28.334034935728152	28.334034935728152	28.334034935728152	28.334034935728152	28.334034935728152	28.334034935728152	28.334034935728152	28.334034935728152	28.334034935728152	28.334034935728152	28.334034935728152	28.334034935728152	28.334034935728152	28.334034935728152
Sample163	12.606713025771981	12.606713025771981	12.606713025771981	12.606713025771981	12.606713025771981	12.606713025771981	12.606713025771981	12.606713025771981	12.606713025771981	12.606713025771981	12.606713025771981	12.606713025771981	12.606713025771981	12.606713025771981	12.606713025771981	12.606713025771981	12.606713025771981	12.606713025771981	12.606713025771981	12.606713025771981	12.606713025771981	12.606713025771981	12.606713025771981	12.606713025771981	12.606713025771981	12.606713025771981	12.606713025771981	12.606713025771981	12.606713025771981	12.606713025771981	12.606713025771981	12.606713025771981	12.606713025771981	12.606713025771981	12.606713025771981	12.606713025771981	12.606713025771981	12.606713025771981	12.606713025771981	12.606713025771981	12.606713025771981	12.606713025771981	12.606713025771981	12.606713025771981	12.606713025771981	12.606713025771981	12.606713025771981	12.606713025771981	12.606713025771981
Sample164	0	0	0	0	0	0	0	0	0	0	0	0	0	0	0	0	0	0	0	0	0	0	0	0	0	0	0	0	0	0	0	0	0	0	0	0	0	0	0	0	0	0	0	0	0	0	0	0	0
Sample165	36.64162669249583	36.64162669249583	36.64162669249583	36.64162669249583	36.64162669249583	36.64162669249583	36.64162669249583	36.64162669249583	36.64162669249583	36.64162669249583	36.64162669249583	36.64162669249583	36.64162669249583	36.64162669249583	36.64162669249583	36.64162669249583	36.64162669249583	36.64162669249583	36.64162669249583	36.64162669249583	36.64162669249583	36.64162669249583	36.64162669249583	36.64162669249583	36.64162669249583	36.64162669249583	36.64162669249583	36.64162669249583	36.64162669249583	36.64162669249583	36.64162669249583	36.64162669249583	36.64162669249583	36.64162669249583	36.64162669249583	36.64162669249583	36.64162669249583	36.64162669249583	36.64162669249583	36.64162669249583	36.64162669249583	36.64162669249583	36.64162669249583	36.64162669249583	36.64162669249583	36.64162669249583	36.64162669249583	36.64162669249583	36.64162669249583
Sample166	0	0	0	0	0	0	0	0	0	0	0	0	0	0	0	0	0	0	0	0	0	0	0	0	0	0	0	0	0	0	0	0	0	28.221252582174564	28.221252582174564	28.221252582174564	28.221252582174564	28.221252582174564	28.221252582174564	28.221252582174564	28.221252582174564	28.221252582174564	28.221252582174564	28.221252582174564	28.221252582174564	28.221252582174564	28.221252582174564	28.221252582174564	28.221252582174564
Sample167	0	0	0	0	0	0	0	0	0	0	0	0	0	0	0	0	0	0	0	0	0	0	0	0	0	0	0	0	0	0	0	0	0	0	0	0	0	0	0	0	0	0	0	0	0	0	0	7.294630710974563	7.294630710974563
Sample168	0	0	0	0	0	0	0	0	0	0	0	0	0	0	0	0	0	0	0	0	0	0	0	0	0	0	0	0	0	0	0	0	0	0	0	0	0	0	0	0	0	0	0	0	0	0	0	0	0
Sample169	0	0	0	0	0	0	0	0	0	0	0	0	0	0	0	0	0	0	0	0	0	0	0	0	0	0	0	0	0	0	0	0	0	0	0	0	0	0	0	0	0	0	0	0	0	0	0	0	0
Sample170	0	0	0	0	0	0	0	0	0	0	0	0	0	0	0	0	0	0	0	0	0	0	0	0	0	0	0	0	0	0	0	0	0	0	0	0	0	0	0	0	0	0	0	0	0	0	0	0	0
Sample171	0	0	0	0	0	0	0	0	0	0	0	0	0	0	0	0	0	0	0	0	0	0	0	0	0	0	0	0	0	0	0	0	0	0	0	0	0	0	0	0	0	0	0	0	0	0	0	0	0
Sample172	0	0	0	0	0	0	0	0	0	0	0	0	0	0	0	0	0	0	0	0	0	0	0	0	0	0	0	0	0	0	0	0	0	0	0	0	0	0	0	0	0	0	0	0	0	0	0	0	0
Sample173	0	0	0	0	0	0	0	0	0	0	0	0	0	0	0	0	0	0	0	0	0	0	0	0	0	0	0	0	0	0	0	19.604373151328677	19.604373151328677	19.604373151328677	19.604373151328677	19.604373151328677	19.604373151328677	19.604373151328677	19.604373151328677	19.604373151328677	19.604373151328677	19.604373151328677	19.604373151328677	19.604373151328677	19.604373151328677	19.604373151328677	19.604373151328677	19.604373151328677	19.604373151328677
Sample174	0	0	0	0	0	0	0	0	0	0	0	0	0	0	0	0	0	0	0	0	0	0	0	0	0	0	0	0	0	0	0	31.10676072017921	31.10676072017921	31.10676072017921	31.10676072017921	31.10676072017921	31.10676072017921	31.10676072017921	31.10676072017921	31.10676072017921	31.10676072017921	31.10676072017921	31.10676072017921	31.10676072017921	31.10676072017921	31.10676072017921	31.10676072017921	31.10676072017921	31.10676072017921
Sample175	0	0	0	0	0	0	0	0	0	0	0	0	0	0	0	0	0	0	0	0	0	0	0	0	0	0	0	0	0	0	0	0	0	0	0	0	0	0	0	0	0	0	0	0	0	0	0	0	0
Sample176	0	0	0	0	0	0	0	0	0	0	0	0	0	0	0	0	0	0	0	0	0	0	0	0	0	0	0	0	0	0	0	0	0	0	0	0	0	0	0	0	0	0	0	0	14.51185593644741	14.51185593644741	14.51185593644741	14.51185593644741	14.51185593644741
Sample177	0	0	0	0	0	0	0	0	0	0	0	0	0	0	0	0	0	0	0	0	0	0	0	0	0	0	0	54.93075184235684	54.93075184235684	54.93075184235684	54.93075184235684	54.93075184235684	54.93075184235684	54.93075184235684	54.93075184235684	54.93075184235684	54.93075184235684	54.93075184235684	54.93075184235684	54.93075184235684	54.93075184235684	54.93075184235684	54.93075184235684	54.93075184235684	54.93075184235684	54.93075184235684	54.93075184235684	54.93075184235684	54.93075184235684
Sample178	0	0	0	0	0	0	0	0	0	0	0	0	0	0	0	0	0	0	0	0	0	0	0	0	0	0	39.862913391340925	39.862913391340925	39.862913391340925	39.862913391340925	39.862913391340925	39.862913391340925	39.862913391340925	39.862913391340925	39.862913391340925	39.862913391340925	39.862913391340925	39.862913391340925	39.862913391340925	39.862913391340925	39.862913391340925	39.862913391340925	39.862913391340925	39.862913391340925	39.862913391340925	39.862913391340925	39.862913391340925	39.862913391340925	39.862913391340925
Sample179	0	0	0	0	0	0	0	0	0	0	0	0	0	0	0	0	0	0	0	0	0	0	0	0	0	0	0	0	0	0	0	0	0	0	0	0	0	0	0	0	0	0	0	0	0	0	0	0	0
Sample180	0	0	0	0	0	0	0	0	0	0	0	0	0	0	0	0	0	0	0	0	0	0	0	0	0	0	0	0	0	0	0	0	0	0	0	0	0	0	0	0	0	0	0	0	0	0	0	0	0
Sample181	0	0	0	0	0	0	0	0	0	0	0	0	0	0	0	0	0	0	0	0	0	0	0	0	0	0	0	0	0	0	0	0	0	0	0	0	0	0	0	0	0	0	30.38592717240505	30.38592717240505	30.38592717240505	30.38592717240505	30.38592717240505	30.38592717240505	30.38592717240505
Sample182	101.43488707528334	101.43488707528334	101.43488707528334	101.43488707528334	101.43488707528334	101.43488707528334	101.43488707528334	101.43488707528334	101.43488707528334	101.43488707528334	101.43488707528334	101.43488707528334	101.43488707528334	101.43488707528334	101.43488707528334	101.43488707528334	101.43488707528334	101.43488707528334	101.43488707528334	101.43488707528334	101.43488707528334	101.43488707528334	101.43488707528334	101.43488707528334	101.43488707528334	101.43488707528334	101.43488707528334	101.43488707528334	101.43488707528334	101.43488707528334	101.43488707528334	101.43488707528334	101.43488707528334	101.43488707528334	101.43488707528334	101.43488707528334	101.43488707528334	101.43488707528334	101.43488707528334	101.43488707528334	101.43488707528334	101.43488707528334	101.43488707528334	101.43488707528334	101.43488707528334	101.43488707528334	101.43488707528334	101.43488707528334	101.43488707528334
Sample183	0	0	0	0	0	0	0	0	0	0	0	0	0	0	0	0	0	0	0	0	0	0	0	0	0	0	0	0	0	0	0	0	0	0	0	0	0	0	0	0	0	0	0	0	0	0	0	0	0
Sample184	0	0	0	0	0	0	0	0	0	0	0	0	0	0	0	0	0	0	0	0	0	0	0	0	0	0	0	0	0	0	0	0	0	0	0	0	0	0	0	0	0	0	0	0	0	0	0	0	0
Sample185	0	0	0	0	0	0	0	0	0	0	0	20.214609968359493	20.214609968359493	20.214609968359493	20.214609968359493	20.214609968359493	20.214609968359493	20.214609968359493	20.214609968359493	20.214609968359493	20.214609968359493	20.214609968359493	20.214609968359493	20.214609968359493	20.214609968359493	20.214609968359493	20.214609968359493	20.214609968359493	20.214609968359493	20.214609968359493	20.214609968359493	20.214609968359493	20.214609968359493	20.214609968359493	20.214609968359493	20.214609968359493	20.214609968359493	20.214609968359493	20.214609968359493	20.214609968359493	20.214609968359493	20.214609968359493	20.214609968359493	20.214609968359493	20.214609968359493	20.214609968359493	20.214609968359493	20.214609968359493	20.214609968359493
Sample186	0	0	0	0	0	0	0	0	0	0	0	0	0	0	0	0	0	0	0	0	0	0	0	0	0	0	0	0	0	0	0	0	0	0	0	0	0	0	0	0	0	0	0	0	0	0	0	0	0
Sample187	0	0	0	0	0	0	0	0	0	0	0	0	0	0	0	0	0	0	0	0	0	0	0	0	0	0	0	0	0	0	0	0	0	0	0	0	0	0	0	0	0	0	0	0	0	0	0	0	0
Sample188	0	0	0	0	0	0	0	0	0	0	0	0	0	0	0	0	0	0	0	0	0	0	0	0	0	0	0	0	0	0	0	0	0	0	0	0	0	0	0	0	0	0	0	0	0	0	0	0	0
Sample189	18.488910587422183	18.488910587422183	18.488910587422183	18.488910587422183	18.488910587422183	18.488910587422183	18.488910587422183	18.488910587422183	18.488910587422183	18.488910587422183	18.488910587422183	18.488910587422183	18.488910587422183	18.488910587422183	18.488910587422183	18.488910587422183	18.488910587422183	18.488910587422183	18.488910587422183	18.488910587422183	18.488910587422183	18.488910587422183	18.488910587422183	18.488910587422183	18.488910587422183	18.488910587422183	18.488910587422183	18.488910587422183	18.488910587422183	18.488910587422183	18.488910587422183	18.488910587422183	18.488910587422183	18.488910587422183	18.488910587422183	18.488910587422183	18.488910587422183	18.488910587422183	18.488910587422183	18.488910587422183	18.488910587422183	18.488910587422183	18.488910587422183	18.488910587422183	18.488910587422183	18.488910587422183	18.488910587422183	18.488910587422183	18.488910587422183
Sample190	0	0	0	0	0	0	0	0	0	0	0	0	0	0	0	0	0	0	0	0	0	0	0	0	0	0	0	0	0	0	0	0	0	0	0	0	0	0	0	0	0	0	0	0	0	0	0	0	0
Sample191	0	0	0	0	0	0	0	0	0	0	0	0	0	0	0	0	0	0	0	0	0	0	0	0	0	0	0	0	0	0	0	0	0	0	0	0	0	0	0	0	0	0	0	0	0	0	0	0	0
Sample192	0	0	0	0	0	0	0	0	0	0	0	0	0	0	0	0	0	0	0	0	0	0	0	0	0	0	0	0	0	0	0	11.005537746775094	11.005537746775094	11.005537746775094	11.005537746775094	11.005537746775094	11.005537746775094	11.005537746775094	11.005537746775094	11.005537746775094	11.005537746775094	11.005537746775094	11.005537746775094	11.005537746775094	11.005537746775094	11.005537746775094	11.005537746775094	11.005537746775094	11.005537746775094
Sample193	0	0	0	0	0	0	0	0	0	0	0	0	0	0	0	0	0	0	0	0	0	0	0	0	0	0	0	0	0	0	0	0	0	0	0	0	0	0	0	0	0	0	0	0	0	0	0	0	0
Sample194	0	0	0	0	0	0	0	0	0	0	0	0	0	0	0	0	0	0	0	0	0	0	0	0	0	0	0	0	0	0	0	0	0	0	0	0	0	0	0	0	0	0	0	0	0	0	0	0	0
Sample195	0	0	0	0	0	0	0	0	0	0	0	0	0	0	0	0	0	0	0	0	0	0	0	0	0	0	0	0	0	0	0	0	0	0	0	0	0	0	0	0	0	0	0	0	0	0	0	0	0
Sample196	14.599336121421278	14.599336121421278	14.599336121421278	14.599336121421278	14.599336121421278	14.599336121421278	14.599336121421278	14.599336121421278	14.599336121421278	14.599336121421278	14.599336121421278	14.599336121421278	14.599336121421278	14.599336121421278	14.599336121421278	14.599336121421278	14.599336121421278	14.599336121421278	14.599336121421278	14.599336121421278	14.599336121421278	14.599336121421278	14.599336121421278	14.599336121421278	14.599336121421278	14.599336121421278	14.599336121421278	14.599336121421278	14.599336121421278	14.599336121421278	14.599336121421278	14.599336121421278	14.599336121421278	14.599336121421278	14.599336121421278	14.599336121421278	14.599336121421278	14.599336121421278	14.599336121421278	14.599336121421278	14.599336121421278	14.599336121421278	14.599336121421278	14.599336121421278	14.599336121421278	14.599336121421278	14.599336121421278	14.599336121421278	14.599336121421278
Sample197	0	0	0	0	0	0	0	0	0	0	0	0	0	0	0	0	0	0	0	0	0	0	0	0	0	0	0	0	0	0	0	0	0	0	0	0	0	0	0	0	0	0	0	0	0	0	0	0	0
Sample198	0	0	0	0	0	0	0	0	0	0	0	0	0	0	0	0	0	0	0	0	0	0	0	0	0	0	0	0	56.4146299561671	56.4146299561671	56.4146299561671	56.4146299561671	56.4146299561671	56.4146299561671	56.4146299561671	56.4146299561671	56.4146299561671	56.4146299561671	56.4146299561671	56.4146299561671	56.4146299561671	56.4146299561671	56.4146299561671	56.4146299561671	56.4146299561671	56.4146299561671	56.4146299561671	56.4146299561671	56.4146299561671
Sample199	0	0	0	0	0	0	0	0	0	0	0	0	0	0	0	0	0	0	0	0	0	0	0	0	0	0	0	0	0	0	0	0	0	0	0	0	0	0	0	0	0	0	0	0	0	0	0	0	0
Sample200	0	0	0	0	0	0	0	0	0	0	0	0	0	0	0	0	0	0	0	0	0	0	0	0	0	0	0	0	0	0	0	0	0	0	0	0	0	0	0	0	0	0	0	0	0	0	0	15.668424130045056	15.668424130045056
Sample201	0	0	0	0	0	0	0	0	0	0	0	0	0	0	0	0	0	0	0	0	0	0	0	0	0	0	0	0	0	0	0	0	0	0	0	0	0	0	0	0	0	0	0	0	0	0	0	0	0
Sample202	0	0	0	0	0	0	0	0	0	0	0	0	0	0	0	0	0	0	0	0	0	0	0	0	0	0	0	0	0	0	0	0	0	0	0	0	0	0	0	0	0	0	0	0	0	0	0	0	0
Sample203	0	0	0	0	0	0	0	0	0	0	0	0	0	0	0	0	0	0	0	0	0	0	0	0	0	0	0	0	0	0	0	0	0	0	0	0	0	0	0	0	0	0	0	0	0	0	0	0	0
Sample204	0	0	0	0	0	0	0	0	0	0	0	0	0	0	0	0	0	0	0	0	0	0	0	0	0	0	0	0	0	0	0	0	0	0	0	0	0	0	0	0	0	0	0	0	0	0	0	0	0
Sample205	0	0	0	0	0	0	0	0	0	0	0	0	0	0	0	0	0	0	0	0	0	0	0	0	0	0	0	0	0	0	0	0	0	0	0	0	0	0	0	0	0	0	0	0	0	0	0	0	0
Sample206	0	0	0	0	0	0	0	0	0	0	0	0	0	0	0	0	0	0	0	0	0	0	0	0	0	0	0	0	0	0	0	0	0	0	0	0	0	0	0	0	0	0	0	0	0	0	0	0	0
Sample207	0	0	0	0	0	0	0	0	0	0	0	0	0	0	0	0	0	0	0	0	0	0	0	0	0	0	0	0	0	0	0	0	0	0	0	0	0	0	0	0	0	0	0	0	0	0	0	0	0
Sample208	0	0	0	0	0	0	0	0	0	0	0	0	0	0	0	0	0	0	0	0	0	0	0	0	0	0	0	0	0	0	0	0	0	0	0	0	0	0	0	0	0	0	0	0	0	0	0	0	0
Sample209	0	0	0	0	0	0	0	0	0	0	0	0	0	0	0	0	0	0	0	0	0	0	0	0	0	0	0	0	0	0	0	0	0	0	0	0	0	0	0	0	0	0	0	0	0	0	0	0	0
Sample210	0	0	0	0	0	0	0	0	0	0	0	0	0	0	0	0	0	0	0	0	0	0	0	0	0	0	0	0	0	0	0	0	0	0	0	0	0	0	0	0	0	0	0	0	21.52279367433856	21.52279367433856	21.52279367433856	21.52279367433856	21.52279367433856
Sample211	0	0	0	0	0	0	0	0	0	0	0	0	0	0	0	0	0	0	0	0	0	0	0	0	0	0	0	0	0	0	0	19.69172264867323	19.69172264867323	19.69172264867323	19.69172264867323	19.69172264867323	19.69172264867323	19.69172264867323	19.69172264867323	19.69172264867323	19.69172264867323	19.69172264867323	19.69172264867323	19.69172264867323	19.69172264867323	19.69172264867323	19.69172264867323	19.69172264867323	19.69172264867323
Sample212	38.76192975829635	38.76192975829635	38.76192975829635	38.76192975829635	38.76192975829635	38.76192975829635	38.76192975829635	38.76192975829635	38.76192975829635	38.76192975829635	38.76192975829635	38.76192975829635	38.76192975829635	38.76192975829635	38.76192975829635	38.76192975829635	38.76192975829635	38.76192975829635	38.76192975829635	38.76192975829635	38.76192975829635	38.76192975829635	38.76192975829635	38.76192975829635	38.76192975829635	38.76192975829635	38.76192975829635	38.76192975829635	38.76192975829635	38.76192975829635	38.76192975829635	38.76192975829635	38.76192975829635	38.76192975829635	38.76192975829635	38.76192975829635	38.76192975829635	38.76192975829635	38.76192975829635	38.76192975829635	38.76192975829635	38.76192975829635	38.76192975829635	38.76192975829635	38.76192975829635	38.76192975829635	38.76192975829635	38.76192975829635	38.76192975829635
Sample213	0	0	0	0	0	0	0	0	0	0	0	0	0	0	0	0	0	0	0	0	0	0	0	0	0	0	0	0	0	0	0	0	0	0	0	0	0	0	0	0	0	0	0	0	0	0	0	0	0
Sample214	0	0	0	0	0	0	0	0	0	0	0	0	0	0	0	0	0	0	0	0	0	0	0	0	0	0	0	0	0	0	0	0	0	0	0	0	0	0	0	0	0	0	0	0	0	0	0	0	0
Sample215	0	0	0	0	0	0	0	0	0	0	0	0	0	0	0	0	0	0	0	0	0	0	0	0	0	0	0	0	0	0	0	0	0	0	0	0	0	0	98.70453453512744	98.70453453512744	98.70453453512744	98.70453453512744	98.70453453512744	98.70453453512744	98.70453453512744	98.70453453512744	98.70453453512744	98.70453453512744	98.70453453512744
Sample216	0	0	0	0	0	0	0	0	0	0	0	0	0	0	0	0	0	0	0	0	0	0	0	0	0	0	0	0	0	0	0	0	0	0	0	0	0	0	0	0	0	0	0	0	0	0	0	0	0
Sample217	0	0	0	0	0	0	0	0	0	0	0	0	0	0	0	0	0	0	0	0	0	0	0	0	0	0	0	0	0	0	0	0	0	0	0	0	0	0	0	0	0	0	0	0	0	0	0	0	0
Sample218	0	0	0	0	0	0	0	0	0	0	0	0	0	0	0	0	0	0	0	0	0	0	0	0	0	0	0	0	0	0	0	18.092229701176482	18.092229701176482	18.092229701176482	18.092229701176482	18.092229701176482	18.092229701176482	18.092229701176482	18.092229701176482	18.092229701176482	18.092229701176482	18.092229701176482	18.092229701176482	18.092229701176482	18.092229701176482	18.092229701176482	18.092229701176482	18.092229701176482	18.092229701176482
Sample219	0	0	0	0	0	0	0	0	0	0	0	0	0	0	0	0	0	0	0	0	0	0	0	0	0	0	0	0	0	0	0	0	0	0	0	0	0	0	0	0	0	0	0	44.78049225559838	44.78049225559838	44.78049225559838	44.78049225559838	44.78049225559838	44.78049225559838
Sample220	0	0	0	0	0	0	0	0	0	0	0	0	0	0	0	0	0	0	0	0	0	0	0	0	0	0	0	0	0	0	0	0	0	0	0	0	0	0	0	0	0	0	0	0	0	0	0	0	0
Sample221	0	0	0	0	0	0	0	0	0	0	0	0	0	0	0	0	0	0	0	0	0	0	0	0	0	0	0	0	0	0	0	0	0	0	0	0	0	0	0	0	0	0	24.061799195428417	24.061799195428417	24.061799195428417	24.061799195428417	24.061799195428417	24.061799195428417	24.061799195428417
Sample222	0	0	0	0	0	0	0	0	0	0	0	0	0	0	0	0	0	0	0	0	0	0	0	0	0	0	0	0	0	0	0	0	0	0	0	0	0	0	0	0	0	0	0	0	0	0	0	0	0
Sample223	38.90560079758754	38.90560079758754	38.90560079758754	38.90560079758754	38.90560079758754	38.90560079758754	38.90560079758754	38.90560079758754	38.90560079758754	38.90560079758754	38.90560079758754	38.90560079758754	38.90560079758754	38.90560079758754	38.90560079758754	38.90560079758754	38.90560079758754	38.90560079758754	38.90560079758754	38.90560079758754	38.90560079758754	38.90560079758754	38.90560079758754	38.90560079758754	38.90560079758754	38.90560079758754	38.90560079758754	38.90560079758754	38.90560079758754	38.90560079758754	38.90560079758754	38.90560079758754	38.90560079758754	38.90560079758754	38.90560079758754	38.90560079758754	38.90560079758754	38.90560079758754	38.90560079758754	38.90560079758754	38.90560079758754	38.90560079758754	38.90560079758754	38.90560079758754	38.90560079758754	38.90560079758754	38.90560079758754	38.90560079758754	38.90560079758754
Sample224	0	0	0	0	0	0	0	0	0	0	0	0	0	0	0	0	0	0	0	0	0	0	0	0	0	0	0	0	0	0	0	0	0	0	0	0	0	0	0	0	0	0	0	0	0	0	0	0	0
Sample225	0	0	0	0	0	0	0	0	0	0	0	0	0	0	0	0	0	0	0	0	0	0	0	0	0	0	0	0	0	0	0	0	0	0	0	0	0	0	0	0	0	0	0	0	0	0	0	0	0
Sample226	0	0	0	0	0	0	0	0	0	0	0	0	0	0	0	0	0	0	0	0	0	0	0	0	0	0	0	0	0	0	0	0	0	0	0	0	0	0	0	0	0	0	0	0	0	0	0	0	0
Sample227	0	0	0	0	0	0	0	0	0	0	0	0	0	0	0	0	0	0	0	0	0	0	0	0	0	0	0	0	0	0	0	0	0	0	0	0	0	0	0	0	0	0	0	0	0	0	0	0	0
Sample228	0	0	0	0	0	0	0	0	0	0	0	0	0	0	0	0	0	0	0	0	0	0	0	0	0	0	0	0	0	0	0	0	0	0	0	0	0	0	0	0	0	0	0	0	0	0	0	0	0
Sample229	0	0	0	0	0	0	0	0	0	0	0	0	0	0	0	0	0	0	0	0	0	0	0	0	0	0	0	0	0	0	0	0	0	0	0	0	0	0	0	0	0	0	0	0	0	0	0	0	0
Sample230	37.44923258296112	37.44923258296112	37.44923258296112	37.44923258296112	37.44923258296112	37.44923258296112	37.44923258296112	37.44923258296112	37.44923258296112	37.44923258296112	37.44923258296112	37.44923258296112	37.44923258296112	37.44923258296112	37.44923258296112	37.44923258296112	37.44923258296112	37.44923258296112	37.44923258296112	37.44923258296112	37.44923258296112	37.44923258296112	37.44923258296112	37.44923258296112	37.44923258296112	37.44923258296112	37.44923258296112	37.44923258296112	37.44923258296112	37.44923258296112	37.44923258296112	37.44923258296112	37.44923258296112	37.44923258296112	37.44923258296112	37.44923258296112	37.44923258296112	37.44923258296112	37.44923258296112	37.44923258296112	37.44923258296112	37.44923258296112	37.44923258296112	37.44923258296112	37.44923258296112	37.44923258296112	37.44923258296112	37.44923258296112	37.44923258296112
Sample231	41.363535390496	41.363535390496	41.363535390496	41.363535390496	41.363535390496	41.363535390496	41.363535390496	41.363535390496	41.363535390496	41.363535390496	41.363535390496	41.363535390496	41.363535390496	41.363535390496	41.363535390496	41.363535390496	41.363535390496	41.363535390496	41.363535390496	41.363535390496	41.363535390496	41.363535390496	41.363535390496	41.363535390496	41.363535390496	41.363535390496	41.363535390496	41.363535390496	41.363535390496	41.363535390496	41.363535390496	41.363535390496	41.363535390496	41.363535390496	41.363535390496	41.363535390496	41.363535390496	41.363535390496	41.363535390496	41.363535390496	41.363535390496	41.363535390496	41.363535390496	41.363535390496	41.363535390496	41.363535390496	41.363535390496	41.363535390496	41.363535390496
Sample232	0	0	0	0	0	19.173396865836207	19.173396865836207	19.173396865836207	19.173396865836207	19.173396865836207	19.173396865836207	19.173396865836207	19.173396865836207	19.173396865836207	19.173396865836207	19.173396865836207	19.173396865836207	19.173396865836207	19.173396865836207	19.173396865836207	19.173396865836207	19.173396865836207	19.173396865836207	19.173396865836207	19.173396865836207	19.173396865836207	19.173396865836207	19.173396865836207	19.173396865836207	19.173396865836207	19.173396865836207	19.173396865836207	19.173396865836207	19.173396865836207	19.173396865836207	19.173396865836207	19.173396865836207	19.173396865836207	19.173396865836207	19.173396865836207	19.173396865836207	19.173396865836207	19.173396865836207	19.173396865836207	19.173396865836207	19.173396865836207	19.173396865836207	19.173396865836207	19.173396865836207
Sample233	0	0	0	0	0	0	0	0	0	0	0	0	0	0	0	0	0	0	0	0	0	0	0	0	0	0	0	0	0	0	0	0	0	0	0	0	0	0	0	0	0	0	0	0	0	0	0	0	0
Sample234	0	0	0	0	0	0	0	0	0	0	0	0	0	0	0	0	0	0	0	0	0	0	0	0	0	0	0	0	0	0	0	0	0	0	0	0	0	0	0	0	0	0	0	0	0	0	0	0	0
Sample235	0	0	0	0	0	0	0	0	0	0	0	0	0	0	0	0	0	0	0	0	0	0	0	0	0	0	0	0	0	0	0	0	0	0	0	0	0	0	0	0	0	0	0	0	0	0	0	0	0
Sample236	23.897916050680315	23.897916050680315	23.897916050680315	23.897916050680315	23.897916050680315	23.897916050680315	23.897916050680315	23.897916050680315	23.897916050680315	23.897916050680315	23.897916050680315	23.897916050680315	23.897916050680315	23.897916050680315	23.897916050680315	23.897916050680315	23.897916050680315	23.897916050680315	23.897916050680315	23.897916050680315	23.897916050680315	23.897916050680315	23.897916050680315	23.897916050680315	23.897916050680315	23.897916050680315	23.897916050680315	23.897916050680315	23.897916050680315	23.897916050680315	23.897916050680315	23.897916050680315	23.897916050680315	23.897916050680315	23.897916050680315	23.897916050680315	23.897916050680315	23.897916050680315	23.897916050680315	23.897916050680315	23.897916050680315	23.897916050680315	23.897916050680315	23.897916050680315	23.897916050680315	23.897916050680315	23.897916050680315	23.897916050680315	23.897916050680315
Sample237	0	0	0	0	0	0	0	0	0	0	0	0	0	0	0	0	0	0	0	0	0	0	0	0	0	0	0	0	0	0	0	0	0	0	0	0	0	0	0	0	0	0	0	0	0	0	0	0	0
Sample238	0	0	0	0	0	0	0	0	0	0	0	0	0	0	0	0	0	0	0	0	0	0	0	0	0	0	0	0	0	0	0	0	0	0	0	0	0	0	0	0	0	0	0	0	0	0	0	0	0
Sample239	0	0	0	0	0	0	0	0	0	0	0	0	0	0	0	0	0	0	0	0	0	0	0	0	0	0	0	0	0	0	0	0	0	0	0	0	0	0	0	0	0	0	0	0	0	0	0	0	0
Sample240	0	0	0	0	0	0	0	0	0	0	0	0	0	0	0	0	0	0	0	0	0	0	0	0	0	0	0	0	0	0	0	0	0	0	0	0	0	0	0	0	0	0	0	0	0	0	0	0	0
Sample241	0	0	0	0	0	0	0	0	0	0	0	0	0	0	0	0	0	0	0	0	0	0	0	0	0	0	0	0	0	0	0	0	0	0	0	0	0	0	0	0	0	0	0	0	0	0	0	0	0
Sample242	0	0	0	0	0	0	0	0	0	0	0	0	0	0	0	0	0	0	0	0	0	0	0	0	0	0	0	0	0	0	0	0	0	0	0	0	0	0	0	0	0	0	0	25.252074203684792	25.252074203684792	25.252074203684792	25.252074203684792	25.252074203684792	25.252074203684792
Sample243	0	0	0	0	0	0	0	0	0	0	0	0	0	0	0	0	0	0	0	0	0	0	0	0	0	0	0	0	0	0	0	0	0	0	0	0	0	0	0	0	0	0	0	0	0	0	0	0	0
Sample244	18.569295381194383	18.569295381194383	18.569295381194383	18.569295381194383	18.569295381194383	18.569295381194383	18.569295381194383	18.569295381194383	18.569295381194383	18.569295381194383	18.569295381194383	18.569295381194383	18.569295381194383	18.569295381194383	18.569295381194383	18.569295381194383	18.569295381194383	18.569295381194383	18.569295381194383	18.569295381194383	18.569295381194383	18.569295381194383	18.569295381194383	18.569295381194383	18.569295381194383	18.569295381194383	18.569295381194383	18.569295381194383	18.569295381194383	18.569295381194383	18.569295381194383	18.569295381194383	18.569295381194383	18.569295381194383	18.569295381194383	18.569295381194383	18.569295381194383	18.569295381194383	18.569295381194383	18.569295381194383	18.569295381194383	18.569295381194383	18.569295381194383	18.569295381194383	18.569295381194383	18.569295381194383	18.569295381194383	18.569295381194383	18.569295381194383
Sample245	0	0	0	0	0	0	0	0	0	0	0	0	0	0	0	0	28.096082829075225	28.096082829075225	28.096082829075225	28.096082829075225	28.096082829075225	28.096082829075225	28.096082829075225	28.096082829075225	28.096082829075225	28.096082829075225	28.096082829075225	28.096082829075225	28.096082829075225	28.096082829075225	28.096082829075225	28.096082829075225	28.096082829075225	28.096082829075225	28.096082829075225	28.096082829075225	28.096082829075225	28.096082829075225	28.096082829075225	28.096082829075225	28.096082829075225	28.096082829075225	28.096082829075225	28.096082829075225	28.096082829075225	28.096082829075225	28.096082829075225	28.096082829075225	28.096082829075225
Sample246	0	0	0	0	0	0	0	0	0	0	0	0	0	0	0	0	0	0	0	0	0	0	0	0	0	0	0	0	0	0	0	0	0	0	0	0	0	0	0	0	0	0	0	0	0	0	0	10.37912504605359	10.37912504605359
Sample247	34.26946187623907	34.26946187623907	34.26946187623907	34.26946187623907	34.26946187623907	34.26946187623907	34.26946187623907	34.26946187623907	34.26946187623907	34.26946187623907	34.26946187623907	34.26946187623907	34.26946187623907	34.26946187623907	34.26946187623907	34.26946187623907	34.26946187623907	34.26946187623907	34.26946187623907	34.26946187623907	34.26946187623907	34.26946187623907	34.26946187623907	34.26946187623907	34.26946187623907	34.26946187623907	34.26946187623907	34.26946187623907	34.26946187623907	34.26946187623907	34.26946187623907	34.26946187623907	34.26946187623907	34.26946187623907	34.26946187623907	34.26946187623907	34.26946187623907	34.26946187623907	34.26946187623907	34.26946187623907	34.26946187623907	34.26946187623907	34.26946187623907	34.26946187623907	34.26946187623907	34.26946187623907	34.26946187623907	34.26946187623907	34.26946187623907
Sample248	0	0	0	0	0	0	0	0	0	0	0	0	0	0	0	0	0	0	0	0	0	0	0	0	18.363279134751515	18.363279134751515	18.363279134751515	18.363279134751515	18.363279134751515	18.363279134751515	18.363279134751515	18.363279134751515	18.363279134751515	18.363279134751515	18.363279134751515	18.363279134751515	18.363279134751515	18.363279134751515	18.363279134751515	18.363279134751515	18.363279134751515	18.363279134751515	18.363279134751515	18.363279134751515	18.363279134751515	18.363279134751515	18.363279134751515	18.363279134751515	18.363279134751515
Sample249	0	0	0	0	0	0	0	0	0	51.75830826156229	51.75830826156229	51.75830826156229	51.75830826156229	51.75830826156229	51.75830826156229	51.75830826156229	51.75830826156229	51.75830826156229	51.75830826156229	51.75830826156229	51.75830826156229	51.75830826156229	51.75830826156229	51.75830826156229	51.75830826156229	51.75830826156229	51.75830826156229	51.75830826156229	51.75830826156229	51.75830826156229	51.75830826156229	51.75830826156229	51.75830826156229	51.75830826156229	51.75830826156229	51.75830826156229	51.75830826156229	51.75830826156229	51.75830826156229	51.75830826156229	51.75830826156229	51.75830826156229	51.75830826156229	51.75830826156229	51.75830826156229	51.75830826156229	51.75830826156229	51.75830826156229	51.75830826156229
Sample250	0	0	0	0	0	0	0	0	0	0	0	0	0	0	0	0	0	0	0	0	0	0	0	0	0	0	0	0	0	0	0	0	0	0	0	0	0	0	0	0	0	0	0	0	0	0	0	0	0
Sample251	0	0	0	0	0	0	0	0	0	0	0	0	0	0	0	0	0	0	0	0	0	0	0	0	0	0	0	0	0	0	0	0	0	0	0	0	0	0	0	0	0	0	0	0	0	0	0	0	0
Sample252	41.21180442095996	41.21180442095996	41.21180442095996	41.21180442095996	41.21180442095996	41.21180442095996	41.21180442095996	41.21180442095996	41.21180442095996	41.21180442095996	41.21180442095996	41.21180442095996	41.21180442095996	41.21180442095996	41.21180442095996	41.21180442095996	41.21180442095996	41.21180442095996	41.21180442095996	41.21180442095996	41.21180442095996	41.21180442095996	41.21180442095996	41.21180442095996	41.21180442095996	41.21180442095996	41.21180442095996	41.21180442095996	41.21180442095996	41.21180442095996	41.21180442095996	41.21180442095996	41.21180442095996	41.21180442095996	41.21180442095996	41.21180442095996	41.21180442095996	41.21180442095996	41.21180442095996	41.21180442095996	41.21180442095996	41.21180442095996	41.21180442095996	41.21180442095996	41.21180442095996	41.21180442095996	41.21180442095996	41.21180442095996	41.21180442095996
Sample253	0	0	0	0	0	0	0	0	0	0	0	0	0	0	0	0	0	0	0	0	0	0	0	0	0	0	0	0	0	0	0	0	0	0	0	0	0	0	0	0	0	0	0	0	0	0	0	0	0
Sample254	0	0	0	0	0	0	0	0	0	0	0	0	0	0	0	0	0	0	0	0	0	0	0	0	0	0	0	0	0	0	0	0	0	0	0	0	0	0	0	0	0	0	0	0	0	0	0	0	0
Sample255	31.1563434773459	31.1563434773459	31.1563434773459	31.1563434773459	31.1563434773459	31.1563434773459	31.1563434773459	31.1563434773459	31.1563434773459	31.1563434773459	31.1563434773459	31.1563434773459	31.1563434773459	31.1563434773459	31.1563434773459	31.1563434773459	31.1563434773459	31.1563434773459	31.1563434773459	31.1563434773459	31.1563434773459	31.1563434773459	31.1563434773459	31.1563434773459	31.1563434773459	31.1563434773459	31.1563434773459	31.1563434773459	31.1563434773459	31.1563434773459	31.1563434773459	31.1563434773459	31.1563434773459	31.1563434773459	31.1563434773459	31.1563434773459	31.1563434773459	31.1563434773459	31.1563434773459	31.1563434773459	31.1563434773459	31.1563434773459	31.1563434773459	31.1563434773459	31.1563434773459	31.1563434773459	31.1563434773459	31.1563434773459	31.1563434773459
Sample256	0	0	0	0	0	0	0	0	0	0	0	0	0	0	0	0	0	0	0	0	0	0	0	0	0	0	0	0	0	0	0	0	0	0	0	0	0	0	0	0	0	0	0	0	0	0	0	0	0
Sample257	0	0	0	0	0	0	0	0	0	0	0	0	0	0	0	0	0	0	0	0	0	0	0	0	0	0	0	0	0	0	0	0	0	0	0	0	0	0	0	17.375453766807	17.375453766807	17.375453766807	17.375453766807	17.375453766807	17.375453766807	17.375453766807	17.375453766807	17.375453766807	17.375453766807
Sample258	0	0	0	0	0	0	0	0	0	0	0	0	0	0	0	0	0	35.054636965385	35.054636965385	35.054636965385	35.054636965385	35.054636965385	35.054636965385	35.054636965385	35.054636965385	35.054636965385	35.054636965385	35.054636965385	35.054636965385	35.054636965385	35.054636965385	35.054636965385	35.054636965385	35.054636965385	35.054636965385	35.054636965385	35.054636965385	35.054636965385	35.054636965385	35.054636965385	35.054636965385	35.054636965385	35.054636965385	35.054636965385	35.054636965385	35.054636965385	35.054636965385	35.054636965385	35.054636965385
Sample259	0	0	0	0	0	0	0	0	0	0	0	0	0	0	0	0	0	0	0	0	0	0	0	0	0	0	0	0	0	0	0	0	0	0	0	0	0	0	0	0	0	0	0	0	0	0	0	0	0
Sample260	0	0	0	0	0	0	0	0	0	0	0	0	0	0	0	0	0	0	0	0	0	0	0	0	0	0	0	0	0	0	0	0	0	0	0	0	0	0	0	0	0	0	0	0	0	0	0	0	0
Sample261	0	0	0	0	0	0	0	0	0	0	0	0	0	14.245493790362007	14.245493790362007	14.245493790362007	14.245493790362007	14.245493790362007	14.245493790362007	14.245493790362007	14.245493790362007	14.245493790362007	14.245493790362007	14.245493790362007	14.245493790362007	14.245493790362007	14.245493790362007	14.245493790362007	14.245493790362007	14.245493790362007	14.245493790362007	14.245493790362007	14.245493790362007	14.245493790362007	14.245493790362007	14.245493790362007	14.245493790362007	14.245493790362007	14.245493790362007	14.245493790362007	14.245493790362007	14.245493790362007	14.245493790362007	14.245493790362007	14.245493790362007	14.245493790362007	14.245493790362007	14.245493790362007	14.245493790362007
Sample262	0	0	0	0	0	0	0	0	0	0	0	0	0	0	0	0	0	0	0	0	0	0	0	0	0	0	0	0	0	0	0	0	0	0	0	0	0	0	0	0	0	0	0	0	0	0	0	0	0
Sample263	0	0	0	0	0	0	0	0	0	0	0	0	0	0	0	0	0	0	0	0	0	0	0	0	0	0	0	0	0	0	0	0	0	0	0	0	0	0	0	0	0	0	0	0	0	0	0	0	0
Sample264	7.379016473782806	7.379016473782806	7.379016473782806	7.379016473782806	7.379016473782806	7.379016473782806	7.379016473782806	7.379016473782806	7.379016473782806	7.379016473782806	7.379016473782806	7.379016473782806	7.379016473782806	7.379016473782806	7.379016473782806	7.379016473782806	7.379016473782806	7.379016473782806	7.379016473782806	7.379016473782806	7.379016473782806	7.379016473782806	7.379016473782806	7.379016473782806	7.379016473782806	7.379016473782806	7.379016473782806	7.379016473782806	7.379016473782806	7.379016473782806	7.379016473782806	7.379016473782806	7.379016473782806	7.379016473782806	7.379016473782806	7.379016473782806	7.379016473782806	7.379016473782806	7.379016473782806	7.379016473782806	7.379016473782806	7.379016473782806	7.379016473782806	7.379016473782806	7.379016473782806	7.379016473782806	7.379016473782806	7.379016473782806	7.379016473782806
Sample265	0	0	0	0	0	0	0	0	0	0	0	0	0	0	0	0	0	0	0	0	0	0	0	0	0	0	0	0	0	0	0	0	0	0	0	0	0	0	0	0	0	0	0	0	0	0	0	0	0
Sample266	0	0	0	0	0	0	0	0	0	0	0	0	0	0	0	0	0	0	0	0	0	0	0	0	0	0	0	0	0	0	0	0	0	0	0	0	0	0	0	0	0	0	0	0	0	0	0	0	0
Sample267	0	0	0	0	0	0	0	0	0	0	0	0	0	0	0	0	0	0	0	0	0	0	0	0	0	0	0	0	0	0	0	0	0	0	0	0	0	0	0	0	0	0	0	0	0	0	0	0	0
Sample268	0	0	0	0	0	0	0	0	0	0	0	0	0	0	0	0	54.7460660632394	54.7460660632394	54.7460660632394	54.7460660632394	54.7460660632394	54.7460660632394	54.7460660632394	54.7460660632394	54.7460660632394	54.7460660632394	54.7460660632394	54.7460660632394	54.7460660632394	54.7460660632394	54.7460660632394	54.7460660632394	54.7460660632394	54.7460660632394	54.7460660632394	54.7460660632394	54.7460660632394	54.78232018710346	54.78232018710346	54.78232018710346	11704.748082145465	11704.748082145465	11704.748082145465	11704.748082145465	11704.748082145465	11704.748082145465	11704.748082145465	11704.748082145465	11704.748082145465
Sample269	0	0	0	0	0	0	0	0	0	0	0	0	0	0	0	0	0	0	0	0	0	0	0	0	0	0	0	0	0	0	0	0	0	0	0	0	0	0	0	0	0	0	0	0	0	0	0	0	0
Sample270	0	0	0	0	0	0	0	0	0	0	0	0	0	0	0	0	0	0	0	0	0	0	0	0	0	0	0	0	0	0	0	0	0	0	0	0	0	0	0	0	0	0	0	0	0	0	0	0	0
Sample271	0	0	0	0	0	0	0	0	0	0	0	0	0	0	0	0	0	0	0	0	0	0	0	0	0	0	0	0	0	0	0	0	0	0	0	0	0	0	0	0	0	0	0	0	0	0	0	0	0
Sample272	0	0	0	0	0	0	0	0	0	0	0	0	0	0	0	0	0	0	0	0	0	0	0	0	0	0	0	0	0	0	0	0	0	0	0	0	0	0	0	0	0	0	0	0	0	0	0	0	0
Sample273	0	0	0	0	0	0	0	0	0	0	0	0	0	0	0	0	0	0	20.91496744641372	20.91496744641372	20.91496744641372	20.91496744641372	20.91496744641372	20.91496744641372	20.91496744641372	20.91496744641372	20.91496744641372	20.91496744641372	20.91496744641372	20.91496744641372	20.91496744641372	20.91496744641372	20.91496744641372	20.91496744641372	20.91496744641372	20.91496744641372	20.91496744641372	20.91496744641372	20.91496744641372	20.91496744641372	20.91496744641372	20.91496744641372	20.91496744641372	20.91496744641372	20.91496744641372	20.91496744641372	20.91496744641372	20.91496744641372	20.91496744641372
Sample274	0	0	0	0	0	0	0	0	0	0	0	0	0	0	0	0	0	0	0	0	0	0	0	0	0	0	0	0	0	0	0	0	0	0	0	0	0	0	0	0	0	0	0	0	0	0	0	0	0
Sample275	0	0	0	0	0	0	0	0	0	0	0	0	0	0	0	0	0	0	0	0	0	0	0	0	0	0	0	0	0	0	0	0	0	0	0	0	0	0	0	0	0	0	0	0	0	0	0	0	0
Sample276	47.847522452856154	47.847522452856154	47.847522452856154	47.847522452856154	47.847522452856154	47.847522452856154	47.847522452856154	47.847522452856154	47.847522452856154	47.847522452856154	47.847522452856154	47.847522452856154	47.847522452856154	47.847522452856154	47.847522452856154	47.847522452856154	47.847522452856154	47.847522452856154	47.847522452856154	47.847522452856154	47.847522452856154	47.847522452856154	47.847522452856154	47.847522452856154	47.847522452856154	47.847522452856154	47.847522452856154	47.847522452856154	47.847522452856154	47.847522452856154	47.847522452856154	47.847522452856154	47.847522452856154	47.847522452856154	47.847522452856154	47.847522452856154	47.847522452856154	47.847522452856154	47.847522452856154	47.847522452856154	47.847522452856154	47.847522452856154	47.847522452856154	47.847522452856154	47.847522452856154	47.847522452856154	47.847522452856154	47.847522452856154	47.847522452856154
Sample277	0	0	0	0	0	0	0	0	0	0	0	0	0	0	0	0	0	0	0	0	0	0	0	0	0	0	0	0	0	0	0	0	0	0	0	0	0	0	0	0	0	0	0	0	0	0	0	0	0
Sample278	0	0	0	0	0	0	0	0	0	0	0	0	0	0	0	0	0	0	0	0	0	0	0	0	0	0	0	0	0	0	0	0	0	0	0	0	0	0	0	0	0	0	0	0	0	0	0	0	0
Sample279	0	0	0	0	0	0	0	0	0	0	0	0	0	0	0	0	0	0	0	0	0	0	0	0	0	0	0	0	0	0	0	0	0	0	0	0	0	0	0	0	0	0	0	0	0	0	0	0	0
Sample280	0	0	0	0	0	0	0	0	0	0	0	0	0	0	0	0	0	0	0	0	0	0	0	0	0	0	0	0	0	0	0	0	0	0	0	0	0	0	0	0	0	0	0	0	0	0	0	0	0
Sample281	0	0	0	0	0	0	0	0	0	0	0	0	0	0	0	0	0	0	0	0	0	0	0	0	0	0	0	0	0	0	0	0	0	0	0	0	0	0	0	0	0	0	0	0	0	0	0	0	0
Sample282	30.891460310838113	30.891460310838113	30.891460310838113	30.891460310838113	30.891460310838113	30.891460310838113	30.891460310838113	30.891460310838113	30.891460310838113	30.891460310838113	30.891460310838113	30.891460310838113	30.891460310838113	30.891460310838113	30.891460310838113	30.891460310838113	30.891460310838113	30.891460310838113	30.891460310838113	30.891460310838113	30.891460310838113	30.891460310838113	30.891460310838113	30.891460310838113	30.891460310838113	30.891460310838113	30.891460310838113	30.891460310838113	30.891460310838113	30.891460310838113	30.891460310838113	30.891460310838113	30.891460310838113	30.891460310838113	30.891460310838113	30.891460310838113	30.891460310838113	30.891460310838113	30.891460310838113	30.891460310838113	30.891460310838113	30.891460310838113	30.891460310838113	30.891460310838113	30.891460310838113	30.891460310838113	30.891460310838113	30.891460310838113	30.891460310838113
Sample283	0	0	0	0	0	0	0	0	0	0	0	0	0	0	0	0	0	0	0	0	0	0	0	0	0	0	0	0	0	0	0	0	0	0	0	0	0	0	0	0	0	0	0	0	0	0	0	0	0
Sample284	0	0	0	0	0	0	0	0	0	0	0	0	0	0	0	0	0	0	0	0	0	0	0	0	0	0	0	0	0	0	0	0	0	0	0	0	0	0	0	0	0	0	0	0	6.713431107302772	6.713431107302772	6.713431107302772	6.713431107302772	6.713431107302772
Sample285	0	0	0	0	0	0	0	0	0	0	0	0	0	0	0	0	0	0	0	0	0	0	0	0	0	0	0	0	0	0	0	0	0	0	0	0	0	0	0	0	0	0	0	0	0	0	0	0	0
Sample286	0	0	0	0	0	0	0	0	0	0	0	0	0	0	0	0	0	0	0	0	0	0	0	0	0	0	0	0	0	0	0	0	0	0	18.124313176387364	18.124313176387364	18.124313176387364	18.124313176387364	18.124313176387364	18.124313176387364	18.124313176387364	18.124313176387364	18.124313176387364	18.124313176387364	18.124313176387364	18.124313176387364	18.124313176387364	18.124313176387364	18.124313176387364
Sample287	0	0	0	0	0	0	0	0	0	0	0	0	0	0	0	0	0	0	0	0	0	0	0	0	0	0	0	0	0	0	0	0	0	0	0	0	0	0	0	0	0	0	0	0	0	0	0	0	0
Sample288	0	0	0	0	0	0	0	0	0	0	0	0	0	0	0	0	0	0	0	0	0	0	0	0	0	0	0	0	0	0	0	0	0	0	0	0	0	0	0	0	0	0	0	0	0	0	0	0	0
Sample289	0	0	0	0	0	0	0	0	0	0	0	0	0	0	0	0	0	0	0	0	0	0	0	0	0	0	0	0	0	0	0	0	0	0	0	0	0	0	0	0	0	0	0	0	0	0	0	0	0
Sample290	0	0	0	0	0	0	0	0	0	0	0	0	0	0	0	0	0	0	0	0	0	0	0	0	0	0	0	0	0	0	0	0	0	0	0	0	0	0	0	0	0	0	0	0	0	0	0	0	0
Sample291	0	0	0	0	0	50.306849254003545	50.306849254003545	50.306849254003545	50.306849254003545	50.306849254003545	50.306849254003545	50.306849254003545	50.306849254003545	50.306849254003545	50.306849254003545	50.306849254003545	50.306849254003545	50.306849254003545	50.306849254003545	50.306849254003545	50.306849254003545	50.306849254003545	50.306849254003545	50.306849254003545	50.306849254003545	50.306849254003545	50.306849254003545	50.306849254003545	50.306849254003545	50.306849254003545	50.306849254003545	50.306849254003545	50.306849254003545	50.306849254003545	50.306849254003545	50.306849254003545	50.306849254003545	50.306849254003545	50.306849254003545	50.306849254003545	50.306849254003545	50.306849254003545	50.306849254003545	50.306849254003545	50.306849254003545	50.306849254003545	50.306849254003545	50.306849254003545	50.306849254003545
Sample292	0	0	0	0	0	0	0	0	0	0	0	0	0	0	0	0	0	0	0	0	0	0	0	0	0	0	0	0	0	0	0	0	0	0	0	0	0	0	0	0	0	0	0	0	0	0	0	0	0
Sample293	0	0	0	0	0	0	0	0	0	0	0	0	0	0	0	0	0	0	0	0	0	0	0	0	0	0	0	0	0	0	0	0	0	0	0	0	0	0	0	0	0	0	0	0	0	0	0	0	0
Sample294	0	0	0	0	0	0	0	0	0	0	0	0	0	0	0	0	0	0	0	0	0	0	0	0	0	0	0	0	0	0	0	0	0	0	0	0	0	0	0	0	0	0	0	0	0	0	0	0	0
Sample295	0	0	0	0	0	0	0	0	0	0	0	0	0	0	0	0	0	0	0	0	0	0	0	0	0	0	0	0	0	0	0	27.05447856952805	27.05447856952805	27.05447856952805	27.05447856952805	27.05447856952805	27.05447856952805	27.05447856952805	27.05447856952805	27.05447856952805	27.05447856952805	27.05447856952805	27.05447856952805	27.05447856952805	27.05447856952805	27.05447856952805	27.05447856952805	27.05447856952805	27.05447856952805
Sample296	0	0	0	0	0	0	0	0	0	0	0	0	0	0	0	0	0	0	0	0	0	0	0	0	0	0	0	0	0	0	0	0	0	0	0	0	0	0	0	0	0	0	0	0	0	0	0	0	0
Sample297	0	0	0	0	0	0	0	0	0	0	0	0	0	0	0	0	0	0	0	0	0	0	0	0	0	0	0	0	0	0	0	0	0	0	0	0	0	0	0	0	0	0	0	0	0	0	0	0	0
Sample298	0	0	0	0	0	0	0	0	0	0	0	0	0	0	0	0	0	0	0	56.238672754923556	56.238672754923556	56.238672754923556	56.238672754923556	56.238672754923556	56.238672754923556	56.238672754923556	56.238672754923556	56.238672754923556	56.238672754923556	56.238672754923556	56.238672754923556	56.238672754923556	56.238672754923556	56.238672754923556	56.238672754923556	56.238672754923556	56.238672754923556	56.238672754923556	56.238672754923556	56.238672754923556	56.238672754923556	56.238672754923556	56.238672754923556	56.238672754923556	56.238672754923556	56.238672754923556	56.238672754923556	56.238672754923556	56.238672754923556
Sample299	0	0	0	0	0	0	0	0	0	0	0	0	0	0	0	0	0	0	0	0	0	0	0	0	0	0	0	0	0	0	0	0	0	0	0	0	0	0	0	23.542172921166713	23.542172921166713	23.542172921166713	23.542172921166713	23.542172921166713	23.542172921166713	23.542172921166713	23.542172921166713	23.542172921166713	23.542172921166713
Sample300	20.800754942531547	20.800754942531547	20.800754942531547	20.800754942531547	20.800754942531547	20.800754942531547	20.800754942531547	20.800754942531547	20.800754942531547	20.800754942531547	20.800754942531547	20.800754942531547	20.800754942531547	20.800754942531547	20.800754942531547	20.800754942531547	20.800754942531547	20.800754942531547	20.800754942531547	20.800754942531547	20.800754942531547	20.800754942531547	20.800754942531547	20.800754942531547	20.800754942531547	20.800754942531547	20.800754942531547	20.800754942531547	20.800754942531547	20.800754942531547	20.800754942531547	20.800754942531547	20.800754942531547	20.800754942531547	20.800754942531547	20.800754942531547	20.800754942531547	20.800754942531547	20.800754942531547	20.800754942531547	20.800754942531547	20.800754942531547	20.800754942531547	20.800754942531547	20.800754942531547	20.800754942531547	20.800754942531547	20.800754942531547	20.800754942531547
Sample301	0	0	0	0	0	0	0	0	0	0	0	0	0	0	0	0	0	0	0	0	0	0	0	0	0	0	0	0	0	0	0	0	0	0	0	0	0	0	0	0	0	0	0	0	0	0	0	0	0
Sample302	0	0	0	0	0	0	0	0	0	0	0	0	0	0	0	0	0	0	0	0	0	0	0	0	0	0	0	0	0	0	0	0	0	0	0	0	0	0	0	0	0	0	0	0	0	0	0	0	0
Sample303	18.315301064461018	18.315301064461018	18.315301064461018	18.315301064461018	18.315301064461018	18.315301064461018	18.315301064461018	18.315301064461018	18.315301064461018	18.315301064461018	18.315301064461018	18.315301064461018	18.315301064461018	18.315301064461018	18.315301064461018	18.315301064461018	18.315301064461018	18.315301064461018	18.315301064461018	18.315301064461018	18.315301064461018	18.315301064461018	18.315301064461018	18.315301064461018	18.315301064461018	18.315301064461018	18.315301064461018	18.315301064461018	18.315301064461018	18.315301064461018	18.315301064461018	18.315301064461018	18.315301064461018	18.315301064461018	18.315301064461018	18.315301064461018	18.315301064461018	18.315301064461018	18.315301064461018	18.315301064461018	18.315301064461018	18.315301064461018	18.315301064461018	18.315301064461018	18.315301064461018	18.315301064461018	18.315301064461018	18.315301064461018	18.315301064461018
Sample304	0	0	0	0	0	0	0	0	0	0	0	0	0	0	0	0	0	0	0	0	0	0	0	0	0	0	0	0	0	0	0	0	0	0	0	0	0	0	0	0	0	0	0	0	0	0	0	0	0
Sample305	0	0	0	0	0	0	0	0	0	0	0	0	0	0	0	0	0	0	0	0	0	0	0	0	19.894450211296412	19.894450211296412	19.894450211296412	19.894450211296412	19.894450211296412	19.894450211296412	19.894450211296412	19.894450211296412	19.894450211296412	19.894450211296412	19.894450211296412	19.894450211296412	19.894450211296412	19.894450211296412	19.894450211296412	19.894450211296412	19.894450211296412	19.894450211296412	19.894450211296412	19.894450211296412	19.894450211296412	19.894450211296412	19.894450211296412	19.894450211296412	19.894450211296412
Sample306	33.37596113255783	33.37596113255783	33.37596113255783	33.37596113255783	33.37596113255783	33.37596113255783	33.37596113255783	33.37596113255783	33.37596113255783	33.37596113255783	33.37596113255783	33.37596113255783	33.37596113255783	33.37596113255783	33.37596113255783	33.37596113255783	33.37596113255783	33.37596113255783	33.37596113255783	33.37596113255783	33.37596113255783	33.37596113255783	33.37596113255783	33.37596113255783	33.37596113255783	33.37596113255783	33.37596113255783	33.37596113255783	33.37596113255783	33.37596113255783	33.37596113255783	33.37596113255783	33.37596113255783	33.37596113255783	33.37596113255783	33.37596113255783	33.37596113255783	33.37596113255783	33.37596113255783	33.37596113255783	33.37596113255783	33.37596113255783	33.37596113255783	33.37596113255783	33.37596113255783	33.37596113255783	33.37596113255783	33.37596113255783	33.37596113255783
Sample307	0	0	0	0	0	0	0	0	0	0	0	0	0	0	0	0	0	0	0	0	0	0	0	0	0	0	0	0	0	0	0	0	0	0	0	0	0	0	0	0	0	0	0	0	0	0	0	0	0
Sample308	32.69942586673506	32.69942586673506	32.69942586673506	32.69942586673506	32.69942586673506	32.69942586673506	32.69942586673506	32.69942586673506	32.69942586673506	32.69942586673506	32.69942586673506	32.69942586673506	32.69942586673506	32.69942586673506	32.69942586673506	32.69942586673506	32.69942586673506	32.69942586673506	32.69942586673506	32.69942586673506	32.69942586673506	32.69942586673506	32.69942586673506	32.69942586673506	32.69942586673506	32.69942586673506	32.69942586673506	32.69942586673506	32.69942586673506	32.69942586673506	32.69942586673506	32.69942586673506	32.69942586673506	32.69942586673506	32.69942586673506	32.69942586673506	32.69942586673506	32.69942586673506	32.69942586673506	32.69942586673506	32.69942586673506	32.69942586673506	32.69942586673506	32.69942586673506	32.69942586673506	32.69942586673506	32.69942586673506	32.69942586673506	32.69942586673506
Sample309	25.482389105562124	25.482389105562124	25.482389105562124	25.482389105562124	25.482389105562124	25.482389105562124	25.482389105562124	25.482389105562124	25.482389105562124	25.482389105562124	25.482389105562124	25.482389105562124	25.482389105562124	25.482389105562124	25.482389105562124	25.482389105562124	25.482389105562124	25.482389105562124	25.482389105562124	25.482389105562124	25.482389105562124	25.482389105562124	25.482389105562124	25.482389105562124	25.482389105562124	25.482389105562124	25.482389105562124	25.482389105562124	25.482389105562124	25.482389105562124	25.482389105562124	25.482389105562124	25.482389105562124	25.482389105562124	25.482389105562124	25.482389105562124	25.482389105562124	25.482389105562124	25.482389105562124	25.482389105562124	25.482389105562124	25.482389105562124	25.482389105562124	25.482389105562124	25.482389105562124	25.482389105562124	25.482389105562124	25.482389105562124	25.482389105562124
Sample310	22.697404541036118	22.697404541036118	22.697404541036118	22.697404541036118	22.697404541036118	22.697404541036118	22.697404541036118	22.697404541036118	22.697404541036118	22.697404541036118	22.697404541036118	22.697404541036118	22.697404541036118	22.697404541036118	22.697404541036118	22.697404541036118	22.697404541036118	22.697404541036118	22.697404541036118	22.697404541036118	22.697404541036118	22.697404541036118	22.697404541036118	22.697404541036118	22.697404541036118	22.697404541036118	22.697404541036118	22.697404541036118	22.697404541036118	22.697404541036118	22.697404541036118	22.697404541036118	22.697404541036118	22.697404541036118	22.697404541036118	22.697404541036118	22.697404541036118	22.697404541036118	22.697404541036118	22.697404541036118	22.697404541036118	22.697404541036118	22.697404541036118	22.697404541036118	22.697404541036118	22.697404541036118	22.697404541036118	22.697404541036118	22.697404541036118
Sample311	0	0	0	0	0	0	0	0	0	0	0	0	0	0	0	0	0	0	0	0	0	0	0	0	0	0	0	0	0	0	0	0	0	0	0	0	0	0	0	0	0	0	0	0	0	0	0	0	0
Sample312	0	0	0	0	15.44445983405704	15.44445983405704	15.44445983405704	15.44445983405704	15.44445983405704	15.44445983405704	15.44445983405704	15.44445983405704	15.44445983405704	15.44445983405704	15.44445983405704	15.44445983405704	15.44445983405704	15.44445983405704	15.44445983405704	15.44445983405704	15.44445983405704	15.44445983405704	15.44445983405704	15.44445983405704	15.44445983405704	15.44445983405704	15.44445983405704	15.44445983405704	15.44445983405704	15.44445983405704	15.44445983405704	15.44445983405704	15.44445983405704	15.44445983405704	15.44445983405704	15.44445983405704	15.44445983405704	15.44445983405704	15.44445983405704	15.44445983405704	15.44445983405704	15.44445983405704	15.44445983405704	15.44445983405704	15.44445983405704	15.44445983405704	15.44445983405704	15.44445983405704	15.44445983405704
Sample313	0	0	0	0	0	0	0	0	0	0	0	0	0	0	0	0	0	0	0	0	0	0	0	0	0	0	0	0	0	0	0	0	0	0	0	0	0	0	0	0	0	0	0	0	0	0	0	0	0
Sample314	0	0	0	0	0	0	0	0	0	0	0	0	0	0	0	0	0	0	0	0	0	0	0	0	0	0	0	0	0	0	0	0	0	0	0	0	0	0	0	0	0	0	0	0	0	0	0	0	0
Sample315	0	0	0	0	0	0	0	0	0	0	0	0	0	0	0	0	0	0	0	0	0	0	0	0	0	0	0	0	0	0	0	0	0	0	0	0	0	0	0	0	0	0	0	0	0	0	0	0	0
Sample316	0	0	0	0	0	0	0	0	0	0	0	0	0	0	0	0	0	0	0	0	0	0	0	0	0	0	0	0	0	0	0	0	0	0	0	0	0	0	0	0	0	0	0	0	0	0	0	0	0
Sample317	0	0	0	0	0	0	0	0	0	0	0	0	0	0	0	0	0	0	0	0	0	0	0	0	0	0	0	0	0	0	0	0	0	0	0	0	0	0	0	0	0	0	0	16.643323456534457	16.643323456534457	16.643323456534457	16.643323456534457	16.643323456534457	16.643323456534457
Sample318	0	0	0	0	0	0	0	0	0	0	0	0	0	0	0	0	0	0	0	0	0	0	0	0	0	0	0	0	0	0	0	0	0	0	0	0	0	0	0	0	0	0	0	0	0	0	0	0	0
Sample319	0	0	0	0	0	0	0	0	0	0	0	0	0	0	0	0	0	0	0	0	0	0	0	0	0	0	0	0	0	0	0	0	0	0	0	0	0	0	0	0	0	0	0	0	0	0	0	0	0
Sample320	17.36787690880025	17.36787690880025	17.36787690880025	17.36787690880025	17.36787690880025	17.36787690880025	17.36787690880025	17.36787690880025	17.36787690880025	17.36787690880025	17.36787690880025	17.36787690880025	17.36787690880025	17.36787690880025	17.36787690880025	17.36787690880025	17.36787690880025	17.36787690880025	17.36787690880025	17.36787690880025	17.36787690880025	17.36787690880025	17.36787690880025	17.36787690880025	17.36787690880025	17.36787690880025	17.36787690880025	17.36787690880025	17.36787690880025	17.36787690880025	17.36787690880025	17.36787690880025	17.36787690880025	17.36787690880025	17.36787690880025	17.36787690880025	17.36787690880025	17.36787690880025	17.36787690880025	17.36787690880025	17.36787690880025	17.36787690880025	17.36787690880025	17.36787690880025	17.36787690880025	17.36787690880025	17.36787690880025	17.36787690880025	17.36787690880025
Sample321	0	0	0	0	0	0	0	0	0	0	0	0	0	0	0	0	0	0	0	0	0	0	0	0	0	0	0	0	0	0	0	0	0	0	0	0	0	0	0	0	0	0	0	0	0	0	0	0	0
Sample322	0	0	0	0	0	0	0	0	0	0	0	0	0	0	0	0	0	0	0	0	0	0	0	0	0	0	0	0	0	0	0	0	0	0	0	0	0	0	0	0	0	0	0	0	0	0	0	0	0
Sample323	0	0	0	0	0	0	0	0	0	0	0	0	0	0	0	0	0	0	0	0	0	0	0	0	0	0	0	0	0	0	0	0	0	0	0	0	0	0	0	0	0	0	0	0	0	0	0	0	0
Sample324	0	0	0	0	0	0	0	0	0	0	0	0	0	0	0	0	0	0	0	0	0	0	0	0	0	0	0	0	0	0	0	0	0	0	0	0	0	0	0	0	0	0	0	0	0	0	0	0	0
Sample325	0	0	0	0	0	0	0	0	0	0	0	0	0	0	0	0	0	0	0	0	0	0	0	0	0	0	0	0	0	0	0	0	0	0	0	0	0	0	0	0	0	0	0	0	0	0	0	0	0
Sample326	0	0	0	0	0	0	0	0	0	0	0	0	0	0	0	0	0	0	0	0	0	0	0	0	0	0	0	0	0	0	0	0	0	0	0	0	0	0	0	0	0	0	0	0	0	0	0	0	0
Sample327	0	0	0	0	0	0	0	0	0	0	0	0	0	0	0	0	0	0	0	0	0	0	0	0	0	0	0	0	0	0	0	0	0	0	0	0	0	0	0	0	0	0	0	0	0	0	0	0	0
Sample328	0	0	0	0	0	0	0	0	0	0	0	0	0	0	0	0	0	0	0	0	0	0	0	0	0	0	0	0	0	0	0	0	0	0	0	0	0	16.346697331419655	16.346697331419655	16.346697331419655	16.346697331419655	16.346697331419655	16.346697331419655	16.346697331419655	16.346697331419655	16.346697331419655	16.346697331419655	16.346697331419655	16.346697331419655
Sample329	0	0	0	0	0	0	0	0	0	0	0	0	0	0	0	0	0	0	0	0	0	0	0	0	0	0	0	0	0	0	0	0	0	0	0	0	0	0	0	0	0	0	0	0	0	0	0	0	0
Sample330	0	0	0	0	0	0	0	0	0	0	0	0	0	0	0	0	0	0	0	0	0	0	0	0	0	0	0	0	0	0	0	0	0	0	0	0	37.99560880517512	37.99560880517512	37.99560880517512	37.99560880517512	37.99560880517512	37.99560880517512	37.99560880517512	37.99560880517512	37.99560880517512	37.99560880517512	37.99560880517512	37.99560880517512	37.99560880517512
Sample331	0	0	0	0	0	0	0	0	0	0	0	0	0	0	0	0	0	0	27.092161814842683	27.092161814842683	27.092161814842683	27.092161814842683	27.092161814842683	27.092161814842683	27.092161814842683	27.092161814842683	27.092161814842683	27.092161814842683	27.092161814842683	27.092161814842683	27.092161814842683	27.092161814842683	27.092161814842683	27.092161814842683	27.092161814842683	27.092161814842683	27.092161814842683	27.092161814842683	27.092161814842683	27.092161814842683	27.092161814842683	27.092161814842683	27.092161814842683	27.092161814842683	27.092161814842683	27.092161814842683	27.092161814842683	27.092161814842683	27.092161814842683
Sample332	0	0	0	0	0	0	0	0	0	0	0	0	0	0	0	0	0	0	0	0	0	0	0	0	0	0	0	0	0	0	0	0	0	0	0	0	0	0	0	0	0	0	0	0	0	0	0	0	0
Sample333	0	0	0	0	0	0	0	0	0	0	0	0	0	0	0	0	0	0	0	0	0	0	0	0	0	0	0	0	0	0	0	0	0	0	0	0	0	0	0	0	0	0	0	0	0	0	0	0	0
Sample334	0	0	0	0	0	0	0	0	0	0	0	0	0	0	0	0	0	0	0	0	0	0	0	0	0	0	0	0	0	0	0	0	0	0	0	0	0	0	0	0	0	0	0	0	0	0	0	0	0
Sample335	0	0	0	0	0	0	0	0	0	0	0	0	0	0	0	0	0	0	0	0	0	0	0	0	0	0	0	0	0	0	0	0	0	0	0	0	0	0	0	0	0	0	0	0	0	0	0	0	0
Sample336	0	0	0	0	0	0	0	0	0	0	0	0	0	0	0	0	0	0	0	0	0	0	0	0	0	0	0	0	0	0	0	0	0	0	0	0	0	0	0	0	0	0	0	0	0	0	0	0	0
Sample337	0	0	0	0	0	0	0	0	0	0	0	0	0	0	0	0	0	0	0	0	0	0	0	0	0	0	0	0	0	0	0	0	0	0	0	0	0	0	0	0	0	0	0	0	0	0	0	0	0
Sample338	0	0	0	0	0	0	0	0	0	0	0	0	0	0	0	0	0	0	0	0	0	0	0	0	0	0	0	0	0	0	0	0	0	0	0	0	0	0	0	0	0	0	0	0	0	0	0	0	0
Sample339	0	0	0	0	0	0	0	0	0	0	0	0	0	0	0	0	0	0	0	0	0	0	0	0	0	0	0	0	0	0	0	0	0	0	41.67932579682941	41.67932579682941	41.67932579682941	41.67932579682941	41.67932579682941	41.67932579682941	41.67932579682941	41.67932579682941	41.67932579682941	41.67932579682941	41.67932579682941	41.67932579682941	41.67932579682941	41.67932579682941	41.67932579682941
Sample340	0	0	0	0	0	0	0	0	0	0	0	0	0	0	0	0	0	0	0	0	0	0	0	0	0	22.78768843873276	22.78768843873276	22.78768843873276	22.78768843873276	22.78768843873276	22.78768843873276	22.78768843873276	22.78768843873276	22.78768843873276	22.78768843873276	22.78768843873276	22.78768843873276	22.78768843873276	22.78768843873276	22.78768843873276	22.78768843873276	22.78768843873276	22.78768843873276	22.78768843873276	22.78768843873276	22.78768843873276	22.78768843873276	22.78768843873276	22.78768843873276
Sample341	0	0	0	0	0	0	0	0	0	0	0	0	0	0	0	0	0	0	0	0	0	0	0	0	0	0	0	0	0	0	0	0	0	0	0	0	0	0	0	0	0	0	0	0	0	0	0	0	0
Sample342	0	0	0	0	0	0	0	0	0	0	0	0	0	0	0	0	0	0	0	0	0	0	0	0	0	0	0	0	0	0	0	0	0	0	0	0	0	0	0	0	0	0	0	0	0	0	0	0	0
Sample343	0	0	0	0	0	0	0	0	0	0	0	0	0	0	0	0	0	0	0	0	0	0	0	0	0	0	0	0	0	0	0	0	0	0	0	0	0	0	0	0	0	0	0	0	0	0	0	0	0
Sample344	0	0	0	0	0	0	0	0	0	0	0	0	0	0	0	0	0	0	0	0	0	0	0	0	0	0	0	0	0	0	0	0	0	0	0	0	0	0	0	0	0	0	0	0	0	0	0	0	0
Sample345	0	0	0	0	0	0	0	0	0	0	0	0	0	0	0	0	0	10.230498096472578	10.230498096472578	10.230498096472578	10.230498096472578	10.230498096472578	10.230498096472578	10.230498096472578	10.230498096472578	10.230498096472578	10.230498096472578	10.230498096472578	10.230498096472578	10.230498096472578	10.230498096472578	10.230498096472578	10.230498096472578	10.230498096472578	10.230498096472578	10.230498096472578	10.230498096472578	10.230498096472578	10.230498096472578	10.230498096472578	10.230498096472578	10.230498096472578	10.230498096472578	10.230498096472578	10.230498096472578	10.230498096472578	10.230498096472578	10.230498096472578	10.230498096472578
Sample346	0	0	0	0	0	0	0	0	0	0	0	0	0	0	0	0	0	0	10.357045086264064	10.357045086264064	10.357045086264064	10.357045086264064	10.357045086264064	10.357045086264064	10.357045086264064	10.357045086264064	10.357045086264064	10.357045086264064	10.357045086264064	10.357045086264064	10.357045086264064	10.357045086264064	10.357045086264064	10.357045086264064	10.357045086264064	10.357045086264064	10.357045086264064	10.357045086264064	10.357045086264064	10.357045086264064	10.357045086264064	10.357045086264064	10.357045086264064	10.357045086264064	10.357045086264064	10.357045086264064	10.357045086264064	10.357045086264064	10.357045086264064
Sample347	0	0	0	0	0	0	0	0	0	0	0	0	0	0	0	0	0	0	0	0	0	0	0	0	0	0	0	0	0	0	0	0	0	0	0	0	0	0	0	0	0	0	0	0	0	0	0	0	0
Sample348	0	0	0	0	0	0	0	0	0	0	0	0	0	0	0	0	0	0	0	0	0	0	0	0	0	0	41.3070354928156	41.3070354928156	41.3070354928156	41.3070354928156	41.3070354928156	41.3070354928156	41.3070354928156	41.3070354928156	41.3070354928156	41.3070354928156	41.3070354928156	41.3070354928156	41.3070354928156	41.3070354928156	41.3070354928156	41.3070354928156	41.3070354928156	41.3070354928156	41.3070354928156	41.3070354928156	41.3070354928156	41.3070354928156	41.3070354928156
Sample349	0	0	0	0	0	0	0	0	0	0	0	0	0	0	0	0	0	0	0	0	0	0	0	0	0	0	0	0	0	0	0	0	0	0	0	0	0	0	0	0	0	0	0	0	0	0	0	0	0
Sample350	0	0	0	0	0	0	0	0	0	0	0	0	0	0	0	0	0	0	0	0	0	0	0	0	0	0	0	0	0	0	0	0	0	0	0	0	0	0	0	0	0	0	0	0	0	0	0	0	0
Sample351	0	0	0	0	0	0	0	0	0	0	0	0	0	0	0	0	0	0	0	0	0	0	0	0	0	0	0	0	0	0	0	0	0	0	0	0	0	0	0	0	0	0	0	0	0	0	0	0	0
Sample352	0	0	0	0	0	0	0	0	0	0	0	0	0	0	0	0	0	0	0	0	0	0	0	0	0	0	0	0	0	0	0	0	0	0	0	0	0	0	0	0	0	0	0	0	0	0	0	0	0
Sample353	0	0	0	0	0	0	0	0	0	0	0	0	0	0	0	0	0	0	0	0	0	0	0	0	0	0	0	0	0	0	0	0	0	0	0	0	0	0	0	0	0	0	0	0	0	0	0	0	0
Sample354	0	0	0	0	0	0	0	0	0	0	0	0	0	0	0	0	0	0	0	0	0	0	0	0	0	0	0	0	0	0	0	0	0	0	0	0	0	0	0	0	0	0	0	0	0	0	0	0	0
Sample355	0	0	0	0	0	0	0	0	0	0	0	0	0	0	0	0	0	0	0	0	0	0	0	0	0	0	0	0	0	0	0	0	0	0	0	0	0	0	0	0	0	0	0	0	0	0	0	0	0
Sample356	0	0	0	0	0	0	0	0	0	0	0	0	0	0	0	0	0	0	0	0	0	0	0	0	0	0	0	0	0	0	0	0	0	0	0	0	0	0	0	0	0	0	0	0	0	0	0	0	0
Sample357	0	0	0	0	0	0	0	0	0	0	0	0	0	0	0	0	0	0	0	0	0	0	0	0	0	0	0	0	0	0	10.14444124439584	10.14444124439584	10.14444124439584	10.14444124439584	10.14444124439584	10.14444124439584	10.14444124439584	10.14444124439584	10.14444124439584	10.14444124439584	10.14444124439584	10.14444124439584	10.14444124439584	10.14444124439584	10.14444124439584	10.14444124439584	10.14444124439584	10.14444124439584	10.14444124439584
Sample358	0	0	0	0	0	0	0	0	0	0	0	0	0	0	0	0	0	0	0	0	0	0	0	0	0	0	0	0	0	0	0	0	0	0	0	0	0	0	0	0	0	0	0	0	0	0	0	0	0
Sample359	0	0	0	0	0	0	0	0	0	0	0	0	0	0	0	0	0	0	0	0	0	0	0	0	0	0	0	0	0	0	0	0	0	0	0	0	0	0	0	0	0	0	0	0	0	0	0	0	0
Sample360	0	0	0	0	0	0	0	0	0	0	0	0	0	0	0	0	0	0	0	0	0	0	0	0	0	0	0	0	0	0	0	0	0	0	0	0	0	0	0	0	0	0	0	0	0	0	0	0	0
Sample361	0	0	0	0	0	0	0	0	0	0	0	0	0	0	0	0	0	0	0	0	0	0	0	0	0	0	0	0	0	0	0	0	0	0	0	0	0	0	0	0	0	0	0	0	0	0	0	0	0
Sample362	0	0	0	0	0	0	0	0	0	0	0	0	0	0	0	0	0	0	0	0	0	0	0	0	0	0	0	0	0	0	0	0	0	0	0	0	0	0	0	0	0	0	0	0	0	0	0	0	0
Sample363	0	0	0	0	0	0	0	0	0	0	0	0	0	0	0	0	0	0	0	0	0	0	0	0	0	0	0	0	0	0	0	0	0	0	0	0	0	0	0	0	0	0	0	0	0	0	0	0	0
Sample364	0	0	0	0	0	0	0	0	0	0	0	0	0	0	0	0	0	0	0	0	0	0	0	0	0	0	0	0	0	0	0	0	0	0	0	0	0	0	0	0	0	0	0	0	0	0	0	0	0
Sample365	0	0	0	0	0	0	0	0	0	0	0	0	0	0	0	0	0	0	0	0	0	0	0	0	0	0	0	0	0	0	0	0	0	0	0	0	0	0	0	0	23.75936100923948	23.75936100923948	23.75936100923948	23.75936100923948	23.75936100923948	23.75936100923948	23.75936100923948	23.75936100923948	23.75936100923948
Sample366	0	0	0	0	0	0	0	0	0	0	0	0	0	0	0	0	0	0	0	0	0	0	0	0	0	0	0	0	0	0	16.636374818758373	16.636374818758373	16.636374818758373	16.636374818758373	16.636374818758373	16.636374818758373	16.636374818758373	16.636374818758373	16.636374818758373	16.636374818758373	16.636374818758373	16.636374818758373	16.636374818758373	16.636374818758373	16.636374818758373	16.636374818758373	16.636374818758373	16.636374818758373	16.636374818758373
Sample367	0	0	0	0	0	0	0	0	0	0	0	0	0	0	0	0	0	0	0	52.00176607937873	52.00176607937873	52.00176607937873	52.00176607937873	52.00176607937873	52.00176607937873	52.00176607937873	52.00176607937873	52.00176607937873	52.00176607937873	52.00176607937873	52.00176607937873	52.00176607937873	52.00176607937873	52.00176607937873	52.00176607937873	52.00176607937873	52.00176607937873	52.00176607937873	52.00176607937873	52.00176607937873	52.00176607937873	52.00176607937873	52.00176607937873	52.00176607937873	52.00176607937873	52.00176607937873	52.00176607937873	52.00176607937873	52.00176607937873
Sample368	0	0	0	0	0	0	0	0	0	0	0	0	0	0	0	0	0	0	0	0	0	0	0	0	0	0	0	0	0	0	0	0	0	0	0	0	0	0	0	0	0	0	0	0	0	0	0	0	0
Sample369	0	0	0	0	0	0	0	0	0	0	0	0	0	0	0	0	0	0	0	0	0	0	0	0	0	0	0	0	0	0	0	0	0	0	0	0	0	0	0	0	0	0	0	0	0	0	0	0	0
Sample370	24.374152811202897	24.374152811202897	24.374152811202897	24.374152811202897	24.374152811202897	24.374152811202897	24.374152811202897	24.374152811202897	24.374152811202897	24.374152811202897	24.374152811202897	24.374152811202897	24.374152811202897	24.374152811202897	24.374152811202897	24.374152811202897	24.374152811202897	24.374152811202897	24.374152811202897	24.374152811202897	24.374152811202897	24.374152811202897	24.374152811202897	24.374152811202897	24.374152811202897	24.374152811202897	24.374152811202897	24.374152811202897	24.374152811202897	24.374152811202897	24.374152811202897	24.374152811202897	24.374152811202897	24.374152811202897	24.374152811202897	24.374152811202897	24.374152811202897	24.374152811202897	24.374152811202897	24.374152811202897	24.374152811202897	24.374152811202897	24.374152811202897	24.374152811202897	24.374152811202897	24.374152811202897	24.374152811202897	24.374152811202897	24.374152811202897
Sample371	0	0	0	0	0	0	0	0	0	0	0	0	0	0	0	0	0	0	0	0	0	0	0	0	0	0	0	0	0	0	0	0	0	0	0	0	0	0	0	0	0	0	0	0	0	0	0	0	0
Sample372	0	0	0	0	0	0	0	0	0	0	0	0	0	0	0	0	0	0	0	0	0	0	0	30.813803518879666	30.813803518879666	30.813803518879666	30.813803518879666	30.813803518879666	30.813803518879666	30.813803518879666	30.813803518879666	30.813803518879666	30.813803518879666	30.813803518879666	30.813803518879666	30.813803518879666	30.813803518879666	30.813803518879666	30.813803518879666	30.813803518879666	30.813803518879666	30.813803518879666	30.813803518879666	30.813803518879666	30.813803518879666	30.813803518879666	30.813803518879666	30.813803518879666	30.813803518879666
Sample373	0	0	0	0	0	0	0	0	0	0	0	0	0	0	0	0	0	0	0	0	0	0	0	0	0	0	0	0	0	0	0	0	0	0	0	0	0	0	0	0	0	0	0	0	0	0	0	0	0
Sample374	0	0	0	0	0	0	0	0	0	0	0	0	0	0	0	0	0	0	0	0	0	0	0	0	0	0	0	0	0	0	0	0	0	0	0	0	0	0	0	0	0	0	0	0	0	0	0	0	0
Sample375	0	0	0	0	0	0	0	0	0	0	0	0	0	0	0	0	0	0	0	0	0	0	0	0	0	0	0	0	0	0	0	0	0	42.05279367171756	42.05279367171756	42.05279367171756	42.05279367171756	42.05279367171756	42.05279367171756	42.05279367171756	42.05279367171756	42.05279367171756	42.05279367171756	42.05279367171756	42.05279367171756	42.05279367171756	42.05279367171756	42.05279367171756	42.05279367171756
Sample376	0	0	0	46.23382763157743	46.23382763157743	46.23382763157743	46.23382763157743	46.23382763157743	46.23382763157743	46.23382763157743	46.23382763157743	46.23382763157743	46.23382763157743	46.23382763157743	46.23382763157743	46.23382763157743	46.23382763157743	46.23382763157743	46.23382763157743	46.23382763157743	46.23382763157743	46.23382763157743	46.23382763157743	46.23382763157743	46.23382763157743	46.23382763157743	46.23382763157743	46.23382763157743	46.23382763157743	46.23382763157743	46.23382763157743	46.23382763157743	46.23382763157743	46.23382763157743	46.23382763157743	46.23382763157743	46.23382763157743	46.23382763157743	46.23382763157743	46.23382763157743	46.23382763157743	46.23382763157743	46.23382763157743	46.23382763157743	46.23382763157743	46.23382763157743	46.23382763157743	46.23382763157743	46.23382763157743
Sample377	0	0	0	0	0	0	0	0	0	0	0	0	0	0	0	0	0	0	0	0	0	0	0	0	0	0	0	0	0	0	0	0	0	0	0	0	0	0	0	0	0	0	0	0	0	0	0	0	0
Sample378	0	0	0	0	0	0	0	0	0	0	0	0	0	0	0	0	0	0	0	0	0	0	0	0	0	0	0	0	0	0	0	0	0	0	0	0	0	0	0	0	0	0	0	0	0	0	0	0	0
Sample379	0	0	0	0	0	0	0	0	0	0	0	0	0	0	0	0	0	0	0	0	0	0	0	0	0	0	0	0	0	0	0	0	0	0	0	21.169290738442346	21.169290738442346	21.169290738442346	21.169290738442346	21.169290738442346	21.169290738442346	21.169290738442346	21.169290738442346	21.169290738442346	21.169290738442346	21.169290738442346	21.169290738442346	21.169290738442346	21.169290738442346
Sample380	0	0	0	0	0	0	0	0	0	0	0	0	0	0	0	0	0	0	0	0	0	0	0	0	0	0	0	0	0	0	0	0	0	0	0	0	0	0	0	0	0	0	0	0	0	0	0	0	0
Sample381	0	0	0	0	0	0	0	0	0	0	0	0	0	0	0	0	0	0	0	0	0	0	0	0	0	0	0	0	0	0	0	0	0	0	0	0	0	0	0	0	0	13.427458346874392	13.427458346874392	13.427458346874392	13.427458346874392	13.427458346874392	13.427458346874392	13.427458346874392	13.427458346874392
Sample382	0	0	0	0	0	0	0	0	0	0	0	0	0	0	0	0	0	0	0	0	0	0	0	0	0	0	0	0	0	0	0	0	0	0	0	0	0	0	0	0	0	0	0	0	0	0	0	0	0
Sample383	0	0	0	0	0	0	0	0	0	0	0	0	0	0	0	0	0	0	0	0	0	0	0	0	0	0	0	0	0	0	0	0	0	0	0	0	0	0	0	0	0	0	0	0	0	15.538140314696637	15.538140314696637	15.538140314696637	15.538140314696637
Sample384	0	0	0	0	0	0	0	0	0	16.859771623753108	16.859771623753108	16.859771623753108	16.859771623753108	16.859771623753108	16.859771623753108	16.859771623753108	16.859771623753108	16.859771623753108	16.859771623753108	16.859771623753108	16.859771623753108	16.859771623753108	16.859771623753108	16.859771623753108	16.859771623753108	16.859771623753108	16.859771623753108	16.859771623753108	16.859771623753108	16.859771623753108	16.859771623753108	16.859771623753108	16.859771623753108	16.859771623753108	16.859771623753108	16.859771623753108	16.859771623753108	16.859771623753108	16.859771623753108	16.859771623753108	16.859771623753108	16.859771623753108	16.859771623753108	16.859771623753108	16.859771623753108	16.859771623753108	16.859771623753108	16.859771623753108	16.859771623753108
Sample385	0	0	0	0	0	0	0	0	0	0	0	0	0	0	0	0	0	0	0	0	0	0	0	0	0	0	0	0	0	0	0	0	0	0	0	0	0	0	0	0	0	0	0	0	0	0	0	0	0
Sample386	33.100104530405	33.100104530405	33.100104530405	33.100104530405	33.100104530405	33.100104530405	33.100104530405	33.100104530405	33.100104530405	33.100104530405	33.100104530405	33.100104530405	33.100104530405	33.100104530405	33.100104530405	33.100104530405	33.100104530405	33.100104530405	33.100104530405	33.100104530405	33.100104530405	33.100104530405	33.100104530405	33.100104530405	33.100104530405	33.100104530405	33.100104530405	33.100104530405	33.100104530405	33.100104530405	33.100104530405	33.100104530405	33.100104530405	33.100104530405	33.100104530405	33.100104530405	33.100104530405	33.100104530405	33.100104530405	33.100104530405	33.100104530405	33.100104530405	33.100104530405	33.100104530405	33.100104530405	33.100104530405	33.100104530405	33.100104530405	33.100104530405
Sample387	0	0	0	0	0	0	0	0	0	0	0	0	0	0	0	0	0	24.066215055196043	24.066215055196043	24.066215055196043	24.066215055196043	24.066215055196043	24.066215055196043	24.066215055196043	24.066215055196043	24.066215055196043	24.066215055196043	24.066215055196043	24.066215055196043	24.066215055196043	24.066215055196043	24.066215055196043	24.066215055196043	24.066215055196043	24.066215055196043	24.066215055196043	24.066215055196043	24.066215055196043	24.066215055196043	24.066215055196043	24.066215055196043	24.066215055196043	24.066215055196043	24.066215055196043	24.066215055196043	24.066215055196043	24.066215055196043	24.066215055196043	24.066215055196043
Sample388	0	0	0	0	0	0	0	0	0	0	0	0	0	23.58330645688775	23.58330645688775	23.58330645688775	23.58330645688775	23.58330645688775	23.58330645688775	23.58330645688775	23.58330645688775	23.58330645688775	23.58330645688775	23.58330645688775	23.58330645688775	23.58330645688775	23.58330645688775	23.58330645688775	23.58330645688775	23.58330645688775	23.58330645688775	23.58330645688775	23.58330645688775	23.58330645688775	23.58330645688775	23.58330645688775	23.58330645688775	23.58330645688775	23.58330645688775	23.58330645688775	23.58330645688775	23.58330645688775	23.58330645688775	23.58330645688775	23.58330645688775	23.58330645688775	23.58330645688775	23.58330645688775	23.58330645688775
Sample389	0	0	0	0	0	0	0	0	0	0	0	0	0	0	0	0	0	0	0	10.876899104298788	10.876899104298788	10.876899104298788	10.876899104298788	10.876899104298788	10.876899104298788	10.876899104298788	10.876899104298788	10.876899104298788	10.876899104298788	10.876899104298788	10.876899104298788	10.876899104298788	10.876899104298788	10.876899104298788	10.876899104298788	10.876899104298788	10.876899104298788	10.876899104298788	10.876899104298788	10.876899104298788	10.876899104298788	10.876899104298788	10.876899104298788	10.876899104298788	10.876899104298788	10.876899104298788	10.876899104298788	10.876899104298788	10.876899104298788
Sample390	0	0	0	0	0	0	0	0	0	0	0	0	0	0	0	0	0	0	0	0	0	26.04047502696066	26.04047502696066	26.04047502696066	26.04047502696066	26.04047502696066	26.04047502696066	26.04047502696066	26.04047502696066	26.04047502696066	26.04047502696066	26.04047502696066	26.04047502696066	26.04047502696066	26.04047502696066	26.04047502696066	26.04047502696066	26.04047502696066	26.04047502696066	26.04047502696066	26.04047502696066	26.04047502696066	26.04047502696066	26.04047502696066	26.04047502696066	26.04047502696066	26.04047502696066	26.04047502696066	26.04047502696066
Sample391	0	0	0	0	0	0	0	0	0	0	0	0	0	0	0	0	0	0	0	0	0	0	0	0	0	0	0	0	0	0	0	0	0	0	0	0	0	0	0	13.904203484109185	13.904203484109185	13.904203484109185	13.904203484109185	13.904203484109185	13.904203484109185	13.904203484109185	13.904203484109185	13.904203484109185	13.904203484109185
Sample392	0	0	0	0	0	0	0	0	0	0	0	0	0	0	0	0	0	0	0	0	0	0	0	0	0	0	0	0	0	0	0	0	0	0	0	0	0	0	0	0	0	0	0	0	0	0	0	0	0
Sample393	0	0	0	0	0	0	0	0	0	0	0	0	0	0	0	0	0	0	0	0	0	0	0	0	0	0	0	0	0	0	0	0	0	0	0	0	0	0	0	0	0	0	35.636498664589816	35.636498664589816	35.636498664589816	35.636498664589816	35.636498664589816	35.636498664589816	35.636498664589816
Sample394	0	0	0	0	0	0	0	0	0	0	0	0	0	0	0	0	0	0	0	0	0	0	0	0	0	0	0	0	0	0	0	0	0	0	0	0	0	0	0	0	0	0	0	0	0	0	0	0	0
Sample395	0	0	0	0	0	0	0	0	0	0	0	0	0	0	0	0	0	0	0	0	0	0	0	0	0	0	0	0	0	0	0	0	0	0	0	0	0	0	0	0	0	0	0	0	0	0	0	0	0
Sample396	0	0	0	0	0	0	0	0	0	0	0	0	0	0	32.745782489784574	32.745782489784574	32.745782489784574	32.745782489784574	32.745782489784574	32.745782489784574	32.745782489784574	32.745782489784574	32.745782489784574	32.745782489784574	32.745782489784574	32.745782489784574	32.745782489784574	32.745782489784574	32.745782489784574	32.745782489784574	32.745782489784574	32.745782489784574	32.745782489784574	32.745782489784574	32.745782489784574	32.745782489784574	32.745782489784574	32.745782489784574	32.745782489784574	32.745782489784574	32.745782489784574	32.745782489784574	32.745782489784574	32.745782489784574	32.745782489784574	32.745782489784574	32.745782489784574	32.745782489784574	32.745782489784574
Sample397	0	0	0	0	0	0	0	0	0	0	0	0	0	0	0	0	0	0	0	0	0	0	0	0	0	0	0	0	0	0	0	0	0	0	0	0	0	0	0	0	0	0	0	0	0	0	0	0	0
Sample398	0	0	0	0	0	0	0	0	0	0	0	0	0	0	0	0	0	0	0	0	0	0	0	0	0	0	0	0	0	0	0	0	0	0	0	0	0	0	0	0	0	0	0	0	0	0	0	0	0
Sample399	15.873629180281847	15.873629180281847	15.873629180281847	15.873629180281847	15.873629180281847	15.873629180281847	15.873629180281847	15.873629180281847	15.873629180281847	15.873629180281847	15.873629180281847	15.873629180281847	15.873629180281847	15.873629180281847	15.873629180281847	15.873629180281847	15.873629180281847	15.873629180281847	15.873629180281847	15.873629180281847	15.873629180281847	15.873629180281847	15.873629180281847	15.873629180281847	15.873629180281847	15.873629180281847	15.873629180281847	15.873629180281847	15.873629180281847	15.873629180281847	15.873629180281847	15.873629180281847	15.873629180281847	15.873629180281847	15.873629180281847	15.873629180281847	15.873629180281847	15.873629180281847	15.873629180281847	15.873629180281847	15.873629180281847	15.873629180281847	15.873629180281847	15.873629180281847	15.873629180281847	15.873629180281847	15.873629180281847	15.873629180281847	15.873629180281847
Sample400	0	0	0	0	0	0	0	0	0	0	0	0	0	0	0	0	0	0	0	0	0	0	0	0	0	0	0	0	0	0	0	0	0	0	0	0	0	0	0	0	0	0	0	0	0	0	0	0	0
Sample401	0	0	0	0	0	0	0	0	0	0	0	0	0	0	0	0	0	0	0	0	0	0	0	0	0	0	0	0	0	0	0	0	0	0	0	0	0	0	0	0	0	0	0	0	0	0	0	0	0
Sample402	0	0	0	0	0	0	0	0	0	0	0	0	0	0	0	0	0	0	0	0	0	0	59.403710637743366	59.403710637743366	59.403710637743366	59.403710637743366	59.403710637743366	59.403710637743366	59.403710637743366	59.403710637743366	59.403710637743366	59.403710637743366	59.403710637743366	59.403710637743366	59.403710637743366	59.403710637743366	59.403710637743366	59.403710637743366	59.403710637743366	59.403710637743366	59.403710637743366	59.403710637743366	59.403710637743366	59.403710637743366	59.403710637743366	59.403710637743366	59.403710637743366	59.403710637743366	59.403710637743366
Sample403	0	0	0	0	0	0	0	0	0	0	0	0	0	0	0	0	0	0	0	0	0	0	0	0	0	0	0	0	0	0	0	0	0	0	0	0	0	0	0	0	0	0	0	0	0	0	0	0	0
Sample404	0	0	0	0	0	0	0	0	0	0	0	0	0	0	0	0	28.17505879101636	28.17505879101636	28.17505879101636	28.17505879101636	28.17505879101636	28.17505879101636	28.17505879101636	28.17505879101636	28.17505879101636	28.17505879101636	28.17505879101636	28.17505879101636	28.17505879101636	28.17505879101636	28.17505879101636	28.17505879101636	28.17505879101636	28.17505879101636	28.17505879101636	28.17505879101636	28.17505879101636	28.17505879101636	28.17505879101636	28.17505879101636	28.17505879101636	28.17505879101636	28.17505879101636	28.17505879101636	28.17505879101636	28.17505879101636	28.17505879101636	28.17505879101636	28.17505879101636
Sample405	0	0	0	0	0	0	0	0	0	0	0	0	0	0	0	0	0	0	0	0	0	0	26.484012066155795	26.484012066155795	26.484012066155795	26.484012066155795	26.484012066155795	26.484012066155795	26.484012066155795	26.484012066155795	26.484012066155795	26.484012066155795	26.484012066155795	26.484012066155795	26.484012066155795	26.484012066155795	26.484012066155795	26.484012066155795	26.484012066155795	26.484012066155795	26.484012066155795	26.484012066155795	26.484012066155795	26.484012066155795	26.484012066155795	26.484012066155795	26.484012066155795	26.484012066155795	26.484012066155795
Sample406	49.70649130330458	49.70649130330458	49.70649130330458	49.70649130330458	49.70649130330458	49.70649130330458	49.70649130330458	49.70649130330458	49.70649130330458	49.70649130330458	49.70649130330458	49.70649130330458	49.70649130330458	49.70649130330458	49.70649130330458	49.70649130330458	49.70649130330458	49.70649130330458	49.70649130330458	49.70649130330458	49.70649130330458	49.70649130330458	49.70649130330458	49.70649130330458	49.70649130330458	49.70649130330458	49.70649130330458	49.70649130330458	49.70649130330458	49.70649130330458	49.70649130330458	49.70649130330458	49.70649130330458	49.70649130330458	49.70649130330458	49.70649130330458	49.70649130330458	49.70649130330458	49.70649130330458	49.70649130330458	49.70649130330458	49.70649130330458	49.70649130330458	49.70649130330458	49.70649130330458	49.70649130330458	49.70649130330458	49.70649130330458	49.70649130330458
Sample407	63.08010597705788	63.08010597705788	63.08010597705788	63.08010597705788	63.08010597705788	63.08010597705788	63.08010597705788	63.08010597705788	63.08010597705788	63.08010597705788	63.08010597705788	63.08010597705788	63.08010597705788	63.08010597705788	63.08010597705788	63.08010597705788	63.08010597705788	63.08010597705788	63.08010597705788	63.08010597705788	63.08010597705788	63.08010597705788	63.08010597705788	63.08010597705788	63.08010597705788	63.08010597705788	63.08010597705788	63.08010597705788	63.08010597705788	63.08010597705788	63.08010597705788	63.08010597705788	63.08010597705788	63.08010597705788	63.08010597705788	63.08010597705788	63.08010597705788	63.08010597705788	63.08010597705788	63.08010597705788	63.08010597705788	63.08010597705788	63.08010597705788	63.08010597705788	63.08010597705788	63.08010597705788	63.08010597705788	63.08010597705788	63.08010597705788
Sample408	0	0	0	0	0	0	0	0	0	0	0	0	0	0	0	0	0	0	0	0	0	0	0	0	0	0	0	0	0	0	0	0	0	0	0	0	0	0	0	0	0	0	0	0	0	0	0	0	0
Sample409	0	0	0	0	0	0	0	0	0	0	0	0	0	0	0	0	0	0	0	0	0	0	0	0	0	0	0	0	0	0	0	0	0	0	0	0	0	0	0	0	0	0	0	0	0	0	0	0	0
Sample410	17.13792425981788	17.13792425981788	17.13792425981788	17.13792425981788	17.13792425981788	17.13792425981788	17.13792425981788	17.13792425981788	17.13792425981788	17.13792425981788	17.13792425981788	17.13792425981788	17.13792425981788	17.13792425981788	17.13792425981788	17.13792425981788	17.13792425981788	17.13792425981788	17.13792425981788	17.13792425981788	17.13792425981788	17.13792425981788	17.13792425981788	17.13792425981788	17.13792425981788	17.13792425981788	17.13792425981788	17.13792425981788	17.13792425981788	17.13792425981788	17.13792425981788	17.13792425981788	17.13792425981788	17.13792425981788	17.13792425981788	17.13792425981788	17.13792425981788	17.13792425981788	17.13792425981788	17.13792425981788	17.13792425981788	17.13792425981788	17.13792425981788	17.13792425981788	17.13792425981788	17.13792425981788	17.13792425981788	17.13792425981788	17.13792425981788
Sample411	0	0	0	0	0	0	0	0	0	0	0	0	0	0	0	0	0	0	0	0	0	0	0	0	0	0	0	0	0	0	0	0	0	0	0	0	0	0	0	0	0	0	0	0	0	0	0	0	0
Sample412	0	0	0	0	0	0	0	0	0	0	0	0	0	0	0	0	0	0	0	0	0	0	0	0	0	0	0	0	0	0	0	0	0	0	0	0	0	0	0	0	0	0	0	0	0	0	0	0	0
Sample413	0	0	0	0	0	0	0	0	0	0	0	0	0	0	0	0	0	0	0	0	0	0	0	0	0	0	0	0	0	0	0	0	0	0	0	0	0	0	0	0	0	0	0	0	0	0	0	0	0
Sample414	0	0	0	0	0	0	0	0	0	0	0	0	0	0	0	0	0	0	0	0	0	0	0	0	0	0	0	0	0	0	0	0	0	0	0	0	0	0	0	0	0	0	0	0	0	0	0	0	0
Sample415	0	0	0	0	0	0	0	0	0	0	0	0	0	0	0	0	0	0	0	0	0	0	0	0	0	0	0	0	0	0	0	0	0	0	0	0	0	0	0	0	0	0	0	0	0	0	0	0	0
Sample416	0	0	0	0	0	0	0	0	0	0	0	0	0	0	0	0	0	0	0	0	0	0	0	0	0	0	0	0	0	0	0	0	0	0	0	0	0	0	0	22.687197740774188	22.687197740774188	22.687197740774188	22.687197740774188	22.687197740774188	22.687197740774188	22.687197740774188	22.687197740774188	22.687197740774188	22.687197740774188
Sample417	0	0	0	0	0	0	0	0	0	0	0	0	0	0	0	0	0	0	0	0	0	0	0	0	0	0	0	0	0	0	0	0	0	0	0	0	0	0	0	0	0	0	0	0	0	0	0	0	0
Sample418	0	0	0	0	0	0	0	0	0	0	0	0	0	0	0	0	0	0	0	0	0	0	0	0	0	0	0	0	0	0	0	0	0	0	0	0	0	0	0	0	0	0	0	0	0	0	0	0	0
Sample419	29.825288072823145	29.825288072823145	29.825288072823145	29.825288072823145	29.825288072823145	29.825288072823145	29.825288072823145	29.825288072823145	29.825288072823145	29.825288072823145	29.825288072823145	29.825288072823145	29.825288072823145	29.825288072823145	29.825288072823145	29.825288072823145	29.825288072823145	29.825288072823145	29.825288072823145	29.825288072823145	29.825288072823145	29.825288072823145	29.825288072823145	29.825288072823145	29.825288072823145	29.825288072823145	29.825288072823145	29.825288072823145	29.825288072823145	29.825288072823145	29.825288072823145	29.825288072823145	29.825288072823145	29.825288072823145	29.825288072823145	29.825288072823145	29.825288072823145	29.825288072823145	29.825288072823145	29.825288072823145	29.825288072823145	29.825288072823145	29.825288072823145	29.825288072823145	29.825288072823145	29.825288072823145	29.825288072823145	29.825288072823145	29.825288072823145
Sample420	0	0	0	0	0	0	0	0	0	0	0	0	0	0	0	0	0	0	0	0	0	0	0	0	0	0	0	0	0	0	0	0	0	0	0	0	0	0	0	0	0	0	0	0	0	0	0	0	0
Sample421	0	0	0	0	0	0	0	0	0	0	0	0	0	0	0	0	0	0	0	0	0	0	0	0	0	0	0	0	0	0	0	0	0	0	0	0	0	0	0	0	0	0	0	0	0	0	0	0	0
Sample422	0	0	0	0	0	0	0	0	0	0	0	0	0	0	0	0	0	0	0	0	0	0	0	0	0	0	0	0	0	0	0	0	0	0	0	0	0	0	0	0	0	0	0	0	0	0	0	0	0
Sample423	0	0	0	0	0	0	0	0	0	0	0	0	0	0	0	0	0	0	0	0	0	0	0	0	0	0	0	0	0	0	0	0	0	0	0	0	0	0	0	0	0	0	0	0	0	0	0	0	0
Sample424	31.478561971083767	31.478561971083767	31.478561971083767	31.478561971083767	31.478561971083767	31.478561971083767	31.478561971083767	31.478561971083767	31.478561971083767	31.478561971083767	31.478561971083767	31.478561971083767	31.478561971083767	31.478561971083767	31.478561971083767	31.478561971083767	31.478561971083767	31.478561971083767	31.478561971083767	31.478561971083767	31.478561971083767	31.478561971083767	31.478561971083767	31.478561971083767	31.478561971083767	31.478561971083767	31.478561971083767	31.478561971083767	31.478561971083767	31.478561971083767	31.478561971083767	31.478561971083767	31.478561971083767	31.478561971083767	31.478561971083767	31.478561971083767	31.478561971083767	31.478561971083767	31.478561971083767	31.478561971083767	31.478561971083767	31.478561971083767	31.478561971083767	31.478561971083767	31.478561971083767	31.478561971083767	31.478561971083767	31.478561971083767	31.478561971083767
Sample425	0	0	0	0	0	0	0	0	0	0	0	0	0	0	0	0	0	0	0	0	0	0	0	0	0	0	0	0	0	0	0	0	0	0	0	0	0	0	0	0	0	0	0	0	0	0	0	0	0
Sample426	0	0	0	0	0	0	0	0	0	0	0	0	0	0	0	0	0	0	0	0	0	0	0	0	0	0	0	0	0	0	0	0	0	0	0	0	0	0	0	0	0	0	0	0	0	0	0	0	0
Sample427	0	0	0	0	0	0	0	0	0	0	0	0	0	0	0	0	0	0	0	0	0	0	0	0	0	0	0	0	0	0	0	0	0	0	0	0	0	0	0	0	0	0	0	0	0	0	0	0	0
Sample428	0	0	0	0	0	0	0	0	0	0	0	0	0	0	0	0	0	0	0	0	0	0	0	0	0	0	0	0	0	0	23.792430658739786	23.792430658739786	23.792430658739786	23.792430658739786	23.792430658739786	23.792430658739786	23.792430658739786	23.792430658739786	23.792430658739786	23.792430658739786	23.792430658739786	23.792430658739786	23.792430658739786	23.792430658739786	23.792430658739786	23.792430658739786	23.792430658739786	23.792430658739786	23.792430658739786
Sample429	0	0	0	0	0	0	0	0	0	0	0	0	0	0	0	0	0	0	0	0	0	0	0	17.596068071618213	17.596068071618213	17.596068071618213	17.596068071618213	17.596068071618213	17.596068071618213	17.596068071618213	17.596068071618213	17.596068071618213	17.596068071618213	17.596068071618213	17.596068071618213	17.596068071618213	17.596068071618213	17.596068071618213	17.596068071618213	17.596068071618213	17.596068071618213	17.596068071618213	17.596068071618213	17.596068071618213	17.596068071618213	17.596068071618213	17.596068071618213	17.596068071618213	17.596068071618213
Sample430	49.38672487557693	49.38672487557693	49.38672487557693	49.38672487557693	49.38672487557693	49.38672487557693	49.38672487557693	49.38672487557693	49.38672487557693	49.38672487557693	49.38672487557693	49.38672487557693	49.38672487557693	49.38672487557693	49.38672487557693	49.38672487557693	49.38672487557693	49.38672487557693	49.38672487557693	49.38672487557693	49.38672487557693	49.38672487557693	49.38672487557693	49.38672487557693	49.38672487557693	49.38672487557693	49.38672487557693	49.38672487557693	49.38672487557693	49.38672487557693	49.38672487557693	49.38672487557693	49.38672487557693	49.38672487557693	49.38672487557693	49.38672487557693	49.38672487557693	49.38672487557693	49.38672487557693	49.38672487557693	49.38672487557693	49.38672487557693	49.38672487557693	49.38672487557693	49.38672487557693	49.38672487557693	49.38672487557693	49.38672487557693	49.38672487557693
Sample431	0	0	0	0	0	0	0	0	0	0	0	0	0	0	0	0	0	0	0	0	0	0	0	0	0	0	0	0	0	0	0	0	0	0	0	0	0	0	0	0	0	0	0	0	0	0	0	39.71743409414563	39.71743409414563
Sample432	0	0	0	0	0	0	0	0	0	0	0	0	0	0	0	0	0	0	0	0	0	0	0	0	0	0	0	0	0	0	0	0	0	0	0	0	0	0	0	0	0	0	0	0	0	0	0	0	0
Sample433	0	0	0	0	0	0	0	0	0	0	0	0	0	0	0	0	0	0	0	0	0	0	0	0	0	0	0	0	0	0	0	0	0	0	0	0	0	0	0	0	0	0	0	0	0	0	0	0	0
Sample434	0	0	0	0	0	0	0	0	0	0	0	0	0	0	0	0	0	0	0	0	0	0	0	0	0	0	0	0	0	0	0	0	0	0	0	0	0	0	0	0	0	0	0	0	0	0	0	0	0
Sample435	0	0	0	0	0	0	0	0	0	0	0	0	0	0	0	0	0	0	0	0	0	0	0	0	0	0	0	0	0	0	0	0	0	0	0	0	0	0	0	0	0	0	0	0	0	0	0	0	0
Sample436	0	0	0	0	0	0	0	0	0	0	0	0	0	0	0	0	0	0	0	0	0	0	0	0	0	0	26.910562105137203	26.910562105137203	26.910562105137203	26.910562105137203	26.910562105137203	26.910562105137203	26.910562105137203	26.910562105137203	26.910562105137203	26.910562105137203	26.910562105137203	26.910562105137203	26.910562105137203	26.910562105137203	26.910562105137203	26.910562105137203	26.910562105137203	26.910562105137203	26.910562105137203	26.910562105137203	26.910562105137203	26.910562105137203	26.910562105137203
Sample437	0	0	0	0	0	0	0	0	0	0	0	0	0	0	0	0	0	0	0	0	0	0	0	0	0	0	0	0	0	0	0	0	0	0	0	0	0	0	0	0	0	0	0	0	0	0	0	0	0
Sample438	0	0	0	0	0	0	0	0	0	0	0	0	0	0	0	0	0	0	0	0	0	0	0	0	0	0	0	0	0	0	0	0	0	0	0	0	0	0	0	0	0	0	0	0	0	25.495293826890936	25.495293826890936	25.495293826890936	25.495293826890936
Sample439	0	0	0	0	0	0	0	0	0	0	0	0	0	0	0	0	0	0	0	0	0	0	0	0	0	0	0	0	0	0	0	0	0	0	0	0	0	0	0	0	0	0	0	0	0	0	0	0	0
Sample440	0	0	0	0	0	0	0	0	0	0	0	0	0	0	0	0	0	0	0	0	0	0	0	0	0	0	0	0	0	0	0	0	0	0	0	0	0	0	0	0	0	0	0	0	0	0	0	0	0
Sample441	0	0	0	0	0	0	0	0	0	0	0	0	0	0	0	0	0	0	0	0	0	0	0	0	0	0	0	0	0	0	0	0	0	0	0	0	0	0	16.92495023455459	16.92495023455459	16.92495023455459	16.92495023455459	16.92495023455459	16.92495023455459	16.92495023455459	16.92495023455459	16.92495023455459	16.92495023455459	16.92495023455459
Sample442	0	0	0	0	0	0	0	0	0	0	0	0	0	0	0	0	0	45.65083344780681	45.65083344780681	45.65083344780681	45.65083344780681	45.65083344780681	45.65083344780681	45.65083344780681	45.65083344780681	45.65083344780681	45.65083344780681	45.65083344780681	45.65083344780681	45.65083344780681	45.65083344780681	45.65083344780681	45.65083344780681	45.65083344780681	45.65083344780681	45.65083344780681	45.65083344780681	45.65083344780681	45.65083344780681	45.65083344780681	45.65083344780681	45.65083344780681	45.65083344780681	45.65083344780681	45.65083344780681	45.65083344780681	45.65083344780681	45.65083344780681	45.65083344780681
Sample443	0	0	0	0	0	0	0	0	0	0	0	0	0	0	0	0	0	0	0	0	0	0	0	0	0	0	0	0	0	0	0	0	0	0	0	0	0	0	0	0	0	0	0	0	0	0	0	0	0
Sample444	0	0	0	0	0	0	0	0	0	0	0	0	0	0	0	0	0	0	0	0	0	0	0	0	0	0	0	0	0	0	0	0	0	0	0	0	0	0	0	0	0	0	0	0	0	0	0	0	0
Sample445	0	0	0	0	0	0	0	0	0	0	0	0	0	0	0	0	0	0	0	0	0	0	0	0	0	0	0	0	0	0	0	0	0	0	0	0	0	0	0	0	0	0	0	0	0	0	0	0	0
Sample446	21.269923667631396	21.269923667631396	21.269923667631396	21.269923667631396	21.269923667631396	21.269923667631396	21.269923667631396	21.269923667631396	21.269923667631396	21.269923667631396	21.269923667631396	21.269923667631396	21.269923667631396	21.269923667631396	21.269923667631396	21.269923667631396	21.269923667631396	21.269923667631396	21.269923667631396	21.269923667631396	21.269923667631396	21.269923667631396	21.269923667631396	21.269923667631396	21.269923667631396	21.269923667631396	21.269923667631396	21.269923667631396	21.269923667631396	21.269923667631396	21.269923667631396	21.269923667631396	21.269923667631396	21.269923667631396	21.269923667631396	21.269923667631396	21.269923667631396	21.269923667631396	21.269923667631396	21.269923667631396	21.269923667631396	21.269923667631396	21.269923667631396	21.269923667631396	21.269923667631396	21.269923667631396	21.269923667631396	21.269923667631396	21.269923667631396
Sample447	0	0	0	0	0	38.228205649182954	38.228205649182954	38.228205649182954	38.228205649182954	38.228205649182954	38.228205649182954	38.228205649182954	38.228205649182954	38.228205649182954	38.228205649182954	38.228205649182954	38.228205649182954	38.228205649182954	38.228205649182954	38.228205649182954	38.228205649182954	38.228205649182954	38.228205649182954	38.228205649182954	38.228205649182954	38.228205649182954	38.228205649182954	38.228205649182954	38.228205649182954	38.228205649182954	38.228205649182954	38.228205649182954	38.228205649182954	38.228205649182954	38.228205649182954	38.228205649182954	38.228205649182954	38.228205649182954	38.228205649182954	38.228205649182954	38.228205649182954	38.228205649182954	38.228205649182954	38.228205649182954	38.228205649182954	38.228205649182954	38.228205649182954	38.228205649182954	38.228205649182954
Sample448	0	0	0	0	30.671232840649697	30.671232840649697	30.671232840649697	30.671232840649697	30.671232840649697	30.671232840649697	30.671232840649697	30.671232840649697	30.671232840649697	30.671232840649697	30.671232840649697	30.671232840649697	30.671232840649697	30.671232840649697	30.671232840649697	30.671232840649697	30.671232840649697	30.671232840649697	30.671232840649697	30.671232840649697	30.671232840649697	30.671232840649697	30.671232840649697	30.671232840649697	30.671232840649697	30.671232840649697	30.671232840649697	30.671232840649697	30.671232840649697	30.671232840649697	30.671232840649697	30.671232840649697	30.671232840649697	30.671232840649697	30.671232840649697	30.671232840649697	30.671232840649697	30.671232840649697	30.671232840649697	30.671232840649697	30.671232840649697	30.671232840649697	30.671232840649697	30.671232840649697	30.671232840649697
Sample449	0	0	0	0	0	0	0	0	0	0	0	0	0	0	0	0	0	0	0	0	0	0	0	0	0	0	0	0	0	0	0	0	0	0	0	0	0	0	0	0	0	0	0	0	0	0	0	0	0
Sample450	0	0	0	0	0	0	0	0	0	0	46.418251306722425	46.418251306722425	46.418251306722425	46.418251306722425	46.418251306722425	46.418251306722425	46.418251306722425	46.418251306722425	46.418251306722425	46.418251306722425	46.418251306722425	46.418251306722425	46.418251306722425	46.418251306722425	46.418251306722425	46.418251306722425	46.418251306722425	46.418251306722425	46.418251306722425	46.418251306722425	46.418251306722425	46.418251306722425	46.418251306722425	46.418251306722425	46.418251306722425	46.418251306722425	46.418251306722425	46.418251306722425	46.418251306722425	46.418251306722425	46.418251306722425	46.418251306722425	46.418251306722425	46.418251306722425	46.418251306722425	46.418251306722425	46.418251306722425	46.418251306722425	46.418251306722425
Sample451	0	0	0	29.561000303502894	29.561000303502894	29.561000303502894	29.561000303502894	29.561000303502894	29.561000303502894	29.561000303502894	29.561000303502894	29.561000303502894	29.561000303502894	29.561000303502894	29.561000303502894	29.561000303502894	29.561000303502894	29.561000303502894	29.561000303502894	29.561000303502894	29.561000303502894	29.561000303502894	29.561000303502894	29.561000303502894	29.561000303502894	29.561000303502894	29.561000303502894	29.561000303502894	29.561000303502894	29.561000303502894	29.561000303502894	29.561000303502894	29.561000303502894	29.561000303502894	29.561000303502894	29.561000303502894	29.561000303502894	29.561000303502894	29.561000303502894	29.561000303502894	29.561000303502894	29.561000303502894	29.561000303502894	29.561000303502894	29.561000303502894	29.561000303502894	29.561000303502894	29.561000303502894	29.561000303502894
Sample452	0	47.656181918032544	47.656181918032544	47.656181918032544	47.656181918032544	47.656181918032544	47.656181918032544	47.656181918032544	47.656181918032544	47.656181918032544	47.656181918032544	47.656181918032544	47.656181918032544	47.656181918032544	47.656181918032544	47.656181918032544	47.656181918032544	47.656181918032544	47.656181918032544	47.656181918032544	47.656181918032544	47.656181918032544	47.656181918032544	47.656181918032544	47.656181918032544	47.656181918032544	47.656181918032544	47.656181918032544	47.656181918032544	47.656181918032544	47.656181918032544	47.656181918032544	47.656181918032544	47.656181918032544	47.656181918032544	47.656181918032544	47.656181918032544	47.656181918032544	47.656181918032544	47.656181918032544	47.656181918032544	47.656181918032544	47.656181918032544	47.656181918032544	47.656181918032544	47.656181918032544	47.656181918032544	47.656181918032544	47.656181918032544
Sample453	0	0	0	0	0	0	0	0	0	0	0	0	0	0	0	0	0	0	0	0	0	0	0	0	0	0	0	0	0	0	0	0	0	0	0	0	0	0	0	0	0	0	0	0	0	0	0	0	0
Sample454	65.74837328304807	65.74837328304807	65.74837328304807	65.74837328304807	65.74837328304807	65.74837328304807	65.74837328304807	65.74837328304807	65.74837328304807	65.74837328304807	65.74837328304807	65.74837328304807	65.74837328304807	65.74837328304807	65.74837328304807	65.74837328304807	65.74837328304807	65.74837328304807	65.74837328304807	65.74837328304807	65.74837328304807	65.74837328304807	65.74837328304807	65.74837328304807	65.74837328304807	65.74837328304807	65.74837328304807	65.74837328304807	65.74837328304807	65.74837328304807	65.74837328304807	65.74837328304807	65.74837328304807	65.74837328304807	65.74837328304807	65.74837328304807	65.74837328304807	65.74837328304807	65.74837328304807	65.74837328304807	65.74837328304807	65.74837328304807	65.74837328304807	65.74837328304807	65.74837328304807	65.74837328304807	65.74837328304807	65.74837328304807	65.74837328304807
Sample455	0	0	0	0	0	0	0	0	0	0	0	0	0	0	0	0	0	0	0	0	0	0	0	0	0	0	0	0	0	0	0	0	0	0	0	0	0	0	0	0	0	0	0	0	0	0	0	0	0
Sample456	0	0	0	0	0	0	0	0	0	0	0	0	0	0	0	0	0	0	0	0	0	0	0	0	0	0	0	0	0	0	0	0	0	0	0	0	0	0	0	0	0	0	0	0	0	0	0	0	0
Sample457	0	0	0	0	0	0	0	0	0	0	0	0	0	0	0	0	0	0	0	0	0	0	0	0	0	0	0	0	0	0	0	0	0	0	0	0	0	0	0	0	0	0	0	0	0	0	0	0	0
Sample458	0	0	0	0	0	0	0	0	0	0	0	0	0	0	0	0	0	0	0	0	0	0	0	0	27.249426817986976	27.249426817986976	27.249426817986976	27.249426817986976	27.249426817986976	27.249426817986976	27.249426817986976	27.249426817986976	27.249426817986976	27.249426817986976	27.249426817986976	27.249426817986976	27.249426817986976	27.249426817986976	27.249426817986976	27.249426817986976	27.249426817986976	27.249426817986976	27.249426817986976	27.249426817986976	27.249426817986976	27.249426817986976	27.249426817986976	27.249426817986976	27.249426817986976
Sample459	0	0	0	0	0	0	0	0	0	0	0	0	0	0	0	0	0	0	0	0	0	0	0	0	0	0	0	0	0	0	0	0	0	0	0	51.48410087539348	51.48410087539348	51.48410087539348	51.48410087539348	51.48410087539348	51.48410087539348	51.48410087539348	51.48410087539348	51.48410087539348	51.48410087539348	51.48410087539348	51.48410087539348	51.48410087539348	51.48410087539348
Sample460	0	0	0	0	0	0	0	0	0	0	0	0	0	0	0	0	0	0	0	0	0	0	0	0	0	0	0	0	0	0	0	0	0	0	0	0	0	0	0	0	0	0	0	0	0	0	0	0	0
Sample461	0	0	0	0	0	0	0	0	0	0	0	0	0	0	0	0	0	0	0	0	0	0	0	0	0	0	0	0	0	0	0	0	0	0	0	0	0	0	0	0	0	0	0	0	0	0	0	0	0
Sample462	0	0	0	0	0	0	0	0	0	0	0	0	0	0	0	19.139785881900917	19.139785881900917	19.139785881900917	19.139785881900917	19.139785881900917	19.139785881900917	19.139785881900917	19.139785881900917	19.139785881900917	19.139785881900917	19.139785881900917	19.139785881900917	19.139785881900917	19.139785881900917	19.139785881900917	19.139785881900917	19.139785881900917	19.139785881900917	19.139785881900917	19.139785881900917	19.139785881900917	19.139785881900917	19.139785881900917	19.139785881900917	19.139785881900917	19.139785881900917	19.139785881900917	19.139785881900917	19.139785881900917	19.139785881900917	19.139785881900917	19.139785881900917	19.139785881900917	19.139785881900917
Sample463	0	0	0	0	0	0	0	0	0	0	0	0	0	0	0	0	0	0	0	0	0	0	0	0	0	0	0	0	0	0	0	0	0	0	0	0	25.90709243202072	25.90709243202072	25.90709243202072	25.90709243202072	25.90709243202072	25.90709243202072	25.90709243202072	25.90709243202072	25.90709243202072	25.90709243202072	25.90709243202072	25.90709243202072	25.90709243202072
Sample464	0	0	0	0	0	0	0	0	0	0	0	0	0	0	0	0	0	0	0	0	0	0	0	0	0	0	0	0	0	0	0	0	0	0	0	0	0	0	0	0	0	0	0	0	0	0	0	0	0
Sample465	0	0	0	0	0	0	0	0	0	0	0	0	0	0	23.082579716190413	23.082579716190413	23.082579716190413	23.082579716190413	23.082579716190413	23.082579716190413	23.082579716190413	23.082579716190413	23.082579716190413	23.082579716190413	23.082579716190413	23.082579716190413	23.082579716190413	23.082579716190413	23.082579716190413	23.082579716190413	23.082579716190413	23.082579716190413	23.082579716190413	23.082579716190413	23.082579716190413	23.082579716190413	23.082579716190413	23.082579716190413	23.082579716190413	23.082579716190413	23.082579716190413	23.082579716190413	23.082579716190413	23.082579716190413	23.082579716190413	23.082579716190413	23.082579716190413	23.082579716190413	23.082579716190413
Sample466	0	0	0	0	0	0	0	0	0	0	0	0	0	0	0	0	0	0	0	0	0	0	0	0	0	0	0	0	0	0	0	17.892126682969685	17.892126682969685	17.892126682969685	17.892126682969685	17.892126682969685	17.892126682969685	17.892126682969685	17.892126682969685	17.892126682969685	17.892126682969685	17.892126682969685	17.892126682969685	17.892126682969685	17.892126682969685	17.892126682969685	17.892126682969685	17.892126682969685	17.892126682969685
Sample467	0	0	0	0	0	0	0	0	0	0	0	0	0	0	0	0	0	0	0	0	0	0	0	0	0	0	0	0	0	0	0	0	0	0	0	0	0	0	0	0	0	0	0	0	0	0	0	0	0
Sample468	0	0	0	0	0	0	0	0	0	0	0	0	0	0	0	0	0	0	0	0	0	0	0	0	0	0	0	0	0	0	0	0	0	0	0	0	0	0	0	0	0	0	0	0	0	0	0	0	0
Sample469	0	0	0	0	0	0	0	0	0	0	0	0	0	0	0	0	0	0	0	0	0	0	0	0	0	0	0	0	0	0	0	0	0	0	0	0	0	0	0	0	0	0	0	0	0	0	0	0	0
Sample470	0	0	0	0	0	0	0	0	0	0	0	0	0	0	0	0	0	0	0	0	0	0	0	0	16.40657679660526	16.40657679660526	16.40657679660526	16.40657679660526	16.40657679660526	16.40657679660526	16.40657679660526	16.40657679660526	16.40657679660526	16.40657679660526	16.40657679660526	16.40657679660526	16.40657679660526	16.40657679660526	16.40657679660526	16.40657679660526	16.40657679660526	16.40657679660526	16.40657679660526	16.40657679660526	16.40657679660526	16.40657679660526	16.40657679660526	16.40657679660526	16.40657679660526
Sample471	0	0	0	0	0	0	0	0	0	0	0	0	0	0	0	0	0	0	0	0	0	0	0	0	0	0	0	0	0	0	0	0	0	0	0	0	0	0	0	0	0	0	0	0	0	0	0	0	0
Sample472	0	0	0	0	0	0	0	0	0	0	0	0	0	0	0	0	0	0	0	0	0	0	0	0	0	0	0	0	0	0	0	0	0	0	0	0	0	0	0	0	0	19.41661607713668	19.41661607713668	19.41661607713668	19.41661607713668	19.41661607713668	19.41661607713668	19.41661607713668	19.41661607713668
Sample473	0	0	0	0	0	0	0	0	0	0	0	0	0	0	0	0	0	0	0	0	0	0	0	0	0	0	0	0	0	0	0	0	0	0	0	0	0	0	0	0	0	0	0	0	0	0	0	0	0
Sample474	0	0	0	0	0	0	0	0	0	0	0	0	0	0	0	0	0	0	0	0	0	0	0	0	0	0	0	0	0	0	0	0	0	0	0	0	0	0	0	0	0	0	0	0	0	0	0	0	0
Sample475	0	0	0	0	0	0	0	0	0	0	0	0	0	0	0	0	0	0	0	0	0	0	0	0	0	0	0	0	0	0	0	0	0	0	0	0	0	0	0	0	0	0	0	0	0	0	0	0	0
Sample476	39.94651078812368	39.94651078812368	39.94651078812368	39.94651078812368	39.94651078812368	39.94651078812368	39.94651078812368	39.94651078812368	39.94651078812368	39.94651078812368	39.94651078812368	39.94651078812368	39.94651078812368	39.94651078812368	39.94651078812368	39.94651078812368	39.94651078812368	39.94651078812368	39.94651078812368	39.94651078812368	39.94651078812368	39.94651078812368	39.94651078812368	39.94651078812368	39.94651078812368	39.94651078812368	39.94651078812368	39.94651078812368	39.94651078812368	39.94651078812368	39.94651078812368	39.94651078812368	39.94651078812368	39.94651078812368	39.94651078812368	39.94651078812368	39.94651078812368	39.94651078812368	39.94651078812368	39.94651078812368	39.94651078812368	39.94651078812368	39.94651078812368	39.94651078812368	39.94651078812368	39.94651078812368	39.94651078812368	39.94651078812368	39.94651078812368
Sample477	0	0	0	0	0	0	0	0	0	0	0	0	0	0	0	0	0	0	0	0	0	0	0	0	0	0	0	0	0	0	0	0	0	0	0	0	0	0	0	0	0	0	0	0	0	0	0	0	0
Sample478	0	0	0	0	0	0	0	0	0	0	0	0	0	0	0	0	0	0	0	0	0	0	0	0	0	0	0	0	0	0	0	0	0	0	0	0	0	0	0	0	0	0	0	0	0	0	0	0	0
Sample479	0	0	0	0	0	0	0	0	0	0	0	0	0	0	0	0	0	0	0	0	0	0	0	0	0	0	0	0	0	0	0	0	0	0	0	0	0	0	0	0	0	0	0	0	0	0	0	0	0
Sample480	0	0	0	0	0	0	0	0	0	0	0	0	0	0	0	0	0	0	0	0	0	0	0	0	0	0	0	0	0	0	0	0	0	0	0	0	0	0	0	0	0	0	0	0	0	0	0	0	0
Sample481	0	0	0	0	0	0	0	0	0	0	0	0	0	0	0	0	0	0	0	0	0	0	0	0	0	0	0	0	0	0	0	0	0	0	0	0	0	0	0	0	0	0	0	0	0	0	0	0	0
Sample482	0	0	0	0	0	0	0	0	0	0	0	0	0	0	0	0	0	0	0	0	0	0	0	0	0	0	0	0	0	0	0	0	0	0	0	0	0	0	0	0	0	0	0	0	0	0	0	0	0
Sample483	0	0	0	0	0	0	0	0	0	0	0	0	0	30.437899918404323	30.437899918404323	30.437899918404323	30.437899918404323	30.437899918404323	30.437899918404323	30.437899918404323	30.437899918404323	30.437899918404323	30.437899918404323	30.437899918404323	30.437899918404323	30.437899918404323	30.437899918404323	30.437899918404323	30.437899918404323	30.437899918404323	30.437899918404323	30.437899918404323	30.437899918404323	30.437899918404323	30.437899918404323	30.437899918404323	30.437899918404323	30.437899918404323	30.437899918404323	30.437899918404323	30.437899918404323	30.437899918404323	30.437899918404323	30.437899918404323	30.437899918404323	30.437899918404323	30.437899918404323	30.437899918404323	30.437899918404323
Sample484	0	0	0	0	0	0	0	0	0	0	0	0	0	0	0	0	0	0	0	0	0	0	0	0	0	0	0	0	0	0	0	0	0	0	0	0	0	0	0	0	0	0	0	0	0	0	0	0	0
Sample485	0	0	0	0	0	0	0	0	0	0	0	0	0	0	0	0	0	0	0	0	0	0	0	0	0	0	0	0	0	0	0	0	0	0	0	0	0	0	0	0	0	0	17.649793759936795	17.649793759936795	17.649793759936795	17.649793759936795	17.649793759936795	17.649793759936795	17.649793759936795
Sample486	0	0	0	0	0	0	0	0	0	0	0	0	0	0	0	0	0	0	0	0	0	0	0	0	0	0	0	0	0	0	0	0	0	0	0	0	0	0	0	0	0	0	0	0	0	0	0	0	0
Sample487	0	0	0	0	0	0	0	0	0	0	0	0	0	0	0	0	0	0	0	0	0	0	0	0	0	0	0	0	0	0	0	0	0	0	0	0	0	0	0	0	0	0	0	0	0	0	0	0	0
Sample488	0	0	0	0	0	0	0	0	0	0	0	0	0	0	0	0	0	0	0	0	0	0	0	0	0	0	0	0	0	0	0	0	0	0	0	0	0	0	0	0	24.616587337033135	24.616587337033135	24.616587337033135	24.616587337033135	24.616587337033135	24.616587337033135	24.616587337033135	24.616587337033135	24.616587337033135
Sample489	0	0	0	0	0	0	0	0	0	0	0	0	0	0	0	0	0	0	0	0	0	0	0	0	0	0	0	0	0	0	0	19.405335088498962	19.405335088498962	19.405335088498962	19.405335088498962	19.405335088498962	19.405335088498962	19.405335088498962	19.405335088498962	19.405335088498962	19.405335088498962	19.405335088498962	19.405335088498962	19.405335088498962	19.405335088498962	19.405335088498962	19.405335088498962	19.405335088498962	19.405335088498962
Sample490	0	0	0	0	0	0	0	0	0	0	0	0	0	0	0	0	0	0	0	0	0	0	18.627281340131077	18.627281340131077	18.627281340131077	18.627281340131077	18.627281340131077	18.627281340131077	18.627281340131077	18.627281340131077	18.627281340131077	18.627281340131077	18.627281340131077	18.627281340131077	18.627281340131077	18.627281340131077	18.627281340131077	18.627281340131077	18.627281340131077	18.627281340131077	18.627281340131077	18.627281340131077	18.627281340131077	18.627281340131077	18.627281340131077	18.627281340131077	18.627281340131077	18.627281340131077	18.627281340131077
Sample491	0	0	0	0	0	0	0	0	0	0	0	0	0	0	0	0	0	0	0	0	0	0	0	0	0	0	0	0	0	0	0	0	0	0	0	0	0	0	0	0	0	0	0	0	0	0	0	0	0
Sample492	0	0	0	0	0	0	0	0	0	0	0	0	0	0	0	0	0	0	0	0	0	0	0	0	0	0	0	0	0	0	0	0	0	0	0	0	0	0	0	0	0	0	0	0	0	0	0	0	0
Sample493	0	0	0	0	0	0	0	0	0	0	0	0	0	0	0	0	0	0	0	0	0	0	0	0	0	0	0	0	0	0	0	0	0	0	0	0	0	0	0	0	0	0	0	0	0	0	0	0	0
Sample494	0	0	0	0	0	0	0	0	0	0	0	0	0	0	0	0	0	0	0	0	0	0	0	0	0	0	0	0	0	0	0	0	0	0	0	0	0	0	0	0	0	0	0	0	0	0	0	0	0
Sample495	0	0	0	0	0	0	0	0	0	0	0	0	0	0	0	0	0	0	0	30.288734919489897	30.288734919489897	30.288734919489897	30.288734919489897	30.288734919489897	30.288734919489897	30.288734919489897	30.288734919489897	30.288734919489897	30.288734919489897	30.288734919489897	30.288734919489897	30.288734919489897	30.288734919489897	30.288734919489897	30.288734919489897	30.288734919489897	30.288734919489897	30.288734919489897	30.288734919489897	30.288734919489897	30.288734919489897	30.288734919489897	30.288734919489897	30.288734919489897	30.288734919489897	30.288734919489897	30.288734919489897	30.288734919489897	30.288734919489897
Sample496	0	0	0	0	0	0	0	0	0	0	0	0	0	0	0	0	0	0	0	0	0	0	0	0	0	0	0	0	0	0	0	0	0	0	0	0	0	0	0	0	0	0	0	0	0	0	0	0	0
Sample497	0	0	0	0	0	0	0	0	0	0	0	0	0	0	0	0	0	0	0	0	0	0	0	0	0	0	0	0	0	0	0	0	0	0	0	0	0	0	0	0	0	0	0	0	0	0	0	0	0
Sample498	0	0	0	0	0	47.26431682528145	47.26431682528145	47.26431682528145	47.26431682528145	47.26431682528145	47.26431682528145	47.26431682528145	47.26431682528145	47.26431682528145	47.26431682528145	47.26431682528145	47.26431682528145	47.26431682528145	47.26431682528145	47.26431682528145	47.26431682528145	47.26431682528145	47.26431682528145	47.26431682528145	47.26431682528145	47.26431682528145	47.26431682528145	47.26431682528145	47.26431682528145	47.26431682528145	47.26431682528145	47.26431682528145	47.26431682528145	47.26431682528145	47.26431682528145	47.26431682528145	47.26431682528145	47.26431682528145	47.26431682528145	47.26431682528145	47.26431682528145	47.26431682528145	47.26431682528145	47.26431682528145	47.26431682528145	47.26431682528145	47.26431682528145	47.26431682528145	47.26431682528145
Sample499	0	0	0	0	0	0	0	0	0	0	0	0	0	0	0	0	0	0	0	0	0	0	0	0	0	0	0	0	0	0	0	0	0	0	0	0	0	0	0	0	0	0	0	0	0	0	0	0	0
Sample500	0	0	0	0	0	0	0	0	0	0	0	0	0	0	0	0	0	0	0	0	0	0	0	0	0	0	0	0	0	0	0	0	0	0	0	13.67852951645179	13.67852951645179	13.67852951645179	13.67852951645179	13.67852951645179	13.67852951645179	13.67852951645179	13.67852951645179	13.67852951645179	13.67852951645179	13.67852951645179	13.67852951645179	13.67852951645179	13.67852951645179
Sample501	0	0	0	0	0	0	0	0	0	0	0	0	0	0	0	0	0	0	0	0	0	0	0	0	0	0	0	0	0	0	0	0	0	0	0	0	0	0	0	0	0	0	0	0	0	0	0	0	0
Sample502	0	0	0	0	0	0	0	0	0	0	0	0	0	0	0	0	0	0	0	0	0	0	0	0	0	0	0	0	0	0	0	0	0	0	0	0	0	0	0	0	0	0	0	0	0	0	0	0	0
Sample503	0	0	0	0	0	0	0	0	0	0	0	0	0	0	0	0	0	0	0	0	0	0	0	0	0	0	0	0	0	0	0	0	0	0	0	0	0	0	0	0	0	0	0	0	0	0	0	0	0
Sample504	0	0	0	0	0	0	0	0	0	0	0	0	0	0	0	0	0	0	0	0	0	0	0	0	0	0	0	0	0	0	0	0	0	0	0	0	0	0	0	0	0	0	0	0	0	0	0	0	0
Sample505	0	0	0	0	0	0	0	0	0	0	0	0	0	0	0	0	0	0	0	0	0	0	0	0	0	0	0	0	0	0	0	0	0	0	0	0	0	0	0	0	0	0	0	0	0	0	0	0	0
Sample506	0	0	0	0	0	0	0	0	0	0	0	0	0	0	0	0	0	0	0	0	0	0	0	0	0	0	0	0	0	0	0	0	0	0	0	0	0	0	0	0	0	0	0	0	0	0	0	0	0
Sample507	0	0	0	0	0	0	0	0	0	0	0	0	0	0	0	0	0	0	0	0	0	0	0	0	0	0	0	0	0	0	0	0	0	0	0	0	0	0	0	0	0	0	0	0	0	0	0	0	0
Sample508	0	0	0	0	0	0	0	0	0	0	0	0	0	0	0	0	0	0	0	0	0	0	0	0	0	0	0	0	0	0	0	0	0	0	0	0	0	0	0	0	9.89078407876272	9.89078407876272	9.89078407876272	9.89078407876272	9.89078407876272	9.89078407876272	9.89078407876272	9.89078407876272	9.89078407876272
Sample509	0	0	0	0	0	0	0	0	0	0	0	0	0	0	0	0	0	0	0	0	0	0	0	0	0	0	0	0	0	0	0	0	0	0	0	0	0	0	0	0	0	0	0	0	0	0	0	0	0
Sample510	0	0	0	0	0	0	0	0	0	0	0	0	0	0	0	0	0	0	0	0	0	0	0	0	0	0	0	0	0	0	0	0	0	0	0	0	0	0	0	0	0	0	0	0	0	0	0	0	0
Sample511	0	0	0	0	0	0	0	0	0	0	0	0	0	0	0	0	0	0	0	0	0	0	0	0	0	0	0	0	0	0	0	24.884910511573995	24.884910511573995	24.884910511573995	24.884910511573995	24.884910511573995	24.884910511573995	24.884910511573995	24.884910511573995	24.884910511573995	24.884910511573995	24.884910511573995	24.884910511573995	24.884910511573995	24.884910511573995	24.884910511573995	24.884910511573995	24.884910511573995	24.884910511573995
Sample512	0	0	0	0	0	0	0	0	0	0	0	0	0	0	0	0	0	0	0	0	0	0	0	0	0	0	0	0	0	0	0	0	0	0	0	0	0	0	0	0	0	0	0	0	0	0	0	0	0
Sample513	68.33755374741837	68.33755374741837	68.33755374741837	68.33755374741837	68.33755374741837	68.33755374741837	68.33755374741837	68.33755374741837	68.33755374741837	68.33755374741837	68.33755374741837	68.33755374741837	68.33755374741837	68.33755374741837	68.33755374741837	68.33755374741837	68.33755374741837	68.33755374741837	68.33755374741837	68.33755374741837	68.33755374741837	68.33755374741837	68.33755374741837	68.33755374741837	68.33755374741837	68.33755374741837	68.33755374741837	68.33755374741837	68.33755374741837	68.33755374741837	68.33755374741837	68.33755374741837	68.33755374741837	68.33755374741837	68.33755374741837	68.33755374741837	68.33755374741837	68.33755374741837	68.33755374741837	68.33755374741837	68.33755374741837	68.33755374741837	68.33755374741837	68.33755374741837	68.33755374741837	68.33755374741837	68.33755374741837	68.33755374741837	68.33755374741837
Sample514	0	0	0	0	0	0	0	0	0	0	0	0	0	0	0	0	0	0	0	0	0	0	0	0	0	0	0	0	0	0	0	0	0	0	0	0	0	0	0	0	0	0	0	0	0	0	0	0	0
Sample515	0	0	0	0	0	0	0	0	0	0	0	0	0	0	0	0	0	0	0	0	0	0	0	0	0	0	0	0	0	0	0	0	0	0	0	0	0	0	0	0	0	0	0	0	0	0	0	0	0
Sample516	0	0	0	0	0	0	0	0	0	0	0	0	0	0	0	0	0	0	0	0	0	0	0	0	0	0	0	0	0	0	0	0	0	0	0	0	0	0	0	0	0	0	0	0	0	0	0	0	0
Sample517	17.93912491901532	17.93912491901532	17.93912491901532	17.93912491901532	17.93912491901532	17.93912491901532	17.93912491901532	17.93912491901532	17.93912491901532	17.93912491901532	17.93912491901532	17.93912491901532	17.93912491901532	17.93912491901532	17.93912491901532	17.93912491901532	17.93912491901532	17.93912491901532	17.93912491901532	17.93912491901532	17.93912491901532	17.93912491901532	17.93912491901532	17.93912491901532	17.93912491901532	17.93912491901532	17.93912491901532	17.93912491901532	17.93912491901532	17.93912491901532	17.93912491901532	17.93912491901532	17.93912491901532	17.93912491901532	17.93912491901532	17.93912491901532	17.93912491901532	17.93912491901532	17.93912491901532	17.93912491901532	17.93912491901532	17.93912491901532	17.93912491901532	17.93912491901532	17.93912491901532	17.93912491901532	17.93912491901532	17.93912491901532	17.93912491901532
Sample518	0	0	0	0	0	0	0	0	0	0	0	0	0	0	0	0	0	0	0	0	0	0	0	0	0	0	0	0	0	0	0	0	0	0	0	0	0	0	0	0	0	0	0	0	0	0	0	0	0
Sample519	0	0	0	0	0	0	0	0	0	0	0	0	0	0	0	0	0	0	0	0	0	0	0	0	0	0	0	0	0	0	0	0	0	0	0	0	0	0	0	0	0	0	0	0	0	0	0	0	0
Sample520	0	0	0	0	0	0	0	0	0	0	0	0	0	0	0	0	0	0	0	12.364146809757374	12.364146809757374	12.364146809757374	12.364146809757374	12.364146809757374	12.364146809757374	12.364146809757374	12.364146809757374	12.364146809757374	12.364146809757374	12.364146809757374	12.364146809757374	12.364146809757374	12.364146809757374	12.364146809757374	12.364146809757374	12.364146809757374	12.364146809757374	12.364146809757374	12.364146809757374	12.364146809757374	12.364146809757374	12.364146809757374	12.364146809757374	12.364146809757374	12.364146809757374	12.364146809757374	12.364146809757374	12.364146809757374	12.364146809757374
Sample521	0	0	0	0	0	0	0	0	0	0	0	0	0	0	0	0	0	0	0	0	0	0	0	0	0	0	0	0	0	0	0	0	0	0	0	0	0	0	0	0	0	0	0	0	0	0	0	0	0
Sample522	0	0	0	0	0	0	0	0	0	0	0	0	0	0	0	0	0	0	0	0	0	0	0	0	0	0	0	0	0	0	0	0	0	0	0	0	0	0	0	0	0	0	0	0	0	0	0	0	0
Sample523	0	0	0	0	0	0	0	0	0	0	0	0	0	0	0	0	0	0	0	0	0	0	0	0	0	0	0	0	0	0	0	0	0	0	0	0	0	0	0	0	0	0	0	0	0	0	0	0	0
Sample524	0	0	0	0	0	0	0	0	0	0	0	0	0	0	0	0	0	0	0	0	0	0	0	0	0	0	0	0	0	0	0	0	0	0	0	0	0	0	0	0	0	0	0	0	0	0	0	0	0
Sample525	0	0	0	0	0	0	0	0	0	0	0	0	0	0	0	0	0	0	0	0	0	0	0	0	0	0	0	0	0	0	0	0	0	0	0	22.680775946341665	22.680775946341665	22.680775946341665	22.680775946341665	22.680775946341665	22.680775946341665	22.680775946341665	22.680775946341665	22.680775946341665	22.680775946341665	22.680775946341665	22.680775946341665	22.680775946341665	22.680775946341665
Sample526	0	0	0	0	0	0	0	0	0	0	0	0	0	0	0	0	0	0	0	0	0	0	0	0	0	0	0	0	0	0	0	0	0	0	0	0	0	0	0	0	0	0	0	0	0	0	0	0	0
Sample527	0	0	0	0	0	0	0	0	0	0	0	0	0	0	0	0	0	0	0	0	0	0	0	0	0	0	0	0	0	0	0	0	0	0	0	0	0	0	0	0	0	0	0	0	0	0	0	0	0
Sample528	0	0	0	0	0	0	0	0	0	0	0	0	0	0	0	0	0	0	0	0	0	0	0	0	0	0	0	0	0	0	0	0	0	0	0	0	0	0	0	0	0	0	0	0	0	0	0	0	0
Sample529	0	0	0	0	0	0	0	0	0	0	0	0	0	0	0	0	0	0	0	0	0	0	0	0	0	0	0	0	0	0	0	0	0	0	0	0	0	0	0	0	0	0	0	0	0	0	0	0	0
Sample530	0	0	0	0	0	0	0	0	0	0	0	0	0	0	0	0	0	0	0	0	0	0	0	0	0	0	0	0	0	0	0	0	0	0	0	0	0	0	0	0	0	0	0	0	0	0	0	0	0
Sample531	0	0	0	0	0	0	0	0	0	0	0	0	0	0	0	0	0	0	0	0	0	0	0	0	0	0	0	0	0	0	0	0	0	0	0	0	0	0	0	0	0	0	10.295524041894737	10.295524041894737	10.295524041894737	10.295524041894737	10.295524041894737	10.295524041894737	10.295524041894737
Sample532	0	0	0	0	0	0	0	0	0	0	0	0	0	0	0	0	0	0	0	0	0	0	0	0	0	0	0	0	0	0	0	0	0	0	0	0	0	0	0	0	0	0	0	0	0	0	0	0	0
Sample533	0	0	0	0	0	0	0	0	0	0	0	0	0	0	0	0	0	0	0	0	0	0	0	0	0	0	0	0	0	0	0	0	0	0	0	0	0	0	0	0	0	0	0	0	0	0	0	0	0
Sample534	0	0	0	0	0	0	0	0	0	0	0	0	0	0	0	0	0	0	0	0	0	0	0	0	0	0	0	0	0	0	0	0	0	0	0	0	0	0	0	0	0	0	0	0	0	0	0	0	0
Sample535	0	0	0	0	0	0	0	0	0	0	0	0	0	0	0	0	0	0	0	0	9.839789779240096	9.839789779240096	9.839789779240096	9.839789779240096	9.839789779240096	9.839789779240096	9.839789779240096	9.839789779240096	9.839789779240096	9.839789779240096	9.839789779240096	9.839789779240096	9.839789779240096	9.839789779240096	9.839789779240096	9.839789779240096	9.839789779240096	9.839789779240096	9.839789779240096	9.839789779240096	9.839789779240096	9.839789779240096	9.839789779240096	9.839789779240096	9.839789779240096	9.839789779240096	9.839789779240096	9.839789779240096	9.839789779240096
Sample536	29.69492766895603	29.69492766895603	29.69492766895603	29.69492766895603	29.69492766895603	29.69492766895603	29.69492766895603	29.69492766895603	29.69492766895603	29.69492766895603	29.69492766895603	29.69492766895603	29.69492766895603	29.69492766895603	29.69492766895603	29.69492766895603	29.69492766895603	29.69492766895603	29.69492766895603	29.69492766895603	29.69492766895603	29.69492766895603	29.69492766895603	29.69492766895603	29.69492766895603	29.69492766895603	29.69492766895603	29.69492766895603	29.69492766895603	29.69492766895603	29.69492766895603	29.69492766895603	29.69492766895603	29.69492766895603	29.69492766895603	29.69492766895603	29.69492766895603	29.69492766895603	29.69492766895603	29.69492766895603	29.69492766895603	29.69492766895603	29.69492766895603	29.69492766895603	29.69492766895603	29.69492766895603	29.69492766895603	29.69492766895603	29.69492766895603
Sample537	30.898221039895212	30.898221039895212	30.898221039895212	30.898221039895212	30.898221039895212	30.898221039895212	30.898221039895212	30.898221039895212	30.898221039895212	30.898221039895212	30.898221039895212	30.898221039895212	30.898221039895212	30.898221039895212	30.898221039895212	30.898221039895212	30.898221039895212	30.898221039895212	30.898221039895212	30.898221039895212	30.898221039895212	30.898221039895212	30.898221039895212	30.898221039895212	30.898221039895212	30.898221039895212	30.898221039895212	30.898221039895212	30.898221039895212	30.898221039895212	30.898221039895212	30.898221039895212	30.898221039895212	30.898221039895212	30.898221039895212	30.898221039895212	30.898221039895212	30.898221039895212	30.898221039895212	30.898221039895212	30.898221039895212	30.898221039895212	30.898221039895212	30.898221039895212	30.898221039895212	30.898221039895212	30.898221039895212	30.898221039895212	30.898221039895212
Sample538	0	0	0	0	0	0	0	0	0	0	0	0	0	0	0	0	0	0	0	0	0	0	0	0	0	0	0	0	0	37.16297203347373	37.16297203347373	37.16297203347373	37.16297203347373	37.16297203347373	37.16297203347373	37.16297203347373	37.16297203347373	37.16297203347373	37.16297203347373	37.16297203347373	37.16297203347373	37.16297203347373	37.16297203347373	37.16297203347373	37.16297203347373	37.16297203347373	37.16297203347373	37.16297203347373	37.16297203347373
Sample539	0	0	0	0	0	0	0	0	0	0	0	0	0	0	0	0	0	34.55998878695587	34.55998878695587	34.55998878695587	34.55998878695587	34.55998878695587	34.55998878695587	34.55998878695587	34.55998878695587	34.55998878695587	34.55998878695587	34.55998878695587	34.55998878695587	34.55998878695587	34.55998878695587	34.55998878695587	34.55998878695587	34.55998878695587	34.55998878695587	34.55998878695587	34.55998878695587	34.55998878695587	34.55998878695587	34.55998878695587	34.55998878695587	34.55998878695587	34.55998878695587	34.55998878695587	34.55998878695587	34.55998878695587	34.55998878695587	34.55998878695587	34.55998878695587
Sample540	0	0	0	0	0	0	0	0	0	0	0	0	0	0	0	0	0	0	0	0	0	0	0	0	0	0	0	0	0	0	0	0	0	0	0	0	0	0	0	0	0	0	0	0	0	0	0	0	0
Sample541	0	0	0	0	0	0	0	0	0	0	0	0	0	0	0	0	0	0	0	0	0	0	0	0	0	0	0	0	0	0	0	0	0	0	0	0	0	0	0	0	0	0	0	0	0	0	0	0	0
Sample542	40.41070945830974	40.41070945830974	40.41070945830974	40.41070945830974	40.41070945830974	40.41070945830974	40.41070945830974	40.41070945830974	40.41070945830974	40.41070945830974	40.41070945830974	40.41070945830974	40.41070945830974	40.41070945830974	40.41070945830974	40.41070945830974	40.41070945830974	40.41070945830974	40.41070945830974	40.41070945830974	40.41070945830974	40.41070945830974	40.41070945830974	40.41070945830974	40.41070945830974	40.41070945830974	40.41070945830974	40.41070945830974	40.41070945830974	40.41070945830974	40.41070945830974	40.41070945830974	40.41070945830974	40.41070945830974	40.41070945830974	40.41070945830974	40.41070945830974	40.41070945830974	40.41070945830974	40.41070945830974	40.41070945830974	40.41070945830974	40.41070945830974	40.41070945830974	40.41070945830974	40.41070945830974	40.41070945830974	40.41070945830974	40.41070945830974
Sample543	0	0	0	0	0	0	0	0	0	0	0	0	0	0	0	0	0	0	0	0	0	0	0	0	0	0	0	0	0	0	0	0	0	0	0	0	0	0	0	0	0	0	0	0	0	0	0	0	0
Sample544	0	0	0	0	0	0	0	0	0	0	0	0	0	0	0	0	0	0	0	0	0	0	0	0	0	0	0	0	0	0	0	0	0	0	0	0	0	0	0	0	0	0	0	0	0	0	0	0	0
Sample545	0	0	0	0	0	0	0	0	0	0	0	0	0	0	0	0	0	39.69774131654023	39.69774131654023	39.69774131654023	39.69774131654023	39.69774131654023	39.69774131654023	39.69774131654023	39.69774131654023	39.69774131654023	39.69774131654023	39.69774131654023	39.69774131654023	39.69774131654023	39.69774131654023	39.69774131654023	39.69774131654023	39.69774131654023	39.69774131654023	39.69774131654023	39.69774131654023	39.69774131654023	39.69774131654023	39.69774131654023	39.69774131654023	39.69774131654023	39.69774131654023	39.69774131654023	39.69774131654023	39.69774131654023	39.69774131654023	39.69774131654023	39.69774131654023
Sample546	0	0	0	0	0	0	0	0	0	0	0	0	0	0	0	0	0	0	0	0	0	0	0	0	0	0	0	0	0	0	0	0	0	0	0	0	0	0	0	0	0	0	0	0	0	9.487481138922522	9.487481138922522	9.487481138922522	9.487481138922522
Sample547	0	0	0	0	0	0	0	0	0	0	0	0	0	0	0	0	0	0	0	0	0	0	0	0	0	0	0	0	0	0	0	0	0	0	0	0	0	0	0	0	0	0	0	0	0	0	0	0	0
Sample548	0	0	0	0	0	0	0	0	22.39254754426923	22.39254754426923	22.39254754426923	22.39254754426923	22.39254754426923	22.39254754426923	22.39254754426923	22.39254754426923	22.39254754426923	22.39254754426923	22.39254754426923	22.39254754426923	22.39254754426923	22.39254754426923	22.39254754426923	22.39254754426923	22.39254754426923	22.39254754426923	22.39254754426923	22.39254754426923	22.39254754426923	22.39254754426923	22.39254754426923	22.39254754426923	22.39254754426923	22.39254754426923	22.39254754426923	22.39254754426923	22.39254754426923	22.39254754426923	22.39254754426923	22.39254754426923	22.39254754426923	22.39254754426923	22.39254754426923	22.39254754426923	22.39254754426923	22.39254754426923	22.39254754426923	22.39254754426923	22.39254754426923
Sample549	0	0	0	0	0	0	0	0	0	0	0	0	0	0	0	0	0	0	0	0	0	0	0	0	0	0	0	0	0	0	0	0	0	0	0	18.437809704067405	18.437809704067405	18.437809704067405	18.437809704067405	18.437809704067405	18.437809704067405	18.437809704067405	18.437809704067405	18.437809704067405	18.437809704067405	18.437809704067405	18.437809704067405	18.437809704067405	18.437809704067405
Sample550	0	0	0	0	0	0	0	0	0	0	0	0	0	0	0	0	0	0	0	0	0	0	0	0	0	0	32.595656654981084	32.595656654981084	32.595656654981084	32.595656654981084	32.595656654981084	32.595656654981084	32.595656654981084	32.595656654981084	32.595656654981084	32.595656654981084	32.595656654981084	32.595656654981084	32.595656654981084	32.595656654981084	32.595656654981084	32.595656654981084	32.595656654981084	32.595656654981084	32.595656654981084	32.595656654981084	32.595656654981084	32.595656654981084	32.595656654981084
Sample551	0	0	0	0	0	0	0	0	0	0	0	0	0	0	0	0	0	0	0	0	0	0	0	0	0	0	0	0	0	23.115024353359345	23.115024353359345	23.115024353359345	23.115024353359345	23.115024353359345	23.115024353359345	23.115024353359345	23.115024353359345	23.115024353359345	23.115024353359345	23.115024353359345	23.115024353359345	23.115024353359345	23.115024353359345	23.115024353359345	23.115024353359345	23.115024353359345	23.115024353359345	23.115024353359345	23.115024353359345
Sample552	0	0	0	0	0	0	0	0	0	0	0	0	0	0	0	0	0	0	0	0	0	0	0	0	0	0	0	0	0	0	0	0	0	0	0	0	0	0	0	0	20.638418879976285	20.638418879976285	20.638418879976285	20.638418879976285	20.638418879976285	20.638418879976285	20.638418879976285	20.638418879976285	20.638418879976285
Sample553	0	0	0	0	0	0	0	0	0	0	0	0	0	0	0	0	0	0	0	0	0	0	0	0	0	0	0	0	0	0	0	0	0	0	0	0	0	0	0	0	0	0	0	0	0	0	0	0	0
Sample554	23.729969739894216	23.729969739894216	23.729969739894216	23.729969739894216	23.729969739894216	23.729969739894216	23.729969739894216	23.729969739894216	23.729969739894216	23.729969739894216	23.729969739894216	23.729969739894216	23.729969739894216	23.729969739894216	23.729969739894216	23.729969739894216	23.729969739894216	23.729969739894216	23.729969739894216	23.729969739894216	23.729969739894216	23.729969739894216	23.729969739894216	23.729969739894216	23.729969739894216	23.729969739894216	23.729969739894216	23.729969739894216	23.729969739894216	23.729969739894216	23.729969739894216	23.729969739894216	23.729969739894216	23.729969739894216	23.729969739894216	23.729969739894216	23.729969739894216	23.729969739894216	23.729969739894216	23.729969739894216	23.729969739894216	23.729969739894216	23.729969739894216	23.729969739894216	23.729969739894216	23.729969739894216	23.729969739894216	23.729969739894216	23.729969739894216
Sample555	0	0	0	0	0	0	0	0	0	0	0	0	0	0	0	0	0	0	0	0	0	0	0	0	0	0	0	0	0	0	0	0	0	0	0	0	0	0	0	0	0	0	0	0	0	0	0	0	0
Sample556	0	0	0	0	0	42.284809598205165	42.284809598205165	42.284809598205165	42.284809598205165	42.284809598205165	42.284809598205165	42.284809598205165	42.284809598205165	42.284809598205165	42.284809598205165	42.284809598205165	42.284809598205165	42.284809598205165	42.284809598205165	42.284809598205165	42.284809598205165	42.284809598205165	42.284809598205165	42.284809598205165	42.284809598205165	42.284809598205165	42.284809598205165	42.284809598205165	42.284809598205165	42.284809598205165	42.284809598205165	42.284809598205165	42.284809598205165	42.284809598205165	42.284809598205165	42.284809598205165	42.284809598205165	42.284809598205165	42.284809598205165	42.284809598205165	42.284809598205165	42.284809598205165	42.284809598205165	42.284809598205165	42.284809598205165	42.284809598205165	42.284809598205165	42.284809598205165	42.284809598205165
Sample557	0	0	0	0	0	0	0	0	0	0	0	0	0	0	0	0	0	0	0	0	0	0	0	0	0	0	0	0	0	0	0	0	0	0	0	0	0	0	0	0	0	0	0	0	0	0	0	0	0
Sample558	0	0	0	0	0	0	0	0	0	0	0	0	0	0	0	0	0	0	0	0	0	0	0	0	0	0	0	0	0	0	0	0	0	0	0	0	0	0	0	0	0	0	0	0	0	0	0	0	0
Sample559	0	0	0	0	0	0	0	0	0	0	0	0	0	0	0	0	0	0	0	0	0	0	0	0	0	0	0	0	0	0	0	0	0	0	0	20.69313668333312	20.69313668333312	20.69313668333312	20.69313668333312	20.69313668333312	20.69313668333312	20.69313668333312	20.69313668333312	20.69313668333312	20.69313668333312	20.69313668333312	20.69313668333312	20.69313668333312	20.69313668333312
Sample560	0	0	0	0	0	0	0	0	0	0	0	0	0	0	0	0	0	0	0	0	0	0	0	0	0	0	0	0	0	0	0	0	0	0	0	0	0	0	0	0	0	0	0	0	0	0	0	0	0
Sample561	0	0	0	0	0	0	0	0	0	0	0	0	0	0	0	0	0	0	0	0	0	0	0	0	0	0	0	0	0	0	0	0	0	0	0	0	0	0	0	0	0	0	0	0	0	0	0	0	0
Sample562	0	0	0	0	0	0	0	0	0	0	0	0	0	0	0	0	0	0	0	0	0	0	0	0	0	0	0	0	0	0	0	0	0	0	0	0	0	0	0	0	0	0	0	0	0	0	0	0	0
Sample563	0	0	0	0	0	0	0	0	0	0	0	0	0	0	0	0	0	0	0	0	0	0	0	0	0	0	0	0	0	0	0	0	0	0	0	0	0	0	0	0	0	0	0	0	0	0	0	0	0
Sample564	0	0	0	0	0	0	0	0	0	0	0	0	0	0	0	0	0	0	0	0	0	0	0	0	0	0	0	0	0	0	0	0	0	0	0	0	0	0	0	0	0	0	0	0	0	0	0	0	0
Sample565	53.340733107469525	53.340733107469525	53.340733107469525	53.340733107469525	53.340733107469525	53.340733107469525	53.340733107469525	53.340733107469525	53.340733107469525	53.340733107469525	53.340733107469525	53.340733107469525	53.340733107469525	53.340733107469525	53.340733107469525	53.340733107469525	53.340733107469525	53.340733107469525	53.340733107469525	53.340733107469525	53.340733107469525	53.340733107469525	53.340733107469525	53.340733107469525	53.340733107469525	53.340733107469525	53.340733107469525	53.340733107469525	53.340733107469525	53.340733107469525	53.340733107469525	53.340733107469525	53.340733107469525	53.340733107469525	53.340733107469525	53.340733107469525	53.340733107469525	53.340733107469525	53.340733107469525	53.340733107469525	53.340733107469525	53.340733107469525	53.340733107469525	53.340733107469525	53.340733107469525	53.340733107469525	53.340733107469525	53.340733107469525	53.340733107469525
Sample566	0	0	0	0	0	0	0	0	0	0	0	0	0	0	0	0	0	0	0	0	0	0	0	0	0	0	0	0	0	0	0	0	0	0	0	0	0	0	0	0	0	0	0	0	0	0	0	0	0
Sample567	0	0	0	0	0	0	0	0	0	0	0	0	0	0	0	0	0	0	0	0	0	0	0	0	0	0	0	0	0	0	0	0	0	0	0	0	0	0	0	0	0	0	0	0	0	0	0	0	0
Sample568	0	0	0	0	0	0	0	0	0	0	0	0	0	0	0	0	0	0	0	0	0	0	0	0	0	0	0	0	0	0	0	0	0	0	0	0	0	0	0	0	0	0	0	0	0	0	0	0	0
Sample569	0	0	0	0	0	0	0	0	0	0	0	0	0	0	0	0	0	0	0	0	0	0	0	0	0	0	0	0	0	0	0	0	0	0	0	0	0	0	0	0	0	0	0	0	0	0	0	0	0
Sample570	0	0	0	0	0	0	0	0	0	0	0	0	0	0	0	0	0	0	0	0	0	0	0	0	0	0	0	0	0	0	0	0	0	0	0	0	0	0	61.15499877193874	61.15499877193874	61.15499877193874	61.15499877193874	61.15499877193874	61.15499877193874	61.15499877193874	61.15499877193874	61.15499877193874	61.15499877193874	61.15499877193874
Sample571	0	0	0	0	0	0	0	0	0	0	0	0	0	0	0	0	0	0	0	0	0	0	0	0	0	0	0	0	0	0	0	0	0	0	0	0	0	0	0	0	0	0	0	0	0	0	0	0	0
Sample572	0	0	0	0	0	0	0	0	0	0	0	0	0	0	0	0	0	0	0	0	20.554026722798117	20.554026722798117	20.554026722798117	20.554026722798117	20.554026722798117	20.554026722798117	20.554026722798117	20.554026722798117	20.554026722798117	20.554026722798117	20.554026722798117	20.554026722798117	20.554026722798117	20.554026722798117	20.554026722798117	20.554026722798117	20.554026722798117	20.554026722798117	20.554026722798117	20.554026722798117	20.554026722798117	20.554026722798117	20.554026722798117	20.554026722798117	20.554026722798117	20.554026722798117	20.554026722798117	20.554026722798117	20.554026722798117
Sample573	0	0	0	0	0	0	0	0	0	0	0	0	0	0	0	0	0	0	0	0	0	0	0	51.914100977848754	51.914100977848754	51.914100977848754	51.914100977848754	51.914100977848754	51.914100977848754	51.914100977848754	51.914100977848754	51.914100977848754	51.914100977848754	51.914100977848754	51.914100977848754	51.914100977848754	51.914100977848754	51.914100977848754	51.914100977848754	51.914100977848754	51.914100977848754	51.914100977848754	51.914100977848754	51.914100977848754	51.914100977848754	51.914100977848754	51.914100977848754	51.914100977848754	51.914100977848754
Sample574	0	0	0	0	0	0	0	0	0	0	0	0	0	0	0	0	0	0	0	0	0	0	0	0	0	0	0	0	0	0	0	0	0	0	0	0	0	0	0	0	0	0	0	0	0	0	0	0	0
Sample575	0	0	0	0	0	0	0	0	0	0	0	0	0	0	0	0	0	0	0	0	0	0	0	0	0	0	0	0	0	0	0	0	0	0	0	0	0	0	0	0	0	0	0	0	0	0	0	0	0
Sample576	0	0	0	0	0	0	0	0	0	0	0	0	0	0	0	0	0	0	0	0	0	0	0	0	0	0	0	0	0	0	0	0	0	0	0	0	0	0	0	0	0	0	0	0	0	0	0	0	0
Sample577	0	0	0	0	0	0	0	0	0	0	0	0	0	0	0	0	56.364801760362965	56.364801760362965	56.364801760362965	56.364801760362965	56.364801760362965	56.364801760362965	56.364801760362965	56.364801760362965	56.364801760362965	56.364801760362965	56.364801760362965	56.364801760362965	56.364801760362965	56.364801760362965	56.364801760362965	56.364801760362965	56.364801760362965	56.364801760362965	56.364801760362965	56.364801760362965	56.364801760362965	56.364801760362965	56.364801760362965	56.364801760362965	56.364801760362965	56.364801760362965	56.364801760362965	56.364801760362965	56.364801760362965	56.364801760362965	56.364801760362965	56.364801760362965	56.364801760362965
Sample578	0	0	0	0	0	0	0	0	0	0	0	0	0	0	0	0	0	0	0	0	0	0	0	0	0	0	0	0	0	0	0	0	0	0	0	0	0	0	0	0	0	0	0	0	0	0	0	0	0
Sample579	0	0	0	0	0	0	0	0	0	0	0	0	0	0	0	0	0	0	0	0	0	0	0	0	0	0	0	0	0	0	0	0	0	0	0	0	0	0	0	0	0	0	0	0	0	0	0	0	0
Sample580	0	0	0	0	0	0	0	0	0	0	0	0	0	0	0	0	0	0	0	0	0	0	0	0	0	0	0	0	0	0	0	0	0	0	0	0	0	0	0	0	0	0	26.957386311035915	26.957386311035915	26.957386311035915	26.957386311035915	26.957386311035915	26.957386311035915	26.957386311035915
Sample581	0	0	0	0	0	0	0	0	0	0	0	0	0	0	0	0	0	0	0	0	0	0	0	0	0	0	0	0	0	0	0	0	0	0	0	0	0	0	0	0	0	0	0	0	0	0	0	0	0
Sample582	0	0	0	0	0	0	0	0	0	0	0	0	0	0	0	0	0	0	0	0	0	0	0	0	0	0	0	0	0	0	0	0	0	0	0	0	0	0	0	0	0	0	0	0	0	0	0	0	0
Sample583	0	0	0	0	0	0	0	0	0	0	0	0	0	0	0	0	0	0	0	0	0	0	0	0	0	0	0	0	0	0	0	0	0	0	0	0	0	0	0	0	0	0	0	0	0	0	0	0	0
Sample584	0	0	0	0	0	0	0	0	0	0	0	0	0	0	0	0	0	0	0	0	0	0	0	0	0	0	0	0	0	0	0	0	0	0	0	27.541149817352316	27.541149817352316	27.541149817352316	27.541149817352316	27.541149817352316	27.541149817352316	27.541149817352316	27.541149817352316	27.541149817352316	27.541149817352316	27.541149817352316	27.541149817352316	27.541149817352316	27.541149817352316
Sample585	0	0	0	0	0	0	0	0	0	0	0	0	0	0	0	0	0	0	0	0	0	0	0	0	0	0	0	0	0	0	0	0	0	0	0	0	0	0	0	0	0	0	0	0	0	0	0	0	0
Sample586	0	0	0	0	0	0	0	0	0	0	0	0	0	0	0	0	0	0	0	0	0	0	0	0	0	0	0	0	0	0	0	0	0	0	0	0	13.125766213968149	13.125766213968149	13.125766213968149	13.125766213968149	13.125766213968149	13.125766213968149	13.125766213968149	13.125766213968149	13.125766213968149	13.125766213968149	13.125766213968149	13.125766213968149	13.125766213968149
Sample587	0	0	0	0	0	0	0	0	0	0	0	0	0	0	0	0	0	0	0	0	0	0	0	0	0	0	0	0	0	0	0	0	0	0	0	0	0	0	0	0	0	0	0	0	0	0	0	0	0
Sample588	0	0	0	0	0	0	0	0	0	0	0	65.20546907744621	65.20546907744621	65.20546907744621	65.20546907744621	65.20546907744621	65.20546907744621	65.20546907744621	65.20546907744621	65.20546907744621	65.20546907744621	65.20546907744621	65.20546907744621	65.20546907744621	65.20546907744621	65.20546907744621	65.20546907744621	65.20546907744621	65.20546907744621	65.20546907744621	65.20546907744621	65.20546907744621	65.20546907744621	65.20546907744621	65.20546907744621	65.20546907744621	65.20546907744621	65.20546907744621	65.20546907744621	65.20546907744621	65.20546907744621	65.20546907744621	65.20546907744621	65.20546907744621	65.20546907744621	65.20546907744621	65.20546907744621	65.20546907744621	65.20546907744621
Sample589	0	0	0	0	0	0	0	0	0	0	0	0	0	0	0	0	0	0	0	0	0	0	0	0	0	0	0	0	0	0	0	0	0	0	0	0	0	0	0	0	0	0	0	76.98808307595748	76.98808307595748	76.98808307595748	76.98808307595748	76.98808307595748	76.98808307595748
Sample590	0	0	0	0	0	0	0	0	0	0	0	0	0	0	0	0	0	0	0	0	0	0	0	0	0	0	0	0	0	0	0	0	0	0	0	0	0	0	0	0	0	0	0	0	0	0	0	0	0
Sample591	0	0	0	0	0	0	0	0	0	0	0	0	0	0	0	0	0	0	0	0	0	0	50.82480965630227	50.82480965630227	50.82480965630227	50.82480965630227	50.82480965630227	50.82480965630227	50.82480965630227	50.82480965630227	50.82480965630227	50.82480965630227	50.82480965630227	50.82480965630227	50.82480965630227	50.82480965630227	50.82480965630227	50.82480965630227	50.82480965630227	50.82480965630227	50.82480965630227	50.82480965630227	50.82480965630227	50.82480965630227	50.82480965630227	50.82480965630227	50.82480965630227	50.82480965630227	50.82480965630227
Sample592	0	0	0	0	0	0	0	0	0	0	0	0	0	0	0	0	0	0	0	0	0	0	0	0	0	0	0	0	0	0	0	0	0	0	0	0	0	0	0	0	0	0	0	0	0	0	0	0	0
Sample593	0	0	0	0	0	0	0	0	0	0	0	0	0	0	0	0	0	0	0	0	0	0	0	0	0	0	0	0	0	0	0	0	0	0	0	0	0	0	0	0	0	0	0	0	0	0	0	0	0
Sample594	0	0	0	0	0	0	0	0	0	0	0	0	0	0	0	0	0	0	0	0	0	0	0	0	0	0	0	0	0	0	0	0	0	0	0	0	0	0	0	0	0	0	0	0	0	0	0	0	0
Sample595	0	0	0	0	0	0	0	0	0	0	0	0	0	0	0	0	0	0	0	0	0	0	0	0	0	0	0	0	0	0	0	0	0	0	0	0	0	0	0	0	0	0	0	0	0	0	0	0	18.334083188741452
Sample596	0	0	0	0	0	0	0	0	0	0	0	0	0	0	0	0	0	0	0	0	0	0	0	0	0	0	0	0	0	0	0	0	0	0	0	0	0	0	0	0	0	0	0	0	0	0	0	0	0
Sample597	46.070644248700326	46.070644248700326	46.070644248700326	46.070644248700326	46.070644248700326	46.070644248700326	46.070644248700326	46.070644248700326	46.070644248700326	46.070644248700326	46.070644248700326	46.070644248700326	46.070644248700326	46.070644248700326	46.070644248700326	46.070644248700326	46.070644248700326	46.070644248700326	46.070644248700326	46.070644248700326	46.070644248700326	46.070644248700326	46.070644248700326	46.070644248700326	46.070644248700326	46.070644248700326	46.070644248700326	46.070644248700326	46.070644248700326	46.070644248700326	46.070644248700326	46.070644248700326	46.070644248700326	46.070644248700326	46.070644248700326	46.070644248700326	46.070644248700326	46.070644248700326	46.070644248700326	46.070644248700326	46.070644248700326	46.070644248700326	46.070644248700326	46.070644248700326	46.070644248700326	46.070644248700326	46.070644248700326	46.070644248700326	46.070644248700326
Sample598	0	0	0	0	0	0	0	0	0	0	0	0	0	0	0	0	0	0	18.07535869301546	18.07535869301546	18.07535869301546	18.07535869301546	18.07535869301546	18.07535869301546	18.07535869301546	18.07535869301546	18.07535869301546	18.07535869301546	18.07535869301546	18.07535869301546	18.07535869301546	18.07535869301546	18.07535869301546	18.07535869301546	18.07535869301546	18.07535869301546	18.07535869301546	18.07535869301546	18.07535869301546	18.07535869301546	18.07535869301546	18.07535869301546	18.07535869301546	18.07535869301546	18.07535869301546	18.07535869301546	18.07535869301546	18.07535869301546	18.07535869301546
Sample599	0	0	0	0	0	0	0	0	0	0	0	0	0	0	0	0	0	0	0	0	0	0	0	0	0	0	0	0	0	0	0	0	0	0	0	0	0	0	0	0	0	0	0	0	0	0	0	0	0
Sample600	0	0	0	0	0	0	0	0	0	0	0	0	30.973538976495306	30.973538976495306	30.973538976495306	30.973538976495306	30.973538976495306	30.973538976495306	30.973538976495306	30.973538976495306	30.973538976495306	30.973538976495306	30.973538976495306	30.973538976495306	30.973538976495306	30.973538976495306	30.973538976495306	30.973538976495306	30.973538976495306	30.973538976495306	30.973538976495306	30.973538976495306	30.973538976495306	30.973538976495306	30.973538976495306	30.973538976495306	30.973538976495306	30.973538976495306	30.973538976495306	30.973538976495306	30.973538976495306	30.973538976495306	30.973538976495306	30.973538976495306	30.973538976495306	30.973538976495306	30.973538976495306	30.973538976495306	30.973538976495306
Sample601	0	0	0	0	0	0	0	0	0	0	0	0	0	0	0	0	0	0	0	0	0	0	0	0	0	0	0	0	0	0	0	0	0	0	0	0	0	0	0	0	0	0	0	0	0	0	0	0	0
Sample602	0	0	0	0	0	0	0	0	0	0	0	0	0	0	0	0	0	0	0	0	0	0	0	0	0	0	0	0	0	0	0	0	0	0	0	0	0	0	0	0	0	0	0	0	0	0	0	0	0
Sample603	0	0	0	0	0	0	0	0	0	0	0	0	0	0	0	0	0	0	0	0	0	0	0	0	0	0	0	0	0	0	0	0	0	0	0	0	0	0	0	0	0	0	0	0	0	0	0	0	0
Sample604	0	0	0	0	0	0	0	0	0	0	0	0	0	0	0	0	0	0	0	0	0	0	0	0	0	0	0	0	0	0	0	0	0	0	0	0	0	0	0	0	0	0	0	0	0	0	0	0	0
Sample605	0	0	0	0	0	0	0	0	0	0	0	0	0	0	0	0	0	0	0	0	0	0	0	0	0	0	0	0	0	0	0	0	0	0	0	0	0	0	0	0	0	0	0	0	0	0	0	0	0
Sample606	0	0	0	0	0	0	0	0	0	0	0	0	0	0	0	19.789888686837685	19.789888686837685	19.789888686837685	19.789888686837685	19.789888686837685	19.789888686837685	19.789888686837685	19.789888686837685	19.789888686837685	19.789888686837685	19.789888686837685	19.789888686837685	19.789888686837685	19.789888686837685	19.789888686837685	19.789888686837685	19.789888686837685	19.789888686837685	19.789888686837685	19.789888686837685	19.789888686837685	19.789888686837685	19.789888686837685	19.789888686837685	19.789888686837685	19.789888686837685	19.789888686837685	19.789888686837685	19.789888686837685	19.789888686837685	19.789888686837685	19.789888686837685	19.789888686837685	19.789888686837685
Sample607	0	0	0	0	0	0	0	0	0	0	0	0	0	0	0	0	0	0	0	0	0	0	0	0	23.499978051738672	23.499978051738672	23.499978051738672	23.499978051738672	23.499978051738672	23.499978051738672	23.499978051738672	23.499978051738672	23.499978051738672	23.499978051738672	23.499978051738672	23.499978051738672	23.499978051738672	23.499978051738672	23.499978051738672	23.499978051738672	23.499978051738672	23.499978051738672	23.499978051738672	23.499978051738672	23.499978051738672	23.499978051738672	23.499978051738672	23.499978051738672	23.499978051738672
Sample608	0	0	0	0	0	0	0	0	0	0	0	0	0	0	0	0	0	0	0	0	0	0	0	0	0	0	0	0	0	0	0	0	0	0	0	0	0	0	0	0	0	0	0	0	0	0	0	0	0
Sample609	0	0	0	0	0	0	0	0	0	0	0	0	0	0	0	0	0	0	0	0	0	0	0	0	0	0	0	0	0	0	0	0	0	0	0	0	0	0	0	0	0	0	0	0	0	0	0	0	0
Sample610	0	0	0	0	0	0	0	0	0	0	0	0	0	0	0	0	0	0	0	0	0	0	0	0	0	0	0	0	0	0	0	0	0	0	0	0	0	0	0	0	0	0	0	0	0	0	0	0	0
Sample611	0	0	0	0	0	0	0	0	0	0	0	0	0	0	0	0	0	0	0	0	0	0	0	0	0	0	0	0	0	0	0	0	0	0	0	0	0	0	0	0	0	0	0	0	0	0	0	0	0
Sample612	0	0	0	0	0	0	0	0	0	0	43.130046081685386	43.130046081685386	43.130046081685386	43.130046081685386	43.130046081685386	43.130046081685386	43.130046081685386	43.130046081685386	43.130046081685386	43.130046081685386	43.130046081685386	43.130046081685386	43.130046081685386	43.130046081685386	43.130046081685386	43.130046081685386	43.130046081685386	43.130046081685386	43.130046081685386	43.130046081685386	43.130046081685386	43.130046081685386	43.130046081685386	43.130046081685386	43.130046081685386	43.130046081685386	43.130046081685386	43.130046081685386	43.130046081685386	43.130046081685386	43.130046081685386	43.130046081685386	43.130046081685386	43.130046081685386	43.130046081685386	43.130046081685386	43.130046081685386	43.130046081685386	43.130046081685386
Sample613	0	0	0	0	0	0	0	0	0	0	0	0	0	0	0	0	0	0	0	0	0	0	0	0	0	0	0	0	0	0	0	0	0	0	0	0	0	0	0	0	0	0	0	0	0	0	0	0	0
Sample614	0	0	0	0	0	0	0	0	0	0	0	0	0	0	0	0	0	0	0	0	0	0	0	0	0	0	0	0	0	0	0	0	21.685827456647946	21.685827456647946	21.685827456647946	21.685827456647946	21.685827456647946	21.685827456647946	21.685827456647946	21.685827456647946	21.685827456647946	21.685827456647946	21.685827456647946	21.685827456647946	21.685827456647946	21.685827456647946	21.685827456647946	21.685827456647946	21.685827456647946
Sample615	0	0	0	0	0	0	0	0	0	0	0	0	0	0	0	0	0	0	0	0	0	0	0	0	0	0	0	0	0	0	0	0	0	0	0	0	0	0	0	0	0	0	0	0	0	0	0	0	0
Sample616	0	0	0	0	0	0	0	0	0	0	0	0	0	0	15.94624185858306	15.94624185858306	15.94624185858306	15.94624185858306	15.94624185858306	15.94624185858306	15.94624185858306	15.94624185858306	15.94624185858306	15.94624185858306	15.94624185858306	15.94624185858306	15.94624185858306	15.94624185858306	15.94624185858306	15.94624185858306	15.94624185858306	15.94624185858306	15.94624185858306	15.94624185858306	15.94624185858306	15.94624185858306	15.94624185858306	15.94624185858306	15.94624185858306	15.94624185858306	15.94624185858306	15.94624185858306	15.94624185858306	15.94624185858306	15.94624185858306	15.94624185858306	15.94624185858306	15.94624185858306	15.94624185858306
Sample617	0	0	0	0	0	0	0	0	0	0	0	0	0	0	0	0	0	0	0	0	0	0	0	0	0	0	0	0	0	0	0	0	0	0	0	0	0	0	0	0	0	0	0	0	0	0	0	0	0
Sample618	0	0	0	0	0	0	0	0	0	0	0	0	0	0	0	0	0	0	0	0	0	0	0	0	0	0	0	0	0	0	0	0	0	0	0	0	0	0	0	0	0	0	0	0	0	0	0	0	0
Sample619	0	0	0	0	0	0	0	0	0	0	0	0	0	0	0	0	0	0	0	0	0	0	0	0	0	0	0	0	0	0	0	0	0	0	0	0	0	0	0	0	0	0	0	0	0	0	0	0	0
Sample620	0	0	0	0	0	0	0	0	0	0	0	0	0	0	0	0	0	0	0	0	0	0	0	0	0	0	0	0	0	0	0	0	0	0	0	0	0	0	0	0	0	0	0	0	0	0	0	0	0
Sample621	19.642302488829	19.642302488829	19.642302488829	19.642302488829	19.642302488829	19.642302488829	19.642302488829	19.642302488829	19.642302488829	19.642302488829	19.642302488829	19.642302488829	19.642302488829	19.642302488829	19.642302488829	19.642302488829	19.642302488829	19.642302488829	19.642302488829	19.642302488829	19.642302488829	19.642302488829	19.642302488829	19.642302488829	19.642302488829	19.642302488829	19.642302488829	19.642302488829	19.642302488829	19.642302488829	19.642302488829	19.642302488829	19.642302488829	19.642302488829	19.642302488829	19.642302488829	19.642302488829	19.642302488829	19.642302488829	19.642302488829	19.642302488829	19.642302488829	19.642302488829	19.642302488829	19.642302488829	19.642302488829	19.642302488829	19.642302488829	19.642302488829
Sample622	0	0	0	0	0	0	0	0	0	0	0	0	0	0	0	0	0	0	0	0	0	0	0	0	0	0	0	0	0	0	0	0	0	0	0	0	0	0	0	0	0	0	0	0	0	0	0	0	0
Sample623	0	0	0	0	0	0	0	0	0	0	0	0	0	0	0	0	0	0	0	0	0	0	0	0	0	0	0	0	0	0	0	0	0	0	0	0	0	0	0	0	0	0	0	0	0	0	0	0	0
Sample624	0	0	0	0	0	0	0	0	0	0	0	0	0	0	0	0	0	0	0	0	0	0	0	0	0	0	0	0	0	0	0	0	0	0	0	0	0	0	0	0	0	0	0	0	0	0	0	0	0
Sample625	59.4249607245002	59.4249607245002	59.4249607245002	59.4249607245002	59.4249607245002	59.4249607245002	59.4249607245002	59.4249607245002	59.4249607245002	59.4249607245002	59.4249607245002	59.4249607245002	59.4249607245002	59.4249607245002	59.4249607245002	59.4249607245002	59.4249607245002	59.4249607245002	59.4249607245002	59.4249607245002	59.4249607245002	59.4249607245002	59.4249607245002	59.4249607245002	59.4249607245002	59.4249607245002	59.4249607245002	59.4249607245002	59.4249607245002	59.4249607245002	59.4249607245002	59.4249607245002	59.4249607245002	59.4249607245002	59.4249607245002	59.4249607245002	59.4249607245002	59.4249607245002	59.4249607245002	59.4249607245002	59.4249607245002	59.4249607245002	59.4249607245002	59.4249607245002	59.4249607245002	59.4249607245002	59.4249607245002	59.4249607245002	59.4249607245002
Sample626	0	0	0	0	0	0	0	0	0	0	0	0	0	0	0	0	0	0	0	0	0	0	0	0	0	0	0	0	0	0	0	0	0	0	0	0	0	0	0	0	0	0	0	0	0	0	0	0	0
Sample627	0	0	0	0	0	0	0	0	0	0	0	0	0	0	0	0	0	0	0	0	0	0	0	0	0	0	0	0	0	0	0	0	0	0	0	0	0	0	0	0	0	0	0	0	0	0	0	0	0
Sample628	0	0	0	0	0	0	0	0	0	0	0	0	0	0	0	0	0	0	0	0	0	0	0	0	0	0	0	0	0	0	0	0	0	0	0	0	0	0	0	0	0	0	0	0	0	0	0	0	0
Sample629	0	0	0	0	0	0	0	0	0	0	0	0	0	0	0	0	0	0	0	0	0	0	0	0	0	0	0	0	0	0	0	0	0	0	0	0	0	0	0	0	0	0	0	0	0	0	0	0	0
Sample630	0	0	0	0	0	0	0	0	0	0	0	0	0	0	0	0	0	0	0	0	0	0	0	0	0	0	0	0	0	0	0	0	0	0	0	0	0	0	0	0	0	0	0	0	0	0	0	0	0
Sample631	0	0	0	0	0	0	0	0	0	0	0	0	0	0	0	0	0	0	0	0	0	0	0	0	0	0	0	0	0	0	0	0	0	0	0	0	0	0	0	0	0	0	0	0	0	0	0	0	0
Sample632	0	0	0	0	0	0	0	0	0	0	0	0	0	0	0	0	0	0	0	0	0	0	0	0	0	0	0	0	0	0	0	0	0	0	0	0	0	0	0	0	0	0	0	0	0	0	0	0	0
Sample633	0	0	0	0	0	0	0	0	0	0	0	0	0	0	0	0	0	0	0	0	0	0	0	0	0	0	0	0	0	0	0	0	0	0	0	0	0	0	0	0	0	0	0	0	0	0	0	0	0
Sample634	0	0	0	0	0	0	0	0	0	0	0	0	0	0	0	0	0	0	0	0	0	0	0	0	0	0	0	0	0	0	0	0	0	0	0	0	0	0	0	0	0	0	0	0	0	0	0	0	0
Sample635	0	0	0	0	0	0	0	0	0	0	0	0	0	0	0	0	0	0	0	0	0	0	0	0	0	0	0	0	0	0	0	0	0	0	0	0	0	0	0	0	0	0	0	0	0	0	0	0	0
Sample636	0	0	0	0	0	0	0	0	0	0	0	0	0	0	0	0	0	0	0	0	0	0	0	0	0	0	0	0	0	0	0	0	0	0	0	0	0	0	0	0	0	0	0	0	0	0	0	0	0
Sample637	0	0	0	0	0	0	0	0	0	0	0	0	0	0	0	0	0	0	0	0	0	0	0	0	0	0	0	0	0	0	0	0	0	0	0	0	0	0	0	0	0	0	0	0	0	11.462744259908503	11.462744259908503	11.462744259908503	11.462744259908503
Sample638	36.484396573760705	36.484396573760705	36.484396573760705	36.484396573760705	36.484396573760705	36.484396573760705	36.484396573760705	36.484396573760705	36.484396573760705	36.484396573760705	36.484396573760705	36.484396573760705	36.484396573760705	36.484396573760705	36.484396573760705	36.484396573760705	36.484396573760705	36.484396573760705	36.484396573760705	36.484396573760705	36.484396573760705	36.484396573760705	36.484396573760705	36.484396573760705	36.484396573760705	36.484396573760705	36.484396573760705	36.484396573760705	36.484396573760705	36.484396573760705	36.484396573760705	36.484396573760705	36.484396573760705	36.484396573760705	36.484396573760705	36.484396573760705	36.484396573760705	36.484396573760705	36.484396573760705	36.484396573760705	36.484396573760705	36.484396573760705	36.484396573760705	36.484396573760705	36.484396573760705	36.484396573760705	36.484396573760705	36.484396573760705	36.484396573760705
Sample639	0	0	0	0	0	0	0	0	0	0	0	0	0	0	0	0	0	0	0	0	0	0	0	0	0	0	0	0	0	0	0	21.207062447572184	21.207062447572184	21.207062447572184	21.207062447572184	21.207062447572184	21.207062447572184	21.207062447572184	21.207062447572184	21.207062447572184	21.207062447572184	21.207062447572184	21.207062447572184	21.207062447572184	21.207062447572184	21.207062447572184	21.207062447572184	21.207062447572184	21.207062447572184
Sample640	50.945934290233986	50.945934290233986	50.945934290233986	50.945934290233986	50.945934290233986	50.945934290233986	50.945934290233986	50.945934290233986	50.945934290233986	50.945934290233986	50.945934290233986	50.945934290233986	50.945934290233986	50.945934290233986	50.945934290233986	50.945934290233986	50.945934290233986	50.945934290233986	50.945934290233986	50.945934290233986	50.945934290233986	50.945934290233986	50.945934290233986	50.945934290233986	50.945934290233986	50.945934290233986	50.945934290233986	50.945934290233986	50.945934290233986	50.945934290233986	50.945934290233986	50.945934290233986	50.945934290233986	50.945934290233986	50.945934290233986	50.945934290233986	50.945934290233986	50.945934290233986	50.945934290233986	50.945934290233986	50.945934290233986	50.945934290233986	50.945934290233986	50.945934290233986	50.945934290233986	50.945934290233986	50.945934290233986	50.945934290233986	50.945934290233986
Sample641	0	0	0	0	0	0	0	0	0	0	0	0	0	0	0	0	0	0	0	0	0	0	0	0	0	0	0	0	0	0	0	0	0	0	0	0	0	0	0	0	0	0	0	0	0	0	0	0	0
Sample642	0	0	0	0	0	0	0	0	0	0	0	0	0	0	0	0	0	0	0	0	0	0	0	0	0	0	0	0	0	0	0	0	0	0	0	0	0	0	0	0	0	0	0	0	0	0	0	0	0
Sample643	0	0	0	0	0	0	0	0	0	0	0	0	0	0	0	0	0	0	0	0	0	0	0	0	0	0	0	0	0	0	0	0	41.25578272236365	41.25578272236365	41.25578272236365	41.25578272236365	41.25578272236365	41.25578272236365	41.25578272236365	41.25578272236365	41.25578272236365	41.25578272236365	41.25578272236365	41.25578272236365	41.25578272236365	41.25578272236365	41.25578272236365	41.25578272236365	41.25578272236365
Sample644	0	0	0	0	0	0	0	0	0	0	0	0	0	0	0	0	0	0	0	0	0	0	0	0	0	0	0	0	0	0	0	0	0	0	0	0	0	0	0	0	0	0	0	0	0	0	0	0	0
Sample645	0	0	0	0	0	0	0	0	0	0	0	0	0	0	0	0	0	0	0	0	0	0	0	0	0	0	0	0	0	0	0	0	0	0	0	0	47.49516133981342	47.49516133981342	47.49516133981342	47.49516133981342	47.49516133981342	47.49516133981342	47.49516133981342	47.49516133981342	47.49516133981342	47.49516133981342	47.49516133981342	47.49516133981342	47.49516133981342
Sample646	0	13.811962264122812	13.811962264122812	13.811962264122812	13.811962264122812	13.811962264122812	13.811962264122812	13.811962264122812	13.811962264122812	13.811962264122812	13.811962264122812	13.811962264122812	13.811962264122812	13.811962264122812	13.811962264122812	13.811962264122812	13.811962264122812	13.811962264122812	13.811962264122812	13.811962264122812	13.811962264122812	13.811962264122812	13.811962264122812	13.811962264122812	13.811962264122812	13.811962264122812	13.811962264122812	13.811962264122812	13.811962264122812	13.811962264122812	13.811962264122812	13.811962264122812	13.811962264122812	13.811962264122812	13.811962264122812	13.811962264122812	13.811962264122812	13.811962264122812	13.811962264122812	13.811962264122812	13.811962264122812	13.811962264122812	13.811962264122812	13.811962264122812	13.811962264122812	13.811962264122812	13.811962264122812	13.811962264122812	13.811962264122812
Sample647	0	0	0	0	0	0	26.385000703357367	26.385000703357367	26.385000703357367	26.385000703357367	26.385000703357367	26.385000703357367	26.385000703357367	26.385000703357367	26.385000703357367	26.385000703357367	26.385000703357367	26.385000703357367	26.385000703357367	26.385000703357367	26.385000703357367	26.385000703357367	26.385000703357367	26.385000703357367	26.385000703357367	26.385000703357367	26.385000703357367	26.385000703357367	26.385000703357367	26.385000703357367	26.385000703357367	26.385000703357367	26.385000703357367	26.385000703357367	26.385000703357367	26.385000703357367	26.385000703357367	26.385000703357367	26.385000703357367	26.385000703357367	26.385000703357367	26.385000703357367	26.385000703357367	26.385000703357367	26.385000703357367	26.385000703357367	26.385000703357367	26.385000703357367	26.385000703357367
Sample648	0	0	0	0	0	0	0	0	0	0	0	0	0	0	0	0	0	0	0	0	0	0	0	0	0	0	0	0	0	0	0	0	0	0	0	0	0	0	0	0	0	0	0	0	0	0	0	0	0
Sample649	0	0	0	0	0	0	0	0	0	0	0	0	0	0	0	0	0	0	0	0	0	0	0	0	0	0	0	0	0	0	0	0	0	0	0	0	0	0	0	0	0	33.76595816152991	33.76595816152991	33.76595816152991	33.76595816152991	33.76595816152991	33.76595816152991	33.76595816152991	33.76595816152991
Sample650	0	0	0	0	0	0	0	0	0	0	0	0	0	0	0	0	0	0	0	0	0	0	0	0	0	0	0	0	0	0	0	0	0	0	0	0	0	0	0	0	0	0	0	0	0	0	0	0	0
Sample651	43.322994132712665	43.322994132712665	43.322994132712665	43.322994132712665	43.322994132712665	43.322994132712665	43.322994132712665	43.322994132712665	43.322994132712665	43.322994132712665	43.322994132712665	43.322994132712665	43.322994132712665	43.322994132712665	43.322994132712665	43.322994132712665	43.322994132712665	43.322994132712665	43.322994132712665	43.322994132712665	43.322994132712665	43.322994132712665	43.322994132712665	43.322994132712665	43.322994132712665	43.322994132712665	43.322994132712665	43.322994132712665	43.322994132712665	43.322994132712665	43.322994132712665	43.322994132712665	43.322994132712665	43.322994132712665	43.322994132712665	43.322994132712665	43.322994132712665	43.322994132712665	43.322994132712665	43.322994132712665	43.322994132712665	43.322994132712665	43.322994132712665	43.322994132712665	43.322994132712665	43.322994132712665	43.322994132712665	43.322994132712665	43.322994132712665
Sample652	0	0	0	0	0	0	0	0	0	0	0	0	0	0	0	0	0	0	0	0	0	0	0	0	0	0	0	0	0	0	0	0	0	0	0	0	0	0	0	0	0	0	0	0	0	0	0	0	0
Sample653	0	0	0	0	0	0	0	0	0	0	0	0	0	0	0	0	0	0	0	0	0	0	0	0	0	0	0	0	0	0	0	0	0	0	0	0	0	0	0	0	0	0	0	0	0	0	0	0	0
Sample654	0	0	0	0	0	0	14.897070523216534	14.897070523216534	14.897070523216534	14.897070523216534	14.897070523216534	14.897070523216534	14.897070523216534	14.897070523216534	14.897070523216534	14.897070523216534	14.897070523216534	14.897070523216534	14.897070523216534	14.897070523216534	14.897070523216534	14.897070523216534	14.897070523216534	14.897070523216534	14.897070523216534	14.897070523216534	14.897070523216534	14.897070523216534	14.897070523216534	14.897070523216534	14.897070523216534	14.897070523216534	14.897070523216534	14.897070523216534	14.897070523216534	14.897070523216534	14.897070523216534	14.897070523216534	14.897070523216534	14.897070523216534	14.897070523216534	14.897070523216534	14.897070523216534	14.897070523216534	14.897070523216534	14.897070523216534	14.897070523216534	14.897070523216534	14.897070523216534
Sample655	0	0	0	0	0	0	0	0	0	0	0	0	0	0	0	0	0	0	0	0	0	0	0	0	31.63448650660768	31.63448650660768	31.63448650660768	31.63448650660768	31.63448650660768	31.63448650660768	31.63448650660768	31.63448650660768	31.63448650660768	31.63448650660768	31.63448650660768	31.63448650660768	31.63448650660768	31.63448650660768	31.63448650660768	31.63448650660768	31.63448650660768	31.63448650660768	31.63448650660768	31.63448650660768	31.63448650660768	31.63448650660768	31.63448650660768	31.63448650660768	31.63448650660768
Sample656	0	0	0	0	0	0	0	0	0	0	0	0	0	0	0	0	0	0	0	0	0	0	0	0	0	0	0	0	0	0	0	0	0	0	0	0	0	0	0	0	0	0	0	0	0	0	0	0	0
Sample657	0	0	0	0	0	0	0	0	0	0	0	0	0	0	0	0	0	0	0	0	0	0	0	0	0	0	0	0	0	0	0	0	0	0	0	0	0	0	0	0	0	0	0	0	0	0	0	0	0
Sample658	52.90723522498722	52.90723522498722	52.90723522498722	52.90723522498722	52.90723522498722	52.90723522498722	52.90723522498722	52.90723522498722	52.90723522498722	52.90723522498722	52.90723522498722	52.90723522498722	52.90723522498722	52.90723522498722	52.90723522498722	52.90723522498722	52.90723522498722	52.90723522498722	52.90723522498722	52.90723522498722	52.90723522498722	52.90723522498722	52.90723522498722	52.90723522498722	52.90723522498722	52.90723522498722	52.90723522498722	52.90723522498722	52.90723522498722	52.90723522498722	52.90723522498722	52.90723522498722	52.90723522498722	52.90723522498722	52.90723522498722	52.90723522498722	52.90723522498722	52.90723522498722	52.90723522498722	52.90723522498722	52.90723522498722	52.90723522498722	52.90723522498722	52.90723522498722	52.90723522498722	52.90723522498722	52.90723522498722	52.90723522498722	52.90723522498722
Sample659	0	0	0	0	0	0	0	0	0	0	0	0	0	0	0	0	0	0	0	0	0	0	0	0	0	0	0	0	0	0	0	0	0	0	0	0	0	0	0	0	0	0	0	0	0	0	0	0	0
Sample660	0	0	0	0	0	0	0	0	0	0	0	0	0	0	0	0	0	0	0	0	0	0	0	0	0	0	0	0	0	0	0	0	0	0	0	0	0	0	0	0	0	0	0	0	0	0	0	0	0
Sample661	0	0	0	0	0	0	0	0	0	0	0	0	0	0	0	0	0	0	0	0	0	0	0	0	0	0	0	0	0	0	0	0	0	0	0	0	0	0	0	0	0	0	0	0	0	0	0	0	0
Sample662	0	0	0	0	0	0	0	0	0	0	0	0	0	0	0	0	0	0	0	0	0	0	0	0	0	0	0	0	0	0	0	0	0	0	0	0	0	0	0	0	0	0	0	0	0	0	0	0	0
Sample663	0	0	0	0	0	0	0	0	0	0	0	35.53708473127955	35.53708473127955	35.53708473127955	35.53708473127955	35.53708473127955	35.53708473127955	35.53708473127955	35.53708473127955	35.53708473127955	35.53708473127955	35.53708473127955	35.53708473127955	35.53708473127955	35.53708473127955	35.53708473127955	35.53708473127955	35.53708473127955	35.53708473127955	35.53708473127955	35.53708473127955	35.53708473127955	35.53708473127955	35.53708473127955	35.53708473127955	35.53708473127955	35.53708473127955	35.53708473127955	35.53708473127955	35.53708473127955	35.53708473127955	35.53708473127955	35.53708473127955	35.53708473127955	35.53708473127955	35.53708473127955	35.53708473127955	35.53708473127955	35.53708473127955
Sample664	0	0	0	0	0	0	0	0	0	0	0	0	0	0	0	0	0	0	0	0	0	0	0	0	0	0	0	0	0	0	0	0	0	0	0	0	0	0	0	0	0	0	0	0	0	0	0	0	0
Sample665	0	0	0	0	0	0	0	0	0	0	0	0	0	0	0	0	0	39.91220932171642	39.91220932171642	39.91220932171642	39.91220932171642	39.91220932171642	39.91220932171642	39.91220932171642	39.91220932171642	39.91220932171642	39.91220932171642	39.91220932171642	39.91220932171642	39.91220932171642	39.91220932171642	39.91220932171642	39.91220932171642	39.91220932171642	39.91220932171642	39.91220932171642	39.91220932171642	39.91220932171642	39.91220932171642	39.91220932171642	39.91220932171642	39.91220932171642	39.91220932171642	39.91220932171642	39.91220932171642	39.91220932171642	39.91220932171642	39.91220932171642	39.91220932171642
Sample666	0	0	0	0	0	0	0	0	0	0	0	0	0	0	0	0	0	0	0	0	0	0	0	0	0	0	0	0	0	0	0	0	0	0	0	0	0	0	0	0	0	0	0	0	0	0	0	0	0
Sample667	0	0	0	0	0	0	0	0	0	0	0	0	0	0	0	0	0	0	0	0	0	0	0	0	0	0	0	0	0	0	0	0	0	0	0	0	0	0	0	0	0	0	0	0	0	0	0	0	0
Sample668	0	0	0	0	0	0	0	0	0	0	0	0	0	0	0	0	0	0	0	0	0	0	0	0	0	0	0	0	0	0	0	0	0	0	0	0	0	0	0	0	0	54.15483101528162	54.15483101528162	54.15483101528162	54.15483101528162	54.15483101528162	54.15483101528162	54.15483101528162	54.15483101528162
Sample669	14.914626733747829	14.914626733747829	14.914626733747829	14.914626733747829	14.914626733747829	14.914626733747829	14.914626733747829	14.914626733747829	14.914626733747829	14.914626733747829	14.914626733747829	14.914626733747829	14.914626733747829	14.914626733747829	14.914626733747829	14.914626733747829	14.914626733747829	14.914626733747829	14.914626733747829	14.914626733747829	14.914626733747829	14.914626733747829	14.914626733747829	14.914626733747829	14.914626733747829	14.914626733747829	14.914626733747829	14.914626733747829	14.914626733747829	14.914626733747829	14.914626733747829	14.914626733747829	14.914626733747829	14.914626733747829	14.914626733747829	14.914626733747829	14.914626733747829	14.914626733747829	14.914626733747829	14.914626733747829	14.914626733747829	14.914626733747829	14.914626733747829	14.914626733747829	14.914626733747829	14.914626733747829	14.914626733747829	14.914626733747829	14.914626733747829
Sample670	0	0	0	0	0	0	0	0	0	0	0	0	0	0	0	0	0	0	0	0	0	0	0	0	0	0	0	0	0	64.7461340063983	64.7461340063983	64.7461340063983	64.7461340063983	64.7461340063983	64.7461340063983	64.7461340063983	64.7461340063983	64.7461340063983	64.7461340063983	64.7461340063983	64.7461340063983	64.7461340063983	64.7461340063983	64.7461340063983	64.7461340063983	64.7461340063983	64.7461340063983	64.7461340063983	64.7461340063983
Sample671	0	0	0	0	0	0	0	0	0	0	0	0	0	0	0	0	0	0	0	0	0	0	0	0	0	0	0	0	0	0	0	0	0	0	0	0	0	0	0	0	0	0	0	0	0	0	0	0	0
Sample672	0	0	0	0	0	0	0	0	0	0	0	0	0	0	0	0	0	0	0	0	0	0	0	0	0	0	0	0	0	0	0	0	0	0	0	0	0	0	0	0	0	0	0	0	0	0	0	0	0
Sample673	0	0	0	0	0	0	0	0	0	0	0	0	0	0	0	0	0	0	0	0	0	0	0	0	0	0	0	0	0	0	0	0	0	0	0	0	0	0	0	0	0	0	0	0	0	0	0	0	0
Sample674	0	0	0	0	0	0	0	0	0	0	0	0	0	0	0	0	0	0	0	0	0	0	0	0	0	0	0	0	0	0	0	0	0	0	0	0	0	0	0	15.023669497694446	15.023669497694446	15.023669497694446	15.023669497694446	15.023669497694446	15.023669497694446	15.023669497694446	15.023669497694446	15.023669497694446	15.023669497694446
Sample675	0	0	0	0	0	0	0	0	0	0	0	0	0	0	0	0	0	0	0	0	0	0	0	0	0	0	0	0	0	0	0	0	0	0	0	0	0	0	0	0	0	0	0	0	0	0	0	0	0
Sample676	0	0	0	0	0	0	0	0	0	0	0	0	0	0	0	0	0	0	0	0	0	0	0	0	0	0	0	0	0	0	0	0	0	0	0	0	0	0	0	0	0	0	0	0	0	0	0	0	0
Sample677	0	0	0	0	0	0	0	0	0	0	0	0	0	0	0	0	0	0	0	0	0	0	0	0	0	0	0	0	0	0	0	0	0	0	0	0	0	0	0	0	0	0	0	0	0	0	0	0	0
Sample678	0	0	0	0	0	0	0	0	0	0	0	0	0	0	0	0	0	0	0	0	0	0	0	0	0	0	0	0	0	0	0	0	0	0	0	0	0	0	0	0	0	0	0	0	0	0	0	10.125372758738148	10.125372758738148
Sample679	67.89852138795803	67.89852138795803	67.89852138795803	67.89852138795803	67.89852138795803	67.89852138795803	67.89852138795803	67.89852138795803	67.89852138795803	67.89852138795803	67.89852138795803	67.89852138795803	67.89852138795803	67.89852138795803	67.89852138795803	67.89852138795803	67.89852138795803	67.89852138795803	67.89852138795803	67.89852138795803	67.89852138795803	67.89852138795803	67.89852138795803	67.89852138795803	67.89852138795803	67.89852138795803	67.89852138795803	67.89852138795803	67.89852138795803	67.89852138795803	67.89852138795803	67.89852138795803	67.89852138795803	67.89852138795803	67.89852138795803	67.89852138795803	67.89852138795803	67.89852138795803	67.89852138795803	67.89852138795803	67.89852138795803	67.89852138795803	67.89852138795803	67.89852138795803	67.89852138795803	67.89852138795803	67.89852138795803	67.89852138795803	67.89852138795803
Sample680	0	0	0	0	0	0	0	0	0	0	0	0	0	0	0	0	0	0	0	0	0	0	0	0	0	0	0	0	0	0	0	0	0	0	0	0	0	0	0	0	0	0	0	0	0	0	0	0	0
Sample681	0	0	0	0	0	0	0	0	0	0	0	0	0	0	0	0	0	0	0	0	0	0	0	0	0	0	0	0	0	0	0	0	0	0	0	0	0	0	0	0	0	0	0	0	0	0	0	0	0
Sample682	0	0	0	0	0	0	0	0	0	0	0	0	0	0	0	0	0	0	0	0	0	0	0	0	0	0	0	0	0	0	0	0	0	0	0	0	0	0	0	0	0	0	0	0	0	0	0	0	0
Sample683	0	0	0	0	0	0	0	0	0	0	0	0	0	0	0	0	0	0	0	0	0	0	0	0	0	0	0	0	0	0	0	0	0	0	0	0	0	0	0	0	0	0	0	0	0	0	0	51.32874419734416	51.32874419734416
Sample684	0	0	0	0	0	0	0	0	0	0	0	0	0	0	0	0	0	0	0	0	0	0	0	0	0	0	0	0	0	0	0	0	0	0	0	0	0	0	0	0	0	0	0	0	0	0	0	0	0
Sample685	0	0	0	0	0	0	0	0	0	0	0	0	0	0	0	0	0	0	0	0	0	0	0	0	0	0	0	0	0	0	0	0	0	0	0	0	0	0	0	0	0	0	0	0	0	0	0	0	0
Sample686	0	0	0	0	0	0	0	0	0	0	0	0	0	0	0	0	0	0	0	0	0	0	0	0	0	0	0	0	0	0	0	0	20.577199929111462	20.577199929111462	20.577199929111462	20.577199929111462	20.577199929111462	20.577199929111462	20.577199929111462	20.577199929111462	20.577199929111462	20.577199929111462	20.577199929111462	20.577199929111462	20.577199929111462	20.577199929111462	20.577199929111462	20.577199929111462	20.577199929111462
Sample687	18.720159061971323	18.720159061971323	18.720159061971323	18.720159061971323	18.720159061971323	18.720159061971323	18.720159061971323	18.720159061971323	18.720159061971323	18.720159061971323	18.720159061971323	18.720159061971323	18.720159061971323	18.720159061971323	18.720159061971323	18.720159061971323	18.720159061971323	18.720159061971323	18.720159061971323	18.720159061971323	18.720159061971323	18.720159061971323	18.720159061971323	18.720159061971323	18.720159061971323	18.720159061971323	18.720159061971323	18.720159061971323	18.720159061971323	18.720159061971323	18.720159061971323	18.720159061971323	18.720159061971323	18.720159061971323	18.720159061971323	18.720159061971323	18.720159061971323	18.720159061971323	18.720159061971323	18.720159061971323	18.720159061971323	18.720159061971323	18.720159061971323	18.720159061971323	18.720159061971323	18.720159061971323	18.720159061971323	18.720159061971323	18.720159061971323
Sample688	0	0	0	0	0	0	0	0	0	0	0	0	0	0	0	0	0	0	0	0	0	0	0	0	0	0	0	0	0	0	0	0	0	0	0	0	0	0	0	0	0	0	0	0	0	0	0	0	0
Sample689	0	0	0	0	0	0	0	0	0	0	0	0	0	0	0	0	0	0	0	0	0	0	0	0	0	0	0	0	0	0	0	0	0	0	0	0	0	0	0	0	0	0	21.67586633759708	21.67586633759708	21.67586633759708	21.67586633759708	21.67586633759708	21.67586633759708	21.67586633759708
Sample690	0	0	0	0	0	0	0	0	0	0	0	0	0	0	0	0	0	0	0	0	0	0	0	0	0	0	0	0	0	12.336601472497623	12.336601472497623	12.336601472497623	12.336601472497623	12.336601472497623	12.336601472497623	12.336601472497623	12.336601472497623	12.336601472497623	12.336601472497623	12.336601472497623	12.336601472497623	12.336601472497623	12.336601472497623	12.336601472497623	12.336601472497623	12.336601472497623	12.336601472497623	12.336601472497623	12.336601472497623
Sample691	0	0	0	0	0	0	0	0	0	0	0	0	0	0	0	0	0	0	0	0	0	0	0	0	0	0	0	0	0	0	0	0	0	0	0	0	0	0	0	0	0	0	0	0	0	0	0	0	0
Sample692	0	0	0	0	0	0	0	0	0	0	0	0	0	0	0	0	0	0	0	0	0	0	0	0	0	0	0	0	0	0	0	0	0	0	0	0	0	0	0	0	0	0	0	0	0	0	0	0	0
Sample693	0	0	0	0	0	0	0	0	0	0	0	0	0	0	0	0	0	0	0	0	0	0	0	0	0	0	0	0	0	0	0	0	0	0	0	0	0	0	0	0	0	0	0	0	0	0	0	0	0
Sample694	0	0	0	0	0	0	0	0	0	0	0	0	0	0	0	0	0	0	0	0	0	0	0	0	0	0	0	0	0	0	0	0	0	0	0	0	0	0	0	0	0	0	0	0	0	0	0	0	0
Sample695	0	0	0	0	0	0	0	0	0	0	0	0	0	0	0	0	0	0	0	0	0	0	0	0	0	0	0	0	0	0	14.28588752714804	14.28588752714804	14.28588752714804	14.28588752714804	14.28588752714804	14.28588752714804	14.28588752714804	14.28588752714804	14.28588752714804	14.28588752714804	14.28588752714804	14.28588752714804	14.28588752714804	14.28588752714804	14.28588752714804	14.28588752714804	14.28588752714804	14.28588752714804	14.28588752714804
Sample696	0	0	0	0	0	0	0	0	0	0	0	0	0	0	0	0	0	0	0	0	0	0	0	0	0	0	0	0	0	0	0	0	0	0	0	0	0	0	0	0	0	0	0	0	0	0	0	0	0
Sample697	0	0	0	0	0	0	0	0	0	0	0	0	0	0	0	0	0	0	0	0	0	0	0	0	0	0	0	0	0	0	0	0	0	0	0	0	0	0	0	0	0	0	0	0	0	0	0	0	0
Sample698	0	0	0	0	0	0	0	0	0	0	0	0	0	0	0	0	0	0	0	0	0	0	0	0	0	0	0	0	0	0	0	0	0	0	0	0	0	0	0	0	0	0	0	0	0	0	0	0	0
Sample699	0	0	0	0	0	0	0	0	0	0	0	0	0	0	0	0	0	0	0	0	0	0	0	0	0	0	0	0	0	0	0	0	0	0	0	0	0	0	0	0	0	0	0	0	0	0	0	0	0
Sample700	0	0	0	0	0	0	0	0	0	0	0	0	0	0	0	0	0	0	0	0	0	0	0	0	0	0	0	0	0	0	0	0	0	0	0	0	0	0	0	0	0	0	0	0	0	0	0	0	0
Sample701	0	0	0	0	0	0	0	0	0	0	0	0	0	0	0	0	0	0	0	0	0	0	0	0	0	0	0	0	0	0	0	0	0	0	0	0	0	0	0	0	0	0	0	0	0	0	0	0	0
Sample702	0	0	0	0	0	0	0	0	0	0	0	0	0	0	0	0	0	0	0	0	0	0	0	0	0	0	0	0	0	0	0	0	0	0	0	0	0	0	0	0	0	0	0	0	0	0	0	0	0
Sample703	0	0	0	0	0	0	0	0	0	0	0	0	0	0	0	0	0	0	0	0	0	0	0	0	0	0	0	0	0	0	0	0	0	0	0	0	0	0	0	0	0	0	0	0	0	0	0	0	0
Sample704	0	0	0	0	0	0	0	0	0	0	0	0	0	0	0	0	0	0	0	0	0	0	0	0	0	0	0	0	0	0	0	0	0	0	0	0	0	0	0	0	0	0	0	0	0	0	0	0	0
Sample705	19.9723805365404	19.9723805365404	19.9723805365404	19.9723805365404	19.9723805365404	19.9723805365404	19.9723805365404	19.9723805365404	19.9723805365404	19.9723805365404	19.9723805365404	19.9723805365404	19.9723805365404	19.9723805365404	19.9723805365404	19.9723805365404	19.9723805365404	19.9723805365404	19.9723805365404	19.9723805365404	19.9723805365404	19.9723805365404	19.9723805365404	19.9723805365404	19.9723805365404	19.9723805365404	19.9723805365404	19.9723805365404	19.9723805365404	19.9723805365404	19.9723805365404	19.9723805365404	19.9723805365404	19.9723805365404	19.9723805365404	19.9723805365404	19.9723805365404	19.9723805365404	19.9723805365404	19.9723805365404	19.9723805365404	19.9723805365404	19.9723805365404	19.9723805365404	19.9723805365404	19.9723805365404	19.9723805365404	19.9723805365404	19.9723805365404
Sample706	0	0	0	0	0	0	0	0	0	0	0	0	0	0	0	0	0	0	0	0	0	0	0	0	0	0	0	0	0	0	0	0	0	0	0	0	0	0	0	0	0	0	0	0	0	0	0	0	0
Sample707	0	0	0	0	0	0	0	0	0	0	0	0	0	0	0	0	0	0	0	0	0	0	0	0	0	0	0	0	0	0	0	0	0	0	0	0	0	0	0	0	0	0	0	0	0	0	0	0	0
Sample708	0	0	0	0	0	0	0	0	0	0	0	0	0	0	0	0	0	0	0	0	0	0	0	0	0	0	0	0	0	0	0	0	0	0	0	0	0	0	0	0	0	0	0	0	0	0	0	0	0
Sample709	0	0	0	0	0	0	0	0	0	0	0	0	0	0	0	0	0	0	0	0	0	0	0	0	0	0	0	0	0	0	0	0	0	0	0	0	0	0	0	0	0	0	0	0	0	0	0	0	0
Sample710	0	0	0	0	0	0	0	0	0	0	0	0	0	0	0	0	0	0	0	0	0	0	0	0	0	0	0	0	0	0	0	0	0	0	0	0	0	0	0	0	0	0	0	0	0	0	0	0	0
Sample711	0	0	0	0	0	0	0	0	0	0	0	0	0	0	0	0	0	0	0	0	0	0	0	0	0	0	0	0	0	0	0	0	0	0	0	0	0	0	0	0	0	0	0	0	0	0	0	0	0
Sample712	0	0	0	0	0	0	0	0	0	0	0	0	0	0	0	0	0	0	0	0	0	0	0	0	0	0	0	0	0	0	0	0	0	0	0	0	0	0	0	0	0	0	0	0	0	0	0	0	0
Sample713	28.32171229681456	28.32171229681456	28.32171229681456	28.32171229681456	28.32171229681456	28.32171229681456	28.32171229681456	28.32171229681456	28.32171229681456	28.32171229681456	28.32171229681456	28.32171229681456	28.32171229681456	28.32171229681456	28.32171229681456	28.32171229681456	28.32171229681456	28.32171229681456	28.32171229681456	28.32171229681456	28.32171229681456	28.32171229681456	28.32171229681456	28.32171229681456	28.32171229681456	28.32171229681456	28.32171229681456	28.32171229681456	28.32171229681456	28.32171229681456	28.32171229681456	28.32171229681456	28.32171229681456	28.32171229681456	28.32171229681456	28.32171229681456	28.32171229681456	28.32171229681456	28.32171229681456	28.32171229681456	28.32171229681456	28.32171229681456	28.32171229681456	28.32171229681456	28.32171229681456	28.32171229681456	28.32171229681456	28.32171229681456	28.32171229681456
Sample714	0	0	0	0	0	0	0	0	0	0	0	0	0	0	0	0	0	0	0	0	0	0	0	0	0	0	0	0	0	0	0	0	0	0	0	0	0	0	0	0	0	0	0	0	0	0	0	0	0
Sample715	0	0	0	0	0	0	0	0	0	0	0	0	0	0	0	0	0	0	0	0	0	0	0	0	0	0	0	0	0	0	0	0	0	0	0	0	0	0	0	0	0	0	0	0	0	0	0	0	0
Sample716	0	0	0	0	0	0	0	0	0	0	0	0	0	0	0	0	0	0	0	0	0	0	0	0	0	0	0	0	0	0	0	0	0	0	0	0	0	0	0	0	0	0	0	0	0	0	0	0	0
Sample717	0	0	0	0	0	0	0	0	0	0	0	0	0	0	0	0	0	0	0	0	0	0	0	0	0	0	0	0	14.003037868149802	14.003037868149802	14.003037868149802	14.003037868149802	14.003037868149802	14.003037868149802	14.003037868149802	14.003037868149802	14.003037868149802	14.003037868149802	14.003037868149802	14.003037868149802	14.003037868149802	14.003037868149802	14.003037868149802	14.003037868149802	14.003037868149802	14.003037868149802	14.003037868149802	14.003037868149802	14.003037868149802
Sample718	0	0	0	0	0	0	0	0	0	0	0	0	0	0	0	0	0	0	0	0	0	0	0	0	0	0	0	0	0	0	0	0	0	0	0	0	0	0	0	0	0	0	0	0	0	0	0	0	0
Sample719	28.81319213792131	28.81319213792131	28.81319213792131	28.81319213792131	28.81319213792131	28.81319213792131	28.81319213792131	28.81319213792131	28.81319213792131	28.81319213792131	28.81319213792131	28.81319213792131	28.81319213792131	28.81319213792131	28.81319213792131	28.81319213792131	28.81319213792131	28.81319213792131	28.81319213792131	28.81319213792131	28.81319213792131	28.81319213792131	28.81319213792131	28.81319213792131	28.81319213792131	28.81319213792131	28.81319213792131	28.81319213792131	28.81319213792131	28.81319213792131	28.81319213792131	28.81319213792131	28.81319213792131	28.81319213792131	28.81319213792131	28.81319213792131	28.81319213792131	28.81319213792131	28.81319213792131	28.81319213792131	28.81319213792131	28.81319213792131	28.81319213792131	28.81319213792131	28.81319213792131	28.81319213792131	28.81319213792131	28.81319213792131	28.81319213792131
Sample720	0	0	0	0	0	0	0	0	0	0	0	0	0	0	0	0	0	0	0	0	0	0	0	0	0	0	0	0	0	0	0	0	0	0	0	0	0	0	0	0	0	0	0	0	0	0	0	0	0
Sample721	0	0	0	0	0	0	0	0	0	0	0	0	0	0	0	0	0	0	0	0	0	0	0	0	0	0	0	0	0	0	0	0	0	0	0	0	0	0	0	0	0	0	0	0	0	0	0	0	0
Sample722	0	0	0	0	0	0	0	0	0	0	0	0	0	0	0	0	0	0	0	0	0	0	0	0	0	0	0	0	0	0	0	0	0	0	0	0	0	0	0	0	0	0	0	0	0	0	0	0	0
Sample723	0	0	0	0	0	0	0	0	0	0	0	0	0	0	0	0	0	0	0	0	0	0	0	0	0	0	0	0	0	0	0	0	0	0	0	0	0	0	0	0	0	0	0	0	0	0	0	0	0
Sample724	0	0	0	0	0	0	0	0	0	0	0	0	0	0	0	0	0	0	0	0	0	0	0	0	0	0	0	26.516322148836736	26.516322148836736	26.516322148836736	26.516322148836736	26.516322148836736	26.516322148836736	26.516322148836736	26.516322148836736	26.516322148836736	26.516322148836736	26.516322148836736	26.516322148836736	26.516322148836736	26.516322148836736	26.516322148836736	26.516322148836736	26.516322148836736	26.516322148836736	26.516322148836736	26.516322148836736	26.516322148836736	26.516322148836736
Sample725	0	0	0	0	0	0	0	0	0	0	0	0	0	0	0	0	0	0	0	0	0	0	0	0	0	0	0	0	0	0	0	0	0	0	0	0	0	0	0	0	0	0	0	0	0	0	0	0	0
Sample726	25.127660020697466	25.127660020697466	25.127660020697466	25.127660020697466	25.127660020697466	25.127660020697466	25.127660020697466	25.127660020697466	25.127660020697466	25.127660020697466	25.127660020697466	25.127660020697466	25.127660020697466	25.127660020697466	25.127660020697466	25.127660020697466	25.127660020697466	25.127660020697466	25.127660020697466	25.127660020697466	25.127660020697466	25.127660020697466	25.127660020697466	25.127660020697466	25.127660020697466	25.127660020697466	25.127660020697466	25.127660020697466	25.127660020697466	25.127660020697466	25.127660020697466	25.127660020697466	25.127660020697466	25.127660020697466	25.127660020697466	25.127660020697466	25.127660020697466	25.127660020697466	25.127660020697466	25.127660020697466	25.127660020697466	25.127660020697466	25.127660020697466	25.127660020697466	25.127660020697466	25.127660020697466	25.127660020697466	25.127660020697466	25.127660020697466
Sample727	0	0	0	0	0	0	0	0	0	0	0	0	0	0	0	0	0	0	0	0	0	0	0	0	0	0	0	0	0	0	0	0	0	0	0	0	0	0	0	0	0	0	0	56.982893603946714	56.982893603946714	56.982893603946714	56.982893603946714	56.982893603946714	56.982893603946714
Sample728	0	0	0	0	0	0	0	0	0	0	0	0	0	0	0	0	0	0	0	0	0	0	0	0	0	0	0	0	0	0	0	0	0	0	0	0	0	0	0	0	0	0	0	0	0	0	0	0	0
Sample729	0	0	0	0	0	0	0	0	0	0	0	0	0	0	0	0	0	0	0	0	0	56.57004956350374	56.57004956350374	56.57004956350374	56.57004956350374	56.57004956350374	56.57004956350374	56.57004956350374	56.57004956350374	56.57004956350374	56.57004956350374	56.57004956350374	56.57004956350374	56.57004956350374	56.57004956350374	56.57004956350374	56.57004956350374	56.57004956350374	56.57004956350374	56.57004956350374	56.57004956350374	56.57004956350374	56.57004956350374	56.57004956350374	56.57004956350374	56.57004956350374	56.57004956350374	56.57004956350374	56.57004956350374
Sample730	28.220653995866048	28.220653995866048	28.220653995866048	28.220653995866048	28.220653995866048	28.220653995866048	28.220653995866048	28.220653995866048	28.220653995866048	28.220653995866048	28.220653995866048	28.220653995866048	28.220653995866048	28.220653995866048	28.220653995866048	28.220653995866048	28.220653995866048	28.220653995866048	28.220653995866048	28.220653995866048	28.220653995866048	28.220653995866048	28.220653995866048	28.220653995866048	28.220653995866048	28.220653995866048	28.220653995866048	28.220653995866048	28.220653995866048	28.220653995866048	28.220653995866048	28.220653995866048	28.220653995866048	28.220653995866048	28.220653995866048	28.220653995866048	28.220653995866048	28.220653995866048	28.220653995866048	28.220653995866048	28.220653995866048	28.220653995866048	28.220653995866048	28.220653995866048	28.220653995866048	28.220653995866048	28.220653995866048	28.220653995866048	28.220653995866048
Sample731	0	0	0	0	0	0	0	0	0	0	0	0	0	0	0	0	0	0	0	0	0	0	0	0	0	0	0	0	0	0	0	0	0	0	0	0	0	0	0	0	0	0	0	0	0	0	0	0	0
Sample732	0	0	0	0	0	0	0	0	0	0	0	0	0	0	0	0	0	0	0	0	0	0	0	0	0	0	0	0	0	0	27.363920224043746	27.363920224043746	27.363920224043746	27.363920224043746	27.363920224043746	27.363920224043746	27.363920224043746	27.363920224043746	27.363920224043746	27.363920224043746	27.363920224043746	27.363920224043746	27.363920224043746	27.363920224043746	27.363920224043746	27.363920224043746	27.363920224043746	27.363920224043746	27.363920224043746
Sample733	0	0	0	0	0	0	0	0	0	0	0	0	0	0	0	0	0	0	0	0	0	0	0	0	0	0	0	0	0	0	0	0	0	0	0	0	0	0	0	0	0	0	0	0	0	0	0	0	0
Sample734	0	0	0	0	0	0	0	0	0	0	0	0	0	0	0	0	0	0	0	0	0	0	0	0	0	0	0	0	0	0	0	0	0	0	0	0	0	0	0	27.070747613727242	27.070747613727242	27.070747613727242	27.070747613727242	27.070747613727242	27.070747613727242	27.070747613727242	27.070747613727242	27.070747613727242	27.070747613727242
Sample735	0	0	0	0	0	0	0	0	0	0	0	0	0	0	0	0	0	0	0	0	0	0	0	0	0	0	0	0	0	0	0	0	0	0	0	0	0	0	0	0	0	0	0	0	0	0	0	0	0
Sample736	0	0	0	0	0	0	0	0	0	0	0	0	0	0	0	0	0	0	0	0	0	0	0	0	0	0	0	0	0	0	0	0	0	0	0	0	0	0	0	0	0	0	0	0	0	0	0	0	0
Sample737	0	0	0	0	0	0	0	0	0	0	0	0	0	0	0	0	0	0	0	0	0	0	0	0	0	0	0	0	0	0	0	0	0	0	0	0	0	0	0	0	0	0	0	0	0	0	0	0	0
Sample738	0	0	0	0	0	0	0	0	0	0	0	0	0	0	0	0	0	0	0	0	0	0	0	0	0	0	0	0	0	0	0	0	0	0	0	0	0	0	0	0	0	0	0	0	0	0	0	0	0
Sample739	0	0	0	0	0	0	0	0	0	0	0	0	0	0	0	0	0	0	0	0	0	0	0	0	0	0	0	0	0	0	0	0	0	0	0	21.435996658642846	21.435996658642846	21.435996658642846	21.435996658642846	21.435996658642846	21.435996658642846	21.435996658642846	21.435996658642846	21.435996658642846	21.435996658642846	21.435996658642846	21.435996658642846	21.435996658642846	21.435996658642846
Sample740	0	0	0	0	0	0	0	0	0	0	0	0	0	0	0	0	0	0	0	0	0	0	0	0	0	0	0	0	0	0	0	0	0	0	0	0	0	0	0	0	0	0	0	0	0	0	0	0	0
Sample741	0	0	0	0	0	0	0	0	0	0	0	0	0	0	0	0	0	0	41.30885957421262	41.30885957421262	41.30885957421262	41.30885957421262	41.30885957421262	41.30885957421262	41.30885957421262	41.30885957421262	41.30885957421262	41.30885957421262	41.30885957421262	41.30885957421262	41.30885957421262	41.30885957421262	41.30885957421262	41.30885957421262	41.30885957421262	41.30885957421262	41.30885957421262	41.30885957421262	41.30885957421262	41.30885957421262	41.30885957421262	41.30885957421262	41.30885957421262	41.30885957421262	41.30885957421262	41.30885957421262	41.30885957421262	41.30885957421262	41.30885957421262
Sample742	0	0	0	0	0	0	0	0	0	0	0	0	0	0	0	0	0	0	0	0	0	0	0	0	0	0	0	0	0	0	0	0	0	0	0	0	0	0	0	0	0	0	0	0	0	0	0	0	0
Sample743	0	0	0	0	0	0	0	0	0	0	0	0	0	0	0	0	0	0	0	0	0	0	0	0	0	0	0	0	0	0	0	0	0	0	0	0	0	0	0	0	0	0	0	0	0	0	0	0	0
Sample744	0	0	0	0	0	0	0	0	0	0	0	0	0	0	0	0	0	0	0	0	0	0	0	0	0	0	0	0	0	0	0	0	0	0	0	0	0	0	0	0	0	0	0	0	0	0	0	0	0
Sample745	0	0	0	0	0	0	0	0	0	0	0	0	0	0	0	0	0	0	0	0	0	0	0	0	0	0	0	0	0	0	0	0	0	0	0	0	0	0	0	0	0	0	0	0	0	0	0	0	0
Sample746	0	0	0	0	0	0	0	0	0	0	0	0	0	0	0	0	0	0	0	0	0	0	0	0	0	0	0	0	0	0	0	0	0	0	0	0	0	0	0	0	0	0	0	0	0	0	0	0	0
Sample747	0	0	0	0	0	0	0	0	0	0	0	0	0	0	0	0	0	0	0	0	0	0	0	0	0	0	0	0	0	0	0	0	0	0	0	0	0	0	0	0	0	0	0	0	0	0	0	0	0
Sample748	0	0	0	0	0	0	0	0	0	0	0	0	0	0	0	0	0	0	0	0	0	0	0	0	0	0	0	0	0	0	0	0	0	0	0	0	0	0	0	0	0	18.23973175923337	18.23973175923337	18.23973175923337	18.23973175923337	18.23973175923337	18.23973175923337	18.23973175923337	18.23973175923337
Sample749	0	0	0	0	0	0	0	0	0	0	0	0	0	0	0	0	0	0	0	0	0	0	0	0	0	0	0	0	0	0	0	0	0	0	0	0	0	0	56.850649603620774	56.850649603620774	56.850649603620774	56.850649603620774	56.850649603620774	56.850649603620774	56.850649603620774	56.850649603620774	56.850649603620774	56.850649603620774	56.850649603620774
Sample750	0	0	0	0	0	0	0	0	0	0	0	0	0	0	0	0	0	0	0	0	0	0	0	0	0	0	0	0	0	0	0	0	0	0	13.690533285570881	13.690533285570881	13.690533285570881	13.690533285570881	13.690533285570881	13.690533285570881	13.690533285570881	13.690533285570881	13.690533285570881	13.690533285570881	13.690533285570881	13.690533285570881	13.690533285570881	13.690533285570881	13.690533285570881
Sample751	0	0	0	0	0	0	0	0	0	0	0	0	0	0	0	0	0	0	0	0	0	0	0	0	0	0	0	0	15.798296335570507	15.798296335570507	15.798296335570507	15.798296335570507	15.798296335570507	15.798296335570507	15.798296335570507	15.798296335570507	15.798296335570507	15.798296335570507	15.798296335570507	15.798296335570507	15.798296335570507	15.798296335570507	15.798296335570507	15.798296335570507	15.798296335570507	15.798296335570507	15.798296335570507	15.798296335570507	15.798296335570507
Sample752	0	0	0	0	0	0	0	0	0	0	0	0	0	0	0	0	0	0	0	0	0	0	0	0	0	0	0	0	0	0	0	0	0	0	0	0	0	0	0	0	0	0	0	0	0	0	0	0	0
Sample753	0	0	0	0	0	0	0	0	0	0	0	0	0	0	0	0	0	0	0	0	0	0	0	0	0	0	0	0	0	0	0	0	0	0	0	10.180783979985799	10.180783979985799	10.180783979985799	10.180783979985799	10.180783979985799	10.180783979985799	10.180783979985799	10.180783979985799	10.180783979985799	10.180783979985799	10.180783979985799	10.180783979985799	10.180783979985799	10.180783979985799
Sample754	0	0	0	0	0	0	0	0	0	0	0	0	0	0	0	0	0	0	0	0	0	0	0	0	0	0	0	0	0	0	0	0	0	0	0	0	0	0	0	0	0	0	0	0	0	0	0	0	0
Sample755	0	0	0	0	0	0	0	0	0	0	0	0	0	0	0	0	0	0	0	0	0	0	0	0	0	0	0	0	0	0	0	0	0	0	0	0	0	0	0	0	0	0	0	0	0	0	0	0	0
Sample756	0	0	0	0	0	0	0	0	0	0	0	0	0	0	0	0	0	0	0	0	0	0	0	0	0	0	0	0	0	0	0	0	0	0	0	0	0	0	0	0	41.17023909220493	41.17023909220493	41.17023909220493	41.17023909220493	41.17023909220493	41.17023909220493	41.17023909220493	41.17023909220493	41.17023909220493
Sample757	0	0	0	0	0	0	0	0	0	0	0	0	0	0	0	0	0	0	0	0	0	0	0	0	0	0	0	0	0	38.68874953090094	38.68874953090094	38.68874953090094	38.68874953090094	38.68874953090094	38.68874953090094	38.68874953090094	38.68874953090094	38.68874953090094	38.68874953090094	38.68874953090094	38.68874953090094	38.68874953090094	38.68874953090094	38.68874953090094	38.68874953090094	38.68874953090094	38.68874953090094	38.68874953090094	38.68874953090094
Sample758	0	0	0	0	0	0	0	0	0	0	0	0	0	0	0	0	0	0	0	0	0	0	0	0	0	0	0	0	0	0	0	0	0	0	0	0	0	0	0	0	0	0	0	0	0	0	0	0	0
Sample759	0	0	0	0	0	0	0	0	0	0	16.94228023449582	16.94228023449582	16.94228023449582	16.94228023449582	16.94228023449582	16.94228023449582	16.94228023449582	16.94228023449582	16.94228023449582	16.94228023449582	16.94228023449582	16.94228023449582	16.94228023449582	16.94228023449582	16.94228023449582	16.94228023449582	16.94228023449582	16.94228023449582	16.94228023449582	16.94228023449582	16.94228023449582	16.94228023449582	16.94228023449582	16.94228023449582	16.94228023449582	16.94228023449582	16.94228023449582	16.94228023449582	16.94228023449582	16.94228023449582	16.94228023449582	16.94228023449582	16.94228023449582	16.94228023449582	16.94228023449582	16.94228023449582	16.94228023449582	16.94228023449582	16.94228023449582
Sample760	0	0	0	0	0	0	0	0	0	0	0	0	0	0	0	0	0	0	0	0	0	0	0	0	0	0	0	0	0	0	0	0	0	0	0	0	0	0	0	0	0	0	0	0	0	0	0	0	0
Sample761	0	0	0	0	0	0	0	0	0	0	0	0	0	0	0	0	0	0	0	0	0	0	0	0	0	0	0	0	0	0	0	0	0	0	0	0	0	0	0	0	0	0	0	0	0	0	0	0	0
Sample762	0	0	0	0	0	0	37.60716173955138	37.60716173955138	37.60716173955138	37.60716173955138	37.60716173955138	37.60716173955138	37.60716173955138	37.60716173955138	37.60716173955138	37.60716173955138	37.60716173955138	37.60716173955138	37.60716173955138	37.60716173955138	37.60716173955138	37.60716173955138	37.60716173955138	37.60716173955138	37.60716173955138	37.60716173955138	37.60716173955138	37.60716173955138	37.60716173955138	37.60716173955138	37.60716173955138	37.60716173955138	37.60716173955138	37.60716173955138	37.60716173955138	37.60716173955138	37.60716173955138	37.60716173955138	37.60716173955138	37.60716173955138	37.60716173955138	37.60716173955138	37.60716173955138	37.60716173955138	37.60716173955138	37.60716173955138	37.60716173955138	37.60716173955138	37.60716173955138
Sample763	0	0	0	0	0	0	0	0	0	0	0	0	0	13.253466566652213	13.253466566652213	13.253466566652213	13.253466566652213	13.253466566652213	13.253466566652213	13.253466566652213	13.253466566652213	13.253466566652213	13.253466566652213	13.253466566652213	13.253466566652213	13.253466566652213	13.253466566652213	13.253466566652213	13.253466566652213	13.253466566652213	13.253466566652213	13.253466566652213	13.253466566652213	13.253466566652213	13.253466566652213	13.253466566652213	13.253466566652213	13.253466566652213	13.253466566652213	13.253466566652213	13.253466566652213	13.253466566652213	13.253466566652213	13.253466566652213	13.253466566652213	13.253466566652213	13.253466566652213	13.253466566652213	13.253466566652213
Sample764	0	0	0	0	0	0	0	0	0	0	0	0	0	0	0	0	0	0	0	0	0	0	0	0	0	0	0	0	0	0	0	0	0	0	0	22.12182135367584	22.12182135367584	22.12182135367584	22.12182135367584	22.12182135367584	22.12182135367584	22.12182135367584	22.12182135367584	22.12182135367584	22.12182135367584	22.12182135367584	22.12182135367584	22.12182135367584	22.12182135367584
Sample765	0	0	0	0	0	0	0	0	0	0	0	0	0	0	0	0	0	0	0	0	0	0	0	0	0	0	0	0	0	0	0	0	0	0	0	0	0	0	0	0	0	0	0	0	0	0	0	0	0
Sample766	0	0	0	0	0	0	0	0	0	0	0	0	0	0	0	0	0	0	0	0	0	0	0	0	0	0	0	0	0	0	0	0	0	0	0	0	0	0	0	0	0	0	0	0	0	0	0	0	0
Sample767	0	0	0	0	0	0	0	0	0	0	0	0	0	0	0	0	0	0	0	0	0	0	0	0	0	0	0	0	0	0	0	0	0	0	0	0	0	0	0	0	0	0	0	0	0	0	0	0	0
Sample768	19.992830113318455	19.992830113318455	19.992830113318455	19.992830113318455	19.992830113318455	19.992830113318455	19.992830113318455	19.992830113318455	19.992830113318455	19.992830113318455	19.992830113318455	19.992830113318455	19.992830113318455	19.992830113318455	19.992830113318455	19.992830113318455	19.992830113318455	19.992830113318455	19.992830113318455	19.992830113318455	19.992830113318455	19.992830113318455	19.992830113318455	19.992830113318455	19.992830113318455	19.992830113318455	19.992830113318455	19.992830113318455	19.992830113318455	19.992830113318455	19.992830113318455	19.992830113318455	19.992830113318455	19.992830113318455	19.992830113318455	19.992830113318455	19.992830113318455	19.992830113318455	19.992830113318455	19.992830113318455	19.992830113318455	19.992830113318455	19.992830113318455	19.992830113318455	19.992830113318455	19.992830113318455	19.992830113318455	19.992830113318455	19.992830113318455
Sample769	0	0	0	0	0	0	0	0	0	0	0	0	0	0	0	0	0	0	0	0	0	0	0	0	0	0	0	0	0	0	0	0	0	0	0	0	0	0	0	0	0	0	0	0	0	0	0	0	0
Sample770	0	0	0	0	0	0	0	0	0	0	0	0	0	0	0	0	0	0	0	0	0	0	0	0	0	0	0	0	0	0	0	0	0	0	0	0	0	0	0	0	0	0	0	0	0	0	0	0	0
Sample771	44.39498589100683	44.39498589100683	44.39498589100683	44.39498589100683	44.39498589100683	44.39498589100683	44.39498589100683	44.39498589100683	44.39498589100683	44.39498589100683	44.39498589100683	44.39498589100683	44.39498589100683	44.39498589100683	44.39498589100683	44.39498589100683	44.39498589100683	44.39498589100683	44.39498589100683	44.39498589100683	44.39498589100683	44.39498589100683	44.39498589100683	44.39498589100683	44.39498589100683	44.39498589100683	44.39498589100683	44.39498589100683	44.39498589100683	44.39498589100683	44.39498589100683	44.39498589100683	44.39498589100683	44.39498589100683	44.39498589100683	44.39498589100683	44.39498589100683	44.39498589100683	44.39498589100683	44.39498589100683	44.39498589100683	44.39498589100683	44.39498589100683	44.39498589100683	44.39498589100683	44.39498589100683	44.39498589100683	44.39498589100683	44.39498589100683
Sample772	0	0	0	0	0	0	0	0	0	0	0	0	0	0	0	0	0	0	0	0	0	0	0	0	0	0	0	0	0	0	0	0	0	0	0	0	0	0	0	0	0	0	0	0	0	0	0	0	0
Sample773	0	0	0	0	0	0	0	0	0	0	0	0	0	0	0	0	0	0	0	0	0	0	0	0	0	0	0	0	0	0	0	0	0	0	0	0	0	0	18.861883484461146	18.861883484461146	18.861883484461146	18.861883484461146	18.861883484461146	18.861883484461146	18.861883484461146	18.861883484461146	18.861883484461146	18.861883484461146	18.861883484461146
Sample774	0	0	0	0	0	0	0	0	0	0	0	0	0	0	0	0	0	0	0	0	0	0	0	0	0	0	0	0	0	0	0	0	0	0	0	0	0	0	0	0	0	0	0	0	0	0	0	0	0
Sample775	0	0	0	0	0	0	0	0	0	0	0	0	0	0	0	0	0	0	0	0	0	0	0	0	0	0	0	0	0	0	0	0	0	0	0	0	0	0	0	0	0	0	0	0	0	0	0	0	0
Sample776	0	0	0	0	0	0	0	0	0	0	0	0	0	0	0	0	0	0	0	0	0	0	0	0	0	0	0	0	0	0	0	0	0	0	0	0	0	0	0	0	0	0	0	0	0	0	0	0	0
Sample777	0	0	0	0	0	0	0	0	0	0	0	0	0	0	0	0	0	0	0	0	0	0	0	0	0	0	0	0	0	0	0	0	0	0	0	0	0	0	0	0	0	61.29640676853957	61.29640676853957	61.29640676853957	61.29640676853957	61.29640676853957	61.29640676853957	61.29640676853957	61.29640676853957
Sample778	0	0	0	0	0	0	0	0	0	0	0	0	21.432302323314822	21.432302323314822	21.432302323314822	21.432302323314822	21.432302323314822	21.432302323314822	21.432302323314822	21.432302323314822	21.432302323314822	21.432302323314822	21.432302323314822	21.432302323314822	21.432302323314822	21.432302323314822	21.432302323314822	21.432302323314822	21.432302323314822	21.432302323314822	21.432302323314822	21.432302323314822	21.432302323314822	21.432302323314822	21.432302323314822	21.432302323314822	21.432302323314822	21.432302323314822	21.432302323314822	21.432302323314822	21.432302323314822	21.432302323314822	21.432302323314822	21.432302323314822	21.432302323314822	21.432302323314822	21.432302323314822	21.432302323314822	21.432302323314822
Sample779	0	0	0	0	0	0	0	0	0	0	0	0	0	0	0	0	0	0	0	0	0	0	0	0	0	0	0	0	0	0	0	0	0	0	0	0	0	0	0	0	0	0	0	0	0	0	0	0	0
Sample780	0	0	0	0	0	0	0	0	0	0	0	0	0	0	0	0	0	0	0	0	0	12.138550624965216	12.138550624965216	12.138550624965216	12.138550624965216	12.138550624965216	12.138550624965216	12.138550624965216	12.138550624965216	12.138550624965216	12.138550624965216	12.138550624965216	12.138550624965216	12.138550624965216	12.138550624965216	12.138550624965216	12.138550624965216	12.138550624965216	12.138550624965216	12.138550624965216	12.138550624965216	12.138550624965216	12.138550624965216	12.138550624965216	12.138550624965216	12.138550624965216	12.138550624965216	12.138550624965216	12.138550624965216
Sample781	0	0	0	0	0	0	0	0	0	0	0	0	0	0	0	0	0	0	0	0	0	0	0	0	9.498725885762319	9.498725885762319	9.498725885762319	9.498725885762319	9.498725885762319	9.498725885762319	9.498725885762319	9.498725885762319	9.498725885762319	9.498725885762319	9.498725885762319	9.498725885762319	9.498725885762319	9.498725885762319	9.498725885762319	9.498725885762319	9.498725885762319	9.498725885762319	9.498725885762319	9.498725885762319	9.498725885762319	9.498725885762319	9.498725885762319	9.498725885762319	9.498725885762319
Sample782	0	0	0	0	0	0	0	0	0	0	0	0	0	0	0	0	0	0	0	0	0	0	0	0	0	0	0	0	0	0	0	0	0	0	0	0	0	0	0	0	0	0	0	0	0	0	0	0	0
Sample783	0	0	0	0	0	0	0	0	0	0	0	0	0	0	0	0	0	0	0	0	0	0	0	0	0	0	0	0	0	0	0	0	0	0	0	0	0	0	0	0	0	0	0	0	0	0	0	0	27.752320241046334
Sample784	27.383587367451263	27.383587367451263	27.383587367451263	27.383587367451263	27.383587367451263	27.383587367451263	27.383587367451263	27.383587367451263	27.383587367451263	27.383587367451263	27.383587367451263	27.383587367451263	27.383587367451263	27.383587367451263	27.383587367451263	27.383587367451263	27.383587367451263	27.383587367451263	27.383587367451263	27.383587367451263	27.383587367451263	27.383587367451263	27.383587367451263	27.383587367451263	27.383587367451263	27.383587367451263	27.383587367451263	27.383587367451263	27.383587367451263	27.383587367451263	27.383587367451263	27.383587367451263	27.383587367451263	27.383587367451263	27.383587367451263	27.383587367451263	27.383587367451263	27.383587367451263	27.383587367451263	27.383587367451263	27.383587367451263	27.383587367451263	27.383587367451263	27.383587367451263	27.383587367451263	27.383587367451263	27.383587367451263	27.383587367451263	27.383587367451263
Sample785	0	0	0	0	0	0	0	0	0	0	0	0	0	0	0	0	0	0	0	0	0	0	0	0	0	0	0	0	0	0	0	0	0	0	0	0	0	0	0	0	0	0	0	0	0	0	0	0	0
Sample786	0	0	0	0	0	0	0	0	0	0	0	0	0	0	0	0	0	0	0	0	0	0	0	0	0	0	0	0	0	0	0	0	0	0	0	0	0	0	0	0	0	0	0	0	0	0	0	0	0
Sample787	0	0	0	0	0	0	0	0	0	0	0	0	0	0	0	0	0	0	0	0	0	0	0	0	0	0	0	0	0	0	0	0	0	0	0	0	0	0	0	0	0	0	0	0	0	0	0	0	0
Sample788	0	0	0	0	0	0	0	0	0	0	0	0	0	0	0	0	0	0	0	0	0	0	0	0	0	0	0	0	0	0	0	0	0	0	0	0	0	0	0	0	0	0	0	0	0	0	0	0	0
Sample789	0	0	0	0	0	0	0	0	0	0	0	0	0	0	0	0	0	0	0	0	0	0	0	0	0	0	0	0	0	0	0	0	0	0	0	0	0	0	0	0	0	0	0	0	0	0	0	0	0
Sample790	0	0	0	0	0	0	0	0	0	0	0	0	0	0	0	0	0	0	0	0	0	0	0	0	0	0	0	0	0	0	0	0	0	0	0	0	0	0	0	0	0	0	0	0	0	0	0	0	0
Sample791	0	0	0	0	0	0	0	0	0	0	0	0	0	0	0	0	0	0	0	0	16.625708762460988	16.625708762460988	16.625708762460988	16.625708762460988	16.625708762460988	16.625708762460988	16.625708762460988	16.625708762460988	16.625708762460988	16.625708762460988	16.625708762460988	16.625708762460988	16.625708762460988	16.625708762460988	16.625708762460988	16.625708762460988	16.625708762460988	16.625708762460988	16.625708762460988	16.625708762460988	16.625708762460988	16.625708762460988	16.625708762460988	16.625708762460988	16.625708762460988	16.625708762460988	16.625708762460988	16.625708762460988	16.625708762460988
Sample792	0	0	0	0	0	0	0	0	0	0	0	0	0	0	0	0	0	0	0	0	0	0	0	0	0	0	0	0	0	0	0	0	0	0	0	0	0	0	0	0	0	0	0	0	0	0	0	0	0
Sample793	0	0	0	0	0	0	0	0	0	0	0	0	0	0	0	0	0	0	0	0	0	0	0	0	0	0	0	0	0	0	0	0	0	0	0	0	0	0	0	0	0	0	0	0	0	0	0	0	0
Sample794	0	0	0	0	0	0	0	0	0	0	0	0	0	0	0	0	0	0	0	0	0	0	0	0	0	0	0	0	0	0	0	0	0	0	0	0	0	0	0	0	0	0	0	0	0	0	0	0	0
Sample795	0	0	0	0	0	0	0	0	0	0	0	0	0	0	0	0	0	0	0	0	0	0	0	0	0	0	0	0	0	0	0	0	0	0	0	0	0	0	0	0	0	0	0	0	0	0	0	0	0
Sample796	0	0	0	0	0	0	0	19.458207779708214	19.458207779708214	19.458207779708214	19.458207779708214	19.458207779708214	19.458207779708214	19.458207779708214	19.458207779708214	19.458207779708214	19.458207779708214	19.458207779708214	19.458207779708214	19.458207779708214	19.458207779708214	19.458207779708214	19.458207779708214	19.458207779708214	19.458207779708214	19.458207779708214	19.458207779708214	19.458207779708214	19.458207779708214	19.458207779708214	19.458207779708214	19.458207779708214	19.458207779708214	19.458207779708214	19.458207779708214	19.458207779708214	19.458207779708214	19.458207779708214	19.458207779708214	19.458207779708214	19.458207779708214	19.458207779708214	19.458207779708214	19.458207779708214	19.458207779708214	19.458207779708214	19.458207779708214	19.458207779708214	19.458207779708214
Sample797	0	0	0	0	0	0	0	0	0	0	0	0	0	0	0	0	0	0	0	0	0	0	0	0	0	0	0	0	0	0	0	0	0	0	0	0	0	0	0	0	0	0	0	0	0	0	0	0	0
Sample798	0	0	0	0	0	0	0	0	0	0	0	0	0	0	0	0	0	0	0	0	0	0	0	0	0	0	0	0	0	0	0	0	0	0	0	0	0	0	0	0	0	0	0	0	0	0	0	0	0
Sample799	0	0	0	0	0	0	0	0	0	0	0	0	0	0	0	0	0	0	0	0	0	0	0	0	0	0	0	0	0	0	0	0	0	0	0	0	0	0	0	0	0	0	0	0	0	0	0	0	0
Sample800	0	0	0	0	0	0	0	0	0	0	0	0	0	0	0	0	0	0	0	0	0	0	0	0	0	0	0	0	0	0	0	0	0	0	0	0	0	0	0	0	0	0	0	0	0	0	0	0	0
Sample801	0	0	0	0	0	0	0	0	0	0	0	0	0	0	0	0	0	0	0	0	0	0	0	0	0	0	0	0	0	0	0	0	0	0	0	0	0	0	0	0	0	0	0	0	0	0	0	0	0
Sample802	0	0	0	0	0	0	0	0	65.02563013024184	65.02563013024184	65.02563013024184	65.02563013024184	65.02563013024184	65.02563013024184	65.02563013024184	65.02563013024184	65.02563013024184	65.02563013024184	65.02563013024184	65.02563013024184	65.02563013024184	65.02563013024184	65.02563013024184	65.02563013024184	65.02563013024184	65.02563013024184	65.02563013024184	65.02563013024184	65.02563013024184	65.02563013024184	65.02563013024184	65.02563013024184	65.02563013024184	65.02563013024184	65.02563013024184	65.02563013024184	65.02563013024184	65.02563013024184	65.02563013024184	65.02563013024184	65.02563013024184	65.02563013024184	65.02563013024184	65.02563013024184	65.02563013024184	65.02563013024184	65.02563013024184	65.02563013024184	65.02563013024184
Sample803	0	0	0	0	0	0	0	0	0	0	0	0	0	0	0	0	0	0	0	0	0	0	0	0	0	0	0	0	0	0	0	0	0	0	0	0	0	0	0	0	0	0	0	0	0	0	0	0	0
Sample804	0	0	0	0	0	0	0	0	0	0	0	0	0	0	0	0	0	0	0	0	0	0	0	0	0	0	0	0	0	0	0	0	17.223104766243594	17.223104766243594	17.223104766243594	17.223104766243594	17.223104766243594	17.223104766243594	17.223104766243594	17.223104766243594	17.223104766243594	17.223104766243594	17.223104766243594	17.223104766243594	17.223104766243594	17.223104766243594	17.223104766243594	17.223104766243594	17.223104766243594
Sample805	0	0	0	0	0	0	0	0	0	0	0	0	0	0	0	0	0	0	0	0	0	0	0	0	0	0	0	0	0	0	0	0	0	0	0	0	0	0	0	0	0	0	0	0	0	0	0	0	0
Sample806	0	0	0	0	0	0	0	0	0	0	0	0	0	0	0	0	0	0	0	0	0	0	0	0	0	0	0	46.51543638191385	46.51543638191385	46.51543638191385	46.51543638191385	46.51543638191385	46.51543638191385	46.51543638191385	46.51543638191385	46.51543638191385	46.51543638191385	46.51543638191385	46.51543638191385	46.51543638191385	46.51543638191385	46.51543638191385	46.51543638191385	46.51543638191385	46.51543638191385	46.51543638191385	46.51543638191385	46.51543638191385	46.51543638191385
Sample807	0	0	0	0	0	0	0	0	0	0	0	0	0	0	0	0	0	0	0	0	0	0	0	0	0	0	0	0	0	0	0	0	0	0	0	0	0	0	0	0	0	0	0	0	0	0	0	0	0
Sample808	0	0	0	0	0	0	0	0	0	0	0	0	0	0	0	0	0	0	0	0	0	0	0	0	0	0	0	0	0	0	0	0	0	0	0	0	0	0	0	0	0	0	0	0	0	0	0	0	0
Sample809	0	0	0	0	0	0	0	0	0	0	0	0	0	0	0	0	0	0	0	0	37.749541191723885	37.749541191723885	37.749541191723885	37.749541191723885	37.749541191723885	37.749541191723885	37.749541191723885	37.749541191723885	37.749541191723885	37.749541191723885	37.749541191723885	37.749541191723885	37.749541191723885	37.749541191723885	37.749541191723885	37.749541191723885	37.749541191723885	37.749541191723885	37.749541191723885	37.749541191723885	37.749541191723885	37.749541191723885	37.749541191723885	37.749541191723885	37.749541191723885	37.749541191723885	37.749541191723885	37.749541191723885	37.749541191723885
Sample810	0	0	0	0	0	0	0	0	0	0	0	0	0	0	0	0	0	0	0	0	0	0	0	0	0	0	0	0	0	0	0	0	0	0	0	0	0	0	0	0	0	0	0	0	0	0	0	0	0
Sample811	0	0	0	0	0	0	0	0	0	0	0	0	0	0	0	0	0	0	0	0	0	0	0	0	0	0	0	0	0	0	0	0	0	0	0	0	0	0	0	0	0	0	0	0	0	0	0	0	0
Sample812	0	0	0	0	0	0	0	0	0	0	0	0	0	0	0	0	0	0	0	0	0	0	0	0	0	0	0	0	0	0	0	0	0	0	0	0	0	0	0	0	0	0	0	0	0	0	0	0	0
Sample813	0	0	0	0	0	0	0	0	0	0	0	0	0	0	0	0	0	0	0	0	0	0	0	0	0	0	0	0	0	0	0	0	0	0	0	0	0	0	0	0	0	0	0	0	0	0	0	0	0
Sample814	0	0	0	0	0	0	0	0	0	0	0	0	0	0	0	0	0	0	0	0	0	0	0	0	0	0	0	0	0	0	0	0	0	0	0	0	0	0	0	0	13.175659982509178	13.175659982509178	13.175659982509178	13.175659982509178	13.175659982509178	13.175659982509178	13.175659982509178	13.175659982509178	13.175659982509178
Sample815	0	0	0	0	0	0	0	0	0	0	0	0	0	0	0	0	0	0	0	0	0	0	0	0	0	0	0	0	0	0	0	0	0	0	0	0	0	0	0	0	0	0	0	0	0	0	0	0	0
Sample816	0	0	0	0	0	0	0	0	0	0	0	0	0	0	0	0	0	0	0	0	0	0	0	0	0	0	0	0	0	0	0	0	0	0	0	0	0	0	0	0	0	0	0	0	0	0	0	0	0
Sample817	0	33.88365388010672	33.88365388010672	33.88365388010672	33.88365388010672	33.88365388010672	33.88365388010672	33.88365388010672	33.88365388010672	33.88365388010672	33.88365388010672	33.88365388010672	33.88365388010672	33.88365388010672	33.88365388010672	33.88365388010672	33.88365388010672	33.88365388010672	33.88365388010672	33.88365388010672	33.88365388010672	33.88365388010672	33.88365388010672	33.88365388010672	33.88365388010672	33.88365388010672	33.88365388010672	33.88365388010672	33.88365388010672	33.88365388010672	33.88365388010672	33.88365388010672	33.88365388010672	33.88365388010672	33.88365388010672	33.88365388010672	33.88365388010672	33.88365388010672	33.88365388010672	33.88365388010672	33.88365388010672	33.88365388010672	33.88365388010672	33.88365388010672	33.88365388010672	33.88365388010672	33.88365388010672	33.88365388010672	33.88365388010672
Sample818	0	0	0	0	0	0	0	0	0	0	0	0	0	0	0	0	0	0	0	0	0	0	0	0	0	0	0	0	0	0	0	0	0	0	0	0	0	0	0	0	0	0	0	0	0	0	0	0	0
Sample819	0	0	0	0	0	0	0	0	0	0	0	0	0	0	0	0	0	0	0	0	0	0	0	0	0	0	0	0	0	0	0	0	0	0	0	0	0	0	0	0	0	0	0	0	0	0	0	0	0
Sample820	0	0	0	0	0	0	0	0	0	0	0	0	0	0	0	0	0	0	0	0	0	0	0	0	0	0	0	0	0	0	0	0	0	0	0	0	0	0	0	0	0	0	0	0	0	0	0	0	0
Sample821	0	0	0	0	0	0	0	0	0	0	0	0	0	0	0	0	0	0	0	0	0	0	0	0	0	0	0	0	0	0	0	0	0	0	0	0	0	0	0	0	0	0	0	0	0	0	0	0	0
Sample822	0	0	0	0	0	0	0	0	0	0	0	0	0	0	0	0	0	0	0	0	0	0	0	0	0	0	0	0	0	0	0	0	0	0	0	0	0	0	0	0	0	0	0	0	0	0	0	0	0
Sample823	0	0	0	0	0	0	0	0	0	0	0	0	0	0	0	0	0	0	0	0	0	0	0	0	0	0	0	0	0	0	0	0	0	0	37.91174760752817	37.91174760752817	37.91174760752817	37.91174760752817	37.91174760752817	37.91174760752817	37.91174760752817	37.91174760752817	37.91174760752817	37.91174760752817	37.91174760752817	37.91174760752817	37.91174760752817	37.91174760752817	37.91174760752817
Sample824	0	0	0	0	0	0	0	0	0	0	0	0	0	0	0	0	0	0	0	0	0	0	0	0	0	0	0	0	0	0	0	0	0	0	0	0	0	0	0	0	0	0	0	0	0	0	0	0	0
Sample825	0	0	0	0	0	0	0	0	0	0	0	0	0	0	0	0	0	0	0	0	0	0	0	0	0	0	0	0	0	0	0	0	0	0	0	0	0	0	0	0	0	0	0	0	0	0	0	0	0
Sample826	0	0	0	0	0	0	0	0	0	0	0	0	0	29.3268397612728	29.3268397612728	29.3268397612728	29.3268397612728	29.3268397612728	29.3268397612728	29.3268397612728	29.3268397612728	29.3268397612728	29.3268397612728	29.3268397612728	29.3268397612728	29.3268397612728	29.3268397612728	29.3268397612728	29.3268397612728	29.3268397612728	29.3268397612728	29.3268397612728	29.3268397612728	29.3268397612728	29.3268397612728	29.3268397612728	29.3268397612728	29.3268397612728	29.3268397612728	29.3268397612728	29.3268397612728	29.3268397612728	29.3268397612728	29.3268397612728	29.3268397612728	29.3268397612728	29.3268397612728	29.3268397612728	29.3268397612728
Sample827	0	0	0	0	0	0	0	0	0	0	0	0	0	0	0	0	0	0	0	0	0	0	0	0	0	0	0	0	0	0	0	0	0	0	0	0	0	0	0	0	0	0	0	0	0	0	0	0	0
Sample828	0	0	0	0	0	0	0	0	0	0	0	0	0	0	0	0	0	0	0	0	0	0	0	0	0	0	0	0	0	0	0	0	0	0	0	0	0	0	0	0	0	0	0	0	0	0	0	0	0
Sample829	0	0	0	0	0	0	0	0	0	0	0	0	0	0	0	0	0	0	0	0	0	0	0	0	0	0	0	0	0	0	0	0	0	0	0	0	0	0	0	0	0	18.587975457271263	18.587975457271263	18.587975457271263	18.587975457271263	18.587975457271263	18.587975457271263	18.587975457271263	18.587975457271263
Sample830	0	0	0	0	0	0	0	0	0	0	34.315851427883985	34.315851427883985	34.315851427883985	34.315851427883985	34.315851427883985	34.315851427883985	34.315851427883985	34.315851427883985	34.315851427883985	34.315851427883985	34.315851427883985	34.315851427883985	34.315851427883985	34.315851427883985	34.315851427883985	34.315851427883985	34.315851427883985	34.315851427883985	34.315851427883985	34.315851427883985	34.315851427883985	34.315851427883985	34.315851427883985	34.315851427883985	34.315851427883985	34.315851427883985	34.315851427883985	34.315851427883985	34.315851427883985	34.315851427883985	34.315851427883985	34.315851427883985	34.315851427883985	34.315851427883985	34.315851427883985	34.315851427883985	34.315851427883985	34.315851427883985	34.315851427883985
Sample831	0	0	0	0	0	0	0	0	0	0	0	0	0	0	0	0	0	0	0	0	0	16.867696940698778	16.867696940698778	16.867696940698778	16.867696940698778	16.867696940698778	16.867696940698778	16.867696940698778	16.867696940698778	16.867696940698778	16.867696940698778	16.867696940698778	16.867696940698778	16.867696940698778	16.867696940698778	16.867696940698778	16.867696940698778	16.867696940698778	16.867696940698778	16.867696940698778	16.867696940698778	16.867696940698778	16.867696940698778	16.867696940698778	16.867696940698778	16.867696940698778	16.867696940698778	16.867696940698778	16.867696940698778
Sample832	0	0	0	0	0	0	0	0	0	0	0	0	0	0	0	0	0	0	0	0	18.571035869590066	18.571035869590066	18.571035869590066	18.571035869590066	18.571035869590066	18.571035869590066	18.571035869590066	18.571035869590066	18.571035869590066	18.571035869590066	18.571035869590066	18.571035869590066	18.571035869590066	18.571035869590066	18.571035869590066	18.571035869590066	18.571035869590066	18.571035869590066	18.571035869590066	18.571035869590066	18.571035869590066	18.571035869590066	18.571035869590066	18.571035869590066	18.571035869590066	18.571035869590066	18.571035869590066	18.571035869590066	18.571035869590066
Sample833	0	0	0	0	0	0	0	0	0	0	0	0	0	0	0	0	0	0	0	0	0	0	0	0	0	0	0	0	0	15.262473920019062	15.262473920019062	15.262473920019062	15.262473920019062	15.262473920019062	15.262473920019062	15.262473920019062	15.262473920019062	15.262473920019062	15.262473920019062	15.262473920019062	15.262473920019062	15.262473920019062	15.262473920019062	15.262473920019062	15.262473920019062	15.262473920019062	15.262473920019062	15.262473920019062	15.262473920019062
Sample834	0	0	0	0	0	0	0	0	0	0	0	0	0	0	0	0	0	0	0	0	0	0	0	0	0	0	0	0	0	0	0	0	0	0	0	0	0	0	0	0	0	0	0	0	0	0	0	0	0
Sample835	0	0	0	0	0	0	40.43409519879797	40.43409519879797	40.43409519879797	40.43409519879797	40.43409519879797	40.43409519879797	40.43409519879797	40.43409519879797	40.43409519879797	40.43409519879797	40.43409519879797	40.43409519879797	40.43409519879797	40.43409519879797	40.43409519879797	40.43409519879797	40.43409519879797	40.43409519879797	40.43409519879797	40.43409519879797	40.43409519879797	40.43409519879797	40.43409519879797	40.43409519879797	40.43409519879797	40.43409519879797	40.43409519879797	40.43409519879797	40.43409519879797	40.43409519879797	40.43409519879797	40.43409519879797	40.43409519879797	40.43409519879797	40.43409519879797	40.43409519879797	40.43409519879797	40.43409519879797	40.43409519879797	40.43409519879797	40.43409519879797	40.43409519879797	40.43409519879797
Sample836	0	0	0	0	0	0	0	0	0	0	0	0	0	0	0	0	0	0	0	0	0	0	0	0	0	0	0	0	0	0	0	0	0	0	0	0	0	0	0	0	0	0	0	0	0	0	0	0	0
Sample837	0	0	0	0	0	0	0	0	0	0	0	0	0	0	0	0	0	0	0	0	0	0	0	0	0	0	0	0	0	0	0	0	0	0	0	0	0	0	0	0	0	0	0	0	0	0	0	0	0
Sample838	0	0	0	0	0	0	0	0	0	0	0	0	0	0	0	0	0	0	0	0	0	0	0	0	0	0	0	0	0	0	0	0	0	0	0	0	0	0	0	0	0	0	0	0	0	0	0	0	0
Sample839	0	0	0	0	0	0	0	0	0	0	0	0	0	0	0	0	0	0	0	0	0	0	0	0	0	0	0	0	0	0	0	0	0	0	0	0	0	0	0	0	0	0	0	0	0	0	0	0	0
Sample840	0	0	0	0	0	0	0	0	0	0	0	0	0	0	0	0	0	0	0	0	0	0	0	0	0	0	0	0	0	0	0	0	0	0	0	0	0	0	0	0	0	0	0	0	0	0	0	0	0
Sample841	0	0	0	0	0	0	0	0	0	0	0	0	0	0	0	0	0	0	0	0	0	0	0	0	0	0	0	0	0	0	0	15.284842972208155	15.284842972208155	15.284842972208155	15.284842972208155	15.284842972208155	15.284842972208155	15.284842972208155	15.284842972208155	15.284842972208155	15.284842972208155	15.284842972208155	15.284842972208155	15.284842972208155	15.284842972208155	15.284842972208155	15.284842972208155	15.284842972208155	15.284842972208155
Sample842	0	0	0	0	0	0	0	0	0	0	0	0	0	0	0	0	0	0	0	0	0	0	0	0	0	0	0	0	0	0	0	0	0	0	0	0	0	0	0	0	0	0	0	0	0	0	0	0	0
Sample843	101.85971304768623	101.85971304768623	101.85971304768623	101.85971304768623	101.85971304768623	101.85971304768623	101.85971304768623	101.85971304768623	101.85971304768623	101.85971304768623	101.85971304768623	101.85971304768623	101.85971304768623	101.85971304768623	101.85971304768623	101.85971304768623	101.85971304768623	101.85971304768623	101.85971304768623	101.85971304768623	101.85971304768623	101.85971304768623	101.85971304768623	101.85971304768623	101.85971304768623	101.85971304768623	101.85971304768623	101.85971304768623	101.85971304768623	101.85971304768623	101.85971304768623	101.85971304768623	101.85971304768623	101.85971304768623	101.85971304768623	101.85971304768623	101.85971304768623	101.85971304768623	101.85971304768623	101.85971304768623	101.85971304768623	101.85971304768623	101.85971304768623	101.85971304768623	101.85971304768623	101.85971304768623	101.85971304768623	101.85971304768623	101.85971304768623
Sample844	106.0395812620441	106.0395812620441	106.0395812620441	106.0395812620441	106.0395812620441	106.0395812620441	106.0395812620441	106.0395812620441	106.0395812620441	106.0395812620441	106.0395812620441	106.0395812620441	106.0395812620441	106.0395812620441	106.0395812620441	106.0395812620441	106.0395812620441	106.0395812620441	106.0395812620441	106.0395812620441	106.0395812620441	106.0395812620441	106.0395812620441	106.0395812620441	106.0395812620441	106.0395812620441	106.0395812620441	106.0395812620441	106.0395812620441	106.0395812620441	106.0395812620441	106.0395812620441	106.0395812620441	106.0395812620441	106.0395812620441	106.0395812620441	106.0395812620441	106.0395812620441	106.0395812620441	106.0395812620441	106.0395812620441	106.0395812620441	106.0395812620441	106.0395812620441	106.0395812620441	106.0395812620441	106.0395812620441	106.0395812620441	106.0395812620441
Sample845	0	0	0	0	0	0	0	0	0	0	0	0	0	0	0	0	0	0	0	0	0	0	0	0	0	0	0	0	0	0	0	0	0	0	0	0	0	0	0	0	0	0	0	0	0	0	0	0	0
Sample846	0	0	0	0	0	0	0	0	0	0	0	0	0	0	0	0	0	0	16.55053061525132	16.55053061525132	16.55053061525132	16.55053061525132	16.55053061525132	16.55053061525132	16.55053061525132	16.55053061525132	16.55053061525132	16.55053061525132	16.55053061525132	16.55053061525132	16.55053061525132	16.55053061525132	16.55053061525132	16.55053061525132	16.55053061525132	16.55053061525132	16.55053061525132	16.55053061525132	16.55053061525132	16.55053061525132	16.55053061525132	16.55053061525132	16.55053061525132	16.55053061525132	16.55053061525132	16.55053061525132	16.55053061525132	16.55053061525132	16.55053061525132
Sample847	0	0	0	0	0	0	0	0	0	0	0	0	0	0	0	0	0	0	0	0	0	0	0	0	0	0	0	0	0	0	0	0	0	0	0	0	0	0	0	0	0	0	0	0	0	0	0	0	0
Sample848	0	0	0	0	0	0	0	0	0	0	0	0	0	0	0	0	0	0	0	0	0	0	0	0	0	0	0	0	0	0	0	0	0	0	0	0	0	0	0	0	0	0	0	0	0	0	0	0	0
Sample849	0	0	0	0	0	0	0	0	0	0	0	0	0	0	0	0	0	0	0	0	0	0	0	0	0	0	0	0	0	0	0	0	0	0	0	0	0	0	0	0	0	0	0	0	0	0	0	0	0
Sample850	0	0	0	0	0	0	0	0	0	0	0	0	0	0	0	0	0	0	0	0	0	0	0	0	0	0	0	0	0	0	0	0	0	0	0	11.952270948000569	11.952270948000569	11.952270948000569	11.952270948000569	11.952270948000569	11.952270948000569	11.952270948000569	11.952270948000569	11.952270948000569	11.952270948000569	11.952270948000569	11.952270948000569	11.952270948000569	11.952270948000569
Sample851	0	0	0	0	0	0	0	0	0	0	0	0	0	0	0	0	0	0	0	0	0	0	0	0	0	0	0	0	0	0	0	0	0	0	0	0	0	0	0	0	0	0	0	0	0	0	0	0	0
Sample852	0	0	0	0	0	0	0	0	0	0	0	0	0	0	0	0	0	0	0	0	0	0	0	0	0	0	0	0	0	0	0	0	0	0	0	0	0	0	0	0	0	0	0	0	0	0	0	0	0
Sample853	0	0	0	0	0	0	0	0	0	0	0	0	0	0	0	0	0	0	0	0	0	0	0	0	0	0	0	0	0	0	0	0	0	0	0	0	0	0	0	0	0	0	0	0	0	0	0	0	0
Sample854	0	0	0	0	0	0	0	0	0	0	0	0	0	0	0	0	0	0	0	0	0	0	0	0	0	0	0	0	0	0	0	0	0	0	0	0	0	0	0	0	0	0	0	0	0	0	0	0	0
Sample855	0	0	0	0	0	0	0	0	0	0	0	0	0	0	45.97048578662209	45.97048578662209	45.97048578662209	45.97048578662209	45.97048578662209	45.97048578662209	45.97048578662209	45.97048578662209	45.97048578662209	45.97048578662209	45.97048578662209	45.97048578662209	45.97048578662209	45.97048578662209	45.97048578662209	45.97048578662209	45.97048578662209	45.97048578662209	45.97048578662209	45.97048578662209	45.97048578662209	45.97048578662209	45.97048578662209	45.97048578662209	45.97048578662209	45.97048578662209	45.97048578662209	45.97048578662209	45.97048578662209	45.97048578662209	45.97048578662209	45.97048578662209	45.97048578662209	45.97048578662209	45.97048578662209
Sample856	12.96010723225127	12.96010723225127	12.96010723225127	12.96010723225127	12.96010723225127	12.96010723225127	12.96010723225127	12.96010723225127	12.96010723225127	12.96010723225127	12.96010723225127	12.96010723225127	12.96010723225127	12.96010723225127	12.96010723225127	12.96010723225127	12.96010723225127	12.96010723225127	12.96010723225127	12.96010723225127	12.96010723225127	12.96010723225127	12.96010723225127	12.96010723225127	12.96010723225127	12.96010723225127	12.96010723225127	12.96010723225127	12.96010723225127	12.96010723225127	12.96010723225127	12.96010723225127	12.96010723225127	12.96010723225127	12.96010723225127	12.96010723225127	12.96010723225127	12.96010723225127	12.96010723225127	12.96010723225127	12.96010723225127	12.96010723225127	12.96010723225127	12.96010723225127	12.96010723225127	12.96010723225127	12.96010723225127	12.96010723225127	12.96010723225127
Sample857	0	0	0	0	0	0	0	0	0	0	0	0	0	0	0	0	0	0	0	0	0	0	0	0	0	0	0	0	0	0	0	0	0	0	0	0	0	0	0	0	0	0	0	0	0	0	0	0	0
Sample858	0	0	0	0	0	0	0	0	0	0	0	0	0	0	0	0	0	0	0	0	0	0	0	0	0	0	0	0	0	0	0	0	0	0	0	0	0	0	0	0	0	0	0	0	0	0	0	0	0
Sample859	0	0	0	0	0	0	0	0	0	0	0	0	0	0	0	0	0	0	0	0	0	0	0	0	0	0	0	0	0	0	0	0	0	0	0	0	0	0	0	0	0	0	24.358483906896726	24.358483906896726	24.358483906896726	24.358483906896726	24.358483906896726	24.358483906896726	24.358483906896726
Sample860	0	0	0	0	0	0	22.897609015821878	22.897609015821878	22.897609015821878	22.897609015821878	22.897609015821878	22.897609015821878	22.897609015821878	22.897609015821878	22.897609015821878	22.897609015821878	22.897609015821878	22.897609015821878	22.897609015821878	22.897609015821878	22.897609015821878	22.897609015821878	22.897609015821878	22.897609015821878	22.897609015821878	22.897609015821878	22.897609015821878	22.897609015821878	22.897609015821878	22.897609015821878	22.897609015821878	22.897609015821878	22.897609015821878	22.897609015821878	22.897609015821878	22.897609015821878	22.897609015821878	22.897609015821878	22.897609015821878	22.897609015821878	22.897609015821878	22.897609015821878	22.897609015821878	22.897609015821878	22.897609015821878	22.897609015821878	22.897609015821878	22.897609015821878	22.897609015821878
Sample861	0	0	0	0	0	0	0	0	0	0	0	0	0	0	0	0	0	0	0	0	0	0	0	0	0	0	0	0	0	0	0	0	0	37.66617405054595	37.66617405054595	37.66617405054595	37.66617405054595	37.66617405054595	37.66617405054595	37.66617405054595	37.66617405054595	37.66617405054595	37.66617405054595	37.66617405054595	37.66617405054595	37.66617405054595	37.66617405054595	37.66617405054595	37.66617405054595
Sample862	0	0	0	0	0	0	0	0	0	0	0	0	0	0	0	0	0	0	0	0	0	0	0	0	0	0	0	0	0	0	0	0	0	0	0	0	0	0	0	0	0	0	0	0	0	0	0	0	0
Sample863	0	0	0	0	0	0	0	0	0	0	0	0	0	0	0	0	0	0	0	0	0	0	0	0	0	0	0	0	0	0	0	0	0	0	0	0	0	0	0	0	0	0	0	0	0	0	0	0	0
Sample864	0	0	0	0	0	0	0	0	0	0	0	0	0	0	0	0	0	0	0	0	0	0	0	0	0	0	0	30.80537823230691	30.80537823230691	30.80537823230691	30.80537823230691	30.80537823230691	30.80537823230691	30.80537823230691	30.80537823230691	30.80537823230691	30.80537823230691	30.80537823230691	30.80537823230691	30.80537823230691	30.80537823230691	30.80537823230691	30.80537823230691	30.80537823230691	30.80537823230691	30.80537823230691	30.80537823230691	30.80537823230691	30.80537823230691
Sample865	0	0	0	0	0	0	0	0	0	0	0	0	0	0	0	0	0	0	0	0	0	0	0	0	0	0	0	0	0	0	0	0	0	0	0	0	0	0	0	0	0	0	0	0	0	0	0	0	0
Sample866	0	0	0	0	0	0	0	0	0	0	0	0	0	0	0	0	0	0	0	0	0	0	0	0	0	0	0	0	0	0	0	0	0	0	0	0	0	0	0	0	0	0	0	0	0	0	0	0	0
Sample867	0	0	0	0	0	0	0	0	0	0	0	0	0	0	0	0	0	0	0	0	0	0	0	0	0	0	0	0	0	0	0	0	0	0	0	0	0	0	0	0	0	0	0	0	0	0	0	0	0
Sample868	0	0	0	0	0	0	0	0	0	0	0	0	0	0	0	0	0	0	0	0	0	0	0	0	0	0	0	0	0	0	0	0	0	0	0	0	0	0	0	0	0	0	0	0	0	0	0	0	0
Sample869	0	0	0	0	0	67.58916367994861	67.58916367994861	67.58916367994861	67.58916367994861	67.58916367994861	67.58916367994861	67.58916367994861	67.58916367994861	67.58916367994861	67.58916367994861	67.58916367994861	67.58916367994861	67.58916367994861	67.58916367994861	67.58916367994861	67.58916367994861	67.58916367994861	67.58916367994861	67.58916367994861	67.58916367994861	67.58916367994861	67.58916367994861	67.58916367994861	67.58916367994861	67.58916367994861	67.58916367994861	67.58916367994861	67.58916367994861	67.58916367994861	67.58916367994861	67.58916367994861	67.58916367994861	67.58916367994861	67.58916367994861	67.58916367994861	67.58916367994861	67.58916367994861	67.58916367994861	67.58916367994861	67.58916367994861	67.58916367994861	67.58916367994861	67.58916367994861	67.58916367994861
Sample870	0	0	0	0	0	0	0	0	0	0	0	0	0	0	0	0	0	0	0	0	0	0	0	0	0	0	0	0	0	0	0	0	0	0	0	0	0	0	10.823824538665294	10.823824538665294	10.823824538665294	10.823824538665294	10.823824538665294	10.823824538665294	10.823824538665294	10.823824538665294	10.823824538665294	10.823824538665294	10.823824538665294
Sample871	0	0	0	0	0	0	0	0	0	0	0	0	0	0	0	0	0	0	0	0	0	0	0	0	0	0	0	0	0	0	0	0	0	0	0	0	0	0	0	0	0	0	0	0	0	0	0	0	0
Sample872	0	0	0	0	0	0	0	0	0	0	0	0	0	0	0	0	0	0	0	0	0	0	0	0	0	0	0	0	0	0	0	0	0	0	0	0	0	0	0	0	0	0	0	0	0	0	0	0	0
Sample873	0	0	0	0	0	0	0	0	0	0	0	0	0	0	0	0	0	0	0	0	0	0	0	0	0	0	0	0	0	0	0	0	0	0	0	0	0	0	0	0	0	0	0	0	0	0	0	0	0
Sample874	9.805157161933138	9.805157161933138	9.805157161933138	9.805157161933138	9.805157161933138	9.805157161933138	9.805157161933138	9.805157161933138	9.805157161933138	9.805157161933138	9.805157161933138	9.805157161933138	9.805157161933138	9.805157161933138	9.805157161933138	9.805157161933138	9.805157161933138	9.805157161933138	9.805157161933138	9.805157161933138	9.805157161933138	9.805157161933138	9.805157161933138	9.805157161933138	9.805157161933138	9.805157161933138	9.805157161933138	9.805157161933138	9.805157161933138	9.805157161933138	9.805157161933138	9.805157161933138	9.805157161933138	9.805157161933138	9.805157161933138	9.805157161933138	9.805157161933138	9.805157161933138	9.805157161933138	9.805157161933138	9.805157161933138	9.805157161933138	9.805157161933138	9.805157161933138	9.805157161933138	9.805157161933138	9.805157161933138	9.805157161933138	9.805157161933138
Sample875	0	0	0	0	0	0	0	0	0	0	0	0	0	0	0	0	0	0	0	0	0	0	0	0	0	0	0	0	0	0	0	0	0	0	0	0	0	0	0	0	0	0	0	0	0	0	0	0	0
Sample876	0	0	0	0	0	0	0	0	0	0	0	0	0	0	0	0	0	0	0	0	0	0	0	0	0	0	0	0	0	0	0	0	0	0	0	0	0	0	0	0	0	0	0	0	0	0	0	0	0
Sample877	0	0	0	0	0	0	0	0	0	0	0	0	0	0	0	0	0	0	0	0	0	0	0	0	0	0	0	0	0	0	0	0	0	0	0	0	0	0	0	0	0	0	0	0	0	0	0	0	0
Sample878	0	0	0	0	0	0	0	0	0	0	0	0	0	0	0	0	0	0	0	0	0	0	0	0	0	0	0	0	0	0	0	0	0	0	0	0	0	0	0	0	0	0	0	0	0	0	0	0	0
Sample879	0	0	0	0	0	0	0	0	0	0	0	0	0	0	0	0	0	0	0	0	0	0	0	0	0	0	0	0	0	0	0	0	0	0	0	17.07153630459086	17.07153630459086	17.07153630459086	17.07153630459086	17.07153630459086	17.07153630459086	17.07153630459086	17.07153630459086	17.07153630459086	17.07153630459086	17.07153630459086	17.07153630459086	17.07153630459086	17.07153630459086
Sample880	0	0	0	0	0	0	0	0	0	0	0	0	0	0	0	0	0	0	0	0	0	0	0	0	0	0	0	0	0	0	0	0	0	0	0	0	0	0	0	0	0	0	0	0	0	0	0	0	0
Sample881	0	0	0	0	0	0	0	0	0	0	26.235010254964376	26.235010254964376	26.235010254964376	26.235010254964376	26.235010254964376	26.235010254964376	26.235010254964376	26.235010254964376	26.235010254964376	26.235010254964376	26.235010254964376	26.235010254964376	26.235010254964376	26.235010254964376	26.235010254964376	26.235010254964376	26.235010254964376	26.235010254964376	26.235010254964376	26.235010254964376	26.235010254964376	26.235010254964376	26.235010254964376	26.235010254964376	26.235010254964376	26.235010254964376	26.235010254964376	26.235010254964376	26.235010254964376	26.235010254964376	26.235010254964376	26.235010254964376	26.235010254964376	26.235010254964376	26.235010254964376	26.235010254964376	26.235010254964376	26.235010254964376	26.235010254964376
Sample882	0	0	0	0	0	0	0	0	0	0	0	0	0	0	0	0	0	0	0	0	0	0	0	0	0	0	0	0	0	0	0	0	0	0	0	0	0	0	0	0	0	0	0	0	0	0	0	0	0
Sample883	0	0	0	0	0	0	0	0	0	0	0	0	0	0	0	0	0	0	0	0	0	0	0	0	0	0	0	0	0	0	0	0	0	0	0	0	0	0	0	0	0	0	0	0	0	0	0	0	0
Sample884	0	0	0	0	0	0	0	0	0	0	0	0	0	0	0	0	0	0	0	0	0	0	0	0	0	0	0	0	0	0	0	0	0	0	0	0	0	0	0	0	0	0	0	0	0	0	0	0	0
Sample885	0	0	0	0	0	0	0	0	0	0	0	0	0	0	0	21.89302331378788	21.89302331378788	21.89302331378788	21.89302331378788	21.89302331378788	21.89302331378788	21.89302331378788	21.89302331378788	21.89302331378788	21.89302331378788	21.89302331378788	21.89302331378788	21.89302331378788	21.89302331378788	21.89302331378788	21.89302331378788	21.89302331378788	21.89302331378788	21.89302331378788	21.89302331378788	21.89302331378788	21.89302331378788	21.89302331378788	21.89302331378788	21.89302331378788	21.89302331378788	21.89302331378788	21.89302331378788	21.89302331378788	21.89302331378788	21.89302331378788	21.89302331378788	21.89302331378788	21.89302331378788
Sample886	0	0	0	0	0	0	0	0	0	0	0	0	0	0	0	0	0	0	0	0	0	0	0	0	0	0	0	0	0	0	0	0	0	0	0	0	0	0	0	0	0	0	0	0	0	0	0	0	0
Sample887	71.7920030902187	71.7920030902187	71.7920030902187	71.7920030902187	71.7920030902187	71.7920030902187	71.7920030902187	71.7920030902187	71.7920030902187	71.7920030902187	71.7920030902187	71.7920030902187	71.7920030902187	71.7920030902187	71.7920030902187	71.7920030902187	71.7920030902187	71.7920030902187	71.7920030902187	71.7920030902187	71.7920030902187	71.7920030902187	71.7920030902187	71.7920030902187	71.7920030902187	71.7920030902187	71.7920030902187	71.7920030902187	71.7920030902187	71.7920030902187	71.7920030902187	71.7920030902187	71.7920030902187	71.7920030902187	71.7920030902187	71.7920030902187	71.7920030902187	71.7920030902187	71.7920030902187	71.7920030902187	71.7920030902187	71.7920030902187	71.7920030902187	71.7920030902187	71.7920030902187	71.7920030902187	71.7920030902187	71.7920030902187	71.7920030902187
Sample888	0	0	0	0	0	0	0	0	0	0	0	0	0	0	0	0	0	0	0	0	0	0	0	0	0	0	0	0	0	0	0	0	0	0	0	0	0	0	0	0	0	0	0	0	0	0	0	0	0
Sample889	0	0	0	0	0	0	0	0	0	0	0	0	0	0	0	0	0	0	0	0	0	0	0	0	0	0	0	0	0	0	0	0	0	0	0	0	0	0	0	0	0	0	0	0	0	0	0	0	0
Sample890	54.52284995455444	54.52284995455444	54.52284995455444	54.52284995455444	54.52284995455444	54.52284995455444	54.52284995455444	54.52284995455444	54.52284995455444	54.52284995455444	54.52284995455444	54.52284995455444	54.52284995455444	54.52284995455444	54.52284995455444	54.52284995455444	54.52284995455444	54.52284995455444	54.52284995455444	54.52284995455444	54.52284995455444	54.52284995455444	54.52284995455444	54.52284995455444	54.52284995455444	54.52284995455444	54.52284995455444	54.52284995455444	54.52284995455444	54.52284995455444	54.52284995455444	54.52284995455444	54.52284995455444	54.52284995455444	54.52284995455444	54.52284995455444	54.52284995455444	54.52284995455444	54.52284995455444	54.52284995455444	54.52284995455444	54.52284995455444	54.52284995455444	54.52284995455444	54.52284995455444	54.52284995455444	54.52284995455444	54.52284995455444	54.52284995455444
Sample891	0	0	0	0	0	0	0	0	0	0	0	0	0	0	0	0	0	0	0	0	0	0	0	0	0	0	0	0	0	0	0	0	0	0	0	0	0	0	0	0	0	0	0	0	13.400154478202492	13.400154478202492	13.400154478202492	13.400154478202492	13.400154478202492
Sample892	0	62.14263996823589	62.14263996823589	62.14263996823589	62.14263996823589	62.14263996823589	62.14263996823589	62.14263996823589	62.14263996823589	62.14263996823589	62.14263996823589	62.14263996823589	62.14263996823589	62.14263996823589	62.14263996823589	62.14263996823589	62.14263996823589	62.14263996823589	62.14263996823589	62.14263996823589	62.14263996823589	62.14263996823589	62.14263996823589	62.14263996823589	62.14263996823589	62.14263996823589	62.14263996823589	62.14263996823589	62.14263996823589	62.14263996823589	62.14263996823589	62.14263996823589	62.14263996823589	62.14263996823589	62.14263996823589	62.14263996823589	62.14263996823589	62.14263996823589	62.14263996823589	62.14263996823589	62.14263996823589	62.14263996823589	62.14263996823589	62.14263996823589	62.14263996823589	62.14263996823589	62.14263996823589	62.14263996823589	62.14263996823589
Sample893	0	0	0	0	0	0	0	0	0	0	0	0	0	0	0	0	0	0	0	0	0	0	0	0	0	0	0	0	0	0	0	0	0	0	0	0	0	0	0	0	0	0	0	0	0	0	0	0	0
Sample894	0	0	0	0	0	0	0	0	0	0	0	0	0	0	0	0	0	0	0	0	21.385241030452583	21.385241030452583	21.385241030452583	21.385241030452583	21.385241030452583	21.385241030452583	21.385241030452583	21.385241030452583	21.385241030452583	21.385241030452583	21.385241030452583	21.385241030452583	21.385241030452583	21.385241030452583	21.385241030452583	21.385241030452583	21.385241030452583	21.385241030452583	21.385241030452583	21.385241030452583	21.385241030452583	21.385241030452583	21.385241030452583	21.385241030452583	21.385241030452583	21.385241030452583	21.385241030452583	21.385241030452583	21.385241030452583
Sample895	0	0	0	0	0	0	0	0	0	0	0	0	0	0	0	0	0	0	0	0	0	0	0	0	0	0	0	0	0	0	0	0	0	0	0	0	0	0	0	0	0	0	0	0	0	0	0	0	0
Sample896	23.797694917003106	23.797694917003106	23.797694917003106	23.797694917003106	23.797694917003106	23.797694917003106	23.797694917003106	23.797694917003106	23.797694917003106	23.797694917003106	23.797694917003106	23.797694917003106	23.797694917003106	23.797694917003106	23.797694917003106	23.797694917003106	23.797694917003106	23.797694917003106	23.797694917003106	23.797694917003106	23.797694917003106	23.797694917003106	23.797694917003106	23.797694917003106	23.797694917003106	23.797694917003106	23.797694917003106	23.797694917003106	23.797694917003106	23.797694917003106	23.797694917003106	23.797694917003106	23.797694917003106	23.797694917003106	23.797694917003106	23.797694917003106	23.797694917003106	23.797694917003106	23.797694917003106	23.797694917003106	23.797694917003106	23.797694917003106	23.797694917003106	23.797694917003106	23.797694917003106	23.797694917003106	23.797694917003106	23.797694917003106	23.797694917003106
Sample897	0	0	0	0	0	0	0	0	0	0	0	0	0	0	0	0	0	0	0	0	0	0	0	0	0	0	0	0	0	0	0	0	0	0	0	0	0	0	0	0	0	0	0	0	0	0	0	0	0
Sample898	0	0	0	0	0	0	0	0	0	0	0	0	0	0	0	13.744950050715929	13.744950050715929	13.744950050715929	13.744950050715929	13.744950050715929	13.744950050715929	13.744950050715929	13.744950050715929	13.744950050715929	13.744950050715929	13.744950050715929	13.744950050715929	13.744950050715929	13.744950050715929	13.744950050715929	13.744950050715929	13.744950050715929	13.744950050715929	13.744950050715929	13.744950050715929	13.744950050715929	13.744950050715929	13.744950050715929	13.744950050715929	13.744950050715929	13.744950050715929	13.744950050715929	13.744950050715929	13.744950050715929	13.744950050715929	13.744950050715929	13.744950050715929	13.744950050715929	13.744950050715929
Sample899	0	0	0	0	0	0	0	0	0	0	0	0	0	0	0	0	0	0	0	0	0	0	0	0	0	0	0	0	0	0	0	0	0	0	0	0	0	0	0	0	0	0	0	0	2.6692265006190614	2.6692265006190614	2.6692265006190614	4.3682178484302465	5.329908517204832
Sample900	0	0	0	0	0	0	0	0	0	0	0	0	0	0	0	0	0	0	0	0	0	0	0	0	0	0	0	0	0	0	0	0	0	0	0	0	0	0	0	0	0	0	0	0	0	0	0	0	0
Sample901	0	0	0	0	0	0	0	0	0	0	0	0	0	0	0	0	0	0	0	0	0	0	0	0	0	0	0	0	0	0	0	0	0	0	0	0	0	0	0	0	0	0	0	0	0	0	0	0	29.334819828530534
Sample902	0	0	0	0	0	0	0	0	0	0	0	0	0	0	0	0	0	0	0	0	18.44367236849139	18.44367236849139	18.44367236849139	18.44367236849139	18.44367236849139	18.44367236849139	18.44367236849139	18.44367236849139	18.44367236849139	18.44367236849139	18.44367236849139	18.44367236849139	18.44367236849139	18.44367236849139	18.44367236849139	18.44367236849139	18.44367236849139	18.44367236849139	18.44367236849139	18.44367236849139	18.44367236849139	18.44367236849139	18.44367236849139	18.44367236849139	18.44367236849139	18.44367236849139	18.44367236849139	18.44367236849139	18.44367236849139
Sample903	0	0	0	0	0	0	0	0	0	0	0	0	0	0	0	0	0	0	0	0	0	0	0	0	0	0	0	0	0	0	0	0	0	0	0	0	0	0	0	0	0	0	0	0	0	0	0	0	0
Sample904	0	0	0	0	0	0	0	0	0	0	0	0	0	0	0	0	0	0	0	0	0	0	0	0	0	0	0	0	0	0	0	0	0	0	0	0	0	0	0	0	0	0	0	0	0	0	0	0	0
Sample905	0	0	0	0	0	0	0	0	0	0	0	0	0	0	0	0	0	0	0	0	0	0	0	0	0	0	0	0	0	0	0	0	0	0	0	0	0	0	0	0	0	0	0	0	0	0	0	0	0
Sample906	0	0	0	0	0	0	0	0	0	0	0	0	0	0	0	0	0	0	0	0	0	0	0	0	0	0	0	0	0	0	0	0	0	0	0	0	0	0	0	0	0	0	0	0	0	0	0	0	0
Sample907	0	0	0	0	0	0	0	0	0	0	0	0	0	0	0	0	0	0	0	0	0	0	0	0	0	0	0	0	0	0	0	0	0	0	0	0	0	0	0	0	0	0	0	0	0	0	0	0	0
Sample908	0	0	0	0	0	0	22.4696987980774	22.4696987980774	22.4696987980774	22.4696987980774	22.4696987980774	22.4696987980774	22.4696987980774	22.4696987980774	22.4696987980774	22.4696987980774	22.4696987980774	22.4696987980774	22.4696987980774	22.4696987980774	22.4696987980774	22.4696987980774	22.4696987980774	22.4696987980774	22.4696987980774	22.4696987980774	22.4696987980774	22.4696987980774	22.4696987980774	22.4696987980774	22.4696987980774	22.4696987980774	22.4696987980774	22.4696987980774	22.4696987980774	22.4696987980774	22.4696987980774	22.4696987980774	22.4696987980774	22.4696987980774	22.4696987980774	22.4696987980774	22.4696987980774	22.4696987980774	22.4696987980774	22.4696987980774	22.4696987980774	22.4696987980774	22.4696987980774
Sample909	0	0	0	0	0	0	0	0	0	0	0	0	0	0	0	0	0	0	0	0	0	0	0	0	0	0	0	0	0	0	0	0	0	0	0	0	0	0	0	0	0	0	0	0	0	0	0	0	0
Sample910	0	0	0	0	0	0	0	0	0	0	0	0	0	0	0	0	0	0	0	0	0	0	0	0	0	0	0	0	0	0	0	0	0	0	0	0	0	0	0	0	0	0	0	0	0	0	0	0	0
Sample911	0	0	0	0	0	0	0	0	0	0	0	0	0	0	0	0	0	0	0	0	0	0	0	0	0	33.37209056427257	33.37209056427257	33.37209056427257	33.37209056427257	33.37209056427257	33.37209056427257	33.37209056427257	33.37209056427257	33.37209056427257	33.37209056427257	33.37209056427257	33.37209056427257	33.37209056427257	33.37209056427257	33.37209056427257	33.37209056427257	33.37209056427257	33.37209056427257	33.37209056427257	33.37209056427257	33.37209056427257	33.37209056427257	33.37209056427257	33.37209056427257
Sample912	0	0	0	0	0	0	0	0	0	0	0	0	0	0	0	0	0	0	0	0	0	0	0	0	0	0	0	0	0	0	0	0	0	0	0	0	0	0	0	0	0	0	0	0	0	0	0	0	0
Sample913	0	0	0	0	0	0	0	0	0	0	0	0	0	0	0	0	0	0	0	0	0	0	0	0	0	0	0	0	0	0	0	0	0	0	0	0	76.20445823297065	76.20445823297065	76.20445823297065	76.20445823297065	76.20445823297065	76.20445823297065	76.20445823297065	76.20445823297065	76.20445823297065	76.20445823297065	76.20445823297065	76.20445823297065	76.20445823297065
Sample914	0	0	0	0	0	0	0	0	0	0	0	0	0	0	0	0	0	0	0	0	0	0	0	0	0	0	0	0	0	0	0	0	0	0	0	0	0	0	0	0	0	0	0	0	0	0	0	13.295360462592583	13.295360462592583
Sample915	0	0	0	0	0	0	0	0	0	0	0	0	0	0	0	0	0	0	0	0	0	0	0	0	0	0	0	0	0	0	0	0	0	0	0	0	0	0	0	0	0	0	0	0	0	0	0	0	0
Sample916	0	0	0	0	0	0	0	0	0	0	0	0	0	0	0	0	0	0	0	0	0	0	0	0	0	0	0	0	0	0	0	0	0	0	0	0	0	0	0	0	0	0	0	0	0	0	0	0	0
Sample917	20.015154406108284	20.015154406108284	20.015154406108284	20.015154406108284	20.015154406108284	20.015154406108284	20.015154406108284	20.015154406108284	20.015154406108284	20.015154406108284	20.015154406108284	20.015154406108284	20.015154406108284	20.015154406108284	20.015154406108284	20.015154406108284	20.015154406108284	20.015154406108284	20.015154406108284	20.015154406108284	20.015154406108284	20.015154406108284	20.015154406108284	20.015154406108284	20.015154406108284	20.015154406108284	20.015154406108284	20.015154406108284	20.015154406108284	20.015154406108284	20.015154406108284	20.015154406108284	20.015154406108284	20.015154406108284	20.015154406108284	20.015154406108284	20.015154406108284	20.015154406108284	20.015154406108284	20.015154406108284	20.015154406108284	20.015154406108284	20.015154406108284	20.015154406108284	20.015154406108284	20.015154406108284	20.015154406108284	20.015154406108284	20.015154406108284
Sample918	0	0	0	0	0	0	0	0	0	0	0	0	0	0	0	0	0	0	0	0	0	0	0	0	0	0	0	0	0	0	0	0	0	0	0	0	0	0	0	0	0	0	0	0	0	0	0	0	0
Sample919	0	0	0	0	0	0	0	0	0	0	0	0	0	0	0	0	0	0	0	0	0	0	0	0	0	0	0	0	0	0	0	0	0	0	0	0	0	0	0	0	0	0	0	0	0	0	0	56.074093034006616	56.074093034006616
Sample920	0	0	0	0	0	0	0	0	0	0	0	0	0	0	0	0	0	0	0	0	0	0	0	0	0	0	0	0	0	0	0	0	0	0	0	0	0	0	0	0	0	0	0	0	0	0	0	0	0
Sample921	0	0	0	0	0	0	0	0	0	0	0	0	0	0	0	0	0	0	0	0	0	0	0	0	0	0	0	0	0	0	0	0	0	0	0	0	0	0	0	0	0	0	0	0	0	0	0	0	0
Sample922	0	0	0	0	0	0	0	0	0	0	0	0	0	0	0	0	0	0	0	0	0	0	0	0	0	0	0	0	0	0	0	0	0	0	0	0	0	0	0	0	0	0	0	0	0	0	0	0	0
Sample923	12.980665022710786	12.980665022710786	12.980665022710786	12.980665022710786	12.980665022710786	12.980665022710786	12.980665022710786	12.980665022710786	12.980665022710786	12.980665022710786	12.980665022710786	12.980665022710786	12.980665022710786	12.980665022710786	12.980665022710786	12.980665022710786	12.980665022710786	12.980665022710786	12.980665022710786	12.980665022710786	12.980665022710786	12.980665022710786	12.980665022710786	12.980665022710786	12.980665022710786	12.980665022710786	12.980665022710786	12.980665022710786	12.980665022710786	12.980665022710786	12.980665022710786	12.980665022710786	12.980665022710786	12.980665022710786	12.980665022710786	12.980665022710786	12.980665022710786	12.980665022710786	12.980665022710786	12.980665022710786	12.980665022710786	12.980665022710786	12.980665022710786	12.980665022710786	12.980665022710786	12.980665022710786	12.980665022710786	12.980665022710786	12.980665022710786
Sample924	0	0	0	0	0	0	0	0	0	0	0	0	0	0	0	0	0	0	0	0	0	0	0	0	0	0	0	0	0	0	0	0	0	0	0	0	0	0	0	0	0	14.955291921249973	14.955291921249973	14.955291921249973	14.955291921249973	14.955291921249973	14.955291921249973	14.955291921249973	14.955291921249973
Sample925	0	0	0	0	0	0	0	0	0	0	0	0	0	0	0	0	0	0	0	0	0	0	0	0	0	0	28.19410587548387	28.19410587548387	28.19410587548387	28.19410587548387	28.19410587548387	28.19410587548387	28.19410587548387	28.19410587548387	28.19410587548387	28.19410587548387	28.19410587548387	28.19410587548387	28.19410587548387	28.19410587548387	28.19410587548387	28.19410587548387	28.19410587548387	28.19410587548387	28.19410587548387	28.19410587548387	28.19410587548387	28.19410587548387	28.19410587548387
Sample926	0	0	0	0	0	0	0	0	0	0	0	0	0	0	0	0	0	0	0	0	0	0	0	42.035453870862	42.035453870862	42.035453870862	42.035453870862	42.035453870862	42.035453870862	42.035453870862	42.035453870862	42.035453870862	42.035453870862	42.035453870862	42.035453870862	42.035453870862	42.035453870862	42.035453870862	42.035453870862	42.035453870862	42.035453870862	42.035453870862	42.035453870862	42.035453870862	42.035453870862	42.035453870862	42.035453870862	42.035453870862	42.035453870862
Sample927	0	0	0	0	0	0	0	0	0	0	0	0	0	0	0	0	0	0	0	0	0	0	0	0	0	0	0	0	0	0	0	0	0	0	0	0	0	0	0	0	0	0	0	0	0	0	0	0	0
Sample928	0	0	0	0	0	0	0	0	22.47778665166605	22.47778665166605	22.47778665166605	22.47778665166605	22.47778665166605	22.47778665166605	22.47778665166605	22.47778665166605	22.47778665166605	22.47778665166605	22.47778665166605	22.47778665166605	22.47778665166605	22.47778665166605	22.47778665166605	22.47778665166605	22.47778665166605	22.47778665166605	22.47778665166605	22.47778665166605	22.47778665166605	22.47778665166605	22.47778665166605	22.47778665166605	22.47778665166605	22.47778665166605	22.47778665166605	22.47778665166605	22.47778665166605	22.47778665166605	22.47778665166605	22.47778665166605	22.47778665166605	22.47778665166605	22.47778665166605	22.47778665166605	22.47778665166605	22.47778665166605	22.47778665166605	22.47778665166605	22.47778665166605
Sample929	0	0	0	0	0	0	0	0	0	0	0	0	0	0	0	0	0	0	0	0	0	0	0	0	0	0	0	0	0	0	0	0	0	0	0	0	0	0	0	0	0	0	0	0	0	0	0	0	0
Sample930	0	0	0	0	0	0	0	0	0	0	0	0	0	0	0	0	0	0	0	0	0	0	0	0	0	0	0	0	0	0	7.370040981388308	7.370040981388308	7.370040981388308	7.370040981388308	7.370040981388308	7.370040981388308	7.370040981388308	7.370040981388308	7.370040981388308	7.370040981388308	7.370040981388308	7.370040981388308	7.370040981388308	7.370040981388308	7.370040981388308	7.370040981388308	7.370040981388308	7.370040981388308	7.370040981388308
Sample931	0	0	0	0	0	0	0	0	0	0	0	0	0	0	0	0	0	0	0	0	0	0	0	24.45290078252959	24.45290078252959	24.45290078252959	24.45290078252959	24.45290078252959	24.45290078252959	24.45290078252959	24.45290078252959	24.45290078252959	24.45290078252959	24.45290078252959	24.45290078252959	24.45290078252959	24.45290078252959	24.45290078252959	24.45290078252959	24.45290078252959	24.45290078252959	24.45290078252959	24.45290078252959	24.45290078252959	24.45290078252959	24.45290078252959	24.45290078252959	24.45290078252959	24.45290078252959
Sample932	0	0	0	0	0	0	0	0	0	0	0	0	0	0	0	0	0	0	0	0	0	0	0	0	0	0	0	0	0	0	0	0	0	0	0	0	0	0	0	0	0	0	0	0	0	0	0	0	0
Sample933	0	0	0	0	0	0	0	0	0	0	0	0	0	0	0	0	0	0	0	0	0	0	0	0	0	0	0	0	0	0	0	0	0	0	0	0	0	0	0	0	0	0	0	0	0	0	0	0	0
Sample934	0	0	0	0	0	0	0	0	0	0	0	0	0	0	0	0	0	0	0	0	0	0	0	0	0	0	0	0	0	0	0	0	0	0	0	0	0	0	0	0	0	0	0	0	0	0	0	0	0
Sample935	0	0	0	0	0	0	0	0	0	0	0	0	0	0	0	0	0	0	0	0	0	0	0	0	0	0	0	0	0	0	0	0	0	0	0	0	0	0	0	0	0	0	0	0	0	0	0	0	0
Sample936	0	0	0	0	0	0	0	0	0	0	0	0	0	0	0	0	0	0	0	0	0	0	0	0	0	0	0	0	0	0	0	0	0	0	0	0	0	0	0	0	0	0	0	0	0	0	0	0	0
Sample937	0	0	0	0	0	0	0	0	0	0	0	0	0	0	0	0	0	0	0	0	0	0	0	0	0	0	0	0	0	0	0	0	0	0	0	0	0	0	0	0	0	0	0	0	0	0	0	0	0
Sample938	0	0	0	0	0	0	0	0	0	0	0	0	0	0	0	0	0	0	0	0	0	0	0	0	0	0	0	0	0	0	0	0	0	0	0	0	0	0	0	0	0	0	0	0	0	0	0	0	0
Sample939	0	0	0	0	0	0	0	0	0	0	0	0	0	0	0	0	0	0	0	0	0	0	0	0	0	0	0	0	0	0	5.683089389729772	5.683089389729772	5.683089389729772	5.683089389729772	5.683089389729772	5.683089389729772	5.683089389729772	5.683089389729772	5.683089389729772	5.683089389729772	5.022933692018549	25.607473306791167	795.8001580759832	795.8001580759832	795.8001580759832	795.8001580759832	795.8001580759832	795.8001580759832	795.8001580759832
Sample940	0	0	0	0	0	0	0	0	0	0	0	0	0	0	0	0	0	0	0	0	0	0	0	0	0	0	0	0	0	0	0	0	0	0	0	0	0	0	0	0	0	0	0	0	0	0	0	0	0
Sample941	28.636791296056856	28.636791296056856	28.636791296056856	28.636791296056856	28.636791296056856	28.636791296056856	28.636791296056856	28.636791296056856	28.636791296056856	28.636791296056856	28.636791296056856	28.636791296056856	28.636791296056856	28.636791296056856	28.636791296056856	28.636791296056856	28.636791296056856	28.636791296056856	28.636791296056856	28.636791296056856	28.636791296056856	28.636791296056856	28.636791296056856	28.636791296056856	28.636791296056856	28.636791296056856	28.636791296056856	28.636791296056856	28.636791296056856	28.636791296056856	28.636791296056856	28.636791296056856	28.636791296056856	28.636791296056856	28.636791296056856	28.636791296056856	28.636791296056856	28.636791296056856	28.636791296056856	28.636791296056856	28.636791296056856	28.636791296056856	28.636791296056856	28.636791296056856	28.636791296056856	28.636791296056856	28.636791296056856	28.636791296056856	28.636791296056856
Sample942	0	0	0	0	0	0	0	0	0	0	0	0	0	0	0	0	0	0	0	0	0	0	0	0	0	0	0	0	0	0	0	0	0	0	0	0	0	0	0	0	0	0	0	0	0	0	0	0	0
Sample943	0	0	0	0	0	0	0	0	0	0	0	0	0	0	0	0	0	0	0	0	0	0	0	0	0	0	0	0	0	0	0	0	0	0	0	0	0	0	0	0	0	0	0	0	0	0	0	0	0
Sample944	0	0	0	0	0	0	0	0	0	0	0	0	0	0	0	0	0	0	0	0	0	0	0	0	0	0	0	0	0	0	0	0	0	0	0	0	0	0	0	0	0	0	0	0	0	0	0	0	0
Sample945	0	0	0	0	0	0	0	0	0	0	0	0	0	0	0	0	0	0	0	0	0	0	0	0	0	0	0	0	18.381711531796874	18.381711531796874	18.381711531796874	18.381711531796874	18.381711531796874	18.381711531796874	18.381711531796874	18.381711531796874	18.381711531796874	18.381711531796874	18.381711531796874	18.381711531796874	18.381711531796874	18.381711531796874	18.381711531796874	18.381711531796874	18.381711531796874	18.381711531796874	18.381711531796874	18.381711531796874	18.381711531796874
Sample946	0	0	0	0	0	0	0	0	0	0	0	0	0	0	0	0	0	0	0	0	0	0	0	0	0	0	0	0	0	0	0	0	0	0	0	0	0	0	0	0	0	0	3.382637191854241	3.382637191854241	3.382637191854241	3.382637191854241	3.382637191854241	3.382637191854241	27.373424863691206
Sample947	0	0	0	0	0	0	0	0	0	0	0	0	0	0	0	0	0	0	0	0	0	0	0	0	0	0	0	0	0	0	0	0	0	0	0	0	0	0	0	0	0	0	0	0	0	0	0	0	0
Sample948	0	0	0	0	0	0	0	0	0	0	0	0	0	0	0	0	0	0	0	0	0	0	0	0	0	0	0	0	0	0	0	0	0	0	0	0	0	0	0	0	0	0	0	0	0	0	0	0	0
Sample949	0	0	0	0	0	0	0	0	0	0	0	0	0	0	0	0	0	0	0	0	0	0	0	0	0	0	0	0	0	0	0	0	0	0	0	0	0	0	0	0	0	0	0	0	20.0657018667963	20.0657018667963	20.0657018667963	20.0657018667963	20.0657018667963
Sample950	0	0	0	0	0	0	0	0	0	0	0	0	0	0	0	0	0	0	0	0	0	0	0	0	0	0	0	0	0	0	0	0	0	0	0	0	0	0	0	0	0	0	0	0	0	0	0	0	0
Sample951	0	0	0	0	0	0	0	0	0	0	0	0	0	0	0	0	0	0	0	0	0	0	0	0	0	0	0	0	0	0	0	0	0	0	0	0	0	0	0	0	0	0	0	0	0	0	0	0	0
Sample952	32.11962805428749	32.11962805428749	32.11962805428749	32.11962805428749	32.11962805428749	32.11962805428749	32.11962805428749	32.11962805428749	32.11962805428749	32.11962805428749	32.11962805428749	32.11962805428749	32.11962805428749	32.11962805428749	32.11962805428749	32.11962805428749	32.11962805428749	32.11962805428749	32.11962805428749	32.11962805428749	32.11962805428749	32.11962805428749	32.11962805428749	32.11962805428749	32.11962805428749	32.11962805428749	32.11962805428749	32.11962805428749	32.11962805428749	32.11962805428749	32.11962805428749	32.11962805428749	32.11962805428749	32.11962805428749	32.11962805428749	32.11962805428749	32.11962805428749	32.11962805428749	32.11962805428749	32.11962805428749	32.11962805428749	32.11962805428749	32.11962805428749	32.11962805428749	32.11962805428749	32.11962805428749	32.11962805428749	32.11962805428749	32.11962805428749
Sample953	0	0	0	0	0	0	0	0	0	0	0	0	0	0	0	0	0	0	0	0	0	0	0	0	0	0	0	0	0	0	0	0	0	0	0	0	0	0	0	0	0	0	0	50.0389781812802	50.0389781812802	50.0389781812802	50.0389781812802	50.0389781812802	50.0389781812802
Sample954	0	0	0	0	0	0	0	0	0	0	0	0	0	0	0	0	0	0	0	0	0	0	0	0	0	0	0	0	0	0	0	0	0	0	0	0	0	0	0	0	0	0	0	0	0	0	0	0	0
Sample955	0	0	0	0	0	0	0	0	0	0	0	0	0	0	0	0	0	0	0	0	0	0	0	0	0	0	0	0	0	0	0	0	0	0	0	0	0	0	0	0	0	0	0	0	0	0	0	0	0
Sample956	0	0	0	0	0	0	0	0	0	0	0	0	0	0	0	0	0	0	0	0	0	0	0	0	0	0	0	0	0	0	0	0	0	0	0	0	0	0	0	0	0	0	0	0	0	0	0	0	0
Sample957	0	0	0	0	0	0	0	0	0	0	0	0	0	0	0	0	0	0	0	0	0	0	0	0	0	0	24.29391917685606	24.29391917685606	24.29391917685606	24.29391917685606	24.29391917685606	24.29391917685606	24.29391917685606	24.29391917685606	24.29391917685606	24.29391917685606	24.29391917685606	24.29391917685606	24.29391917685606	24.29391917685606	24.29391917685606	24.29391917685606	24.29391917685606	24.29391917685606	24.29391917685606	24.29391917685606	24.29391917685606	24.29391917685606	24.29391917685606
Sample958	0	0	0	0	0	0	0	0	0	0	0	0	0	0	0	0	0	0	0	0	0	0	0	0	0	0	0	0	0	0	0	0	0	0	0	0	0	0	0	0	0	0	0	0	0	0	0	0	0
Sample959	0	0	0	0	0	0	0	0	0	0	0	0	0	0	0	0	0	0	0	0	0	0	0	0	0	0	0	0	0	0	0	0	0	0	0	0	0	0	0	0	0	0	0	0	0	0	0	0	0
Sample960	0	0	0	0	0	0	0	0	0	0	0	0	0	0	0	0	0	0	0	0	0	0	0	0	0	0	0	0	5.890296843932187	5.890296843932187	5.890296843932187	5.890296843932187	5.890296843932187	5.890296843932187	5.890296843932187	5.890296843932187	35.35978867420307	148.72302339629582	148.72302339629582	148.72302339629582	2778.2819531940345	2778.2819531940345	2778.2819531940345	2778.2819531940345	2778.2819531940345	2778.2819531940345	2778.2819531940345	2778.2819531940345	2778.2819531940345
Sample961	0	0	0	0	0	0	0	0	0	0	0	0	0	0	0	0	0	0	0	0	0	0	0	0	0	0	0	0	0	0	0	0	0	0	0	0	0	0	0	0	0	0	0	0	0	0	0	0	0
Sample962	0	0	0	0	0	0	0	0	0	0	0	0	0	0	0	0	0	0	0	0	0	0	0	0	0	0	0	0	0	0	0	0	0	0	0	0	0	0	0	0	0	0	0	0	0	0	0	0	0
Sample963	0	0	0	0	0	0	0	38.29372973944802	38.29372973944802	38.29372973944802	38.29372973944802	38.29372973944802	38.29372973944802	38.29372973944802	38.29372973944802	38.29372973944802	38.29372973944802	38.29372973944802	38.29372973944802	38.29372973944802	38.29372973944802	38.29372973944802	38.29372973944802	38.29372973944802	38.29372973944802	38.29372973944802	38.29372973944802	38.29372973944802	38.29372973944802	38.29372973944802	38.29372973944802	38.29372973944802	38.29372973944802	38.29372973944802	38.29372973944802	38.29372973944802	38.29372973944802	38.29372973944802	38.29372973944802	38.29372973944802	38.29372973944802	38.29372973944802	38.29372973944802	38.29372973944802	38.29372973944802	38.29372973944802	38.29372973944802	38.29372973944802	38.29372973944802
Sample964	0	0	0	0	0	0	0	0	0	0	0	0	0	0	0	0	0	0	0	0	0	26.55381779592829	26.55381779592829	26.55381779592829	26.55381779592829	26.55381779592829	26.55381779592829	26.55381779592829	26.55381779592829	26.55381779592829	26.55381779592829	26.55381779592829	26.55381779592829	26.55381779592829	26.55381779592829	26.55381779592829	26.55381779592829	26.55381779592829	26.55381779592829	26.55381779592829	26.55381779592829	26.55381779592829	26.55381779592829	26.55381779592829	26.55381779592829	26.55381779592829	26.55381779592829	26.55381779592829	26.55381779592829
Sample965	0	0	0	0	0	0	0	0	0	0	0	0	0	0	0	0	0	0	0	0	0	0	0	0	0	0	0	0	0	0	0	0	0	0	0	0	0	0	0	0	55.04432518799129	55.04432518799129	55.04432518799129	55.04432518799129	55.04432518799129	55.04432518799129	55.04432518799129	55.04432518799129	55.04432518799129
Sample966	0	0	0	0	0	0	0	0	0	0	0	0	0	0	0	0	0	0	0	0	0	0	0	0	0	0	0	0	0	0	0	0	0	0	0	0	0	0	0	0	0	0	0	0	0	0	0	0	0
Sample967	0	0	0	0	0	0	0	0	0	0	0	0	0	0	0	0	0	0	0	0	0	0	0	0	0	0	0	0	0	0	0	0	0	0	0	0	0	0	0	0	0	0	0	0	0	0	0	0	0
Sample968	0	0	0	0	0	0	0	0	0	0	0	0	0	0	0	0	0	0	0	0	0	0	0	0	0	0	0	0	0	0	0	0	0	0	0	0	0	0	0	0	0	0	0	0	0	0	0	0	0
Sample969	0	0	0	0	0	0	0	0	0	0	0	0	0	0	0	0	0	0	0	0	0	0	0	0	0	0	0	0	0	0	0	0	0	0	0	0	0	0	0	0	0	0	0	0	0	0	0	0	0
Sample970	0	0	0	0	0	0	0	0	0	0	0	0	0	0	0	0	0	0	0	0	0	0	0	0	0	0	0	0	0	0	0	0	0	0	0	0	0	0	0	0	0	0	0	0	0	0	0	0	0
Sample971	0	0	0	0	0	0	0	0	0	0	0	0	0	0	0	0	0	0	0	0	0	0	0	0	0	0	0	0	0	0	0	0	0	0	0	0	0	0	0	0	0	33.021149600325934	33.021149600325934	33.021149600325934	33.021149600325934	33.021149600325934	33.021149600325934	33.021149600325934	33.021149600325934
Sample972	0	0	0	0	0	0	0	0	0	0	0	0	0	0	0	0	0	0	0	0	0	0	0	0	0	0	0	0	0	0	0	0	0	0	0	0	0	0	0	0	0	0	0	0	0	0	0	0	0
Sample973	0	0	0	0	0	0	0	0	0	0	0	0	0	0	0	0	0	0	0	0	0	0	0	0	0	0	0	0	0	0	0	0	0	0	0	0	0	0	0	0	0	0	0	0	0	0	0	0	0
Sample974	0	0	0	0	0	0	0	0	0	0	0	0	0	0	0	0	0	0	0	0	0	0	0	0	0	0	0	0	0	0	0	0	0	0	0	0	0	0	0	0	0	0	0	0	0	0	0	0	0
Sample975	0	0	0	0	0	0	0	0	0	0	0	0	0	0	0	0	0	0	0	20.569078616785376	20.569078616785376	20.569078616785376	20.569078616785376	20.569078616785376	20.569078616785376	20.569078616785376	20.569078616785376	20.569078616785376	20.569078616785376	20.569078616785376	20.569078616785376	20.569078616785376	20.569078616785376	20.569078616785376	20.569078616785376	20.569078616785376	20.569078616785376	20.569078616785376	20.569078616785376	20.569078616785376	20.569078616785376	20.569078616785376	20.569078616785376	20.569078616785376	20.569078616785376	20.569078616785376	20.569078616785376	20.569078616785376	20.569078616785376
Sample976	0	0	0	0	0	0	0	0	0	0	0	0	0	0	0	0	0	0	0	0	0	0	0	0	0	39.45687878038565	39.45687878038565	39.45687878038565	39.45687878038565	39.45687878038565	39.45687878038565	39.45687878038565	39.45687878038565	39.45687878038565	39.45687878038565	39.45687878038565	39.45687878038565	39.45687878038565	39.45687878038565	39.45687878038565	39.45687878038565	39.45687878038565	39.45687878038565	39.45687878038565	39.45687878038565	39.45687878038565	39.45687878038565	39.45687878038565	39.45687878038565
Sample977	0	0	0	0	0	0	0	0	0	0	0	0	0	0	0	0	0	0	0	0	0	0	0	0	0	0	0	0	0	0	0	0	0	0	0	0	0	0	0	0	0	0	0	0	0	0	0	0	0
Sample978	0	0	0	0	0	0	0	0	0	0	0	0	0	0	0	0	0	0	0	0	0	0	0	0	0	0	0	0	0	0	0	0	0	0	0	0	0	0	0	0	0	0	0	0	0	0	0	0	0
Sample979	0	0	0	0	25.222832465280565	25.222832465280565	25.222832465280565	25.222832465280565	25.222832465280565	25.222832465280565	25.222832465280565	25.222832465280565	25.222832465280565	25.222832465280565	25.222832465280565	25.222832465280565	25.222832465280565	25.222832465280565	25.222832465280565	25.222832465280565	25.222832465280565	25.222832465280565	25.222832465280565	25.222832465280565	25.222832465280565	25.222832465280565	25.222832465280565	25.222832465280565	25.222832465280565	25.222832465280565	25.222832465280565	25.222832465280565	25.222832465280565	25.222832465280565	25.222832465280565	25.222832465280565	25.222832465280565	25.222832465280565	25.222832465280565	25.222832465280565	25.222832465280565	25.222832465280565	25.222832465280565	25.222832465280565	25.222832465280565	25.222832465280565	25.222832465280565	25.222832465280565	25.222832465280565
Sample980	0	0	0	0	0	0	0	0	0	0	0	0	0	0	0	0	0	0	0	0	0	0	0	0	0	0	0	0	0	0	0	0	0	0	0	0	0	0	0	0	0	0	0	0	0	0	0	0	0
Sample981	0	0	0	0	0	0	0	0	0	0	0	0	0	0	0	0	0	0	0	0	0	0	0	0	0	0	0	0	0	0	0	0	0	0	0	0	0	0	0	0	0	0	0	0	0	0	0	0	0
Sample982	0	0	0	0	0	0	0	0	0	0	0	0	0	0	0	0	0	0	0	0	0	0	0	0	0	0	0	0	0	0	0	0	0	0	0	0	0	0	0	0	0	0	0	0	0	0	0	0	0
Sample983	0	0	0	0	0	0	0	0	0	0	0	0	0	0	0	0	0	0	0	0	0	0	0	0	0	0	0	0	0	0	0	0	0	0	0	0	0	0	0	0	0	0	0	0	0	0	0	0	0
Sample984	0	0	0	0	0	0	0	0	0	0	0	0	0	0	0	0	0	0	0	0	0	0	0	0	0	0	0	0	0	0	0	0	0	0	0	0	0	0	0	0	0	0	0	0	0	0	0	0	0
Sample985	0	0	0	0	0	0	0	0	0	0	0	0	0	0	0	0	0	0	0	0	0	0	0	0	0	0	0	0	0	0	0	0	0	0	0	0	0	0	0	0	0	0	0	0	0	0	0	0	0
Sample986	0	0	0	0	0	0	0	0	0	0	0	0	0	0	0	0	0	0	0	0	0	0	0	0	0	0	0	0	0	0	0	0	0	0	0	0	0	0	0	0	0	0	0	0	0	0	0	0	0
Sample987	37.05052369489066	37.05052369489066	37.05052369489066	37.05052369489066	37.05052369489066	37.05052369489066	37.05052369489066	37.05052369489066	37.05052369489066	37.05052369489066	37.05052369489066	37.05052369489066	37.05052369489066	37.05052369489066	37.05052369489066	37.05052369489066	37.05052369489066	37.05052369489066	37.05052369489066	37.05052369489066	37.05052369489066	37.05052369489066	37.05052369489066	37.05052369489066	37.05052369489066	37.05052369489066	37.05052369489066	37.05052369489066	37.05052369489066	37.05052369489066	37.05052369489066	37.05052369489066	37.05052369489066	37.05052369489066	37.05052369489066	37.05052369489066	37.05052369489066	37.05052369489066	37.05052369489066	37.05052369489066	37.05052369489066	37.05052369489066	37.05052369489066	37.05052369489066	37.05052369489066	37.05052369489066	37.05052369489066	37.05052369489066	37.05052369489066
Sample988	0	0	0	0	0	0	0	0	0	0	25.10945738719082	25.10945738719082	25.10945738719082	25.10945738719082	25.10945738719082	25.10945738719082	25.10945738719082	25.10945738719082	25.10945738719082	25.10945738719082	25.10945738719082	25.10945738719082	25.10945738719082	25.10945738719082	25.10945738719082	25.10945738719082	25.10945738719082	25.10945738719082	25.10945738719082	25.10945738719082	25.10945738719082	25.10945738719082	25.10945738719082	25.10945738719082	25.10945738719082	25.10945738719082	25.10945738719082	25.10945738719082	25.10945738719082	25.10945738719082	25.10945738719082	25.10945738719082	25.10945738719082	25.10945738719082	25.10945738719082	25.10945738719082	25.10945738719082	25.10945738719082	25.10945738719082
Sample989	0	0	0	0	0	0	0	0	0	0	0	0	0	0	0	0	0	0	0	0	0	0	0	0	0	0	0	0	0	0	0	0	0	0	0	0	0	0	0	0	0	0	0	0	23.6011427617642	23.6011427617642	23.6011427617642	23.6011427617642	23.6011427617642
Sample990	0	0	0	0	0	0	10.60966589596919	10.60966589596919	10.60966589596919	10.60966589596919	10.60966589596919	10.60966589596919	10.60966589596919	10.60966589596919	10.60966589596919	10.60966589596919	10.60966589596919	10.60966589596919	10.60966589596919	10.60966589596919	10.60966589596919	10.60966589596919	10.60966589596919	10.60966589596919	10.60966589596919	10.60966589596919	10.60966589596919	10.60966589596919	10.60966589596919	10.60966589596919	10.60966589596919	10.60966589596919	10.60966589596919	10.60966589596919	10.60966589596919	10.60966589596919	10.60966589596919	10.60966589596919	10.60966589596919	10.60966589596919	10.60966589596919	10.60966589596919	10.60966589596919	10.60966589596919	10.60966589596919	10.60966589596919	10.60966589596919	10.60966589596919	10.60966589596919
Sample991	0	0	0	0	0	0	0	0	0	0	0	0	0	0	0	0	0	0	0	0	0	0	0	0	0	0	0	0	0	0	0	0	0	0	0	0	0	0	0	0	0	0	0	0	0	0	0	0	0
Sample992	0	0	0	0	0	0	0	0	0	0	0	0	0	0	0	0	0	0	0	0	0	0	0	0	0	0	0	0	0	0	0	0	0	0	0	0	0	0	0	0	0	0	0	0	0	0	0	0	0
Sample993	0	0	0	0	0	0	0	0	0	0	26.95536134079432	26.95536134079432	26.95536134079432	26.95536134079432	26.95536134079432	26.95536134079432	26.95536134079432	26.95536134079432	26.95536134079432	26.95536134079432	26.95536134079432	26.95536134079432	26.95536134079432	26.95536134079432	26.95536134079432	26.95536134079432	26.95536134079432	26.95536134079432	26.95536134079432	26.95536134079432	26.95536134079432	26.95536134079432	26.95536134079432	26.95536134079432	26.95536134079432	26.95536134079432	26.95536134079432	26.95536134079432	26.95536134079432	26.95536134079432	26.95536134079432	26.95536134079432	26.95536134079432	26.95536134079432	26.95536134079432	26.95536134079432	26.95536134079432	26.95536134079432	26.95536134079432
Sample994	0	0	0	0	0	0	0	0	0	0	0	0	0	0	0	0	0	0	0	0	0	0	0	0	0	0	0	0	0	0	0	0	0	0	0	0	0	0	0	16.615101209800233	16.615101209800233	16.615101209800233	16.615101209800233	16.615101209800233	16.615101209800233	16.615101209800233	16.615101209800233	16.615101209800233	16.615101209800233
Sample995	0	0	0	0	0	0	0	0	0	0	0	0	0	0	0	0	0	0	0	0	0	0	0	0	0	0	0	0	0	0	0	0	0	0	0	0	0	0	0	0	0	0	0	0	0	0	0	0	0
Sample996	0	0	0	0	0	0	0	0	0	0	0	0	0	0	0	0	0	0	0	0	0	0	0	0	0	0	0	0	0	0	0	0	0	0	0	0	0	0	0	0	0	0	0	0	0	0	0	0	0
Sample997	0	0	0	0	0	0	0	0	0	0	0	0	0	0	0	0	0	0	0	0	0	0	0	0	0	0	0	0	0	0	0	0	0	0	0	0	0	0	0	0	147.47372407747022	147.47372407747022	147.47372407747022	147.47372407747022	147.47372407747022	147.47372407747022	147.47372407747022	147.47372407747022	147.47372407747022
Sample998	0	0	0	0	0	0	0	0	0	0	0	0	0	0	0	0	0	0	0	0	0	0	0	0	0	0	0	0	0	0	0	0	0	0	0	0	0	0	0	0	0	0	0	0	0	0	0	0	0
Sample999	0	0	0	0	0	0	0	0	0	0	0	0	0	0	0	0	0	0	0	0	0	0	0	0	0	0	0	0	0	0	0	0	0	0	0	0	0	0	0	0	0	0	0	0	0	0	0	0	0
Sample1000	0	0	0	0	0	0	0	0	0	0	0	0	0	0	0	0	0	0	0	0	0	0	0	0	0	0	0	0	0	0	0	0	0	0	0	0	0	0	0	0	0	0	0	0	0	0	0	0	0
Sample1001	0	0	0	0	0	0	0	0	0	0	0	0	0	0	0	0	0	0	0	0	0	0	0	0	0	0	0	0	0	0	0	0	0	0	0	0	0	0	0	0	0	0	0	0	0	0	0	0	0
Sample1002	0	0	0	0	0	0	0	0	0	0	0	0	0	0	0	0	0	0	0	0	0	0	0	0	0	0	0	0	0	0	0	0	0	0	0	0	0	0	0	0	0	0	0	0	0	0	0	0	0
Sample1003	0	0	0	0	0	0	0	0	0	0	0	0	0	0	0	0	0	0	0	0	0	0	0	0	0	0	0	0	0	0	0	0	0	0	0	0	0	0	0	0	0	0	0	0	0	0	0	0	0
Sample1004	0	0	0	0	0	0	0	0	0	0	0	0	0	0	0	0	0	0	0	0	0	0	0	0	0	0	0	0	0	0	0	0	0	0	0	0	0	0	0	0	0	0	0	0	0	0	0	0	0
Sample1005	0	0	0	0	0	0	0	0	0	0	0	0	0	0	0	0	0	0	0	0	0	0	0	0	0	0	0	0	0	0	0	0	0	0	0	0	0	0	0	0	0	0	0	0	0	0	0	0	0
Sample1006	0	0	0	0	0	0	0	0	0	0	0	0	0	0	0	0	0	0	0	0	0	0	0	0	0	0	0	0	0	0	0	0	0	0	0	0	0	0	0	0	0	0	0	0	0	0	0	0	0
Sample1007	0	0	0	0	0	0	0	0	0	0	0	0	0	0	0	0	0	0	0	0	0	0	0	0	0	0	0	0	0	0	0	0	0	0	0	0	0	0	0	0	0	0	0	0	0	0	0	0	0
Sample1008	0	0	0	0	0	0	0	0	0	0	0	0	0	0	0	0	0	0	0	0	0	0	0	0	0	0	0	0	0	0	0	0	0	0	0	0	0	0	0	0	0	0	0	0	0	0	0	0	0
Sample1009	0	0	0	0	0	0	0	0	0	0	0	0	0	0	0	0	0	0	0	0	0	0	0	0	0	0	0	0	0	0	0	0	0	0	0	0	0	0	0	0	0	0	0	0	0	0	0	0	0
Sample1010	30.859250808245395	30.859250808245395	30.859250808245395	30.859250808245395	30.859250808245395	30.859250808245395	30.859250808245395	30.859250808245395	30.859250808245395	30.859250808245395	30.859250808245395	30.859250808245395	30.859250808245395	30.859250808245395	30.859250808245395	30.859250808245395	30.859250808245395	30.859250808245395	30.859250808245395	30.859250808245395	30.859250808245395	30.859250808245395	30.859250808245395	30.859250808245395	30.859250808245395	30.859250808245395	30.859250808245395	30.859250808245395	30.859250808245395	30.859250808245395	30.859250808245395	30.859250808245395	30.859250808245395	30.859250808245395	30.859250808245395	30.859250808245395	30.859250808245395	30.859250808245395	30.859250808245395	30.859250808245395	30.859250808245395	30.859250808245395	30.859250808245395	30.859250808245395	30.859250808245395	30.859250808245395	30.859250808245395	30.859250808245395	30.859250808245395
Sample1011	43.4383740398969	43.4383740398969	43.4383740398969	43.4383740398969	43.4383740398969	43.4383740398969	43.4383740398969	43.4383740398969	43.4383740398969	43.4383740398969	43.4383740398969	43.4383740398969	43.4383740398969	43.4383740398969	43.4383740398969	43.4383740398969	43.4383740398969	43.4383740398969	43.4383740398969	43.4383740398969	43.4383740398969	43.4383740398969	43.4383740398969	43.4383740398969	43.4383740398969	43.4383740398969	43.4383740398969	43.4383740398969	43.4383740398969	43.4383740398969	43.4383740398969	43.4383740398969	43.4383740398969	43.4383740398969	43.4383740398969	43.4383740398969	43.4383740398969	43.4383740398969	43.4383740398969	43.4383740398969	43.4383740398969	43.4383740398969	43.4383740398969	43.4383740398969	43.4383740398969	43.4383740398969	43.4383740398969	43.4383740398969	43.4383740398969
Sample1012	0	0	0	0	0	0	0	0	0	0	0	0	0	0	0	0	0	0	0	0	0	0	0	0	0	0	0	0	0	0	0	0	0	0	0	0	0	0	0	0	0	0	0	0	0	0	0	0	0
Sample1013	0	0	0	0	0	0	0	0	0	0	0	0	0	0	0	0	0	0	0	0	0	0	0	0	0	0	0	0	0	0	0	0	0	0	0	0	0	0	0	0	0	0	0	0	0	0	0	0	0
Sample1014	0	0	0	0	0	0	0	0	0	0	0	0	0	0	0	0	0	0	0	0	0	0	0	0	0	0	0	0	0	0	0	0	0	0	0	0	0	0	0	0	0	0	0	0	0	0	0	0	0
Sample1015	0	0	0	0	0	0	0	0	0	0	0	0	0	0	0	0	0	0	0	0	0	0	0	0	0	0	0	0	0	0	0	0	0	0	0	0	0	0	0	0	0	0	0	0	0	0	0	0	0
Sample1016	0	0	0	0	0	0	0	0	0	0	0	0	0	0	0	0	0	0	0	0	0	0	0	0	0	0	0	0	0	0	0	0	0	0	0	0	0	0	0	0	0	0	0	0	0	0	0	0	0
Sample1017	25.079645522427672	25.079645522427672	25.079645522427672	25.079645522427672	25.079645522427672	25.079645522427672	25.079645522427672	25.079645522427672	25.079645522427672	25.079645522427672	25.079645522427672	25.079645522427672	25.079645522427672	25.079645522427672	25.079645522427672	25.079645522427672	25.079645522427672	25.079645522427672	25.079645522427672	25.079645522427672	25.079645522427672	25.079645522427672	25.079645522427672	25.079645522427672	25.079645522427672	25.079645522427672	25.079645522427672	25.079645522427672	25.079645522427672	25.079645522427672	25.079645522427672	25.079645522427672	25.079645522427672	25.079645522427672	25.079645522427672	25.079645522427672	25.079645522427672	25.079645522427672	25.079645522427672	25.079645522427672	25.079645522427672	25.079645522427672	25.079645522427672	25.079645522427672	25.079645522427672	25.079645522427672	25.079645522427672	25.079645522427672	25.079645522427672
Sample1018	0	0	0	0	0	0	0	0	0	0	0	0	0	0	0	0	0	0	0	0	0	0	0	0	0	0	0	0	0	0	0	0	0	0	0	0	0	0	0	0	0	0	0	0	0	0	0	0	0
Sample1019	0	0	0	0	0	0	0	0	0	0	0	0	0	0	0	0	0	0	0	0	0	0	0	0	0	0	0	0	0	0	0	0	0	0	0	0	0	0	0	0	0	0	0	0	0	0	0	0	0
Sample1020	0	0	0	0	0	0	0	0	0	0	0	0	0	0	0	0	0	0	0	0	0	0	0	0	0	0	0	0	24.61360237104086	24.61360237104086	24.61360237104086	24.61360237104086	24.61360237104086	24.61360237104086	24.61360237104086	24.61360237104086	24.61360237104086	24.61360237104086	24.61360237104086	24.61360237104086	24.61360237104086	24.61360237104086	24.61360237104086	24.61360237104086	24.61360237104086	24.61360237104086	24.61360237104086	24.61360237104086	24.61360237104086
Sample1021	31.483429530177048	31.483429530177048	31.483429530177048	31.483429530177048	31.483429530177048	31.483429530177048	31.483429530177048	31.483429530177048	31.483429530177048	31.483429530177048	31.483429530177048	31.483429530177048	31.483429530177048	31.483429530177048	31.483429530177048	31.483429530177048	31.483429530177048	31.483429530177048	31.483429530177048	31.483429530177048	31.483429530177048	31.483429530177048	31.483429530177048	31.483429530177048	31.483429530177048	31.483429530177048	31.483429530177048	31.483429530177048	31.483429530177048	31.483429530177048	31.483429530177048	31.483429530177048	31.483429530177048	31.483429530177048	31.483429530177048	31.483429530177048	31.483429530177048	31.483429530177048	31.483429530177048	31.483429530177048	31.483429530177048	31.483429530177048	31.483429530177048	31.483429530177048	31.483429530177048	31.483429530177048	31.483429530177048	31.483429530177048	31.483429530177048
Sample1022	0	0	0	0	0	0	0	0	0	0	0	0	0	0	0	0	0	0	0	0	0	0	0	0	0	0	0	0	0	0	0	0	0	0	0	0	0	0	0	0	0	0	0	0	0	0	0	24.953070413804472	24.953070413804472
Sample1023	0	0	0	0	0	0	0	0	0	0	0	0	0	0	0	0	0	0	0	0	0	0	0	0	0	0	0	0	22.865457383402134	22.865457383402134	22.865457383402134	22.865457383402134	22.865457383402134	22.865457383402134	22.865457383402134	22.865457383402134	22.865457383402134	22.865457383402134	22.865457383402134	22.865457383402134	22.865457383402134	22.865457383402134	22.865457383402134	22.865457383402134	22.865457383402134	22.865457383402134	22.865457383402134	22.865457383402134	22.865457383402134
Sample1024	0	0	0	0	0	0	7.653278148558895	7.653278148558895	7.653278148558895	7.653278148558895	7.653278148558895	7.653278148558895	7.653278148558895	7.653278148558895	7.653278148558895	7.653278148558895	7.653278148558895	7.653278148558895	7.653278148558895	7.653278148558895	7.653278148558895	7.653278148558895	7.653278148558895	7.653278148558895	7.653278148558895	7.653278148558895	7.653278148558895	7.653278148558895	7.653278148558895	7.653278148558895	7.653278148558895	7.653278148558895	7.653278148558895	7.653278148558895	7.653278148558895	7.653278148558895	7.653278148558895	7.653278148558895	7.653278148558895	7.653278148558895	7.653278148558895	7.653278148558895	7.653278148558895	7.653278148558895	7.653278148558895	7.653278148558895	7.653278148558895	7.653278148558895	7.653278148558895
Sample1025	0	0	0	0	0	0	0	0	0	0	0	0	0	0	0	0	0	0	0	0	0	0	0	0	0	0	0	0	0	0	0	21.994372527176623	21.994372527176623	21.994372527176623	21.994372527176623	21.994372527176623	21.994372527176623	21.994372527176623	21.994372527176623	21.994372527176623	21.994372527176623	21.994372527176623	21.994372527176623	21.994372527176623	21.994372527176623	21.994372527176623	21.994372527176623	21.994372527176623	21.994372527176623
Sample1026	0	0	0	0	0	0	0	0	0	0	0	0	0	0	0	0	0	0	0	0	0	0	0	0	0	0	0	0	0	0	0	0	0	0	0	0	0	0	0	0	0	0	0	0	0	0	0	0	0
Sample1027	0	0	0	0	0	0	0	0	0	0	0	0	0	0	0	0	0	0	0	0	0	0	0	0	0	0	0	0	0	0	0	0	0	0	0	0	0	0	0	0	0	0	0	0	0	0	39.292042474070215	39.292042474070215	39.292042474070215
Sample1028	0	0	0	0	0	0	0	0	0	0	0	0	0	0	0	0	0	0	0	0	0	0	0	0	0	0	0	0	0	0	0	0	0	0	0	0	0	0	0	0	0	0	0	0	0	35.50016829712781	35.50016829712781	35.50016829712781	35.50016829712781
Sample1029	0	0	0	0	0	0	0	0	0	0	0	0	0	0	0	0	0	0	0	0	0	0	0	0	0	0	0	0	0	0	0	0	0	0	0	0	0	0	0	0	0	0	0	0	0	0	0	0	0
Sample1030	0	0	0	0	0	0	0	0	0	0	0	0	0	0	0	0	0	0	0	0	0	0	0	0	0	0	0	0	0	0	0	0	0	0	0	0	0	0	0	0	0	0	0	0	0	0	0	0	0
Sample1031	0	0	0	0	0	0	0	0	0	0	0	0	0	0	0	0	0	0	0	0	0	0	0	0	0	0	0	0	0	0	0	0	0	0	0	0	0	0	0	0	0	0	0	0	0	0	0	0	0
Sample1032	0	0	0	0	0	0	0	0	0	0	0	0	0	0	0	0	0	0	0	0	0	0	0	0	0	0	0	0	0	40.59439100034637	40.59439100034637	40.59439100034637	40.59439100034637	40.59439100034637	40.59439100034637	40.59439100034637	40.59439100034637	40.59439100034637	40.59439100034637	40.59439100034637	40.59439100034637	40.59439100034637	40.59439100034637	40.59439100034637	40.59439100034637	40.59439100034637	40.59439100034637	40.59439100034637	40.59439100034637
Sample1033	39.64538676044642	39.64538676044642	39.64538676044642	39.64538676044642	39.64538676044642	39.64538676044642	39.64538676044642	39.64538676044642	39.64538676044642	39.64538676044642	39.64538676044642	39.64538676044642	39.64538676044642	39.64538676044642	39.64538676044642	39.64538676044642	39.64538676044642	39.64538676044642	39.64538676044642	39.64538676044642	39.64538676044642	39.64538676044642	39.64538676044642	39.64538676044642	39.64538676044642	39.64538676044642	39.64538676044642	39.64538676044642	39.64538676044642	39.64538676044642	39.64538676044642	39.64538676044642	39.64538676044642	39.64538676044642	39.64538676044642	39.64538676044642	39.64538676044642	39.64538676044642	39.64538676044642	39.64538676044642	39.64538676044642	39.64538676044642	39.64538676044642	39.64538676044642	39.64538676044642	39.64538676044642	39.64538676044642	39.64538676044642	39.64538676044642
Sample1034	27.479754801507116	27.479754801507116	27.479754801507116	27.479754801507116	27.479754801507116	27.479754801507116	27.479754801507116	27.479754801507116	27.479754801507116	27.479754801507116	27.479754801507116	27.479754801507116	27.479754801507116	27.479754801507116	27.479754801507116	27.479754801507116	27.479754801507116	27.479754801507116	27.479754801507116	27.479754801507116	27.479754801507116	27.479754801507116	27.479754801507116	27.479754801507116	27.479754801507116	27.479754801507116	27.479754801507116	27.479754801507116	27.479754801507116	27.479754801507116	27.479754801507116	27.479754801507116	27.479754801507116	27.479754801507116	27.479754801507116	27.479754801507116	27.479754801507116	27.479754801507116	27.479754801507116	27.479754801507116	27.479754801507116	27.479754801507116	27.479754801507116	27.479754801507116	27.479754801507116	27.479754801507116	27.479754801507116	27.479754801507116	27.479754801507116
Sample1035	0	0	0	0	0	0	0	0	0	0	0	0	0	0	0	0	0	0	0	0	0	0	0	0	0	0	0	0	0	0	0	0	0	0	0	0	0	0	0	0	0	0	0	0	0	0	0	0	0
Sample1036	0	0	0	0	0	0	0	0	0	0	0	0	0	0	0	0	0	0	0	0	0	0	0	0	0	0	0	0	0	0	0	0	0	0	0	0	0	0	0	0	0	0	0	0	0	0	0	0	0
Sample1037	0	0	0	0	0	0	0	0	0	0	0	0	0	0	0	0	0	0	0	0	0	0	0	0	0	0	0	0	0	0	0	0	0	0	0	32.108943648843585	32.108943648843585	32.108943648843585	32.108943648843585	32.108943648843585	32.108943648843585	32.108943648843585	32.108943648843585	32.108943648843585	32.108943648843585	32.108943648843585	32.108943648843585	32.108943648843585	32.108943648843585
Sample1038	0	0	0	0	0	0	0	0	0	0	0	0	0	0	0	0	0	0	0	0	0	0	0	0	0	0	0	0	0	0	0	0	0	0	0	0	0	0	0	0	0	0	0	0	0	0	0	0	0
Sample1039	0	0	0	0	0	0	0	0	0	0	0	0	0	0	0	0	0	0	0	0	0	0	0	0	0	0	0	0	0	0	0	0	0	0	0	0	0	0	0	0	0	0	0	0	0	0	0	0	0
Sample1040	0	0	0	0	0	0	0	0	0	0	0	0	0	0	0	0	0	0	0	0	0	0	0	0	0	0	0	0	0	0	0	0	0	0	0	0	0	0	0	0	0	0	0	0	0	0	0	0	0
Sample1041	0	0	0	0	0	0	0	0	0	0	0	0	0	0	0	0	0	0	0	0	0	0	0	0	0	0	0	0	0	0	0	0	0	0	0	0	0	0	0	0	0	0	0	0	0	0	0	0	0
Sample1042	0	0	0	0	0	0	0	0	0	0	0	0	0	0	0	0	0	0	0	0	0	0	0	0	0	0	0	0	0	0	0	0	0	0	0	0	0	0	0	0	0	0	0	0	0	0	0	0	0
Sample1043	0	0	0	0	0	0	0	0	0	0	0	0	0	0	0	0	0	0	0	0	0	0	0	0	0	0	0	0	0	0	0	0	0	0	0	0	0	0	0	0	0	0	33.44248976572018	33.44248976572018	33.44248976572018	33.44248976572018	33.44248976572018	33.44248976572018	33.44248976572018
Sample1044	0	0	0	0	0	0	0	0	0	0	0	0	0	0	0	0	0	0	0	0	0	0	0	0	0	0	0	0	0	0	0	0	0	0	0	0	0	0	0	0	0	0	0	0	0	0	0	0	0
Sample1045	0	0	0	0	0	0	0	0	0	0	0	0	0	0	0	0	0	0	0	0	0	0	0	0	0	0	0	0	0	0	0	0	0	0	0	0	0	0	0	0	0	0	66.35842005523237	66.35842005523237	66.35842005523237	66.35842005523237	66.35842005523237	66.35842005523237	66.35842005523237
Sample1046	0	0	0	0	0	0	0	0	0	0	0	0	0	0	0	0	0	0	0	0	0	0	0	0	0	0	0	0	0	0	0	0	0	0	0	0	0	0	0	0	0	0	0	0	0	0	0	0	0
Sample1047	0	0	0	0	0	0	0	0	0	0	0	0	0	0	0	0	0	0	0	0	0	0	0	0	0	0	0	0	0	0	0	0	0	0	0	0	0	0	0	0	0	0	0	0	0	0	7.456672271749044	7.456672271749044	7.456672271749044
Sample1048	0	0	0	0	0	0	0	0	0	0	0	0	0	0	0	0	0	0	0	0	0	0	0	0	0	0	0	0	0	0	0	0	0	0	0	0	0	0	0	0	0	0	0	0	0	0	0	0	0
Sample1049	0	0	0	0	0	0	0	0	0	0	0	0	0	0	0	0	0	0	0	0	0	0	0	0	0	0	0	0	0	0	0	0	0	0	0	0	0	0	0	0	0	0	27.169940775903353	27.169940775903353	27.169940775903353	27.169940775903353	27.169940775903353	27.169940775903353	27.169940775903353
Sample1050	0	0	0	0	0	0	0	0	0	0	0	0	0	0	0	0	0	0	0	0	0	0	0	0	0	0	0	0	0	0	0	0	0	0	0	0	0	0	0	0	0	0	0	0	0	0	0	0	0
Sample1051	0	0	0	0	0	0	0	0	0	0	0	0	0	0	0	0	0	0	0	0	0	0	0	0	0	0	0	0	0	0	0	0	0	0	0	0	0	0	0	0	0	0	0	0	0	0	0	0	0
Sample1052	0	0	0	0	0	0	0	0	0	0	0	0	0	0	0	0	0	0	0	0	0	0	0	0	0	0	0	0	0	0	0	0	0	0	0	0	0	0	0	0	0	0	0	0	0	0	0	0	0
Sample1053	0	0	0	0	0	0	0	0	0	0	0	0	0	0	0	0	0	0	0	0	0	0	0	0	0	0	0	0	0	0	0	0	0	0	0	0	0	0	0	0	0	0	0	0	0	0	0	0	0
Sample1054	0	0	0	0	0	0	0	0	0	0	0	0	0	0	0	0	0	0	0	0	0	0	0	0	0	0	0	0	0	0	0	0	0	0	0	0	0	0	0	0	0	0	0	0	0	0	0	0	0
Sample1055	8.624371146404043	8.624371146404043	8.624371146404043	8.624371146404043	8.624371146404043	8.624371146404043	8.624371146404043	8.624371146404043	8.624371146404043	8.624371146404043	8.624371146404043	8.624371146404043	8.624371146404043	8.624371146404043	8.624371146404043	8.624371146404043	8.624371146404043	8.624371146404043	8.624371146404043	8.624371146404043	8.624371146404043	8.624371146404043	8.624371146404043	8.624371146404043	8.624371146404043	8.624371146404043	8.624371146404043	8.624371146404043	8.624371146404043	8.624371146404043	8.624371146404043	8.624371146404043	8.624371146404043	8.624371146404043	8.624371146404043	8.624371146404043	8.624371146404043	8.624371146404043	8.624371146404043	8.624371146404043	8.624371146404043	8.624371146404043	8.624371146404043	8.624371146404043	8.624371146404043	8.624371146404043	8.624371146404043	8.624371146404043	8.624371146404043
Sample1056	0	0	0	0	0	0	0	0	0	0	0	0	0	0	0	0	0	0	0	0	0	0	0	0	0	0	0	0	0	0	0	0	0	0	0	0	0	0	0	0	0	0	0	0	0	0	0	0	21.156515432478383
Sample1057	15.522912831552258	15.522912831552258	15.522912831552258	15.522912831552258	15.522912831552258	15.522912831552258	15.522912831552258	15.522912831552258	15.522912831552258	15.522912831552258	15.522912831552258	15.522912831552258	15.522912831552258	15.522912831552258	15.522912831552258	15.522912831552258	15.522912831552258	15.522912831552258	15.522912831552258	15.522912831552258	15.522912831552258	15.522912831552258	15.522912831552258	15.522912831552258	15.522912831552258	15.522912831552258	15.522912831552258	15.522912831552258	15.522912831552258	15.522912831552258	15.522912831552258	15.522912831552258	15.522912831552258	15.522912831552258	15.522912831552258	15.522912831552258	15.522912831552258	15.522912831552258	15.522912831552258	15.522912831552258	15.522912831552258	15.522912831552258	15.522912831552258	15.522912831552258	15.522912831552258	15.522912831552258	15.522912831552258	15.522912831552258	15.522912831552258
Sample1058	0	0	0	0	0	0	0	0	0	0	0	0	0	0	0	0	0	0	0	0	0	0	0	0	0	0	0	0	0	0	0	0	0	0	0	0	0	0	0	0	0	0	0	29.256663331801	29.256663331801	29.256663331801	29.256663331801	29.256663331801	29.256663331801
Sample1059	0	0	0	0	0	0	0	0	0	0	0	0	0	0	0	0	0	0	0	0	0	0	0	0	0	0	0	0	0	0	0	0	0	0	0	0	0	0	0	0	0	0	0	0	0	0	0	0	0
Sample1060	0	0	0	0	0	0	0	0	0	0	0	0	0	0	0	0	0	0	0	0	0	0	0	0	0	0	0	0	0	0	0	0	0	0	0	0	0	0	0	0	0	0	0	0	0	0	0	0	0
Sample1061	0	0	0	0	0	0	0	0	0	0	0	0	0	0	0	0	0	0	0	0	0	0	0	0	0	0	0	0	0	0	0	0	0	0	0	0	0	0	0	0	0	0	0	0	0	0	0	0	0
Sample1062	0	0	0	0	0	0	0	0	0	0	0	0	0	0	0	0	0	0	0	0	0	0	0	0	0	0	0	0	0	0	0	0	0	0	0	0	0	0	0	0	0	0	0	0	0	0	0	0	0
Sample1063	0	0	0	0	0	0	0	0	0	0	0	0	0	0	0	0	0	0	0	0	0	0	0	0	0	0	0	0	0	0	0	0	0	0	0	0	0	0	0	0	0	0	0	0	0	0	0	0	0
Sample1064	0	0	0	0	0	0	0	0	0	0	0	0	0	0	0	0	0	0	0	0	0	0	0	0	0	0	0	0	0	0	0	0	0	0	0	0	0	0	0	0	0	0	0	0	0	0	0	0	0
Sample1065	0	0	0	0	0	0	0	0	0	0	0	0	0	0	0	0	0	0	0	0	0	0	0	0	0	0	0	0	0	0	0	0	0	0	0	0	0	0	0	0	0	0	0	0	0	0	0	0	0
Sample1066	0	0	0	0	0	0	0	0	0	0	0	0	0	17.669081752747644	17.669081752747644	17.669081752747644	17.669081752747644	17.669081752747644	17.669081752747644	17.669081752747644	17.669081752747644	17.669081752747644	17.669081752747644	17.669081752747644	17.669081752747644	17.669081752747644	17.669081752747644	17.669081752747644	17.669081752747644	17.669081752747644	17.669081752747644	17.669081752747644	17.669081752747644	17.669081752747644	17.669081752747644	17.669081752747644	17.669081752747644	17.669081752747644	17.669081752747644	17.669081752747644	17.669081752747644	17.669081752747644	17.669081752747644	17.669081752747644	17.669081752747644	17.669081752747644	17.669081752747644	17.669081752747644	17.669081752747644
Sample1067	0	0	0	0	0	0	0	0	0	0	0	0	0	0	0	0	0	0	0	0	0	0	0	0	0	0	0	0	0	0	0	0	0	0	0	0	0	0	0	0	0	0	0	0	0	0	0	0	0
Sample1068	0	0	0	0	0	0	0	0	0	0	0	0	0	0	0	0	0	0	0	0	0	0	0	0	0	0	0	0	0	0	0	0	0	0	0	0	0	0	0	0	0	0	0	0	0	0	0	0	0
Sample1069	0	0	0	0	0	0	0	0	0	0	0	0	0	0	0	0	0	0	0	0	0	0	0	0	0	0	0	0	0	0	0	0	0	0	0	0	0	0	0	0	0	0	0	0	0	0	0	0	0
Sample1070	0	0	0	0	0	0	0	0	0	0	0	0	0	0	0	0	0	0	0	0	0	0	0	0	0	0	0	0	0	0	0	0	0	0	0	0	0	0	0	0	0	0	0	0	0	0	0	0	0
Sample1071	0	0	0	0	0	0	0	0	0	0	0	0	0	0	0	0	0	0	0	0	0	0	0	0	0	0	0	0	0	0	0	0	0	0	0	0	0	41.93606645429985	41.93606645429985	41.93606645429985	41.93606645429985	41.93606645429985	41.93606645429985	41.93606645429985	41.93606645429985	41.93606645429985	41.93606645429985	41.93606645429985	41.93606645429985
Sample1072	0	0	0	0	0	0	0	0	0	0	0	0	0	0	0	0	0	0	0	0	0	0	0	0	0	0	0	0	0	0	0	0	0	0	0	0	0	0	0	0	0	0	0	0	0	0	0	17.742688499624755	17.742688499624755
Sample1073	0	0	0	0	0	0	0	0	0	0	0	0	0	0	0	0	0	0	0	0	0	0	0	0	0	0	0	0	0	0	0	0	0	0	0	0	0	0	0	0	0	0	0	0	0	0	0	0	0
Sample1074	22.368901356295186	22.368901356295186	22.368901356295186	22.368901356295186	22.368901356295186	22.368901356295186	22.368901356295186	22.368901356295186	22.368901356295186	22.368901356295186	22.368901356295186	22.368901356295186	22.368901356295186	22.368901356295186	22.368901356295186	22.368901356295186	22.368901356295186	22.368901356295186	22.368901356295186	22.368901356295186	22.368901356295186	22.368901356295186	22.368901356295186	22.368901356295186	22.368901356295186	22.368901356295186	22.368901356295186	22.368901356295186	22.368901356295186	22.368901356295186	22.368901356295186	22.368901356295186	22.368901356295186	22.368901356295186	22.368901356295186	22.368901356295186	22.368901356295186	22.368901356295186	22.368901356295186	22.368901356295186	22.368901356295186	22.368901356295186	22.368901356295186	22.368901356295186	22.368901356295186	22.368901356295186	22.368901356295186	22.368901356295186	22.368901356295186
Sample1075	0	0	0	0	0	0	0	0	0	0	0	0	0	0	0	0	0	0	0	4.809485597282367	4.809485597282367	4.809485597282367	4.809485597282367	4.809485597282367	4.809485597282367	4.809485597282367	4.809485597282367	4.809485597282367	4.809485597282367	4.809485597282367	4.809485597282367	4.809485597282367	4.809485597282367	4.809485597282367	4.809485597282367	4.809485597282367	4.809485597282367	4.809485597282367	4.809485597282367	4.809485597282367	4.809485597282367	4.809485597282367	4.809485597282367	4.809485597282367	4.809485597282367	4.809485597282367	4.809485597282367	4.809485597282367	4.809485597282367
Sample1076	0	0	0	0	0	0	0	0	0	0	0	0	0	0	0	0	0	0	0	0	0	0	0	0	0	0	0	0	0	0	0	0	0	0	0	0	0	0	0	0	0	0	0	0	0	0	0	0	0
Sample1077	0	0	0	0	0	0	0	0	0	0	0	0	0	0	0	0	0	0	0	0	0	0	0	0	0	0	0	0	0	0	0	0	0	0	0	0	0	0	0	0	0	0	0	0	0	0	0	0	0
Sample1078	0	0	0	0	0	0	0	0	0	0	0	0	0	0	0	0	0	0	0	0	0	0	0	0	0	0	0	0	35.854885842893786	35.854885842893786	35.854885842893786	35.854885842893786	35.854885842893786	35.854885842893786	35.854885842893786	35.854885842893786	35.854885842893786	35.854885842893786	35.854885842893786	35.854885842893786	35.854885842893786	35.854885842893786	35.854885842893786	35.854885842893786	35.854885842893786	35.854885842893786	35.854885842893786	35.854885842893786	35.854885842893786
Sample1079	0	0	0	0	0	0	0	0	0	0	0	0	0	0	0	0	0	0	0	0	0	0	0	0	0	0	0	0	0	0	0	0	0	0	0	0	0	0	0	0	0	0	0	0	0	0	0	0	0
Sample1080	0	0	0	0	0	0	0	0	0	0	0	0	0	0	0	0	0	0	0	0	0	0	0	0	0	0	0	0	0	0	0	0	0	0	0	0	0	0	0	0	11.648749797163292	11.648749797163292	11.648749797163292	11.648749797163292	11.648749797163292	11.648749797163292	11.648749797163292	8.13804608216765	19.946679958637283
Sample1081	0	0	0	0	0	0	0	0	0	0	0	0	0	0	0	0	0	0	0	0	0	0	0	0	0	0	0	0	0	0	0	0	0	0	0	0	0	0	0	0	0	0	0	0	0	0	0	0	0
Sample1082	0	0	30.972442755582097	30.972442755582097	30.972442755582097	30.972442755582097	30.972442755582097	30.972442755582097	30.972442755582097	30.972442755582097	30.972442755582097	30.972442755582097	30.972442755582097	30.972442755582097	30.972442755582097	30.972442755582097	30.972442755582097	30.972442755582097	30.972442755582097	30.972442755582097	30.972442755582097	30.972442755582097	30.972442755582097	30.972442755582097	30.972442755582097	30.972442755582097	30.972442755582097	30.972442755582097	30.972442755582097	30.972442755582097	30.972442755582097	30.972442755582097	30.972442755582097	30.972442755582097	30.972442755582097	30.972442755582097	30.972442755582097	30.972442755582097	30.972442755582097	30.972442755582097	30.972442755582097	30.972442755582097	30.972442755582097	30.972442755582097	30.972442755582097	30.972442755582097	30.972442755582097	30.972442755582097	30.972442755582097
Sample1083	0	0	0	0	0	0	0	0	0	0	0	0	0	0	0	0	0	0	0	0	0	0	0	0	0	0	0	0	0	0	0	0	0	0	0	0	0	0	0	0	0	0	0	0	0	0	0	0	0
Sample1084	0	0	0	0	0	0	0	0	0	0	0	0	0	0	0	0	0	0	0	0	0	0	0	0	0	0	0	0	0	0	0	0	0	0	0	0	0	0	0	0	0	0	0	0	0	0	0	0	0
Sample1085	0	0	0	0	0	0	0	0	0	0	0	0	0	0	0	0	0	0	0	0	0	0	0	0	0	0	0	0	0	0	0	0	0	0	0	0	0	0	0	0	0	0	0	0	0	0	0	0	0
Sample1086	29.361046541742716	29.361046541742716	29.361046541742716	29.361046541742716	29.361046541742716	29.361046541742716	29.361046541742716	29.361046541742716	29.361046541742716	29.361046541742716	29.361046541742716	29.361046541742716	29.361046541742716	29.361046541742716	29.361046541742716	29.361046541742716	29.361046541742716	29.361046541742716	29.361046541742716	29.361046541742716	29.361046541742716	29.361046541742716	29.361046541742716	29.361046541742716	29.361046541742716	29.361046541742716	29.361046541742716	29.361046541742716	29.361046541742716	29.361046541742716	29.361046541742716	29.361046541742716	29.361046541742716	29.361046541742716	29.361046541742716	29.361046541742716	29.361046541742716	29.361046541742716	29.361046541742716	29.361046541742716	29.361046541742716	29.361046541742716	29.361046541742716	29.361046541742716	29.361046541742716	29.361046541742716	29.361046541742716	29.361046541742716	29.361046541742716
Sample1087	0	0	0	0	0	0	0	0	0	0	0	0	0	0	0	0	0	0	0	0	0	0	0	0	0	0	0	0	0	0	0	0	0	0	0	0	0	0	0	0	0	0	0	0	0	0	0	0	0
Sample1088	0	0	0	0	0	0	0	0	0	0	0	0	0	0	0	0	0	0	0	0	0	0	0	0	0	0	0	0	0	0	0	0	0	0	0	0	0	0	0	0	0	0	0	0	0	0	0	0	0
Sample1089	0	0	0	0	0	0	0	0	0	0	0	0	0	0	0	0	0	0	0	0	0	0	0	0	0	0	0	0	0	0	0	0	0	0	0	0	0	0	0	0	0	0	0	0	0	0	0	0	0
Sample1090	0	0	0	0	0	0	0	0	0	0	0	0	0	0	0	0	0	0	0	0	0	0	0	0	0	0	0	0	0	0	0	0	0	0	0	0	0	0	0	0	0	0	0	0	0	0	0	0	0
Sample1091	0	0	0	0	0	0	0	0	0	0	0	0	0	0	0	0	0	0	0	0	0	0	0	0	0	0	0	0	0	0	0	0	0	0	0	0	0	0	0	0	8.98021140068532	8.98021140068532	8.98021140068532	8.98021140068532	8.98021140068532	8.98021140068532	8.98021140068532	8.98021140068532	8.98021140068532
Sample1092	0	0	0	0	0	0	0	0	0	0	0	0	0	0	0	0	0	0	0	0	0	0	0	0	0	0	0	0	0	0	0	0	0	0	0	0	0	0	0	0	0	0	0	0	0	0	0	0	0
Sample1093	0	0	0	0	0	0	0	0	0	0	0	0	0	0	0	0	0	0	0	0	0	0	0	0	0	0	0	0	17.68727941076559	17.68727941076559	17.68727941076559	17.68727941076559	17.68727941076559	17.68727941076559	17.68727941076559	17.68727941076559	17.68727941076559	17.68727941076559	17.68727941076559	17.68727941076559	17.68727941076559	17.68727941076559	17.68727941076559	17.68727941076559	17.68727941076559	17.68727941076559	17.68727941076559	17.68727941076559	17.68727941076559
Sample1094	0	0	0	0	0	0	0	0	0	0	0	0	0	0	0	0	0	0	0	0	0	0	0	0	0	0	0	0	0	0	0	0	0	0	0	0	0	0	0	21.499583161496005	21.499583161496005	21.499583161496005	21.499583161496005	21.499583161496005	21.499583161496005	21.499583161496005	21.499583161496005	21.499583161496005	21.499583161496005
Sample1095	0	0	0	0	0	0	0	0	0	0	0	0	0	0	0	0	0	0	0	0	0	0	0	0	0	0	0	0	0	0	0	0	0	0	0	0	0	0	0	0	0	0	0	0	0	43.77622572555889	43.77622572555889	43.77622572555889	43.77622572555889
Sample1096	0	0	0	0	0	0	0	0	0	0	0	0	0	0	0	0	0	0	0	0	0	0	0	0	0	0	0	0	0	0	0	0	0	0	0	0	0	0	0	0	0	0	0	0	0	0	0	0	0
Sample1097	101.5191753252751	101.5191753252751	101.5191753252751	101.5191753252751	101.5191753252751	101.5191753252751	101.5191753252751	101.5191753252751	101.5191753252751	101.5191753252751	101.5191753252751	101.5191753252751	101.5191753252751	101.5191753252751	101.5191753252751	101.5191753252751	101.5191753252751	101.5191753252751	101.5191753252751	101.5191753252751	101.5191753252751	101.5191753252751	101.5191753252751	101.5191753252751	101.5191753252751	101.5191753252751	101.5191753252751	101.5191753252751	101.5191753252751	101.5191753252751	101.5191753252751	101.5191753252751	101.5191753252751	101.5191753252751	101.5191753252751	101.5191753252751	101.5191753252751	101.5191753252751	101.5191753252751	101.5191753252751	101.5191753252751	101.5191753252751	101.5191753252751	101.5191753252751	101.5191753252751	101.5191753252751	101.5191753252751	101.5191753252751	101.5191753252751
Sample1098	0	0	0	0	0	0	0	0	0	0	0	0	0	0	0	0	0	0	0	0	0	0	0	0	0	0	0	0	0	0	0	0	0	0	0	0	0	0	0	0	0	0	0	0	0	0	0	0	0
Sample1099	0	0	0	0	0	0	0	0	0	0	0	0	0	0	0	0	0	0	0	0	0	0	0	0	0	0	0	0	0	0	0	0	0	0	0	16.75654900487314	16.75654900487314	16.75654900487314	16.75654900487314	16.75654900487314	16.75654900487314	16.75654900487314	16.75654900487314	16.75654900487314	16.75654900487314	16.75654900487314	16.75654900487314	16.75654900487314	16.75654900487314
Sample1100	0	0	0	0	0	0	0	0	0	0	0	0	0	0	0	0	0	0	0	0	0	0	0	0	0	0	0	0	0	0	0	0	0	0	0	0	0	0	0	0	0	0	0	0	0	0	0	0	0
Sample1101	46.28706236479589	46.28706236479589	46.28706236479589	46.28706236479589	46.28706236479589	46.28706236479589	46.28706236479589	46.28706236479589	46.28706236479589	46.28706236479589	46.28706236479589	46.28706236479589	46.28706236479589	46.28706236479589	46.28706236479589	46.28706236479589	46.28706236479589	46.28706236479589	46.28706236479589	46.28706236479589	46.28706236479589	46.28706236479589	46.28706236479589	46.28706236479589	46.28706236479589	46.28706236479589	46.28706236479589	46.28706236479589	46.28706236479589	46.28706236479589	46.28706236479589	46.28706236479589	46.28706236479589	46.28706236479589	46.28706236479589	46.28706236479589	46.28706236479589	46.28706236479589	46.28706236479589	46.28706236479589	46.28706236479589	46.28706236479589	46.28706236479589	46.28706236479589	46.28706236479589	46.28706236479589	46.28706236479589	46.28706236479589	46.28706236479589
Sample1102	0	0	0	0	0	0	0	0	0	0	0	0	0	0	0	0	0	0	0	0	0	0	0	0	0	0	0	0	0	0	0	0	0	0	0	0	0	0	0	0	0	0	0	0	0	0	0	0	0
Sample1103	0	0	0	0	0	0	0	0	0	0	0	0	0	0	0	0	0	0	0	0	0	0	0	0	0	0	0	0	0	0	0	0	0	0	0	0	0	0	0	0	0	0	0	0	0	0	0	0	0
Sample1104	0	0	0	0	0	0	0	0	0	0	27.193454983346957	27.193454983346957	27.193454983346957	27.193454983346957	27.193454983346957	27.193454983346957	27.193454983346957	27.193454983346957	27.193454983346957	27.193454983346957	27.193454983346957	27.193454983346957	27.193454983346957	27.193454983346957	27.193454983346957	27.193454983346957	27.193454983346957	27.193454983346957	27.193454983346957	27.193454983346957	27.193454983346957	27.193454983346957	27.193454983346957	27.193454983346957	27.193454983346957	27.193454983346957	27.193454983346957	27.193454983346957	27.193454983346957	27.193454983346957	27.193454983346957	27.193454983346957	27.193454983346957	27.193454983346957	27.193454983346957	27.193454983346957	27.193454983346957	27.193454983346957	27.193454983346957
Sample1105	0	0	0	0	0	0	0	0	0	0	0	0	0	0	0	0	0	0	0	0	0	0	0	0	0	0	0	0	0	0	0	0	0	0	0	0	0	0	0	0	0	0	0	0	0	0	0	0	0
Sample1106	0	0	0	0	0	0	0	0	0	0	0	0	0	0	0	0	0	0	0	0	0	0	0	0	0	0	0	0	0	0	0	0	0	0	0	0	0	26.03896581773227	26.03896581773227	26.03896581773227	26.03896581773227	26.03896581773227	26.03896581773227	26.03896581773227	26.03896581773227	26.03896581773227	26.03896581773227	26.03896581773227	26.03896581773227
Sample1107	0	0	0	0	0	0	0	0	0	0	0	0	0	0	0	0	0	0	0	0	0	0	0	0	0	0	0	0	0	0	0	0	0	0	0	0	0	0	0	0	0	0	36.03549325387312	36.03549325387312	36.03549325387312	36.03549325387312	36.03549325387312	36.03549325387312	36.03549325387312
Sample1108	0	0	0	0	0	0	0	0	0	0	0	0	0	0	0	0	0	0	0	0	0	0	0	0	0	0	0	0	0	0	0	0	0	0	0	0	0	0	0	0	0	0	0	0	0	0	17.781811125392043	17.781811125392043	17.781811125392043
Sample1109	0	0	0	0	0	0	0	0	0	0	0	0	0	0	0	0	0	0	0	0	0	0	0	0	0	0	0	0	0	0	0	0	0	0	0	0	0	0	0	0	0	0	0	0	0	0	0	0	0
Sample1110	89.99724941879123	89.99724941879123	89.99724941879123	89.99724941879123	89.99724941879123	89.99724941879123	89.99724941879123	89.99724941879123	89.99724941879123	89.99724941879123	89.99724941879123	89.99724941879123	89.99724941879123	89.99724941879123	89.99724941879123	89.99724941879123	89.99724941879123	89.99724941879123	89.99724941879123	89.99724941879123	89.99724941879123	89.99724941879123	89.99724941879123	89.99724941879123	89.99724941879123	89.99724941879123	89.99724941879123	89.99724941879123	89.99724941879123	89.99724941879123	89.99724941879123	89.99724941879123	89.99724941879123	89.99724941879123	89.99724941879123	89.99724941879123	89.99724941879123	89.99724941879123	89.99724941879123	89.99724941879123	89.99724941879123	89.99724941879123	89.99724941879123	89.99724941879123	89.99724941879123	89.99724941879123	89.99724941879123	89.99724941879123	89.99724941879123
Sample1111	0	0	0	0	0	0	0	0	0	0	0	0	0	0	0	0	0	0	0	0	0	0	0	0	0	0	0	0	0	0	0	0	0	0	0	0	0	0	0	0	0	0	0	0	0	0	0	30.496358784821634	30.496358784821634
Sample1112	0	0	0	0	0	0	0	0	0	0	0	0	0	0	0	0	0	0	0	0	0	0	0	0	0	0	0	0	0	0	0	0	0	0	0	0	0	0	0	0	0	0	0	0	0	79.78431440521484	79.78431440521484	79.78431440521484	79.78431440521484
Sample1113	20.686892997452826	20.686892997452826	20.686892997452826	20.686892997452826	20.686892997452826	20.686892997452826	20.686892997452826	20.686892997452826	20.686892997452826	20.686892997452826	20.686892997452826	20.686892997452826	20.686892997452826	20.686892997452826	20.686892997452826	20.686892997452826	20.686892997452826	20.686892997452826	20.686892997452826	20.686892997452826	20.686892997452826	20.686892997452826	20.686892997452826	20.686892997452826	20.686892997452826	20.686892997452826	20.686892997452826	20.686892997452826	20.686892997452826	20.686892997452826	20.686892997452826	20.686892997452826	20.686892997452826	20.686892997452826	20.686892997452826	20.686892997452826	20.686892997452826	20.686892997452826	20.686892997452826	20.686892997452826	20.686892997452826	20.686892997452826	20.686892997452826	20.686892997452826	20.686892997452826	20.686892997452826	20.686892997452826	20.686892997452826	20.686892997452826
Sample1114	0	0	0	0	0	0	0	0	0	0	0	0	0	0	0	0	0	0	0	0	0	0	0	0	0	0	0	0	0	0	0	0	0	0	0	0	0	0	0	0	0	0	0	0	0	0	0	0	0
Sample1115	33.245156249067946	33.245156249067946	33.245156249067946	33.245156249067946	33.245156249067946	33.245156249067946	33.245156249067946	33.245156249067946	33.245156249067946	33.245156249067946	33.245156249067946	33.245156249067946	33.245156249067946	33.245156249067946	33.245156249067946	33.245156249067946	33.245156249067946	33.245156249067946	33.245156249067946	33.245156249067946	33.245156249067946	33.245156249067946	33.245156249067946	33.245156249067946	33.245156249067946	33.245156249067946	33.245156249067946	33.245156249067946	33.245156249067946	33.245156249067946	33.245156249067946	33.245156249067946	33.245156249067946	33.245156249067946	33.245156249067946	33.245156249067946	33.245156249067946	33.245156249067946	33.245156249067946	33.245156249067946	33.245156249067946	33.245156249067946	33.245156249067946	33.245156249067946	33.245156249067946	33.245156249067946	33.245156249067946	33.245156249067946	33.245156249067946
Sample1116	0	0	0	0	0	0	0	0	0	0	0	0	0	0	0	0	0	0	11.641464158575483	11.641464158575483	11.641464158575483	11.641464158575483	11.641464158575483	11.641464158575483	11.641464158575483	11.641464158575483	11.641464158575483	11.641464158575483	11.641464158575483	11.641464158575483	11.641464158575483	11.641464158575483	11.641464158575483	11.641464158575483	11.641464158575483	11.641464158575483	11.641464158575483	11.641464158575483	11.641464158575483	11.641464158575483	11.641464158575483	11.641464158575483	11.641464158575483	11.641464158575483	11.641464158575483	11.641464158575483	11.641464158575483	11.641464158575483	11.641464158575483
Sample1117	0	0	0	0	0	0	0	0	0	0	0	0	0	0	0	0	0	0	0	0	0	0	0	0	0	0	0	0	0	0	0	0	0	0	0	0	0	0	0	0	0	0	0	0	0	0	0	0	0
Sample1118	0	0	0	0	0	45.60292777543941	45.60292777543941	45.60292777543941	45.60292777543941	45.60292777543941	45.60292777543941	45.60292777543941	45.60292777543941	45.60292777543941	45.60292777543941	45.60292777543941	45.60292777543941	45.60292777543941	45.60292777543941	45.60292777543941	45.60292777543941	45.60292777543941	45.60292777543941	45.60292777543941	45.60292777543941	45.60292777543941	45.60292777543941	45.60292777543941	45.60292777543941	45.60292777543941	45.60292777543941	45.60292777543941	45.60292777543941	45.60292777543941	45.60292777543941	45.60292777543941	45.60292777543941	45.60292777543941	45.60292777543941	45.60292777543941	45.60292777543941	45.60292777543941	45.60292777543941	45.60292777543941	45.60292777543941	45.60292777543941	45.60292777543941	45.60292777543941	45.60292777543941
Sample1119	0	0	0	0	0	0	0	0	0	0	0	0	0	0	0	0	0	0	0	0	0	0	0	0	0	0	0	0	0	0	0	0	0	0	0	0	0	0	0	0	0	0	0	48.776707053538246	48.776707053538246	48.776707053538246	48.776707053538246	48.776707053538246	48.776707053538246
Sample1120	0	0	0	0	0	0	0	0	0	0	0	0	0	0	0	0	0	0	0	0	0	0	0	0	0	0	0	0	0	0	0	0	0	0	0	0	0	0	0	0	0	0	0	0	0	0	0	0	0
Sample1121	0	0	0	0	0	0	0	0	0	0	0	0	0	0	0	0	0	0	0	33.63702794841275	33.63702794841275	33.63702794841275	33.63702794841275	33.63702794841275	33.63702794841275	33.63702794841275	33.63702794841275	33.63702794841275	33.63702794841275	33.63702794841275	33.63702794841275	33.63702794841275	33.63702794841275	33.63702794841275	33.63702794841275	33.63702794841275	33.63702794841275	33.63702794841275	33.63702794841275	33.63702794841275	33.63702794841275	33.63702794841275	33.63702794841275	33.63702794841275	33.63702794841275	33.63702794841275	33.63702794841275	33.63702794841275	33.63702794841275
Sample1122	0	0	0	0	0	0	0	0	0	0	0	0	0	0	0	0	0	0	0	0	0	0	0	0	0	0	0	0	0	0	0	0	0	0	0	0	0	0	0	0	0	21.990544859503963	21.990544859503963	21.990544859503963	21.990544859503963	21.990544859503963	21.990544859503963	21.990544859503963	21.990544859503963
Sample1123	0	0	0	0	0	0	0	0	0	0	0	0	0	0	0	0	0	0	0	0	0	0	0	0	0	0	0	0	0	0	0	0	0	0	0	0	0	0	0	0	0	0	0	0	0	0	0	0	0
Sample1124	0	0	0	0	0	0	0	0	0	0	0	0	0	0	0	0	0	0	0	0	0	0	0	0	0	0	0	0	0	0	0	0	0	0	0	0	0	0	0	0	0	0	0	0	0	0	0	0	0
Sample1125	0	0	0	0	0	0	0	0	0	0	0	0	0	0	0	0	0	0	0	0	0	0	0	0	0	0	0	0	0	0	0	0	0	0	0	0	0	0	0	0	0	0	0	0	0	0	0	0	0
Sample1126	0	0	0	0	0	0	0	0	0	0	0	0	0	0	0	0	0	0	0	0	0	0	0	0	0	0	0	0	0	0	0	0	0	0	0	0	0	0	0	0	0	0	0	0	0	0	0	0	0
Sample1127	0	0	0	0	0	0	0	0	0	0	0	0	0	0	0	0	0	0	0	0	0	0	0	0	0	0	0	0	0	0	0	0	0	0	0	0	0	0	29.55916942742251	29.55916942742251	29.55916942742251	29.55916942742251	29.55916942742251	29.55916942742251	29.55916942742251	29.55916942742251	29.55916942742251	29.55916942742251	29.55916942742251
Sample1128	0	0	0	0	0	0	0	0	0	0	0	0	0	0	0	0	0	0	0	0	0	0	0	0	0	0	0	0	0	0	0	0	0	0	0	0	0	0	0	0	34.79982546179771	34.79982546179771	34.79982546179771	34.79982546179771	34.79982546179771	34.79982546179771	34.79982546179771	34.79982546179771	34.79982546179771
Sample1129	0	0	0	0	0	0	0	0	0	0	0	0	0	0	0	0	0	0	0	0	0	0	0	0	0	0	0	0	0	0	0	0	0	0	0	0	0	0	0	0	0	0	0	0	0	0	0	0	0
Sample1130	30.785633870466903	30.785633870466903	30.785633870466903	30.785633870466903	30.785633870466903	30.785633870466903	30.785633870466903	30.785633870466903	30.785633870466903	30.785633870466903	30.785633870466903	30.785633870466903	30.785633870466903	30.785633870466903	30.785633870466903	30.785633870466903	30.785633870466903	30.785633870466903	30.785633870466903	30.785633870466903	30.785633870466903	30.785633870466903	30.785633870466903	30.785633870466903	30.785633870466903	30.785633870466903	30.785633870466903	30.785633870466903	30.785633870466903	30.785633870466903	30.785633870466903	30.785633870466903	30.785633870466903	30.785633870466903	30.785633870466903	30.785633870466903	30.785633870466903	30.785633870466903	30.785633870466903	30.785633870466903	30.785633870466903	30.785633870466903	30.785633870466903	30.785633870466903	30.785633870466903	30.785633870466903	30.785633870466903	30.785633870466903	30.785633870466903
Sample1131	21.54906940592968	21.54906940592968	21.54906940592968	21.54906940592968	21.54906940592968	21.54906940592968	21.54906940592968	21.54906940592968	21.54906940592968	21.54906940592968	21.54906940592968	21.54906940592968	21.54906940592968	21.54906940592968	21.54906940592968	21.54906940592968	21.54906940592968	21.54906940592968	21.54906940592968	21.54906940592968	21.54906940592968	21.54906940592968	21.54906940592968	21.54906940592968	21.54906940592968	21.54906940592968	21.54906940592968	21.54906940592968	21.54906940592968	21.54906940592968	21.54906940592968	21.54906940592968	21.54906940592968	21.54906940592968	21.54906940592968	21.54906940592968	21.54906940592968	21.54906940592968	21.54906940592968	21.54906940592968	21.54906940592968	21.54906940592968	21.54906940592968	21.54906940592968	21.54906940592968	21.54906940592968	21.54906940592968	21.54906940592968	21.54906940592968
Sample1132	0	0	0	0	0	0	0	0	0	0	0	0	0	0	0	0	0	0	0	0	0	0	0	0	0	0	0	0	0	0	0	0	0	0	0	0	0	0	0	0	0	0	0	0	0	0	0	0	0
Sample1133	0	0	0	0	0	0	0	0	0	0	0	0	0	0	0	0	0	0	0	0	0	0	0	0	0	0	0	0	26.743599764109646	26.743599764109646	26.743599764109646	26.743599764109646	26.743599764109646	26.743599764109646	26.743599764109646	26.743599764109646	26.743599764109646	26.743599764109646	26.743599764109646	26.743599764109646	26.743599764109646	26.743599764109646	26.743599764109646	26.743599764109646	26.743599764109646	26.743599764109646	26.743599764109646	26.743599764109646	26.743599764109646
Sample1134	0	0	0	0	0	0	0	0	0	0	0	0	0	0	0	0	0	0	0	0	0	0	0	0	0	0	0	0	0	0	0	0	0	0	0	0	0	0	0	0	0	0	0	0	0	0	0	0	0
Sample1135	0	0	0	0	0	0	0	0	0	0	0	0	0	0	0	0	0	0	0	0	0	0	0	0	0	0	0	0	0	0	0	0	0	0	0	0	0	0	0	0	0	0	0	0	0	0	0	0	0
Sample1136	0	0	0	0	0	0	0	0	0	0	0	0	0	0	0	0	0	0	0	0	0	0	0	0	0	0	0	0	0	0	0	0	0	0	0	0	0	0	0	0	0	0	0	0	0	0	0	0	0
Sample1137	0	0	0	0	0	0	0	0	0	0	0	0	0	0	0	0	0	0	0	0	0	0	0	0	0	0	0	0	0	0	0	0	0	0	0	0	0	0	0	0	0	0	0	0	0	0	0	0	0
Sample1138	0	0	0	0	0	0	0	0	0	0	0	0	0	0	0	0	0	0	0	0	0	0	0	0	0	0	0	0	0	0	0	0	0	0	0	0	0	0	0	0	0	0	0	0	0	0	0	0	0
Sample1139	0	0	0	0	0	0	0	0	0	0	0	0	0	0	0	0	0	0	0	0	0	0	0	0	0	0	0	0	0	0	0	0	0	0	0	0	0	0	0	0	0	0	0	0	0	0	0	0	0
Sample1140	0	0	0	0	0	0	0	0	0	0	0	0	0	0	0	0	0	0	0	0	0	0	0	0	0	0	0	0	0	0	0	0	0	0	0	0	0	0	0	0	0	0	0	0	0	0	0	0	0
Sample1141	0	0	0	0	0	0	0	0	0	0	15.259603368880851	15.259603368880851	15.259603368880851	15.259603368880851	15.259603368880851	15.259603368880851	15.259603368880851	15.259603368880851	15.259603368880851	15.259603368880851	15.259603368880851	15.259603368880851	15.259603368880851	15.259603368880851	15.259603368880851	15.259603368880851	15.259603368880851	15.259603368880851	15.259603368880851	15.259603368880851	15.259603368880851	15.259603368880851	15.259603368880851	15.259603368880851	15.259603368880851	15.259603368880851	15.259603368880851	15.259603368880851	15.259603368880851	15.259603368880851	15.259603368880851	15.259603368880851	15.259603368880851	15.259603368880851	15.259603368880851	15.259603368880851	15.259603368880851	15.259603368880851	15.259603368880851
Sample1142	52.67320910203252	52.67320910203252	52.67320910203252	52.67320910203252	52.67320910203252	52.67320910203252	52.67320910203252	52.67320910203252	52.67320910203252	52.67320910203252	52.67320910203252	52.67320910203252	52.67320910203252	52.67320910203252	52.67320910203252	52.67320910203252	52.67320910203252	52.67320910203252	52.67320910203252	52.67320910203252	52.67320910203252	52.67320910203252	52.67320910203252	52.67320910203252	52.67320910203252	52.67320910203252	52.67320910203252	52.67320910203252	52.67320910203252	52.67320910203252	52.67320910203252	52.67320910203252	52.67320910203252	52.67320910203252	52.67320910203252	52.67320910203252	52.67320910203252	52.67320910203252	52.67320910203252	52.67320910203252	52.67320910203252	52.67320910203252	52.67320910203252	52.67320910203252	52.67320910203252	52.67320910203252	52.67320910203252	52.67320910203252	52.67320910203252
Sample1143	0	0	0	0	0	0	0	0	0	0	0	0	0	0	0	0	0	0	0	0	0	0	0	0	0	0	0	0	0	0	0	0	0	0	0	0	0	0	0	0	0	0	0	0	0	0	30.665089635166975	30.665089635166975	30.665089635166975
Sample1144	0	0	0	0	0	0	0	0	0	0	0	0	0	0	0	0	0	0	0	0	0	0	0	0	0	0	0	0	0	0	0	0	0	0	0	0	0	0	0	0	0	0	0	0	0	0	0	0	0
Sample1145	0	0	0	0	0	0	0	0	0	0	0	0	0	0	0	0	0	0	0	0	0	0	0	0	0	0	0	0	0	0	0	0	0	0	0	0	0	0	0	0	0	0	0	0	0	0	0	0	0
Sample1146	0	0	0	0	0	0	0	0	0	0	0	0	0	0	0	0	0	0	0	0	0	0	0	0	0	0	0	0	0	0	0	0	0	0	0	0	0	0	0	0	0	0	0	0	0	0	0	0	24.715491289164248
Sample1147	0	0	0	0	0	0	0	0	0	0	0	0	0	0	0	0	0	0	0	0	0	0	0	0	0	0	0	0	0	0	0	0	39.499034487626155	39.499034487626155	39.499034487626155	39.499034487626155	39.499034487626155	39.499034487626155	39.499034487626155	39.499034487626155	39.499034487626155	39.499034487626155	39.499034487626155	39.499034487626155	39.499034487626155	39.499034487626155	39.499034487626155	39.499034487626155	39.499034487626155
Sample1148	0	0	0	0	0	0	0	0	0	0	0	0	75.80850262460906	75.80850262460906	75.80850262460906	75.80850262460906	75.80850262460906	75.80850262460906	75.80850262460906	75.80850262460906	75.80850262460906	75.80850262460906	75.80850262460906	75.80850262460906	75.80850262460906	75.80850262460906	75.80850262460906	75.80850262460906	75.80850262460906	75.80850262460906	75.80850262460906	75.80850262460906	75.80850262460906	75.80850262460906	75.80850262460906	75.80850262460906	75.80850262460906	75.80850262460906	75.80850262460906	75.80850262460906	75.80850262460906	75.80850262460906	75.80850262460906	75.80850262460906	75.80850262460906	75.80850262460906	75.80850262460906	75.80850262460906	75.80850262460906
Sample1149	0	0	0	0	0	0	0	0	0	0	0	0	0	0	0	0	0	0	0	0	0	0	0	0	0	0	0	0	0	0	0	0	0	0	0	0	0	0	0	0	0	0	0	0	0	0	0	0	0
Sample1150	0	67.0479235391178	67.0479235391178	67.0479235391178	67.0479235391178	67.0479235391178	67.0479235391178	67.0479235391178	67.0479235391178	67.0479235391178	67.0479235391178	67.0479235391178	67.0479235391178	67.0479235391178	67.0479235391178	67.0479235391178	67.0479235391178	67.0479235391178	67.0479235391178	67.0479235391178	67.0479235391178	67.0479235391178	67.0479235391178	67.0479235391178	67.0479235391178	67.0479235391178	67.0479235391178	67.0479235391178	67.0479235391178	67.0479235391178	67.0479235391178	67.0479235391178	67.0479235391178	67.0479235391178	67.0479235391178	67.0479235391178	67.0479235391178	67.0479235391178	67.0479235391178	67.0479235391178	67.0479235391178	67.0479235391178	67.0479235391178	67.0479235391178	67.0479235391178	67.0479235391178	67.0479235391178	67.0479235391178	67.0479235391178
Sample1151	0	0	0	0	0	0	0	0	0	0	0	0	0	0	0	0	0	0	0	0	0	0	0	0	0	0	0	0	0	0	0	0	0	0	0	0	0	0	0	0	0	0	0	0	0	0	0	0	0
Sample1152	0	0	0	0	0	0	0	0	0	0	0	0	0	47.93090621871119	47.93090621871119	47.93090621871119	47.93090621871119	47.93090621871119	47.93090621871119	47.93090621871119	47.93090621871119	47.93090621871119	47.93090621871119	47.93090621871119	47.93090621871119	47.93090621871119	47.93090621871119	47.93090621871119	47.93090621871119	47.93090621871119	47.93090621871119	47.93090621871119	47.93090621871119	47.93090621871119	47.93090621871119	47.93090621871119	47.93090621871119	47.93090621871119	47.93090621871119	47.93090621871119	47.93090621871119	47.93090621871119	47.93090621871119	47.93090621871119	47.93090621871119	47.93090621871119	47.93090621871119	47.93090621871119	47.93090621871119
Sample1153	0	0	0	0	0	0	0	0	0	0	0	0	0	0	0	0	0	0	0	0	0	0	0	0	0	0	0	0	0	0	0	0	0	0	0	0	0	0	0	0	0	0	0	0	0	0	0	0	0
Sample1154	0	0	0	0	0	0	0	0	0	0	0	0	0	0	0	0	0	0	0	0	0	0	0	0	0	0	0	0	0	0	0	0	0	0	0	0	0	0	0	0	0	0	0	0	0	0	0	0	0
Sample1155	0	0	0	0	0	0	0	0	0	0	0	0	0	0	0	0	0	0	0	0	0	0	0	0	0	0	0	0	0	0	0	0	0	0	0	0	0	0	0	0	0	0	0	0	0	0	0	0	0
Sample1156	0	0	0	0	0	0	0	0	0	0	64.4551367958961	64.4551367958961	64.4551367958961	64.4551367958961	64.4551367958961	64.4551367958961	64.4551367958961	64.4551367958961	64.4551367958961	64.4551367958961	64.4551367958961	64.4551367958961	64.4551367958961	64.4551367958961	64.4551367958961	64.4551367958961	64.4551367958961	64.4551367958961	64.4551367958961	64.4551367958961	64.4551367958961	64.4551367958961	64.4551367958961	64.4551367958961	64.4551367958961	64.4551367958961	64.4551367958961	64.4551367958961	64.4551367958961	64.4551367958961	64.4551367958961	64.4551367958961	64.4551367958961	64.4551367958961	64.4551367958961	64.4551367958961	64.4551367958961	64.4551367958961	64.4551367958961
Sample1157	0	0	0	0	0	0	0	0	0	0	0	0	0	0	0	0	0	0	0	0	0	0	0	0	0	0	0	0	0	0	0	0	0	0	0	0	0	0	0	0	0	0	0	0	0	0	0	0	0
Sample1158	0	0	0	0	0	0	0	0	0	0	0	0	0	0	0	0	0	0	0	0	0	0	0	0	0	0	0	0	0	0	0	0	0	0	0	0	0	0	0	0	0	0	0	0	0	0	0	0	0
Sample1159	0	0	0	0	0	0	0	0	0	0	0	0	0	0	0	0	0	0	0	0	0	0	0	0	0	0	0	0	0	0	0	0	0	0	0	0	0	0	0	0	0	0	0	0	0	0	0	0	0
Sample1160	0	0	0	0	0	0	0	0	0	0	0	0	0	0	0	0	0	0	0	0	0	0	0	0	0	0	0	0	0	0	0	0	0	0	0	0	0	0	0	0	0	0	0	0	0	0	0	0	0
Sample1161	0	0	0	0	0	0	0	0	0	0	0	0	0	0	0	0	0	0	0	0	0	0	0	0	0	0	0	0	0	0	0	0	0	0	0	0	0	0	0	0	0	0	0	0	0	0	0	0	0
Sample1162	0	0	0	0	0	0	0	0	0	0	0	0	0	0	0	0	0	0	0	0	0	0	0	0	0	0	0	0	0	0	0	0	0	0	0	0	0	0	12.648231911144588	12.648231911144588	12.648231911144588	12.648231911144588	12.648231911144588	12.648231911144588	12.648231911144588	12.648231911144588	12.648231911144588	12.648231911144588	12.648231911144588
Sample1163	0	0	0	0	0	24.950049905177785	24.950049905177785	24.950049905177785	24.950049905177785	24.950049905177785	24.950049905177785	24.950049905177785	24.950049905177785	24.950049905177785	24.950049905177785	24.950049905177785	24.950049905177785	24.950049905177785	24.950049905177785	24.950049905177785	24.950049905177785	24.950049905177785	24.950049905177785	24.950049905177785	24.950049905177785	24.950049905177785	24.950049905177785	24.950049905177785	24.950049905177785	24.950049905177785	24.950049905177785	24.950049905177785	24.950049905177785	24.950049905177785	24.950049905177785	24.950049905177785	24.950049905177785	24.950049905177785	24.950049905177785	24.950049905177785	24.950049905177785	24.950049905177785	24.950049905177785	24.950049905177785	24.950049905177785	24.950049905177785	24.950049905177785	24.950049905177785	24.950049905177785
Sample1164	0	0	0	0	0	0	0	0	0	0	0	0	0	0	0	0	0	0	0	0	0	0	0	0	0	0	0	0	0	0	0	0	0	0	0	0	0	0	0	0	0	0	0	39.4155978688292	39.4155978688292	39.4155978688292	39.4155978688292	39.4155978688292	39.4155978688292
Sample1165	17.593606657783052	17.593606657783052	17.593606657783052	17.593606657783052	17.593606657783052	17.593606657783052	17.593606657783052	17.593606657783052	17.593606657783052	17.593606657783052	17.593606657783052	17.593606657783052	17.593606657783052	17.593606657783052	17.593606657783052	17.593606657783052	17.593606657783052	17.593606657783052	17.593606657783052	17.593606657783052	17.593606657783052	17.593606657783052	17.593606657783052	17.593606657783052	17.593606657783052	17.593606657783052	17.593606657783052	17.593606657783052	17.593606657783052	17.593606657783052	17.593606657783052	17.593606657783052	17.593606657783052	17.593606657783052	17.593606657783052	17.593606657783052	17.593606657783052	17.593606657783052	17.593606657783052	17.593606657783052	17.593606657783052	17.593606657783052	17.593606657783052	17.593606657783052	17.593606657783052	17.593606657783052	17.593606657783052	17.593606657783052	17.593606657783052
Sample1166	0	0	0	0	0	0	0	0	0	0	0	0	0	0	0	0	0	0	0	0	0	0	0	0	0	0	0	0	0	33.01265769285809	33.01265769285809	33.01265769285809	33.01265769285809	33.01265769285809	33.01265769285809	33.01265769285809	33.01265769285809	33.01265769285809	33.01265769285809	33.01265769285809	33.01265769285809	33.01265769285809	33.01265769285809	33.01265769285809	33.01265769285809	33.01265769285809	33.01265769285809	33.01265769285809	33.01265769285809
Sample1167	0	0	0	0	0	0	0	0	0	0	0	0	0	0	0	0	0	0	0	0	0	0	0	0	0	0	0	0	0	0	0	0	0	0	0	0	0	0	0	0	0	0	0	0	0	0	0	0	0
Sample1168	0	0	0	0	0	0	0	0	0	0	0	0	0	0	0	0	0	0	0	0	0	0	0	0	0	0	0	0	0	0	0	0	0	0	0	0	0	0	0	0	0	0	0	0	0	0	0	0	0
Sample1169	0	0	0	0	0	0	0	0	0	0	0	0	0	0	0	0	0	0	0	0	0	0	0	40.41801155069149	40.41801155069149	40.41801155069149	40.41801155069149	40.41801155069149	40.41801155069149	40.41801155069149	40.41801155069149	40.41801155069149	40.41801155069149	40.41801155069149	40.41801155069149	40.41801155069149	40.41801155069149	40.41801155069149	40.41801155069149	40.41801155069149	40.41801155069149	40.41801155069149	40.41801155069149	40.41801155069149	40.41801155069149	40.41801155069149	40.41801155069149	40.41801155069149	40.41801155069149
Sample1170	0	0	0	0	0	0	0	0	0	0	0	0	0	0	0	0	0	0	0	0	0	0	0	0	0	0	23.337953678291417	23.337953678291417	23.337953678291417	23.337953678291417	23.337953678291417	23.337953678291417	23.337953678291417	23.337953678291417	23.337953678291417	23.337953678291417	23.337953678291417	23.337953678291417	23.337953678291417	23.337953678291417	23.337953678291417	23.337953678291417	23.337953678291417	23.337953678291417	23.337953678291417	23.337953678291417	23.337953678291417	23.337953678291417	23.337953678291417
Sample1171	0	0	0	0	0	0	0	0	0	0	0	0	0	0	0	0	0	0	0	0	0	0	0	0	0	0	0	0	0	0	0	0	0	0	0	0	0	0	0	0	0	0	0	0	0	0	0	0	0
Sample1172	0	0	0	0	0	0	0	0	0	0	0	0	0	0	0	0	0	0	0	0	0	0	0	0	0	0	0	0	0	0	0	0	0	0	0	0	0	0	0	0	0	0	0	0	0	0	0	0	0
Sample1173	0	0	0	0	0	0	0	0	0	0	0	0	0	0	0	0	0	0	0	0	0	0	0	0	0	0	0	0	0	0	0	0	0	0	0	0	0	0	0	0	0	0	0	0	0	0	0	0	0
Sample1174	0	0	0	0	0	0	0	0	0	0	0	0	0	0	0	0	0	0	21.435685879266117	21.435685879266117	21.435685879266117	21.435685879266117	21.435685879266117	21.435685879266117	21.435685879266117	21.435685879266117	21.435685879266117	21.435685879266117	21.435685879266117	21.435685879266117	21.435685879266117	21.435685879266117	21.435685879266117	21.435685879266117	21.435685879266117	21.435685879266117	21.435685879266117	21.435685879266117	21.435685879266117	21.435685879266117	21.435685879266117	21.435685879266117	21.435685879266117	21.435685879266117	21.435685879266117	21.435685879266117	21.435685879266117	21.435685879266117	21.435685879266117
Sample1175	0	0	82.26205691575309	82.26205691575309	82.26205691575309	82.26205691575309	82.26205691575309	82.26205691575309	82.26205691575309	82.26205691575309	82.26205691575309	82.26205691575309	82.26205691575309	82.26205691575309	82.26205691575309	82.26205691575309	82.26205691575309	82.26205691575309	82.26205691575309	82.26205691575309	82.26205691575309	82.26205691575309	82.26205691575309	82.26205691575309	82.26205691575309	82.26205691575309	82.26205691575309	82.26205691575309	82.26205691575309	82.26205691575309	82.26205691575309	82.26205691575309	82.26205691575309	82.26205691575309	82.26205691575309	82.26205691575309	82.26205691575309	82.26205691575309	82.26205691575309	82.26205691575309	82.26205691575309	82.26205691575309	82.26205691575309	82.26205691575309	82.26205691575309	82.26205691575309	82.26205691575309	82.26205691575309	82.26205691575309
Sample1176	0	0	0	0	0	0	0	0	0	0	0	0	0	0	0	0	0	0	0	0	0	0	0	0	0	0	0	0	0	0	0	0	0	0	0	0	0	0	0	0	0	0	0	0	0	0	0	0	0
Sample1177	0	0	0	0	0	0	0	0	0	0	0	0	0	0	0	0	0	0	0	0	0	0	0	0	0	0	0	0	0	0	0	0	0	0	0	0	0	0	0	0	0	0	0	0	0	0	0	0	0
Sample1178	0	0	0	0	0	0	0	0	0	0	0	0	0	0	0	0	0	0	0	0	0	0	0	0	0	0	0	0	0	0	0	0	0	0	0	0	0	0	0	0	0	0	0	0	0	0	0	0	0
Sample1179	0	0	0	0	0	0	0	0	0	0	0	0	0	0	0	0	0	0	0	0	0	0	0	0	0	0	0	0	0	0	0	0	0	0	0	0	0	0	0	0	0	0	0	0	0	0	0	0	0
Sample1180	0	0	0	0	0	0	0	0	0	0	0	0	0	0	0	0	0	0	0	0	0	0	0	0	0	0	0	0	0	0	0	0	0	0	0	0	0	0	0	0	0	0	0	0	0	0	0	0	0
Sample1181	0	0	0	0	0	0	0	0	0	0	0	0	0	0	0	0	0	0	0	0	0	0	0	0	0	0	0	0	0	0	0	0	0	0	0	0	0	0	0	0	0	0	0	0	0	0	0	0	0
Sample1182	0	0	0	0	0	0	0	0	0	0	0	0	0	0	0	0	0	0	0	0	0	0	0	0	0	0	0	0	0	0	0	0	0	0	0	0	0	0	0	0	0	0	0	0	0	0	0	0	0
Sample1183	0	0	0	0	0	0	0	0	0	0	0	0	0	0	0	0	0	0	0	0	0	0	0	0	0	0	0	0	0	0	0	0	0	0	0	0	0	0	0	0	0	0	0	0	0	0	0	0	0
Sample1184	0	0	0	0	0	0	0	0	0	0	0	0	0	0	0	0	0	0	0	0	0	0	0	0	0	0	0	0	0	0	0	0	0	0	0	0	0	0	0	0	0	0	0	0	0	0	0	0	0
Sample1185	0	0	0	0	0	0	0	0	0	0	0	0	0	0	0	0	0	0	0	0	0	0	0	0	0	0	0	0	0	0	0	0	0	0	0	0	0	0	0	0	0	0	0	0	0	0	0	0	0
Sample1186	0	0	0	0	0	0	0	0	0	0	0	0	0	0	0	0	0	0	0	0	0	0	0	0	0	0	0	0	0	0	0	0	0	0	0	0	0	0	0	0	0	0	0	0	0	0	0	0	0
Sample1187	0	0	0	0	0	0	0	0	0	0	0	0	0	0	0	0	0	0	0	0	0	0	0	0	0	0	0	0	0	0	0	0	0	0	0	0	0	0	0	0	0	0	0	0	0	0	0	0	0
Sample1188	0	0	0	0	0	0	0	0	0	0	0	0	0	0	0	0	0	0	0	0	0	0	0	0	0	0	0	0	0	0	0	0	0	0	0	0	0	0	0	0	0	0	0	0	0	0	0	0	0
Sample1189	0	0	0	0	0	0	0	0	0	0	0	0	0	0	0	0	0	0	0	0	0	0	0	0	0	0	0	0	0	0	0	0	0	0	0	0	0	0	0	0	0	0	0	0	0	0	0	0	0
Sample1190	0	0	0	0	0	0	0	0	0	0	0	0	0	0	0	0	0	0	0	0	0	0	0	0	0	0	0	0	0	0	0	0	0	0	0	0	0	0	0	0	0	0	0	0	0	0	0	0	0
Sample1191	0	0	0	0	0	0	0	0	0	0	0	0	0	0	0	0	0	0	0	0	0	0	0	0	0	0	0	0	0	0	0	0	0	0	0	0	0	0	0	0	0	0	0	0	0	0	0	0	0
Sample1192	0	0	0	0	0	0	0	0	0	0	0	0	0	0	0	0	0	0	0	0	0	0	0	0	0	0	0	0	0	0	0	0	0	0	0	0	0	0	0	0	0	0	0	0	0	0	0	0	0
Sample1193	0	0	0	0	0	0	0	0	0	0	0	0	0	0	0	0	0	0	0	0	0	0	0	0	0	0	0	0	0	0	0	0	0	0	0	0	0	0	0	0	0	0	0	0	0	0	0	0	0
Sample1194	0	0	0	0	0	0	0	0	0	0	0	0	0	0	0	0	0	0	0	0	0	0	0	0	0	0	0	0	0	0	0	0	0	0	0	0	0	0	0	0	0	0	0	0	0	0	0	0	0
Sample1195	0	0	0	0	0	0	0	0	0	0	0	0	0	0	0	0	0	0	0	0	0	0	0	0	0	0	0	0	0	0	0	0	0	0	0	0	0	0	0	0	0	0	0	0	0	0	0	0	0
Sample1196	0	0	0	0	0	0	0	0	0	0	0	0	0	0	0	0	0	0	0	0	0	0	0	0	0	0	0	0	0	0	0	0	0	0	0	0	0	0	0	0	0	0	0	0	0	0	0	0	0
Sample1197	0	0	0	0	0	0	0	0	0	0	0	0	0	0	0	0	0	0	0	0	0	0	0	0	0	0	9.49446969678123	9.49446969678123	9.49446969678123	9.49446969678123	9.49446969678123	9.49446969678123	9.49446969678123	9.49446969678123	9.49446969678123	9.49446969678123	9.49446969678123	9.49446969678123	9.49446969678123	9.49446969678123	9.49446969678123	9.49446969678123	9.49446969678123	9.49446969678123	9.49446969678123	9.49446969678123	9.49446969678123	9.49446969678123	9.49446969678123
Sample1198	0	0	0	0	0	0	0	0	0	0	0	0	0	0	0	0	0	0	0	0	0	0	0	0	0	0	0	0	0	0	0	0	0	0	0	0	0	0	0	0	0	0	0	0	0	0	0	29.3122671075342	29.3122671075342
Sample1199	0	0	0	0	0	0	0	0	0	0	0	0	0	0	0	0	0	0	0	0	0	0	0	0	0	0	0	0	0	0	0	0	0	0	0	0	0	0	0	0	0	0	0	0	0	0	0	0	0
Sample1200	0	0	0	0	0	0	0	0	0	0	0	0	0	0	0	0	0	0	0	0	0	49.621488828957	49.621488828957	49.621488828957	49.621488828957	49.621488828957	49.621488828957	49.621488828957	49.621488828957	49.621488828957	49.621488828957	49.621488828957	49.621488828957	49.621488828957	49.621488828957	49.621488828957	49.621488828957	49.621488828957	49.621488828957	49.621488828957	49.621488828957	49.621488828957	49.621488828957	49.621488828957	49.621488828957	49.621488828957	49.621488828957	49.621488828957	49.621488828957
Sample1201	0	0	0	0	0	0	0	0	0	0	0	0	0	0	0	0	0	0	0	0	0	0	0	0	0	0	0	0	0	0	0	0	0	0	0	0	0	0	0	0	0	0	0	0	0	0	0	0	0
Sample1202	0	0	0	0	0	0	0	0	0	0	0	0	0	0	0	0	0	0	0	0	0	0	0	0	0	0	0	0	0	0	0	0	0	0	0	0	0	0	0	0	0	0	0	0	0	0	0	0	0
Sample1203	0	0	0	0	0	0	0	0	0	0	0	0	0	0	51.23939625996244	51.23939625996244	51.23939625996244	51.23939625996244	51.23939625996244	51.23939625996244	51.23939625996244	51.23939625996244	51.23939625996244	51.23939625996244	51.23939625996244	51.23939625996244	51.23939625996244	51.23939625996244	51.23939625996244	51.23939625996244	51.23939625996244	51.23939625996244	51.23939625996244	51.23939625996244	51.23939625996244	51.23939625996244	51.23939625996244	51.23939625996244	51.23939625996244	51.23939625996244	51.23939625996244	51.23939625996244	51.23939625996244	51.23939625996244	51.23939625996244	51.23939625996244	51.23939625996244	51.23939625996244	51.23939625996244
Sample1204	0	0	0	0	0	0	0	0	0	0	0	0	0	0	0	0	0	0	0	0	0	0	0	0	0	0	0	0	0	0	0	0	0	0	0	0	0	0	0	0	0	0	0	0	0	0	0	0	0
Sample1205	0	0	0	0	0	0	0	0	0	0	0	0	0	0	0	0	0	0	0	0	0	0	0	0	0	0	0	0	0	0	0	0	0	0	0	0	0	0	0	0	0	0	0	0	0	0	0	0	0
Sample1206	0	0	0	0	0	0	0	0	0	0	0	0	0	0	0	0	0	0	0	0	0	0	0	0	0	0	0	0	0	0	0	0	0	0	0	0	0	0	0	0	0	0	0	19.445432296572427	19.445432296572427	19.445432296572427	19.445432296572427	19.445432296572427	19.445432296572427
Sample1207	0	0	0	0	0	0	0	0	0	0	0	0	0	0	0	0	0	0	0	0	0	0	0	0	0	0	0	0	0	0	0	0	0	0	0	0	0	0	0	0	0	0	0	0	0	0	0	0	0
Sample1208	0	0	0	0	0	0	0	0	0	0	0	0	0	0	0	0	0	0	0	0	0	0	0	0	0	0	0	0	0	0	0	0	0	0	0	0	0	0	0	0	0	0	0	0	0	0	0	0	0
Sample1209	0	0	0	0	0	0	0	0	0	0	0	0	0	0	0	0	0	0	0	0	0	0	0	0	0	0	0	0	0	0	0	0	0	0	0	0	0	0	0	0	0	0	0	0	0	0	0	0	0
Sample1210	0	0	0	0	0	0	0	0	0	0	0	0	0	0	0	0	0	0	0	0	0	0	0	0	0	0	0	0	0	0	0	0	0	0	0	0	0	0	0	0	0	0	0	0	0	0	0	0	0
Sample1211	0	0	0	0	0	0	0	0	0	0	0	0	0	0	0	0	0	0	0	0	0	0	0	0	0	0	0	0	0	0	8.246405973249209	8.246405973249209	8.246405973249209	8.246405973249209	8.246405973249209	8.246405973249209	8.246405973249209	8.246405973249209	8.246405973249209	8.246405973249209	8.246405973249209	8.246405973249209	8.246405973249209	8.246405973249209	8.246405973249209	8.246405973249209	8.246405973249209	8.246405973249209	8.246405973249209
Sample1212	0	0	0	0	0	0	0	0	0	0	0	0	0	0	0	0	0	0	0	0	0	0	0	0	0	0	0	0	0	0	0	0	0	0	0	0	0	0	0	0	0	0	0	0	0	0	0	0	0
Sample1213	0	0	0	0	0	0	0	0	0	0	0	0	0	0	0	0	0	39.28442243470509	39.28442243470509	39.28442243470509	39.28442243470509	39.28442243470509	39.28442243470509	39.28442243470509	39.28442243470509	39.28442243470509	39.28442243470509	39.28442243470509	39.28442243470509	39.28442243470509	39.28442243470509	39.28442243470509	39.28442243470509	39.28442243470509	39.28442243470509	39.28442243470509	39.28442243470509	39.28442243470509	39.28442243470509	39.28442243470509	39.28442243470509	39.28442243470509	39.28442243470509	39.28442243470509	39.28442243470509	39.28442243470509	39.28442243470509	39.28442243470509	39.28442243470509
Sample1214	0	0	0	0	0	0	0	0	0	0	0	0	0	0	0	0	0	0	0	0	0	0	0	0	0	0	0	0	0	0	0	0	0	0	0	0	0	0	10.944933092485265	10.944933092485265	10.944933092485265	10.944933092485265	10.944933092485265	10.944933092485265	10.944933092485265	10.944933092485265	10.944933092485265	10.944933092485265	10.944933092485265
Sample1215	0	0	0	0	0	0	0	0	0	0	0	0	0	0	0	0	0	0	0	0	0	0	0	0	0	0	0	0	0	0	0	0	0	0	0	0	0	0	0	0	0	0	0	0	0	0	0	0	0
Sample1216	0	0	0	0	0	0	0	0	0	0	0	0	0	0	0	0	0	0	0	0	0	0	0	0	0	0	0	0	0	0	0	0	0	11.922971069456509	11.922971069456509	11.922971069456509	11.922971069456509	11.922971069456509	11.922971069456509	11.922971069456509	11.922971069456509	11.922971069456509	11.922971069456509	11.922971069456509	11.922971069456509	11.922971069456509	11.922971069456509	11.922971069456509	11.922971069456509
Sample1217	0	0	0	0	0	0	0	0	0	0	0	0	0	0	0	0	0	0	0	0	0	0	0	0	0	0	0	0	0	0	0	46.193397022202475	46.193397022202475	46.193397022202475	46.193397022202475	46.193397022202475	46.193397022202475	46.193397022202475	46.193397022202475	46.193397022202475	46.193397022202475	46.193397022202475	46.193397022202475	46.193397022202475	46.193397022202475	46.193397022202475	46.193397022202475	46.193397022202475	46.193397022202475
Sample1218	44.55860475998836	44.55860475998836	44.55860475998836	44.55860475998836	44.55860475998836	44.55860475998836	44.55860475998836	44.55860475998836	44.55860475998836	44.55860475998836	44.55860475998836	44.55860475998836	44.55860475998836	44.55860475998836	44.55860475998836	44.55860475998836	44.55860475998836	44.55860475998836	44.55860475998836	44.55860475998836	44.55860475998836	44.55860475998836	44.55860475998836	44.55860475998836	44.55860475998836	44.55860475998836	44.55860475998836	44.55860475998836	44.55860475998836	44.55860475998836	44.55860475998836	44.55860475998836	44.55860475998836	44.55860475998836	44.55860475998836	44.55860475998836	44.55860475998836	44.55860475998836	44.55860475998836	44.55860475998836	44.55860475998836	44.55860475998836	44.55860475998836	44.55860475998836	44.55860475998836	44.55860475998836	44.55860475998836	44.55860475998836	44.55860475998836
Sample1219	0	0	0	0	0	0	0	0	0	0	0	0	0	0	0	0	0	0	0	0	0	0	0	0	0	0	0	0	0	0	0	0	0	0	0	0	0	0	0	0	0	0	0	0	0	0	0	0	0
Sample1220	0	0	0	0	0	0	0	0	0	0	0	0	0	0	0	0	0	0	0	0	0	0	0	0	0	0	0	0	0	0	0	0	0	0	0	0	0	0	0	0	0	0	0	0	0	0	0	0	0
Sample1221	0	0	8.429150291495429	8.429150291495429	8.429150291495429	8.429150291495429	8.429150291495429	8.429150291495429	8.429150291495429	8.429150291495429	8.429150291495429	8.429150291495429	8.429150291495429	8.429150291495429	8.429150291495429	8.429150291495429	8.429150291495429	8.429150291495429	8.429150291495429	8.429150291495429	8.429150291495429	8.429150291495429	8.429150291495429	8.429150291495429	8.429150291495429	8.429150291495429	8.429150291495429	8.429150291495429	8.429150291495429	8.429150291495429	8.429150291495429	8.429150291495429	8.429150291495429	8.429150291495429	8.429150291495429	8.429150291495429	8.429150291495429	8.429150291495429	8.429150291495429	8.429150291495429	8.429150291495429	8.429150291495429	8.429150291495429	8.429150291495429	8.429150291495429	8.429150291495429	8.429150291495429	8.429150291495429	8.429150291495429
Sample1222	0	0	0	0	0	0	0	0	0	0	0	0	0	0	0	0	0	0	0	0	0	0	0	0	0	0	0	0	0	0	0	0	0	0	0	0	0	0	0	0	0	0	0	0	0	0	0	2.400964207375862	2.400964207375862
Sample1223	0	0	0	0	0	0	0	0	0	0	0	0	0	0	0	0	0	0	0	0	0	0	0	0	0	0	0	0	0	0	0	0	0	0	0	0	0	0	0	0	0	0	0	0	0	0	0	15.1881175141282	15.1881175141282
Sample1224	50.94486878146618	50.94486878146618	50.94486878146618	50.94486878146618	50.94486878146618	50.94486878146618	50.94486878146618	50.94486878146618	50.94486878146618	50.94486878146618	50.94486878146618	50.94486878146618	50.94486878146618	50.94486878146618	50.94486878146618	50.94486878146618	50.94486878146618	50.94486878146618	50.94486878146618	50.94486878146618	50.94486878146618	50.94486878146618	50.94486878146618	50.94486878146618	50.94486878146618	50.94486878146618	50.94486878146618	50.94486878146618	50.94486878146618	50.94486878146618	50.94486878146618	50.94486878146618	50.94486878146618	50.94486878146618	50.94486878146618	50.94486878146618	50.94486878146618	50.94486878146618	50.94486878146618	50.94486878146618	50.94486878146618	50.94486878146618	50.94486878146618	50.94486878146618	50.94486878146618	50.94486878146618	50.94486878146618	50.94486878146618	50.94486878146618
Sample1225	0	0	0	0	0	0	0	0	0	0	0	0	0	0	0	0	0	0	0	0	21.523535867230354	21.523535867230354	21.523535867230354	21.523535867230354	21.523535867230354	21.523535867230354	21.523535867230354	21.523535867230354	21.523535867230354	21.523535867230354	21.523535867230354	21.523535867230354	21.523535867230354	21.523535867230354	21.523535867230354	21.523535867230354	21.523535867230354	21.523535867230354	21.523535867230354	21.523535867230354	21.523535867230354	21.523535867230354	21.523535867230354	21.523535867230354	21.523535867230354	21.523535867230354	21.523535867230354	21.523535867230354	21.523535867230354
Sample1226	0	0	0	0	0	0	0	0	0	0	0	0	0	0	0	0	0	0	0	0	0	0	0	0	0	0	0	0	0	0	0	0	0	0	0	0	0	0	0	0	0	0	0	0	0	0	0	0	0
Sample1227	50.145185409201765	50.145185409201765	50.145185409201765	50.145185409201765	50.145185409201765	50.145185409201765	50.145185409201765	50.145185409201765	50.145185409201765	50.145185409201765	50.145185409201765	50.145185409201765	50.145185409201765	50.145185409201765	50.145185409201765	50.145185409201765	50.145185409201765	50.145185409201765	50.145185409201765	50.145185409201765	50.145185409201765	50.145185409201765	50.145185409201765	50.145185409201765	50.145185409201765	50.145185409201765	50.145185409201765	50.145185409201765	50.145185409201765	50.145185409201765	50.145185409201765	50.145185409201765	50.145185409201765	50.145185409201765	50.145185409201765	50.145185409201765	50.145185409201765	50.145185409201765	50.145185409201765	50.145185409201765	50.145185409201765	50.145185409201765	50.145185409201765	50.145185409201765	50.145185409201765	50.145185409201765	50.145185409201765	50.145185409201765	50.145185409201765
Sample1228	0	0	0	0	0	0	0	0	0	0	0	0	0	0	0	0	25.26248627870929	25.26248627870929	25.26248627870929	25.26248627870929	25.26248627870929	25.26248627870929	25.26248627870929	25.26248627870929	25.26248627870929	25.26248627870929	25.26248627870929	25.26248627870929	25.26248627870929	25.26248627870929	25.26248627870929	25.26248627870929	25.26248627870929	25.26248627870929	25.26248627870929	25.26248627870929	25.26248627870929	25.26248627870929	25.26248627870929	25.26248627870929	25.26248627870929	25.26248627870929	25.26248627870929	25.26248627870929	25.26248627870929	25.26248627870929	25.26248627870929	25.26248627870929	25.26248627870929
Sample1229	0	0	0	0	0	0	0	0	0	0	0	0	0	0	0	0	0	0	0	0	0	0	0	0	0	0	0	0	0	0	0	0	25.709367168719528	25.709367168719528	25.709367168719528	25.709367168719528	25.709367168719528	25.709367168719528	25.709367168719528	25.709367168719528	25.709367168719528	25.709367168719528	25.709367168719528	25.709367168719528	25.709367168719528	25.709367168719528	25.709367168719528	25.709367168719528	25.709367168719528
Sample1230	0	0	0	0	0	0	0	0	0	0	0	0	0	0	0	0	0	0	0	0	0	0	0	0	0	0	0	0	0	0	0	0	0	0	0	0	0	0	0	0	0	0	0	0	0	0	0	0	0
Sample1231	0	0	0	0	0	0	0	0	0	0	0	0	0	0	0	0	0	0	0	0	0	0	0	0	0	0	0	0	0	0	0	0	0	0	0	0	0	0	0	0	0	0	0	0	0	0	0	0	0
Sample1232	0	0	0	0	0	0	0	0	0	0	0	0	0	0	0	0	0	0	0	0	0	0	0	0	0	0	0	0	0	0	0	0	0	0	0	0	0	0	0	0	0	0	0	0	0	0	0	0	0
Sample1233	0	0	0	0	0	0	0	0	0	0	0	0	0	0	0	0	0	0	0	0	0	0	0	0	0	0	0	0	0	0	0	0	0	0	0	0	0	0	0	9.629809160443772	9.629809160443772	9.629809160443772	9.629809160443772	9.629809160443772	9.629809160443772	9.629809160443772	9.629809160443772	9.629809160443772	9.629809160443772
Sample1234	0	0	0	0	0	0	0	0	0	0	0	0	0	0	0	0	0	0	0	0	0	0	0	0	0	0	0	0	0	0	0	0	0	0	0	0	0	0	0	0	0	0	0	0	0	0	0	0	0
Sample1235	0	0	0	0	0	0	0	0	0	0	0	0	0	0	0	0	0	0	0	0	0	0	0	0	0	0	0	0	0	0	0	0	0	0	0	0	0	0	0	0	0	0	0	0	0	0	0	0	0
Sample1236	0	0	0	0	0	0	0	0	0	0	0	0	0	0	0	0	0	0	0	0	0	0	0	0	0	0	0	0	0	0	0	0	0	0	0	0	0	0	0	0	0	0	0	0	0	0	0	0	0
Sample1237	0	0	0	0	0	0	0	0	0	0	0	0	0	0	0	0	0	0	0	0	0	0	0	0	0	0	0	0	0	0	0	0	0	0	0	0	0	0	0	0	0	0	0	0	0	0	0	0	0
Sample1238	0	0	0	0	0	0	13.355751491038014	13.355751491038014	13.355751491038014	13.355751491038014	13.355751491038014	13.355751491038014	13.355751491038014	13.355751491038014	13.355751491038014	13.355751491038014	13.355751491038014	13.355751491038014	13.355751491038014	13.355751491038014	13.355751491038014	13.355751491038014	13.355751491038014	13.355751491038014	13.355751491038014	13.355751491038014	13.355751491038014	13.355751491038014	13.355751491038014	13.355751491038014	13.355751491038014	13.355751491038014	13.355751491038014	13.355751491038014	13.355751491038014	13.355751491038014	13.355751491038014	13.355751491038014	13.355751491038014	13.355751491038014	13.355751491038014	13.355751491038014	13.355751491038014	13.355751491038014	13.355751491038014	13.355751491038014	13.355751491038014	13.355751491038014	13.355751491038014
Sample1239	0	0	0	0	0	0	0	0	0	0	0	0	0	0	0	0	0	0	0	0	0	0	0	0	0	0	0	0	0	0	0	0	0	0	0	0	0	0	0	0	0	0	0	15.593537478343316	15.593537478343316	15.593537478343316	15.593537478343316	15.593537478343316	15.593537478343316
Sample1240	0	0	0	0	0	0	0	0	0	0	0	0	0	0	0	0	0	0	0	0	0	0	0	0	0	0	0	0	0	0	0	10.403035743580656	10.403035743580656	10.403035743580656	10.403035743580656	10.403035743580656	10.403035743580656	10.403035743580656	10.403035743580656	10.403035743580656	10.403035743580656	10.403035743580656	10.403035743580656	10.403035743580656	10.403035743580656	10.403035743580656	10.403035743580656	10.403035743580656	10.403035743580656
Sample1241	0	0	0	0	0	0	0	0	0	0	0	0	0	0	0	0	0	0	0	0	0	0	0	0	0	0	0	0	0	0	0	0	0	0	0	0	0	0	0	0	0	0	0	0	0	0	0	0	0
Sample1242	0	0	0	0	0	0	0	0	0	0	0	0	0	0	0	0	0	0	0	0	0	0	0	0	0	0	0	0	0	0	0	0	0	0	0	0	0	0	0	0	0	0	0	0	0	0	0	0	0
Sample1243	0	0	0	0	0	0	0	0	0	0	0	0	0	0	0	0	0	0	0	0	0	0	0	0	0	0	0	0	0	0	0	0	0	0	0	0	0	0	0	0	0	0	0	0	0	0	0	0	0
Sample1244	0	0	0	0	0	0	0	0	0	0	0	0	0	0	0	0	0	0	88.1459383581188	88.1459383581188	88.1459383581188	88.1459383581188	88.1459383581188	88.1459383581188	88.1459383581188	88.1459383581188	88.1459383581188	88.1459383581188	88.1459383581188	88.1459383581188	88.1459383581188	88.1459383581188	88.1459383581188	88.1459383581188	88.1459383581188	88.1459383581188	88.1459383581188	88.1459383581188	88.1459383581188	88.1459383581188	88.1459383581188	88.1459383581188	88.1459383581188	88.1459383581188	88.1459383581188	88.1459383581188	88.1459383581188	88.1459383581188	88.1459383581188
Sample1245	0	0	0	0	0	0	0	0	0	0	0	0	0	0	0	0	0	0	0	0	0	0	0	0	0	0	0	0	0	0	0	0	0	0	64.70174101894646	64.70174101894646	64.70174101894646	64.70174101894646	64.70174101894646	64.70174101894646	64.70174101894646	64.70174101894646	64.70174101894646	64.70174101894646	64.70174101894646	64.70174101894646	64.70174101894646	64.70174101894646	64.70174101894646
Sample1246	0	0	0	0	0	0	0	0	0	0	0	0	0	0	0	0	0	0	0	0	0	0	0	0	0	0	0	0	0	0	0	0	0	0	0	0	0	0	0	0	0	0	0	0	0	0	0	0	0
Sample1247	0	0	0	0	0	0	0	0	0	0	0	0	0	0	0	0	0	0	0	0	0	0	0	0	0	0	0	0	0	0	0	0	0	0	0	0	0	0	0	0	0	0	0	0	0	0	0	0	0
Sample1248	0	0	0	0	0	0	0	0	0	0	0	0	0	0	0	0	0	0	0	0	0	0	0	0	0	0	0	0	0	0	0	0	0	0	0	0	0	0	0	0	0	0	0	0	0	0	0	0	0
Sample1249	0	0	0	0	0	0	0	0	0	0	0	0	0	0	0	0	0	0	0	0	0	0	0	0	0	0	0	0	0	0	0	0	0	0	0	0	0	0	0	0	0	0	0	0	0	0	0	0	0
Sample1250	0	0	0	0	0	0	0	0	0	0	0	0	0	0	0	0	0	0	0	0	0	0	0	0	0	0	0	0	0	0	0	0	0	0	0	0	0	0	0	0	0	0	0	0	0	0	0	0	0
Sample1251	0	0	0	0	0	0	0	0	0	0	0	0	0	0	0	0	0	0	0	0	0	0	0	0	0	0	0	0	0	0	0	0	0	0	0	0	0	0	0	0	0	0	0	0	0	0	0	0	0
Sample1252	0	0	0	0	0	0	0	0	0	0	0	0	0	0	0	0	0	0	0	0	0	0	0	0	0	0	0	0	0	0	0	0	0	0	0	0	0	0	0	0	0	0	0	0	0	0	0	0	0
Sample1253	0	0	0	0	0	0	0	0	0	0	0	0	0	0	0	0	0	0	0	0	0	0	0	0	0	0	0	0	0	0	0	0	0	0	0	0	0	0	0	0	0	0	0	0	0	0	0	0	0
Sample1254	0	0	0	0	0	0	0	0	0	0	0	0	0	0	0	0	0	0	0	0	0	0	0	0	0	0	0	0	0	0	0	0	0	0	0	0	0	0	0	0	0	0	0	0	0	0	0	0	0
Sample1255	0	0	0	0	0	0	0	0	0	0	0	0	0	0	0	0	0	0	0	0	0	0	0	0	0	0	0	0	0	0	0	0	0	0	0	0	0	0	0	0	0	0	0	0	0	0	0	0	0
Sample1256	0	0	0	0	0	0	0	0	0	0	0	0	0	0	0	0	0	0	0	0	0	0	0	0	14.329646197590524	14.329646197590524	14.329646197590524	14.329646197590524	14.329646197590524	14.329646197590524	14.329646197590524	14.329646197590524	14.329646197590524	14.329646197590524	14.329646197590524	14.329646197590524	14.329646197590524	14.329646197590524	14.329646197590524	14.329646197590524	14.329646197590524	14.329646197590524	14.329646197590524	14.329646197590524	14.329646197590524	14.329646197590524	14.329646197590524	14.329646197590524	14.329646197590524
Sample1257	0	0	0	0	0	0	0	0	0	0	0	0	0	0	0	0	0	0	0	0	0	0	0	0	0	0	0	0	0	0	0	0	0	0	0	0	0	0	0	0	0	0	0	0	0	0	0	0	0
Sample1258	0	0	0	0	0	0	0	0	0	0	0	0	0	0	0	0	0	0	0	0	0	0	0	0	0	0	0	0	0	0	0	0	0	0	0	0	0	0	0	0	0	0	0	0	0	0	0	0	9.418408572391582
Sample1259	0	0	0	0	0	0	0	0	0	0	0	0	0	0	0	0	0	0	0	0	0	0	0	0	0	0	0	0	0	0	0	0	0	0	0	0	0	0	0	0	0	0	0	0	0	0	0	0	0
Sample1260	0	0	0	0	0	0	0	0	0	0	0	0	0	0	0	0	0	0	0	0	0	0	0	0	0	0	0	0	0	0	0	0	0	0	0	0	0	0	0	0	0	0	0	0	0	0	0	0	0
Sample1261	0	0	0	0	0	0	0	0	0	0	0	0	0	0	0	0	0	0	0	0	0	0	0	0	30.691631735466668	30.691631735466668	30.691631735466668	30.691631735466668	30.691631735466668	30.691631735466668	30.691631735466668	30.691631735466668	30.691631735466668	30.691631735466668	30.691631735466668	30.691631735466668	30.691631735466668	30.691631735466668	30.691631735466668	30.691631735466668	30.691631735466668	30.691631735466668	30.691631735466668	30.691631735466668	30.691631735466668	30.691631735466668	30.691631735466668	30.691631735466668	30.691631735466668
Sample1262	0	0	0	0	0	0	0	0	0	0	0	0	0	0	0	0	0	0	0	0	0	0	0	0	0	0	0	0	0	0	0	0	0	0	0	0	0	0	0	0	0	0	0	0	0	0	0	0	0
Sample1263	0	0	0	0	0	0	0	0	0	0	0	0	0	0	0	0	0	0	0	0	0	0	0	0	0	0	0	0	0	0	0	0	0	0	0	0	0	0	0	0	0	0	0	37.35466858233682	37.35466858233682	37.35466858233682	37.35466858233682	37.35466858233682	37.35466858233682
Sample1264	0	0	0	0	0	0	0	0	0	0	0	0	0	0	0	0	0	0	0	0	0	0	0	0	0	0	0	0	0	0	0	0	0	0	0	0	0	0	0	0	0	0	0	0	0	0	0	0	0
Sample1265	0	0	0	0	0	0	0	0	0	0	0	0	0	0	0	0	0	0	0	0	0	0	0	0	0	0	0	0	0	0	0	0	0	0	0	0	0	0	0	0	0	0	0	0	0	0	0	0	0
Sample1266	44.225471540571164	44.225471540571164	44.225471540571164	44.225471540571164	44.225471540571164	44.225471540571164	44.225471540571164	44.225471540571164	44.225471540571164	44.225471540571164	44.225471540571164	44.225471540571164	44.225471540571164	44.225471540571164	44.225471540571164	44.225471540571164	44.225471540571164	44.225471540571164	44.225471540571164	44.225471540571164	44.225471540571164	44.225471540571164	44.225471540571164	44.225471540571164	44.225471540571164	44.225471540571164	44.225471540571164	44.225471540571164	44.225471540571164	44.225471540571164	44.225471540571164	44.225471540571164	44.225471540571164	44.225471540571164	44.225471540571164	44.225471540571164	44.225471540571164	44.225471540571164	44.225471540571164	44.225471540571164	44.225471540571164	44.225471540571164	44.225471540571164	44.225471540571164	44.225471540571164	44.225471540571164	44.225471540571164	44.225471540571164	44.225471540571164
Sample1267	23.04875157473865	23.04875157473865	23.04875157473865	23.04875157473865	23.04875157473865	23.04875157473865	23.04875157473865	23.04875157473865	23.04875157473865	23.04875157473865	23.04875157473865	23.04875157473865	23.04875157473865	23.04875157473865	23.04875157473865	23.04875157473865	23.04875157473865	23.04875157473865	23.04875157473865	23.04875157473865	23.04875157473865	23.04875157473865	23.04875157473865	23.04875157473865	23.04875157473865	23.04875157473865	23.04875157473865	23.04875157473865	23.04875157473865	23.04875157473865	23.04875157473865	23.04875157473865	23.04875157473865	23.04875157473865	23.04875157473865	23.04875157473865	23.04875157473865	23.04875157473865	23.04875157473865	23.04875157473865	23.04875157473865	23.04875157473865	23.04875157473865	23.04875157473865	23.04875157473865	23.04875157473865	23.04875157473865	23.04875157473865	23.04875157473865
Sample1268	0	0	0	0	0	0	0	0	0	25.60257336113048	25.60257336113048	25.60257336113048	25.60257336113048	25.60257336113048	25.60257336113048	25.60257336113048	25.60257336113048	25.60257336113048	25.60257336113048	25.60257336113048	25.60257336113048	25.60257336113048	25.60257336113048	25.60257336113048	25.60257336113048	25.60257336113048	25.60257336113048	25.60257336113048	25.60257336113048	25.60257336113048	25.60257336113048	25.60257336113048	25.60257336113048	25.60257336113048	25.60257336113048	25.60257336113048	25.60257336113048	25.60257336113048	25.60257336113048	25.60257336113048	25.60257336113048	25.60257336113048	25.60257336113048	25.60257336113048	25.60257336113048	25.60257336113048	25.60257336113048	25.60257336113048	25.60257336113048
Sample1269	0	0	0	0	0	0	0	0	0	0	0	0	0	0	0	0	0	0	0	0	0	0	0	0	0	0	0	0	0	0	0	0	0	0	0	0	0	0	0	0	0	0	0	0	0	0	0	0	0
Sample1270	0	0	0	0	0	0	0	0	0	0	0	0	0	0	0	0	0	0	0	0	0	0	0	20.69741401643872	20.69741401643872	20.69741401643872	20.69741401643872	20.69741401643872	20.69741401643872	20.69741401643872	20.69741401643872	20.69741401643872	20.69741401643872	20.69741401643872	20.69741401643872	20.69741401643872	20.69741401643872	20.69741401643872	20.69741401643872	20.69741401643872	20.69741401643872	20.69741401643872	20.69741401643872	20.69741401643872	20.69741401643872	20.69741401643872	20.69741401643872	20.69741401643872	20.69741401643872
Sample1271	37.725532673554945	37.725532673554945	37.725532673554945	37.725532673554945	37.725532673554945	37.725532673554945	37.725532673554945	37.725532673554945	37.725532673554945	37.725532673554945	37.725532673554945	37.725532673554945	37.725532673554945	37.725532673554945	37.725532673554945	37.725532673554945	37.725532673554945	37.725532673554945	37.725532673554945	37.725532673554945	37.725532673554945	37.725532673554945	37.725532673554945	37.725532673554945	37.725532673554945	37.725532673554945	37.725532673554945	37.725532673554945	37.725532673554945	37.725532673554945	37.725532673554945	37.725532673554945	37.725532673554945	37.725532673554945	37.725532673554945	37.725532673554945	37.725532673554945	37.725532673554945	37.725532673554945	37.725532673554945	37.725532673554945	37.725532673554945	37.725532673554945	37.725532673554945	37.725532673554945	37.725532673554945	37.725532673554945	37.725532673554945	37.725532673554945
Sample1272	38.26416862663496	38.26416862663496	38.26416862663496	38.26416862663496	38.26416862663496	38.26416862663496	38.26416862663496	38.26416862663496	38.26416862663496	38.26416862663496	38.26416862663496	38.26416862663496	38.26416862663496	38.26416862663496	38.26416862663496	38.26416862663496	38.26416862663496	38.26416862663496	38.26416862663496	38.26416862663496	38.26416862663496	38.26416862663496	38.26416862663496	38.26416862663496	38.26416862663496	38.26416862663496	38.26416862663496	38.26416862663496	38.26416862663496	38.26416862663496	38.26416862663496	38.26416862663496	38.26416862663496	38.26416862663496	38.26416862663496	38.26416862663496	38.26416862663496	38.26416862663496	38.26416862663496	38.26416862663496	38.26416862663496	38.26416862663496	38.26416862663496	38.26416862663496	38.26416862663496	38.26416862663496	38.26416862663496	38.26416862663496	38.26416862663496
Sample1273	19.294959996775482	19.294959996775482	19.294959996775482	19.294959996775482	19.294959996775482	19.294959996775482	19.294959996775482	19.294959996775482	19.294959996775482	19.294959996775482	19.294959996775482	19.294959996775482	19.294959996775482	19.294959996775482	19.294959996775482	19.294959996775482	19.294959996775482	19.294959996775482	19.294959996775482	19.294959996775482	19.294959996775482	19.294959996775482	19.294959996775482	19.294959996775482	19.294959996775482	19.294959996775482	19.294959996775482	19.294959996775482	19.294959996775482	19.294959996775482	19.294959996775482	19.294959996775482	19.294959996775482	19.294959996775482	19.294959996775482	19.294959996775482	19.294959996775482	19.294959996775482	19.294959996775482	19.294959996775482	19.294959996775482	19.294959996775482	19.294959996775482	19.294959996775482	19.294959996775482	19.294959996775482	19.294959996775482	19.294959996775482	19.294959996775482
Sample1274	0	0	0	0	0	0	0	0	0	0	0	0	0	0	0	0	0	0	0	0	0	0	0	0	0	0	0	0	0	0	0	0	0	0	0	0	0	0	0	0	0	0	0	0	0	0	0	0	0
Sample1275	0	0	0	0	0	0	0	0	0	0	0	0	0	0	0	0	0	0	0	0	0	87.32910950320417	87.32910950320417	87.32910950320417	87.32910950320417	87.32910950320417	87.32910950320417	87.32910950320417	87.32910950320417	87.32910950320417	87.32910950320417	87.32910950320417	87.32910950320417	87.32910950320417	87.32910950320417	87.32910950320417	87.32910950320417	87.32910950320417	87.32910950320417	87.32910950320417	87.32910950320417	87.32910950320417	87.32910950320417	87.32910950320417	87.32910950320417	87.32910950320417	87.32910950320417	87.32910950320417	87.32910950320417
Sample1276	0	0	0	0	0	0	0	0	0	0	0	0	0	0	0	0	0	0	0	0	0	0	0	0	0	0	0	0	0	0	0	0	0	0	0	0	0	0	0	0	0	0	0	0	0	0	0	0	0
Sample1277	0	0	0	0	0	0	0	0	0	0	0	0	0	0	0	0	0	0	0	0	0	0	0	0	0	0	0	0	0	0	0	0	0	0	0	0	0	0	0	0	0	0	0	0	0	0	0	0	0
Sample1278	0	0	0	0	0	0	0	0	0	0	0	0	0	0	32.96136125766508	32.96136125766508	32.96136125766508	32.96136125766508	32.96136125766508	32.96136125766508	32.96136125766508	32.96136125766508	32.96136125766508	32.96136125766508	32.96136125766508	32.96136125766508	32.96136125766508	32.96136125766508	32.96136125766508	32.96136125766508	32.96136125766508	32.96136125766508	32.96136125766508	32.96136125766508	32.96136125766508	32.96136125766508	32.96136125766508	32.96136125766508	32.96136125766508	32.96136125766508	32.96136125766508	32.96136125766508	32.96136125766508	32.96136125766508	32.96136125766508	32.96136125766508	32.96136125766508	32.96136125766508	32.96136125766508
Sample1279	0	0	0	0	0	0	0	0	0	24.042738031916013	24.042738031916013	24.042738031916013	24.042738031916013	24.042738031916013	24.042738031916013	24.042738031916013	24.042738031916013	24.042738031916013	24.042738031916013	24.042738031916013	24.042738031916013	24.042738031916013	24.042738031916013	24.042738031916013	24.042738031916013	24.042738031916013	24.042738031916013	24.042738031916013	24.042738031916013	24.042738031916013	24.042738031916013	24.042738031916013	24.042738031916013	24.042738031916013	24.042738031916013	24.042738031916013	24.042738031916013	24.042738031916013	24.042738031916013	24.042738031916013	24.042738031916013	24.042738031916013	24.042738031916013	24.042738031916013	24.042738031916013	24.042738031916013	24.042738031916013	24.042738031916013	24.042738031916013
Sample1280	0	0	0	0	0	0	0	0	0	0	0	0	0	0	0	0	0	0	0	0	0	0	0	0	0	0	0	0	0	0	0	0	0	0	0	0	0	0	0	0	0	0	0	0	0	0	0	0	0
Sample1281	0	0	0	0	0	0	0	0	0	0	0	0	0	0	0	0	0	0	0	0	0	0	0	0	0	0	0	0	0	0	0	0	0	0	0	81.40212699464483	81.40212699464483	81.40212699464483	81.40212699464483	81.40212699464483	81.40212699464483	81.40212699464483	81.40212699464483	81.40212699464483	81.40212699464483	81.40212699464483	81.40212699464483	81.40212699464483	81.40212699464483
Sample1282	0	0	0	0	0	0	0	0	0	0	0	0	0	0	0	0	0	0	0	0	0	0	0	0	0	0	0	0	0	0	0	0	0	0	0	0	0	0	0	0	0	0	0	0	0	0	0	0	0
Sample1283	0	0	0	0	0	0	0	0	0	0	0	0	0	0	0	0	0	0	0	0	0	0	0	0	0	0	0	0	0	0	0	0	0	0	0	0	0	0	0	0	0	0	0	0	0	0	0	0	0
Sample1284	27.04358948741745	27.04358948741745	27.04358948741745	27.04358948741745	27.04358948741745	27.04358948741745	27.04358948741745	27.04358948741745	27.04358948741745	27.04358948741745	27.04358948741745	27.04358948741745	27.04358948741745	27.04358948741745	27.04358948741745	27.04358948741745	27.04358948741745	27.04358948741745	27.04358948741745	27.04358948741745	27.04358948741745	27.04358948741745	27.04358948741745	27.04358948741745	27.04358948741745	27.04358948741745	27.04358948741745	27.04358948741745	27.04358948741745	27.04358948741745	27.04358948741745	27.04358948741745	27.04358948741745	27.04358948741745	27.04358948741745	27.04358948741745	27.04358948741745	27.04358948741745	27.04358948741745	27.04358948741745	27.04358948741745	27.04358948741745	27.04358948741745	27.04358948741745	27.04358948741745	27.04358948741745	27.04358948741745	27.04358948741745	27.04358948741745
Sample1285	0	0	0	0	0	0	0	0	0	0	0	0	0	0	0	0	0	0	0	0	0	0	0	0	0	0	0	0	0	0	0	0	0	0	0	0	0	0	0	0	0	0	0	0	0	0	0	0	0
Sample1286	29.926409152338646	29.926409152338646	29.926409152338646	29.926409152338646	29.926409152338646	29.926409152338646	29.926409152338646	29.926409152338646	29.926409152338646	29.926409152338646	29.926409152338646	29.926409152338646	29.926409152338646	29.926409152338646	29.926409152338646	29.926409152338646	29.926409152338646	29.926409152338646	29.926409152338646	29.926409152338646	29.926409152338646	29.926409152338646	29.926409152338646	29.926409152338646	29.926409152338646	29.926409152338646	29.926409152338646	29.926409152338646	29.926409152338646	29.926409152338646	29.926409152338646	29.926409152338646	29.926409152338646	29.926409152338646	29.926409152338646	29.926409152338646	29.926409152338646	29.926409152338646	29.926409152338646	29.926409152338646	29.926409152338646	29.926409152338646	29.926409152338646	29.926409152338646	29.926409152338646	29.926409152338646	29.926409152338646	29.926409152338646	29.926409152338646
Sample1287	0	0	0	0	0	0	0	0	0	0	0	0	0	0	0	0	0	0	0	0	0	0	0	0	0	0	0	0	0	0	0	0	0	0	0	0	0	0	0	0	0	0	0	0	0	0	0	0	0
Sample1288	0	0	0	0	0	0	0	0	0	0	0	0	0	0	0	0	0	0	0	0	0	0	0	0	0	0	0	0	0	0	0	0	0	0	0	0	0	0	0	0	0	0	0	0	0	0	0	0	0
Sample1289	0	0	0	0	0	0	0	0	0	0	0	0	0	0	0	0	0	0	0	0	0	0	0	0	0	0	0	0	0	0	0	0	0	0	0	0	0	0	0	0	0	0	0	0	0	0	0	0	0
Sample1290	0	0	0	0	0	0	0	0	0	0	0	0	0	0	0	0	0	0	0	0	0	0	0	0	0	0	0	0	0	0	0	0	0	0	0	0	0	0	0	0	0	0	0	0	0	0	0	0	0
Sample1291	0	0	0	0	0	0	0	0	0	0	0	0	0	0	0	0	0	0	0	0	0	0	0	0	0	0	37.90212214209507	37.90212214209507	37.90212214209507	37.90212214209507	37.90212214209507	37.90212214209507	37.90212214209507	37.90212214209507	37.90212214209507	37.90212214209507	37.90212214209507	37.90212214209507	37.90212214209507	37.90212214209507	37.90212214209507	37.90212214209507	37.90212214209507	37.90212214209507	37.90212214209507	37.90212214209507	37.90212214209507	37.90212214209507	37.90212214209507
Sample1292	36.9472184754818	36.9472184754818	36.9472184754818	36.9472184754818	36.9472184754818	36.9472184754818	36.9472184754818	36.9472184754818	36.9472184754818	36.9472184754818	36.9472184754818	36.9472184754818	36.9472184754818	36.9472184754818	36.9472184754818	36.9472184754818	36.9472184754818	36.9472184754818	36.9472184754818	36.9472184754818	36.9472184754818	36.9472184754818	36.9472184754818	36.9472184754818	36.9472184754818	36.9472184754818	36.9472184754818	36.9472184754818	36.9472184754818	36.9472184754818	36.9472184754818	36.9472184754818	36.9472184754818	36.9472184754818	36.9472184754818	36.9472184754818	36.9472184754818	36.9472184754818	36.9472184754818	36.9472184754818	36.9472184754818	36.9472184754818	36.9472184754818	36.9472184754818	36.9472184754818	36.9472184754818	36.9472184754818	36.9472184754818	36.9472184754818
Sample1293	0	0	0	18.646235374068212	18.646235374068212	18.646235374068212	18.646235374068212	18.646235374068212	18.646235374068212	18.646235374068212	18.646235374068212	18.646235374068212	18.646235374068212	18.646235374068212	18.646235374068212	18.646235374068212	18.646235374068212	18.646235374068212	18.646235374068212	18.646235374068212	18.646235374068212	18.646235374068212	18.646235374068212	18.646235374068212	18.646235374068212	18.646235374068212	18.646235374068212	18.646235374068212	18.646235374068212	18.646235374068212	18.646235374068212	18.646235374068212	18.646235374068212	18.646235374068212	18.646235374068212	18.646235374068212	18.646235374068212	18.646235374068212	18.646235374068212	18.646235374068212	18.646235374068212	18.646235374068212	18.646235374068212	18.646235374068212	18.646235374068212	18.646235374068212	18.646235374068212	18.646235374068212	18.646235374068212
Sample1294	0	0	0	0	0	0	0	0	0	0	0	0	0	0	0	0	0	0	0	0	0	0	0	0	0	0	0	0	0	0	0	0	0	0	0	0	0	0	0	0	0	0	0	0	0	0	0	0	0
Sample1295	0	0	0	0	0	0	0	0	0	0	0	0	0	0	0	0	0	0	0	0	0	0	0	0	0	0	0	0	0	0	0	0	0	0	0	0	0	0	0	0	0	0	0	0	0	0	0	0	0
Sample1296	0	0	0	0	0	0	18.880001960448393	18.880001960448393	18.880001960448393	18.880001960448393	18.880001960448393	18.880001960448393	18.880001960448393	18.880001960448393	18.880001960448393	18.880001960448393	18.880001960448393	18.880001960448393	18.880001960448393	18.880001960448393	18.880001960448393	18.880001960448393	18.880001960448393	18.880001960448393	18.880001960448393	18.880001960448393	18.880001960448393	18.880001960448393	18.880001960448393	18.880001960448393	18.880001960448393	18.880001960448393	18.880001960448393	18.880001960448393	18.880001960448393	18.880001960448393	18.880001960448393	18.880001960448393	18.880001960448393	18.880001960448393	18.880001960448393	18.880001960448393	18.880001960448393	18.880001960448393	18.880001960448393	18.880001960448393	18.880001960448393	18.880001960448393	18.880001960448393
Sample1297	0	0	0	0	0	0	0	0	0	0	0	0	0	0	0	0	0	0	0	0	0	0	0	0	0	0	0	0	0	0	0	0	0	0	0	0	0	0	0	0	0	0	0	0	0	80.86619787197078	80.86619787197078	80.86619787197078	80.86619787197078
Sample1298	0	0	0	0	0	0	0	0	0	0	0	0	0	0	0	0	0	0	0	0	0	0	0	0	0	0	0	0	0	0	0	0	0	0	0	0	0	0	0	0	0	0	0	17.342562767318153	17.342562767318153	17.342562767318153	17.342562767318153	17.342562767318153	17.342562767318153
Sample1299	0	0	0	0	0	0	0	0	0	0	0	0	0	0	0	0	0	0	0	0	0	0	0	0	0	0	0	0	0	0	0	0	0	0	0	0	0	0	0	0	0	0	0	0	0	0	0	0	0
Sample1300	0	0	0	0	0	0	0	0	0	0	0	0	0	0	0	0	0	0	0	0	0	0	0	0	0	0	0	0	0	0	0	0	0	0	0	0	0	0	0	0	0	0	0	0	0	0	0	0	0
Sample1301	0	0	0	0	0	0	0	0	0	0	0	0	0	0	0	0	0	0	0	0	0	0	0	0	0	0	0	0	0	0	0	0	0	0	0	0	0	0	0	0	0	0	0	0	0	0	0	0	0
Sample1302	0	0	0	0	0	0	0	0	0	0	0	0	0	0	0	0	0	0	0	0	0	0	0	0	0	0	0	0	0	0	0	0	0	0	0	0	0	0	0	0	0	0	0	0	0	0	0	0	0
Sample1303	0	0	0	0	0	0	0	0	0	0	0	0	0	0	0	0	0	0	0	0	0	0	0	0	0	0	0	0	0	0	0	0	0	0	0	0	0	0	0	0	0	0	0	0	0	0	0	0	0
Sample1304	0	0	0	0	0	0	0	0	0	0	0	0	0	0	0	0	0	0	0	0	0	0	0	0	0	0	0	0	0	0	0	0	0	0	0	0	0	0	0	0	0	0	0	0	0	0	0	0	0
Sample1305	0	0	0	0	0	0	0	0	0	0	0	0	0	0	0	0	0	0	0	0	0	0	0	0	0	0	0	0	0	33.2584985047566	33.2584985047566	33.2584985047566	33.2584985047566	33.2584985047566	33.2584985047566	33.2584985047566	33.2584985047566	33.2584985047566	33.2584985047566	33.2584985047566	33.2584985047566	33.2584985047566	33.2584985047566	33.2584985047566	33.2584985047566	33.2584985047566	33.2584985047566	33.2584985047566	33.2584985047566
Sample1306	0	0	0	0	0	0	0	0	0	0	0	0	0	0	0	0	0	0	0	0	0	0	0	30.87253604045316	30.87253604045316	30.87253604045316	30.87253604045316	30.87253604045316	30.87253604045316	30.87253604045316	30.87253604045316	30.87253604045316	30.87253604045316	30.87253604045316	30.87253604045316	30.87253604045316	30.87253604045316	30.87253604045316	30.87253604045316	30.87253604045316	30.87253604045316	30.87253604045316	30.87253604045316	30.87253604045316	30.87253604045316	30.87253604045316	30.87253604045316	30.87253604045316	30.87253604045316
Sample1307	0	0	0	0	0	0	0	0	0	0	0	0	0	0	0	0	0	0	0	0	0	0	0	0	0	0	0	0	0	0	0	0	0	0	0	0	0	0	0	0	0	0	0	0	0	0	0	0	0
Sample1308	0	0	0	0	0	0	0	0	13.087038500576996	13.087038500576996	13.087038500576996	13.087038500576996	13.087038500576996	13.087038500576996	13.087038500576996	13.087038500576996	13.087038500576996	13.087038500576996	13.087038500576996	13.087038500576996	13.087038500576996	13.087038500576996	13.087038500576996	13.087038500576996	13.087038500576996	13.087038500576996	13.087038500576996	13.087038500576996	13.087038500576996	13.087038500576996	13.087038500576996	13.087038500576996	13.087038500576996	13.087038500576996	13.087038500576996	13.087038500576996	13.087038500576996	13.087038500576996	13.087038500576996	13.087038500576996	13.087038500576996	13.087038500576996	13.087038500576996	13.087038500576996	13.087038500576996	13.087038500576996	13.087038500576996	13.087038500576996	13.087038500576996
Sample1309	0	0	0	0	0	0	0	0	0	0	0	0	0	0	0	0	0	0	0	0	0	0	0	0	0	0	0	0	0	0	0	0	0	0	0	0	0	0	0	0	0	0	0	0	0	0	0	0	0
Sample1310	0	0	0	0	0	0	0	0	0	0	0	0	0	0	0	0	0	0	0	0	0	0	0	0	0	0	0	0	0	0	0	0	0	0	0	0	0	0	0	0	0	0	0	0	0	0	0	0	0
Sample1311	0	0	0	0	0	0	0	0	0	0	0	0	0	0	0	0	0	0	0	0	0	67.53782671404085	67.53782671404085	67.53782671404085	67.53782671404085	67.53782671404085	67.53782671404085	67.53782671404085	67.53782671404085	67.53782671404085	67.53782671404085	67.53782671404085	67.53782671404085	67.53782671404085	67.53782671404085	67.53782671404085	67.53782671404085	67.53782671404085	67.53782671404085	67.53782671404085	67.53782671404085	67.53782671404085	67.53782671404085	67.53782671404085	67.53782671404085	67.53782671404085	67.53782671404085	67.53782671404085	67.53782671404085
Sample1312	22.990718843559257	22.990718843559257	22.990718843559257	22.990718843559257	22.990718843559257	22.990718843559257	22.990718843559257	22.990718843559257	22.990718843559257	22.990718843559257	22.990718843559257	22.990718843559257	22.990718843559257	22.990718843559257	22.990718843559257	22.990718843559257	22.990718843559257	22.990718843559257	22.990718843559257	22.990718843559257	22.990718843559257	22.990718843559257	22.990718843559257	22.990718843559257	22.990718843559257	22.990718843559257	22.990718843559257	22.990718843559257	22.990718843559257	22.990718843559257	22.990718843559257	22.990718843559257	22.990718843559257	22.990718843559257	22.990718843559257	22.990718843559257	22.990718843559257	22.990718843559257	22.990718843559257	22.990718843559257	22.990718843559257	22.990718843559257	22.990718843559257	22.990718843559257	22.990718843559257	22.990718843559257	22.990718843559257	22.990718843559257	22.990718843559257
Sample1313	0	0	0	0	0	0	0	0	0	0	0	0	0	0	0	0	0	0	0	0	0	0	0	0	0	0	0	0	0	0	0	0	0	0	0	0	0	0	0	0	0	0	0	0	0	0	0	0	0
Sample1314	0	0	0	0	0	0	0	21.30827461015783	21.30827461015783	21.30827461015783	21.30827461015783	21.30827461015783	21.30827461015783	21.30827461015783	21.30827461015783	21.30827461015783	21.30827461015783	21.30827461015783	21.30827461015783	21.30827461015783	21.30827461015783	21.30827461015783	21.30827461015783	21.30827461015783	21.30827461015783	21.30827461015783	21.30827461015783	21.30827461015783	21.30827461015783	21.30827461015783	21.30827461015783	21.30827461015783	21.30827461015783	21.30827461015783	21.30827461015783	21.30827461015783	21.30827461015783	21.30827461015783	21.30827461015783	21.30827461015783	21.30827461015783	21.30827461015783	21.30827461015783	21.30827461015783	21.30827461015783	21.30827461015783	21.30827461015783	21.30827461015783	21.30827461015783
Sample1315	0	0	0	0	0	0	0	0	0	0	0	0	0	0	0	0	0	0	0	0	0	0	0	0	0	0	0	0	0	0	0	0	0	0	0	0	0	0	0	0	0	0	0	0	0	0	0	0	0
Sample1316	44.459471764309434	44.459471764309434	44.459471764309434	44.459471764309434	44.459471764309434	44.459471764309434	44.459471764309434	44.459471764309434	44.459471764309434	44.459471764309434	44.459471764309434	44.459471764309434	44.459471764309434	44.459471764309434	44.459471764309434	44.459471764309434	44.459471764309434	44.459471764309434	44.459471764309434	44.459471764309434	44.459471764309434	44.459471764309434	44.459471764309434	44.459471764309434	44.459471764309434	44.459471764309434	44.459471764309434	44.459471764309434	44.459471764309434	44.459471764309434	44.459471764309434	44.459471764309434	44.459471764309434	44.459471764309434	44.459471764309434	44.459471764309434	44.459471764309434	44.459471764309434	44.459471764309434	44.459471764309434	44.459471764309434	44.459471764309434	44.459471764309434	44.459471764309434	44.459471764309434	44.459471764309434	44.459471764309434	44.459471764309434	44.459471764309434
Sample1317	0	0	0	0	0	0	0	0	0	0	0	0	0	0	0	0	0	0	0	0	0	0	0	0	0	0	0	0	0	0	0	0	0	0	0	0	0	0	0	0	0	0	0	0	0	0	0	0	0
Sample1318	35.420467274118394	35.420467274118394	35.420467274118394	35.420467274118394	35.420467274118394	35.420467274118394	35.420467274118394	35.420467274118394	35.420467274118394	35.420467274118394	35.420467274118394	35.420467274118394	35.420467274118394	35.420467274118394	35.420467274118394	35.420467274118394	35.420467274118394	35.420467274118394	35.420467274118394	35.420467274118394	35.420467274118394	35.420467274118394	35.420467274118394	35.420467274118394	35.420467274118394	35.420467274118394	35.420467274118394	35.420467274118394	35.420467274118394	35.420467274118394	35.420467274118394	35.420467274118394	35.420467274118394	35.420467274118394	35.420467274118394	35.420467274118394	35.420467274118394	35.420467274118394	35.420467274118394	35.420467274118394	35.420467274118394	35.420467274118394	35.420467274118394	35.420467274118394	35.420467274118394	35.420467274118394	35.420467274118394	35.420467274118394	35.420467274118394
Sample1319	0	0	0	0	0	0	0	0	0	0	0	0	0	0	0	0	0	0	0	0	0	0	0	0	0	0	0	0	0	0	0	0	0	0	0	0	0	0	0	0	0	0	0	0	19.940560989155724	19.940560989155724	19.940560989155724	19.940560989155724	19.940560989155724
Sample1320	0	0	0	0	0	0	0	0	0	0	0	0	0	0	0	0	0	0	0	0	0	0	0	0	0	0	0	0	0	0	16.443456295874142	16.443456295874142	16.443456295874142	16.443456295874142	16.443456295874142	16.443456295874142	16.443456295874142	16.443456295874142	16.443456295874142	16.443456295874142	16.443456295874142	16.443456295874142	16.443456295874142	16.443456295874142	16.443456295874142	16.443456295874142	16.443456295874142	16.443456295874142	16.443456295874142
Sample1321	0	0	0	0	0	0	0	0	0	0	0	0	0	0	0	0	0	0	0	0	0	0	0	0	0	0	0	0	0	0	0	0	0	0	0	0	0	0	0	0	0	0	0	0	0	0	0	0	0
Sample1322	0	0	0	0	0	0	0	0	0	0	0	0	0	0	0	0	0	0	0	0	0	0	0	0	0	0	0	0	0	0	0	0	0	0	0	0	0	0	0	0	0	0	0	0	0	0	0	0	0
Sample1323	0	0	0	0	0	0	0	0	0	0	0	0	0	0	0	0	0	0	0	0	0	0	0	0	0	0	0	0	0	0	0	0	0	0	0	0	0	0	0	0	0	0	0	0	0	0	0	0	0
Sample1324	0	0	0	0	0	0	0	0	0	0	0	0	0	0	0	0	0	0	0	0	0	0	0	0	0	0	0	0	0	0	0	0	0	0	0	0	0	0	0	0	0	0	0	0	0	0	0	0	0
Sample1325	0	0	0	0	0	0	0	0	0	0	0	0	0	0	0	0	0	0	0	0	0	0	0	0	0	0	0	0	0	0	0	0	0	0	0	0	58.96594989154544	58.96594989154544	58.96594989154544	58.96594989154544	58.96594989154544	58.96594989154544	58.96594989154544	58.96594989154544	58.96594989154544	58.96594989154544	58.96594989154544	58.96594989154544	58.96594989154544
Sample1326	73.5790694987767	73.5790694987767	73.5790694987767	73.5790694987767	73.5790694987767	73.5790694987767	73.5790694987767	73.5790694987767	73.5790694987767	73.5790694987767	73.5790694987767	73.5790694987767	73.5790694987767	73.5790694987767	73.5790694987767	73.5790694987767	73.5790694987767	73.5790694987767	73.5790694987767	73.5790694987767	73.5790694987767	73.5790694987767	73.5790694987767	73.5790694987767	73.5790694987767	73.5790694987767	73.5790694987767	73.5790694987767	73.5790694987767	73.5790694987767	73.5790694987767	73.5790694987767	73.5790694987767	73.5790694987767	73.5790694987767	73.5790694987767	73.5790694987767	73.5790694987767	73.5790694987767	73.5790694987767	73.5790694987767	73.5790694987767	73.5790694987767	73.5790694987767	73.5790694987767	73.5790694987767	73.5790694987767	73.5790694987767	73.5790694987767
Sample1327	77.2126663147065	77.2126663147065	77.2126663147065	77.2126663147065	77.2126663147065	77.2126663147065	77.2126663147065	77.2126663147065	77.2126663147065	77.2126663147065	77.2126663147065	77.2126663147065	77.2126663147065	77.2126663147065	77.2126663147065	77.2126663147065	77.2126663147065	77.2126663147065	77.2126663147065	77.2126663147065	77.2126663147065	77.2126663147065	77.2126663147065	77.2126663147065	77.2126663147065	77.2126663147065	77.2126663147065	77.2126663147065	77.2126663147065	77.2126663147065	77.2126663147065	77.2126663147065	77.2126663147065	77.2126663147065	77.2126663147065	77.2126663147065	77.2126663147065	77.2126663147065	77.2126663147065	77.2126663147065	77.2126663147065	77.2126663147065	77.2126663147065	77.2126663147065	77.2126663147065	77.2126663147065	77.2126663147065	77.2126663147065	77.2126663147065
Sample1328	0	0	0	0	0	0	0	0	0	0	0	0	0	0	0	0	0	0	0	0	0	0	0	0	0	0	0	0	0	0	0	0	33.419488393717195	33.419488393717195	33.419488393717195	33.419488393717195	33.419488393717195	33.419488393717195	33.419488393717195	33.419488393717195	33.419488393717195	33.419488393717195	33.419488393717195	33.419488393717195	33.419488393717195	33.419488393717195	33.419488393717195	33.419488393717195	33.419488393717195
Sample1329	0	0	0	0	0	0	0	0	0	0	0	0	0	0	0	0	0	0	0	0	0	0	0	0	0	0	0	0	0	0	0	0	0	0	0	0	0	0	0	0	0	0	0	0	0	0	0	0	0
Sample1330	59.08439608043075	59.08439608043075	59.08439608043075	59.08439608043075	59.08439608043075	59.08439608043075	59.08439608043075	59.08439608043075	59.08439608043075	59.08439608043075	59.08439608043075	59.08439608043075	59.08439608043075	59.08439608043075	59.08439608043075	59.08439608043075	59.08439608043075	59.08439608043075	59.08439608043075	59.08439608043075	59.08439608043075	59.08439608043075	59.08439608043075	59.08439608043075	59.08439608043075	59.08439608043075	59.08439608043075	59.08439608043075	59.08439608043075	59.08439608043075	59.08439608043075	59.08439608043075	59.08439608043075	59.08439608043075	59.08439608043075	59.08439608043075	59.08439608043075	59.08439608043075	59.08439608043075	59.08439608043075	59.08439608043075	59.08439608043075	59.08439608043075	59.08439608043075	59.08439608043075	59.08439608043075	59.08439608043075	59.08439608043075	59.08439608043075
Sample1331	0	0	0	0	0	0	0	0	0	0	0	0	0	0	0	0	0	0	0	0	0	0	0	0	0	0	0	0	0	0	0	0	0	0	0	0	0	0	0	0	0	0	0	0	0	0	0	0	0
Sample1332	0	0	0	0	0	0	0	0	0	0	0	0	0	0	0	0	0	0	0	0	0	0	0	0	0	0	0	0	0	0	0	0	0	0	0	0	0	0	0	0	0	0	0	0	0	0	0	0	0
Sample1333	0	0	0	0	0	0	0	0	0	0	0	0	0	0	0	0	0	0	0	0	0	0	0	0	0	0	0	0	0	0	0	0	0	0	0	0	0	0	0	0	0	0	0	0	0	0	0	0	0
Sample1334	0	0	0	0	0	0	0	0	0	0	0	0	0	0	0	0	0	0	0	0	0	0	0	0	0	0	0	0	0	0	0	0	0	0	0	0	0	0	4.671501770491503	4.671501770491503	4.671501770491503	4.671501770491503	4.671501770491503	4.671501770491503	4.671501770491503	4.671501770491503	4.671501770491503	4.671501770491503	4.671501770491503
Sample1335	0	0	0	0	0	0	0	0	0	0	0	0	0	0	0	0	0	0	0	0	0	0	0	0	0	0	0	0	0	0	0	0	0	0	0	0	0	0	0	0	0	0	0	0	0	0	0	0	0
Sample1336	0	0	0	0	0	0	0	0	0	0	0	0	0	0	0	0	0	0	0	0	0	0	0	0	0	0	0	0	0	0	0	0	0	0	0	15.734831795320797	15.734831795320797	15.734831795320797	15.734831795320797	15.734831795320797	15.734831795320797	15.734831795320797	15.734831795320797	15.734831795320797	15.734831795320797	15.734831795320797	15.734831795320797	15.734831795320797	15.734831795320797
Sample1337	38.623846696207316	38.623846696207316	38.623846696207316	38.623846696207316	38.623846696207316	38.623846696207316	38.623846696207316	38.623846696207316	38.623846696207316	38.623846696207316	38.623846696207316	38.623846696207316	38.623846696207316	38.623846696207316	38.623846696207316	38.623846696207316	38.623846696207316	38.623846696207316	38.623846696207316	38.623846696207316	38.623846696207316	38.623846696207316	38.623846696207316	38.623846696207316	38.623846696207316	38.623846696207316	38.623846696207316	38.623846696207316	38.623846696207316	38.623846696207316	38.623846696207316	38.623846696207316	38.623846696207316	38.623846696207316	38.623846696207316	38.623846696207316	38.623846696207316	38.623846696207316	38.623846696207316	38.623846696207316	38.623846696207316	38.623846696207316	38.623846696207316	38.623846696207316	38.623846696207316	38.623846696207316	38.623846696207316	38.623846696207316	38.623846696207316
Sample1338	0	0	0	0	0	0	0	0	0	0	0	0	0	0	0	0	0	0	0	0	0	0	0	0	0	0	0	0	0	0	0	0	0	0	0	0	0	0	0	0	0	0	0	0	0	0	0	0	0
Sample1339	0	0	0	0	0	0	0	0	0	0	0	0	0	0	0	0	0	0	0	0	0	0	0	0	0	0	0	0	0	0	0	0	0	0	0	0	0	0	0	0	0	0	0	0	0	0	0	0	0
Sample1340	0	0	0	0	0	0	0	0	0	0	0	0	0	0	0	0	0	0	0	0	0	0	0	0	0	0	0	0	0	0	0	0	0	0	0	0	0	0	27.54519800955101	27.54519800955101	27.54519800955101	27.54519800955101	27.54519800955101	27.54519800955101	27.54519800955101	27.54519800955101	27.54519800955101	27.54519800955101	27.54519800955101
Sample1341	21.635467701100314	21.635467701100314	21.635467701100314	21.635467701100314	21.635467701100314	21.635467701100314	21.635467701100314	21.635467701100314	21.635467701100314	21.635467701100314	21.635467701100314	21.635467701100314	21.635467701100314	21.635467701100314	21.635467701100314	21.635467701100314	21.635467701100314	21.635467701100314	21.635467701100314	21.635467701100314	21.635467701100314	21.635467701100314	21.635467701100314	21.635467701100314	21.635467701100314	21.635467701100314	21.635467701100314	21.635467701100314	21.635467701100314	21.635467701100314	21.635467701100314	21.635467701100314	21.635467701100314	21.635467701100314	21.635467701100314	21.635467701100314	21.635467701100314	21.635467701100314	21.635467701100314	21.635467701100314	21.635467701100314	21.635467701100314	21.635467701100314	21.635467701100314	21.635467701100314	21.635467701100314	21.635467701100314	21.635467701100314	21.635467701100314
Sample1342	0	0	0	0	0	0	0	0	0	0	0	0	0	0	0	0	0	0	0	0	0	0	0	0	0	0	0	0	0	0	0	0	0	0	0	0	0	0	0	0	0	0	0	0	0	0	0	0	0
Sample1343	28.50835173156712	28.50835173156712	28.50835173156712	28.50835173156712	28.50835173156712	28.50835173156712	28.50835173156712	28.50835173156712	28.50835173156712	28.50835173156712	28.50835173156712	28.50835173156712	28.50835173156712	28.50835173156712	28.50835173156712	28.50835173156712	28.50835173156712	28.50835173156712	28.50835173156712	28.50835173156712	28.50835173156712	28.50835173156712	28.50835173156712	28.50835173156712	28.50835173156712	28.50835173156712	28.50835173156712	28.50835173156712	28.50835173156712	28.50835173156712	28.50835173156712	28.50835173156712	28.50835173156712	28.50835173156712	28.50835173156712	28.50835173156712	28.50835173156712	28.50835173156712	28.50835173156712	28.50835173156712	28.50835173156712	28.50835173156712	28.50835173156712	28.50835173156712	28.50835173156712	28.50835173156712	28.50835173156712	28.50835173156712	28.50835173156712
Sample1344	0	0	0	0	0	0	0	0	0	0	0	0	0	0	0	0	0	0	0	0	0	0	0	0	0	0	0	0	0	0	0	0	0	0	0	0	0	0	0	0	0	0	0	0	0	0	0	0	0
Sample1345	0	0	0	0	0	0	0	0	0	0	0	0	0	0	0	0	0	0	0	0	0	0	0	0	0	0	0	0	0	0	0	0	0	0	0	0	0	0	0	0	0	0	0	0	0	0	0	0	0
Sample1346	0	0	0	0	0	0	0	0	0	0	0	0	0	0	0	0	0	0	0	0	0	0	0	0	0	0	0	0	0	0	0	0	0	0	0	0	0	0	0	0	0	0	0	0	0	0	0	0	0
Sample1347	0	0	0	0	0	0	0	0	0	0	0	0	0	0	0	0	0	0	0	0	0	0	0	0	0	0	0	0	0	0	0	0	0	0	0	0	0	0	0	0	0	0	0	0	0	0	0	0	0
Sample1348	0	0	0	0	0	0	0	0	0	0	0	0	0	0	0	0	0	0	0	0	0	0	0	0	0	0	0	0	0	0	0	0	0	0	0	0	0	0	0	0	0	0	0	0	0	0	0	0	0
Sample1349	241.77007811717488	241.77007811717488	241.77007811717488	241.77007811717488	241.77007811717488	241.77007811717488	241.77007811717488	241.77007811717488	241.77007811717488	241.77007811717488	241.77007811717488	241.77007811717488	241.77007811717488	241.77007811717488	241.77007811717488	241.77007811717488	241.77007811717488	241.77007811717488	241.77007811717488	241.77007811717488	241.77007811717488	241.77007811717488	241.77007811717488	241.77007811717488	241.77007811717488	241.77007811717488	241.77007811717488	241.77007811717488	241.77007811717488	241.77007811717488	241.77007811717488	241.77007811717488	241.77007811717488	241.77007811717488	241.77007811717488	241.77007811717488	241.77007811717488	241.77007811717488	241.77007811717488	241.77007811717488	241.77007811717488	241.77007811717488	241.77007811717488	241.77007811717488	241.77007811717488	241.77007811717488	241.77007811717488	241.77007811717488	241.77007811717488
Sample1350	0	0	0	0	0	0	0	0	0	0	0	42.86748314467596	42.86748314467596	42.86748314467596	42.86748314467596	42.86748314467596	42.86748314467596	42.86748314467596	42.86748314467596	42.86748314467596	42.86748314467596	42.86748314467596	42.86748314467596	42.86748314467596	42.86748314467596	42.86748314467596	42.86748314467596	42.86748314467596	42.86748314467596	42.86748314467596	42.86748314467596	42.86748314467596	42.86748314467596	42.86748314467596	42.86748314467596	42.86748314467596	42.86748314467596	42.86748314467596	42.86748314467596	42.86748314467596	42.86748314467596	42.86748314467596	42.86748314467596	42.86748314467596	42.86748314467596	42.86748314467596	42.86748314467596	42.86748314467596	42.86748314467596
Sample1351	25.64331702360522	25.64331702360522	25.64331702360522	25.64331702360522	25.64331702360522	25.64331702360522	25.64331702360522	25.64331702360522	25.64331702360522	25.64331702360522	25.64331702360522	25.64331702360522	25.64331702360522	25.64331702360522	25.64331702360522	25.64331702360522	25.64331702360522	25.64331702360522	25.64331702360522	25.64331702360522	25.64331702360522	25.64331702360522	25.64331702360522	25.64331702360522	25.64331702360522	25.64331702360522	25.64331702360522	25.64331702360522	25.64331702360522	25.64331702360522	25.64331702360522	25.64331702360522	25.64331702360522	25.64331702360522	25.64331702360522	25.64331702360522	25.64331702360522	25.64331702360522	25.64331702360522	25.64331702360522	25.64331702360522	25.64331702360522	25.64331702360522	25.64331702360522	25.64331702360522	25.64331702360522	25.64331702360522	25.64331702360522	25.64331702360522
Sample1352	0	0	0	0	0	0	0	0	0	0	0	0	0	0	0	0	0	0	0	0	0	0	0	0	0	0	32.40871681254474	32.40871681254474	32.40871681254474	32.40871681254474	32.40871681254474	32.40871681254474	32.40871681254474	32.40871681254474	32.40871681254474	32.40871681254474	32.40871681254474	32.40871681254474	32.40871681254474	32.40871681254474	32.40871681254474	32.40871681254474	32.40871681254474	32.40871681254474	32.40871681254474	32.40871681254474	32.40871681254474	32.40871681254474	32.40871681254474
Sample1353	0	0	0	0	0	0	0	0	0	0	0	0	0	0	0	0	0	0	0	0	0	0	0	0	0	0	0	0	0	0	0	0	0	0	0	0	0	0	0	0	0	0	0	0	0	0	0	0	0
Sample1354	0	0	0	0	0	0	0	0	0	0	0	0	0	0	0	0	0	0	0	0	0	0	0	0	0	0	0	0	0	0	0	0	0	0	0	0	0	0	0	0	0	0	0	0	0	0	0	0	0
Sample1355	0	0	0	0	0	0	0	0	0	0	0	0	0	22.55801945400275	22.55801945400275	22.55801945400275	22.55801945400275	22.55801945400275	22.55801945400275	22.55801945400275	22.55801945400275	22.55801945400275	22.55801945400275	22.55801945400275	22.55801945400275	22.55801945400275	22.55801945400275	22.55801945400275	22.55801945400275	22.55801945400275	22.55801945400275	22.55801945400275	22.55801945400275	22.55801945400275	22.55801945400275	22.55801945400275	22.55801945400275	22.55801945400275	22.55801945400275	22.55801945400275	22.55801945400275	22.55801945400275	22.55801945400275	22.55801945400275	22.55801945400275	22.55801945400275	22.55801945400275	22.55801945400275	22.55801945400275
Sample1356	0	0	0	0	0	0	0	0	0	0	0	0	0	0	0	0	0	0	0	0	0	0	0	0	0	0	0	0	0	0	0	0	0	0	0	0	0	0	0	0	0	0	0	0	0	0	0	0	0
Sample1357	0	0	0	0	0	0	0	0	0	0	0	0	0	0	0	0	0	0	0	0	0	0	0	0	0	0	0	0	0	0	0	0	0	0	0	0	0	0	0	0	0	0	0	0	0	0	0	0	0
Sample1358	0	0	0	0	0	0	0	0	0	0	0	0	0	0	0	0	0	0	0	0	0	0	0	0	0	0	0	0	0	0	0	0	0	0	0	0	0	0	0	0	0	0	0	0	0	0	0	0	0
Sample1359	0	0	0	0	0	0	0	0	0	0	0	0	0	0	0	0	0	0	0	0	0	0	0	0	0	0	0	0	0	0	0	0	0	0	0	0	0	0	0	0	0	0	0	0	0	0	0	0	0
Sample1360	0	0	0	0	0	0	0	0	0	0	0	0	0	0	0	0	0	0	0	0	0	0	0	0	0	0	0	0	0	0	0	0	0	0	0	0	0	0	0	0	0	0	0	0	0	0	0	0	0
Sample1361	0	0	0	0	0	0	0	0	0	0	0	0	0	0	0	0	0	0	0	0	0	0	0	0	0	0	0	0	0	0	0	0	0	0	0	0	0	0	0	0	0	0	0	0	0	0	0	0	0
Sample1362	0	0	0	0	0	0	0	0	0	0	0	0	0	0	0	13.486982133575465	13.486982133575465	13.486982133575465	13.486982133575465	13.486982133575465	13.486982133575465	13.486982133575465	13.486982133575465	13.486982133575465	13.486982133575465	13.486982133575465	13.486982133575465	13.486982133575465	13.486982133575465	13.486982133575465	13.486982133575465	13.486982133575465	13.486982133575465	13.486982133575465	13.486982133575465	13.486982133575465	13.486982133575465	13.486982133575465	13.486982133575465	13.486982133575465	13.486982133575465	13.486982133575465	13.486982133575465	13.486982133575465	13.486982133575465	13.486982133575465	13.486982133575465	13.486982133575465	13.486982133575465
Sample1363	0	0	0	0	0	0	0	0	0	0	0	0	0	0	0	0	0	0	0	0	0	0	0	0	0	0	0	0	0	0	0	0	0	0	0	0	0	0	0	0	0	0	0	0	0	0	0	0	0
[truncated: 1,340 more rows]
[truncated: 111 more columns]
