# Supplementary material for: Dissemination of Mycobacterium abscessus via global transmission networks
Source: Nat Microbiol. 2021 Sep 20;6(10):1279–88. doi: 10.1038/s41564-021-00963-3 (PMC8478660; doi:10.1038/s41564-021-00963-3)
Supplement: Source Data Extended Data Fig. 9 — DCC Bayesian skyline plots for Extended Data Fig. 9. [file 41564_2021_963_MOESM15_ESM.zip › figureS9/DCC3_BSP.txt]

Sample	1860.0	1861.0	1862.0	1863.0	1864.0	1865.0	1866.0	1867.0	1868.0	1869.0	1870.0	1871.0	1872.0	1873.0	1874.0	1875.0	1876.0	1877.0	1878.0	1879.0	1880.0	1881.0	1882.0	1883.0	1884.0	1885.0	1886.0	1887.0	1888.0	1889.0	1890.0	1891.0	1892.0	1893.0	1894.0	1895.0	1896.0	1897.0	1898.0	1899.0	1900.0	1901.0	1902.0	1903.0	1904.0	1905.0	1906.0	1907.0	1908.0
Sample1	0	0	0	0	0	0	0	0	0	0	0	0	0	0	0	0	0	0	0	0	0	0	0	0	0	0	0	0	0	0	0	0	0	0	0	0	0	0	0	0	0	0	0	0	0	0	0	0	0
Sample2	0	0	0	0	0	0	0	0	0	0	0	0	0	0	0	0	0	0	0	0	0	0	0	0	0	0	0	0	0	0	0	0	0	0	0	0	0	0	0	0	0	0	0	0	0	0	0	0	0
Sample3	0	0	0	0	0	0	0	0	0	0	0	0	0	0	0	0	0	0	0	0	0	0	0	0	0	0	0	0	0	0	0	0	0	0	0	0	0	0	0	0	0	0	0	0	0	0	0	0	0
Sample4	0	0	0	0	0	0	0	0	0	0	0	0	0	0	0	0	0	0	0	0	0	0	0	0	0	0	0	0	0	0	0	0	0	0	0	0	0	0	0	0	0	0	0	0	0	0	0	0	0
Sample5	0	0	0	0	0	0	0	0	0	0	0	0	0	0	0	0	0	0	0	0	0	0	0	0	0	0	0	0	0	0	0	0	0	0	0	0	0	0	0	0	0	0	0	0	0	0	0	0	0
Sample6	0	0	0	0	0	0	0	0	0	0	0	0	0	0	0	0	0	0	0	0	0	0	0	0	0	0	0	0	0	0	0	0	0	0	0	0	0	0	0	0	0	0	0	0	0	0	0	0	0
Sample7	0	0	0	0	0	0	0	0	0	0	0	0	0	0	0	0	0	0	0	0	0	0	0	0	0	0	0	0	0	0	0	0	0	0	0	0	0	0	0	0	0	0	0	0	0	0	0	0	0
Sample8	0	0	0	0	0	0	0	0	0	0	0	0	0	0	0	0	0	0	0	0	0	0	0	0	0	0	0	0	0	0	0	0	0	0	0	0	0	0	0	0	0	0	0	0	0	0	0	0	0
Sample9	0	0	0	0	0	0	0	0	0	0	0	0	0	0	0	0	0	0	0	0	0	0	0	0	0	0	0	0	0	0	0	0	0	0	0	0	0	0	0	0	0	0	0	0	0	0	0	0	0
Sample10	0	0	0	0	0	0	0	0	0	0	0	0	0	0	0	0	0	0	0	0	0	0	0	0	0	0	0	0	0	0	0	0	0	0	0	0	0	0	0	0	0	0	0	0	0	0	0	0	0
Sample11	0	0	0	0	0	0	0	0	0	0	0	0	0	0	0	0	0	0	0	0	0	0	0	0	0	0	0	0	0	0	0	0	0	0	0	0	0	0	0	0	0	0	0	0	0	0	0	0	0
Sample12	0	0	0	0	0	0	0	0	0	0	0	0	0	0	0	0	0	0	0	0	0	0	0	0	0	0	0	0	0	0	0	0	0	0	0	0	0	0	0	0	0	0	0	0	0	0	0	0	0
Sample13	0	0	0	0	0	0	0	0	0	0	0	0	0	0	0	0	0	0	0	0	0	0	0	0	0	0	0	0	0	0	0	0	0	0	0	0	0	0	0	0	0	0	0	0	0	0	0	63.72650848750194	63.72650848750194
Sample14	0	0	0	0	0	0	0	0	0	0	0	0	0	0	0	0	0	0	0	0	0	0	0	0	0	0	0	0	0	0	0	0	0	0	0	0	0	0	0	0	0	0	0	0	0	0	0	0	0
Sample15	0	0	0	0	0	0	0	0	0	0	0	0	0	0	0	0	0	0	0	0	0	0	0	0	0	0	0	0	0	0	0	0	0	0	0	0	0	0	0	0	0	0	0	0	98.56968689355745	98.56968689355745	98.56968689355745	98.56968689355745	98.56968689355745
Sample16	0	0	0	0	0	0	0	0	0	0	0	0	0	0	0	0	0	0	0	0	0	0	0	0	0	0	0	0	0	0	0	0	0	0	0	0	0	0	0	0	0	0	0	0	0	0	0	0	0
Sample17	0	0	0	0	0	0	0	0	0	0	0	0	0	0	0	0	0	0	0	0	0	0	0	0	0	0	0	0	0	0	0	0	0	0	0	0	0	0	0	0	0	0	0	0	0	0	0	0	0
Sample18	0	0	0	0	0	0	0	0	0	0	0	0	0	0	0	0	0	0	0	0	0	0	0	0	0	0	0	0	0	0	0	0	0	0	0	0	0	0	0	0	0	0	0	0	0	0	0	0	0
Sample19	0	0	0	0	0	0	0	0	0	0	0	0	0	0	0	0	0	0	0	0	0	0	0	0	0	0	0	0	0	0	0	0	0	0	0	0	0	0	0	0	0	0	0	0	0	0	0	0	0
Sample20	0	0	0	0	0	0	0	0	0	0	0	0	0	0	0	0	0	0	0	0	0	0	0	0	0	0	0	0	0	0	0	0	0	0	0	0	0	0	0	0	0	0	0	0	0	0	0	0	0
Sample21	87.60332152737195	87.60332152737195	87.60332152737195	87.60332152737195	87.60332152737195	87.60332152737195	87.60332152737195	87.60332152737195	87.60332152737195	87.60332152737195	87.60332152737195	87.60332152737195	87.60332152737195	87.60332152737195	87.60332152737195	87.60332152737195	87.60332152737195	87.60332152737195	87.60332152737195	87.60332152737195	87.60332152737195	87.60332152737195	87.60332152737195	87.60332152737195	87.60332152737195	87.60332152737195	87.60332152737195	87.60332152737195	87.60332152737195	87.60332152737195	87.60332152737195	87.60332152737195	87.60332152737195	87.60332152737195	87.60332152737195	87.60332152737195	87.60332152737195	87.60332152737195	87.60332152737195	87.60332152737195	87.60332152737195	87.60332152737195	87.60332152737195	87.60332152737195	87.60332152737195	87.60332152737195	87.60332152737195	87.60332152737195	87.60332152737195
Sample22	0	0	0	0	0	0	0	0	0	0	0	0	0	0	0	0	0	0	0	0	0	0	0	0	0	0	0	0	0	0	0	0	0	0	0	0	0	0	0	0	0	0	0	0	0	0	0	0	0
Sample23	69.2179476336227	69.2179476336227	69.2179476336227	69.2179476336227	69.2179476336227	69.2179476336227	69.2179476336227	69.2179476336227	69.2179476336227	69.2179476336227	69.2179476336227	69.2179476336227	69.2179476336227	69.2179476336227	69.2179476336227	69.2179476336227	69.2179476336227	69.2179476336227	69.2179476336227	69.2179476336227	69.2179476336227	69.2179476336227	69.2179476336227	69.2179476336227	69.2179476336227	69.2179476336227	69.2179476336227	69.2179476336227	69.2179476336227	69.2179476336227	69.2179476336227	69.2179476336227	69.2179476336227	69.2179476336227	69.2179476336227	69.2179476336227	69.2179476336227	69.2179476336227	69.2179476336227	69.2179476336227	69.2179476336227	69.2179476336227	69.2179476336227	69.2179476336227	69.2179476336227	69.2179476336227	69.2179476336227	69.2179476336227	69.2179476336227
Sample24	0	0	0	0	0	0	0	0	0	0	0	0	0	0	0	0	0	0	0	0	0	0	0	0	0	0	101.48205228344125	101.48205228344125	101.48205228344125	101.48205228344125	101.48205228344125	101.48205228344125	101.48205228344125	101.48205228344125	101.48205228344125	101.48205228344125	101.48205228344125	101.48205228344125	101.48205228344125	101.48205228344125	101.48205228344125	101.48205228344125	101.48205228344125	101.48205228344125	101.48205228344125	101.48205228344125	101.48205228344125	101.48205228344125	101.48205228344125
Sample25	0	0	0	0	0	0	0	0	0	0	0	0	0	0	0	0	0	0	0	0	0	0	0	0	0	0	0	0	0	0	0	0	0	0	0	0	0	0	81.15001419332003	81.15001419332003	81.15001419332003	81.15001419332003	81.15001419332003	81.15001419332003	81.15001419332003	81.15001419332003	81.15001419332003	81.15001419332003	81.15001419332003
Sample26	0	0	0	0	0	0	0	0	0	0	0	0	0	0	0	0	0	0	0	0	0	0	0	0	0	0	0	0	0	0	0	0	0	0	0	0	0	0	0	0	0	57.18703985528884	57.18703985528884	57.18703985528884	57.18703985528884	57.18703985528884	57.18703985528884	57.18703985528884	57.18703985528884
Sample27	0	0	0	0	0	0	0	0	0	0	0	0	0	0	0	0	0	0	0	0	0	0	0	0	0	0	0	0	0	0	0	0	0	0	0	0	0	0	0	0	0	73.4424852235193	73.4424852235193	73.4424852235193	73.4424852235193	73.4424852235193	73.4424852235193	73.4424852235193	73.4424852235193
Sample28	0	0	0	0	0	0	0	0	0	0	0	0	0	0	0	0	0	0	0	0	0	0	0	0	0	0	0	0	0	0	0	0	0	0	0	0	0	0	0	0	0	0	0	0	0	0	0	0	0
Sample29	55.32498184763296	55.32498184763296	55.32498184763296	55.32498184763296	55.32498184763296	55.32498184763296	55.32498184763296	55.32498184763296	55.32498184763296	55.32498184763296	55.32498184763296	55.32498184763296	55.32498184763296	55.32498184763296	55.32498184763296	55.32498184763296	55.32498184763296	55.32498184763296	55.32498184763296	55.32498184763296	55.32498184763296	55.32498184763296	55.32498184763296	55.32498184763296	55.32498184763296	55.32498184763296	55.32498184763296	55.32498184763296	55.32498184763296	55.32498184763296	55.32498184763296	55.32498184763296	55.32498184763296	55.32498184763296	55.32498184763296	55.32498184763296	55.32498184763296	55.32498184763296	55.32498184763296	55.32498184763296	55.32498184763296	55.32498184763296	55.32498184763296	55.32498184763296	55.32498184763296	55.32498184763296	55.32498184763296	55.32498184763296	55.32498184763296
Sample30	0	0	0	0	0	0	0	0	0	0	0	0	0	0	0	0	0	0	0	0	83.53760938248062	83.53760938248062	83.53760938248062	83.53760938248062	83.53760938248062	83.53760938248062	83.53760938248062	83.53760938248062	83.53760938248062	83.53760938248062	83.53760938248062	83.53760938248062	83.53760938248062	83.53760938248062	83.53760938248062	83.53760938248062	83.53760938248062	83.53760938248062	83.53760938248062	83.53760938248062	83.53760938248062	83.53760938248062	83.53760938248062	83.53760938248062	83.53760938248062	83.53760938248062	83.53760938248062	83.53760938248062	83.53760938248062
Sample31	0	0	0	0	0	0	0	0	0	0	0	0	0	0	0	0	0	0	0	0	0	0	0	0	0	0	0	0	0	0	0	0	0	0	0	0	0	0	0	0	0	35.56605836333951	35.56605836333951	35.56605836333951	35.56605836333951	35.56605836333951	35.56605836333951	35.56605836333951	35.56605836333951
Sample32	0	0	0	0	0	0	0	0	0	0	0	0	0	0	0	0	0	0	0	0	0	0	0	0	0	0	0	0	0	0	0	0	0	0	0	0	0	0	0	0	0	0	0	0	0	0	0	0	0
Sample33	0	0	0	0	0	0	0	0	0	0	0	0	0	0	0	0	0	0	0	0	0	0	0	0	0	0	0	0	0	0	0	0	0	0	0	0	0	0	0	0	0	0	0	0	0	0	0	0	0
Sample34	0	0	0	0	0	0	0	0	0	0	0	0	0	0	0	0	0	0	0	0	0	0	0	0	0	0	0	0	0	0	0	0	0	0	0	0	0	0	0	0	0	0	0	0	0	0	0	0	0
Sample35	0	0	0	0	0	0	0	0	0	0	0	0	0	0	0	0	0	0	0	0	0	0	0	0	0	0	0	0	0	0	0	0	0	0	0	0	0	0	0	0	0	0	0	0	0	0	0	0	0
Sample36	0	0	0	0	0	0	0	0	0	0	0	0	0	0	0	0	0	0	0	0	0	0	0	0	0	0	0	36.602592806248744	36.602592806248744	36.602592806248744	36.602592806248744	36.602592806248744	36.602592806248744	36.602592806248744	36.602592806248744	36.602592806248744	36.602592806248744	36.602592806248744	36.602592806248744	36.602592806248744	36.602592806248744	36.602592806248744	36.602592806248744	36.602592806248744	36.602592806248744	36.602592806248744	36.602592806248744	36.602592806248744	36.602592806248744
Sample37	0	0	0	0	0	0	0	0	0	0	0	0	0	0	0	0	0	0	0	0	53.74918389383502	53.74918389383502	53.74918389383502	53.74918389383502	53.74918389383502	53.74918389383502	53.74918389383502	53.74918389383502	53.74918389383502	53.74918389383502	53.74918389383502	53.74918389383502	53.74918389383502	53.74918389383502	53.74918389383502	53.74918389383502	53.74918389383502	53.74918389383502	53.74918389383502	53.74918389383502	53.74918389383502	53.74918389383502	53.74918389383502	53.74918389383502	53.74918389383502	53.74918389383502	53.74918389383502	53.74918389383502	53.74918389383502
Sample38	55.45559140937234	55.45559140937234	55.45559140937234	55.45559140937234	55.45559140937234	55.45559140937234	55.45559140937234	55.45559140937234	55.45559140937234	55.45559140937234	55.45559140937234	55.45559140937234	55.45559140937234	55.45559140937234	55.45559140937234	55.45559140937234	55.45559140937234	55.45559140937234	55.45559140937234	55.45559140937234	55.45559140937234	55.45559140937234	55.45559140937234	55.45559140937234	55.45559140937234	55.45559140937234	55.45559140937234	55.45559140937234	55.45559140937234	55.45559140937234	55.45559140937234	55.45559140937234	55.45559140937234	55.45559140937234	55.45559140937234	55.45559140937234	55.45559140937234	55.45559140937234	55.45559140937234	55.45559140937234	55.45559140937234	55.45559140937234	55.45559140937234	55.45559140937234	55.45559140937234	55.45559140937234	55.45559140937234	55.45559140937234	55.45559140937234
Sample39	30.57473836775429	30.57473836775429	30.57473836775429	30.57473836775429	30.57473836775429	30.57473836775429	30.57473836775429	30.57473836775429	30.57473836775429	30.57473836775429	30.57473836775429	30.57473836775429	30.57473836775429	30.57473836775429	30.57473836775429	30.57473836775429	30.57473836775429	30.57473836775429	30.57473836775429	30.57473836775429	30.57473836775429	30.57473836775429	30.57473836775429	30.57473836775429	30.57473836775429	30.57473836775429	30.57473836775429	30.57473836775429	30.57473836775429	30.57473836775429	30.57473836775429	30.57473836775429	30.57473836775429	30.57473836775429	30.57473836775429	30.57473836775429	30.57473836775429	30.57473836775429	30.57473836775429	30.57473836775429	30.57473836775429	30.57473836775429	30.57473836775429	30.57473836775429	30.57473836775429	30.57473836775429	30.57473836775429	30.57473836775429	30.57473836775429
Sample40	111.6501882704802	111.6501882704802	111.6501882704802	111.6501882704802	111.6501882704802	111.6501882704802	111.6501882704802	111.6501882704802	111.6501882704802	111.6501882704802	111.6501882704802	111.6501882704802	111.6501882704802	111.6501882704802	111.6501882704802	111.6501882704802	111.6501882704802	111.6501882704802	111.6501882704802	111.6501882704802	111.6501882704802	111.6501882704802	111.6501882704802	111.6501882704802	111.6501882704802	111.6501882704802	111.6501882704802	111.6501882704802	111.6501882704802	111.6501882704802	111.6501882704802	111.6501882704802	111.6501882704802	111.6501882704802	111.6501882704802	111.6501882704802	111.6501882704802	111.6501882704802	111.6501882704802	111.6501882704802	111.6501882704802	111.6501882704802	111.6501882704802	111.6501882704802	111.6501882704802	111.6501882704802	111.6501882704802	111.6501882704802	111.6501882704802
Sample41	0	0	0	0	0	0	0	0	0	0	0	0	0	0	0	0	0	0	0	0	0	0	0	0	0	0	0	0	0	0	0	0	0	0	0	0	0	0	0	0	0	0	0	0	0	0	0	0	0
Sample42	0	0	0	0	0	0	0	0	0	0	0	0	0	0	0	0	0	0	0	0	0	0	0	0	0	0	0	0	0	0	0	0	0	0	0	0	0	0	0	0	0	0	0	0	0	0	0	0	0
Sample43	0	0	0	0	0	0	0	0	0	0	0	0	0	0	0	0	0	0	0	0	0	0	0	0	0	0	0	0	0	0	0	0	0	0	0	0	0	0	0	0	0	0	0	0	0	0	0	0	0
Sample44	0	0	0	0	0	0	0	0	0	0	0	0	0	0	0	0	0	0	0	0	0	0	0	0	0	0	0	0	0	0	0	0	0	0	0	0	0	0	0	0	0	0	0	0	0	0	0	0	0
Sample45	0	0	0	0	0	0	0	0	0	0	0	0	0	0	0	0	0	0	0	0	0	0	0	0	0	0	0	0	0	0	0	0	27.747237193840345	27.747237193840345	27.747237193840345	27.747237193840345	27.747237193840345	27.747237193840345	27.747237193840345	27.747237193840345	27.747237193840345	27.747237193840345	27.747237193840345	27.747237193840345	27.747237193840345	27.747237193840345	27.747237193840345	27.747237193840345	27.747237193840345
Sample46	0	0	0	0	0	0	0	0	0	0	0	0	0	0	0	0	0	0	0	0	0	0	0	0	0	0	0	0	0	0	0	0	0	0	0	0	0	0	0	0	0	0	0	0	0	0	0	0	0
Sample47	0	0	0	0	0	0	0	0	0	0	0	0	0	0	0	0	0	0	0	0	0	0	0	0	0	0	0	0	0	0	0	0	0	0	0	0	0	0	0	0	0	0	0	0	0	0	0	0	0
Sample48	0	0	0	0	0	0	0	0	0	0	0	0	0	0	0	0	0	0	0	0	0	0	0	0	0	0	0	0	0	0	0	0	0	0	0	0	0	0	0	0	0	0	0	0	0	0	0	0	0
Sample49	0	0	0	0	0	0	0	0	0	0	0	0	0	0	0	0	0	0	0	0	0	0	0	0	0	0	0	0	0	0	0	0	0	0	0	0	0	0	0	0	0	0	0	0	0	0	0	0	0
Sample50	0	0	0	0	0	0	0	0	0	0	0	0	0	0	0	0	0	0	0	0	0	0	0	0	0	0	0	0	0	0	0	0	0	0	0	0	0	0	0	0	0	0	0	0	0	0	0	0	0
Sample51	0	0	0	0	0	0	0	0	0	0	0	0	0	0	0	0	0	0	0	0	0	0	0	0	0	0	0	0	0	0	0	0	0	0	0	0	0	0	0	0	0	0	0	0	0	0	0	0	0
Sample52	0	0	0	0	0	0	0	0	0	0	0	0	0	0	0	0	0	0	0	0	0	0	0	0	0	0	0	0	0	0	0	0	0	0	0	0	0	0	0	0	0	0	0	0	0	0	0	0	0
Sample53	0	0	0	0	0	0	0	0	0	0	0	0	0	0	0	0	0	0	0	0	0	0	0	0	0	0	0	0	0	0	0	0	0	0	0	0	0	0	0	0	0	0	0	0	0	0	0	0	0
Sample54	0	0	0	0	0	0	0	0	0	0	0	0	0	0	0	0	0	0	0	0	0	0	0	0	0	0	0	0	0	0	0	0	0	0	0	0	0	0	0	0	0	0	0	0	0	0	0	0	0
Sample55	0	0	0	0	0	0	0	0	0	0	0	0	0	0	0	0	0	0	0	0	0	0	0	0	0	0	0	0	0	0	0	0	0	0	0	0	0	0	0	0	0	0	0	0	0	0	0	0	0
Sample56	0	0	0	0	0	0	0	0	0	0	0	0	0	0	0	0	0	0	0	0	0	0	0	0	0	0	0	0	0	0	0	0	0	0	0	0	0	0	0	0	0	0	0	0	0	0	0	0	0
Sample57	52.929218939407725	52.929218939407725	52.929218939407725	52.929218939407725	52.929218939407725	52.929218939407725	52.929218939407725	52.929218939407725	52.929218939407725	52.929218939407725	52.929218939407725	52.929218939407725	52.929218939407725	52.929218939407725	52.929218939407725	52.929218939407725	52.929218939407725	52.929218939407725	52.929218939407725	52.929218939407725	52.929218939407725	52.929218939407725	52.929218939407725	52.929218939407725	52.929218939407725	52.929218939407725	52.929218939407725	52.929218939407725	52.929218939407725	52.929218939407725	52.929218939407725	52.929218939407725	52.929218939407725	52.929218939407725	52.929218939407725	52.929218939407725	52.929218939407725	52.929218939407725	52.929218939407725	52.929218939407725	52.929218939407725	52.929218939407725	52.929218939407725	52.929218939407725	52.929218939407725	52.929218939407725	52.929218939407725	52.929218939407725	52.929218939407725
Sample58	146.70710265498374	146.70710265498374	146.70710265498374	146.70710265498374	146.70710265498374	146.70710265498374	146.70710265498374	146.70710265498374	146.70710265498374	146.70710265498374	146.70710265498374	146.70710265498374	146.70710265498374	146.70710265498374	146.70710265498374	146.70710265498374	146.70710265498374	146.70710265498374	146.70710265498374	146.70710265498374	146.70710265498374	146.70710265498374	146.70710265498374	146.70710265498374	146.70710265498374	146.70710265498374	146.70710265498374	146.70710265498374	146.70710265498374	146.70710265498374	146.70710265498374	146.70710265498374	146.70710265498374	146.70710265498374	146.70710265498374	146.70710265498374	146.70710265498374	146.70710265498374	146.70710265498374	146.70710265498374	146.70710265498374	146.70710265498374	146.70710265498374	146.70710265498374	146.70710265498374	146.70710265498374	146.70710265498374	146.70710265498374	146.70710265498374
Sample59	0	0	0	0	0	0	0	0	0	0	0	0	0	0	0	0	0	0	0	0	0	0	0	0	0	0	0	0	0	0	0	0	0	0	0	0	0	0	0	0	0	0	0	0	0	0	0	0	0
Sample60	0	0	0	0	0	0	0	0	0	0	0	0	0	0	0	0	0	0	0	0	0	0	0	0	0	0	0	0	0	0	0	0	0	0	20.978932961160936	20.978932961160936	20.978932961160936	20.978932961160936	20.978932961160936	20.978932961160936	20.978932961160936	20.978932961160936	20.978932961160936	20.978932961160936	20.978932961160936	20.978932961160936	20.978932961160936	20.978932961160936	20.978932961160936
Sample61	0	0	0	0	0	0	0	0	0	0	0	72.01467088055259	72.01467088055259	72.01467088055259	72.01467088055259	72.01467088055259	72.01467088055259	72.01467088055259	72.01467088055259	72.01467088055259	72.01467088055259	72.01467088055259	72.01467088055259	72.01467088055259	72.01467088055259	72.01467088055259	72.01467088055259	72.01467088055259	72.01467088055259	72.01467088055259	72.01467088055259	72.01467088055259	72.01467088055259	72.01467088055259	72.01467088055259	72.01467088055259	72.01467088055259	72.01467088055259	72.01467088055259	72.01467088055259	72.01467088055259	72.01467088055259	72.01467088055259	72.01467088055259	72.01467088055259	72.01467088055259	72.01467088055259	72.01467088055259	72.01467088055259
Sample62	0	0	0	0	0	0	0	0	0	0	0	0	0	0	0	0	0	0	0	0	0	0	0	0	0	0	0	0	0	0	0	0	0	0	0	0	0	0	0	0	0	0	0	0	0	118.505649613729	118.505649613729	118.505649613729	118.505649613729
Sample63	0	0	0	0	0	0	0	0	0	0	0	0	0	0	0	0	0	0	0	0	0	0	0	0	0	0	0	0	0	0	0	0	0	0	0	0	0	0	0	0	0	0	0	0	0	0	0	0	0
Sample64	0	0	0	0	0	0	0	0	0	0	0	0	0	0	0	0	0	0	0	0	0	0	0	0	0	0	0	0	0	0	0	0	0	0	0	0	0	0	0	0	0	0	0	0	0	0	0	0	0
Sample65	0	0	0	0	0	0	0	0	0	0	0	0	0	0	0	0	0	0	0	0	0	0	0	0	0	0	0	0	0	0	0	0	0	0	0	0	0	0	0	0	0	0	0	0	0	0	0	0	0
Sample66	0	0	0	0	0	0	0	0	0	0	0	0	0	0	0	0	0	0	0	0	0	0	0	0	0	0	0	0	0	0	0	0	0	0	0	0	0	0	0	0	0	0	0	0	0	0	0	0	0
Sample67	39.72025776610915	39.72025776610915	39.72025776610915	39.72025776610915	39.72025776610915	39.72025776610915	39.72025776610915	39.72025776610915	39.72025776610915	39.72025776610915	39.72025776610915	39.72025776610915	39.72025776610915	39.72025776610915	39.72025776610915	39.72025776610915	39.72025776610915	39.72025776610915	39.72025776610915	39.72025776610915	39.72025776610915	39.72025776610915	39.72025776610915	39.72025776610915	39.72025776610915	39.72025776610915	39.72025776610915	39.72025776610915	39.72025776610915	39.72025776610915	39.72025776610915	39.72025776610915	39.72025776610915	39.72025776610915	39.72025776610915	39.72025776610915	39.72025776610915	39.72025776610915	39.72025776610915	39.72025776610915	39.72025776610915	39.72025776610915	39.72025776610915	39.72025776610915	39.72025776610915	39.72025776610915	39.72025776610915	39.72025776610915	39.72025776610915
Sample68	101.32206619439364	101.32206619439364	101.32206619439364	101.32206619439364	101.32206619439364	101.32206619439364	101.32206619439364	101.32206619439364	101.32206619439364	101.32206619439364	101.32206619439364	101.32206619439364	101.32206619439364	101.32206619439364	101.32206619439364	101.32206619439364	101.32206619439364	101.32206619439364	101.32206619439364	101.32206619439364	101.32206619439364	101.32206619439364	101.32206619439364	101.32206619439364	101.32206619439364	101.32206619439364	101.32206619439364	101.32206619439364	101.32206619439364	101.32206619439364	101.32206619439364	101.32206619439364	101.32206619439364	101.32206619439364	101.32206619439364	101.32206619439364	101.32206619439364	101.32206619439364	101.32206619439364	101.32206619439364	101.32206619439364	101.32206619439364	101.32206619439364	101.32206619439364	101.32206619439364	101.32206619439364	101.32206619439364	101.32206619439364	101.32206619439364
Sample69	129.26139439517794	129.26139439517794	129.26139439517794	129.26139439517794	129.26139439517794	129.26139439517794	129.26139439517794	129.26139439517794	129.26139439517794	129.26139439517794	129.26139439517794	129.26139439517794	129.26139439517794	129.26139439517794	129.26139439517794	129.26139439517794	129.26139439517794	129.26139439517794	129.26139439517794	129.26139439517794	129.26139439517794	129.26139439517794	129.26139439517794	129.26139439517794	129.26139439517794	129.26139439517794	129.26139439517794	129.26139439517794	129.26139439517794	129.26139439517794	129.26139439517794	129.26139439517794	129.26139439517794	129.26139439517794	129.26139439517794	129.26139439517794	129.26139439517794	129.26139439517794	129.26139439517794	129.26139439517794	129.26139439517794	129.26139439517794	129.26139439517794	129.26139439517794	129.26139439517794	129.26139439517794	129.26139439517794	129.26139439517794	129.26139439517794
Sample70	0	0	0	0	0	0	0	0	0	0	0	0	0	0	0	0	0	0	0	0	0	112.22270568962341	112.22270568962341	112.22270568962341	112.22270568962341	112.22270568962341	112.22270568962341	112.22270568962341	112.22270568962341	112.22270568962341	112.22270568962341	112.22270568962341	112.22270568962341	112.22270568962341	112.22270568962341	112.22270568962341	112.22270568962341	112.22270568962341	112.22270568962341	112.22270568962341	112.22270568962341	112.22270568962341	112.22270568962341	112.22270568962341	112.22270568962341	112.22270568962341	112.22270568962341	112.22270568962341	112.22270568962341
Sample71	0	0	0	0	0	0	0	0	0	0	0	0	0	0	0	0	0	0	0	0	0	0	0	0	0	0	0	0	0	0	0	0	0	0	0	0	0	0	0	0	0	0	123.12634239757885	123.12634239757885	123.12634239757885	123.12634239757885	123.12634239757885	123.12634239757885	123.12634239757885
Sample72	0	0	0	0	0	0	0	0	0	0	0	0	0	0	0	0	0	0	0	0	0	0	0	0	0	0	0	0	0	0	0	0	0	0	0	0	0	0	0	0	0	0	0	0	0	0	0	0	0
Sample73	0	0	0	80.52678613706979	80.52678613706979	80.52678613706979	80.52678613706979	80.52678613706979	80.52678613706979	80.52678613706979	80.52678613706979	80.52678613706979	80.52678613706979	80.52678613706979	80.52678613706979	80.52678613706979	80.52678613706979	80.52678613706979	80.52678613706979	80.52678613706979	80.52678613706979	80.52678613706979	80.52678613706979	80.52678613706979	80.52678613706979	80.52678613706979	80.52678613706979	80.52678613706979	80.52678613706979	80.52678613706979	80.52678613706979	80.52678613706979	80.52678613706979	80.52678613706979	80.52678613706979	80.52678613706979	80.52678613706979	80.52678613706979	80.52678613706979	80.52678613706979	80.52678613706979	80.52678613706979	80.52678613706979	80.52678613706979	80.52678613706979	80.52678613706979	80.52678613706979	80.52678613706979	80.52678613706979
Sample74	132.9518217261248	132.9518217261248	132.9518217261248	132.9518217261248	132.9518217261248	132.9518217261248	132.9518217261248	132.9518217261248	132.9518217261248	132.9518217261248	132.9518217261248	132.9518217261248	132.9518217261248	132.9518217261248	132.9518217261248	132.9518217261248	132.9518217261248	132.9518217261248	132.9518217261248	132.9518217261248	132.9518217261248	132.9518217261248	132.9518217261248	132.9518217261248	132.9518217261248	132.9518217261248	132.9518217261248	132.9518217261248	132.9518217261248	132.9518217261248	132.9518217261248	132.9518217261248	132.9518217261248	132.9518217261248	132.9518217261248	132.9518217261248	132.9518217261248	132.9518217261248	132.9518217261248	132.9518217261248	132.9518217261248	132.9518217261248	132.9518217261248	132.9518217261248	132.9518217261248	132.9518217261248	132.9518217261248	132.9518217261248	132.9518217261248
Sample75	115.11470487503456	115.11470487503456	115.11470487503456	115.11470487503456	115.11470487503456	115.11470487503456	115.11470487503456	115.11470487503456	115.11470487503456	115.11470487503456	115.11470487503456	115.11470487503456	115.11470487503456	115.11470487503456	115.11470487503456	115.11470487503456	115.11470487503456	115.11470487503456	115.11470487503456	115.11470487503456	115.11470487503456	115.11470487503456	115.11470487503456	115.11470487503456	115.11470487503456	115.11470487503456	115.11470487503456	115.11470487503456	115.11470487503456	115.11470487503456	115.11470487503456	115.11470487503456	115.11470487503456	115.11470487503456	115.11470487503456	115.11470487503456	115.11470487503456	115.11470487503456	115.11470487503456	115.11470487503456	115.11470487503456	115.11470487503456	115.11470487503456	115.11470487503456	115.11470487503456	115.11470487503456	115.11470487503456	115.11470487503456	115.11470487503456
Sample76	50.30210087881833	50.30210087881833	50.30210087881833	50.30210087881833	50.30210087881833	50.30210087881833	50.30210087881833	50.30210087881833	50.30210087881833	50.30210087881833	50.30210087881833	50.30210087881833	50.30210087881833	50.30210087881833	50.30210087881833	50.30210087881833	50.30210087881833	50.30210087881833	50.30210087881833	50.30210087881833	50.30210087881833	50.30210087881833	50.30210087881833	50.30210087881833	50.30210087881833	50.30210087881833	50.30210087881833	50.30210087881833	50.30210087881833	50.30210087881833	50.30210087881833	50.30210087881833	50.30210087881833	50.30210087881833	50.30210087881833	50.30210087881833	50.30210087881833	50.30210087881833	50.30210087881833	50.30210087881833	50.30210087881833	50.30210087881833	50.30210087881833	50.30210087881833	50.30210087881833	50.30210087881833	50.30210087881833	50.30210087881833	50.30210087881833
Sample77	0	0	0	0	0	0	0	0	0	0	0	0	0	0	0	0	0	0	0	0	0	0	0	0	0	0	0	0	0	0	0	0	0	0	0	0	0	0	0	0	0	0	0	0	0	0	0	0	0
Sample78	0	0	0	0	0	0	0	0	0	0	0	0	0	0	0	0	0	0	0	0	0	0	0	0	0	0	0	0	0	0	0	0	0	0	0	0	0	0	0	0	0	0	20.786861722323366	20.786861722323366	20.786861722323366	20.786861722323366	20.786861722323366	20.786861722323366	20.786861722323366
Sample79	0	0	0	0	0	0	0	0	0	0	0	0	0	0	0	0	0	0	0	0	0	0	0	0	0	0	0	0	0	0	0	0	0	133.57682360976693	133.57682360976693	133.57682360976693	133.57682360976693	133.57682360976693	133.57682360976693	133.57682360976693	133.57682360976693	133.57682360976693	133.57682360976693	133.57682360976693	133.57682360976693	133.57682360976693	133.57682360976693	133.57682360976693	133.57682360976693
Sample80	182.9826603195689	182.9826603195689	182.9826603195689	182.9826603195689	182.9826603195689	182.9826603195689	182.9826603195689	182.9826603195689	182.9826603195689	182.9826603195689	182.9826603195689	182.9826603195689	182.9826603195689	182.9826603195689	182.9826603195689	182.9826603195689	182.9826603195689	182.9826603195689	182.9826603195689	182.9826603195689	182.9826603195689	182.9826603195689	182.9826603195689	182.9826603195689	182.9826603195689	182.9826603195689	182.9826603195689	182.9826603195689	182.9826603195689	182.9826603195689	182.9826603195689	182.9826603195689	182.9826603195689	182.9826603195689	182.9826603195689	182.9826603195689	182.9826603195689	182.9826603195689	182.9826603195689	182.9826603195689	182.9826603195689	182.9826603195689	182.9826603195689	182.9826603195689	182.9826603195689	182.9826603195689	182.9826603195689	182.9826603195689	182.9826603195689
Sample81	0	0	0	0	0	0	0	0	0	0	0	0	0	0	0	0	75.19771203103986	75.19771203103986	75.19771203103986	75.19771203103986	75.19771203103986	75.19771203103986	75.19771203103986	75.19771203103986	75.19771203103986	75.19771203103986	75.19771203103986	75.19771203103986	75.19771203103986	75.19771203103986	75.19771203103986	75.19771203103986	75.19771203103986	75.19771203103986	75.19771203103986	75.19771203103986	75.19771203103986	75.19771203103986	75.19771203103986	75.19771203103986	75.19771203103986	75.19771203103986	75.19771203103986	75.19771203103986	75.19771203103986	75.19771203103986	75.19771203103986	75.19771203103986	75.19771203103986
Sample82	67.93907756978723	67.93907756978723	67.93907756978723	67.93907756978723	67.93907756978723	67.93907756978723	67.93907756978723	67.93907756978723	67.93907756978723	67.93907756978723	67.93907756978723	67.93907756978723	67.93907756978723	67.93907756978723	67.93907756978723	67.93907756978723	67.93907756978723	67.93907756978723	67.93907756978723	67.93907756978723	67.93907756978723	67.93907756978723	67.93907756978723	67.93907756978723	67.93907756978723	67.93907756978723	67.93907756978723	67.93907756978723	67.93907756978723	67.93907756978723	67.93907756978723	67.93907756978723	67.93907756978723	67.93907756978723	67.93907756978723	67.93907756978723	67.93907756978723	67.93907756978723	67.93907756978723	67.93907756978723	67.93907756978723	67.93907756978723	67.93907756978723	67.93907756978723	67.93907756978723	67.93907756978723	67.93907756978723	67.93907756978723	67.93907756978723
Sample83	126.81675866851232	126.81675866851232	126.81675866851232	126.81675866851232	126.81675866851232	126.81675866851232	126.81675866851232	126.81675866851232	126.81675866851232	126.81675866851232	126.81675866851232	126.81675866851232	126.81675866851232	126.81675866851232	126.81675866851232	369.434443492922	369.434443492922	369.434443492922	369.434443492922	369.434443492922	369.434443492922	369.434443492922	369.434443492922	369.434443492922	369.434443492922	369.434443492922	369.434443492922	369.434443492922	369.434443492922	369.434443492922	369.434443492922	369.434443492922	369.434443492922	369.434443492922	369.434443492922	369.434443492922	369.434443492922	369.434443492922	369.434443492922	369.434443492922	369.434443492922	369.434443492922	369.434443492922	369.434443492922	369.434443492922	369.434443492922	369.434443492922	369.434443492922	369.434443492922
Sample84	0	0	0	0	0	0	0	0	0	0	0	0	0	0	0	0	0	0	0	0	0	0	0	0	0	0	0	0	0	0	0	0	0	0	0	0	0	0	0	0	0	0	0	0	0	0	0	0	0
Sample85	0	0	0	0	0	0	0	0	0	0	0	0	0	0	0	0	0	0	0	0	0	0	0	0	0	0	0	0	0	0	0	0	0	0	0	0	0	0	0	0	0	0	0	0	0	0	0	0	0
Sample86	0	0	0	0	0	0	0	0	0	0	0	0	0	0	0	0	0	0	0	0	0	0	0	0	0	0	0	0	0	0	0	0	0	0	0	0	0	0	0	0	0	0	0	94.29444756643476	94.29444756643476	94.29444756643476	94.29444756643476	94.29444756643476	94.29444756643476
Sample87	0	0	0	0	0	0	0	0	0	0	0	0	0	0	0	0	0	0	0	0	0	0	0	0	0	0	0	0	0	0	26.730495236360817	26.730495236360817	26.730495236360817	26.730495236360817	26.730495236360817	26.730495236360817	26.730495236360817	26.730495236360817	26.730495236360817	26.730495236360817	26.730495236360817	26.730495236360817	26.730495236360817	26.730495236360817	26.730495236360817	26.730495236360817	26.730495236360817	26.730495236360817	26.730495236360817
Sample88	259.8377008688837	259.8377008688837	259.8377008688837	259.8377008688837	259.8377008688837	259.8377008688837	259.8377008688837	259.8377008688837	259.8377008688837	259.8377008688837	259.8377008688837	259.8377008688837	259.8377008688837	259.8377008688837	259.8377008688837	259.8377008688837	259.8377008688837	259.8377008688837	259.8377008688837	259.8377008688837	259.8377008688837	259.8377008688837	259.8377008688837	259.8377008688837	259.8377008688837	259.8377008688837	259.8377008688837	259.8377008688837	259.8377008688837	259.8377008688837	259.8377008688837	259.8377008688837	259.8377008688837	259.8377008688837	259.8377008688837	259.8377008688837	259.8377008688837	259.8377008688837	259.8377008688837	259.8377008688837	259.8377008688837	259.8377008688837	259.8377008688837	259.8377008688837	259.8377008688837	259.8377008688837	259.8377008688837	259.8377008688837	259.8377008688837
Sample89	0	0	0	0	0	0	0	0	0	0	0	0	46.29483992655592	46.29483992655592	46.29483992655592	46.29483992655592	46.29483992655592	46.29483992655592	46.29483992655592	46.29483992655592	46.29483992655592	46.29483992655592	46.29483992655592	46.29483992655592	46.29483992655592	46.29483992655592	46.29483992655592	46.29483992655592	46.29483992655592	46.29483992655592	46.29483992655592	46.29483992655592	46.29483992655592	46.29483992655592	46.29483992655592	46.29483992655592	46.29483992655592	46.29483992655592	46.29483992655592	46.29483992655592	46.29483992655592	46.29483992655592	46.29483992655592	46.29483992655592	46.29483992655592	46.29483992655592	46.29483992655592	46.29483992655592	46.29483992655592
Sample90	0	0	0	0	0	0	0	0	0	0	0	0	0	0	0	0	0	0	0	0	0	0	0	0	0	0	0	0	0	0	0	0	0	0	0	0	0	0	0	0	0	0	0	0	0	0	0	12.832283031889459	12.832283031889459
Sample91	0	0	0	0	0	0	72.66635575372538	72.66635575372538	72.66635575372538	72.66635575372538	72.66635575372538	72.66635575372538	72.66635575372538	72.66635575372538	72.66635575372538	72.66635575372538	72.66635575372538	72.66635575372538	72.66635575372538	72.66635575372538	72.66635575372538	72.66635575372538	72.66635575372538	72.66635575372538	72.66635575372538	72.66635575372538	72.66635575372538	72.66635575372538	72.66635575372538	72.66635575372538	72.66635575372538	72.66635575372538	72.66635575372538	72.66635575372538	72.66635575372538	72.66635575372538	72.66635575372538	72.66635575372538	72.66635575372538	72.66635575372538	72.66635575372538	72.66635575372538	72.66635575372538	72.66635575372538	72.66635575372538	72.66635575372538	72.66635575372538	72.66635575372538	72.66635575372538
Sample92	0	0	0	0	0	0	0	0	0	17.958014432518922	17.958014432518922	17.958014432518922	17.958014432518922	17.958014432518922	17.958014432518922	17.958014432518922	17.958014432518922	17.958014432518922	17.958014432518922	17.958014432518922	17.958014432518922	17.958014432518922	17.958014432518922	17.958014432518922	17.958014432518922	17.958014432518922	17.958014432518922	17.958014432518922	17.958014432518922	17.958014432518922	17.958014432518922	17.958014432518922	17.958014432518922	17.958014432518922	17.958014432518922	17.958014432518922	17.958014432518922	17.958014432518922	17.958014432518922	17.958014432518922	17.958014432518922	17.958014432518922	17.958014432518922	17.958014432518922	17.958014432518922	17.958014432518922	17.958014432518922	17.958014432518922	17.958014432518922
Sample93	0	0	0	0	0	0	0	0	0	0	0	0	0	0	37.971991498380625	37.971991498380625	37.971991498380625	37.971991498380625	37.971991498380625	37.971991498380625	37.971991498380625	37.971991498380625	37.971991498380625	37.971991498380625	37.971991498380625	37.971991498380625	37.971991498380625	37.971991498380625	37.971991498380625	37.971991498380625	37.971991498380625	37.971991498380625	37.971991498380625	37.971991498380625	37.971991498380625	37.971991498380625	37.971991498380625	37.971991498380625	37.971991498380625	37.971991498380625	37.971991498380625	37.971991498380625	37.971991498380625	37.971991498380625	37.971991498380625	37.971991498380625	37.971991498380625	37.971991498380625	37.971991498380625
Sample94	97.80576553734332	97.80576553734332	97.80576553734332	97.80576553734332	97.80576553734332	97.80576553734332	97.80576553734332	97.80576553734332	97.80576553734332	97.80576553734332	97.80576553734332	97.80576553734332	97.80576553734332	97.80576553734332	97.80576553734332	97.80576553734332	97.80576553734332	97.80576553734332	97.80576553734332	97.80576553734332	97.80576553734332	97.80576553734332	97.80576553734332	97.80576553734332	97.80576553734332	97.80576553734332	97.80576553734332	97.80576553734332	97.80576553734332	97.80576553734332	97.80576553734332	97.80576553734332	97.80576553734332	97.80576553734332	97.80576553734332	97.80576553734332	97.80576553734332	97.80576553734332	97.80576553734332	97.80576553734332	97.80576553734332	97.80576553734332	97.80576553734332	97.80576553734332	97.80576553734332	97.80576553734332	97.80576553734332	97.80576553734332	97.80576553734332
Sample95	0	0	0	0	0	0	0	0	0	0	0	0	0	0	0	0	0	0	0	0	0	0	0	0	0	0	0	0	0	0	0	0	0	0	0	0	0	0	0	0	0	0	0	0	0	0	0	0	0
Sample96	0	0	0	0	0	0	0	0	0	0	0	0	0	0	0	0	0	0	0	0	0	0	0	0	0	0	0	0	0	0	0	0	0	0	0	0	330.2076282126857	330.2076282126857	330.2076282126857	330.2076282126857	330.2076282126857	330.2076282126857	330.2076282126857	330.2076282126857	330.2076282126857	330.2076282126857	330.2076282126857	330.2076282126857	330.2076282126857
Sample97	0	0	0	0	0	0	0	0	0	0	0	0	0	0	0	0	0	0	0	0	0	0	0	0	0	0	0	13.731565642544622	13.731565642544622	13.731565642544622	13.731565642544622	13.731565642544622	13.731565642544622	13.731565642544622	13.731565642544622	13.731565642544622	13.731565642544622	13.731565642544622	13.731565642544622	155.55127437525954	155.55127437525954	155.55127437525954	155.55127437525954	155.55127437525954	155.55127437525954	155.55127437525954	155.55127437525954	155.55127437525954	155.55127437525954
Sample98	241.8713743988631	241.8713743988631	241.8713743988631	241.8713743988631	241.8713743988631	241.8713743988631	241.8713743988631	241.8713743988631	241.8713743988631	241.8713743988631	241.8713743988631	241.8713743988631	241.8713743988631	241.8713743988631	241.8713743988631	241.8713743988631	241.8713743988631	241.8713743988631	241.8713743988631	241.8713743988631	241.8713743988631	241.8713743988631	241.8713743988631	241.8713743988631	241.8713743988631	241.8713743988631	241.8713743988631	241.8713743988631	241.8713743988631	241.8713743988631	241.8713743988631	241.8713743988631	241.8713743988631	241.8713743988631	241.8713743988631	241.8713743988631	241.8713743988631	241.8713743988631	241.8713743988631	241.8713743988631	241.8713743988631	241.8713743988631	241.8713743988631	241.8713743988631	241.8713743988631	241.8713743988631	241.8713743988631	241.8713743988631	241.8713743988631
Sample99	132.97456286042225	132.97456286042225	132.97456286042225	132.97456286042225	132.97456286042225	132.97456286042225	132.97456286042225	132.97456286042225	132.97456286042225	132.97456286042225	132.97456286042225	132.97456286042225	132.97456286042225	132.97456286042225	132.97456286042225	132.97456286042225	132.97456286042225	132.97456286042225	132.97456286042225	132.97456286042225	132.97456286042225	132.97456286042225	132.97456286042225	132.97456286042225	132.97456286042225	132.97456286042225	132.97456286042225	132.97456286042225	132.97456286042225	132.97456286042225	132.97456286042225	132.97456286042225	132.97456286042225	132.97456286042225	132.97456286042225	132.97456286042225	132.97456286042225	132.97456286042225	132.97456286042225	132.97456286042225	132.97456286042225	132.97456286042225	132.97456286042225	132.97456286042225	132.97456286042225	132.97456286042225	132.97456286042225	132.97456286042225	132.97456286042225
Sample100	163.6172718470007	163.6172718470007	163.6172718470007	163.6172718470007	163.6172718470007	163.6172718470007	163.6172718470007	163.6172718470007	163.6172718470007	163.6172718470007	163.6172718470007	163.6172718470007	163.6172718470007	163.6172718470007	163.6172718470007	163.6172718470007	163.6172718470007	163.6172718470007	163.6172718470007	163.6172718470007	163.6172718470007	163.6172718470007	163.6172718470007	163.6172718470007	163.6172718470007	163.6172718470007	163.6172718470007	163.6172718470007	163.6172718470007	163.6172718470007	163.6172718470007	163.6172718470007	163.6172718470007	163.6172718470007	163.6172718470007	163.6172718470007	163.6172718470007	163.6172718470007	163.6172718470007	163.6172718470007	163.6172718470007	163.6172718470007	163.6172718470007	163.6172718470007	163.6172718470007	163.6172718470007	163.6172718470007	163.6172718470007	163.6172718470007
Sample101	0	0	0	0	0	0	0	0	0	0	0	0	0	0	0	0	0	0	0	0	0	0	0	0	0	0	0	0	0	0	0	0	0	0	0	0	0	0	0	0	0	0	0	0	0	0	0	0	0
Sample102	0	0	0	0	0	0	0	0	0	0	0	0	0	0	0	0	0	0	0	0	0	0	0	0	0	0	0	0	0	0	0	0	73.06634542234434	73.06634542234434	73.06634542234434	73.06634542234434	73.06634542234434	73.06634542234434	73.06634542234434	73.06634542234434	73.06634542234434	73.06634542234434	73.06634542234434	73.06634542234434	73.06634542234434	73.06634542234434	73.06634542234434	73.06634542234434	73.06634542234434
Sample103	28.078069138045507	28.078069138045507	28.078069138045507	28.078069138045507	28.078069138045507	28.078069138045507	28.078069138045507	28.078069138045507	28.078069138045507	28.078069138045507	28.078069138045507	28.078069138045507	28.078069138045507	28.078069138045507	28.078069138045507	28.078069138045507	28.078069138045507	28.078069138045507	28.078069138045507	28.078069138045507	28.078069138045507	28.078069138045507	28.078069138045507	28.078069138045507	28.078069138045507	28.078069138045507	28.078069138045507	28.078069138045507	28.078069138045507	28.078069138045507	28.078069138045507	28.078069138045507	28.078069138045507	28.078069138045507	28.078069138045507	28.078069138045507	28.078069138045507	28.078069138045507	28.078069138045507	28.078069138045507	28.078069138045507	28.078069138045507	28.078069138045507	28.078069138045507	28.078069138045507	28.078069138045507	28.078069138045507	28.078069138045507	28.078069138045507
Sample104	0	0	0	0	0	0	0	0	0	0	51.173640034846706	51.173640034846706	51.173640034846706	51.173640034846706	51.173640034846706	51.173640034846706	51.173640034846706	51.173640034846706	51.173640034846706	51.173640034846706	51.173640034846706	51.173640034846706	51.173640034846706	51.173640034846706	51.173640034846706	51.173640034846706	51.173640034846706	51.173640034846706	51.173640034846706	51.173640034846706	51.173640034846706	51.173640034846706	51.173640034846706	51.173640034846706	51.173640034846706	51.173640034846706	51.173640034846706	51.173640034846706	51.173640034846706	51.173640034846706	51.173640034846706	51.173640034846706	51.173640034846706	51.173640034846706	51.173640034846706	51.173640034846706	51.173640034846706	51.173640034846706	51.173640034846706
Sample105	0	0	0	0	0	0	0	0	0	0	0	0	0	0	0	0	0	0	0	0	0	0	0	0	0	0	0	0	0	0	0	0	0	0	0	0	0	0	0	0	0	0	0	0	0	0	0	0	0
Sample106	0	0	0	0	0	0	0	0	0	0	0	0	0	0	0	0	0	0	0	0	104.44392720180531	104.44392720180531	104.44392720180531	104.44392720180531	104.44392720180531	104.44392720180531	104.44392720180531	104.44392720180531	104.44392720180531	104.44392720180531	104.44392720180531	104.44392720180531	104.44392720180531	104.44392720180531	104.44392720180531	104.44392720180531	104.44392720180531	104.44392720180531	104.44392720180531	104.44392720180531	104.44392720180531	104.44392720180531	104.44392720180531	104.44392720180531	104.44392720180531	104.44392720180531	104.44392720180531	104.44392720180531	104.44392720180531
Sample107	134.88477820270188	134.88477820270188	134.88477820270188	134.88477820270188	134.88477820270188	134.88477820270188	134.88477820270188	134.88477820270188	134.88477820270188	134.88477820270188	134.88477820270188	134.88477820270188	134.88477820270188	134.88477820270188	134.88477820270188	134.88477820270188	134.88477820270188	134.88477820270188	134.88477820270188	134.88477820270188	134.88477820270188	134.88477820270188	134.88477820270188	134.88477820270188	134.88477820270188	134.88477820270188	134.88477820270188	134.88477820270188	134.88477820270188	134.88477820270188	134.88477820270188	134.88477820270188	134.88477820270188	134.88477820270188	134.88477820270188	134.88477820270188	134.88477820270188	134.88477820270188	134.88477820270188	134.88477820270188	134.88477820270188	134.88477820270188	134.88477820270188	134.88477820270188	134.88477820270188	134.88477820270188	134.88477820270188	134.88477820270188	134.88477820270188
Sample108	123.9027582667908	123.9027582667908	123.9027582667908	123.9027582667908	123.9027582667908	123.9027582667908	123.9027582667908	123.9027582667908	123.9027582667908	123.9027582667908	123.9027582667908	123.9027582667908	123.9027582667908	123.9027582667908	123.9027582667908	123.9027582667908	123.9027582667908	123.9027582667908	123.9027582667908	123.9027582667908	123.9027582667908	123.9027582667908	123.9027582667908	123.9027582667908	123.9027582667908	123.9027582667908	123.9027582667908	123.9027582667908	123.9027582667908	123.9027582667908	123.9027582667908	123.9027582667908	123.9027582667908	123.9027582667908	123.9027582667908	123.9027582667908	123.9027582667908	123.9027582667908	123.9027582667908	123.9027582667908	123.9027582667908	123.9027582667908	123.9027582667908	123.9027582667908	123.9027582667908	123.9027582667908	123.9027582667908	123.9027582667908	123.9027582667908
Sample109	0	0	0	0	0	0	0	0	0	0	0	0	0	0	0	0	0	0	0	0	0	0	0	0	0	0	0	0	0	0	0	0	0	0	0	0	0	0	0	0	0	0	0	0	0	5.679104465491748	5.679104465491748	5.679104465491748	104.67420068121677
Sample110	249.9986829465913	249.9986829465913	249.9986829465913	249.9986829465913	249.9986829465913	249.9986829465913	249.9986829465913	249.9986829465913	249.9986829465913	249.9986829465913	249.9986829465913	249.9986829465913	249.9986829465913	249.9986829465913	249.9986829465913	249.9986829465913	249.9986829465913	249.9986829465913	249.9986829465913	249.9986829465913	249.9986829465913	249.9986829465913	249.9986829465913	249.9986829465913	249.9986829465913	249.9986829465913	249.9986829465913	249.9986829465913	249.9986829465913	249.9986829465913	249.9986829465913	249.9986829465913	249.9986829465913	249.9986829465913	249.9986829465913	249.9986829465913	249.9986829465913	249.9986829465913	249.9986829465913	249.9986829465913	249.9986829465913	249.9986829465913	249.9986829465913	249.9986829465913	249.9986829465913	249.9986829465913	249.9986829465913	249.9986829465913	249.9986829465913
Sample111	0	0	0	0	0	0	0	0	0	0	0	0	0	0	0	0	0	0	0	0	0	0	0	0	0	0	0	0	0	0	0	0	0	0	0	0	0	0	0	0	0	0	0	0	0	0	0	0	0
Sample112	0	0	0	0	0	0	0	0	0	0	0	0	0	0	0	0	0	0	0	0	0	0	0	0	0	0	0	0	0	0	0	0	0	0	0	0	0	0	0	0	0	0	0	0	0	0	0	0	0
Sample113	0	0	0	0	0	0	0	0	0	0	0	0	0	0	0	0	0	0	0	0	0	0	0	0	0	0	0	0	0	0	0	0	0	0	0	0	0	0	0	0	0	0	0	0	9.931157105879464	9.931157105879464	9.931157105879464	9.931157105879464	9.931157105879464
Sample114	127.79866933905687	127.79866933905687	127.79866933905687	127.79866933905687	127.79866933905687	127.79866933905687	127.79866933905687	127.79866933905687	127.79866933905687	127.79866933905687	127.79866933905687	127.79866933905687	127.79866933905687	127.79866933905687	127.79866933905687	127.79866933905687	127.79866933905687	127.79866933905687	127.79866933905687	127.79866933905687	127.79866933905687	127.79866933905687	127.79866933905687	127.79866933905687	127.79866933905687	127.79866933905687	127.79866933905687	127.79866933905687	127.79866933905687	127.79866933905687	127.79866933905687	127.79866933905687	127.79866933905687	127.79866933905687	127.79866933905687	127.79866933905687	127.79866933905687	127.79866933905687	127.79866933905687	127.79866933905687	127.79866933905687	127.79866933905687	127.79866933905687	127.79866933905687	127.79866933905687	127.79866933905687	127.79866933905687	127.79866933905687	127.79866933905687
Sample115	108.33340381610014	108.33340381610014	108.33340381610014	108.33340381610014	108.33340381610014	108.33340381610014	108.33340381610014	108.33340381610014	108.33340381610014	108.33340381610014	108.33340381610014	108.33340381610014	108.33340381610014	108.33340381610014	108.33340381610014	108.33340381610014	108.33340381610014	108.33340381610014	108.33340381610014	108.33340381610014	108.33340381610014	108.33340381610014	108.33340381610014	108.33340381610014	108.33340381610014	108.33340381610014	108.33340381610014	108.33340381610014	108.33340381610014	108.33340381610014	108.33340381610014	108.33340381610014	108.33340381610014	108.33340381610014	108.33340381610014	108.33340381610014	108.33340381610014	108.33340381610014	108.33340381610014	108.33340381610014	108.33340381610014	108.33340381610014	108.33340381610014	108.33340381610014	108.33340381610014	108.33340381610014	108.33340381610014	108.33340381610014	108.33340381610014
Sample116	164.22786008283185	164.22786008283185	164.22786008283185	164.22786008283185	164.22786008283185	164.22786008283185	164.22786008283185	164.22786008283185	164.22786008283185	164.22786008283185	164.22786008283185	164.22786008283185	164.22786008283185	164.22786008283185	164.22786008283185	164.22786008283185	164.22786008283185	164.22786008283185	164.22786008283185	164.22786008283185	164.22786008283185	164.22786008283185	164.22786008283185	164.22786008283185	164.22786008283185	164.22786008283185	164.22786008283185	164.22786008283185	164.22786008283185	164.22786008283185	164.22786008283185	164.22786008283185	164.22786008283185	164.22786008283185	164.22786008283185	164.22786008283185	164.22786008283185	164.22786008283185	164.22786008283185	164.22786008283185	164.22786008283185	164.22786008283185	164.22786008283185	164.22786008283185	164.22786008283185	164.22786008283185	164.22786008283185	164.22786008283185	164.22786008283185
Sample117	114.45637820459841	114.45637820459841	114.45637820459841	114.45637820459841	114.45637820459841	114.45637820459841	114.45637820459841	114.45637820459841	114.45637820459841	114.45637820459841	114.45637820459841	114.45637820459841	114.45637820459841	114.45637820459841	114.45637820459841	114.45637820459841	114.45637820459841	114.45637820459841	114.45637820459841	114.45637820459841	114.45637820459841	114.45637820459841	114.45637820459841	114.45637820459841	114.45637820459841	114.45637820459841	114.45637820459841	114.45637820459841	114.45637820459841	114.45637820459841	114.45637820459841	114.45637820459841	114.45637820459841	114.45637820459841	114.45637820459841	114.45637820459841	114.45637820459841	114.45637820459841	114.45637820459841	114.45637820459841	114.45637820459841	114.45637820459841	114.45637820459841	114.45637820459841	114.45637820459841	114.45637820459841	114.45637820459841	114.45637820459841	114.45637820459841
Sample118	0	0	0	0	0	0	0	0	0	0	0	0	0	0	0	0	0	0	0	0	0	0	0	0	0	0	0	0	0	0	0	0	0	0	0	0	0	0	0	0	0	0	0	0	0	0	0	0	0
Sample119	0	0	0	0	0	0	0	0	0	0	0	0	0	0	0	0	0	0	0	0	0	0	0	0	0	0	0	0	0	0	0	0	0	0	0	0	0	0	0	45.51604021336896	45.51604021336896	45.51604021336896	45.51604021336896	125.88347887764264	125.88347887764264	125.88347887764264	125.88347887764264	125.88347887764264	125.88347887764264
Sample120	0	0	0	0	0	0	0	0	0	0	0	0	0	0	0	0	0	0	0	0	0	0	0	0	0	0	0	0	0	0	0	0	0	0	0	0	0	0	0	0	0	0	0	0	0	0	0	0	0
Sample121	0	0	0	0	0	0	0	0	0	0	0	0	0	0	0	0	0	0	0	0	0	0	0	0	0	0	0	0	0	0	0	0	0	0	0	0	0	0	0	0	0	0	96.33622359930015	96.33622359930015	96.33622359930015	96.33622359930015	96.33622359930015	96.33622359930015	96.33622359930015
Sample122	0	0	0	0	0	0	0	0	0	0	0	0	0	0	0	0	0	0	0	0	0	0	13.087658509079088	13.087658509079088	13.087658509079088	13.087658509079088	104.24693838694526	104.24693838694526	104.24693838694526	104.24693838694526	104.24693838694526	104.24693838694526	104.24693838694526	104.24693838694526	104.24693838694526	104.24693838694526	104.24693838694526	104.24693838694526	104.24693838694526	104.24693838694526	104.24693838694526	104.24693838694526	104.24693838694526	104.24693838694526	104.24693838694526	104.24693838694526	104.24693838694526	104.24693838694526	104.24693838694526
Sample123	263.57851751736246	263.57851751736246	263.57851751736246	263.57851751736246	263.57851751736246	263.57851751736246	263.57851751736246	263.57851751736246	263.57851751736246	263.57851751736246	263.57851751736246	263.57851751736246	263.57851751736246	263.57851751736246	263.57851751736246	263.57851751736246	263.57851751736246	263.57851751736246	263.57851751736246	263.57851751736246	263.57851751736246	263.57851751736246	263.57851751736246	263.57851751736246	263.57851751736246	263.57851751736246	263.57851751736246	263.57851751736246	263.57851751736246	263.57851751736246	263.57851751736246	263.57851751736246	263.57851751736246	263.57851751736246	263.57851751736246	263.57851751736246	263.57851751736246	263.57851751736246	263.57851751736246	263.57851751736246	263.57851751736246	263.57851751736246	263.57851751736246	263.57851751736246	263.57851751736246	263.57851751736246	263.57851751736246	263.57851751736246	263.57851751736246
Sample124	218.74486255936029	218.74486255936029	218.74486255936029	218.74486255936029	218.74486255936029	218.74486255936029	218.74486255936029	218.74486255936029	218.74486255936029	218.74486255936029	218.74486255936029	218.74486255936029	218.74486255936029	218.74486255936029	218.74486255936029	218.74486255936029	218.74486255936029	218.74486255936029	218.74486255936029	218.74486255936029	218.74486255936029	218.74486255936029	218.74486255936029	218.74486255936029	218.74486255936029	218.74486255936029	218.74486255936029	218.74486255936029	218.74486255936029	218.74486255936029	218.74486255936029	218.74486255936029	218.74486255936029	218.74486255936029	218.74486255936029	218.74486255936029	218.74486255936029	218.74486255936029	218.74486255936029	218.74486255936029	218.74486255936029	218.74486255936029	218.74486255936029	218.74486255936029	218.74486255936029	218.74486255936029	218.74486255936029	218.74486255936029	218.74486255936029
Sample125	0	0	0	0	0	0	0	0	0	0	0	0	0	0	0	0	0	0	0	0	0	0	0	0	0	0	0	0	0	0	0	0	0	0	0	0	0	0	0	0	125.62924410445038	125.62924410445038	125.62924410445038	125.62924410445038	125.62924410445038	125.62924410445038	125.62924410445038	125.62924410445038	125.62924410445038
Sample126	0	0	0	0	0	0	0	0	0	0	0	0	0	0	0	0	0	0	0	0	0	0	0	0	0	0	0	0	0	0	0	0	0	0	0	0	0	0	0	67.09109140564377	67.09109140564377	67.09109140564377	67.09109140564377	67.09109140564377	67.09109140564377	67.09109140564377	67.09109140564377	67.09109140564377	67.09109140564377
Sample127	0	0	0	0	0	0	0	0	0	0	0	0	0	0	0	0	0	0	0	0	0	0	0	0	0	0	0	0	0	0	0	0	0	0	0	78.34643947608019	78.34643947608019	78.34643947608019	78.34643947608019	78.34643947608019	78.34643947608019	78.34643947608019	78.34643947608019	78.34643947608019	78.34643947608019	78.34643947608019	78.34643947608019	78.34643947608019	78.34643947608019
Sample128	0	0	0	0	0	0	0	0	0	0	0	0	0	0	0	0	0	0	0	0	0	0	0	0	0	0	0	0	0	92.73235183727466	92.73235183727466	92.73235183727466	92.73235183727466	92.73235183727466	92.73235183727466	92.73235183727466	92.73235183727466	92.73235183727466	92.73235183727466	92.73235183727466	92.73235183727466	92.73235183727466	92.73235183727466	92.73235183727466	92.73235183727466	92.73235183727466	92.73235183727466	92.73235183727466	92.73235183727466
Sample129	0	0	0	0	0	0	0	0	0	0	0	0	0	0	0	0	0	0	0	0	0	0	0	0	0	111.75973474561847	111.75973474561847	111.75973474561847	111.75973474561847	111.75973474561847	111.75973474561847	111.75973474561847	111.75973474561847	111.75973474561847	111.75973474561847	111.75973474561847	111.75973474561847	111.75973474561847	111.75973474561847	111.75973474561847	111.75973474561847	111.75973474561847	111.75973474561847	111.75973474561847	111.75973474561847	111.75973474561847	111.75973474561847	111.75973474561847	111.75973474561847
Sample130	0	0	0	0	0	0	83.85733191888349	83.85733191888349	83.85733191888349	83.85733191888349	83.85733191888349	83.85733191888349	83.85733191888349	83.85733191888349	83.85733191888349	83.85733191888349	83.85733191888349	83.85733191888349	83.85733191888349	83.85733191888349	83.85733191888349	83.85733191888349	83.85733191888349	83.85733191888349	83.85733191888349	83.85733191888349	83.85733191888349	83.85733191888349	83.85733191888349	83.85733191888349	83.85733191888349	83.85733191888349	83.85733191888349	83.85733191888349	83.85733191888349	83.85733191888349	83.85733191888349	83.85733191888349	83.85733191888349	83.85733191888349	83.85733191888349	83.85733191888349	83.85733191888349	83.85733191888349	83.85733191888349	83.85733191888349	83.85733191888349	83.85733191888349	83.85733191888349
Sample131	46.05820210332967	46.05820210332967	46.05820210332967	46.05820210332967	46.05820210332967	46.05820210332967	46.05820210332967	46.05820210332967	46.05820210332967	46.05820210332967	46.05820210332967	46.05820210332967	46.05820210332967	46.05820210332967	46.05820210332967	46.05820210332967	46.05820210332967	46.05820210332967	46.05820210332967	46.05820210332967	46.05820210332967	46.05820210332967	46.05820210332967	46.05820210332967	46.05820210332967	46.05820210332967	46.05820210332967	46.05820210332967	46.05820210332967	46.05820210332967	46.05820210332967	46.05820210332967	46.05820210332967	46.05820210332967	46.05820210332967	46.05820210332967	46.05820210332967	46.05820210332967	46.05820210332967	46.05820210332967	46.05820210332967	46.05820210332967	46.05820210332967	46.05820210332967	46.05820210332967	46.05820210332967	46.05820210332967	46.05820210332967	46.05820210332967
Sample132	0	0	0	0	0	0	0	0	0	0	0	0	0	0	0	0	0	0	0	0	0	0	0	0	0	0	0	0	0	0	0	0	0	0	0	0	0	0	0	0	0	0	0	0	0	0	0	0	0
Sample133	140.33981341780725	140.33981341780725	140.33981341780725	140.33981341780725	140.33981341780725	140.33981341780725	140.33981341780725	140.33981341780725	140.33981341780725	140.33981341780725	140.33981341780725	140.33981341780725	140.33981341780725	140.33981341780725	140.33981341780725	140.33981341780725	140.33981341780725	140.33981341780725	140.33981341780725	140.33981341780725	140.33981341780725	140.33981341780725	140.33981341780725	140.33981341780725	140.33981341780725	140.33981341780725	140.33981341780725	140.33981341780725	140.33981341780725	140.33981341780725	140.33981341780725	140.33981341780725	140.33981341780725	140.33981341780725	140.33981341780725	140.33981341780725	140.33981341780725	140.33981341780725	140.33981341780725	140.33981341780725	140.33981341780725	140.33981341780725	140.33981341780725	140.33981341780725	140.33981341780725	140.33981341780725	140.33981341780725	140.33981341780725	140.33981341780725
Sample134	0	0	0	0	0	0	0	0	0	85.64818482527942	85.64818482527942	85.64818482527942	85.64818482527942	85.64818482527942	85.64818482527942	85.64818482527942	85.64818482527942	85.64818482527942	85.64818482527942	85.64818482527942	85.64818482527942	85.64818482527942	85.64818482527942	85.64818482527942	85.64818482527942	85.64818482527942	85.64818482527942	85.64818482527942	85.64818482527942	85.64818482527942	85.64818482527942	85.64818482527942	85.64818482527942	85.64818482527942	85.64818482527942	85.64818482527942	85.64818482527942	85.64818482527942	85.64818482527942	85.64818482527942	85.64818482527942	85.64818482527942	85.64818482527942	85.64818482527942	85.64818482527942	85.64818482527942	85.64818482527942	85.64818482527942	85.64818482527942
Sample135	0	0	0	0	0	0	0	0	0	0	0	0	0	0	0	0	0	0	0	0	0	0	0	0	0	0	0	0	0	0	0	0	0	0	0	0	0	0	0	0	0	144.83890400272213	144.83890400272213	144.83890400272213	144.83890400272213	144.83890400272213	144.83890400272213	144.83890400272213	144.83890400272213
Sample136	0	0	0	0	0	0	0	0	0	0	0	0	0	0	0	0	0	0	0	0	0	0	0	0	0	0	0	0	0	0	0	0	0	0	0	0	0	0	0	0	0	0	0	0	0	0	0	0	0
Sample137	0	0	0	0	0	0	0	0	0	0	0	0	0	0	0	0	0	0	0	0	0	0	0	0	0	0	0	0	0	0	0	0	0	0	0	0	0	0	0	0	0	0	0	0	113.56923820085245	113.56923820085245	113.56923820085245	113.56923820085245	113.56923820085245
Sample138	0	0	0	0	0	0	0	0	0	0	0	0	0	0	0	0	0	0	0	0	0	0	0	0	0	0	0	0	0	0	0	0	0	0	0	0	0	0	0	0	0	0	116.74141558405533	116.74141558405533	116.74141558405533	116.74141558405533	116.74141558405533	116.74141558405533	116.74141558405533
Sample139	0	0	0	0	0	0	0	0	0	0	0	0	0	0	0	0	0	0	0	0	0	0	0	0	0	0	0	0	0	0	0	0	0	0	0	0	0	0	0	0	0	0	0	0	0	0	0	0	0
Sample140	0	0	0	0	0	0	0	0	0	0	0	0	0	0	0	0	0	0	0	0	0	0	0	0	0	0	0	0	0	0	0	0	0	0	0	0	0	0	0	0	0	0	0	0	0	0	0	0	0
Sample141	93.5476384542985	93.5476384542985	93.5476384542985	93.5476384542985	93.5476384542985	93.5476384542985	93.5476384542985	93.5476384542985	93.5476384542985	93.5476384542985	93.5476384542985	93.5476384542985	93.5476384542985	93.5476384542985	93.5476384542985	93.5476384542985	93.5476384542985	93.5476384542985	93.5476384542985	93.5476384542985	93.5476384542985	93.5476384542985	93.5476384542985	93.5476384542985	93.5476384542985	93.5476384542985	93.5476384542985	93.5476384542985	93.5476384542985	93.5476384542985	93.5476384542985	93.5476384542985	93.5476384542985	93.5476384542985	93.5476384542985	93.5476384542985	93.5476384542985	93.5476384542985	93.5476384542985	93.5476384542985	93.5476384542985	93.5476384542985	93.5476384542985	93.5476384542985	93.5476384542985	93.5476384542985	93.5476384542985	93.5476384542985	93.5476384542985
Sample142	0	0	0	0	0	0	0	0	0	0	0	0	0	0	0	0	0	0	0	0	0	0	0	0	0	0	0	0	0	0	0	0	0	0	0	0	0	0	0	0	0	0	0	0	0	0	0	0	0
Sample143	0	0	0	0	0	0	0	0	0	0	0	0	0	0	0	0	0	0	0	0	0	0	0	0	0	0	0	0	0	0	0	0	0	29.186892163626474	29.186892163626474	29.186892163626474	29.186892163626474	179.5241252604242	179.5241252604242	179.5241252604242	179.5241252604242	179.5241252604242	179.5241252604242	179.5241252604242	179.5241252604242	179.5241252604242	179.5241252604242	179.5241252604242	179.5241252604242
Sample144	0	0	0	0	0	0	0	0	0	0	0	0	0	0	0	0	0	0	0	0	0	0	0	0	0	0	0	0	0	0	0	0	0	0	0	0	0	0	0	0	0	0	0	0	0	0	0	0	0
Sample145	0	0	0	0	0	0	0	0	0	0	0	0	0	0	0	0	0	0	0	0	0	0	0	0	0	0	0	0	0	0	0	0	0	0	0	0	0	0	0	0	0	0	0	0	0	0	0	0	0
Sample146	0	0	0	0	0	0	0	0	0	0	0	0	0	0	0	0	0	0	0	0	0	0	0	0	0	0	0	0	0	0	0	0	0	0	0	0	0	0	0	0	0	0	0	0	0	0	0	0	0
Sample147	0	0	0	0	0	0	0	0	0	0	0	0	0	0	0	0	0	0	0	0	0	0	0	0	0	0	0	0	0	0	0	0	0	0	0	0	0	0	0	0	0	0	0	0	0	0	0	0	0
Sample148	181.8603178321217	181.8603178321217	181.8603178321217	181.8603178321217	181.8603178321217	181.8603178321217	181.8603178321217	181.8603178321217	181.8603178321217	181.8603178321217	181.8603178321217	181.8603178321217	181.8603178321217	181.8603178321217	181.8603178321217	181.8603178321217	181.8603178321217	181.8603178321217	181.8603178321217	181.8603178321217	181.8603178321217	181.8603178321217	181.8603178321217	181.8603178321217	181.8603178321217	181.8603178321217	181.8603178321217	181.8603178321217	181.8603178321217	181.8603178321217	181.8603178321217	181.8603178321217	181.8603178321217	181.8603178321217	181.8603178321217	181.8603178321217	181.8603178321217	181.8603178321217	181.8603178321217	181.8603178321217	181.8603178321217	181.8603178321217	181.8603178321217	181.8603178321217	181.8603178321217	181.8603178321217	181.8603178321217	181.8603178321217	181.8603178321217
Sample149	160.72160380384136	160.72160380384136	160.72160380384136	160.72160380384136	160.72160380384136	160.72160380384136	160.72160380384136	160.72160380384136	160.72160380384136	160.72160380384136	160.72160380384136	160.72160380384136	160.72160380384136	160.72160380384136	160.72160380384136	160.72160380384136	160.72160380384136	160.72160380384136	160.72160380384136	160.72160380384136	160.72160380384136	160.72160380384136	160.72160380384136	160.72160380384136	160.72160380384136	160.72160380384136	160.72160380384136	160.72160380384136	160.72160380384136	160.72160380384136	160.72160380384136	160.72160380384136	160.72160380384136	160.72160380384136	160.72160380384136	160.72160380384136	160.72160380384136	160.72160380384136	160.72160380384136	160.72160380384136	160.72160380384136	160.72160380384136	160.72160380384136	160.72160380384136	160.72160380384136	160.72160380384136	160.72160380384136	160.72160380384136	160.72160380384136
Sample150	0	0	0	0	0	0	0	0	0	0	0	0	0	0	0	0	0	0	0	0	0	0	0	0	0	0	0	0	0	0	0	0	0	0	0	0	2.652863533756379	2.652863533756379	2.652863533756379	2.652863533756379	2.652863533756379	2.652863533756379	95.45427417584781	95.45427417584781	95.45427417584781	95.45427417584781	95.45427417584781	95.45427417584781	95.45427417584781
Sample151	0	0	0	0	0	0	0	0	0	0	0	0	0	0	0	0	0	0	0	0	0	0	0	0	0	0	0	0	0	0	0	0	0	0	0	0	0	0	0	0	0	0	0	0	0	0	0	0	0
Sample152	0	0	0	0	0	0	0	0	0	0	0	0	0	0	0	0	0	0	0	0	0	0	0	0	0	0	0	0	0	0	0	0	0	0	0	0	0	0	0	0	0	0	0	0	0	0	0	0	0
Sample153	100.033950619734	100.033950619734	100.033950619734	100.033950619734	100.033950619734	100.033950619734	100.033950619734	100.033950619734	100.033950619734	100.033950619734	100.033950619734	100.033950619734	100.033950619734	100.033950619734	100.033950619734	100.033950619734	100.033950619734	100.033950619734	100.033950619734	100.033950619734	100.033950619734	100.033950619734	100.033950619734	100.033950619734	100.033950619734	100.033950619734	100.033950619734	100.033950619734	100.033950619734	100.033950619734	100.033950619734	100.033950619734	100.033950619734	100.033950619734	100.033950619734	100.033950619734	100.033950619734	100.033950619734	100.033950619734	100.033950619734	100.033950619734	100.033950619734	100.033950619734	100.033950619734	100.033950619734	100.033950619734	100.033950619734	100.033950619734	100.033950619734
Sample154	0	0	0	0	0	0	0	0	0	0	0	0	0	0	0	0	0	0	0	0	0	0	0	0	0	0	0	0	0	0	0	0	0	0	0	0	0	0	0	0	0	0	0	0	0	0	0	0	0
Sample155	0	0	0	0	0	0	0	0	0	0	0	0	0	100.53080625237006	100.53080625237006	100.53080625237006	100.53080625237006	100.53080625237006	100.53080625237006	100.53080625237006	100.53080625237006	100.53080625237006	100.53080625237006	100.53080625237006	100.53080625237006	100.53080625237006	100.53080625237006	100.53080625237006	100.53080625237006	100.53080625237006	100.53080625237006	100.53080625237006	100.53080625237006	100.53080625237006	100.53080625237006	100.53080625237006	100.53080625237006	100.53080625237006	100.53080625237006	100.53080625237006	100.53080625237006	100.53080625237006	100.53080625237006	100.53080625237006	100.53080625237006	100.53080625237006	100.53080625237006	100.53080625237006	100.53080625237006
Sample156	123.8749196416028	123.8749196416028	123.8749196416028	123.8749196416028	123.8749196416028	123.8749196416028	123.8749196416028	123.8749196416028	123.8749196416028	123.8749196416028	123.8749196416028	123.8749196416028	123.8749196416028	123.8749196416028	123.8749196416028	123.8749196416028	123.8749196416028	123.8749196416028	123.8749196416028	123.8749196416028	123.8749196416028	123.8749196416028	123.8749196416028	123.8749196416028	123.8749196416028	123.8749196416028	123.8749196416028	123.8749196416028	123.8749196416028	123.8749196416028	123.8749196416028	123.8749196416028	123.8749196416028	123.8749196416028	123.8749196416028	123.8749196416028	123.8749196416028	123.8749196416028	123.8749196416028	123.8749196416028	123.8749196416028	123.8749196416028	123.8749196416028	123.8749196416028	123.8749196416028	123.8749196416028	123.8749196416028	123.8749196416028	123.8749196416028
Sample157	70.97464516576856	70.97464516576856	70.97464516576856	70.97464516576856	70.97464516576856	70.97464516576856	70.97464516576856	70.97464516576856	70.97464516576856	70.97464516576856	70.97464516576856	70.97464516576856	70.97464516576856	70.97464516576856	70.97464516576856	70.97464516576856	70.97464516576856	70.97464516576856	70.97464516576856	70.97464516576856	70.97464516576856	70.97464516576856	70.97464516576856	70.97464516576856	70.97464516576856	70.97464516576856	70.97464516576856	70.97464516576856	70.97464516576856	70.97464516576856	70.97464516576856	70.97464516576856	70.97464516576856	70.97464516576856	70.97464516576856	70.97464516576856	70.97464516576856	70.97464516576856	70.97464516576856	70.97464516576856	70.97464516576856	70.97464516576856	70.97464516576856	70.97464516576856	70.97464516576856	70.97464516576856	70.97464516576856	70.97464516576856	70.97464516576856
Sample158	0	0	0	0	0	0	0	0	0	0	0	0	0	0	0	0	0	0	0	0	0	0	0	0	0	0	0	0	0	0	0	0	0	0	0	0	0	0	0	0	33.03731772046138	33.03731772046138	33.03731772046138	33.03731772046138	33.03731772046138	33.03731772046138	33.03731772046138	33.03731772046138	33.03731772046138
Sample159	0	0	0	0	0	0	0	0	0	0	0	0	0	0	0	0	0	0	0	0	0	0	0	0	0	0	0	0	0	0	0	0	0	0	0	0	0	0	0	0	0	0	0	0	0	0	0	0	0
Sample160	0	0	0	0	0	0	0	0	0	0	0	0	0	0	0	0	0	0	0	0	0	0	0	0	0	0	0	0	0	0	0	0	0	0	0	0	0	0	0	0	0	0	0	0	0	0	0	0	0
Sample161	0	0	0	0	0	0	0	0	0	0	0	0	0	0	0	0	0	0	0	0	0	0	0	0	0	0	0	0	0	0	0	0	0	0	0	0	0	0	0	0	0	0	0	0	0	0	0	0	0
Sample162	0	0	0	0	0	0	0	0	0	0	0	0	0	0	0	0	0	0	0	0	0	0	0	0	0	0	0	0	0	0	0	0	0	0	0	0	0	0	0	0	0	0	0	0	0	0	0	0	0
Sample163	0	0	0	0	0	0	0	0	0	0	0	0	0	0	0	0	0	0	0	0	0	0	0	0	0	0	0	0	0	0	0	0	0	0	0	0	0	0	0	0	0	0	0	0	0	0	0	0	0
Sample164	0	0	0	0	0	0	0	0	0	0	0	0	0	0	0	0	0	0	0	0	0	0	0	0	0	0	0	0	0	0	0	0	0	0	0	0	0	0	0	0	0	0	0	0	0	0	0	0	0
Sample165	0	0	0	0	0	0	0	0	0	0	0	0	0	0	0	0	0	0	0	0	0	0	0	0	0	0	0	0	0	0	0	0	0	0	0	0	0	0	0	0	0	0	0	0	0	0	0	0	0
Sample166	0	0	0	0	0	0	0	0	0	0	0	0	0	0	0	0	0	0	0	0	0	0	0	0	0	0	0	0	0	0	129.37331196303492	129.37331196303492	129.37331196303492	129.37331196303492	129.37331196303492	129.37331196303492	129.37331196303492	129.37331196303492	129.37331196303492	129.37331196303492	129.37331196303492	129.37331196303492	129.37331196303492	129.37331196303492	129.37331196303492	129.37331196303492	129.37331196303492	129.37331196303492	129.37331196303492
Sample167	0	0	0	0	0	0	0	0	0	0	0	0	0	0	0	0	0	0	0	0	0	0	0	0	0	0	0	0	0	0	0	0	0	0	0	0	0	0	0	0	0	0	0	0	0	0	0	0	0
Sample168	0	0	0	0	0	0	0	0	0	0	0	0	0	0	0	0	0	0	0	0	0	0	0	0	0	0	0	0	0	0	0	0	0	0	0	0	0	0	0	0	0	0	0	0	0	0	0	0	0
Sample169	0	0	0	0	0	0	0	0	0	0	0	0	0	0	0	0	0	0	0	0	0	0	0	0	0	0	0	0	0	0	0	0	0	0	0	0	0	0	0	0	0	0	0	0	0	0	0	0	0
Sample170	0	0	0	0	0	0	0	0	0	0	0	0	0	0	0	0	0	0	0	0	0	0	0	0	0	0	0	0	0	0	0	0	0	0	0	0	0	0	0	0	0	0	0	0	0	0	0	0	0
Sample171	99.8452228910393	99.8452228910393	99.8452228910393	99.8452228910393	99.8452228910393	99.8452228910393	99.8452228910393	99.8452228910393	99.8452228910393	99.8452228910393	99.8452228910393	99.8452228910393	99.8452228910393	99.8452228910393	99.8452228910393	99.8452228910393	99.8452228910393	99.8452228910393	99.8452228910393	99.8452228910393	99.8452228910393	99.8452228910393	99.8452228910393	99.8452228910393	99.8452228910393	99.8452228910393	99.8452228910393	99.8452228910393	99.8452228910393	99.8452228910393	99.8452228910393	99.8452228910393	99.8452228910393	99.8452228910393	99.8452228910393	99.8452228910393	99.8452228910393	99.8452228910393	99.8452228910393	99.8452228910393	99.8452228910393	99.8452228910393	99.8452228910393	99.8452228910393	99.8452228910393	99.8452228910393	99.8452228910393	99.8452228910393	99.8452228910393
Sample172	0	0	0	0	0	0	0	0	0	0	0	0	0	0	0	0	0	0	0	0	0	0	0	0	0	0	0	0	0	0	0	0	0	0	0	0	0	0	0	0	0	0	0	77.63312890817987	77.63312890817987	77.63312890817987	77.63312890817987	77.63312890817987	77.63312890817987
Sample173	0	0	0	0	0	0	0	0	0	0	0	0	0	0	0	0	0	0	0	0	0	0	0	0	0	0	0	0	0	0	0	0	0	0	0	0	0	0	0	0	0	0	0	0	0	0	0	0	0
Sample174	0	0	0	0	0	0	0	0	0	0	0	0	0	0	0	0	0	0	0	0	0	0	0	0	0	0	0	0	0	0	0	0	0	0	0	0	0	0	0	0	0	0	0	0	0	0	0	0	0
Sample175	0	0	0	0	0	0	0	0	0	0	0	0	0	0	0	0	0	0	0	0	0	0	0	0	0	0	0	0	0	0	0	0	0	0	0	0	0	0	0	0	0	0	0	0	0	0	0	0	0
Sample176	0	0	0	0	0	0	0	0	0	0	0	0	0	0	0	0	0	0	0	0	0	0	0	0	0	0	0	0	0	0	0	0	0	0	0	0	0	0	0	0	0	0	0	0	0	0	0	0	0
Sample177	0	0	0	0	0	0	0	0	0	0	0	0	0	0	0	0	0	0	0	0	0	0	0	0	0	0	0	0	0	0	0	0	0	0	0	0	0	0	0	0	0	0	0	0	0	0	49.98316686253008	155.36007293588582	155.36007293588582
Sample178	0	161.37250204214521	161.37250204214521	161.37250204214521	161.37250204214521	161.37250204214521	161.37250204214521	161.37250204214521	161.37250204214521	161.37250204214521	161.37250204214521	161.37250204214521	161.37250204214521	161.37250204214521	161.37250204214521	161.37250204214521	161.37250204214521	161.37250204214521	161.37250204214521	161.37250204214521	161.37250204214521	161.37250204214521	161.37250204214521	161.37250204214521	161.37250204214521	161.37250204214521	161.37250204214521	161.37250204214521	161.37250204214521	161.37250204214521	161.37250204214521	161.37250204214521	161.37250204214521	161.37250204214521	161.37250204214521	161.37250204214521	161.37250204214521	161.37250204214521	161.37250204214521	161.37250204214521	161.37250204214521	161.37250204214521	161.37250204214521	161.37250204214521	161.37250204214521	161.37250204214521	161.37250204214521	161.37250204214521	161.37250204214521
Sample179	0	0	0	0	0	0	0	0	0	0	0	0	0	0	0	0	0	0	0	0	0	0	0	0	0	0	0	0	0	0	0	0	0	0	1.558214374700249	1.558214374700249	1.558214374700249	1.558214374700249	1.558214374700249	296.47640957442053	296.47640957442053	296.47640957442053	296.47640957442053	296.47640957442053	296.47640957442053	296.47640957442053	296.47640957442053	296.47640957442053	296.47640957442053
Sample180	0	0	0	0	0	0	0	0	0	0	0	0	0	0	0	0	0	0	0	0	0	0	0	0	0	0	0	0	0	0	0	0	0	0	0	0	0	0	0	0	0	0	0	0	170.5947738847749	170.5947738847749	170.5947738847749	170.5947738847749	170.5947738847749
Sample181	0	0	0	0	0	0	0	0	0	0	0	0	0	0	0	0	0	0	0	0	0	0	0	0	0	0	0	0	0	0	0	0	0	0	0	0	0	0	0	0	0	0	0	0	0	0	0	0	0
Sample182	0	0	0	0	0	0	0	0	0	0	0	0	0	0	0	0	0	0	0	0	0	0	0	0	0	0	0	0	0	0	0	0	0	0	0	0	0	0	0	0	0	0	0	0	0	0	0	0	0
Sample183	0	0	0	0	0	0	0	0	0	0	0	0	0	0	0	0	0	0	0	0	0	0	0	0	0	0	0	0	0	0	0	0	0	0	0	0	0	0	0	0	0	0	6.276990122310195	6.276990122310195	6.276990122310195	6.276990122310195	6.276990122310195	6.276990122310195	6.276990122310195
Sample184	0	0	0	0	0	0	0	0	0	0	0	0	0	0	0	0	0	0	0	0	0	0	0	0	0	0	0	0	0	0	0	0	0	0	0	0	0	0	0	0	0	18.096541273480145	18.096541273480145	18.096541273480145	18.096541273480145	18.096541273480145	18.096541273480145	18.560511901564954	18.560511901564954
Sample185	0	0	0	0	0	0	0	0	0	0	0	0	0	0	0	0	0	0	0	0	0	0	0	0	0	0	0	0	0	0	0	0	0	0	0	0	0	0	0	0	0	0	145.9920739593864	145.9920739593864	145.9920739593864	145.9920739593864	145.9920739593864	145.9920739593864	145.9920739593864
Sample186	0	0	0	0	0	0	0	0	0	0	0	0	0	0	0	0	0	0	0	0	0	0	0	0	0	0	0	0	0	0	0	0	0	0	0	0	0	0	0	0	0	0	0	0	0	0	0	0	0
Sample187	136.6894825144996	136.6894825144996	136.6894825144996	136.6894825144996	136.6894825144996	136.6894825144996	136.6894825144996	136.6894825144996	136.6894825144996	136.6894825144996	136.6894825144996	136.6894825144996	136.6894825144996	136.6894825144996	136.6894825144996	136.6894825144996	136.6894825144996	136.6894825144996	136.6894825144996	136.6894825144996	136.6894825144996	136.6894825144996	136.6894825144996	136.6894825144996	136.6894825144996	136.6894825144996	136.6894825144996	136.6894825144996	136.6894825144996	136.6894825144996	136.6894825144996	136.6894825144996	136.6894825144996	136.6894825144996	136.6894825144996	136.6894825144996	136.6894825144996	136.6894825144996	136.6894825144996	136.6894825144996	136.6894825144996	136.6894825144996	136.6894825144996	136.6894825144996	136.6894825144996	136.6894825144996	136.6894825144996	136.6894825144996	136.6894825144996
Sample188	0	0	0	0	0	0	0	0	0	0	0	0	0	0	0	0	0	0	0	0	0	0	0	0	0	0	0	0	0	0	0	0	0	0	0	0	0	0	0	0	0	0	0	0	0	0	0	0	0
Sample189	0	0	0	0	0	0	0	0	0	0	0	0	0	0	0	0	0	0	0	0	0	0	0	0	0	0	0	0	0	0	0	0	0	0	0	0	0	0	0	0	0	0	0	0	0	0	0	0	0
Sample190	0	0	0	0	0	0	0	0	0	0	0	0	0	0	0	0	0	0	0	0	0	0	0	0	0	0	0	0	0	0	0	0	0	0	0	0	0	0	0	0	0	0	0	0	0	0	0	0	0
Sample191	0	0	0	0	0	0	0	0	0	0	0	0	0	0	0	0	0	0	0	0	0	0	0	0	0	0	0	0	0	0	0	0	0	0	0	0	0	0	0	0	0	0	0	0	0	0	0	0	0
Sample192	0	0	0	0	0	0	0	0	0	0	0	0	0	0	0	0	0	0	0	0	0	0	0	0	0	0	0	0	0	0	0	0	0	0	0	0	0	0	0	0	0	0	0	0	0	0	0	0	0
Sample193	0	0	0	0	0	0	0	0	0	0	0	0	0	0	0	0	0	0	0	0	0	0	0	0	0	0	0	0	0	0	0	0	0	0	0	0	0	0	0	0	0	0	0	0	0	0	0	0	0
Sample194	0	0	0	0	0	0	0	0	0	0	0	0	0	0	0	0	0	0	0	0	0	0	155.17023784745743	155.17023784745743	155.17023784745743	155.17023784745743	155.17023784745743	155.17023784745743	155.17023784745743	155.17023784745743	155.17023784745743	155.17023784745743	155.17023784745743	155.17023784745743	155.17023784745743	155.17023784745743	155.17023784745743	155.17023784745743	155.17023784745743	155.17023784745743	155.17023784745743	155.17023784745743	155.17023784745743	155.17023784745743	155.17023784745743	155.17023784745743	155.17023784745743	155.17023784745743	155.17023784745743
Sample195	0	0	0	0	0	0	0	0	0	0	0	0	0	0	0	0	0	0	0	0	0	0	16.610481704481945	16.610481704481945	16.610481704481945	16.610481704481945	16.610481704481945	16.610481704481945	16.610481704481945	16.610481704481945	16.610481704481945	16.610481704481945	16.610481704481945	16.610481704481945	16.610481704481945	16.610481704481945	16.610481704481945	16.610481704481945	16.610481704481945	16.610481704481945	16.610481704481945	16.610481704481945	16.610481704481945	16.610481704481945	16.610481704481945	16.610481704481945	16.610481704481945	16.610481704481945	16.610481704481945
Sample196	109.3250333207431	109.3250333207431	109.3250333207431	109.3250333207431	109.3250333207431	109.3250333207431	109.3250333207431	109.3250333207431	109.3250333207431	109.3250333207431	109.3250333207431	109.3250333207431	109.3250333207431	109.3250333207431	109.3250333207431	109.3250333207431	109.3250333207431	109.3250333207431	109.3250333207431	109.3250333207431	109.3250333207431	109.3250333207431	109.3250333207431	109.3250333207431	109.3250333207431	109.3250333207431	109.3250333207431	109.3250333207431	109.3250333207431	109.3250333207431	109.3250333207431	109.3250333207431	109.3250333207431	109.3250333207431	109.3250333207431	109.3250333207431	109.3250333207431	109.3250333207431	109.3250333207431	109.3250333207431	109.3250333207431	109.3250333207431	109.3250333207431	109.3250333207431	109.3250333207431	109.3250333207431	109.3250333207431	109.3250333207431	109.3250333207431
Sample197	56.135819170004915	56.135819170004915	56.135819170004915	56.135819170004915	56.135819170004915	56.135819170004915	56.135819170004915	56.135819170004915	56.135819170004915	56.135819170004915	56.135819170004915	56.135819170004915	56.135819170004915	56.135819170004915	56.135819170004915	56.135819170004915	56.135819170004915	56.135819170004915	56.135819170004915	56.135819170004915	56.135819170004915	56.135819170004915	56.135819170004915	56.135819170004915	56.135819170004915	56.135819170004915	56.135819170004915	56.135819170004915	56.135819170004915	56.135819170004915	56.135819170004915	56.135819170004915	56.135819170004915	56.135819170004915	56.135819170004915	56.135819170004915	56.135819170004915	56.135819170004915	56.135819170004915	56.135819170004915	56.135819170004915	56.135819170004915	56.135819170004915	56.135819170004915	56.135819170004915	56.135819170004915	56.135819170004915	56.135819170004915	56.135819170004915
Sample198	112.66328662948234	112.66328662948234	112.66328662948234	112.66328662948234	112.66328662948234	112.66328662948234	112.66328662948234	112.66328662948234	112.66328662948234	112.66328662948234	112.66328662948234	112.66328662948234	112.66328662948234	112.66328662948234	112.66328662948234	112.66328662948234	112.66328662948234	112.66328662948234	112.66328662948234	112.66328662948234	112.66328662948234	112.66328662948234	112.66328662948234	112.66328662948234	112.66328662948234	112.66328662948234	112.66328662948234	112.66328662948234	112.66328662948234	112.66328662948234	112.66328662948234	112.66328662948234	112.66328662948234	112.66328662948234	112.66328662948234	112.66328662948234	112.66328662948234	112.66328662948234	112.66328662948234	112.66328662948234	112.66328662948234	112.66328662948234	112.66328662948234	112.66328662948234	112.66328662948234	112.66328662948234	112.66328662948234	112.66328662948234	112.66328662948234
Sample199	109.29075705722681	109.29075705722681	109.29075705722681	109.29075705722681	109.29075705722681	109.29075705722681	109.29075705722681	109.29075705722681	109.29075705722681	109.29075705722681	109.29075705722681	109.29075705722681	109.29075705722681	109.29075705722681	109.29075705722681	109.29075705722681	109.29075705722681	109.29075705722681	109.29075705722681	109.29075705722681	109.29075705722681	109.29075705722681	109.29075705722681	109.29075705722681	109.29075705722681	109.29075705722681	109.29075705722681	109.29075705722681	109.29075705722681	109.29075705722681	109.29075705722681	109.29075705722681	109.29075705722681	109.29075705722681	109.29075705722681	109.29075705722681	109.29075705722681	109.29075705722681	109.29075705722681	109.29075705722681	109.29075705722681	109.29075705722681	109.29075705722681	109.29075705722681	109.29075705722681	109.29075705722681	109.29075705722681	109.29075705722681	109.29075705722681
Sample200	174.77320452722628	174.77320452722628	174.77320452722628	174.77320452722628	174.77320452722628	174.77320452722628	174.77320452722628	174.77320452722628	174.77320452722628	174.77320452722628	174.77320452722628	174.77320452722628	174.77320452722628	174.77320452722628	174.77320452722628	174.77320452722628	174.77320452722628	174.77320452722628	174.77320452722628	174.77320452722628	174.77320452722628	174.77320452722628	174.77320452722628	174.77320452722628	174.77320452722628	174.77320452722628	174.77320452722628	174.77320452722628	174.77320452722628	174.77320452722628	174.77320452722628	174.77320452722628	174.77320452722628	174.77320452722628	174.77320452722628	174.77320452722628	174.77320452722628	174.77320452722628	174.77320452722628	174.77320452722628	174.77320452722628	174.77320452722628	174.77320452722628	174.77320452722628	174.77320452722628	174.77320452722628	174.77320452722628	174.77320452722628	174.77320452722628
Sample201	0	0	0	0	0	0	0	0	0	0	0	0	0	0	0	0	0	0	0	0	0	78.28985624734374	78.28985624734374	78.28985624734374	78.28985624734374	78.28985624734374	78.28985624734374	78.28985624734374	78.28985624734374	78.28985624734374	78.28985624734374	78.28985624734374	78.28985624734374	78.28985624734374	78.28985624734374	78.28985624734374	78.28985624734374	78.28985624734374	78.28985624734374	78.28985624734374	78.28985624734374	78.28985624734374	78.28985624734374	78.28985624734374	78.28985624734374	78.28985624734374	78.28985624734374	78.28985624734374	78.28985624734374
Sample202	0	0	0	0	0	0	0	0	0	0	0	0	0	0	0	0	0	0	0	0	0	0	0	0	0	0	0	0	0	0	0	0	0	0	0	0	0	0	0	0	0	0	0	0	0	0	0	0	0
Sample203	0	0	0	0	0	0	0	0	0	0	0	0	0	0	0	0	0	0	0	0	0	0	0	0	0	0	0	0	0	0	0	0	0	0	0	0	0	0	0	0	0	0	0	0	0	0	0	0	0
Sample204	0	0	0	0	0	0	0	0	0	0	0	0	0	0	0	0	0	0	0	0	0	0	0	0	0	0	0	0	0	0	0	0	0	0	0	0	0	0	0	0	0	0	0	0	0	0	0	0	0
Sample205	0	0	0	0	0	0	0	0	0	0	0	0	0	0	0	0	0	0	0	0	0	0	0	0	0	0	0	0	0	0	0	0	0	0	0	0	0	0	0	0	0	0	0	0	0	0	0	0	0
Sample206	0	0	0	0	0	0	0	0	0	0	0	0	0	0	0	0	0	0	0	0	0	0	0	0	0	0	0	0	0	0	0	0	0	0	0	0	0	0	0	0	0	0	0	0	0	0	0	4.910714884258389	4.910714884258389
Sample207	0	0	0	0	0	0	0	0	0	0	0	0	0	0	0	0	0	0	0	0	0	0	0	0	0	0	0	0	0	0	0	0	0	0	0	0	0	0	0	0	0	0	0	0	0	0	0	0	0
Sample208	0	0	0	0	0	0	0	0	0	0	0	0	0	0	0	0	0	0	0	0	0	0	0	0	0	0	0	0	0	0	0	0	0	0	0	0	0	0	0	0	0	0	0	0	0	0	0	0	0
Sample209	0	0	0	0	0	0	0	0	0	0	0	0	0	0	0	0	0	0	0	0	0	0	0	0	0	0	0	0	0	0	0	0	0	0	0	0	0	0	0	0	0	0	0	0	0	0	0	0	0
Sample210	0	0	0	0	0	0	0	0	0	0	0	0	0	0	0	0	0	0	0	0	0	0	0	0	0	0	0	0	0	0	0	0	0	0	0	0	0	0	0	0	0	0	0	0	0	0	0	0	0
Sample211	0	0	0	0	0	0	0	0	0	0	0	0	0	0	0	0	0	0	0	0	0	0	0	0	0	0	0	0	0	0	0	0	0	0	0	0	0	0	0	0	0	0	0	0	0	0	0	0	0
Sample212	0	0	0	0	0	0	0	0	0	0	0	0	0	0	0	0	0	0	0	0	0	0	0	0	0	0	0	0	0	0	0	0	0	0	0	0	0	0	0	0	0	0	0	0	0	0	0	0	0
Sample213	0	0	0	0	0	0	0	0	0	0	0	0	0	0	0	0	0	0	0	0	0	0	0	0	0	0	0	0	0	0	0	0	0	0	0	0	0	0	0	0	0	0	0	0	0	0	0	0	0
Sample214	0	0	0	0	0	0	0	0	0	0	0	0	0	0	0	0	0	0	0	0	0	0	0	0	0	0	0	0	0	0	0	0	0	0	0	0	0	0	0	0	0	0	0	0	0	0	0	0	0
Sample215	0	46.0906564893766	46.0906564893766	46.0906564893766	46.0906564893766	46.0906564893766	46.0906564893766	46.0906564893766	46.0906564893766	46.0906564893766	46.0906564893766	46.0906564893766	46.0906564893766	46.0906564893766	46.0906564893766	46.0906564893766	46.0906564893766	46.0906564893766	46.0906564893766	46.0906564893766	46.0906564893766	46.0906564893766	46.0906564893766	46.0906564893766	46.0906564893766	46.0906564893766	46.0906564893766	46.0906564893766	46.0906564893766	46.0906564893766	46.0906564893766	46.0906564893766	46.0906564893766	46.0906564893766	46.0906564893766	46.0906564893766	46.0906564893766	46.0906564893766	46.0906564893766	46.0906564893766	46.0906564893766	46.0906564893766	46.0906564893766	46.0906564893766	46.0906564893766	46.0906564893766	46.0906564893766	46.0906564893766	46.0906564893766
Sample216	0	0	0	0	0	0	0	0	0	0	0	0	0	0	0	0	0	0	0	0	0	0	0	0	0	0	0	0	0	0	0	0	0	0	0	0	0	0	0	0	0	0	0	0	0	0	0	0	43.19752828308199
Sample217	0	0	0	0	0	0	0	0	0	0	0	0	0	0	0	0	0	0	0	0	0	0	0	0	0	0	0	0	0	0	0	0	0	0	0	0	0	0	0	0	0	0	0	0	0	0	0	0	0
Sample218	0	0	0	0	0	0	0	0	0	0	0	0	0	0	0	0	0	0	0	0	0	0	0	0	0	0	0	0	0	0	0	0	0	0	0	0	0	0	0	0	0	0	0	0	0	0	0	0	0
Sample219	0	0	0	0	0	0	0	0	0	0	0	0	0	0	0	0	0	0	0	0	0	0	0	0	0	0	0	0	0	0	0	0	0	0	0	0	0	0	0	0	0	0	0	0	0	121.53352369017263	121.53352369017263	121.53352369017263	121.53352369017263
Sample220	127.87013450183014	127.87013450183014	127.87013450183014	127.87013450183014	127.87013450183014	127.87013450183014	127.87013450183014	127.87013450183014	127.87013450183014	127.87013450183014	127.87013450183014	127.87013450183014	127.87013450183014	127.87013450183014	127.87013450183014	127.87013450183014	127.87013450183014	127.87013450183014	127.87013450183014	127.87013450183014	127.87013450183014	127.87013450183014	127.87013450183014	127.87013450183014	127.87013450183014	127.87013450183014	127.87013450183014	127.87013450183014	127.87013450183014	127.87013450183014	127.87013450183014	127.87013450183014	127.87013450183014	127.87013450183014	127.87013450183014	127.87013450183014	127.87013450183014	127.87013450183014	127.87013450183014	127.87013450183014	127.87013450183014	127.87013450183014	127.87013450183014	127.87013450183014	127.87013450183014	127.87013450183014	127.87013450183014	127.87013450183014	127.87013450183014
Sample221	87.8222647518514	87.8222647518514	87.8222647518514	87.8222647518514	87.8222647518514	87.8222647518514	87.8222647518514	87.8222647518514	87.8222647518514	87.8222647518514	87.8222647518514	87.8222647518514	87.8222647518514	87.8222647518514	87.8222647518514	87.8222647518514	87.8222647518514	87.8222647518514	87.8222647518514	87.8222647518514	87.8222647518514	87.8222647518514	87.8222647518514	87.8222647518514	87.8222647518514	87.8222647518514	87.8222647518514	87.8222647518514	87.8222647518514	87.8222647518514	87.8222647518514	87.8222647518514	87.8222647518514	87.8222647518514	87.8222647518514	87.8222647518514	87.8222647518514	87.8222647518514	87.8222647518514	87.8222647518514	87.8222647518514	87.8222647518514	87.8222647518514	87.8222647518514	87.8222647518514	87.8222647518514	87.8222647518514	87.8222647518514	87.8222647518514
Sample222	0	0	0	0	0	0	0	0	0	0	0	0	0	0	0	0	0	0	0	0	0	0	0	0	0	0	0	0	0	0	0	0	0	0	0	0	0	0	0	0	0	0	0	0	0	0	0	0	0
Sample223	0	0	0	0	0	0	0	0	0	0	0	0	0	0	0	0	0	0	0	0	0	0	0	0	0	0	0	0	0	0	0	0	0	0	0	0	0	0	0	0	0	0	0	0	0	0	0	0	0
Sample224	0	0	0	0	0	0	0	0	0	0	0	0	0	0	0	0	0	0	0	0	0	0	0	0	0	0	0	0	0	0	0	0	0	0	0	0	0	0	0	0	0	0	0	0	0	0	0	0	0
Sample225	72.1315729153752	72.1315729153752	72.1315729153752	72.1315729153752	72.1315729153752	72.1315729153752	72.1315729153752	72.1315729153752	72.1315729153752	72.1315729153752	72.1315729153752	72.1315729153752	72.1315729153752	72.1315729153752	72.1315729153752	72.1315729153752	72.1315729153752	72.1315729153752	72.1315729153752	72.1315729153752	72.1315729153752	72.1315729153752	72.1315729153752	72.1315729153752	72.1315729153752	72.1315729153752	72.1315729153752	72.1315729153752	72.1315729153752	72.1315729153752	72.1315729153752	72.1315729153752	72.1315729153752	72.1315729153752	72.1315729153752	72.1315729153752	72.1315729153752	72.1315729153752	72.1315729153752	72.1315729153752	72.1315729153752	72.1315729153752	72.1315729153752	72.1315729153752	72.1315729153752	72.1315729153752	72.1315729153752	72.1315729153752	72.1315729153752
Sample226	80.2235092366319	80.2235092366319	80.2235092366319	80.2235092366319	80.2235092366319	80.2235092366319	80.2235092366319	80.2235092366319	80.2235092366319	80.2235092366319	80.2235092366319	80.2235092366319	80.2235092366319	80.2235092366319	80.2235092366319	80.2235092366319	80.2235092366319	80.2235092366319	80.2235092366319	80.2235092366319	80.2235092366319	80.2235092366319	80.2235092366319	80.2235092366319	80.2235092366319	80.2235092366319	80.2235092366319	80.2235092366319	80.2235092366319	80.2235092366319	80.2235092366319	80.2235092366319	80.2235092366319	80.2235092366319	80.2235092366319	80.2235092366319	80.2235092366319	80.2235092366319	80.2235092366319	80.2235092366319	80.2235092366319	80.2235092366319	80.2235092366319	80.2235092366319	80.2235092366319	80.2235092366319	80.2235092366319	80.2235092366319	80.2235092366319
Sample227	104.6502756017758	104.6502756017758	104.6502756017758	104.6502756017758	104.6502756017758	104.6502756017758	104.6502756017758	104.6502756017758	104.6502756017758	104.6502756017758	104.6502756017758	104.6502756017758	104.6502756017758	104.6502756017758	104.6502756017758	104.6502756017758	104.6502756017758	104.6502756017758	104.6502756017758	104.6502756017758	104.6502756017758	104.6502756017758	104.6502756017758	104.6502756017758	104.6502756017758	104.6502756017758	104.6502756017758	104.6502756017758	104.6502756017758	104.6502756017758	104.6502756017758	104.6502756017758	104.6502756017758	104.6502756017758	104.6502756017758	104.6502756017758	104.6502756017758	104.6502756017758	104.6502756017758	104.6502756017758	104.6502756017758	104.6502756017758	104.6502756017758	104.6502756017758	104.6502756017758	104.6502756017758	104.6502756017758	104.6502756017758	104.6502756017758
Sample228	0	0	0	0	0	0	0	0	0	0	0	0	0	0	0	105.71960092003722	105.71960092003722	105.71960092003722	105.71960092003722	105.71960092003722	105.71960092003722	105.71960092003722	105.71960092003722	105.71960092003722	105.71960092003722	105.71960092003722	105.71960092003722	105.71960092003722	105.71960092003722	105.71960092003722	105.71960092003722	105.71960092003722	105.71960092003722	105.71960092003722	105.71960092003722	105.71960092003722	105.71960092003722	105.71960092003722	105.71960092003722	105.71960092003722	105.71960092003722	105.71960092003722	105.71960092003722	105.71960092003722	105.71960092003722	105.71960092003722	105.71960092003722	105.71960092003722	105.71960092003722
Sample229	0	0	0	0	0	0	0	0	0	0	0	0	0	0	0	0	0	0	0	0	0	0	0	0	0	0	0	0	0	0	0	0	0	0	0	0	0	108.40126449088251	108.40126449088251	108.40126449088251	108.40126449088251	108.40126449088251	108.40126449088251	108.40126449088251	108.40126449088251	108.40126449088251	108.40126449088251	108.40126449088251	108.40126449088251
Sample230	0	0	0	0	0	0	0	0	0	0	0	0	0	0	0	0	0	0	0	0	0	0	0	0	0	0	0	0	0	0	0	0	0	0	0	0	0	0	0	0	0	0	0	0	0	0	0	0	0
Sample231	0	0	0	0	0	0	0	0	0	0	0	0	0	0	0	0	0	0	0	0	0	0	0	0	0	0	0	0	0	0	0	0	0	0	0	0	0	0	0	0	0	0	0	0	0	0	0	0	0
Sample232	0	0	0	0	0	0	0	0	0	0	0	0	0	0	0	0	0	0	0	0	0	0	0	0	0	0	0	0	0	0	0	0	0	0	0	0	0	0	0	0	0	0	0	0	0	0	0	0	0
Sample233	82.72058865556299	82.72058865556299	82.72058865556299	82.72058865556299	82.72058865556299	82.72058865556299	82.72058865556299	82.72058865556299	82.72058865556299	82.72058865556299	82.72058865556299	82.72058865556299	82.72058865556299	82.72058865556299	82.72058865556299	82.72058865556299	82.72058865556299	82.72058865556299	82.72058865556299	82.72058865556299	82.72058865556299	82.72058865556299	82.72058865556299	82.72058865556299	82.72058865556299	82.72058865556299	82.72058865556299	82.72058865556299	82.72058865556299	82.72058865556299	82.72058865556299	82.72058865556299	82.72058865556299	82.72058865556299	82.72058865556299	82.72058865556299	82.72058865556299	82.72058865556299	82.72058865556299	82.72058865556299	82.72058865556299	82.72058865556299	82.72058865556299	82.72058865556299	82.72058865556299	82.72058865556299	82.72058865556299	82.72058865556299	82.72058865556299
Sample234	0	0	0	0	0	0	0	0	0	0	0	0	0	0	0	0	0	0	0	0	0	0	0	0	0	0	0	0	0	0	0	0	0	0	0	0	37.38250447662127	37.38250447662127	37.38250447662127	37.38250447662127	37.38250447662127	37.38250447662127	37.38250447662127	37.38250447662127	37.38250447662127	37.38250447662127	37.38250447662127	37.38250447662127	37.38250447662127
Sample235	0	0	0	0	0	0	0	0	0	0	0	0	0	0	0	0	0	0	37.09863196261368	37.09863196261368	37.09863196261368	37.09863196261368	37.09863196261368	37.09863196261368	37.09863196261368	37.09863196261368	37.09863196261368	37.09863196261368	37.09863196261368	37.09863196261368	37.09863196261368	37.09863196261368	37.09863196261368	37.09863196261368	37.09863196261368	37.09863196261368	37.09863196261368	37.09863196261368	37.09863196261368	37.09863196261368	37.09863196261368	37.09863196261368	37.09863196261368	37.09863196261368	37.09863196261368	37.09863196261368	37.09863196261368	37.09863196261368	37.09863196261368
Sample236	0	0	0	0	0	0	0	0	0	0	0	0	0	0	0	0	0	0	0	0	0	0	0	0	0	0	0	0	0	0	0	0	0	0	0	0	0	0	0	0	0	0	0	0	0	0	0	18.440373228846713	18.440373228846713
Sample237	0	0	0	0	0	0	0	0	0	0	0	0	0	0	0	0	0	0	0	0	0	0	0	0	0	0	0	0	0	0	0	0	0	0	0	0	0	0	0	0	0	0	0	0	0	0	0	0	0
Sample238	0	0	0	0	0	0	0	0	0	0	0	0	0	0	0	0	0	0	0	0	0	0	0	0	0	0	0	0	0	0	0	0	0	0	0	0	0	0	0	0	0	0	0	0	0	0	0	0	0
Sample239	0	0	0	0	0	0	0	0	0	0	0	0	0	0	0	0	0	0	0	0	0	0	0	0	0	0	0	0	0	0	0	0	0	0	0	0	0	0	0	0	0	0	0	0	0	0	0	0	0
Sample240	0	0	0	0	0	0	0	0	0	0	0	0	0	0	0	0	0	0	0	0	0	0	0	0	0	0	0	0	0	0	0	0	0	0	0	0	49.44603564749529	49.44603564749529	49.44603564749529	49.44603564749529	49.44603564749529	49.44603564749529	49.44603564749529	49.44603564749529	49.44603564749529	49.44603564749529	49.44603564749529	49.44603564749529	49.44603564749529
Sample241	0	0	0	0	0	0	0	0	0	0	0	0	0	0	0	0	0	0	0	33.85477790839305	33.85477790839305	33.85477790839305	33.85477790839305	33.85477790839305	33.85477790839305	33.85477790839305	33.85477790839305	33.85477790839305	33.85477790839305	33.85477790839305	33.85477790839305	33.85477790839305	33.85477790839305	33.85477790839305	33.85477790839305	33.85477790839305	33.85477790839305	33.85477790839305	33.85477790839305	33.85477790839305	33.85477790839305	33.85477790839305	33.85477790839305	33.85477790839305	33.85477790839305	33.85477790839305	33.85477790839305	33.85477790839305	33.85477790839305
Sample242	0	0	0	0	0	0	0	0	0	0	0	0	0	0	0	0	0	0	0	0	0	0	0	0	0	0	0	0	0	0	0	0	0	0	0	0	0	0	0	0	0	0	0	0	11.772864988619572	11.772864988619572	11.772864988619572	11.772864988619572	11.772864988619572
Sample243	0	0	0	0	0	0	0	0	0	0	0	0	0	0	0	0	0	0	0	0	0	0	0	0	0	101.5659697707606	101.5659697707606	101.5659697707606	101.5659697707606	101.5659697707606	101.5659697707606	101.5659697707606	101.5659697707606	101.5659697707606	101.5659697707606	101.5659697707606	101.5659697707606	101.5659697707606	101.5659697707606	101.5659697707606	101.5659697707606	101.5659697707606	101.5659697707606	101.5659697707606	101.5659697707606	101.5659697707606	101.5659697707606	101.5659697707606	101.5659697707606
Sample244	0	0	0	0	0	0	0	0	0	0	0	0	0	0	0	0	0	0	88.20031354849269	88.20031354849269	88.20031354849269	88.20031354849269	88.20031354849269	88.20031354849269	88.20031354849269	88.20031354849269	88.20031354849269	88.20031354849269	88.20031354849269	88.20031354849269	88.20031354849269	88.20031354849269	88.20031354849269	88.20031354849269	88.20031354849269	88.20031354849269	88.20031354849269	88.20031354849269	88.20031354849269	88.20031354849269	88.20031354849269	88.20031354849269	88.20031354849269	88.20031354849269	88.20031354849269	88.20031354849269	88.20031354849269	88.20031354849269	88.20031354849269
Sample245	0	0	0	0	0	0	0	0	0	0	0	0	0	0	0	0	0	0	0	0	0	0	0	0	123.94367810860531	123.94367810860531	123.94367810860531	123.94367810860531	123.94367810860531	123.94367810860531	123.94367810860531	123.94367810860531	123.94367810860531	123.94367810860531	123.94367810860531	123.94367810860531	123.94367810860531	123.94367810860531	123.94367810860531	123.94367810860531	123.94367810860531	123.94367810860531	123.94367810860531	123.94367810860531	123.94367810860531	123.94367810860531	123.94367810860531	123.94367810860531	123.94367810860531
Sample246	0	0	0	0	0	0	0	0	0	0	0	0	0	0	0	0	0	0	0	0	0	0	0	0	0	0	0	0	0	0	0	0	0	0	0	0	0	0	0	0	0	0	0	0	0	0	0	0	0
Sample247	0	0	0	0	0	0	0	0	0	0	0	0	0	0	0	0	0	0	0	0	0	0	0	0	0	0	0	0	0	0	0	0	0	0	0	0	0	0	0	0	0	0	0	0	0	0	0	0	0
Sample248	0	0	0	0	0	0	0	0	0	0	0	0	0	0	0	0	0	0	0	0	0	0	0	0	0	0	0	0	0	0	0	0	0	0	0	0	0	0	0	0	0	0	0	0	0	0	0	0	0
Sample249	0	0	0	0	0	0	0	0	0	0	0	0	0	0	0	0	0	0	0	0	0	0	0	0	0	0	0	0	0	0	0	0	0	0	0	0	0	0	0	0	0	0	0	0	0	0	0	0	0
Sample250	0	0	0	0	0	0	0	0	0	0	0	0	0	0	0	0	0	0	0	0	0	0	0	0	0	0	0	0	0	0	0	0	0	0	0	0	0	0	0	0	0	0	0	0	0	0	0	0	0
Sample251	0	0	0	0	0	0	0	0	0	0	0	0	0	0	0	0	0	0	0	0	0	0	0	0	0	0	0	0	0	0	0	0	0	0	0	0	0	0	0	0	0	0	0	0	0	0	0	0	0
Sample252	0	0	0	0	0	0	0	0	0	0	0	0	0	0	0	0	0	0	0	0	0	0	0	0	0	0	0	0	0	0	0	0	0	0	0	0	0	0	0	0	0	0	0	0	0	0	0	0	0
Sample253	0	0	0	0	0	0	0	0	0	0	0	0	0	0	0	0	0	0	0	0	0	0	0	0	0	0	0	0	0	0	0	0	0	0	0	0	0	0	0	0	0	0	0	0	0	0	0	0	0
Sample254	0	0	0	0	0	0	0	0	0	0	0	0	0	0	0	0	0	0	0	0	0	0	0	0	0	0	0	0	0	0	0	0	0	0	0	0	0	0	0	0	0	0	0	0	0	0	0	0	0
Sample255	0	0	0	0	0	0	0	0	0	0	0	0	0	0	0	0	0	0	0	0	0	0	0	0	0	0	0	0	0	0	0	0	0	0	0	0	0	0	0	0	0	0	0	0	0	0	0	0	0
Sample256	0	0	0	0	0	0	0	0	0	0	0	0	0	0	0	0	0	0	0	0	0	0	0	0	0	0	0	0	0	0	0	0	0	0	0	0	0	0	0	0	0	0	0	0	0	0	0	0	0
Sample257	0	0	0	0	0	0	0	0	0	0	0	0	0	0	0	0	0	0	0	0	0	0	0	0	0	0	0	0	0	0	0	0	0	0	0	0	0	0	0	0	0	0	0	0	0	0	0	0	0
Sample258	0	0	0	0	0	0	0	0	0	0	0	0	0	0	0	0	0	0	0	0	0	0	0	0	0	0	0	0	0	0	0	0	0	0	0	0	0	0	0	0	0	0	0	0	0	0	0	0	0
Sample259	0	0	0	0	0	0	0	0	0	0	0	0	0	0	0	0	0	0	0	0	0	0	0	0	0	0	0	0	0	0	0	0	0	0	0	0	0	0	0	0	0	0	0	0	0	0	0	0	0
Sample260	0	0	0	0	0	0	0	0	0	0	0	0	0	0	0	0	0	0	0	0	0	0	0	0	0	0	0	0	0	0	68.1768629476054	68.1768629476054	68.1768629476054	68.1768629476054	68.1768629476054	68.1768629476054	68.1768629476054	68.1768629476054	68.1768629476054	68.1768629476054	68.1768629476054	68.1768629476054	68.1768629476054	68.1768629476054	68.1768629476054	68.1768629476054	68.1768629476054	68.1768629476054	68.1768629476054
Sample261	0	0	0	0	0	0	0	0	0	0	0	0	0	0	0	0	0	0	0	0	0	0	0	0	0	0	0	0	0	0	0	0	0	0	0	0	0	0	0	0	0	0	0	0	114.53463239083196	114.53463239083196	114.53463239083196	114.53463239083196	114.53463239083196
Sample262	0	0	0	0	0	0	0	0	0	0	0	0	0	0	0	0	0	0	0	0	0	0	0	0	0	0	0	0	0	0	0	0	0	0	0	0	0	0	0	0	0	15.506488499990372	15.506488499990372	15.506488499990372	15.506488499990372	15.506488499990372	15.506488499990372	15.506488499990372	15.506488499990372
Sample263	0	0	0	0	0	0	0	0	0	0	0	0	0	0	0	0	0	88.13230908977272	88.13230908977272	88.13230908977272	88.13230908977272	88.13230908977272	88.13230908977272	88.13230908977272	88.13230908977272	88.13230908977272	88.13230908977272	88.13230908977272	88.13230908977272	88.13230908977272	88.13230908977272	88.13230908977272	88.13230908977272	88.13230908977272	88.13230908977272	88.13230908977272	88.13230908977272	88.13230908977272	88.13230908977272	88.13230908977272	88.13230908977272	88.13230908977272	88.13230908977272	88.13230908977272	88.13230908977272	88.13230908977272	88.13230908977272	88.13230908977272	88.13230908977272
Sample264	0	0	0	0	0	0	0	0	0	0	0	0	0	0	0	0	0	0	0	0	0	0	0	0	0	0	0	0	0	57.628835258573915	57.628835258573915	57.628835258573915	57.628835258573915	57.628835258573915	57.628835258573915	57.628835258573915	57.628835258573915	57.628835258573915	57.628835258573915	57.628835258573915	57.628835258573915	57.628835258573915	57.628835258573915	57.628835258573915	57.628835258573915	57.628835258573915	57.628835258573915	57.628835258573915	57.628835258573915
Sample265	0	0	0	0	0	0	0	0	0	0	0	0	0	0	0	0	0	0	0	0	0	0	0	0	0	0	0	0	0	0	0	0	0	0	0	0	0	0	0	0	0	0	0	0	0	0	0	0	0
Sample266	0	0	0	0	0	0	0	0	0	0	0	0	0	0	0	0	0	0	0	0	0	0	0	0	0	0	0	0	0	0	0	0	0	0	0	0	0	0	0	0	0	0	0	0	0	0	0	0	0
Sample267	0	0	0	182.40542586071751	182.40542586071751	182.40542586071751	182.40542586071751	182.40542586071751	182.40542586071751	182.40542586071751	182.40542586071751	182.40542586071751	182.40542586071751	182.40542586071751	182.40542586071751	182.40542586071751	182.40542586071751	182.40542586071751	182.40542586071751	182.40542586071751	182.40542586071751	182.40542586071751	182.40542586071751	182.40542586071751	182.40542586071751	182.40542586071751	182.40542586071751	182.40542586071751	182.40542586071751	182.40542586071751	182.40542586071751	182.40542586071751	182.40542586071751	182.40542586071751	182.40542586071751	182.40542586071751	182.40542586071751	182.40542586071751	182.40542586071751	182.40542586071751	182.40542586071751	182.40542586071751	182.40542586071751	182.40542586071751	182.40542586071751	182.40542586071751	182.40542586071751	182.40542586071751	182.40542586071751
Sample268	128.0736108129937	128.0736108129937	128.0736108129937	128.0736108129937	128.0736108129937	128.0736108129937	128.0736108129937	128.0736108129937	128.0736108129937	128.0736108129937	128.0736108129937	128.0736108129937	128.0736108129937	128.0736108129937	128.0736108129937	128.0736108129937	128.0736108129937	128.0736108129937	128.0736108129937	128.0736108129937	128.0736108129937	128.0736108129937	128.0736108129937	128.0736108129937	128.0736108129937	128.0736108129937	128.0736108129937	128.0736108129937	128.0736108129937	128.0736108129937	128.0736108129937	128.0736108129937	128.0736108129937	128.0736108129937	128.0736108129937	128.0736108129937	128.0736108129937	128.0736108129937	128.0736108129937	128.0736108129937	128.0736108129937	128.0736108129937	128.0736108129937	128.0736108129937	128.0736108129937	128.0736108129937	128.0736108129937	128.0736108129937	128.0736108129937
Sample269	114.31433268961099	114.31433268961099	114.31433268961099	114.31433268961099	114.31433268961099	114.31433268961099	114.31433268961099	114.31433268961099	114.31433268961099	114.31433268961099	114.31433268961099	114.31433268961099	114.31433268961099	114.31433268961099	114.31433268961099	114.31433268961099	114.31433268961099	114.31433268961099	114.31433268961099	114.31433268961099	114.31433268961099	114.31433268961099	114.31433268961099	114.31433268961099	114.31433268961099	114.31433268961099	114.31433268961099	114.31433268961099	114.31433268961099	114.31433268961099	114.31433268961099	114.31433268961099	114.31433268961099	114.31433268961099	114.31433268961099	114.31433268961099	114.31433268961099	114.31433268961099	114.31433268961099	114.31433268961099	114.31433268961099	114.31433268961099	114.31433268961099	114.31433268961099	114.31433268961099	114.31433268961099	114.31433268961099	114.31433268961099	114.31433268961099
Sample270	0	0	0	0	0	0	0	0	0	0	0	0	0	0	0	0	0	0	0	0	0	0	178.33423306993987	178.33423306993987	178.33423306993987	178.33423306993987	178.33423306993987	178.33423306993987	178.33423306993987	178.33423306993987	178.33423306993987	178.33423306993987	178.33423306993987	178.33423306993987	178.33423306993987	178.33423306993987	178.33423306993987	178.33423306993987	178.33423306993987	178.33423306993987	178.33423306993987	178.33423306993987	178.33423306993987	178.33423306993987	178.33423306993987	178.33423306993987	178.33423306993987	178.33423306993987	178.33423306993987
Sample271	0	0	0	0	0	0	0	0	0	0	0	0	0	0	0	0	0	0	0	0	0	0	0	0	0	0	0	0	0	0	0	0	0	0	0	0	0	0	0	0	0	0	0	0	0	0	0	0	0
Sample272	0	0	0	0	0	0	0	0	0	0	0	0	0	0	0	0	0	0	0	0	0	0	0	0	0	0	0	0	0	0	0	0	0	0	0	0	0	0	0	0	0	0	0	0	0	0	0	0	0
Sample273	83.55957644271534	83.55957644271534	83.55957644271534	83.55957644271534	83.55957644271534	83.55957644271534	83.55957644271534	83.55957644271534	83.55957644271534	83.55957644271534	83.55957644271534	83.55957644271534	83.55957644271534	83.55957644271534	83.55957644271534	83.55957644271534	83.55957644271534	83.55957644271534	83.55957644271534	83.55957644271534	83.55957644271534	83.55957644271534	83.55957644271534	83.55957644271534	83.55957644271534	83.55957644271534	83.55957644271534	83.55957644271534	83.55957644271534	83.55957644271534	83.55957644271534	83.55957644271534	83.55957644271534	83.55957644271534	83.55957644271534	83.55957644271534	83.55957644271534	83.55957644271534	83.55957644271534	83.55957644271534	83.55957644271534	83.55957644271534	83.55957644271534	83.55957644271534	83.55957644271534	83.55957644271534	83.55957644271534	83.55957644271534	83.55957644271534
Sample274	0	0	0	0	0	0	0	0	0	0	0	0	0	0	0	0	0	0	0	0	0	0	0	0	0	0	0	0	0	0	0	0	0	0	0	0	0	0	0	0	0	0	0	0	0	0	0	0	0
Sample275	0	0	0	0	0	0	0	0	0	0	0	0	0	0	0	0	0	0	0	0	0	34.85273231206129	34.85273231206129	34.85273231206129	34.85273231206129	34.85273231206129	34.85273231206129	34.85273231206129	34.85273231206129	34.85273231206129	34.85273231206129	34.85273231206129	34.85273231206129	34.85273231206129	34.85273231206129	34.85273231206129	34.85273231206129	34.85273231206129	34.85273231206129	34.85273231206129	34.85273231206129	34.85273231206129	34.85273231206129	34.85273231206129	34.85273231206129	34.85273231206129	34.85273231206129	178.6068616410353	178.6068616410353
Sample276	0	0	0	0	0	0	0	0	0	0	0	0	0	38.10532391583653	38.10532391583653	38.10532391583653	38.10532391583653	38.10532391583653	38.10532391583653	38.10532391583653	38.10532391583653	38.10532391583653	38.10532391583653	38.10532391583653	38.10532391583653	38.10532391583653	38.10532391583653	38.10532391583653	38.10532391583653	38.10532391583653	38.10532391583653	38.10532391583653	38.10532391583653	38.10532391583653	38.10532391583653	38.10532391583653	38.10532391583653	38.10532391583653	38.10532391583653	38.10532391583653	38.10532391583653	38.10532391583653	38.10532391583653	38.10532391583653	38.10532391583653	38.10532391583653	38.10532391583653	38.10532391583653	38.10532391583653
Sample277	0	0	0	0	0	0	0	0	0	0	0	0	0	0	0	0	0	0	0	0	0	0	0	0	0	0	0	0	0	0	0	0	0	0	0	0	0	0	0	0	0	0	0	0	0	0	0	0	0
Sample278	0	0	0	0	0	0	0	0	0	0	0	0	0	0	0	0	0	0	0	0	0	0	0	0	0	0	0	0	0	0	0	0	0	0	0	0	0	0	0	0	0	0	0	0	0	0	0	15.512967336907074	147.2036708877715
Sample279	0	0	0	0	0	0	0	0	0	0	0	0	0	0	75.42049326840682	75.42049326840682	75.42049326840682	75.42049326840682	75.42049326840682	75.42049326840682	75.42049326840682	75.42049326840682	75.42049326840682	75.42049326840682	75.42049326840682	75.42049326840682	75.42049326840682	75.42049326840682	75.42049326840682	75.42049326840682	75.42049326840682	75.42049326840682	75.42049326840682	75.42049326840682	75.42049326840682	75.42049326840682	75.42049326840682	75.42049326840682	75.42049326840682	75.42049326840682	75.42049326840682	75.42049326840682	75.42049326840682	75.42049326840682	75.42049326840682	75.42049326840682	75.42049326840682	75.42049326840682	75.42049326840682
Sample280	135.7022966063017	135.7022966063017	135.7022966063017	135.7022966063017	135.7022966063017	135.7022966063017	135.7022966063017	135.7022966063017	135.7022966063017	135.7022966063017	135.7022966063017	135.7022966063017	135.7022966063017	135.7022966063017	135.7022966063017	135.7022966063017	135.7022966063017	135.7022966063017	135.7022966063017	135.7022966063017	135.7022966063017	135.7022966063017	135.7022966063017	135.7022966063017	135.7022966063017	135.7022966063017	135.7022966063017	135.7022966063017	135.7022966063017	135.7022966063017	135.7022966063017	135.7022966063017	135.7022966063017	135.7022966063017	135.7022966063017	135.7022966063017	135.7022966063017	135.7022966063017	135.7022966063017	135.7022966063017	135.7022966063017	135.7022966063017	135.7022966063017	135.7022966063017	135.7022966063017	135.7022966063017	135.7022966063017	135.7022966063017	135.7022966063017
Sample281	0	106.90929586322709	106.90929586322709	106.90929586322709	106.90929586322709	106.90929586322709	106.90929586322709	106.90929586322709	106.90929586322709	106.90929586322709	106.90929586322709	106.90929586322709	106.90929586322709	106.90929586322709	106.90929586322709	106.90929586322709	106.90929586322709	106.90929586322709	106.90929586322709	106.90929586322709	106.90929586322709	106.90929586322709	106.90929586322709	106.90929586322709	106.90929586322709	106.90929586322709	106.90929586322709	106.90929586322709	106.90929586322709	106.90929586322709	106.90929586322709	106.90929586322709	106.90929586322709	106.90929586322709	106.90929586322709	106.90929586322709	106.90929586322709	106.90929586322709	106.90929586322709	106.90929586322709	106.90929586322709	106.90929586322709	106.90929586322709	106.90929586322709	106.90929586322709	106.90929586322709	106.90929586322709	106.90929586322709	106.90929586322709
Sample282	69.71030145655372	69.71030145655372	69.71030145655372	69.71030145655372	69.71030145655372	69.71030145655372	69.71030145655372	69.71030145655372	69.71030145655372	69.71030145655372	69.71030145655372	69.71030145655372	69.71030145655372	69.71030145655372	69.71030145655372	69.71030145655372	69.71030145655372	69.71030145655372	69.71030145655372	69.71030145655372	69.71030145655372	69.71030145655372	69.71030145655372	69.71030145655372	69.71030145655372	69.71030145655372	69.71030145655372	69.71030145655372	69.71030145655372	69.71030145655372	69.71030145655372	69.71030145655372	69.71030145655372	69.71030145655372	69.71030145655372	69.71030145655372	69.71030145655372	69.71030145655372	69.71030145655372	69.71030145655372	69.71030145655372	69.71030145655372	69.71030145655372	69.71030145655372	69.71030145655372	69.71030145655372	69.71030145655372	69.71030145655372	69.71030145655372
Sample283	0	0	0	0	0	0	0	0	0	0	0	0	0	0	0	0	0	0	0	0	0	0	0	0	160.66317692771057	160.66317692771057	160.66317692771057	160.66317692771057	160.66317692771057	160.66317692771057	160.66317692771057	160.66317692771057	160.66317692771057	160.66317692771057	160.66317692771057	160.66317692771057	160.66317692771057	160.66317692771057	160.66317692771057	160.66317692771057	160.66317692771057	160.66317692771057	160.66317692771057	160.66317692771057	160.66317692771057	160.66317692771057	160.66317692771057	160.66317692771057	160.66317692771057
Sample284	0	0	0	0	0	0	0	0	0	0	0	0	0	0	0	0	0	0	0	0	0	0	0	0	0	0	0	0	0	0	0	0	0	0	0	0	0	0	0	0	0	0	0	0	0	0	0	0	0
Sample285	0	0	0	0	0	0	0	0	0	0	0	0	0	0	0	0	0	0	0	0	0	0	0	0	0	0	0	57.045454758241156	57.045454758241156	57.045454758241156	57.045454758241156	57.045454758241156	57.045454758241156	57.045454758241156	57.045454758241156	57.045454758241156	57.045454758241156	57.045454758241156	57.045454758241156	57.045454758241156	57.045454758241156	57.045454758241156	57.045454758241156	57.045454758241156	57.045454758241156	57.045454758241156	57.045454758241156	57.045454758241156	57.045454758241156
Sample286	0	0	0	0	0	0	0	0	0	0	0	0	0	0	0	0	0	0	0	0	0	0	0	46.896237965856244	46.896237965856244	46.896237965856244	46.896237965856244	46.896237965856244	46.896237965856244	46.896237965856244	46.896237965856244	46.896237965856244	46.896237965856244	46.896237965856244	46.896237965856244	46.896237965856244	46.896237965856244	46.896237965856244	46.896237965856244	46.896237965856244	46.896237965856244	46.896237965856244	46.896237965856244	46.896237965856244	46.896237965856244	46.896237965856244	46.896237965856244	46.896237965856244	46.896237965856244
Sample287	224.49279606312027	224.49279606312027	224.49279606312027	224.49279606312027	224.49279606312027	224.49279606312027	224.49279606312027	224.49279606312027	224.49279606312027	224.49279606312027	224.49279606312027	224.49279606312027	224.49279606312027	224.49279606312027	224.49279606312027	224.49279606312027	224.49279606312027	224.49279606312027	224.49279606312027	224.49279606312027	224.49279606312027	224.49279606312027	224.49279606312027	224.49279606312027	224.49279606312027	224.49279606312027	224.49279606312027	224.49279606312027	224.49279606312027	224.49279606312027	224.49279606312027	224.49279606312027	224.49279606312027	224.49279606312027	224.49279606312027	224.49279606312027	224.49279606312027	224.49279606312027	224.49279606312027	224.49279606312027	224.49279606312027	224.49279606312027	224.49279606312027	224.49279606312027	224.49279606312027	224.49279606312027	224.49279606312027	224.49279606312027	224.49279606312027
Sample288	0	0	0	0	0	0	0	0	0	0	0	0	0	0	0	0	0	0	0	0	0	0	0	0	0	0	0	0	0	0	0	0	0	0	0	0	0	0	0	0	0	0	0	0	0	0	0	0	0
Sample289	0	0	0	0	0	0	0	0	0	0	67.55722784597258	67.55722784597258	67.55722784597258	67.55722784597258	67.55722784597258	67.55722784597258	67.55722784597258	67.55722784597258	67.55722784597258	67.55722784597258	67.55722784597258	67.55722784597258	67.55722784597258	67.55722784597258	67.55722784597258	67.55722784597258	67.55722784597258	67.55722784597258	67.55722784597258	67.55722784597258	67.55722784597258	67.55722784597258	67.55722784597258	67.55722784597258	67.55722784597258	67.55722784597258	67.55722784597258	67.55722784597258	67.55722784597258	67.55722784597258	67.55722784597258	67.55722784597258	67.55722784597258	67.55722784597258	67.55722784597258	67.55722784597258	67.55722784597258	67.55722784597258	67.55722784597258
Sample290	0	0	0	0	0	0	0	0	0	0	0	0	0	0	0	0	0	0	0	0	0	0	0	0	0	0	0	0	0	0	0	0	0	0	0	0	0	0	0	0	0	0	0	0	0	0	0	0	0
Sample291	0	0	0	0	0	0	0	0	0	0	0	0	0	0	0	0	0	0	0	0	0	0	0	0	0	0	0	0	0	0	0	0	0	0	0	0	0	0	0	0	0	0	0	0	0	0	0	0	0
Sample292	0	0	0	0	0	0	0	0	0	0	0	0	0	0	0	0	0	0	0	0	0	0	0	0	0	0	0	0	0	0	0	0	0	0	0	56.08204871470068	56.08204871470068	56.08204871470068	56.08204871470068	56.08204871470068	56.08204871470068	56.08204871470068	56.08204871470068	56.08204871470068	56.08204871470068	56.08204871470068	56.08204871470068	56.08204871470068	56.08204871470068
Sample293	0	0	0	0	0	0	0	0	0	0	0	0	0	0	0	0	0	0	0	0	0	0	0	0	0	0	0	0	0	151.90681383340208	151.90681383340208	151.90681383340208	151.90681383340208	151.90681383340208	151.90681383340208	151.90681383340208	151.90681383340208	151.90681383340208	151.90681383340208	151.90681383340208	151.90681383340208	151.90681383340208	151.90681383340208	151.90681383340208	151.90681383340208	151.90681383340208	151.90681383340208	151.90681383340208	151.90681383340208
Sample294	0	0	0	0	0	0	0	0	0	0	0	0	0	0	0	0	0	0	0	0	0	0	0	0	0	0	0	0	0	0	0	0	0	0	0	0	0	0	0	0	0	11.804738534738457	11.804738534738457	11.804738534738457	11.804738534738457	11.804738534738457	11.804738534738457	11.804738534738457	11.804738534738457
Sample295	0	0	0	0	0	0	0	0	0	0	0	0	0	0	0	0	0	0	0	0	0	0	0	0	0	0	0	0	0	0	0	0	0	0	0	0	0	0	0	0	0	49.89229553299601	49.89229553299601	49.89229553299601	49.89229553299601	49.89229553299601	49.89229553299601	49.89229553299601	49.89229553299601
Sample296	0	0	0	0	0	0	0	0	0	0	0	0	0	0	0	0	0	0	0	0	0	0	0	0	0	65.57810840136501	65.57810840136501	65.57810840136501	65.57810840136501	65.57810840136501	65.57810840136501	65.57810840136501	65.57810840136501	65.57810840136501	65.57810840136501	65.57810840136501	65.57810840136501	65.57810840136501	65.57810840136501	65.57810840136501	65.57810840136501	65.57810840136501	65.57810840136501	65.57810840136501	65.57810840136501	65.57810840136501	65.57810840136501	65.57810840136501	65.57810840136501
Sample297	0	0	0	0	0	0	0	0	0	0	0	0	0	0	86.43095735813587	86.43095735813587	86.43095735813587	86.43095735813587	86.43095735813587	86.43095735813587	86.43095735813587	86.43095735813587	86.43095735813587	86.43095735813587	86.43095735813587	86.43095735813587	86.43095735813587	86.43095735813587	86.43095735813587	86.43095735813587	86.43095735813587	86.43095735813587	86.43095735813587	86.43095735813587	86.43095735813587	86.43095735813587	86.43095735813587	86.43095735813587	86.43095735813587	86.43095735813587	86.43095735813587	86.43095735813587	86.43095735813587	86.43095735813587	86.43095735813587	86.43095735813587	86.43095735813587	86.43095735813587	86.43095735813587
Sample298	49.622403271201144	49.622403271201144	49.622403271201144	49.622403271201144	49.622403271201144	49.622403271201144	49.622403271201144	49.622403271201144	49.622403271201144	49.622403271201144	49.622403271201144	49.622403271201144	49.622403271201144	49.622403271201144	49.622403271201144	49.622403271201144	49.622403271201144	49.622403271201144	49.622403271201144	49.622403271201144	49.622403271201144	49.622403271201144	49.622403271201144	49.622403271201144	49.622403271201144	49.622403271201144	49.622403271201144	49.622403271201144	49.622403271201144	49.622403271201144	49.622403271201144	49.622403271201144	49.622403271201144	49.622403271201144	49.622403271201144	49.622403271201144	49.622403271201144	49.622403271201144	49.622403271201144	49.622403271201144	49.622403271201144	49.622403271201144	49.622403271201144	49.622403271201144	49.622403271201144	49.622403271201144	49.622403271201144	49.622403271201144	49.622403271201144
Sample299	0	0	0	0	0	0	39.23843330821986	39.23843330821986	39.23843330821986	39.23843330821986	39.23843330821986	39.23843330821986	39.23843330821986	39.23843330821986	39.23843330821986	39.23843330821986	39.23843330821986	39.23843330821986	39.23843330821986	39.23843330821986	39.23843330821986	39.23843330821986	39.23843330821986	39.23843330821986	39.23843330821986	39.23843330821986	39.23843330821986	39.23843330821986	39.23843330821986	39.23843330821986	39.23843330821986	39.23843330821986	39.23843330821986	39.23843330821986	39.23843330821986	39.23843330821986	39.23843330821986	39.23843330821986	39.23843330821986	39.23843330821986	39.23843330821986	39.23843330821986	39.23843330821986	39.23843330821986	39.23843330821986	39.23843330821986	39.23843330821986	39.23843330821986	39.23843330821986
Sample300	0	0	0	0	0	0	0	0	0	0	0	0	0	0	0	0	0	0	0	0	0	0	0	0	0	0	0	0	0	0	0	0	0	0	80.30862186113005	80.30862186113005	80.30862186113005	80.30862186113005	80.30862186113005	80.30862186113005	80.30862186113005	80.30862186113005	80.30862186113005	80.30862186113005	80.30862186113005	80.30862186113005	80.30862186113005	80.30862186113005	80.30862186113005
Sample301	0	0	0	0	0	0	373.4774728528925	373.4774728528925	373.4774728528925	373.4774728528925	373.4774728528925	373.4774728528925	373.4774728528925	373.4774728528925	373.4774728528925	373.4774728528925	373.4774728528925	373.4774728528925	373.4774728528925	373.4774728528925	373.4774728528925	373.4774728528925	373.4774728528925	373.4774728528925	373.4774728528925	373.4774728528925	131.37095153226704	131.37095153226704	131.37095153226704	131.37095153226704	131.37095153226704	131.37095153226704	131.37095153226704	131.37095153226704	131.37095153226704	131.37095153226704	131.37095153226704	131.37095153226704	131.37095153226704	131.37095153226704	131.37095153226704	131.37095153226704	131.37095153226704	131.37095153226704	131.37095153226704	131.37095153226704	131.37095153226704	131.37095153226704	131.37095153226704
Sample302	0	0	0	0	0	0	0	0	0	0	0	0	0	0	0	0	0	0	0	0	0	0	0	0	0	0	0	0	0	0	0	0	7.580953692457831	7.580953692457831	7.580953692457831	7.580953692457831	7.580953692457831	7.580953692457831	7.580953692457831	7.580953692457831	7.580953692457831	7.580953692457831	7.580953692457831	7.580953692457831	7.580953692457831	7.580953692457831	7.580953692457831	7.580953692457831	7.580953692457831
Sample303	0	0	0	0	0	0	0	0	0	0	0	0	0	0	0	0	0	0	0	0	0	0	0	0	0	0	0	0	0	0	0	0	0	0	0	0	0	0	0	0	0	0	0	0	0	0	0	0	0
Sample304	0	0	0	0	0	0	0	0	0	0	0	0	0	0	0	0	0	0	0	0	0	0	0	0	0	0	0	0	0	0	0	0	0	0	0	0	0	0	0	0	0	0	0	0	0	0	0	0	0
Sample305	0	0	0	0	0	0	0	0	0	0	0	0	0	0	0	0	0	0	0	0	0	0	0	0	0	0	0	0	0	0	0	0	0	0	0	0	0	0	0	0	0	0	0	0	0	0	0	0	0
Sample306	0	0	0	0	0	0	0	0	0	0	0	0	0	0	0	0	0	0	0	0	0	0	0	0	0	0	0	0	0	0	0	0	0	0	0	0	0	0	0	0	0	0	0	0	0	0	0	0	157.72864840514706
Sample307	0	0	0	0	0	0	0	89.55672994131432	89.55672994131432	89.55672994131432	89.55672994131432	89.55672994131432	89.55672994131432	89.55672994131432	89.55672994131432	89.55672994131432	89.55672994131432	89.55672994131432	89.55672994131432	89.55672994131432	89.55672994131432	89.55672994131432	89.55672994131432	89.55672994131432	89.55672994131432	89.55672994131432	89.55672994131432	89.55672994131432	89.55672994131432	89.55672994131432	89.55672994131432	89.55672994131432	89.55672994131432	89.55672994131432	89.55672994131432	89.55672994131432	89.55672994131432	89.55672994131432	89.55672994131432	89.55672994131432	89.55672994131432	89.55672994131432	89.55672994131432	89.55672994131432	89.55672994131432	89.55672994131432	89.55672994131432	89.55672994131432	89.55672994131432
Sample308	184.40068544942454	184.40068544942454	184.40068544942454	184.40068544942454	184.40068544942454	184.40068544942454	184.40068544942454	184.40068544942454	184.40068544942454	184.40068544942454	184.40068544942454	184.40068544942454	184.40068544942454	184.40068544942454	184.40068544942454	184.40068544942454	184.40068544942454	184.40068544942454	184.40068544942454	184.40068544942454	184.40068544942454	184.40068544942454	184.40068544942454	184.40068544942454	184.40068544942454	184.40068544942454	184.40068544942454	184.40068544942454	184.40068544942454	184.40068544942454	184.40068544942454	184.40068544942454	184.40068544942454	184.40068544942454	184.40068544942454	184.40068544942454	184.40068544942454	184.40068544942454	184.40068544942454	184.40068544942454	184.40068544942454	184.40068544942454	184.40068544942454	184.40068544942454	184.40068544942454	184.40068544942454	184.40068544942454	184.40068544942454	184.40068544942454
Sample309	268.4498467175639	268.4498467175639	268.4498467175639	268.4498467175639	268.4498467175639	268.4498467175639	268.4498467175639	268.4498467175639	268.4498467175639	268.4498467175639	268.4498467175639	268.4498467175639	268.4498467175639	268.4498467175639	268.4498467175639	268.4498467175639	268.4498467175639	268.4498467175639	268.4498467175639	268.4498467175639	268.4498467175639	268.4498467175639	268.4498467175639	268.4498467175639	268.4498467175639	268.4498467175639	268.4498467175639	268.4498467175639	268.4498467175639	268.4498467175639	268.4498467175639	268.4498467175639	268.4498467175639	268.4498467175639	268.4498467175639	268.4498467175639	268.4498467175639	268.4498467175639	268.4498467175639	268.4498467175639	268.4498467175639	268.4498467175639	268.4498467175639	268.4498467175639	268.4498467175639	268.4498467175639	268.4498467175639	268.4498467175639	268.4498467175639
Sample310	90.79257432080698	90.79257432080698	90.79257432080698	90.79257432080698	90.79257432080698	90.79257432080698	90.79257432080698	90.79257432080698	90.79257432080698	90.79257432080698	90.79257432080698	90.79257432080698	90.79257432080698	90.79257432080698	90.79257432080698	90.79257432080698	90.79257432080698	90.79257432080698	90.79257432080698	90.79257432080698	90.79257432080698	90.79257432080698	90.79257432080698	90.79257432080698	90.79257432080698	90.79257432080698	90.79257432080698	90.79257432080698	90.79257432080698	90.79257432080698	90.79257432080698	90.79257432080698	90.79257432080698	90.79257432080698	90.79257432080698	90.79257432080698	90.79257432080698	90.79257432080698	90.79257432080698	90.79257432080698	90.79257432080698	90.79257432080698	90.79257432080698	90.79257432080698	90.79257432080698	90.79257432080698	90.79257432080698	90.79257432080698	90.79257432080698
Sample311	169.68499923797748	169.68499923797748	169.68499923797748	169.68499923797748	169.68499923797748	169.68499923797748	169.68499923797748	169.68499923797748	169.68499923797748	169.68499923797748	169.68499923797748	169.68499923797748	169.68499923797748	169.68499923797748	169.68499923797748	169.68499923797748	169.68499923797748	169.68499923797748	169.68499923797748	169.68499923797748	169.68499923797748	169.68499923797748	169.68499923797748	169.68499923797748	169.68499923797748	169.68499923797748	169.68499923797748	169.68499923797748	169.68499923797748	169.68499923797748	169.68499923797748	169.68499923797748	169.68499923797748	169.68499923797748	169.68499923797748	169.68499923797748	169.68499923797748	169.68499923797748	169.68499923797748	169.68499923797748	169.68499923797748	169.68499923797748	169.68499923797748	169.68499923797748	169.68499923797748	169.68499923797748	169.68499923797748	169.68499923797748	169.68499923797748
Sample312	0	0	0	0	0	0	0	0	0	0	0	0	0	0	0	0	0	0	0	0	0	0	0	0	0	0	0	0	0	0	0	0	0	0	0	0	0	0	0	0	0	0	110.68008448302281	110.68008448302281	110.68008448302281	110.68008448302281	110.68008448302281	110.68008448302281	110.68008448302281
Sample313	121.07754353524652	121.07754353524652	121.07754353524652	121.07754353524652	121.07754353524652	121.07754353524652	121.07754353524652	121.07754353524652	121.07754353524652	121.07754353524652	121.07754353524652	121.07754353524652	121.07754353524652	121.07754353524652	121.07754353524652	121.07754353524652	121.07754353524652	121.07754353524652	121.07754353524652	121.07754353524652	121.07754353524652	121.07754353524652	121.07754353524652	121.07754353524652	121.07754353524652	121.07754353524652	121.07754353524652	121.07754353524652	121.07754353524652	121.07754353524652	121.07754353524652	121.07754353524652	121.07754353524652	121.07754353524652	121.07754353524652	121.07754353524652	121.07754353524652	121.07754353524652	121.07754353524652	121.07754353524652	121.07754353524652	121.07754353524652	121.07754353524652	121.07754353524652	121.07754353524652	121.07754353524652	121.07754353524652	121.07754353524652	121.07754353524652
Sample314	0	0	0	0	0	0	0	0	0	91.44202620229109	91.44202620229109	91.44202620229109	91.44202620229109	91.44202620229109	91.44202620229109	91.44202620229109	91.44202620229109	91.44202620229109	91.44202620229109	91.44202620229109	91.44202620229109	91.44202620229109	91.44202620229109	91.44202620229109	91.44202620229109	91.44202620229109	91.44202620229109	91.44202620229109	91.44202620229109	91.44202620229109	91.44202620229109	91.44202620229109	91.44202620229109	91.44202620229109	91.44202620229109	91.44202620229109	91.44202620229109	91.44202620229109	91.44202620229109	91.44202620229109	91.44202620229109	91.44202620229109	91.44202620229109	91.44202620229109	91.44202620229109	91.44202620229109	91.44202620229109	91.44202620229109	91.44202620229109
Sample315	0	0	0	0	0	0	0	0	0	0	0	0	0	0	0	0	0	0	0	0	0	0	0	0	0	0	0	0	0	0	0	0	0	0	0	0	0	0	0	0	0	0	0	0	0	0	0	0	0
Sample316	0	0	0	0	0	0	0	0	0	0	0	0	0	0	0	0	0	0	0	0	0	0	0	0	0	0	0	0	0	0	0	0	0	0	0	0	0	0	0	0	0	0	0	0	0	0	0	0	0
Sample317	0	0	0	0	0	0	0	0	0	0	0	0	0	0	0	0	0	0	0	0	0	0	0	0	0	0	0	0	0	0	0	0	0	0	0	0	0	0	0	0	0	0	0	0	0	0	0	0	0
Sample318	0	0	0	0	0	0	0	0	0	0	0	0	0	0	0	0	0	0	0	0	0	0	0	0	0	0	0	0	0	0	0	0	0	0	0	0	0	0	0	0	0	0	0	0	0	0	0	0	0
Sample319	0	0	0	0	0	0	0	0	0	0	0	0	0	0	0	0	0	0	0	0	0	0	0	0	0	0	0	0	0	0	0	0	0	0	0	0	0	0	0	0	0	0	166.19273862170388	166.19273862170388	166.19273862170388	166.19273862170388	166.19273862170388	166.19273862170388	166.19273862170388
Sample320	0	0	6.167314419102	6.167314419102	6.167314419102	110.74753995087866	110.74753995087866	110.74753995087866	110.74753995087866	110.74753995087866	110.74753995087866	110.74753995087866	110.74753995087866	110.74753995087866	110.74753995087866	110.74753995087866	110.74753995087866	110.74753995087866	110.74753995087866	110.74753995087866	110.74753995087866	110.74753995087866	110.74753995087866	110.74753995087866	110.74753995087866	110.74753995087866	110.74753995087866	110.74753995087866	110.74753995087866	110.74753995087866	110.74753995087866	110.74753995087866	110.74753995087866	110.74753995087866	110.74753995087866	110.74753995087866	110.74753995087866	110.74753995087866	110.74753995087866	110.74753995087866	110.74753995087866	110.74753995087866	110.74753995087866	110.74753995087866	110.74753995087866	110.74753995087866	110.74753995087866	110.74753995087866	110.74753995087866
Sample321	161.18160922011805	161.18160922011805	161.18160922011805	161.18160922011805	161.18160922011805	161.18160922011805	161.18160922011805	161.18160922011805	161.18160922011805	161.18160922011805	161.18160922011805	161.18160922011805	161.18160922011805	161.18160922011805	161.18160922011805	161.18160922011805	161.18160922011805	161.18160922011805	161.18160922011805	161.18160922011805	161.18160922011805	161.18160922011805	161.18160922011805	161.18160922011805	161.18160922011805	161.18160922011805	161.18160922011805	161.18160922011805	161.18160922011805	161.18160922011805	161.18160922011805	161.18160922011805	161.18160922011805	161.18160922011805	161.18160922011805	161.18160922011805	161.18160922011805	161.18160922011805	161.18160922011805	161.18160922011805	161.18160922011805	161.18160922011805	161.18160922011805	161.18160922011805	161.18160922011805	161.18160922011805	161.18160922011805	161.18160922011805	161.18160922011805
Sample322	0	0	0	0	0	0	0	0	0	0	0	0	0	0	0	0	0	0	0	0	0	0	0	0	0	0	0	0	0	0	0	0	0	0	0	0	0	0	0	0	0	181.9856329703956	181.9856329703956	181.9856329703956	181.9856329703956	181.9856329703956	181.9856329703956	181.9856329703956	181.9856329703956
Sample323	170.56537041392497	170.56537041392497	170.56537041392497	170.56537041392497	170.56537041392497	170.56537041392497	170.56537041392497	170.56537041392497	170.56537041392497	170.56537041392497	170.56537041392497	170.56537041392497	170.56537041392497	170.56537041392497	170.56537041392497	170.56537041392497	170.56537041392497	170.56537041392497	170.56537041392497	170.56537041392497	170.56537041392497	170.56537041392497	170.56537041392497	170.56537041392497	170.56537041392497	170.56537041392497	170.56537041392497	170.56537041392497	170.56537041392497	170.56537041392497	170.56537041392497	170.56537041392497	170.56537041392497	170.56537041392497	170.56537041392497	170.56537041392497	170.56537041392497	170.56537041392497	170.56537041392497	170.56537041392497	170.56537041392497	170.56537041392497	170.56537041392497	170.56537041392497	170.56537041392497	170.56537041392497	170.56537041392497	170.56537041392497	170.56537041392497
Sample324	0	0	0	0	0	0	0	0	0	0	0	0	0	0	0	0	0	0	0	0	0	0	0	0	0	0	0	0	0	0	0	0	0	0	0	0	0	40.93716565911849	40.93716565911849	40.93716565911849	40.93716565911849	40.93716565911849	40.93716565911849	40.93716565911849	40.93716565911849	40.93716565911849	40.93716565911849	40.93716565911849	40.93716565911849
Sample325	74.32403593562587	74.32403593562587	74.32403593562587	74.32403593562587	74.32403593562587	74.32403593562587	74.32403593562587	74.32403593562587	74.32403593562587	74.32403593562587	74.32403593562587	74.32403593562587	74.32403593562587	74.32403593562587	74.32403593562587	74.32403593562587	74.32403593562587	74.32403593562587	74.32403593562587	74.32403593562587	74.32403593562587	74.32403593562587	74.32403593562587	74.32403593562587	74.32403593562587	74.32403593562587	74.32403593562587	74.32403593562587	74.32403593562587	74.32403593562587	74.32403593562587	74.32403593562587	74.32403593562587	74.32403593562587	74.32403593562587	74.32403593562587	74.32403593562587	74.32403593562587	74.32403593562587	74.32403593562587	74.32403593562587	74.32403593562587	74.32403593562587	74.32403593562587	74.32403593562587	74.32403593562587	74.32403593562587	74.32403593562587	74.32403593562587
Sample326	0	0	0	0	0	0	0	0	0	0	0	0	0	0	0	0	0	0	0	0	0	0	0	0	0	0	0	0	0	0	0	0	0	0	0	0	0	0	0	0	0	0	0	0	0	0	0	0	0
Sample327	0	0	0	0	0	0	0	0	0	0	0	0	0	0	0	0	0	0	0	0	0	0	0	0	0	0	0	0	0	0	0	0	0	0	0	0	0	0	0	0	0	0	0	0	0	0	0	0	0
Sample328	0	0	0	0	0	0	0	0	0	0	0	0	0	0	0	0	0	0	0	0	0	0	0	0	0	0	0	0	0	0	0	0	0	0	0	0	0	0	0	0	0	0	0	0	0	0	0	0	0
Sample329	0	0	0	0	0	0	0	0	0	0	0	0	0	0	0	0	0	0	0	0	0	0	0	0	0	0	0	0	0	0	0	0	0	0	0	0	0	0	0	0	0	0	0	0	0	0	0	0	0
Sample330	0	0	0	0	0	0	0	0	0	0	0	0	0	0	0	0	0	0	0	0	0	0	0	0	0	0	0	0	0	0	0	0	0	0	0	0	0	0	0	0	0	0	0	0	0	0	0	0	0
Sample331	0	0	0	0	0	0	0	0	0	0	0	0	0	0	0	0	0	0	0	0	0	0	0	0	0	0	0	0	0	0	0	0	0	0	0	0	0	0	0	0	0	0	0	0	0	0	0	0	0
Sample332	0	0	0	0	0	0	0	0	0	0	0	0	0	0	294.98662723114927	294.98662723114927	294.98662723114927	294.98662723114927	294.98662723114927	294.98662723114927	294.98662723114927	294.98662723114927	294.98662723114927	294.98662723114927	294.98662723114927	294.98662723114927	294.98662723114927	294.98662723114927	294.98662723114927	294.98662723114927	294.98662723114927	294.98662723114927	294.98662723114927	294.98662723114927	294.98662723114927	294.98662723114927	294.98662723114927	294.98662723114927	294.98662723114927	294.98662723114927	294.98662723114927	294.98662723114927	294.98662723114927	294.98662723114927	294.98662723114927	294.98662723114927	294.98662723114927	294.98662723114927	294.98662723114927
Sample333	0	0	0	0	0	0	0	0	0	0	0	0	0	0	0	0	0	0	0	86.73446298221165	86.73446298221165	86.73446298221165	86.73446298221165	86.73446298221165	86.73446298221165	86.73446298221165	86.73446298221165	86.73446298221165	86.73446298221165	86.73446298221165	86.73446298221165	86.73446298221165	86.73446298221165	86.73446298221165	86.73446298221165	86.73446298221165	86.73446298221165	86.73446298221165	86.73446298221165	86.73446298221165	86.73446298221165	86.73446298221165	86.73446298221165	86.73446298221165	86.73446298221165	86.73446298221165	86.73446298221165	86.73446298221165	86.73446298221165
Sample334	0	0	0	0	0	0	0	0	0	0	0	67.8805404189686	67.8805404189686	67.8805404189686	67.8805404189686	67.8805404189686	67.8805404189686	67.8805404189686	67.8805404189686	67.8805404189686	67.8805404189686	67.8805404189686	67.8805404189686	67.8805404189686	67.8805404189686	67.8805404189686	67.8805404189686	67.8805404189686	67.8805404189686	67.8805404189686	67.8805404189686	67.8805404189686	67.8805404189686	67.8805404189686	67.8805404189686	67.8805404189686	67.8805404189686	67.8805404189686	67.8805404189686	67.8805404189686	67.8805404189686	67.8805404189686	67.8805404189686	67.8805404189686	67.8805404189686	67.8805404189686	67.8805404189686	67.8805404189686	67.8805404189686
Sample335	0	0	0	0	0	0	0	0	0	0	0	0	0	0	0	0	0	0	0	0	0	0	0	0	0	0	0	0	0	0	0	0	0	0	0	0	0	0	0	0	0	0	0	0	0	0	0	0	0
Sample336	0	0	0	0	0	0	0	0	0	0	0	0	0	0	0	0	0	0	0	0	0	0	0	0	0	0	0	0	0	0	0	0	0	0	0	0	0	0	0	0	0	0	0	0	0	0	0	0	0
Sample337	0	0	0	0	0	0	0	0	0	0	0	0	0	0	0	0	0	0	0	0	0	0	0	0	0	0	0	0	0	0	0	0	0	0	0	0	0	0	0	0	0	0	0	0	0	0	0	0	0
Sample338	0	0	0	0	0	0	0	0	0	0	0	0	0	0	0	0	0	0	0	0	0	0	0	0	0	0	0	0	0	0	0	0	0	0	0	0	121.74641997821362	121.74641997821362	121.74641997821362	121.74641997821362	121.74641997821362	121.74641997821362	121.74641997821362	121.74641997821362	121.74641997821362	121.74641997821362	121.74641997821362	121.74641997821362	121.74641997821362
Sample339	0	0	0	0	0	0	0	0	0	0	0	0	0	0	0	0	0	0	0	0	0	0	0	0	0	0	0	0	0	0	0	0	0	0	0	0	0	0	0	0	0	54.18124286950874	54.18124286950874	54.18124286950874	54.18124286950874	54.18124286950874	54.18124286950874	54.18124286950874	54.18124286950874
Sample340	101.94047746519853	101.94047746519853	101.94047746519853	101.94047746519853	101.94047746519853	101.94047746519853	101.94047746519853	101.94047746519853	101.94047746519853	101.94047746519853	101.94047746519853	101.94047746519853	101.94047746519853	101.94047746519853	101.94047746519853	101.94047746519853	101.94047746519853	101.94047746519853	101.94047746519853	101.94047746519853	101.94047746519853	101.94047746519853	101.94047746519853	101.94047746519853	101.94047746519853	101.94047746519853	101.94047746519853	101.94047746519853	101.94047746519853	101.94047746519853	101.94047746519853	101.94047746519853	101.94047746519853	101.94047746519853	101.94047746519853	101.94047746519853	101.94047746519853	101.94047746519853	101.94047746519853	101.94047746519853	101.94047746519853	101.94047746519853	101.94047746519853	101.94047746519853	101.94047746519853	101.94047746519853	101.94047746519853	101.94047746519853	101.94047746519853
Sample341	0	0	0	0	0	0	0	0	0	0	0	0	0	0	0	0	0	0	0	0	0	0	0	0	0	0	0	0	0	0	0	0	0	0	0	0	0	0	0	0	0	0	0	0	0	69.34130824050112	69.34130824050112	69.34130824050112	69.34130824050112
Sample342	0	0	0	0	0	0	0	0	0	0	0	0	0	0	0	0	0	0	0	0	0	0	0	0	0	0	0	0	0	0	0	0	0	0	0	0	0	0	0	0	0	0	0	0	0	0	0	0	0
Sample343	0	0	0	0	0	0	0	0	0	0	0	0	0	0	0	0	0	0	0	0	0	0	0	0	0	0	0	0	0	0	0	0	0	0	0	0	0	0	0	0	0	0	0	0	0	0	0	0	0
Sample344	0	0	0	0	0	0	0	0	0	0	0	0	0	0	0	0	0	0	0	0	0	0	0	0	0	0	0	0	0	0	0	0	0	0	0	0	0	0	0	0	0	0	0	0	0	0	0	0	0
Sample345	0	0	0	0	0	0	0	0	0	0	0	0	0	0	0	0	0	0	0	0	0	0	0	0	0	0	0	0	0	0	0	0	0	0	0	0	0	0	0	28.603380850564264	28.603380850564264	28.603380850564264	28.603380850564264	28.603380850564264	28.603380850564264	28.603380850564264	28.603380850564264	28.603380850564264	28.603380850564264
Sample346	0	0	0	0	0	0	0	0	0	0	0	0	0	0	0	0	0	0	0	0	0	0	0	0	0	0	0	0	0	0	0	0	0	0	0	0	0	0	0	0	0	0	0	0	0	0	0	0	0
Sample347	0	0	0	0	0	0	0	0	0	0	0	0	0	0	0	0	0	0	0	0	0	0	0	0	0	0	0	0	0	0	0	0	0	0	0	0	0	0	0	0	0	0	0	0	0	0	0	0	0
Sample348	0	0	0	0	0	0	0	0	0	0	0	0	0	0	0	0	0	0	0	0	0	0	0	0	0	0	0	0	0	0	0	0	0	0	0	0	0	0	0	0	0	0	0	0	0	0	0	0	0
Sample349	103.02565978701807	103.02565978701807	103.02565978701807	103.02565978701807	103.02565978701807	103.02565978701807	103.02565978701807	103.02565978701807	103.02565978701807	103.02565978701807	103.02565978701807	103.02565978701807	103.02565978701807	103.02565978701807	103.02565978701807	103.02565978701807	103.02565978701807	103.02565978701807	103.02565978701807	103.02565978701807	103.02565978701807	103.02565978701807	103.02565978701807	103.02565978701807	103.02565978701807	103.02565978701807	103.02565978701807	103.02565978701807	103.02565978701807	103.02565978701807	103.02565978701807	103.02565978701807	103.02565978701807	103.02565978701807	103.02565978701807	103.02565978701807	103.02565978701807	103.02565978701807	103.02565978701807	103.02565978701807	103.02565978701807	103.02565978701807	103.02565978701807	103.02565978701807	103.02565978701807	103.02565978701807	103.02565978701807	103.02565978701807	103.02565978701807
Sample350	144.13125275800957	144.13125275800957	144.13125275800957	144.13125275800957	144.13125275800957	144.13125275800957	144.13125275800957	144.13125275800957	144.13125275800957	144.13125275800957	144.13125275800957	144.13125275800957	144.13125275800957	144.13125275800957	144.13125275800957	144.13125275800957	144.13125275800957	144.13125275800957	144.13125275800957	144.13125275800957	144.13125275800957	144.13125275800957	144.13125275800957	144.13125275800957	144.13125275800957	144.13125275800957	144.13125275800957	144.13125275800957	144.13125275800957	144.13125275800957	144.13125275800957	144.13125275800957	144.13125275800957	144.13125275800957	144.13125275800957	144.13125275800957	144.13125275800957	144.13125275800957	144.13125275800957	144.13125275800957	144.13125275800957	144.13125275800957	144.13125275800957	144.13125275800957	144.13125275800957	144.13125275800957	144.13125275800957	144.13125275800957	144.13125275800957
Sample351	0	0	0	0	0	0	0	0	0	0	0	0	0	0	0	0	0	0	0	0	0	0	0	0	0	0	0	0	0	76.26781434097585	76.26781434097585	76.26781434097585	76.26781434097585	76.26781434097585	76.26781434097585	76.26781434097585	76.26781434097585	76.26781434097585	76.26781434097585	76.26781434097585	76.26781434097585	76.26781434097585	76.26781434097585	76.26781434097585	76.26781434097585	76.26781434097585	76.26781434097585	76.26781434097585	76.26781434097585
Sample352	0	0	0	0	0	0	0	0	0	0	0	0	0	0	84.31189439611896	84.31189439611896	84.31189439611896	84.31189439611896	84.31189439611896	84.31189439611896	84.31189439611896	84.31189439611896	84.31189439611896	84.31189439611896	84.31189439611896	84.31189439611896	84.31189439611896	84.31189439611896	84.31189439611896	84.31189439611896	84.31189439611896	84.31189439611896	84.31189439611896	84.31189439611896	84.31189439611896	84.31189439611896	84.31189439611896	84.31189439611896	84.31189439611896	84.31189439611896	84.31189439611896	84.31189439611896	84.31189439611896	84.31189439611896	84.31189439611896	84.31189439611896	84.31189439611896	84.31189439611896	84.31189439611896
Sample353	0	0	0	0	0	0	0	0	0	0	0	0	0	0	0	0	0	0	0	0	0	0	0	0	0	0	0	0	0	0	0	0	0	0	0	0	0	0	0	0	0	0	0	0	0	0	0	6.9331179866580275	6.9331179866580275
Sample354	0	0	0	0	0	0	0	0	0	0	0	0	0	0	0	0	0	0	0	0	0	0	0	0	0	0	0	0	0	0	0	0	0	0	0	0	0	0	0	0	0	0	0	0	0	0	0	0	0
Sample355	75.02003457439923	75.02003457439923	75.02003457439923	75.02003457439923	75.02003457439923	75.02003457439923	75.02003457439923	75.02003457439923	75.02003457439923	75.02003457439923	75.02003457439923	75.02003457439923	75.02003457439923	75.02003457439923	75.02003457439923	75.02003457439923	75.02003457439923	75.02003457439923	75.02003457439923	75.02003457439923	75.02003457439923	75.02003457439923	75.02003457439923	75.02003457439923	75.02003457439923	75.02003457439923	75.02003457439923	75.02003457439923	75.02003457439923	75.02003457439923	75.02003457439923	75.02003457439923	75.02003457439923	75.02003457439923	75.02003457439923	75.02003457439923	75.02003457439923	75.02003457439923	75.02003457439923	75.02003457439923	75.02003457439923	75.02003457439923	75.02003457439923	75.02003457439923	75.02003457439923	75.02003457439923	75.02003457439923	75.02003457439923	75.02003457439923
Sample356	0	0	0	0	0	0	0	0	24.619062444361997	24.619062444361997	24.619062444361997	24.619062444361997	24.619062444361997	24.619062444361997	24.619062444361997	24.619062444361997	24.619062444361997	24.619062444361997	24.619062444361997	24.619062444361997	24.619062444361997	24.619062444361997	24.619062444361997	24.619062444361997	24.619062444361997	24.619062444361997	24.619062444361997	24.619062444361997	24.619062444361997	24.619062444361997	24.619062444361997	24.619062444361997	24.619062444361997	24.619062444361997	24.619062444361997	24.619062444361997	24.619062444361997	24.619062444361997	24.619062444361997	24.619062444361997	24.619062444361997	24.619062444361997	24.619062444361997	24.619062444361997	24.619062444361997	24.619062444361997	24.619062444361997	24.619062444361997	24.619062444361997
Sample357	0	0	0	0	0	0	0	0	0	0	0	0	0	0	0	0	0	0	0	0	0	0	0	0	0	0	0	0	0	0	0	0	0	0	0	0	0	0	0	0	0	0	0	0	0	0	0	0	0
Sample358	0	0	0	0	0	0	0	0	0	0	0	0	0	0	0	0	0	0	0	0	0	0	0	0	0	0	0	0	0	0	0	0	0	0	0	0	0	0	0	0	0	0	0	0	0	0	0	0	0
Sample359	0	0	0	0	0	0	0	0	0	0	0	0	0	0	0	0	0	0	0	0	0	0	0	0	0	0	0	0	0	0	0	0	0	0	0	0	0	0	0	0	0	0	0	0	0	0	0	0	0
Sample360	0	0	0	0	0	0	0	0	0	0	0	0	0	0	0	0	0	0	0	0	0	0	0	0	0	0	0	0	0	0	0	0	0	0	0	0	0	0	0	0	0	0	0	0	0	0	0	0	0
Sample361	0	0	0	0	0	0	0	0	0	0	0	0	0	0	0	0	0	0	0	0	0	0	0	0	0	0	0	0	0	0	0	0	0	0	0	0	0	0	0	0	0	0	0	0	0	0	0	0	0
Sample362	0	0	0	0	0	0	0	0	0	0	0	0	0	0	0	0	0	0	0	0	0	0	0	0	0	0	0	0	0	0	0	0	0	0	0	0	0	0	0	0	0	0	0	0	0	0	0	0	0
Sample363	0	0	0	0	0	0	0	0	0	0	0	0	0	0	0	0	0	0	0	0	0	0	0	0	0	0	0	0	0	0	0	0	0	0	0	0	0	0	0	0	0	0	0	0	0	0	0	0	0
Sample364	0	0	0	0	0	0	0	0	0	0	0	0	0	0	0	0	0	0	0	0	0	0	0	0	0	0	0	0	0	0	0	0	0	0	0	0	0	0	0	0	0	13.780629613983114	13.780629613983114	13.780629613983114	13.780629613983114	13.780629613983114	13.780629613983114	13.780629613983114	13.780629613983114
Sample365	0	0	0	0	0	0	0	0	0	0	0	0	0	0	0	0	0	0	0	0	0	0	0	0	0	0	0	0	0	0	0	0	0	0	0	0	0	0	0	0	0	0	0	0	0	0	0	0	0
Sample366	0	0	0	0	0	0	0	0	0	0	0	0	0	0	0	0	0	0	0	0	0	0	0	0	0	0	0	0	0	112.1097364811672	112.1097364811672	112.1097364811672	112.1097364811672	112.1097364811672	112.1097364811672	112.1097364811672	112.1097364811672	112.1097364811672	112.1097364811672	112.1097364811672	112.1097364811672	142.8317669102246	142.8317669102246	142.8317669102246	142.8317669102246	142.8317669102246	142.8317669102246	142.8317669102246	142.8317669102246
Sample367	0	0	0	0	0	0	0	0	0	0	0	0	0	0	0	0	0	0	0	0	0	0	0	0	0	0	0	0	0	0	0	0	0	0	0	0	0	0	0	0	0	0	0	0	0	0	0	0	0
Sample368	0	0	0	0	0	0	0	0	0	0	0	0	0	0	0	0	0	0	0	0	0	0	0	0	0	0	0	0	0	0	12.205397330681375	12.205397330681375	12.205397330681375	12.205397330681375	12.205397330681375	12.205397330681375	12.205397330681375	12.205397330681375	12.205397330681375	12.205397330681375	12.205397330681375	205.64714432572916	205.64714432572916	205.64714432572916	205.64714432572916	205.64714432572916	205.64714432572916	205.64714432572916	205.64714432572916
Sample369	126.71436474647098	126.71436474647098	126.71436474647098	126.71436474647098	126.71436474647098	126.71436474647098	126.71436474647098	126.71436474647098	126.71436474647098	126.71436474647098	126.71436474647098	126.71436474647098	126.71436474647098	126.71436474647098	126.71436474647098	126.71436474647098	126.71436474647098	126.71436474647098	126.71436474647098	126.71436474647098	126.71436474647098	126.71436474647098	126.71436474647098	126.71436474647098	126.71436474647098	126.71436474647098	126.71436474647098	126.71436474647098	126.71436474647098	126.71436474647098	126.71436474647098	126.71436474647098	126.71436474647098	126.71436474647098	126.71436474647098	126.71436474647098	126.71436474647098	126.71436474647098	126.71436474647098	126.71436474647098	126.71436474647098	126.71436474647098	126.71436474647098	126.71436474647098	126.71436474647098	126.71436474647098	126.71436474647098	126.71436474647098	126.71436474647098
Sample370	0	0	0	0	0	0	0	0	0	0	0	0	0	0	0	0	0	0	0	0	0	0	0	0	0	0	0	89.27292154987269	108.65909224656296	108.65909224656296	108.65909224656296	108.65909224656296	108.65909224656296	108.65909224656296	108.65909224656296	108.65909224656296	108.65909224656296	108.65909224656296	108.65909224656296	108.65909224656296	108.65909224656296	108.65909224656296	108.65909224656296	108.65909224656296	108.65909224656296	108.65909224656296	108.65909224656296	108.65909224656296	108.65909224656296
Sample371	0	0	0	0	0	0	0	0	0	0	0	0	0	0	0	0	0	0	0	0	0	0	0	0	0	0	0	0	0	0	0	0	0	0	0	0	0	0	0	0	0	0	0	0	0	0	0	0	0
Sample372	0	0	0	0	0	0	0	0	0	0	0	0	0	0	0	0	0	0	0	0	0	0	0	0	0	0	0	0	0	0	0	0	0	0	0	0	0	0	0	0	0	0	0	0	0	0	0	0	0
Sample373	0	0	0	0	0	0	0	0	0	0	0	0	0	0	0	0	0	0	0	0	0	0	0	0	0	0	0	0	0	0	0	0	0	0	0	0	0	0	0	0	0	0	0	0	0	0	0	0	0
Sample374	0	0	0	0	0	0	0	0	0	0	0	0	0	0	0	0	0	0	0	0	0	0	0	0	0	0	0	0	0	0	0	0	0	0	0	0	0	0	0	0	0	0	0	0	0	0	0	0	0
Sample375	80.99852360448097	80.99852360448097	80.99852360448097	80.99852360448097	80.99852360448097	80.99852360448097	80.99852360448097	80.99852360448097	80.99852360448097	80.99852360448097	80.99852360448097	80.99852360448097	80.99852360448097	80.99852360448097	80.99852360448097	80.99852360448097	80.99852360448097	80.99852360448097	80.99852360448097	80.99852360448097	80.99852360448097	80.99852360448097	80.99852360448097	80.99852360448097	80.99852360448097	80.99852360448097	80.99852360448097	80.99852360448097	80.99852360448097	80.99852360448097	80.99852360448097	80.99852360448097	80.99852360448097	80.99852360448097	80.99852360448097	80.99852360448097	80.99852360448097	80.99852360448097	80.99852360448097	80.99852360448097	80.99852360448097	80.99852360448097	80.99852360448097	80.99852360448097	80.99852360448097	80.99852360448097	80.99852360448097	80.99852360448097	80.99852360448097
Sample376	0	0	0	0	0	0	0	0	0	0	0	0	0	0	0	0	0	0	0	0	0	0	0	0	0	0	0	0	0	0	0	0	0	0	0	0	0	0	0	0	0	0	0	0	0	0	0	0	0
Sample377	0	0	0	0	0	0	0	0	0	0	0	0	0	0	0	0	0	0	0	0	0	0	0	0	0	0	0	0	0	0	0	0	0	0	0	0	0	0	0	0	0	0	0	0	0	0	0	0	0
Sample378	0	0	0	0	0	0	0	0	0	0	0	0	0	0	0	0	0	0	0	0	0	0	0	0	0	0	0	0	0	0	0	0	0	0	0	0	0	0	0	0	0	0	0	0	0	0	0	0	0
Sample379	0	0	0	0	0	0	0	0	0	0	0	0	0	0	0	0	0	0	0	0	0	0	0	0	0	0	0	0	0	0	0	0	0	0	0	0	0	0	0	0	0	0	0	0	0	0	0	0	0
Sample380	0	0	0	0	0	0	0	0	0	0	0	0	0	0	0	0	0	0	0	0	0	0	0	0	0	0	0	0	0	0	0	0	0	0	0	0	0	0	0	0	0	0	0	0	0	0	0	0	0
Sample381	0	0	0	0	0	0	0	0	0	0	0	0	0	0	0	0	0	0	0	0	0	0	0	0	0	0	0	0	0	0	0	0	0	0	0	0	0	0	0	0	0	0	0	0	0	0	0	0	0
Sample382	0	0	0	0	0	0	0	0	0	0	0	0	0	0	0	0	0	0	0	0	0	0	0	0	0	0	0	0	0	0	0	0	0	0	0	0	0	0	0	0	0	0	0	0	0	0	0	0	0
Sample383	0	0	0	0	0	0	0	0	0	0	0	0	0	0	0	0	0	0	0	0	0	0	0	0	0	0	0	0	0	0	0	0	0	0	0	0	0	0	0	0	0	0	0	0	0	0	0	0	0
Sample384	0	0	0	0	0	0	0	0	0	0	0	0	0	0	0	0	0	0	0	0	0	0	0	0	0	0	0	0	0	0	0	0	0	0	0	0	0	0	0	0	0	0	0	0	0	0	0	0	0
Sample385	0	0	0	0	0	0	0	0	0	0	0	0	0	0	0	0	0	0	0	0	0	0	0	0	0	0	0	0	0	0	0	0	0	0	0	0	0	0	0	0	0	0	0	0	0	0	0	0	0
Sample386	0	0	0	0	0	0	0	0	0	0	0	0	0	0	0	0	0	0	0	0	0	0	0	0	0	0	0	0	0	0	0	0	0	0	0	0	0	0	0	0	0	0	0	0	0	0	0	0	0
Sample387	0	0	0	0	0	0	0	0	0	0	0	0	0	0	0	0	0	0	0	0	0	0	0	0	0	0	0	0	0	0	0	0	0	0	0	0	0	0	0	0	0	0	0	0	0	0	0	0	0
Sample388	0	0	0	0	0	0	0	0	0	0	0	0	0	0	0	0	0	0	0	0	0	0	0	0	0	0	0	0	0	0	0	0	0	0	0	0	0	0	0	0	0	0	0	0	0	0	0	0	0
Sample389	0	0	0	0	0	0	0	0	0	0	0	0	0	0	0	0	0	0	0	0	0	0	0	0	0	0	0	0	0	0	0	0	0	0	0	0	0	0	0	0	0	0	0	0	0	0	0	0	0
Sample390	0	0	0	0	0	0	0	0	0	0	0	0	0	0	0	0	0	0	0	0	0	0	0	0	0	0	0	0	0	0	0	0	0	0	0	0	0	0	0	0	0	0	0	0	0	0	0	0	0
Sample391	0	0	0	0	0	0	0	0	0	0	0	0	0	0	0	0	0	0	0	0	0	0	0	0	0	0	0	0	0	0	0	0	0	0	0	0	0	0	0	0	0	0	0	0	0	0	0	0	40.20099215633911
Sample392	99.74468014813111	99.74468014813111	99.74468014813111	99.74468014813111	99.74468014813111	99.74468014813111	99.74468014813111	99.74468014813111	99.74468014813111	99.74468014813111	99.74468014813111	99.74468014813111	99.74468014813111	99.74468014813111	99.74468014813111	99.74468014813111	99.74468014813111	99.74468014813111	99.74468014813111	99.74468014813111	99.74468014813111	99.74468014813111	99.74468014813111	99.74468014813111	99.74468014813111	99.74468014813111	99.74468014813111	99.74468014813111	99.74468014813111	99.74468014813111	99.74468014813111	99.74468014813111	99.74468014813111	99.74468014813111	99.74468014813111	99.74468014813111	99.74468014813111	99.74468014813111	99.74468014813111	99.74468014813111	99.74468014813111	99.74468014813111	99.74468014813111	99.74468014813111	99.74468014813111	99.74468014813111	99.74468014813111	99.74468014813111	99.74468014813111
Sample393	159.4315546970268	159.4315546970268	159.4315546970268	159.4315546970268	159.4315546970268	159.4315546970268	159.4315546970268	159.4315546970268	159.4315546970268	159.4315546970268	159.4315546970268	159.4315546970268	159.4315546970268	159.4315546970268	159.4315546970268	159.4315546970268	159.4315546970268	159.4315546970268	159.4315546970268	159.4315546970268	159.4315546970268	159.4315546970268	159.4315546970268	159.4315546970268	159.4315546970268	159.4315546970268	159.4315546970268	159.4315546970268	159.4315546970268	159.4315546970268	159.4315546970268	159.4315546970268	159.4315546970268	159.4315546970268	159.4315546970268	159.4315546970268	159.4315546970268	159.4315546970268	159.4315546970268	159.4315546970268	159.4315546970268	159.4315546970268	159.4315546970268	159.4315546970268	159.4315546970268	159.4315546970268	159.4315546970268	159.4315546970268	159.4315546970268
Sample394	234.6971273248932	234.6971273248932	234.6971273248932	234.6971273248932	234.6971273248932	234.6971273248932	234.6971273248932	234.6971273248932	234.6971273248932	234.6971273248932	234.6971273248932	234.6971273248932	234.6971273248932	234.6971273248932	234.6971273248932	234.6971273248932	234.6971273248932	234.6971273248932	234.6971273248932	234.6971273248932	234.6971273248932	234.6971273248932	234.6971273248932	234.6971273248932	234.6971273248932	234.6971273248932	234.6971273248932	234.6971273248932	234.6971273248932	234.6971273248932	234.6971273248932	234.6971273248932	234.6971273248932	234.6971273248932	234.6971273248932	234.6971273248932	234.6971273248932	234.6971273248932	234.6971273248932	234.6971273248932	234.6971273248932	234.6971273248932	234.6971273248932	234.6971273248932	234.6971273248932	234.6971273248932	234.6971273248932	234.6971273248932	234.6971273248932
Sample395	0	0	0	0	0	0	0	0	0	0	0	0	0	0	0	0	0	0	0	0	0	0	0	0	0	0	0	0	0	0	130.30065356271024	130.30065356271024	130.30065356271024	130.30065356271024	130.30065356271024	130.30065356271024	130.30065356271024	130.30065356271024	130.30065356271024	130.30065356271024	130.30065356271024	130.30065356271024	130.30065356271024	130.30065356271024	130.30065356271024	130.30065356271024	130.30065356271024	130.30065356271024	130.30065356271024
Sample396	88.12498068706033	88.12498068706033	88.12498068706033	88.12498068706033	88.12498068706033	88.12498068706033	88.12498068706033	88.12498068706033	88.12498068706033	88.12498068706033	88.12498068706033	88.12498068706033	88.12498068706033	88.12498068706033	88.12498068706033	88.12498068706033	88.12498068706033	88.12498068706033	88.12498068706033	88.12498068706033	88.12498068706033	88.12498068706033	88.12498068706033	88.12498068706033	88.12498068706033	88.12498068706033	88.12498068706033	88.12498068706033	88.12498068706033	88.12498068706033	88.12498068706033	88.12498068706033	88.12498068706033	88.12498068706033	88.12498068706033	88.12498068706033	88.12498068706033	88.12498068706033	88.12498068706033	88.12498068706033	88.12498068706033	88.12498068706033	88.12498068706033	88.12498068706033	88.12498068706033	88.12498068706033	88.12498068706033	88.12498068706033	88.12498068706033
Sample397	0	0	0	0	0	0	0	0	0	0	22.23547183115629	22.23547183115629	22.23547183115629	22.23547183115629	22.23547183115629	22.23547183115629	22.23547183115629	22.23547183115629	22.23547183115629	22.23547183115629	22.23547183115629	22.23547183115629	22.23547183115629	22.23547183115629	22.23547183115629	22.23547183115629	22.23547183115629	22.23547183115629	22.23547183115629	22.23547183115629	22.23547183115629	22.23547183115629	22.23547183115629	22.23547183115629	22.23547183115629	22.23547183115629	22.23547183115629	22.23547183115629	22.23547183115629	22.23547183115629	22.23547183115629	22.23547183115629	22.23547183115629	22.23547183115629	22.23547183115629	22.23547183115629	22.23547183115629	22.23547183115629	22.23547183115629
Sample398	0	0	0	0	0	0	0	0	0	0	0	0	0	0	0	0	0	0	0	0	0	0	0	0	0	0	0	0	0	0	0	0	0	0	0	0	0	0	0	0	0	0	0	0	0	0	0	0	0
Sample399	0	0	0	0	0	0	0	0	0	0	0	0	0	0	0	0	0	0	0	0	0	0	0	0	0	0	105.66125570497313	105.66125570497313	105.66125570497313	105.66125570497313	105.66125570497313	105.66125570497313	105.66125570497313	105.66125570497313	105.66125570497313	105.66125570497313	105.66125570497313	105.66125570497313	105.66125570497313	105.66125570497313	105.66125570497313	105.66125570497313	105.66125570497313	105.66125570497313	105.66125570497313	105.66125570497313	105.66125570497313	105.66125570497313	105.66125570497313
Sample400	0	0	0	0	0	0	0	0	0	0	0	0	0	0	0	0	0	0	0	0	0	0	0	0	0	0	0	0	0	0	0	0	0	0	0	0	0	0	0	0	0	0	0	0	0	104.24899700792606	104.24899700792606	104.24899700792606	104.24899700792606
Sample401	0	82.0768836132231	82.0768836132231	82.0768836132231	82.0768836132231	82.0768836132231	82.0768836132231	82.0768836132231	82.0768836132231	82.0768836132231	82.0768836132231	82.0768836132231	82.0768836132231	82.0768836132231	82.0768836132231	82.0768836132231	82.0768836132231	82.0768836132231	82.0768836132231	82.0768836132231	82.0768836132231	82.0768836132231	82.0768836132231	82.0768836132231	82.0768836132231	82.0768836132231	82.0768836132231	82.0768836132231	82.0768836132231	82.0768836132231	82.0768836132231	82.0768836132231	82.0768836132231	82.0768836132231	82.0768836132231	82.0768836132231	82.0768836132231	82.0768836132231	82.0768836132231	82.0768836132231	82.0768836132231	82.0768836132231	82.0768836132231	82.0768836132231	82.0768836132231	82.0768836132231	82.0768836132231	82.0768836132231	82.0768836132231
Sample402	136.8217483653213	136.8217483653213	136.8217483653213	136.8217483653213	136.8217483653213	136.8217483653213	136.8217483653213	136.8217483653213	136.8217483653213	136.8217483653213	136.8217483653213	136.8217483653213	136.8217483653213	136.8217483653213	136.8217483653213	136.8217483653213	136.8217483653213	136.8217483653213	136.8217483653213	136.8217483653213	136.8217483653213	136.8217483653213	136.8217483653213	136.8217483653213	136.8217483653213	136.8217483653213	136.8217483653213	136.8217483653213	136.8217483653213	136.8217483653213	136.8217483653213	136.8217483653213	136.8217483653213	136.8217483653213	136.8217483653213	136.8217483653213	136.8217483653213	136.8217483653213	136.8217483653213	136.8217483653213	136.8217483653213	136.8217483653213	136.8217483653213	136.8217483653213	136.8217483653213	136.8217483653213	136.8217483653213	136.8217483653213	136.8217483653213
Sample403	0	82.49959424864477	82.49959424864477	82.49959424864477	82.49959424864477	82.49959424864477	82.49959424864477	82.49959424864477	82.49959424864477	82.49959424864477	82.49959424864477	82.49959424864477	82.49959424864477	82.49959424864477	82.49959424864477	82.49959424864477	82.49959424864477	82.49959424864477	82.49959424864477	82.49959424864477	82.49959424864477	82.49959424864477	82.49959424864477	82.49959424864477	82.49959424864477	82.49959424864477	82.49959424864477	82.49959424864477	82.49959424864477	82.49959424864477	82.49959424864477	82.49959424864477	82.49959424864477	82.49959424864477	82.49959424864477	82.49959424864477	82.49959424864477	82.49959424864477	82.49959424864477	82.49959424864477	82.49959424864477	82.49959424864477	82.49959424864477	82.49959424864477	82.49959424864477	82.49959424864477	82.49959424864477	82.49959424864477	82.49959424864477
Sample404	0	0	0	0	0	0	0	0	0	0	0	0	0	0	0	0	0	0	0	0	0	0	0	0	0	0	0	0	0	0	0	0	0	0	0	0	0	0	0	0	0	0	0	0	0	0	0	0	0
Sample405	0	0	0	0	0	0	0	0	0	0	0	0	0	0	0	0	0	0	0	0	0	0	0	0	0	0	0	0	0	0	0	0	0	0	0	0	0	0	0	0	0	0	0	0	0	0	0	0	0
Sample406	0	0	0	0	0	0	0	0	0	0	0	0	0	0	55.72231123561906	55.72231123561906	55.72231123561906	55.72231123561906	55.72231123561906	55.72231123561906	55.72231123561906	55.72231123561906	55.72231123561906	55.72231123561906	55.72231123561906	55.72231123561906	55.72231123561906	55.72231123561906	55.72231123561906	55.72231123561906	55.72231123561906	55.72231123561906	55.72231123561906	55.72231123561906	55.72231123561906	55.72231123561906	55.72231123561906	55.72231123561906	55.72231123561906	55.72231123561906	55.72231123561906	55.72231123561906	55.72231123561906	55.72231123561906	55.72231123561906	55.72231123561906	55.72231123561906	55.72231123561906	55.72231123561906
Sample407	56.1299037526706	56.1299037526706	56.1299037526706	56.1299037526706	56.1299037526706	56.1299037526706	56.1299037526706	56.1299037526706	56.1299037526706	56.1299037526706	56.1299037526706	56.1299037526706	56.1299037526706	56.1299037526706	56.1299037526706	56.1299037526706	56.1299037526706	56.1299037526706	56.1299037526706	56.1299037526706	56.1299037526706	56.1299037526706	56.1299037526706	56.1299037526706	56.1299037526706	56.1299037526706	56.1299037526706	56.1299037526706	56.1299037526706	56.1299037526706	56.1299037526706	56.1299037526706	56.1299037526706	56.1299037526706	56.1299037526706	56.1299037526706	56.1299037526706	56.1299037526706	56.1299037526706	56.1299037526706	56.1299037526706	56.1299037526706	56.1299037526706	56.1299037526706	56.1299037526706	56.1299037526706	56.1299037526706	271.82289081967684	271.82289081967684
Sample408	0	0	0	0	0	0	0	0	0	0	0	0	0	0	0	0	0	0	0	0	0	0	140.6106863371335	140.6106863371335	140.6106863371335	140.6106863371335	140.6106863371335	140.6106863371335	140.6106863371335	140.6106863371335	140.6106863371335	140.6106863371335	140.6106863371335	140.6106863371335	140.6106863371335	140.6106863371335	140.6106863371335	140.6106863371335	140.6106863371335	140.6106863371335	140.6106863371335	140.6106863371335	140.6106863371335	140.6106863371335	140.6106863371335	140.6106863371335	140.6106863371335	140.6106863371335	140.6106863371335
Sample409	0	0	0	0	0	0	0	0	0	0	0	0	0	0	0	0	0	0	0	0	0	0	0	0	0	0	0	0	0	0	0	0	0	0	0	0	0	0	0	0	0	0	0	0	0	0	0	0	0
Sample410	0	0	0	0	0	0	0	0	0	0	0	0	0	0	0	0	0	0	0	0	0	0	0	0	0	0	0	0	0	0	0	0	0	0	0	0	0	0	0	0	0	0	0	0	0	0	0	0	0
Sample411	0	0	0	0	0	0	0	0	0	0	0	0	0	0	0	0	0	0	0	0	0	0	0	0	0	0	0	0	0	0	0	0	0	0	0	0	0	0	0	0	0	0	0	0	0	0	0	0	0
Sample412	0	0	0	0	0	0	0	0	0	0	0	0	0	0	0	0	0	0	0	0	0	0	0	0	0	0	0	0	0	0	0	0	0	0	0	0	0	0	0	0	0	0	0	0	0	0	0	0	0
Sample413	0	0	0	0	0	0	0	0	0	0	0	0	0	0	0	0	0	0	0	0	0	0	0	0	0	0	0	0	0	0	0	0	0	0	0	0	0	0	0	0	0	0	0	0	0	0	0	0	0
Sample414	0	0	0	0	0	0	0	0	0	0	0	0	0	0	0	0	0	0	0	0	0	0	0	0	0	0	0	0	0	0	0	0	0	0	0	0	0	0	0	0	0	0	0	0	0	0	0	0	0
Sample415	0	0	0	0	0	0	0	0	0	0	0	0	0	0	0	0	0	0	0	0	0	0	0	0	0	0	0	0	0	0	0	0	0	0	0	0	0	0	0	0	0	0	0	0	0	0	0	0	0
Sample416	0	0	0	0	0	0	0	0	0	0	0	0	0	0	0	0	0	0	0	0	0	0	0	0	0	0	0	0	0	0	0	0	0	0	0	0	0	0	0	0	0	0	0	0	0	0	0	0	0
Sample417	0	0	0	0	0	0	0	0	0	0	0	0	0	0	0	0	0	0	0	0	0	0	0	0	0	0	0	0	0	0	0	0	0	0	0	0	0	0	0	0	0	0	0	0	0	0	0	0	0
Sample418	0	0	0	0	0	0	0	0	0	0	0	0	0	0	0	0	0	0	0	0	0	0	0	0	0	0	0	0	0	0	0	0	0	0	0	38.80209745018523	38.80209745018523	38.80209745018523	38.80209745018523	38.80209745018523	38.80209745018523	38.80209745018523	38.80209745018523	38.80209745018523	38.80209745018523	38.80209745018523	109.61614498319601	109.61614498319601	109.61614498319601
Sample419	0	0	0	0	0	0	0	0	0	0	0	0	0	0	0	0	0	0	0	0	0	0	0	0	0	66.348437983123	66.348437983123	66.348437983123	66.348437983123	66.348437983123	66.348437983123	66.348437983123	66.348437983123	66.348437983123	66.348437983123	66.348437983123	66.348437983123	66.348437983123	66.348437983123	66.348437983123	66.348437983123	66.348437983123	66.348437983123	66.348437983123	66.348437983123	66.348437983123	66.348437983123	66.348437983123	66.348437983123
Sample420	0	0	0	0	0	0	0	0	0	0	0	0	0	0	0	0	0	0	54.473320017454014	54.473320017454014	54.473320017454014	54.473320017454014	54.473320017454014	54.473320017454014	54.473320017454014	54.473320017454014	54.473320017454014	54.473320017454014	54.473320017454014	54.473320017454014	54.473320017454014	54.473320017454014	54.473320017454014	54.473320017454014	54.473320017454014	54.473320017454014	54.473320017454014	54.473320017454014	54.473320017454014	54.473320017454014	54.473320017454014	54.473320017454014	54.473320017454014	54.473320017454014	54.473320017454014	54.473320017454014	54.473320017454014	54.473320017454014	54.473320017454014
Sample421	0	0	0	0	0	0	0	0	0	0	0	0	0	0	0	0	0	0	0	0	0	0	0	0	0	0	0	106.21090693875827	106.21090693875827	106.21090693875827	106.21090693875827	106.21090693875827	106.21090693875827	106.21090693875827	106.21090693875827	106.21090693875827	106.21090693875827	106.21090693875827	106.21090693875827	106.21090693875827	106.21090693875827	106.21090693875827	106.21090693875827	106.21090693875827	106.21090693875827	106.21090693875827	106.21090693875827	106.21090693875827	106.21090693875827
Sample422	0	0	0	0	0	0	0	0	0	0	0	0	0	0	0	0	0	0	0	0	0	0	0	0	0	0	0	0	0	0	0	0	0	0	0	0	0	0	0	0	0	0	0	0	0	0	0	0	0
Sample423	0	0	0	0	0	0	0	0	0	0	0	0	0	0	0	0	0	0	0	0	0	0	0	0	0	0	0	0	0	0	0	0	0	0	0	0	0	0	0	0	0	0	0	0	0	0	0	0	0
Sample424	28.35692713567479	28.35692713567479	28.35692713567479	28.35692713567479	28.35692713567479	28.35692713567479	28.35692713567479	28.35692713567479	28.35692713567479	28.35692713567479	28.35692713567479	28.35692713567479	28.35692713567479	28.35692713567479	28.35692713567479	28.35692713567479	28.35692713567479	28.35692713567479	28.35692713567479	28.35692713567479	28.35692713567479	28.35692713567479	28.35692713567479	28.35692713567479	28.35692713567479	28.35692713567479	28.35692713567479	28.35692713567479	28.35692713567479	28.35692713567479	28.35692713567479	28.35692713567479	28.35692713567479	28.35692713567479	28.35692713567479	28.35692713567479	28.35692713567479	28.35692713567479	28.35692713567479	28.35692713567479	28.35692713567479	28.35692713567479	28.35692713567479	28.35692713567479	28.35692713567479	28.35692713567479	445.5985488529338	445.5985488529338	445.5985488529338
Sample425	64.15761450276833	64.15761450276833	64.15761450276833	64.15761450276833	64.15761450276833	64.15761450276833	64.15761450276833	64.15761450276833	64.15761450276833	64.15761450276833	64.15761450276833	64.15761450276833	64.15761450276833	64.15761450276833	64.15761450276833	64.15761450276833	64.15761450276833	64.15761450276833	64.15761450276833	64.15761450276833	64.15761450276833	64.15761450276833	64.15761450276833	64.15761450276833	64.15761450276833	64.15761450276833	64.15761450276833	64.15761450276833	64.15761450276833	64.15761450276833	64.15761450276833	64.15761450276833	64.15761450276833	64.15761450276833	64.15761450276833	64.15761450276833	64.15761450276833	64.15761450276833	64.15761450276833	64.15761450276833	64.15761450276833	64.15761450276833	64.15761450276833	64.15761450276833	64.15761450276833	64.15761450276833	64.15761450276833	64.15761450276833	64.15761450276833
Sample426	0	0	0	0	0	0	0	0	0	0	0	0	0	0	0	0	0	0	0	0	0	0	0	0	0	0	0	0	0	0	0	0	0	0	0	0	0	0	0	0	0	0	0	0	0	0	0	0	0
Sample427	115.1464830659222	115.1464830659222	115.1464830659222	115.1464830659222	115.1464830659222	115.1464830659222	115.1464830659222	115.1464830659222	115.1464830659222	115.1464830659222	115.1464830659222	115.1464830659222	115.1464830659222	115.1464830659222	115.1464830659222	115.1464830659222	115.1464830659222	115.1464830659222	115.1464830659222	115.1464830659222	115.1464830659222	115.1464830659222	115.1464830659222	115.1464830659222	115.1464830659222	115.1464830659222	115.1464830659222	115.1464830659222	115.1464830659222	115.1464830659222	115.1464830659222	115.1464830659222	115.1464830659222	115.1464830659222	115.1464830659222	115.1464830659222	115.1464830659222	115.1464830659222	115.1464830659222	115.1464830659222	115.1464830659222	115.1464830659222	115.1464830659222	115.1464830659222	115.1464830659222	115.1464830659222	115.1464830659222	115.1464830659222	115.1464830659222
Sample428	65.85888283039534	65.85888283039534	65.85888283039534	65.85888283039534	65.85888283039534	65.85888283039534	65.85888283039534	65.85888283039534	65.85888283039534	65.85888283039534	65.85888283039534	65.85888283039534	65.85888283039534	65.85888283039534	65.85888283039534	65.85888283039534	65.85888283039534	65.85888283039534	65.85888283039534	65.85888283039534	65.85888283039534	65.85888283039534	65.85888283039534	65.85888283039534	65.85888283039534	65.85888283039534	65.85888283039534	65.85888283039534	65.85888283039534	65.85888283039534	65.85888283039534	65.85888283039534	65.85888283039534	65.85888283039534	65.85888283039534	65.85888283039534	65.85888283039534	65.85888283039534	65.85888283039534	65.85888283039534	65.85888283039534	65.85888283039534	65.85888283039534	65.85888283039534	65.85888283039534	65.85888283039534	65.85888283039534	65.85888283039534	65.85888283039534
Sample429	0	0	0	0	0	0	0	0	0	0	0	0	0	0	0	90.18100916829053	90.18100916829053	90.18100916829053	90.18100916829053	90.18100916829053	90.18100916829053	90.18100916829053	90.18100916829053	90.18100916829053	90.18100916829053	90.18100916829053	90.18100916829053	90.18100916829053	90.18100916829053	90.18100916829053	90.18100916829053	90.18100916829053	90.18100916829053	90.18100916829053	90.18100916829053	90.18100916829053	90.18100916829053	90.18100916829053	90.18100916829053	90.18100916829053	90.18100916829053	90.18100916829053	90.18100916829053	90.18100916829053	139.47130265512465	139.47130265512465	139.47130265512465	139.47130265512465	139.47130265512465
Sample430	0	0	0	0	0	0	0	0	0	0	0	0	0	0	0	0	0	0	0	0	0	0	0	0	0	0	0	0	0	0	0	0	0	0	0	0	0	0	0	0	0	4.652749483264243	4.652749483264243	4.652749483264243	4.652749483264243	4.652749483264243	120.47771267788696	120.47771267788696	120.47771267788696
Sample431	269.2385543050687	269.2385543050687	269.2385543050687	269.2385543050687	269.2385543050687	269.2385543050687	269.2385543050687	269.2385543050687	269.2385543050687	269.2385543050687	269.2385543050687	269.2385543050687	269.2385543050687	269.2385543050687	269.2385543050687	269.2385543050687	269.2385543050687	269.2385543050687	269.2385543050687	269.2385543050687	269.2385543050687	269.2385543050687	269.2385543050687	269.2385543050687	269.2385543050687	269.2385543050687	269.2385543050687	269.2385543050687	269.2385543050687	269.2385543050687	269.2385543050687	269.2385543050687	269.2385543050687	269.2385543050687	269.2385543050687	269.2385543050687	269.2385543050687	269.2385543050687	269.2385543050687	269.2385543050687	269.2385543050687	269.2385543050687	269.2385543050687	269.2385543050687	269.2385543050687	269.2385543050687	269.2385543050687	269.2385543050687	269.2385543050687
Sample432	244.48601983568312	244.48601983568312	244.48601983568312	244.48601983568312	244.48601983568312	244.48601983568312	244.48601983568312	244.48601983568312	244.48601983568312	244.48601983568312	244.48601983568312	244.48601983568312	244.48601983568312	244.48601983568312	244.48601983568312	244.48601983568312	244.48601983568312	244.48601983568312	244.48601983568312	244.48601983568312	244.48601983568312	244.48601983568312	244.48601983568312	244.48601983568312	244.48601983568312	244.48601983568312	244.48601983568312	244.48601983568312	244.48601983568312	244.48601983568312	244.48601983568312	244.48601983568312	244.48601983568312	244.48601983568312	244.48601983568312	244.48601983568312	244.48601983568312	244.48601983568312	244.48601983568312	244.48601983568312	244.48601983568312	244.48601983568312	244.48601983568312	244.48601983568312	244.48601983568312	244.48601983568312	244.48601983568312	244.48601983568312	244.48601983568312
Sample433	41.51761960875654	41.51761960875654	41.51761960875654	41.51761960875654	41.51761960875654	41.51761960875654	41.51761960875654	41.51761960875654	41.51761960875654	41.51761960875654	41.51761960875654	41.51761960875654	141.10760136934638	141.10760136934638	141.10760136934638	141.10760136934638	141.10760136934638	141.10760136934638	141.10760136934638	141.10760136934638	141.10760136934638	141.10760136934638	141.10760136934638	141.10760136934638	141.10760136934638	141.10760136934638	141.10760136934638	141.10760136934638	141.10760136934638	141.10760136934638	141.10760136934638	141.10760136934638	141.10760136934638	141.10760136934638	141.10760136934638	141.10760136934638	141.10760136934638	141.10760136934638	141.10760136934638	141.10760136934638	141.10760136934638	141.10760136934638	141.10760136934638	141.10760136934638	141.10760136934638	141.10760136934638	141.10760136934638	141.10760136934638	141.10760136934638
Sample434	219.2859187351194	219.2859187351194	219.2859187351194	219.2859187351194	219.2859187351194	219.2859187351194	219.2859187351194	219.2859187351194	219.2859187351194	219.2859187351194	219.2859187351194	219.2859187351194	219.2859187351194	219.2859187351194	219.2859187351194	219.2859187351194	219.2859187351194	252.290113663397	252.290113663397	252.290113663397	252.290113663397	252.290113663397	252.290113663397	252.290113663397	252.290113663397	252.290113663397	252.290113663397	252.290113663397	252.290113663397	252.290113663397	252.290113663397	252.290113663397	252.290113663397	252.290113663397	252.290113663397	252.290113663397	252.290113663397	252.290113663397	252.290113663397	252.290113663397	252.290113663397	252.290113663397	252.290113663397	252.290113663397	252.290113663397	252.290113663397	252.290113663397	252.290113663397	252.290113663397
Sample435	94.31130883327127	94.31130883327127	94.31130883327127	94.31130883327127	94.31130883327127	94.31130883327127	94.31130883327127	94.31130883327127	94.31130883327127	94.31130883327127	94.31130883327127	94.31130883327127	94.31130883327127	94.31130883327127	94.31130883327127	94.31130883327127	94.31130883327127	94.31130883327127	94.31130883327127	94.31130883327127	94.31130883327127	94.31130883327127	94.31130883327127	94.31130883327127	94.31130883327127	94.31130883327127	94.31130883327127	94.31130883327127	94.31130883327127	94.31130883327127	94.31130883327127	94.31130883327127	94.31130883327127	94.31130883327127	94.31130883327127	94.31130883327127	94.31130883327127	94.31130883327127	94.31130883327127	94.31130883327127	94.31130883327127	94.31130883327127	94.31130883327127	94.31130883327127	94.31130883327127	94.31130883327127	94.31130883327127	94.31130883327127	94.31130883327127
Sample436	0	0	0	0	0	0	0	0	0	0	0	0	0	0	0	0	0	0	0	0	0	0	0	0	0	0	0	0	0	63.665836515922365	63.665836515922365	63.665836515922365	63.665836515922365	63.665836515922365	63.665836515922365	63.665836515922365	63.665836515922365	63.665836515922365	63.665836515922365	63.665836515922365	63.665836515922365	63.665836515922365	63.665836515922365	63.665836515922365	63.665836515922365	63.665836515922365	63.665836515922365	63.665836515922365	63.665836515922365
Sample437	156.42123988475672	156.42123988475672	156.42123988475672	156.42123988475672	156.42123988475672	156.42123988475672	156.42123988475672	156.42123988475672	156.42123988475672	156.42123988475672	156.42123988475672	156.42123988475672	156.42123988475672	156.42123988475672	156.42123988475672	156.42123988475672	156.42123988475672	156.42123988475672	156.42123988475672	156.42123988475672	156.42123988475672	156.42123988475672	156.42123988475672	156.42123988475672	156.42123988475672	156.42123988475672	156.42123988475672	156.42123988475672	156.42123988475672	156.42123988475672	156.42123988475672	156.42123988475672	156.42123988475672	156.42123988475672	156.42123988475672	156.42123988475672	156.42123988475672	156.42123988475672	156.42123988475672	156.42123988475672	156.42123988475672	156.42123988475672	156.42123988475672	156.42123988475672	156.42123988475672	156.42123988475672	156.42123988475672	156.42123988475672	156.42123988475672
Sample438	0	0	0	0	0	0	0	0	0	0	0	0	0	0	0	0	0	0	0	0	0	0	0	0	0	0	0	0	0	0	0	0	0	17.910200766075928	17.910200766075928	116.13821999179832	116.13821999179832	116.13821999179832	116.13821999179832	116.13821999179832	116.13821999179832	116.13821999179832	116.13821999179832	116.13821999179832	116.13821999179832	116.13821999179832	116.13821999179832	116.13821999179832	116.13821999179832
Sample439	271.71924863948954	271.71924863948954	271.71924863948954	271.71924863948954	271.71924863948954	271.71924863948954	271.71924863948954	271.71924863948954	271.71924863948954	271.71924863948954	271.71924863948954	271.71924863948954	271.71924863948954	271.71924863948954	271.71924863948954	271.71924863948954	271.71924863948954	271.71924863948954	271.71924863948954	271.71924863948954	271.71924863948954	271.71924863948954	271.71924863948954	271.71924863948954	271.71924863948954	271.71924863948954	271.71924863948954	271.71924863948954	271.71924863948954	271.71924863948954	271.71924863948954	271.71924863948954	271.71924863948954	271.71924863948954	271.71924863948954	271.71924863948954	271.71924863948954	271.71924863948954	271.71924863948954	271.71924863948954	271.71924863948954	271.71924863948954	271.71924863948954	271.71924863948954	271.71924863948954	271.71924863948954	271.71924863948954	271.71924863948954	271.71924863948954
Sample440	0	0	0	0	0	0	0	0	0	0	0	0	0	0	0	0	0	0	0	0	0	0	0	0	0	0	0	0	0	0	0	0	0	0	0	0	0	0	0	0	0	0	0	0	0	0	0	0	0
Sample441	0	0	0	0	0	0	0	0	0	0	0	0	0	0	0	0	0	0	0	0	0	0	0	0	0	0	7.322342534160062	7.322342534160062	7.322342534160062	7.322342534160062	7.322342534160062	204.22301719039777	204.22301719039777	204.22301719039777	204.22301719039777	204.22301719039777	204.22301719039777	204.22301719039777	204.22301719039777	204.22301719039777	204.22301719039777	204.22301719039777	204.22301719039777	204.22301719039777	204.22301719039777	204.22301719039777	204.22301719039777	204.22301719039777	204.22301719039777
Sample442	19.515328244787035	19.515328244787035	19.515328244787035	19.515328244787035	19.515328244787035	254.63250618133986	254.63250618133986	254.63250618133986	254.63250618133986	254.63250618133986	254.63250618133986	254.63250618133986	254.63250618133986	254.63250618133986	254.63250618133986	254.63250618133986	254.63250618133986	254.63250618133986	254.63250618133986	254.63250618133986	254.63250618133986	254.63250618133986	254.63250618133986	254.63250618133986	254.63250618133986	254.63250618133986	254.63250618133986	254.63250618133986	254.63250618133986	254.63250618133986	254.63250618133986	254.63250618133986	254.63250618133986	254.63250618133986	254.63250618133986	254.63250618133986	254.63250618133986	254.63250618133986	254.63250618133986	254.63250618133986	254.63250618133986	254.63250618133986	254.63250618133986	254.63250618133986	254.63250618133986	254.63250618133986	254.63250618133986	254.63250618133986	254.63250618133986
Sample443	125.92212097638193	125.92212097638193	125.92212097638193	125.92212097638193	125.92212097638193	212.03128143771463	212.03128143771463	212.03128143771463	212.03128143771463	212.03128143771463	212.03128143771463	212.03128143771463	212.03128143771463	212.03128143771463	212.03128143771463	212.03128143771463	212.03128143771463	212.03128143771463	212.03128143771463	212.03128143771463	212.03128143771463	212.03128143771463	212.03128143771463	212.03128143771463	212.03128143771463	212.03128143771463	212.03128143771463	212.03128143771463	212.03128143771463	212.03128143771463	212.03128143771463	212.03128143771463	212.03128143771463	212.03128143771463	212.03128143771463	212.03128143771463	212.03128143771463	212.03128143771463	212.03128143771463	212.03128143771463	212.03128143771463	212.03128143771463	212.03128143771463	212.03128143771463	212.03128143771463	212.03128143771463	212.03128143771463	212.03128143771463	212.03128143771463
Sample444	0	0	0	0	0	0	0	0	0	0	0	0	0	0	0	0	0	0	0	0	0	0	0	0	0	0	0	0	0	0	178.4699631125549	178.4699631125549	178.4699631125549	178.4699631125549	178.4699631125549	178.4699631125549	178.4699631125549	178.4699631125549	178.4699631125549	178.4699631125549	178.4699631125549	178.4699631125549	178.4699631125549	178.4699631125549	178.4699631125549	178.4699631125549	178.4699631125549	178.4699631125549	178.4699631125549
Sample445	118.48823087169903	118.48823087169903	118.48823087169903	118.48823087169903	118.48823087169903	118.48823087169903	118.48823087169903	118.48823087169903	118.48823087169903	118.48823087169903	118.48823087169903	118.48823087169903	118.48823087169903	118.48823087169903	118.48823087169903	118.48823087169903	118.48823087169903	118.48823087169903	118.48823087169903	118.48823087169903	118.48823087169903	118.48823087169903	118.48823087169903	118.48823087169903	118.48823087169903	118.48823087169903	118.48823087169903	118.48823087169903	118.48823087169903	118.48823087169903	118.48823087169903	118.48823087169903	118.48823087169903	154.27333408678194	154.27333408678194	154.27333408678194	154.27333408678194	154.27333408678194	154.27333408678194	154.27333408678194	154.27333408678194	154.27333408678194	154.27333408678194	154.27333408678194	154.27333408678194	154.27333408678194	154.27333408678194	154.27333408678194	154.27333408678194
Sample446	0	0	0	0	0	0	0	0	0	0	0	11.759638629699774	11.759638629699774	11.759638629699774	11.759638629699774	11.759638629699774	11.759638629699774	11.759638629699774	11.759638629699774	11.759638629699774	11.759638629699774	11.759638629699774	11.759638629699774	11.759638629699774	11.759638629699774	11.759638629699774	11.759638629699774	11.759638629699774	11.759638629699774	11.759638629699774	11.759638629699774	11.759638629699774	11.759638629699774	11.759638629699774	165.0600454015647	165.0600454015647	165.0600454015647	165.0600454015647	165.0600454015647	165.0600454015647	165.0600454015647	165.0600454015647	165.0600454015647	165.0600454015647	165.0600454015647	165.0600454015647	165.0600454015647	165.0600454015647	165.0600454015647
Sample447	0	0	0	0	0	0	0	0	0	0	0	0	0	0	0	0	0	0	0	0	0	0	0	0	0	0	0	0	0	0	0	0	0	0	0	0	0	0	0	0	0	0	0	0	0	0	0	0	0
Sample448	0	0	0	0	0	0	0	0	0	0	0	0	0	0	0	0	0	0	0	0	0	0	0	0	0	0	0	0	0	0	0	0	0	0	0	0	0	0	0	0	0	0	0	0	0	0	0	0	0
Sample449	0	0	0	0	0	0	0	0	0	0	0	0	0	0	0	0	0	0	0	0	0	0	0	0	0	0	0	0	0	0	0	0	0	0	0	0	0	0	0	0	0	0	0	0	0	0	0	0	0
Sample450	0	0	0	0	0	0	0	0	0	0	0	0	0	0	0	0	0	0	0	0	0	92.2498587194034	92.2498587194034	92.2498587194034	92.2498587194034	92.2498587194034	92.2498587194034	92.2498587194034	92.2498587194034	92.2498587194034	92.2498587194034	92.2498587194034	92.2498587194034	92.2498587194034	92.2498587194034	92.2498587194034	92.2498587194034	92.2498587194034	92.2498587194034	92.2498587194034	92.2498587194034	92.2498587194034	92.2498587194034	92.2498587194034	92.2498587194034	92.2498587194034	92.2498587194034	92.2498587194034	92.2498587194034
Sample451	69.81529570935844	69.81529570935844	69.81529570935844	69.81529570935844	69.81529570935844	69.81529570935844	69.81529570935844	69.81529570935844	69.81529570935844	69.81529570935844	69.81529570935844	69.81529570935844	69.81529570935844	69.81529570935844	69.81529570935844	69.81529570935844	69.81529570935844	69.81529570935844	69.81529570935844	69.81529570935844	69.81529570935844	69.81529570935844	69.81529570935844	69.81529570935844	69.81529570935844	69.81529570935844	69.81529570935844	69.81529570935844	69.81529570935844	69.81529570935844	69.81529570935844	69.81529570935844	69.81529570935844	69.81529570935844	69.81529570935844	69.81529570935844	69.81529570935844	69.81529570935844	69.81529570935844	69.81529570935844	69.81529570935844	69.81529570935844	69.81529570935844	69.81529570935844	69.81529570935844	69.81529570935844	69.81529570935844	69.81529570935844	69.81529570935844
Sample452	143.97071552960165	143.97071552960165	143.97071552960165	143.97071552960165	143.97071552960165	143.97071552960165	143.97071552960165	143.97071552960165	143.97071552960165	143.97071552960165	143.97071552960165	143.97071552960165	143.97071552960165	143.97071552960165	143.97071552960165	143.97071552960165	143.97071552960165	143.97071552960165	143.97071552960165	143.97071552960165	143.97071552960165	143.97071552960165	143.97071552960165	143.97071552960165	143.97071552960165	143.97071552960165	143.97071552960165	143.97071552960165	143.97071552960165	143.97071552960165	143.97071552960165	143.97071552960165	143.97071552960165	143.97071552960165	143.97071552960165	143.97071552960165	143.97071552960165	143.97071552960165	143.97071552960165	143.97071552960165	143.97071552960165	143.97071552960165	143.97071552960165	143.97071552960165	143.97071552960165	143.97071552960165	143.97071552960165	143.97071552960165	143.97071552960165
Sample453	71.76953799079504	71.76953799079504	71.76953799079504	71.76953799079504	71.76953799079504	71.76953799079504	71.76953799079504	71.76953799079504	71.76953799079504	71.76953799079504	71.76953799079504	71.76953799079504	71.76953799079504	71.76953799079504	71.76953799079504	71.76953799079504	71.76953799079504	71.76953799079504	71.76953799079504	71.76953799079504	71.76953799079504	71.76953799079504	71.76953799079504	71.76953799079504	71.76953799079504	71.76953799079504	71.76953799079504	71.76953799079504	71.76953799079504	71.76953799079504	71.76953799079504	71.76953799079504	71.76953799079504	71.76953799079504	71.76953799079504	71.76953799079504	71.76953799079504	71.76953799079504	71.76953799079504	71.76953799079504	71.76953799079504	71.76953799079504	71.76953799079504	71.76953799079504	71.76953799079504	71.76953799079504	71.76953799079504	71.76953799079504	71.76953799079504
Sample454	13.583283887936616	13.583283887936616	13.583283887936616	13.583283887936616	13.583283887936616	13.583283887936616	13.583283887936616	13.583283887936616	13.583283887936616	13.583283887936616	13.583283887936616	13.583283887936616	13.583283887936616	13.583283887936616	13.583283887936616	13.583283887936616	13.583283887936616	13.583283887936616	13.583283887936616	13.583283887936616	13.583283887936616	13.583283887936616	13.583283887936616	13.583283887936616	13.583283887936616	13.583283887936616	13.583283887936616	13.583283887936616	13.583283887936616	13.583283887936616	13.583283887936616	13.583283887936616	13.583283887936616	13.583283887936616	13.583283887936616	13.583283887936616	13.583283887936616	13.583283887936616	13.583283887936616	13.583283887936616	13.583283887936616	13.583283887936616	13.583283887936616	13.583283887936616	13.583283887936616	13.583283887936616	13.583283887936616	13.583283887936616	13.583283887936616
Sample455	0	0	0	0	0	0	0	0	0	0	0	0	0	0	0	0	0	0	0	0	0	0	0	0	0	0	0	0	0	0	0	0	0	0	0	0	21.83480408999305	275.5189844455032	275.5189844455032	275.5189844455032	275.5189844455032	275.5189844455032	275.5189844455032	275.5189844455032	275.5189844455032	275.5189844455032	275.5189844455032	275.5189844455032	275.5189844455032
Sample456	107.72592669853279	107.72592669853279	107.72592669853279	107.72592669853279	107.72592669853279	107.72592669853279	107.72592669853279	107.72592669853279	107.72592669853279	107.72592669853279	107.72592669853279	107.72592669853279	107.72592669853279	107.72592669853279	107.72592669853279	107.72592669853279	107.72592669853279	107.72592669853279	107.72592669853279	107.72592669853279	107.72592669853279	107.72592669853279	107.72592669853279	107.72592669853279	107.72592669853279	107.72592669853279	107.72592669853279	107.72592669853279	107.72592669853279	107.72592669853279	107.72592669853279	107.72592669853279	107.72592669853279	107.72592669853279	107.72592669853279	107.72592669853279	107.72592669853279	107.72592669853279	107.72592669853279	107.72592669853279	107.72592669853279	107.72592669853279	107.72592669853279	107.72592669853279	107.72592669853279	107.72592669853279	107.72592669853279	107.72592669853279	107.72592669853279
Sample457	99.84855683006813	99.84855683006813	99.84855683006813	99.84855683006813	99.84855683006813	99.84855683006813	99.84855683006813	99.84855683006813	99.84855683006813	99.84855683006813	99.84855683006813	99.84855683006813	99.84855683006813	99.84855683006813	99.84855683006813	99.84855683006813	99.84855683006813	99.84855683006813	99.84855683006813	99.84855683006813	99.84855683006813	99.84855683006813	99.84855683006813	99.84855683006813	99.84855683006813	99.84855683006813	99.84855683006813	99.84855683006813	99.84855683006813	99.84855683006813	99.84855683006813	99.84855683006813	99.84855683006813	99.84855683006813	99.84855683006813	99.84855683006813	99.84855683006813	99.84855683006813	99.84855683006813	99.84855683006813	99.84855683006813	99.84855683006813	99.84855683006813	99.84855683006813	99.84855683006813	99.84855683006813	99.84855683006813	99.84855683006813	99.84855683006813
Sample458	119.51213960320335	119.51213960320335	119.51213960320335	119.51213960320335	119.51213960320335	119.51213960320335	119.51213960320335	119.51213960320335	119.51213960320335	119.51213960320335	119.51213960320335	119.51213960320335	119.51213960320335	119.51213960320335	119.51213960320335	119.51213960320335	119.51213960320335	119.51213960320335	119.51213960320335	119.51213960320335	119.51213960320335	119.51213960320335	119.51213960320335	119.51213960320335	119.51213960320335	119.51213960320335	119.51213960320335	119.51213960320335	119.51213960320335	119.51213960320335	119.51213960320335	119.51213960320335	119.51213960320335	119.51213960320335	119.51213960320335	119.51213960320335	119.51213960320335	119.51213960320335	119.51213960320335	119.51213960320335	119.51213960320335	119.51213960320335	119.51213960320335	119.51213960320335	119.51213960320335	119.51213960320335	119.51213960320335	119.51213960320335	119.51213960320335
Sample459	57.3948865135943	57.3948865135943	57.3948865135943	57.3948865135943	57.3948865135943	57.3948865135943	57.3948865135943	57.3948865135943	57.3948865135943	57.3948865135943	57.3948865135943	57.3948865135943	57.3948865135943	57.3948865135943	57.3948865135943	57.3948865135943	57.3948865135943	57.3948865135943	57.3948865135943	57.3948865135943	57.3948865135943	57.3948865135943	57.3948865135943	57.3948865135943	57.3948865135943	57.3948865135943	57.3948865135943	57.3948865135943	57.3948865135943	57.3948865135943	57.3948865135943	57.3948865135943	57.3948865135943	57.3948865135943	57.3948865135943	57.3948865135943	57.3948865135943	57.3948865135943	57.3948865135943	57.3948865135943	57.3948865135943	57.3948865135943	57.3948865135943	57.3948865135943	57.3948865135943	57.3948865135943	57.3948865135943	57.3948865135943	57.3948865135943
Sample460	0	0	0	0	0	0	0	0	0	0	0	0	0	0	0	0	0	0	0	0	0	0	0	0	0	0	0	0	0	0	0	85.75462927271003	85.75462927271003	85.75462927271003	85.75462927271003	85.75462927271003	85.75462927271003	85.75462927271003	85.75462927271003	85.75462927271003	85.75462927271003	85.75462927271003	85.75462927271003	85.75462927271003	85.75462927271003	85.75462927271003	85.75462927271003	85.75462927271003	85.75462927271003
Sample461	160.1383681978991	160.1383681978991	160.1383681978991	160.1383681978991	160.1383681978991	160.1383681978991	160.1383681978991	160.1383681978991	160.1383681978991	160.1383681978991	160.1383681978991	160.1383681978991	160.1383681978991	160.1383681978991	160.1383681978991	160.1383681978991	160.1383681978991	160.1383681978991	160.1383681978991	160.1383681978991	160.1383681978991	160.1383681978991	160.1383681978991	160.1383681978991	160.1383681978991	160.1383681978991	160.1383681978991	160.1383681978991	160.1383681978991	160.1383681978991	160.1383681978991	160.1383681978991	160.1383681978991	160.1383681978991	160.1383681978991	160.1383681978991	160.1383681978991	160.1383681978991	160.1383681978991	160.1383681978991	160.1383681978991	160.1383681978991	160.1383681978991	160.1383681978991	160.1383681978991	160.1383681978991	160.1383681978991	160.1383681978991	160.1383681978991
Sample462	162.3100662794709	162.3100662794709	162.3100662794709	162.3100662794709	162.3100662794709	162.3100662794709	162.3100662794709	162.3100662794709	162.3100662794709	162.3100662794709	162.3100662794709	162.3100662794709	162.3100662794709	162.3100662794709	162.3100662794709	162.3100662794709	162.3100662794709	162.3100662794709	162.3100662794709	162.3100662794709	162.3100662794709	162.3100662794709	162.3100662794709	162.3100662794709	162.3100662794709	162.3100662794709	162.3100662794709	162.3100662794709	162.3100662794709	162.3100662794709	162.3100662794709	162.3100662794709	162.3100662794709	162.3100662794709	162.3100662794709	162.3100662794709	162.3100662794709	162.3100662794709	162.3100662794709	162.3100662794709	162.3100662794709	162.3100662794709	162.3100662794709	162.3100662794709	162.3100662794709	162.3100662794709	162.3100662794709	162.3100662794709	162.3100662794709
Sample463	0	0	0	0	0	0	0	0	0	0	0	0	0	0	0	0	0	0	0	0	0	0	0	0	0	0	0	0	0	0	0	0	2.6914398793084016	2.6914398793084016	2.6914398793084016	170.11240610986434	170.11240610986434	170.11240610986434	170.11240610986434	170.11240610986434	170.11240610986434	170.11240610986434	170.11240610986434	170.11240610986434	170.11240610986434	170.11240610986434	170.11240610986434	170.11240610986434	170.11240610986434
Sample464	0	0	0	0	0	0	0	0	0	0	0	0	0	0	0	0	63.10471607144936	63.10471607144936	63.10471607144936	63.10471607144936	63.10471607144936	63.10471607144936	63.10471607144936	63.10471607144936	63.10471607144936	63.10471607144936	63.10471607144936	63.10471607144936	63.10471607144936	63.10471607144936	63.10471607144936	63.10471607144936	63.10471607144936	63.10471607144936	63.10471607144936	63.10471607144936	63.10471607144936	63.10471607144936	63.10471607144936	63.10471607144936	63.10471607144936	63.10471607144936	63.10471607144936	63.10471607144936	63.10471607144936	63.10471607144936	63.10471607144936	63.10471607144936	63.10471607144936
Sample465	0	0	0	0	0	0	0	0	0	0	0	0	0	0	0	0	0	0	0	0	0	0	0	0	0	0	0	0	0	0	0	0	0	0	0	0	0	0	0	0	0	0	0	0	0	32.83814534952534	32.83814534952534	32.83814534952534	32.83814534952534
Sample466	0	0	0	0	0	0	0	97.92036376057264	97.92036376057264	97.92036376057264	97.92036376057264	97.92036376057264	97.92036376057264	97.92036376057264	97.92036376057264	97.92036376057264	97.92036376057264	97.92036376057264	97.92036376057264	97.92036376057264	97.92036376057264	97.92036376057264	97.92036376057264	97.92036376057264	97.92036376057264	97.92036376057264	97.92036376057264	97.92036376057264	97.92036376057264	97.92036376057264	97.92036376057264	97.92036376057264	97.92036376057264	97.92036376057264	97.92036376057264	97.92036376057264	97.92036376057264	97.92036376057264	97.92036376057264	97.92036376057264	97.92036376057264	97.92036376057264	97.92036376057264	97.92036376057264	97.92036376057264	97.92036376057264	97.92036376057264	97.92036376057264	97.92036376057264
Sample467	84.61991384687424	84.61991384687424	84.61991384687424	84.61991384687424	84.61991384687424	84.61991384687424	84.61991384687424	84.61991384687424	84.61991384687424	84.61991384687424	84.61991384687424	84.61991384687424	84.61991384687424	84.61991384687424	84.61991384687424	84.61991384687424	84.61991384687424	84.61991384687424	84.61991384687424	84.61991384687424	84.61991384687424	84.61991384687424	84.61991384687424	84.61991384687424	84.61991384687424	84.61991384687424	84.61991384687424	84.61991384687424	84.61991384687424	84.61991384687424	84.61991384687424	84.61991384687424	84.61991384687424	84.61991384687424	84.61991384687424	84.61991384687424	84.61991384687424	84.61991384687424	84.61991384687424	84.61991384687424	84.61991384687424	84.61991384687424	84.61991384687424	84.61991384687424	84.61991384687424	84.61991384687424	84.61991384687424	84.61991384687424	84.61991384687424
Sample468	0	0	0	0	0	0	0	0	0	0	0	0	0	0	0	0	0	0	0	0	0	0	0	0	0	0	0	0	0	0	0	0	0	0	0	0	0	0	0	0	0	0	0	0	0	0	0	0	0
Sample469	0	0	0	0	0	0	0	0	0	0	0	0	0	0	0	0	0	0	0	0	0	0	0	0	0	0	0	0	0	0	0	0	0	0	0	0	0	0	0	0	0	0	0	0	0	0	0	0	0
Sample470	77.59081754107547	77.59081754107547	77.59081754107547	77.59081754107547	77.59081754107547	77.59081754107547	77.59081754107547	77.59081754107547	77.59081754107547	77.59081754107547	77.59081754107547	77.59081754107547	77.59081754107547	77.59081754107547	77.59081754107547	77.59081754107547	77.59081754107547	77.59081754107547	77.59081754107547	77.59081754107547	77.59081754107547	77.59081754107547	77.59081754107547	77.59081754107547	77.59081754107547	77.59081754107547	77.59081754107547	77.59081754107547	77.59081754107547	77.59081754107547	77.59081754107547	77.59081754107547	77.59081754107547	77.59081754107547	77.59081754107547	77.59081754107547	77.59081754107547	77.59081754107547	77.59081754107547	77.59081754107547	77.59081754107547	77.59081754107547	77.59081754107547	77.59081754107547	77.59081754107547	77.59081754107547	77.59081754107547	77.59081754107547	77.59081754107547
Sample471	0	0	0	0	0	0	0	0	0	0	0	0	0	0	0	0	0	0	0	0	0	0	0	0	0	0	0	0	0	0	0	0	78.75034105329216	78.75034105329216	78.75034105329216	78.75034105329216	78.75034105329216	78.75034105329216	78.75034105329216	78.75034105329216	78.75034105329216	78.75034105329216	78.75034105329216	78.75034105329216	78.75034105329216	78.75034105329216	78.75034105329216	78.75034105329216	78.75034105329216
Sample472	0	0	0	0	0	0	0	0	0	0	0	101.04105126318612	101.04105126318612	101.04105126318612	101.04105126318612	101.04105126318612	101.04105126318612	101.04105126318612	101.04105126318612	101.04105126318612	101.04105126318612	101.04105126318612	101.04105126318612	101.04105126318612	101.04105126318612	101.04105126318612	101.04105126318612	101.04105126318612	101.04105126318612	101.04105126318612	101.04105126318612	101.04105126318612	101.04105126318612	101.04105126318612	101.04105126318612	101.04105126318612	101.04105126318612	101.04105126318612	101.04105126318612	101.04105126318612	101.04105126318612	101.04105126318612	101.04105126318612	101.04105126318612	101.04105126318612	101.04105126318612	101.04105126318612	101.04105126318612	101.04105126318612
Sample473	0	0	0	0	0	0	0	0	0	0	0	0	0	0	0	0	0	0	0	0	0	0	0	0	0	0	0	0	0	0	0	0	0	0	0	0	0	0	0	0	0	0	0	0	0	0	0	0	0
Sample474	0	0	0	0	0	0	0	0	0	0	0	0	0	0	0	0	0	0	0	0	0	0	0	0	0	0	0	0	0	0	0	0	0	0	0	0	0	0	0	0	0	0	0	0	0	0	0	0	0
Sample475	0	0	0	0	0	0	0	0	0	0	0	0	0	0	0	0	0	0	0	0	0	0	0	0	0	0	0	0	0	0	0	0	0	0	0	0	0	0	0	0	0	0	0	0	0	0	0	0	0
Sample476	0	0	0	0	0	0	0	0	0	0	0	0	0	0	0	0	0	0	0	0	0	0	0	0	0	0	0	0	0	0	0	0	0	0	0	0	0	0	0	0	0	0	0	0	0	0	0	0	0
Sample477	0	0	0	0	0	0	0	0	0	0	0	0	0	0	0	0	0	0	0	0	0	0	0	0	0	0	0	0	0	0	0	0	0	0	0	0	0	0	0	0	0	0	0	0	0	0	0	0	0
Sample478	0	0	0	0	0	0	0	0	0	0	0	0	0	0	0	0	0	0	0	0	0	0	0	0	0	0	0	0	0	0	0	0	0	0	0	0	0	0	0	0	0	0	0	0	0	0	0	0	0
Sample479	0	0	0	0	0	0	0	0	0	0	0	0	0	0	0	0	0	0	0	0	0	0	0	0	0	0	0	0	0	0	0	0	0	0	0	0	0	0	0	0	0	0	0	0	0	0	0	0	0
Sample480	0	0	0	0	0	0	0	0	0	0	0	0	0	0	0	0	0	0	0	0	0	0	0	0	0	0	0	0	0	0	0	0	0	0	0	0	0	0	0	0	0	0	0	0	0	0	0	0	0
Sample481	0	0	0	0	0	0	0	0	0	0	0	0	0	0	0	0	0	0	0	0	0	0	0	0	0	0	0	0	0	0	0	0	0	0	0	0	0	0	0	0	0	0	0	0	0	0	0	0	0
Sample482	0	0	0	0	0	0	0	0	0	0	0	0	0	0	0	0	0	0	0	0	0	0	0	0	0	0	0	0	0	0	0	0	0	0	0	0	0	0	0	0	0	0	0	0	0	0	0	0	0
Sample483	0	0	0	0	0	0	0	0	0	0	0	0	0	0	0	0	0	0	0	0	0	0	0	0	0	0	0	0	0	0	0	0	0	0	0	0	0	0	0	0	0	0	0	0	0	0	0	0	0
Sample484	0	0	0	0	0	0	0	0	0	0	0	0	0	0	0	0	0	0	0	0	0	0	0	0	0	0	0	0	0	0	0	0	0	0	0	0	0	0	0	0	0	0	0	0	0	0	0	0	0
Sample485	0	0	0	0	0	0	0	0	0	0	0	0	0	0	0	0	0	0	0	0	0	0	0	0	0	0	0	0	0	0	0	0	0	0	0	0	0	0	0	0	0	0	0	0	0	0	0	0	0
Sample486	0	0	0	0	0	0	0	0	0	0	0	0	0	0	0	0	0	0	0	0	0	0	0	0	0	0	0	0	0	0	0	0	0	0	0	0	0	0	0	0	0	0	0	0	143.82142639104976	143.82142639104976	143.82142639104976	143.82142639104976	143.82142639104976
Sample487	0	0	0	0	0	0	0	0	0	0	0	0	206.53743682233699	206.53743682233699	206.53743682233699	206.53743682233699	206.53743682233699	206.53743682233699	206.53743682233699	206.53743682233699	206.53743682233699	206.53743682233699	206.53743682233699	206.53743682233699	206.53743682233699	206.53743682233699	206.53743682233699	206.53743682233699	206.53743682233699	206.53743682233699	206.53743682233699	206.53743682233699	206.53743682233699	206.53743682233699	206.53743682233699	206.53743682233699	206.53743682233699	206.53743682233699	206.53743682233699	206.53743682233699	206.53743682233699	206.53743682233699	206.53743682233699	206.53743682233699	206.53743682233699	206.53743682233699	206.53743682233699	206.53743682233699	206.53743682233699
Sample488	0	0	0	0	0	0	0	0	0	0	0	0	0	0	0	0	0	0	0	0	0	0	0	0	0	0	0	0	0	0	0	0	0	0	0	0	0	0	0	0	0	0	0	0	0	0	0	0	0
Sample489	0	0	0	0	0	0	0	0	0	0	0	0	0	0	0	0	0	0	0	0	0	0	0	0	0	0	0	0	29.502436556841662	29.502436556841662	29.502436556841662	29.502436556841662	29.502436556841662	29.502436556841662	29.502436556841662	29.502436556841662	29.502436556841662	29.502436556841662	29.502436556841662	29.502436556841662	29.502436556841662	29.502436556841662	29.502436556841662	29.502436556841662	29.502436556841662	29.502436556841662	29.502436556841662	29.502436556841662	29.502436556841662
Sample490	0	0	0	0	0	0	0	0	0	0	0	0	0	0	0	0	0	0	0	0	0	0	0	0	0	0	0	0	0	0	0	0	0	0	0	0	0	0	0	0	0	123.8765312717467	123.8765312717467	123.8765312717467	123.8765312717467	123.8765312717467	123.8765312717467	123.8765312717467	123.8765312717467
Sample491	67.51650663903267	67.51650663903267	67.51650663903267	67.51650663903267	67.51650663903267	67.51650663903267	67.51650663903267	67.51650663903267	67.51650663903267	67.51650663903267	67.51650663903267	67.51650663903267	67.51650663903267	67.51650663903267	67.51650663903267	67.51650663903267	67.51650663903267	67.51650663903267	67.51650663903267	67.51650663903267	67.51650663903267	67.51650663903267	67.51650663903267	67.51650663903267	67.51650663903267	67.51650663903267	67.51650663903267	67.51650663903267	67.51650663903267	67.51650663903267	67.51650663903267	67.51650663903267	67.51650663903267	67.51650663903267	67.51650663903267	67.51650663903267	67.51650663903267	67.51650663903267	67.51650663903267	67.51650663903267	67.51650663903267	67.51650663903267	67.51650663903267	67.51650663903267	67.51650663903267	67.51650663903267	67.51650663903267	67.51650663903267	67.51650663903267
Sample492	0	0	0	0	0	0	0	0	0	0	0	0	0	0	0	0	0	0	0	0	0	0	0	0	0	0	0	0	0	0	0	0	0	0	0	0	0	0	0	0	0	0	0	123.78206164778238	123.78206164778238	123.78206164778238	123.78206164778238	123.78206164778238	123.78206164778238
Sample493	0	0	0	0	0	0	0	0	0	0	0	0	0	0	0	0	0	0	0	0	0	0	0	0	0	0	0	0	0	0	0	0	0	0	0	0	0	0	0	0	0	0	0	0	0	0	0	0	0
Sample494	0	0	0	0	0	0	0	0	0	0	0	0	0	0	0	0	0	0	0	0	0	0	0	0	0	0	0	0	0	0	0	0	0	0	0	0	0	0	0	0	0	0	0	0	0	0	0	0	0
Sample495	0	0	0	0	0	0	0	0	0	0	0	0	0	0	0	0	0	0	0	0	0	0	0	0	0	0	0	0	0	0	0	0	0	0	0	0	0	0	0	0	0	0	0	0	0	0	0	0	0
Sample496	0	0	0	0	0	0	0	0	0	0	0	0	0	0	0	0	0	0	0	0	0	0	0	0	0	0	0	0	0	0	0	0	0	0	0	0	0	0	0	0	0	0	0	0	0	0	0	0	0
Sample497	0	0	0	0	0	0	0	0	0	0	0	0	0	0	0	0	0	0	0	0	0	0	0	0	0	0	0	0	0	0	0	0	0	0	0	0	0	0	0	0	0	0	0	0	0	0	0	0	0
Sample498	0	0	0	0	0	0	0	0	0	0	0	0	0	0	0	0	0	0	0	0	0	0	0	0	0	0	0	0	0	0	0	0	0	0	0	0	0	0	0	0	0	0	0	0	0	0	0	0	0
Sample499	0	0	0	0	0	0	0	0	0	0	0	0	0	0	0	0	0	0	0	0	0	0	0	0	0	0	0	0	0	0	0	0	0	0	0	0	0	0	0	0	0	0	0	0	0	0	0	0	0
Sample500	0	0	0	0	0	0	0	0	0	0	0	0	0	0	0	0	0	0	0	0	0	0	0	0	0	0	0	0	0	0	0	0	0	0	0	0	0	0	0	0	0	0	0	0	0	0	0	0	0
Sample501	0	0	0	0	0	0	0	0	0	0	0	0	0	0	0	0	0	0	0	0	0	0	0	0	0	0	0	0	0	0	0	129.11518093787004	129.11518093787004	129.11518093787004	129.11518093787004	129.11518093787004	129.11518093787004	129.11518093787004	129.11518093787004	129.11518093787004	129.11518093787004	129.11518093787004	129.11518093787004	129.11518093787004	129.11518093787004	129.11518093787004	129.11518093787004	129.11518093787004	129.11518093787004
Sample502	0	0	0	0	0	0	0	0	0	0	0	0	0	0	0	0	0	0	0	0	0	0	0	0	0	0	0	0	0	0	0	71.69321035144377	71.69321035144377	71.69321035144377	71.69321035144377	71.69321035144377	71.69321035144377	71.69321035144377	71.69321035144377	71.69321035144377	71.69321035144377	71.69321035144377	71.69321035144377	71.69321035144377	71.69321035144377	71.69321035144377	71.69321035144377	71.69321035144377	71.69321035144377
Sample503	40.789246855098256	40.789246855098256	170.8796985215588	170.8796985215588	170.8796985215588	170.8796985215588	170.8796985215588	170.8796985215588	170.8796985215588	170.8796985215588	170.8796985215588	170.8796985215588	170.8796985215588	170.8796985215588	170.8796985215588	170.8796985215588	170.8796985215588	170.8796985215588	170.8796985215588	170.8796985215588	170.8796985215588	170.8796985215588	170.8796985215588	170.8796985215588	170.8796985215588	170.8796985215588	170.8796985215588	170.8796985215588	170.8796985215588	170.8796985215588	170.8796985215588	170.8796985215588	170.8796985215588	170.8796985215588	170.8796985215588	170.8796985215588	170.8796985215588	170.8796985215588	170.8796985215588	170.8796985215588	170.8796985215588	170.8796985215588	170.8796985215588	170.8796985215588	170.8796985215588	170.8796985215588	170.8796985215588	170.8796985215588	170.8796985215588
Sample504	0	0	0	0	0	0	0	0	0	0	0	0	0	0	0	0	0	0	0	0	0	0	0	0	0	0	0	0	0	0	117.53176127237253	117.53176127237253	117.53176127237253	117.53176127237253	117.53176127237253	117.53176127237253	117.53176127237253	117.53176127237253	117.53176127237253	117.53176127237253	117.53176127237253	117.53176127237253	117.53176127237253	117.53176127237253	117.53176127237253	117.53176127237253	117.53176127237253	117.53176127237253	117.53176127237253
Sample505	137.198437552309	137.198437552309	137.198437552309	137.198437552309	137.198437552309	137.198437552309	137.198437552309	137.198437552309	137.198437552309	137.198437552309	137.198437552309	137.198437552309	137.198437552309	137.198437552309	137.198437552309	137.198437552309	137.198437552309	137.198437552309	137.198437552309	137.198437552309	137.198437552309	137.198437552309	137.198437552309	137.198437552309	137.198437552309	137.198437552309	137.198437552309	137.198437552309	137.198437552309	137.198437552309	137.198437552309	137.198437552309	137.198437552309	137.198437552309	137.198437552309	137.198437552309	137.198437552309	137.198437552309	137.198437552309	137.198437552309	137.198437552309	137.198437552309	137.198437552309	137.198437552309	137.198437552309	137.198437552309	137.198437552309	137.198437552309	137.198437552309
Sample506	146.0857221219645	146.0857221219645	146.0857221219645	146.0857221219645	146.0857221219645	146.0857221219645	146.0857221219645	146.0857221219645	146.0857221219645	146.0857221219645	146.0857221219645	146.0857221219645	146.0857221219645	146.0857221219645	146.0857221219645	146.0857221219645	146.0857221219645	146.0857221219645	146.0857221219645	146.0857221219645	146.0857221219645	146.0857221219645	146.0857221219645	146.0857221219645	146.0857221219645	146.0857221219645	146.0857221219645	146.0857221219645	146.0857221219645	146.0857221219645	146.0857221219645	146.0857221219645	146.0857221219645	146.0857221219645	146.0857221219645	146.0857221219645	146.0857221219645	146.0857221219645	146.0857221219645	146.0857221219645	146.0857221219645	146.0857221219645	146.0857221219645	146.0857221219645	146.0857221219645	146.0857221219645	146.0857221219645	146.0857221219645	146.0857221219645
Sample507	0	0	0	0	0	0	0	0	0	0	0	0	0	0	0	0	0	0	0	0	0	0	0	0	0	0	0	0	0	0	0	0	0	0	155.7561548578089	155.7561548578089	155.7561548578089	155.7561548578089	155.7561548578089	155.7561548578089	155.7561548578089	155.7561548578089	155.7561548578089	155.7561548578089	155.7561548578089	155.7561548578089	155.7561548578089	155.7561548578089	155.7561548578089
Sample508	82.703780549144	82.703780549144	82.703780549144	82.703780549144	82.703780549144	82.703780549144	82.703780549144	82.703780549144	82.703780549144	82.703780549144	82.703780549144	82.703780549144	82.703780549144	82.703780549144	82.703780549144	82.703780549144	82.703780549144	82.703780549144	82.703780549144	82.703780549144	82.703780549144	82.703780549144	82.703780549144	82.703780549144	82.703780549144	82.703780549144	82.703780549144	82.703780549144	82.703780549144	82.703780549144	82.703780549144	82.703780549144	82.703780549144	82.703780549144	82.703780549144	82.703780549144	82.703780549144	82.703780549144	82.703780549144	82.703780549144	82.703780549144	82.703780549144	82.703780549144	82.703780549144	82.703780549144	82.703780549144	82.703780549144	82.703780549144	82.703780549144
Sample509	106.52605965113624	106.52605965113624	106.52605965113624	106.52605965113624	106.52605965113624	106.52605965113624	106.52605965113624	106.52605965113624	106.52605965113624	106.52605965113624	106.52605965113624	106.52605965113624	106.52605965113624	106.52605965113624	106.52605965113624	106.52605965113624	106.52605965113624	106.52605965113624	106.52605965113624	106.52605965113624	106.52605965113624	106.52605965113624	106.52605965113624	106.52605965113624	106.52605965113624	106.52605965113624	106.52605965113624	106.52605965113624	106.52605965113624	106.52605965113624	106.52605965113624	106.52605965113624	106.52605965113624	106.52605965113624	106.52605965113624	106.52605965113624	106.52605965113624	106.52605965113624	106.52605965113624	106.52605965113624	106.52605965113624	106.52605965113624	106.52605965113624	106.52605965113624	106.52605965113624	106.52605965113624	106.52605965113624	106.52605965113624	106.52605965113624
Sample510	0	0	0	0	0	0	0	0	0	0	0	0	0	0	0	0	0	0	0	0	0	0	0	0	0	0	0	0	0	0	0	0	0	0	0	0	0	0	0	0	0	0	0	0	0	0	0	0	0
Sample511	0	0	0	0	0	0	0	0	0	0	0	0	0	0	0	0	0	0	0	0	0	0	0	0	0	0	0	0	0	0	0	0	0	0	0	0	0	0	0	0	0	0	0	0	0	0	0	85.55080846237763	85.55080846237763
Sample512	0	0	96.10313523016667	96.10313523016667	96.10313523016667	96.10313523016667	96.10313523016667	96.10313523016667	96.10313523016667	96.10313523016667	96.10313523016667	96.10313523016667	96.10313523016667	96.10313523016667	96.10313523016667	96.10313523016667	96.10313523016667	96.10313523016667	96.10313523016667	96.10313523016667	96.10313523016667	96.10313523016667	96.10313523016667	96.10313523016667	96.10313523016667	96.10313523016667	96.10313523016667	96.10313523016667	96.10313523016667	96.10313523016667	96.10313523016667	96.10313523016667	96.10313523016667	96.10313523016667	96.10313523016667	96.10313523016667	96.10313523016667	96.10313523016667	96.10313523016667	96.10313523016667	96.10313523016667	96.10313523016667	96.10313523016667	96.10313523016667	96.10313523016667	96.10313523016667	96.10313523016667	96.10313523016667	96.10313523016667
Sample513	0	0	0	0	0	0	0	0	0	0	0	0	0	0	0	0	0	0	0	0	0	0	0	0	0	0	0	0	0	0	0	0	0	0	0	0	0	0	0	57.533579406454564	57.533579406454564	57.533579406454564	57.533579406454564	57.533579406454564	57.533579406454564	57.533579406454564	57.533579406454564	57.533579406454564	57.533579406454564
Sample514	0	0	0	0	0	0	0	0	0	0	0	0	0	0	0	0	0	0	0	0	0	0	0	0	0	0	0	0	0	0	0	0	0	0	0	0	0	0	0	0	0	0	0	0	0	0	0	0	0
Sample515	0	0	0	0	0	0	0	0	0	0	0	0	0	0	0	0	0	0	0	0	0	0	0	0	0	0	0	0	0	0	0	0	0	0	0	0	0	0	0	0	0	0	0	0	0	0	0	0	0
Sample516	0	0	0	0	0	0	0	0	0	0	0	0	0	0	0	0	0	0	0	0	0	0	0	0	0	0	0	0	0	0	0	0	0	0	0	0	0	0	0	0	0	0	0	0	0	0	0	0	0
Sample517	0	0	0	0	0	0	0	0	0	0	0	0	0	0	0	0	0	0	0	0	0	0	0	0	0	0	0	0	0	0	0	0	0	0	0	0	0	0	0	0	0	0	0	0	0	0	0	0	0
Sample518	0	0	0	0	0	0	0	0	0	0	0	0	0	0	0	0	0	0	0	0	0	0	0	0	0	0	0	0	0	0	0	0	0	0	0	0	0	0	0	0	0	0	0	0	0	0	0	0	0
Sample519	0	0	0	0	0	0	0	0	0	0	0	0	0	0	0	0	0	0	0	0	0	0	0	0	0	0	0	0	0	0	0	0	0	0	0	0	0	0	0	0	0	0	0	0	0	0	0	0	0
Sample520	0	0	0	0	0	0	0	0	0	0	0	0	0	0	0	0	0	0	0	0	0	0	0	0	0	0	0	0	0	0	0	0	0	0	0	0	0	0	0	0	0	0	0	0	0	0	0	0	0
Sample521	0	0	0	0	0	0	0	0	0	0	0	0	0	0	0	0	0	0	0	0	0	0	0	0	0	0	0	0	0	0	0	0	0	0	0	0	0	0	0	0	0	0	0	0	0	0	0	0	0
Sample522	0	0	0	0	0	0	0	0	0	0	0	0	0	0	0	0	0	0	0	0	0	0	0	0	0	0	0	0	0	0	0	0	0	0	0	0	0	0	0	0	0	0	0	0	0	0	0	0	0
Sample523	0	0	0	0	0	0	0	0	0	0	0	0	0	0	0	0	0	0	0	0	0	0	0	0	0	0	0	0	0	0	0	0	0	0	0	0	0	0	0	0	0	0	0	0	0	0	0	0	0
Sample524	0	0	0	0	0	0	0	0	0	0	0	0	0	0	0	0	0	0	0	0	0	0	0	0	0	0	0	0	0	0	0	0	0	0	0	0	0	0	0	0	0	0	0	0	0	0	0	0	0
Sample525	0	0	0	0	0	0	0	0	0	0	0	0	0	0	0	0	0	0	0	0	0	0	0	0	0	0	0	0	0	0	0	0	0	0	0	0	0	0	0	0	0	0	0	0	0	0	0	0	0
Sample526	0	0	0	0	0	0	0	0	0	0	0	0	0	0	0	0	0	0	0	0	0	0	0	0	0	0	0	0	0	0	0	0	0	0	0	0	0	0	0	0	0	0	0	0	0	0	0	0	0
Sample527	0	0	0	0	0	0	0	0	0	0	0	0	0	0	0	0	0	0	0	0	0	0	0	0	0	0	0	0	0	0	0	0	0	0	0	0	0	0	0	0	0	0	0	0	0	0	0	0	0
Sample528	0	0	0	0	0	0	0	0	0	0	0	0	0	0	0	0	0	0	0	0	0	0	0	0	0	0	0	0	0	0	0	0	0	0	0	0	0	0	0	0	0	0	0	0	0	0	0	90.80035928523138	90.80035928523138
Sample529	110.84774740088098	110.84774740088098	110.84774740088098	110.84774740088098	110.84774740088098	110.84774740088098	110.84774740088098	110.84774740088098	110.84774740088098	110.84774740088098	110.84774740088098	110.84774740088098	110.84774740088098	110.84774740088098	110.84774740088098	110.84774740088098	110.84774740088098	110.84774740088098	110.84774740088098	110.84774740088098	110.84774740088098	110.84774740088098	110.84774740088098	110.84774740088098	110.84774740088098	110.84774740088098	110.84774740088098	110.84774740088098	110.84774740088098	110.84774740088098	110.84774740088098	110.84774740088098	110.84774740088098	110.84774740088098	110.84774740088098	110.84774740088098	110.84774740088098	110.84774740088098	110.84774740088098	110.84774740088098	110.84774740088098	110.84774740088098	110.84774740088098	110.84774740088098	110.84774740088098	110.84774740088098	110.84774740088098	110.84774740088098	110.84774740088098
Sample530	0	0	0	0	0	0	0	0	0	0	0	0	0	0	0	0	0	0	0	0	0	0	0	0	0	0	0	0	0	0	0	0	0	0	0	0	0	0	0	0	0	0	0	0	0	0	0	0	0
Sample531	0	0	0	0	0	0	0	0	0	0	0	0	0	0	0	0	0	0	0	0	0	0	0	0	0	0	0	0	0	0	0	0	0	0	0	0	0	0	0	0	0	0	0	0	0	0	0	0	0
Sample532	0	0	0	0	0	0	0	0	0	0	0	0	0	0	0	0	0	0	0	0	0	0	0	0	0	0	0	0	0	0	0	0	0	0	0	0	0	0	0	0	0	0	0	85.22280876934877	85.22280876934877	85.22280876934877	85.22280876934877	85.22280876934877	85.22280876934877
Sample533	0	0	0	0	0	0	0	0	0	0	0	0	0	0	0	32.33037308315339	32.33037308315339	32.33037308315339	32.33037308315339	32.33037308315339	32.33037308315339	32.33037308315339	32.33037308315339	32.33037308315339	32.33037308315339	32.33037308315339	32.33037308315339	32.33037308315339	32.33037308315339	32.33037308315339	32.33037308315339	32.33037308315339	32.33037308315339	32.33037308315339	32.33037308315339	32.33037308315339	32.33037308315339	32.33037308315339	32.33037308315339	32.33037308315339	32.33037308315339	32.33037308315339	32.33037308315339	32.33037308315339	32.33037308315339	32.33037308315339	32.33037308315339	32.33037308315339	140.40183769266176
Sample534	0	0	0	0	0	0	0	0	0	0	0	0	0	0	0	0	0	0	0	0	0	0	0	0	0	0	0	0	0	0	0	0	0	0	0	0	0	0	0	0	0	0	0	0	0	0	0	0	0
Sample535	0	0	0	0	0	0	0	0	0	0	0	0	0	0	0	0	0	0	0	0	0	0	0	0	0	0	0	0	0	0	0	0	0	0	0	0	0	0	0	0	0	0	0	0	0	0	0	0	0
Sample536	0	0	0	0	0	0	0	0	0	0	0	0	0	0	0	0	0	0	0	0	0	0	0	0	0	0	0	0	0	0	0	0	0	0	0	0	0	0	0	0	0	0	0	0	0	0	0	0	0
Sample537	0	0	0	0	0	0	0	0	0	0	0	0	0	0	0	0	0	0	0	0	0	0	0	0	0	0	0	0	0	0	0	0	0	0	0	0	0	0	0	0	0	0	0	0	0	0	0	0	0
Sample538	0	0	0	0	0	0	0	0	0	0	0	0	0	0	0	0	0	0	0	0	0	0	0	0	0	0	0	0	0	0	0	0	0	0	0	0	0	0	0	0	0	0	0	0	0	0	0	0	14.875659530653644
Sample539	0	0	0	0	0	0	0	0	0	0	0	0	139.35152919010045	139.35152919010045	139.35152919010045	139.35152919010045	139.35152919010045	139.35152919010045	139.35152919010045	139.35152919010045	139.35152919010045	139.35152919010045	139.35152919010045	139.35152919010045	139.35152919010045	139.35152919010045	139.35152919010045	139.35152919010045	139.35152919010045	139.35152919010045	139.35152919010045	139.35152919010045	139.35152919010045	139.35152919010045	139.35152919010045	139.35152919010045	139.35152919010045	139.35152919010045	139.35152919010045	139.35152919010045	139.35152919010045	139.35152919010045	139.35152919010045	139.35152919010045	139.35152919010045	139.35152919010045	139.35152919010045	139.35152919010045	139.35152919010045
Sample540	0	0	0	0	0	0	0	0	0	0	0	0	0	0	0	0	0	0	85.0377801333026	85.0377801333026	85.0377801333026	85.0377801333026	85.0377801333026	85.0377801333026	85.0377801333026	85.0377801333026	85.0377801333026	85.0377801333026	85.0377801333026	85.0377801333026	85.0377801333026	85.0377801333026	85.0377801333026	85.0377801333026	85.0377801333026	85.0377801333026	85.0377801333026	85.0377801333026	85.0377801333026	85.0377801333026	85.0377801333026	85.0377801333026	85.0377801333026	85.0377801333026	85.0377801333026	85.0377801333026	85.0377801333026	85.0377801333026	85.0377801333026
Sample541	0	0	0	0	0	0	0	0	0	0	0	0	0	0	0	0	0	0	0	0	0	0	0	0	0	0	0	0	0	0	0	0	0	0	0	0	0	0	0	0	0	0	0	0	0	0	0	0	0
Sample542	0	0	0	0	0	0	0	0	0	0	0	0	0	0	0	0	0	0	0	0	0	0	0	0	0	0	0	0	0	0	0	0	0	0	0	0	0	0	0	0	0	0	105.1246548197133	105.1246548197133	105.1246548197133	105.1246548197133	105.1246548197133	105.1246548197133	105.1246548197133
Sample543	0	0	0	0	0	0	0	0	0	0	0	0	0	0	0	0	0	0	0	0	0	0	0	0	0	0	0	0	0	0	0	0	0	0	0	0	0	0	0	0	0	0	0	0	0	0	0	0	0
Sample544	0	0	0	0	0	0	0	0	0	0	0	0	0	0	0	0	0	0	0	0	0	0	0	0	0	0	0	0	0	0	0	0	0	0	0	0	0	0	0	0	0	0	0	0	0	0	0	0	0
Sample545	0	0	0	0	0	0	0	0	0	0	0	0	0	0	0	0	0	0	0	0	0	0	0	0	0	0	0	0	0	0	0	0	0	0	0	0	0	0	0	0	0	0	0	0	0	0	0	0	0
Sample546	0	0	0	0	0	0	0	0	0	0	0	0	0	0	0	0	0	0	0	0	0	0	0	0	0	0	0	0	0	0	0	0	0	0	0	0	0	0	0	0	0	0	0	0	0	0	0	0	0
Sample547	0	0	0	0	0	0	0	0	0	0	0	0	0	0	0	0	0	0	0	0	0	0	0	0	0	0	0	0	0	0	0	10.862481626474324	10.862481626474324	10.862481626474324	10.862481626474324	10.862481626474324	10.862481626474324	10.862481626474324	10.862481626474324	10.862481626474324	10.862481626474324	10.862481626474324	10.862481626474324	10.862481626474324	10.862481626474324	10.862481626474324	10.862481626474324	10.862481626474324	10.862481626474324
Sample548	0	0	0	0	0	0	0	0	0	0	0	0	0	0	0	0	0	0	0	0	0	0	0	0	0	0	0	0	0	0	0	0	0	0	0	0	0	0	0	0	0	0	0	0	0	0	0	0	0
Sample549	0	0	0	0	0	0	0	0	0	0	0	0	0	0	0	0	0	0	0	0	0	0	0	0	0	0	0	0	0	0	0	0	0	0	0	0	0	0	0	0	0	0	0	0	0	0	0	0	0
Sample550	0	0	0	0	0	0	0	0	0	0	0	0	0	0	0	0	0	0	0	0	0	0	0	0	0	0	0	0	0	0	0	0	0	0	0	0	0	0	0	0	0	0	0	0	0	0	0	0	0
Sample551	0	0	0	0	0	0	0	0	0	0	0	0	0	0	0	0	0	0	0	0	0	0	0	0	0	0	142.68022303874173	142.68022303874173	142.68022303874173	142.68022303874173	142.68022303874173	142.68022303874173	142.68022303874173	142.68022303874173	142.68022303874173	142.68022303874173	142.68022303874173	142.68022303874173	142.68022303874173	142.68022303874173	142.68022303874173	142.68022303874173	142.68022303874173	142.68022303874173	142.68022303874173	142.68022303874173	142.68022303874173	142.68022303874173	142.68022303874173
Sample552	0	0	0	0	0	0	0	0	0	0	0	0	0	0	0	0	0	0	0	0	0	0	0	0	0	0	0	0	0	0	0	0	0	0	57.50094588713877	57.50094588713877	57.50094588713877	57.50094588713877	57.50094588713877	57.50094588713877	57.50094588713877	57.50094588713877	57.50094588713877	57.50094588713877	57.50094588713877	57.50094588713877	57.50094588713877	57.50094588713877	57.50094588713877
Sample553	0	0	0	0	0	0	0	0	0	0	0	0	0	0	0	0	0	0	0	0	0	0	0	0	0	0	0	0	0	0	0	0	0	0	0	0	0	0	0	0	0	0	0	0	0	0	0	0	0
Sample554	0	0	0	0	0	0	0	0	0	0	0	0	0	0	0	118.73701193316487	118.73701193316487	118.73701193316487	118.73701193316487	118.73701193316487	118.73701193316487	118.73701193316487	118.73701193316487	118.73701193316487	118.73701193316487	118.73701193316487	118.73701193316487	118.73701193316487	118.73701193316487	118.73701193316487	118.73701193316487	118.73701193316487	118.73701193316487	118.73701193316487	118.73701193316487	118.73701193316487	118.73701193316487	118.73701193316487	118.73701193316487	118.73701193316487	118.73701193316487	118.73701193316487	118.73701193316487	118.73701193316487	118.73701193316487	118.73701193316487	118.73701193316487	118.73701193316487	118.73701193316487
Sample555	0	0	0	0	0	0	0	0	0	0	0	0	0	0	0	0	0	0	0	0	0	2.681447779425728	2.681447779425728	2.681447779425728	2.681447779425728	2.681447779425728	2.681447779425728	2.681447779425728	2.681447779425728	2.681447779425728	134.53446946151288	134.53446946151288	134.53446946151288	134.53446946151288	134.53446946151288	134.53446946151288	134.53446946151288	134.53446946151288	134.53446946151288	134.53446946151288	134.53446946151288	134.53446946151288	134.53446946151288	134.53446946151288	134.53446946151288	134.53446946151288	134.53446946151288	134.53446946151288	134.53446946151288
Sample556	0	0	0	0	0	0	0	0	0	0	0	0	0	0	0	0	0	0	0	0	0	0	0	0	0	0	0	0	0	0	0	122.92023059097329	122.92023059097329	122.92023059097329	122.92023059097329	122.92023059097329	122.92023059097329	122.92023059097329	122.92023059097329	122.92023059097329	122.92023059097329	122.92023059097329	122.92023059097329	122.92023059097329	122.92023059097329	122.92023059097329	122.92023059097329	122.92023059097329	122.92023059097329
Sample557	0	0	0	0	0	0	0	0	0	0	0	0	0	0	0	0	0	0	0	0	0	0	0	0	0	0	0	0	0	0	0	0	0	0	0	0	0	0	0	0	0	0	0	0	0	0	0	0	0
Sample558	0	0	0	0	0	0	0	0	0	0	0	0	0	0	0	0	0	0	0	0	0	0	0	0	0	0	0	0	0	0	0	0	0	0	0	0	0	0	0	0	0	0	0	0	0	0	0	0	0
Sample559	0	0	0	0	0	0	0	0	0	0	0	0	0	0	0	0	0	0	0	0	0	0	0	0	0	0	0	0	0	0	0	0	0	0	0	0	0	0	0	0	0	0	0	0	0	0	0	0	0
Sample560	95.06643943328875	95.06643943328875	95.06643943328875	95.06643943328875	95.06643943328875	95.06643943328875	95.06643943328875	95.06643943328875	95.06643943328875	95.06643943328875	95.06643943328875	95.06643943328875	95.06643943328875	95.06643943328875	95.06643943328875	95.06643943328875	95.06643943328875	95.06643943328875	95.06643943328875	95.06643943328875	95.06643943328875	95.06643943328875	95.06643943328875	95.06643943328875	95.06643943328875	95.06643943328875	95.06643943328875	95.06643943328875	95.06643943328875	95.06643943328875	95.06643943328875	95.06643943328875	95.06643943328875	95.06643943328875	95.06643943328875	95.06643943328875	95.06643943328875	95.06643943328875	95.06643943328875	95.06643943328875	95.06643943328875	95.06643943328875	95.06643943328875	95.06643943328875	95.06643943328875	95.06643943328875	95.06643943328875	95.06643943328875	95.06643943328875
Sample561	91.98198941724084	91.98198941724084	91.98198941724084	91.98198941724084	91.98198941724084	91.98198941724084	91.98198941724084	91.98198941724084	91.98198941724084	91.98198941724084	91.98198941724084	91.98198941724084	91.98198941724084	91.98198941724084	91.98198941724084	91.98198941724084	91.98198941724084	91.98198941724084	91.98198941724084	91.98198941724084	91.98198941724084	91.98198941724084	91.98198941724084	91.98198941724084	91.98198941724084	91.98198941724084	91.98198941724084	91.98198941724084	91.98198941724084	91.98198941724084	91.98198941724084	91.98198941724084	91.98198941724084	91.98198941724084	91.98198941724084	91.98198941724084	91.98198941724084	91.98198941724084	91.98198941724084	91.98198941724084	91.98198941724084	91.98198941724084	91.98198941724084	91.98198941724084	91.98198941724084	91.98198941724084	91.98198941724084	91.98198941724084	91.98198941724084
Sample562	20.702719215995682	20.702719215995682	20.702719215995682	20.702719215995682	20.702719215995682	20.702719215995682	20.702719215995682	20.702719215995682	20.702719215995682	20.702719215995682	20.702719215995682	20.702719215995682	20.702719215995682	20.702719215995682	20.702719215995682	20.702719215995682	20.702719215995682	20.702719215995682	20.702719215995682	20.702719215995682	20.702719215995682	20.702719215995682	20.702719215995682	20.702719215995682	20.702719215995682	20.702719215995682	20.702719215995682	20.702719215995682	20.702719215995682	20.702719215995682	20.702719215995682	20.702719215995682	20.702719215995682	20.702719215995682	20.702719215995682	20.702719215995682	20.702719215995682	20.702719215995682	20.702719215995682	20.702719215995682	20.702719215995682	20.702719215995682	20.702719215995682	20.702719215995682	20.702719215995682	20.702719215995682	142.46151743443644	142.46151743443644	142.46151743443644
Sample563	160.72311488014344	160.72311488014344	160.72311488014344	160.72311488014344	160.72311488014344	160.72311488014344	160.72311488014344	160.72311488014344	160.72311488014344	160.72311488014344	160.72311488014344	160.72311488014344	160.72311488014344	160.72311488014344	160.72311488014344	160.72311488014344	160.72311488014344	160.72311488014344	160.72311488014344	160.72311488014344	160.72311488014344	160.72311488014344	160.72311488014344	160.72311488014344	160.72311488014344	160.72311488014344	160.72311488014344	160.72311488014344	160.72311488014344	160.72311488014344	160.72311488014344	160.72311488014344	160.72311488014344	160.72311488014344	160.72311488014344	160.72311488014344	160.72311488014344	160.72311488014344	160.72311488014344	160.72311488014344	160.72311488014344	160.72311488014344	160.72311488014344	160.72311488014344	160.72311488014344	160.72311488014344	160.72311488014344	160.72311488014344	160.72311488014344
Sample564	0	0	0	0	0	0	0	0	0	0	0	0	0	0	0	0	0	0	0	0	0	0	0	0	0	0	0	0	108.80710360150167	108.80710360150167	108.80710360150167	108.80710360150167	108.80710360150167	108.80710360150167	108.80710360150167	108.80710360150167	108.80710360150167	108.80710360150167	108.80710360150167	108.80710360150167	108.80710360150167	108.80710360150167	108.80710360150167	108.80710360150167	108.80710360150167	108.80710360150167	108.80710360150167	108.80710360150167	108.80710360150167
Sample565	0	0	0	0	0	0	0	0	0	0	0	0	0	0	0	0	0	0	0	0	0	0	0	0	0	0	0	0	0	0	0	0	0	0	0	134.8678823351004	134.8678823351004	134.8678823351004	134.8678823351004	134.8678823351004	134.8678823351004	134.8678823351004	134.8678823351004	134.8678823351004	134.8678823351004	134.8678823351004	134.8678823351004	134.8678823351004	134.8678823351004
Sample566	0	0	0	0	0	0	0	0	0	0	0	0	0	0	0	0	0	0	0	0	0	0	0	0	0	0	0	0	0	0	0	0	0	0	0	0	0	0	0	0	0	0	0	0	0	0	0	0	0
Sample567	0	0	0	0	0	0	0	0	0	0	0	0	0	0	0	0	0	0	0	0	0	0	0	0	0	0	0	0	0	0	0	0	0	0	0	0	0	0	0	0	0	0	0	0	0	0	0	0	0
Sample568	0	0	0	0	0	0	0	0	0	0	0	0	0	0	0	0	0	0	0	0	0	0	0	0	0	0	0	0	0	0	0	0	0	0	0	0	0	0	0	0	0	0	0	0	0	0	0	0	0
Sample569	0	0	0	0	0	0	0	0	0	0	0	0	0	0	0	0	0	0	0	0	0	0	0	0	0	0	0	0	3.0533710716053966	3.0533710716053966	3.0533710716053966	3.0533710716053966	3.0533710716053966	3.0533710716053966	3.0533710716053966	3.0533710716053966	3.0533710716053966	3.0533710716053966	148.73640600443724	148.73640600443724	148.73640600443724	148.73640600443724	148.73640600443724	148.73640600443724	148.73640600443724	148.73640600443724	148.73640600443724	148.73640600443724	148.73640600443724
Sample570	0	0	0	0	0	0	0	0	0	0	0	0	0	0	0	0	0	0	0	0	0	0	0	0	0	0	0	0	0	0	0	0	0	0	0	0	0	0	0	0	0	0	0	0	0	0	0	167.6061280746929	167.6061280746929
Sample571	0	0	0	0	0	0	0	0	0	0	0	0	0	0	0	0	0	0	0	0	0	0	0	0	0	0	0	0	0	0	0	0	0	0	0	0	0	0	0	0	0	0	0	0	0	0	0	0	0
Sample572	40.87630515222486	40.87630515222486	40.87630515222486	40.87630515222486	40.87630515222486	40.87630515222486	40.87630515222486	40.87630515222486	40.87630515222486	40.87630515222486	40.87630515222486	40.87630515222486	40.87630515222486	40.87630515222486	40.87630515222486	40.87630515222486	40.87630515222486	40.87630515222486	40.87630515222486	40.87630515222486	40.87630515222486	40.87630515222486	40.87630515222486	40.87630515222486	40.87630515222486	40.87630515222486	40.87630515222486	40.87630515222486	40.87630515222486	40.87630515222486	40.87630515222486	40.87630515222486	40.87630515222486	40.87630515222486	40.87630515222486	40.87630515222486	40.87630515222486	40.87630515222486	40.87630515222486	40.87630515222486	40.87630515222486	40.87630515222486	40.87630515222486	40.87630515222486	40.87630515222486	40.87630515222486	40.87630515222486	40.87630515222486	40.87630515222486
Sample573	97.33662359832594	97.33662359832594	97.33662359832594	97.33662359832594	97.33662359832594	97.33662359832594	97.33662359832594	97.33662359832594	97.33662359832594	97.33662359832594	97.33662359832594	97.33662359832594	97.33662359832594	97.33662359832594	97.33662359832594	97.33662359832594	97.33662359832594	97.33662359832594	97.33662359832594	97.33662359832594	97.33662359832594	97.33662359832594	97.33662359832594	97.33662359832594	97.33662359832594	97.33662359832594	97.33662359832594	97.33662359832594	97.33662359832594	97.33662359832594	97.33662359832594	97.33662359832594	97.33662359832594	97.33662359832594	97.33662359832594	97.33662359832594	97.33662359832594	97.33662359832594	97.33662359832594	97.33662359832594	97.33662359832594	97.33662359832594	97.33662359832594	97.33662359832594	97.33662359832594	97.33662359832594	97.33662359832594	97.33662359832594	97.33662359832594
Sample574	0	0	0	0	0	0	0	0	0	0	0	0	0	0	0	0	0	0	0	0	0	0	0	0	0	0	0	0	0	0	0	0	0	0	0	0	0	0	0	0	0	0	0	0	0	0	0	0	0
Sample575	0	0	0	0	0	0	0	0	0	0	0	0	0	0	0	0	0	0	0	0	0	0	0	0	0	0	0	0	0	0	0	0	0	0	0	0	0	0	0	0	0	0	0	0	0	0	0	0	0
Sample576	0	0	0	0	0	0	0	0	0	0	0	0	0	0	0	0	0	0	0	0	0	0	0	0	0	0	0	0	0	0	0	0	0	0	0	0	0	0	0	0	0	0	0	0	0	0	0	0	122.98463771206545
Sample577	142.09246394100944	142.09246394100944	142.09246394100944	142.09246394100944	142.09246394100944	142.09246394100944	142.09246394100944	142.09246394100944	142.09246394100944	142.09246394100944	142.09246394100944	142.09246394100944	142.09246394100944	142.09246394100944	142.09246394100944	142.09246394100944	142.09246394100944	142.09246394100944	142.09246394100944	142.09246394100944	142.09246394100944	142.09246394100944	142.09246394100944	142.09246394100944	142.09246394100944	142.09246394100944	142.09246394100944	142.09246394100944	142.09246394100944	142.09246394100944	142.09246394100944	142.09246394100944	142.09246394100944	142.09246394100944	142.09246394100944	142.09246394100944	142.09246394100944	142.09246394100944	142.09246394100944	142.09246394100944	142.09246394100944	142.09246394100944	142.09246394100944	142.09246394100944	142.09246394100944	142.09246394100944	142.09246394100944	142.09246394100944	142.09246394100944
Sample578	102.89932133448313	102.89932133448313	102.89932133448313	102.89932133448313	102.89932133448313	102.89932133448313	102.89932133448313	102.89932133448313	102.89932133448313	102.89932133448313	102.89932133448313	102.89932133448313	102.89932133448313	102.89932133448313	102.89932133448313	102.89932133448313	102.89932133448313	102.89932133448313	102.89932133448313	102.89932133448313	102.89932133448313	102.89932133448313	102.89932133448313	102.89932133448313	102.89932133448313	102.89932133448313	102.89932133448313	102.89932133448313	102.89932133448313	102.89932133448313	102.89932133448313	102.89932133448313	102.89932133448313	102.89932133448313	102.89932133448313	102.89932133448313	102.89932133448313	102.89932133448313	102.89932133448313	102.89932133448313	102.89932133448313	102.89932133448313	102.89932133448313	102.89932133448313	102.89932133448313	102.89932133448313	102.89932133448313	102.89932133448313	102.89932133448313
Sample579	57.718445310069356	57.718445310069356	57.718445310069356	57.718445310069356	57.718445310069356	57.718445310069356	57.718445310069356	57.718445310069356	57.718445310069356	57.718445310069356	57.718445310069356	57.718445310069356	57.718445310069356	57.718445310069356	57.718445310069356	57.718445310069356	57.718445310069356	57.718445310069356	57.718445310069356	57.718445310069356	57.718445310069356	57.718445310069356	57.718445310069356	57.718445310069356	57.718445310069356	57.718445310069356	57.718445310069356	57.718445310069356	57.718445310069356	57.718445310069356	57.718445310069356	57.718445310069356	57.718445310069356	57.718445310069356	57.718445310069356	57.718445310069356	57.718445310069356	57.718445310069356	57.718445310069356	57.718445310069356	57.718445310069356	57.718445310069356	57.718445310069356	57.718445310069356	57.718445310069356	57.718445310069356	57.718445310069356	57.718445310069356	57.718445310069356
Sample580	0	0	0	0	0	83.25840201793423	83.25840201793423	83.25840201793423	83.25840201793423	83.25840201793423	83.25840201793423	83.25840201793423	83.25840201793423	83.25840201793423	83.25840201793423	83.25840201793423	83.25840201793423	83.25840201793423	83.25840201793423	83.25840201793423	83.25840201793423	83.25840201793423	83.25840201793423	83.25840201793423	83.25840201793423	83.25840201793423	83.25840201793423	83.25840201793423	83.25840201793423	83.25840201793423	83.25840201793423	83.25840201793423	83.25840201793423	83.25840201793423	83.25840201793423	83.25840201793423	83.25840201793423	83.25840201793423	83.25840201793423	83.25840201793423	83.25840201793423	83.25840201793423	83.25840201793423	83.25840201793423	83.25840201793423	83.25840201793423	83.25840201793423	83.25840201793423	83.25840201793423
Sample581	0	0	0	0	0	0	0	0	0	0	0	0	0	0	0	0	0	0	0	0	0	0	0	0	0	0	0	0	0	0	0	0	0	0	0	0	0	0	0	0	0	0	0	0	0	0	0	0	0
Sample582	0	0	0	0	0	0	0	0	0	0	0	0	0	0	0	0	0	0	0	0	0	0	0	0	0	0	0	0	0	0	0	0	0	0	0	0	0	0	0	0	0	0	0	0	0	0	0	0	0
Sample583	0	0	0	0	0	0	0	0	0	0	0	0	0	0	0	109.19409702540344	109.19409702540344	109.19409702540344	109.19409702540344	109.19409702540344	109.19409702540344	109.19409702540344	109.19409702540344	109.19409702540344	109.19409702540344	109.19409702540344	109.19409702540344	109.19409702540344	109.19409702540344	109.19409702540344	109.19409702540344	109.19409702540344	109.19409702540344	109.19409702540344	109.19409702540344	109.19409702540344	109.19409702540344	109.19409702540344	109.19409702540344	109.19409702540344	109.19409702540344	109.19409702540344	109.19409702540344	109.19409702540344	109.19409702540344	109.19409702540344	109.19409702540344	109.19409702540344	109.19409702540344
Sample584	112.74008323254728	112.74008323254728	112.74008323254728	112.74008323254728	112.74008323254728	112.74008323254728	112.74008323254728	112.74008323254728	112.74008323254728	112.74008323254728	112.74008323254728	112.74008323254728	112.74008323254728	112.74008323254728	112.74008323254728	112.74008323254728	112.74008323254728	112.74008323254728	112.74008323254728	112.74008323254728	112.74008323254728	112.74008323254728	112.74008323254728	112.74008323254728	112.74008323254728	112.74008323254728	112.74008323254728	112.74008323254728	112.74008323254728	112.74008323254728	112.74008323254728	112.74008323254728	112.74008323254728	112.74008323254728	112.74008323254728	112.74008323254728	112.74008323254728	112.74008323254728	112.74008323254728	112.74008323254728	112.74008323254728	112.74008323254728	112.74008323254728	112.74008323254728	112.74008323254728	112.74008323254728	112.74008323254728	112.74008323254728	112.74008323254728
Sample585	0	0	0	0	0	0	0	0	0	0	0	0	0	0	0	0	0	0	0	0	0	0	0	0	0	0	0	0	114.47139106495877	114.47139106495877	114.47139106495877	114.47139106495877	114.47139106495877	114.47139106495877	114.47139106495877	114.47139106495877	114.47139106495877	114.47139106495877	114.47139106495877	114.47139106495877	114.47139106495877	114.47139106495877	114.47139106495877	114.47139106495877	114.47139106495877	114.47139106495877	114.47139106495877	114.47139106495877	114.47139106495877
Sample586	192.7454902355292	192.7454902355292	192.7454902355292	192.7454902355292	192.7454902355292	192.7454902355292	192.7454902355292	192.7454902355292	192.7454902355292	192.7454902355292	192.7454902355292	192.7454902355292	192.7454902355292	192.7454902355292	192.7454902355292	192.7454902355292	192.7454902355292	192.7454902355292	192.7454902355292	192.7454902355292	192.7454902355292	192.7454902355292	192.7454902355292	192.7454902355292	192.7454902355292	192.7454902355292	192.7454902355292	192.7454902355292	192.7454902355292	192.7454902355292	192.7454902355292	192.7454902355292	192.7454902355292	192.7454902355292	192.7454902355292	192.7454902355292	192.7454902355292	192.7454902355292	192.7454902355292	192.7454902355292	192.7454902355292	192.7454902355292	192.7454902355292	192.7454902355292	192.7454902355292	192.7454902355292	192.7454902355292	192.7454902355292	192.7454902355292
Sample587	0	0	0	0	0	0	0	0	0	0	0	0	0	0	0	0	0	0	0	0	0	0	0	0	0	0	0	0	0	0	0	0	0	0	0	0	0	0	0	144.3287554979665	144.3287554979665	144.3287554979665	144.3287554979665	144.3287554979665	144.3287554979665	144.3287554979665	144.3287554979665	144.3287554979665	144.3287554979665
Sample588	0	0	0	0	0	0	0	0	0	0	0	0	0	0	0	0	0	0	0	0	0	0	0	0	0	0	0	0	0	0	0	0	0	0	0	0	0	0	0	0	0	0	0	0	0	0	0	0	0
Sample589	0	0	0	0	0	0	0	0	0	0	0	0	0	0	0	0	0	0	0	0	0	0	0	0	0	0	0	0	0	0	0	0	0	0	0	0	0	0	0	0	0	0	0	0	0	0	0	0	0
Sample590	0	0	0	0	0	0	0	0	0	0	0	0	0	0	0	0	0	0	0	0	0	0	0	0	0	0	0	0	0	0	0	0	0	0	0	0	0	0	0	0	0	0	0	0	0	0	0	0	0
Sample591	0	0	0	0	0	0	0	0	0	0	0	0	0	0	0	0	0	0	0	0	0	0	0	0	0	0	0	0	0	0	0	0	0	0	0	0	0	0	0	0	0	0	0	0	0	0	0	0	0
Sample592	0	0	0	0	0	0	0	0	0	0	0	0	0	0	0	0	0	0	0	0	0	0	0	0	0	0	0	0	0	0	0	0	0	0	0	0	0	0	0	0	0	0	0	0	0	0	0	0	0
Sample593	0	0	0	0	0	0	0	0	0	0	0	0	0	0	0	0	0	0	0	0	0	0	0	0	0	0	0	0	0	0	0	0	0	0	0	0	0	0	0	0	0	0	0	0	0	0	0	0	0
Sample594	0	0	0	0	0	0	0	0	0	0	0	0	0	0	0	0	0	0	0	0	0	0	0	0	0	0	0	0	0	0	0	0	0	0	0	0	0	0	0	0	0	61.361447281028255	61.361447281028255	61.361447281028255	61.361447281028255	61.361447281028255	61.361447281028255	61.361447281028255	61.361447281028255
Sample595	0	0	0	0	0	0	0	0	0	0	0	0	0	0	0	0	0	0	0	0	0	0	0	0	0	0	0	0	0	0	0	0	0	0	0	0	0	0	0	0	0	0	0	0	0	0	0	0	0
Sample596	0	0	0	0	0	0	0	0	0	0	0	0	0	0	0	0	0	0	0	0	0	18.39963014207329	18.39963014207329	18.39963014207329	18.39963014207329	18.39963014207329	18.39963014207329	18.39963014207329	18.39963014207329	18.39963014207329	18.39963014207329	18.39963014207329	18.39963014207329	18.39963014207329	18.39963014207329	18.39963014207329	18.39963014207329	18.39963014207329	18.39963014207329	18.39963014207329	18.39963014207329	18.39963014207329	18.39963014207329	18.39963014207329	18.39963014207329	18.39963014207329	18.39963014207329	18.39963014207329	155.89969729760983
Sample597	0	0	0	0	0	0	0	0	0	0	0	0	0	0	0	0	0	0	0	0	0	0	0	0	0	0	0	0	0	0	0	0	0	0	0	0	0	0	0	0	0	0	0	0	0	0	0	0	0
Sample598	0	0	0	0	0	0	0	0	0	0	0	0	0	0	0	0	0	0	0	0	0	0	0	0	0	0	0	0	0	0	0	0	0	0	0	0	0	0	0	0	0	0	0	0	0	0	0	0	0
Sample599	0	0	0	0	0	0	0	0	0	0	0	0	0	0	0	0	0	0	0	0	0	0	0	0	0	0	0	0	0	0	0	0	0	0	0	0	0	0	0	0	0	0	0	0	0	0	2.841300004027916	102.38877408091614	102.38877408091614
Sample600	0	0	0	0	0	0	0	0	0	0	0	0	0	0	0	0	0	0	0	0	0	0	0	0	0	0	0	0	0	0	0	0	0	0	0	0	18.727407972881085	18.727407972881085	18.727407972881085	18.727407972881085	18.727407972881085	18.727407972881085	18.727407972881085	18.727407972881085	129.96996030603026	129.96996030603026	129.96996030603026	129.96996030603026	129.96996030603026
Sample601	121.9107802558388	121.9107802558388	121.9107802558388	121.9107802558388	121.9107802558388	121.9107802558388	121.9107802558388	121.9107802558388	121.9107802558388	121.9107802558388	121.9107802558388	121.9107802558388	121.9107802558388	121.9107802558388	121.9107802558388	121.9107802558388	121.9107802558388	121.9107802558388	121.9107802558388	121.9107802558388	121.9107802558388	121.9107802558388	121.9107802558388	121.9107802558388	121.9107802558388	121.9107802558388	121.9107802558388	121.9107802558388	121.9107802558388	121.9107802558388	121.9107802558388	121.9107802558388	121.9107802558388	121.9107802558388	121.9107802558388	121.9107802558388	121.9107802558388	121.9107802558388	121.9107802558388	121.9107802558388	121.9107802558388	121.9107802558388	121.9107802558388	121.9107802558388	121.9107802558388	121.9107802558388	121.9107802558388	121.9107802558388	121.9107802558388
Sample602	102.68617397990313	102.68617397990313	102.68617397990313	102.68617397990313	102.68617397990313	102.68617397990313	102.68617397990313	102.68617397990313	102.68617397990313	102.68617397990313	102.68617397990313	102.68617397990313	102.68617397990313	102.68617397990313	102.68617397990313	102.68617397990313	102.68617397990313	102.68617397990313	102.68617397990313	102.68617397990313	102.68617397990313	102.68617397990313	102.68617397990313	102.68617397990313	102.68617397990313	102.68617397990313	102.68617397990313	102.68617397990313	102.68617397990313	102.68617397990313	102.68617397990313	102.68617397990313	102.68617397990313	102.68617397990313	102.68617397990313	102.68617397990313	102.68617397990313	102.68617397990313	102.68617397990313	102.68617397990313	102.68617397990313	102.68617397990313	102.68617397990313	102.68617397990313	102.68617397990313	102.68617397990313	102.68617397990313	102.68617397990313	102.68617397990313
Sample603	0	0	0	0	0	0	0	0	0	0	0	0	0	0	0	0	0	0	0	0	0	0	0	0	0	0	0	0	0	0	0	0	0	0	0	0	0	0	0	0	0	0	0	0	0	69.66563184253557	69.66563184253557	69.66563184253557	69.66563184253557
Sample604	0	0	0	0	0	0	0	0	0	0	0	0	0	0	0	0	0	0	0	0	0	0	0	0	0	0	0	0	0	0	0	0	0	0	0	0	0	0	0	0	0	0	0	0	0	0	0	0	0
Sample605	0	0	0	0	0	0	0	0	0	0	0	0	0	0	0	0	0	0	0	0	0	0	0	0	0	0	0	0	0	0	0	0	0	0	0	0	0	0	0	0	0	0	0	0	0	0	0	0	0
Sample606	0	0	0	0	0	0	0	0	0	0	0	0	0	0	0	0	0	0	0	0	0	0	0	0	0	0	0	0	0	0	0	0	0	0	0	0	0	0	0	0	0	0	0	0	0	0	45.03123026529114	45.03123026529114	45.03123026529114
Sample607	0	0	0	0	0	0	0	0	0	0	0	0	0	0	0	0	0	0	0	0	0	59.67914398559711	59.67914398559711	59.67914398559711	59.67914398559711	59.67914398559711	59.67914398559711	59.67914398559711	59.67914398559711	59.67914398559711	59.67914398559711	59.67914398559711	59.67914398559711	59.67914398559711	59.67914398559711	59.67914398559711	59.67914398559711	59.67914398559711	59.67914398559711	59.67914398559711	59.67914398559711	59.67914398559711	59.67914398559711	59.67914398559711	59.67914398559711	59.67914398559711	59.67914398559711	59.67914398559711	59.67914398559711
Sample608	0	0	0	0	0	0	0	0	0	0	0	0	0	0	0	0	0	0	0	0	0	0	0	0	0	0	0	0	0	0	0	0	0	0	0	0	0	0	0	0	0	0	0	0	0	0	0	0	0
Sample609	145.44227085038648	145.44227085038648	145.44227085038648	145.44227085038648	145.44227085038648	145.44227085038648	145.44227085038648	145.44227085038648	145.44227085038648	145.44227085038648	145.44227085038648	145.44227085038648	145.44227085038648	145.44227085038648	145.44227085038648	145.44227085038648	145.44227085038648	145.44227085038648	145.44227085038648	145.44227085038648	145.44227085038648	145.44227085038648	145.44227085038648	145.44227085038648	145.44227085038648	145.44227085038648	145.44227085038648	145.44227085038648	145.44227085038648	145.44227085038648	145.44227085038648	145.44227085038648	145.44227085038648	145.44227085038648	145.44227085038648	145.44227085038648	145.44227085038648	145.44227085038648	145.44227085038648	145.44227085038648	145.44227085038648	145.44227085038648	145.44227085038648	145.44227085038648	145.44227085038648	145.44227085038648	145.44227085038648	145.44227085038648	145.44227085038648
Sample610	0	0	0	0	0	0	0	0	0	0	0	0	0	0	0	0	0	0	0	0	0	0	0	0	0	0	0	0	67.91108636944786	67.91108636944786	67.91108636944786	67.91108636944786	67.91108636944786	67.91108636944786	67.91108636944786	67.91108636944786	67.91108636944786	67.91108636944786	67.91108636944786	67.91108636944786	67.91108636944786	67.91108636944786	67.91108636944786	67.91108636944786	67.91108636944786	67.91108636944786	67.91108636944786	67.91108636944786	67.91108636944786
Sample611	0	0	0	0	0	0	0	0	0	0	0	0	0	0	0	0	0	0	0	0	0	0	0	0	0	0	0	0	0	0	0	0	0	0	0	0	0	0	16.159721388449757	16.159721388449757	16.159721388449757	16.159721388449757	16.159721388449757	16.159721388449757	16.159721388449757	16.159721388449757	16.159721388449757	16.159721388449757	16.159721388449757
Sample612	0	0	0	0	0	0	0	0	0	0	0	0	0	0	0	0	0	0	0	0	0	0	0	0	0	0	0	0	0	0	0	0	98.44558549892042	98.44558549892042	98.44558549892042	98.44558549892042	98.44558549892042	98.44558549892042	98.44558549892042	98.44558549892042	98.44558549892042	98.44558549892042	98.44558549892042	98.44558549892042	98.44558549892042	98.44558549892042	98.44558549892042	98.44558549892042	98.44558549892042
Sample613	0	0	0	0	0	0	0	0	0	0	0	0	0	0	0	0	0	0	0	0	0	0	0	0	0	0	0	0	0	0	0	0	0	0	0	0	0	0	0	0	0	0	0	0	0	0	0	0	0
Sample614	0	0	0	0	0	0	0	0	0	0	0	0	0	0	0	0	0	0	0	0	0	0	0	0	0	0	0	0	0	0	0	0	0	0	0	0	0	0	0	0	0	0	0	0	0	0	0	0	0
Sample615	0	0	0	0	0	0	0	0	0	0	0	0	0	0	0	0	0	0	0	0	0	0	0	0	0	0	0	0	0	0	0	0	0	0	0	0	0	0	0	0	0	0	0	67.14909901033595	67.14909901033595	67.14909901033595	67.14909901033595	67.14909901033595	67.14909901033595
Sample616	0	0	0	0	0	0	0	0	0	0	0	0	0	0	0	0	0	0	0	0	0	0	0	0	0	0	0	0	0	0	0	0	0	0	0	0	0	0	0	0	0	0	0	0	0	0	0	0	0
Sample617	0	0	0	0	0	0	0	0	0	0	0	0	0	0	0	0	0	0	0	0	0	0	0	0	0	0	0	0	0	0	0	0	0	0	0	0	0	0	0	0	0	0	0	0	0	0	0	0	0
Sample618	0	0	0	0	0	0	0	0	0	104.82252393013277	104.82252393013277	104.82252393013277	104.82252393013277	104.82252393013277	104.82252393013277	104.82252393013277	104.82252393013277	104.82252393013277	104.82252393013277	104.82252393013277	104.82252393013277	104.82252393013277	104.82252393013277	104.82252393013277	104.82252393013277	104.82252393013277	104.82252393013277	104.82252393013277	104.82252393013277	104.82252393013277	104.82252393013277	104.82252393013277	104.82252393013277	104.82252393013277	104.82252393013277	104.82252393013277	104.82252393013277	104.82252393013277	104.82252393013277	104.82252393013277	104.82252393013277	104.82252393013277	104.82252393013277	104.82252393013277	104.82252393013277	104.82252393013277	104.82252393013277	104.82252393013277	104.82252393013277
Sample619	0	0	0	0	0	0	0	0	0	0	0	0	0	0	0	0	0	0	0	0	0	0	0	0	0	0	0	0	0	0	0	0	0	0	0	0	0	0	102.08238111466372	102.08238111466372	102.08238111466372	102.08238111466372	102.08238111466372	102.08238111466372	102.08238111466372	102.08238111466372	102.08238111466372	102.08238111466372	102.08238111466372
Sample620	80.09395339867886	80.09395339867886	80.09395339867886	80.09395339867886	80.09395339867886	80.09395339867886	80.09395339867886	80.09395339867886	80.09395339867886	80.09395339867886	80.09395339867886	80.09395339867886	80.09395339867886	80.09395339867886	80.09395339867886	80.09395339867886	80.09395339867886	80.09395339867886	80.09395339867886	80.09395339867886	80.09395339867886	80.09395339867886	80.09395339867886	80.09395339867886	80.09395339867886	80.09395339867886	80.09395339867886	80.09395339867886	80.09395339867886	80.09395339867886	80.09395339867886	80.09395339867886	80.09395339867886	80.09395339867886	80.09395339867886	80.09395339867886	80.09395339867886	80.09395339867886	80.09395339867886	80.09395339867886	80.09395339867886	80.09395339867886	80.09395339867886	80.09395339867886	80.09395339867886	80.09395339867886	80.09395339867886	80.09395339867886	80.09395339867886
Sample621	0	0	0	0	0	0	0	0	0	0	0	0	0	0	0	0	0	0	0	0	0	0	0	0	0	0	0	14.123054653071454	14.123054653071454	14.123054653071454	14.123054653071454	14.123054653071454	14.123054653071454	14.123054653071454	14.123054653071454	14.123054653071454	14.123054653071454	14.123054653071454	14.123054653071454	14.123054653071454	14.123054653071454	14.123054653071454	14.123054653071454	14.123054653071454	14.123054653071454	14.123054653071454	14.123054653071454	14.123054653071454	14.123054653071454
Sample622	0	0	0	0	0	0	0	0	0	0	0	0	0	0	0	0	0	0	0	0	0	0	0	0	0	0	0	0	0	0	0	0	0	0	0	0	0	0	0	0	0	0	136.53356438081792	136.53356438081792	136.53356438081792	136.53356438081792	136.53356438081792	136.53356438081792	136.53356438081792
Sample623	0	0	0	0	0	0	0	0	0	0	0	0	0	0	0	0	0	0	0	0	0	0	0	0	0	0	0	0	0	0	0	0	0	0	0	0	0	0	0	0	0	0	0	0	0	0	0	0	0
Sample624	0	0	0	0	0	0	0	0	0	0	0	0	0	0	0	0	0	0	0	0	0	0	0	0	0	0	0	0	0	0	0	103.92854232611508	103.92854232611508	103.92854232611508	103.92854232611508	103.92854232611508	103.92854232611508	103.92854232611508	103.92854232611508	103.92854232611508	103.92854232611508	103.92854232611508	103.92854232611508	103.92854232611508	103.92854232611508	103.92854232611508	103.92854232611508	103.92854232611508	103.92854232611508
Sample625	0	0	0	0	0	0	0	0	0	0	0	0	0	0	0	0	0	0	0	0	0	0	0	0	0	0	0	0	0	0	0	0	139.01318590347677	139.01318590347677	139.01318590347677	139.01318590347677	139.01318590347677	139.01318590347677	139.01318590347677	139.01318590347677	139.01318590347677	139.01318590347677	139.01318590347677	139.01318590347677	139.01318590347677	139.01318590347677	139.01318590347677	139.01318590347677	139.01318590347677
Sample626	0	0	0	0	0	0	0	0	0	0	0	0	0	0	0	0	0	0	0	0	0	0	132.97306322335112	132.97306322335112	132.97306322335112	132.97306322335112	132.97306322335112	132.97306322335112	132.97306322335112	132.97306322335112	132.97306322335112	132.97306322335112	132.97306322335112	132.97306322335112	132.97306322335112	132.97306322335112	132.97306322335112	132.97306322335112	132.97306322335112	132.97306322335112	132.97306322335112	132.97306322335112	132.97306322335112	132.97306322335112	132.97306322335112	132.97306322335112	132.97306322335112	132.97306322335112	132.97306322335112
Sample627	295.4699682872301	295.4699682872301	295.4699682872301	295.4699682872301	295.4699682872301	295.4699682872301	295.4699682872301	295.4699682872301	295.4699682872301	295.4699682872301	295.4699682872301	295.4699682872301	295.4699682872301	295.4699682872301	295.4699682872301	295.4699682872301	295.4699682872301	295.4699682872301	295.4699682872301	295.4699682872301	295.4699682872301	295.4699682872301	295.4699682872301	295.4699682872301	295.4699682872301	295.4699682872301	295.4699682872301	295.4699682872301	295.4699682872301	295.4699682872301	295.4699682872301	295.4699682872301	295.4699682872301	295.4699682872301	295.4699682872301	295.4699682872301	295.4699682872301	295.4699682872301	295.4699682872301	295.4699682872301	295.4699682872301	295.4699682872301	295.4699682872301	295.4699682872301	295.4699682872301	295.4699682872301	295.4699682872301	295.4699682872301	295.4699682872301
Sample628	0	0	0	0	0	0	0	0	0	6.365150747649945	6.365150747649945	6.365150747649945	6.365150747649945	6.365150747649945	6.365150747649945	6.365150747649945	144.51326653992473	144.51326653992473	144.51326653992473	144.51326653992473	144.51326653992473	144.51326653992473	144.51326653992473	144.51326653992473	144.51326653992473	144.51326653992473	144.51326653992473	144.51326653992473	144.51326653992473	144.51326653992473	144.51326653992473	144.51326653992473	144.51326653992473	144.51326653992473	144.51326653992473	144.51326653992473	144.51326653992473	144.51326653992473	144.51326653992473	144.51326653992473	144.51326653992473	144.51326653992473	144.51326653992473	144.51326653992473	144.51326653992473	144.51326653992473	144.51326653992473	144.51326653992473	144.51326653992473
Sample629	176.96874213737644	176.96874213737644	176.96874213737644	176.96874213737644	176.96874213737644	176.96874213737644	176.96874213737644	176.96874213737644	176.96874213737644	176.96874213737644	176.96874213737644	176.96874213737644	176.96874213737644	176.96874213737644	176.96874213737644	176.96874213737644	176.96874213737644	176.96874213737644	176.96874213737644	176.96874213737644	176.96874213737644	176.96874213737644	176.96874213737644	176.96874213737644	176.96874213737644	176.96874213737644	176.96874213737644	176.96874213737644	176.96874213737644	176.96874213737644	176.96874213737644	176.96874213737644	176.96874213737644	176.96874213737644	176.96874213737644	176.96874213737644	176.96874213737644	176.96874213737644	176.96874213737644	176.96874213737644	176.96874213737644	176.96874213737644	176.96874213737644	176.96874213737644	176.96874213737644	176.96874213737644	176.96874213737644	176.96874213737644	176.96874213737644
Sample630	268.7672804719437	268.7672804719437	268.7672804719437	268.7672804719437	268.7672804719437	268.7672804719437	268.7672804719437	268.7672804719437	268.7672804719437	268.7672804719437	268.7672804719437	268.7672804719437	268.7672804719437	268.7672804719437	268.7672804719437	268.7672804719437	268.7672804719437	268.7672804719437	268.7672804719437	268.7672804719437	268.7672804719437	268.7672804719437	268.7672804719437	268.7672804719437	268.7672804719437	268.7672804719437	268.7672804719437	268.7672804719437	268.7672804719437	268.7672804719437	268.7672804719437	268.7672804719437	268.7672804719437	268.7672804719437	268.7672804719437	268.7672804719437	268.7672804719437	268.7672804719437	268.7672804719437	268.7672804719437	268.7672804719437	268.7672804719437	268.7672804719437	268.7672804719437	268.7672804719437	268.7672804719437	268.7672804719437	268.7672804719437	268.7672804719437
Sample631	34.85311084040754	34.85311084040754	34.85311084040754	34.85311084040754	34.85311084040754	34.85311084040754	34.85311084040754	34.85311084040754	34.85311084040754	34.85311084040754	34.85311084040754	34.85311084040754	34.85311084040754	34.85311084040754	34.85311084040754	34.85311084040754	34.85311084040754	34.85311084040754	34.85311084040754	34.85311084040754	34.85311084040754	34.85311084040754	34.85311084040754	34.85311084040754	34.85311084040754	34.85311084040754	34.85311084040754	34.85311084040754	34.85311084040754	142.68008102783145	142.68008102783145	142.68008102783145	142.68008102783145	142.68008102783145	142.68008102783145	142.68008102783145	142.68008102783145	142.68008102783145	142.68008102783145	142.68008102783145	142.68008102783145	142.68008102783145	142.68008102783145	142.68008102783145	142.68008102783145	142.68008102783145	142.68008102783145	142.68008102783145	142.68008102783145
Sample632	145.69475309217364	145.69475309217364	145.69475309217364	145.69475309217364	145.69475309217364	145.69475309217364	145.69475309217364	145.69475309217364	145.69475309217364	145.69475309217364	145.69475309217364	145.69475309217364	145.69475309217364	145.69475309217364	145.69475309217364	145.69475309217364	145.69475309217364	145.69475309217364	145.69475309217364	145.69475309217364	145.69475309217364	145.69475309217364	145.69475309217364	145.69475309217364	145.69475309217364	145.69475309217364	145.69475309217364	145.69475309217364	145.69475309217364	145.69475309217364	145.69475309217364	145.69475309217364	145.69475309217364	145.69475309217364	145.69475309217364	145.69475309217364	145.69475309217364	145.69475309217364	145.69475309217364	145.69475309217364	145.69475309217364	145.69475309217364	145.69475309217364	145.69475309217364	145.69475309217364	145.69475309217364	145.69475309217364	145.69475309217364	145.69475309217364
Sample633	183.30535044359917	183.30535044359917	183.30535044359917	183.30535044359917	183.30535044359917	183.30535044359917	183.30535044359917	183.30535044359917	183.30535044359917	183.30535044359917	183.30535044359917	183.30535044359917	183.30535044359917	183.30535044359917	183.30535044359917	183.30535044359917	183.30535044359917	183.30535044359917	183.30535044359917	183.30535044359917	183.30535044359917	183.30535044359917	183.30535044359917	183.30535044359917	183.30535044359917	183.30535044359917	183.30535044359917	183.30535044359917	183.30535044359917	183.30535044359917	183.30535044359917	183.30535044359917	183.30535044359917	183.30535044359917	183.30535044359917	183.30535044359917	183.30535044359917	183.30535044359917	183.30535044359917	183.30535044359917	183.30535044359917	183.30535044359917	183.30535044359917	183.30535044359917	183.30535044359917	183.30535044359917	183.30535044359917	183.30535044359917	183.30535044359917
Sample634	175.62551449084583	175.62551449084583	175.62551449084583	175.62551449084583	175.62551449084583	175.62551449084583	175.62551449084583	175.62551449084583	175.62551449084583	175.62551449084583	175.62551449084583	175.62551449084583	175.62551449084583	175.62551449084583	175.62551449084583	175.62551449084583	175.62551449084583	175.62551449084583	175.62551449084583	175.62551449084583	175.62551449084583	175.62551449084583	175.62551449084583	175.62551449084583	175.62551449084583	175.62551449084583	175.62551449084583	175.62551449084583	175.62551449084583	175.62551449084583	175.62551449084583	175.62551449084583	175.62551449084583	175.62551449084583	175.62551449084583	175.62551449084583	175.62551449084583	175.62551449084583	175.62551449084583	175.62551449084583	175.62551449084583	175.62551449084583	175.62551449084583	175.62551449084583	175.62551449084583	175.62551449084583	175.62551449084583	175.62551449084583	175.62551449084583
Sample635	0	0	0	0	0	0	0	0	0	0	0	0	0	0	0	0	0	0	0	0	0	0	0	0	0	0	0	0	0	0	0	0	0	0	0	0	0	0	0	0	0	0	0	0	0	144.7322058692231	144.7322058692231	144.7322058692231	144.7322058692231
Sample636	185.33295218224276	185.33295218224276	185.33295218224276	185.33295218224276	185.33295218224276	185.33295218224276	185.33295218224276	185.33295218224276	185.33295218224276	185.33295218224276	185.33295218224276	185.33295218224276	185.33295218224276	185.33295218224276	185.33295218224276	185.33295218224276	185.33295218224276	185.33295218224276	185.33295218224276	185.33295218224276	185.33295218224276	185.33295218224276	185.33295218224276	185.33295218224276	185.33295218224276	185.33295218224276	185.33295218224276	185.33295218224276	185.33295218224276	185.33295218224276	185.33295218224276	185.33295218224276	185.33295218224276	185.33295218224276	185.33295218224276	185.33295218224276	185.33295218224276	185.33295218224276	185.33295218224276	185.33295218224276	185.33295218224276	185.33295218224276	185.33295218224276	185.33295218224276	185.33295218224276	185.33295218224276	185.33295218224276	185.33295218224276	185.33295218224276
Sample637	0	0	0	0	0	90.1782359223582	90.1782359223582	90.1782359223582	90.1782359223582	90.1782359223582	90.1782359223582	90.1782359223582	90.1782359223582	90.1782359223582	90.1782359223582	90.1782359223582	90.1782359223582	90.1782359223582	90.1782359223582	90.1782359223582	90.1782359223582	90.1782359223582	90.1782359223582	90.1782359223582	90.1782359223582	90.1782359223582	90.1782359223582	90.1782359223582	90.1782359223582	90.1782359223582	90.1782359223582	90.1782359223582	90.1782359223582	90.1782359223582	90.1782359223582	90.1782359223582	90.1782359223582	90.1782359223582	90.1782359223582	90.1782359223582	90.1782359223582	90.1782359223582	90.1782359223582	90.1782359223582	163.5026253186274	163.5026253186274	163.5026253186274	163.5026253186274	163.5026253186274
Sample638	0	0	0	0	0	0	0	0	0	0	0	0	0	0	0	0	0	0	0	0	0	0	0	0	0	0	0	0	0	0	0	0	0	0	0	136.77744146753952	136.77744146753952	136.77744146753952	136.77744146753952	136.77744146753952	136.77744146753952	136.77744146753952	136.77744146753952	136.77744146753952	136.77744146753952	136.77744146753952	136.77744146753952	136.77744146753952	136.77744146753952
Sample639	0	0	0	0	0	0	0	0	0	0	0	0	0	0	0	0	0	0	0	0	0	0	0	0	0	0	0	0	0	0	0	0	0	0	0	0	0	0	0	0	0	0	0	0	0	0	0	0	0
Sample640	0	0	0	0	0	0	0	0	0	0	0	0	0	0	0	0	0	0	0	0	0	0	0	0	0	0	0	0	0	0	0	0	0	0	0	0	0	0	0	0	0	0	0	0	0	0	0	0	0
Sample641	0	0	0	0	0	0	0	0	0	0	0	0	0	0	0	0	0	0	0	0	0	0	0	0	0	0	0	0	0	0	0	0	0	0	0	0	0	0	0	0	0	0	0	0	0	0	0	0	0
Sample642	0	0	0	0	0	0	0	0	0	0	0	0	0	0	0	0	0	0	0	0	0	0	0	0	0	0	0	0	0	0	0	0	0	0	0	0	0	0	0	0	0	0	0	0	0	0	0	0	0
Sample643	0	0	70.26271340579511	70.26271340579511	70.26271340579511	70.26271340579511	70.26271340579511	70.26271340579511	70.26271340579511	70.26271340579511	70.26271340579511	70.26271340579511	70.26271340579511	70.26271340579511	70.26271340579511	70.26271340579511	70.26271340579511	70.26271340579511	70.26271340579511	70.26271340579511	70.26271340579511	70.26271340579511	70.26271340579511	70.26271340579511	70.26271340579511	70.26271340579511	70.26271340579511	70.26271340579511	70.26271340579511	70.26271340579511	70.26271340579511	70.26271340579511	70.26271340579511	70.26271340579511	70.26271340579511	70.26271340579511	70.26271340579511	70.26271340579511	70.26271340579511	70.26271340579511	70.26271340579511	70.26271340579511	70.26271340579511	70.26271340579511	70.26271340579511	70.26271340579511	70.26271340579511	70.26271340579511	70.26271340579511
Sample644	0	0	0	0	0	0	0	0	0	0	0	0	0	0	0	0	0	0	0	0	0	0	82.48766248682202	82.48766248682202	82.48766248682202	82.48766248682202	82.48766248682202	82.48766248682202	82.48766248682202	82.48766248682202	82.48766248682202	82.48766248682202	82.48766248682202	82.48766248682202	82.48766248682202	82.48766248682202	82.48766248682202	82.48766248682202	82.48766248682202	82.48766248682202	82.48766248682202	82.48766248682202	82.48766248682202	82.48766248682202	82.48766248682202	82.48766248682202	82.48766248682202	82.48766248682202	82.48766248682202
Sample645	0	0	0	0	0	0	0	0	0	0	0	0	0	0	0	0	0	0	0	0	0	0	0	0	0	0	0	0	0	0	0	0	0	0	0	0	0	0	0	0	0	0	0	0	0	0	0	0	0
Sample646	0	0	0	0	0	0	0	0	0	0	0	0	0	0	0	0	0	0	0	0	0	0	0	0	0	0	0	0	0	0	0	0	0	0	0	0	0	0	0	0	0	0	0	0	0	0	0	0	0
Sample647	0	0	0	0	0	0	0	0	0	0	0	0	0	0	0	0	0	0	0	0	0	0	0	0	0	0	0	0	0	0	0	0	0	0	0	0	0	0	0	0	0	0	0	0	0	0	0	0	0
Sample648	51.01245943195908	51.01245943195908	51.01245943195908	51.01245943195908	51.01245943195908	51.01245943195908	51.01245943195908	51.01245943195908	51.01245943195908	51.01245943195908	51.01245943195908	51.01245943195908	51.01245943195908	51.01245943195908	51.01245943195908	51.01245943195908	51.01245943195908	51.01245943195908	51.01245943195908	51.01245943195908	51.01245943195908	51.01245943195908	51.01245943195908	51.01245943195908	51.01245943195908	51.01245943195908	51.01245943195908	51.01245943195908	51.01245943195908	51.01245943195908	51.01245943195908	51.01245943195908	51.01245943195908	51.01245943195908	51.01245943195908	51.01245943195908	51.01245943195908	51.01245943195908	51.01245943195908	51.01245943195908	51.01245943195908	51.01245943195908	51.01245943195908	51.01245943195908	51.01245943195908	51.01245943195908	51.01245943195908	51.01245943195908	51.01245943195908
Sample649	0	0	0	0	0	0	0	0	0	0	0	0	0	0	0	0	0	0	0	0	0	0	0	0	0	0	0	0	0	0	0	0	0	0	0	0	0	0	0	0	0	0	0	143.70807614942777	189.29603623131374	189.29603623131374	189.29603623131374	189.29603623131374	189.29603623131374
Sample650	0	0	78.8830824566351	78.8830824566351	78.8830824566351	78.8830824566351	78.8830824566351	78.8830824566351	78.8830824566351	78.8830824566351	78.8830824566351	78.8830824566351	78.8830824566351	78.8830824566351	78.8830824566351	78.8830824566351	78.8830824566351	78.8830824566351	78.8830824566351	78.8830824566351	78.8830824566351	78.8830824566351	78.8830824566351	78.8830824566351	78.8830824566351	78.8830824566351	78.8830824566351	78.8830824566351	78.8830824566351	78.8830824566351	78.8830824566351	78.8830824566351	78.8830824566351	78.8830824566351	78.8830824566351	78.8830824566351	78.8830824566351	78.8830824566351	78.8830824566351	78.8830824566351	78.8830824566351	78.8830824566351	78.8830824566351	78.8830824566351	78.8830824566351	78.8830824566351	78.8830824566351	78.8830824566351	78.8830824566351
Sample651	350.9404882800907	350.9404882800907	350.9404882800907	350.9404882800907	350.9404882800907	350.9404882800907	350.9404882800907	350.9404882800907	350.9404882800907	350.9404882800907	350.9404882800907	350.9404882800907	350.9404882800907	350.9404882800907	350.9404882800907	350.9404882800907	350.9404882800907	350.9404882800907	350.9404882800907	350.9404882800907	350.9404882800907	350.9404882800907	350.9404882800907	350.9404882800907	350.9404882800907	350.9404882800907	350.9404882800907	350.9404882800907	350.9404882800907	350.9404882800907	350.9404882800907	350.9404882800907	350.9404882800907	350.9404882800907	350.9404882800907	350.9404882800907	350.9404882800907	350.9404882800907	350.9404882800907	350.9404882800907	350.9404882800907	350.9404882800907	350.9404882800907	350.9404882800907	350.9404882800907	350.9404882800907	350.9404882800907	350.9404882800907	350.9404882800907
Sample652	479.4579710104554	479.4579710104554	479.4579710104554	479.4579710104554	479.4579710104554	479.4579710104554	479.4579710104554	479.4579710104554	479.4579710104554	479.4579710104554	479.4579710104554	479.4579710104554	479.4579710104554	479.4579710104554	479.4579710104554	479.4579710104554	479.4579710104554	479.4579710104554	479.4579710104554	479.4579710104554	479.4579710104554	479.4579710104554	479.4579710104554	479.4579710104554	479.4579710104554	479.4579710104554	479.4579710104554	479.4579710104554	479.4579710104554	479.4579710104554	479.4579710104554	479.4579710104554	479.4579710104554	479.4579710104554	479.4579710104554	479.4579710104554	479.4579710104554	479.4579710104554	479.4579710104554	479.4579710104554	479.4579710104554	479.4579710104554	479.4579710104554	479.4579710104554	479.4579710104554	479.4579710104554	479.4579710104554	479.4579710104554	479.4579710104554
Sample653	62.84885961104043	62.84885961104043	62.84885961104043	62.84885961104043	62.84885961104043	62.84885961104043	62.84885961104043	62.84885961104043	62.84885961104043	189.2344877392077	189.2344877392077	189.2344877392077	189.2344877392077	189.2344877392077	189.2344877392077	189.2344877392077	189.2344877392077	189.2344877392077	189.2344877392077	189.2344877392077	189.2344877392077	189.2344877392077	189.2344877392077	189.2344877392077	189.2344877392077	189.2344877392077	189.2344877392077	189.2344877392077	189.2344877392077	189.2344877392077	189.2344877392077	189.2344877392077	189.2344877392077	189.2344877392077	189.2344877392077	189.2344877392077	189.2344877392077	189.2344877392077	189.2344877392077	189.2344877392077	189.2344877392077	189.2344877392077	189.2344877392077	189.2344877392077	189.2344877392077	189.2344877392077	189.2344877392077	189.2344877392077	189.2344877392077
Sample654	0	0	0	0	0	0	0	0	0	0	0	0	24.193121381543556	24.193121381543556	24.193121381543556	24.193121381543556	24.193121381543556	24.193121381543556	24.193121381543556	24.193121381543556	24.193121381543556	24.193121381543556	24.193121381543556	24.193121381543556	24.193121381543556	24.193121381543556	24.193121381543556	24.193121381543556	185.17076797069228	185.17076797069228	185.17076797069228	185.17076797069228	185.17076797069228	185.17076797069228	185.17076797069228	185.17076797069228	185.17076797069228	185.17076797069228	185.17076797069228	185.17076797069228	185.17076797069228	185.17076797069228	185.17076797069228	185.17076797069228	185.17076797069228	185.17076797069228	185.17076797069228	185.17076797069228	185.17076797069228
Sample655	215.18812336237028	215.18812336237028	215.18812336237028	215.18812336237028	215.18812336237028	215.18812336237028	215.18812336237028	215.18812336237028	215.18812336237028	215.18812336237028	215.18812336237028	215.18812336237028	215.18812336237028	215.18812336237028	215.18812336237028	215.18812336237028	215.18812336237028	215.18812336237028	215.18812336237028	215.18812336237028	215.18812336237028	215.18812336237028	215.18812336237028	215.18812336237028	215.18812336237028	215.18812336237028	215.18812336237028	215.18812336237028	215.18812336237028	215.18812336237028	215.18812336237028	215.18812336237028	215.18812336237028	215.18812336237028	215.18812336237028	215.18812336237028	215.18812336237028	215.18812336237028	215.18812336237028	215.18812336237028	215.18812336237028	215.18812336237028	215.18812336237028	215.18812336237028	215.18812336237028	215.18812336237028	215.18812336237028	215.18812336237028	215.18812336237028
Sample656	0	0	0	0	0	0	0	0	0	0	0	0	0	0	0	0	0	0	0	0	0	0	0	0	0	0	0	0	0	0	0	0	0	0	0	0	225.2960332341403	225.2960332341403	225.2960332341403	225.2960332341403	225.2960332341403	225.2960332341403	225.2960332341403	225.2960332341403	225.2960332341403	225.2960332341403	225.2960332341403	225.2960332341403	225.2960332341403
Sample657	0	0	0	0	0	0	0	0	0	0	0	0	0	0	0	0	0	0	0	0	0	0	0	0	0	0	0	0	0	0	0	0	0	0	0	0	0	0	0	0	0	0	0	3.0189848201678307	3.0189848201678307	3.0189848201678307	3.0189848201678307	156.63764891970365	156.63764891970365
Sample658	0	0	0	0	0	0	0	0	0	0	0	0	0	0	0	0	0	0	0	0	0	0	0	0	0	0	72.10923466079666	72.10923466079666	72.10923466079666	72.10923466079666	72.10923466079666	72.10923466079666	72.10923466079666	72.10923466079666	72.10923466079666	72.10923466079666	72.10923466079666	72.10923466079666	72.10923466079666	72.10923466079666	72.10923466079666	72.10923466079666	72.10923466079666	72.10923466079666	72.10923466079666	72.10923466079666	72.10923466079666	72.10923466079666	72.10923466079666
Sample659	0	0	0	0	0	0	0	0	0	0	0	0	0	0	0	0	0	0	0	0	0	0	0	0	0	0	0	0	0	0	0	0	0	0	0	0	0	0	0	0	0	0	0	0	0	0	0	0	0
Sample660	0	0	0	0	0	0	0	0	0	0	0	0	0	0	0	0	0	0	0	0	0	0	0	0	0	0	0	0	0	0	0	0	0	0	0	0	0	0	0	0	0	0	0	0	0	0	0	0	0
Sample661	0	0	0	0	0	0	0	0	0	0	0	0	0	0	0	0	0	0	0	0	0	0	0	0	0	0	0	0	0	0	0	0	0	0	0	0	0	0	0	0	0	0	0	0	0	0	0	0	0
Sample662	0	0	0	0	0	0	0	0	0	0	0	0	0	0	0	0	0	0	0	0	0	0	0	0	0	0	0	0	0	0	0	0	0	0	0	0	0	0	0	0	0	0	0	0	0	0	0	0	0
Sample663	0	0	0	0	0	0	0	0	0	0	0	0	0	0	0	0	0	0	0	0	0	0	0	0	0	0	0	0	0	0	0	0	0	0	0	0	0	0	0	0	0	0	0	0	0	0	0	0	0
Sample664	0	0	0	0	0	0	0	0	0	0	0	0	0	0	0	0	0	0	0	0	0	0	0	0	0	0	0	0	0	0	0	0	0	0	0	0	0	0	0	0	0	0	0	0	0	0	0	0	0
Sample665	0	0	0	0	0	0	0	0	0	0	0	0	0	0	0	0	0	0	0	0	0	0	0	0	0	0	0	0	0	0	0	0	0	0	0	0	0	0	0	0	0	0	0	0	0	0	0	0	0
Sample666	0	0	0	0	0	0	0	0	0	0	0	0	0	0	0	0	0	0	0	0	0	0	0	0	0	0	87.62904586719195	87.62904586719195	87.62904586719195	87.62904586719195	87.62904586719195	87.62904586719195	87.62904586719195	87.62904586719195	87.62904586719195	87.62904586719195	87.62904586719195	87.62904586719195	87.62904586719195	87.62904586719195	87.62904586719195	87.62904586719195	87.62904586719195	87.62904586719195	87.62904586719195	87.62904586719195	87.62904586719195	87.62904586719195	87.62904586719195
Sample667	0	0	0	0	0	0	0	0	0	0	0	0	0	0	0	0	0	0	0	0	0	0	0	0	0	0	0	0	0	0	0	0	0	0	0	0	0	0	0	0	0	0	0	0	0	0	0	0	0
Sample668	0	0	0	0	0	0	0	0	0	0	0	0	0	0	0	0	0	0	0	0	0	0	0	0	0	0	0	62.2295658915153	62.2295658915153	62.2295658915153	62.2295658915153	62.2295658915153	62.2295658915153	62.2295658915153	62.2295658915153	62.2295658915153	62.2295658915153	62.2295658915153	62.2295658915153	62.2295658915153	62.2295658915153	62.2295658915153	62.2295658915153	62.2295658915153	62.2295658915153	62.2295658915153	62.2295658915153	62.2295658915153	62.2295658915153
Sample669	0	0	0	0	0	0	0	0	0	0	0	0	0	0	0	0	0	0	0	0	0	0	0	0	0	0	0	0	0	0	0	0	0	0	0	0	0	0	0	0	0	0	0	0	0	0	202.27360467321802	202.27360467321802	202.27360467321802
Sample670	0	0	0	0	0	0	0	0	0	0	0	0	0	0	0	0	0	0	0	0	0	0	0	0	0	0	0	0	0	0	0	0	0	0	0	0	0	0	0	0	0	0	0	0	0	0	0	0	0
Sample671	0	0	0	0	0	74.24833172883787	74.24833172883787	74.24833172883787	74.24833172883787	74.24833172883787	74.24833172883787	74.24833172883787	74.24833172883787	74.24833172883787	74.24833172883787	74.24833172883787	74.24833172883787	74.24833172883787	74.24833172883787	74.24833172883787	74.24833172883787	74.24833172883787	74.24833172883787	74.24833172883787	74.24833172883787	74.24833172883787	74.24833172883787	74.24833172883787	74.24833172883787	74.24833172883787	74.24833172883787	74.24833172883787	74.24833172883787	74.24833172883787	74.24833172883787	74.24833172883787	74.24833172883787	74.24833172883787	74.24833172883787	74.24833172883787	74.24833172883787	74.24833172883787	74.24833172883787	74.24833172883787	74.24833172883787	74.24833172883787	74.24833172883787	74.24833172883787	74.24833172883787
Sample672	0	0	0	0	0	0	0	0	0	0	0	0	0	0	0	0	0	130.8267866968226	130.8267866968226	130.8267866968226	130.8267866968226	130.8267866968226	130.8267866968226	130.8267866968226	130.8267866968226	130.8267866968226	130.8267866968226	130.8267866968226	130.8267866968226	130.8267866968226	130.8267866968226	130.8267866968226	130.8267866968226	130.8267866968226	130.8267866968226	130.8267866968226	130.8267866968226	130.8267866968226	130.8267866968226	130.8267866968226	130.8267866968226	130.8267866968226	130.8267866968226	130.8267866968226	130.8267866968226	130.8267866968226	130.8267866968226	130.8267866968226	130.8267866968226
Sample673	92.8935382798223	92.8935382798223	92.8935382798223	92.8935382798223	92.8935382798223	92.8935382798223	92.8935382798223	92.8935382798223	92.8935382798223	92.8935382798223	92.8935382798223	92.8935382798223	92.8935382798223	92.8935382798223	92.8935382798223	92.8935382798223	92.8935382798223	92.8935382798223	92.8935382798223	92.8935382798223	92.8935382798223	92.8935382798223	92.8935382798223	92.8935382798223	92.8935382798223	92.8935382798223	92.8935382798223	92.8935382798223	92.8935382798223	92.8935382798223	92.8935382798223	92.8935382798223	92.8935382798223	92.8935382798223	92.8935382798223	92.8935382798223	92.8935382798223	92.8935382798223	92.8935382798223	92.8935382798223	92.8935382798223	92.8935382798223	92.8935382798223	92.8935382798223	92.8935382798223	92.8935382798223	92.8935382798223	92.8935382798223	92.8935382798223
Sample674	0	0	0	0	0	0	0	0	0	0	0	0	0	0	0	0	0	90.288263622099	90.288263622099	90.288263622099	90.288263622099	90.288263622099	90.288263622099	90.288263622099	90.288263622099	90.288263622099	90.288263622099	90.288263622099	90.288263622099	90.288263622099	90.288263622099	90.288263622099	90.288263622099	90.288263622099	90.288263622099	90.288263622099	90.288263622099	90.288263622099	90.288263622099	90.288263622099	90.288263622099	90.288263622099	90.288263622099	90.288263622099	90.288263622099	90.288263622099	90.288263622099	90.288263622099	90.288263622099
Sample675	130.5913154210217	130.5913154210217	130.5913154210217	130.5913154210217	130.5913154210217	130.5913154210217	130.5913154210217	130.5913154210217	130.5913154210217	130.5913154210217	130.5913154210217	130.5913154210217	130.5913154210217	130.5913154210217	130.5913154210217	130.5913154210217	130.5913154210217	130.5913154210217	130.5913154210217	130.5913154210217	130.5913154210217	130.5913154210217	130.5913154210217	130.5913154210217	130.5913154210217	130.5913154210217	130.5913154210217	130.5913154210217	130.5913154210217	130.5913154210217	130.5913154210217	130.5913154210217	130.5913154210217	130.5913154210217	130.5913154210217	130.5913154210217	130.5913154210217	130.5913154210217	130.5913154210217	130.5913154210217	130.5913154210217	130.5913154210217	130.5913154210217	130.5913154210217	130.5913154210217	130.5913154210217	130.5913154210217	130.5913154210217	130.5913154210217
Sample676	78.85484668402071	78.85484668402071	78.85484668402071	78.85484668402071	78.85484668402071	78.85484668402071	78.85484668402071	78.85484668402071	78.85484668402071	78.85484668402071	78.85484668402071	78.85484668402071	78.85484668402071	78.85484668402071	78.85484668402071	78.85484668402071	78.85484668402071	78.85484668402071	78.85484668402071	78.85484668402071	78.85484668402071	78.85484668402071	78.85484668402071	78.85484668402071	78.85484668402071	78.85484668402071	78.85484668402071	78.85484668402071	78.85484668402071	78.85484668402071	78.85484668402071	78.85484668402071	78.85484668402071	78.85484668402071	78.85484668402071	78.85484668402071	78.85484668402071	78.85484668402071	78.85484668402071	78.85484668402071	78.85484668402071	78.85484668402071	78.85484668402071	78.85484668402071	78.85484668402071	78.85484668402071	78.85484668402071	78.85484668402071	78.85484668402071
Sample677	0	0	0	0	0	0	0	0	0	0	0	0	0	0	0	0	0	0	0	0	0	0	0	0	0	0	0	0	0	0	0	0	0	0	0	0	0	0	0	0	0	0	0	0	0	0	0	0	0
Sample678	0	0	0	0	0	0	0	0	0	0	0	0	0	0	0	0	0	138.5311064759319	138.5311064759319	138.5311064759319	138.5311064759319	138.5311064759319	138.5311064759319	138.5311064759319	138.5311064759319	138.5311064759319	138.5311064759319	138.5311064759319	138.5311064759319	138.5311064759319	138.5311064759319	138.5311064759319	138.5311064759319	138.5311064759319	138.5311064759319	138.5311064759319	138.5311064759319	138.5311064759319	138.5311064759319	138.5311064759319	138.5311064759319	138.5311064759319	138.5311064759319	138.5311064759319	138.5311064759319	138.5311064759319	138.5311064759319	138.5311064759319	138.5311064759319
Sample679	231.8548838504662	231.8548838504662	231.8548838504662	231.8548838504662	231.8548838504662	231.8548838504662	231.8548838504662	231.8548838504662	231.8548838504662	231.8548838504662	231.8548838504662	231.8548838504662	231.8548838504662	231.8548838504662	231.8548838504662	231.8548838504662	231.8548838504662	231.8548838504662	231.8548838504662	231.8548838504662	231.8548838504662	231.8548838504662	231.8548838504662	231.8548838504662	231.8548838504662	231.8548838504662	231.8548838504662	231.8548838504662	231.8548838504662	231.8548838504662	231.8548838504662	231.8548838504662	231.8548838504662	231.8548838504662	231.8548838504662	231.8548838504662	231.8548838504662	231.8548838504662	231.8548838504662	231.8548838504662	231.8548838504662	231.8548838504662	231.8548838504662	231.8548838504662	231.8548838504662	231.8548838504662	231.8548838504662	231.8548838504662	231.8548838504662
Sample680	160.55421964358464	160.55421964358464	160.55421964358464	160.55421964358464	160.55421964358464	160.55421964358464	160.55421964358464	160.55421964358464	160.55421964358464	160.55421964358464	160.55421964358464	160.55421964358464	160.55421964358464	160.55421964358464	160.55421964358464	160.55421964358464	160.55421964358464	160.55421964358464	160.55421964358464	160.55421964358464	160.55421964358464	160.55421964358464	160.55421964358464	160.55421964358464	160.55421964358464	160.55421964358464	160.55421964358464	160.55421964358464	160.55421964358464	160.55421964358464	160.55421964358464	160.55421964358464	160.55421964358464	160.55421964358464	160.55421964358464	160.55421964358464	160.55421964358464	160.55421964358464	160.55421964358464	160.55421964358464	160.55421964358464	160.55421964358464	160.55421964358464	160.55421964358464	160.55421964358464	160.55421964358464	160.55421964358464	160.55421964358464	160.55421964358464
Sample681	200.58004180061857	200.58004180061857	200.58004180061857	200.58004180061857	200.58004180061857	200.58004180061857	200.58004180061857	200.58004180061857	200.58004180061857	200.58004180061857	200.58004180061857	200.58004180061857	200.58004180061857	200.58004180061857	200.58004180061857	200.58004180061857	200.58004180061857	200.58004180061857	200.58004180061857	200.58004180061857	200.58004180061857	200.58004180061857	200.58004180061857	200.58004180061857	200.58004180061857	200.58004180061857	200.58004180061857	200.58004180061857	200.58004180061857	200.58004180061857	200.58004180061857	200.58004180061857	200.58004180061857	200.58004180061857	200.58004180061857	200.58004180061857	200.58004180061857	200.58004180061857	200.58004180061857	200.58004180061857	200.58004180061857	200.58004180061857	200.58004180061857	200.58004180061857	200.58004180061857	200.58004180061857	200.58004180061857	200.58004180061857	200.58004180061857
Sample682	21.72786181701291	21.72786181701291	21.72786181701291	21.72786181701291	21.72786181701291	21.72786181701291	21.72786181701291	21.72786181701291	21.72786181701291	21.72786181701291	21.72786181701291	21.72786181701291	21.72786181701291	21.72786181701291	21.72786181701291	21.72786181701291	21.72786181701291	21.72786181701291	21.72786181701291	160.64506322850514	160.64506322850514	160.64506322850514	160.64506322850514	160.64506322850514	160.64506322850514	160.64506322850514	160.64506322850514	160.64506322850514	160.64506322850514	160.64506322850514	160.64506322850514	160.64506322850514	160.64506322850514	160.64506322850514	160.64506322850514	160.64506322850514	160.64506322850514	160.64506322850514	160.64506322850514	160.64506322850514	160.64506322850514	160.64506322850514	160.64506322850514	160.64506322850514	160.64506322850514	160.64506322850514	160.64506322850514	160.64506322850514	160.64506322850514
Sample683	0	0	0	0	0	0	0	0	0	0	0	0	0	0	0	0	0	0	0	0	0	0	0	0	0	6.140836944302804	6.140836944302804	6.140836944302804	6.140836944302804	6.140836944302804	163.70526129176824	163.70526129176824	163.70526129176824	163.70526129176824	163.70526129176824	163.70526129176824	163.70526129176824	163.70526129176824	163.70526129176824	163.70526129176824	163.70526129176824	163.70526129176824	163.70526129176824	163.70526129176824	163.70526129176824	163.70526129176824	163.70526129176824	163.70526129176824	163.70526129176824
Sample684	214.0580538864109	214.0580538864109	214.0580538864109	214.0580538864109	214.0580538864109	214.0580538864109	214.0580538864109	214.0580538864109	214.0580538864109	214.0580538864109	214.0580538864109	214.0580538864109	214.0580538864109	214.0580538864109	214.0580538864109	214.0580538864109	214.0580538864109	214.0580538864109	214.0580538864109	214.0580538864109	214.0580538864109	214.0580538864109	214.0580538864109	214.0580538864109	214.0580538864109	214.0580538864109	214.0580538864109	214.0580538864109	214.0580538864109	214.0580538864109	214.0580538864109	214.0580538864109	214.0580538864109	214.0580538864109	214.0580538864109	214.0580538864109	214.0580538864109	214.0580538864109	214.0580538864109	214.0580538864109	214.0580538864109	214.0580538864109	214.0580538864109	214.0580538864109	214.0580538864109	214.0580538864109	214.0580538864109	214.0580538864109	214.0580538864109
Sample685	232.3377156074743	232.3377156074743	232.3377156074743	232.3377156074743	232.3377156074743	232.3377156074743	232.3377156074743	232.3377156074743	232.3377156074743	232.3377156074743	232.3377156074743	232.3377156074743	232.3377156074743	232.3377156074743	232.3377156074743	232.3377156074743	232.3377156074743	232.3377156074743	232.3377156074743	232.3377156074743	232.3377156074743	232.3377156074743	232.3377156074743	232.3377156074743	232.3377156074743	232.3377156074743	232.3377156074743	232.3377156074743	232.3377156074743	232.3377156074743	232.3377156074743	232.3377156074743	232.3377156074743	232.3377156074743	232.3377156074743	232.3377156074743	232.3377156074743	232.3377156074743	232.3377156074743	232.3377156074743	232.3377156074743	232.3377156074743	232.3377156074743	232.3377156074743	232.3377156074743	232.3377156074743	232.3377156074743	232.3377156074743	232.3377156074743
Sample686	177.7163391377851	177.7163391377851	177.7163391377851	177.7163391377851	177.7163391377851	177.7163391377851	177.7163391377851	177.7163391377851	177.7163391377851	177.7163391377851	177.7163391377851	177.7163391377851	177.7163391377851	177.7163391377851	177.7163391377851	177.7163391377851	177.7163391377851	177.7163391377851	177.7163391377851	177.7163391377851	177.7163391377851	177.7163391377851	177.7163391377851	177.7163391377851	177.7163391377851	177.7163391377851	177.7163391377851	177.7163391377851	177.7163391377851	177.7163391377851	177.7163391377851	177.7163391377851	177.7163391377851	177.7163391377851	177.7163391377851	177.7163391377851	177.7163391377851	177.7163391377851	177.7163391377851	177.7163391377851	177.7163391377851	177.7163391377851	177.7163391377851	177.7163391377851	177.7163391377851	177.7163391377851	177.7163391377851	177.7163391377851	177.7163391377851
Sample687	135.16703999486165	135.16703999486165	135.16703999486165	135.16703999486165	135.16703999486165	135.16703999486165	135.16703999486165	135.16703999486165	135.16703999486165	135.16703999486165	135.16703999486165	135.16703999486165	135.16703999486165	135.16703999486165	135.16703999486165	135.16703999486165	135.16703999486165	135.16703999486165	135.16703999486165	135.16703999486165	135.16703999486165	135.16703999486165	135.16703999486165	135.16703999486165	135.16703999486165	135.16703999486165	135.16703999486165	135.16703999486165	135.16703999486165	135.16703999486165	135.16703999486165	135.16703999486165	135.16703999486165	135.16703999486165	135.16703999486165	135.16703999486165	135.16703999486165	135.16703999486165	135.16703999486165	135.16703999486165	135.16703999486165	135.16703999486165	135.16703999486165	135.16703999486165	135.16703999486165	135.16703999486165	135.16703999486165	135.16703999486165	135.16703999486165
Sample688	180.15236625704958	180.15236625704958	180.15236625704958	180.15236625704958	180.15236625704958	180.15236625704958	180.15236625704958	180.15236625704958	180.15236625704958	180.15236625704958	180.15236625704958	180.15236625704958	180.15236625704958	180.15236625704958	180.15236625704958	180.15236625704958	180.15236625704958	180.15236625704958	180.15236625704958	180.15236625704958	180.15236625704958	180.15236625704958	180.15236625704958	180.15236625704958	180.15236625704958	180.15236625704958	180.15236625704958	180.15236625704958	180.15236625704958	180.15236625704958	180.15236625704958	180.15236625704958	180.15236625704958	180.15236625704958	180.15236625704958	180.15236625704958	180.15236625704958	180.15236625704958	180.15236625704958	180.15236625704958	180.15236625704958	180.15236625704958	180.15236625704958	180.15236625704958	180.15236625704958	180.15236625704958	180.15236625704958	180.15236625704958	180.15236625704958
Sample689	0	0	0	0	0	0	0	0	0	0	76.98410567651274	76.98410567651274	76.98410567651274	76.98410567651274	76.98410567651274	76.98410567651274	76.98410567651274	76.98410567651274	76.98410567651274	76.98410567651274	76.98410567651274	76.98410567651274	76.98410567651274	76.98410567651274	76.98410567651274	76.98410567651274	76.98410567651274	76.98410567651274	76.98410567651274	76.98410567651274	76.98410567651274	76.98410567651274	76.98410567651274	76.98410567651274	76.98410567651274	76.98410567651274	76.98410567651274	76.98410567651274	76.98410567651274	76.98410567651274	76.98410567651274	76.98410567651274	76.98410567651274	76.98410567651274	76.98410567651274	76.98410567651274	76.98410567651274	76.98410567651274	76.98410567651274
Sample690	0	0	0	0	0	0	0	0	0	0	0	0	0	0	0	0	0	0	0	0	0	0	0	0	0	0	0	0	0	0	0	0	0	0	0	0	0	0	0	0	0	0	0	0	0	0	0	0	0
Sample691	0	0	0	0	0	0	0	0	0	0	0	0	0	0	0	0	0	0	0	0	0	0	0	0	0	0	0	0	0	0	0	0	0	0	0	0	0	0	0	0	0	0	0	0	174.84691489021952	174.84691489021952	174.84691489021952	174.84691489021952	174.84691489021952
Sample692	0	0	0	0	0	0	0	0	0	0	0	0	0	0	0	0	0	0	0	0	0	0	0	0	0	0	0	0	74.89726616280441	74.89726616280441	74.89726616280441	74.89726616280441	74.89726616280441	74.89726616280441	74.89726616280441	74.89726616280441	74.89726616280441	74.89726616280441	74.89726616280441	74.89726616280441	74.89726616280441	74.89726616280441	74.89726616280441	74.89726616280441	74.89726616280441	74.89726616280441	74.89726616280441	74.89726616280441	74.89726616280441
Sample693	0	0	0	0	0	0	141.76667566149703	141.76667566149703	141.76667566149703	141.76667566149703	141.76667566149703	141.76667566149703	141.76667566149703	141.76667566149703	141.76667566149703	141.76667566149703	141.76667566149703	141.76667566149703	141.76667566149703	141.76667566149703	141.76667566149703	141.76667566149703	141.76667566149703	141.76667566149703	141.76667566149703	141.76667566149703	141.76667566149703	141.76667566149703	141.76667566149703	141.76667566149703	141.76667566149703	141.76667566149703	141.76667566149703	141.76667566149703	141.76667566149703	141.76667566149703	141.76667566149703	141.76667566149703	141.76667566149703	141.76667566149703	141.76667566149703	141.76667566149703	141.76667566149703	141.76667566149703	141.76667566149703	141.76667566149703	141.76667566149703	141.76667566149703	141.76667566149703
Sample694	111.13296240167779	111.13296240167779	111.13296240167779	111.13296240167779	111.13296240167779	111.13296240167779	111.13296240167779	111.13296240167779	111.13296240167779	111.13296240167779	111.13296240167779	111.13296240167779	111.13296240167779	111.13296240167779	111.13296240167779	111.13296240167779	111.13296240167779	111.13296240167779	111.13296240167779	111.13296240167779	111.13296240167779	111.13296240167779	111.13296240167779	111.13296240167779	111.13296240167779	111.13296240167779	111.13296240167779	111.13296240167779	111.13296240167779	111.13296240167779	111.13296240167779	111.13296240167779	111.13296240167779	111.13296240167779	111.13296240167779	111.13296240167779	111.13296240167779	111.13296240167779	111.13296240167779	111.13296240167779	111.13296240167779	111.13296240167779	111.13296240167779	111.13296240167779	111.13296240167779	111.13296240167779	111.13296240167779	111.13296240167779	111.13296240167779
Sample695	0	0	0	0	0	0	0	0	0	0	0	0	0	0	0	0	0	0	0	0	0	0	0	0	0	0	0	0	0	0	0	0	0	0	0	0	0	0	0	0	0	0	113.08565478637728	113.08565478637728	113.08565478637728	113.08565478637728	113.08565478637728	113.08565478637728	113.08565478637728
Sample696	0	0	0	0	0	0	0	0	0	0	0	0	0	0	0	0	0	0	0	0	0	0	0	0	0	0	0	0	0	0	0	0	0	0	0	1.1786356742388784	1.1786356742388784	385.8751692509693	385.8751692509693	385.8751692509693	385.8751692509693	385.8751692509693	385.8751692509693	385.8751692509693	385.8751692509693	385.8751692509693	385.8751692509693	385.8751692509693	385.8751692509693
Sample697	0	0	0	0	0	0	0	0	0	0	0	0	0	0	0	0	0	0	0	0	0	0	0	0	0	0	0	0	0	0	0	0	0	0	0	0	0	0	0	0	0	0	0	0	0	0	0	0	0
Sample698	0	0	0	0	0	0	0	0	0	0	0	0	0	0	0	0	0	0	0	0	0	0	0	0	0	0	0	0	0	0	0	0	0	0	0	0	0	0	0	0	0	0	0	0	0	72.75832476986064	72.75832476986064	72.75832476986064	72.75832476986064
Sample699	0	0	0	0	0	0	0	0	0	0	0	0	0	0	0	0	0	0	0	0	0	0	0	0	0	0	0	0	0	0	0	0	0	0	0	0	0	0	0	0	0	0	0	0	0	0	0	0	0
Sample700	0	0	0	0	0	0	0	0	26.84780065328828	26.84780065328828	26.84780065328828	26.84780065328828	26.84780065328828	26.84780065328828	26.84780065328828	26.84780065328828	26.84780065328828	26.84780065328828	26.84780065328828	26.84780065328828	26.84780065328828	26.84780065328828	202.62035097085345	202.62035097085345	202.62035097085345	202.62035097085345	202.62035097085345	202.62035097085345	202.62035097085345	202.62035097085345	202.62035097085345	202.62035097085345	202.62035097085345	202.62035097085345	202.62035097085345	202.62035097085345	202.62035097085345	202.62035097085345	202.62035097085345	202.62035097085345	202.62035097085345	202.62035097085345	202.62035097085345	202.62035097085345	202.62035097085345	202.62035097085345	202.62035097085345	202.62035097085345	202.62035097085345
Sample701	0	0	0	0	0	0	0	0	0	0	0	0	0	0	0	0	0	0	0	0	0	0	0	0	0	0	0	0	0	0	0	0	0	0	0	0	0	0	0	0	0	0	15.340099947412167	15.340099947412167	15.340099947412167	15.340099947412167	15.340099947412167	15.340099947412167	15.340099947412167
Sample702	0	0	0	0	0	0	0	0	0	0	0	0	0	0	0	0	0	0	0	0	0	0	0	0	0	0	0	0	0	0	0	0	0	0	0	0	0	0	0	0	0	0	0	0	0	0	0	0	0
Sample703	0	0	0	0	0	0	0	0	0	0	0	0	0	0	0	0	0	0	0	0	0	0	0	0	0	0	0	0	0	0	0	0	0	0	0	0	83.59383595929899	83.59383595929899	83.59383595929899	83.59383595929899	83.59383595929899	83.59383595929899	83.59383595929899	83.59383595929899	83.59383595929899	83.59383595929899	83.59383595929899	83.59383595929899	83.59383595929899
Sample704	0	0	0	0	0	0	0	0	0	0	0	0	0	0	0	0	0	0	0	0	0	0	0	0	0	0	0	0	0	0	0	0	0	0	0	13.123060286324494	13.123060286324494	13.123060286324494	13.123060286324494	13.123060286324494	13.123060286324494	13.123060286324494	13.123060286324494	13.123060286324494	156.3015149066725	156.3015149066725	156.3015149066725	156.3015149066725	156.3015149066725
Sample705	0	0	0	0	0	0	0	0	0	0	0	0	0	0	0	0	0	0	0	0	0	0	0	0	0	0	0	0	0	0	0	0	0	0	0	0	0	0	0	0	0	0	0	0	0	0	0	0	0
Sample706	0	0	0	0	0	0	0	0	0	0	0	0	0	0	0	0	0	0	0	0	0	0	0	0	0	0	0	0	0	0	0	0	0	0	0	0	0	0	0	0	0	0	0	0	0	126.70796930421722	126.70796930421722	126.70796930421722	126.70796930421722
Sample707	0	0	0	0	0	0	0	0	0	0	0	0	0	0	0	0	0	0	0	0	0	0	0	0	0	0	0	0	0	0	0	0	0	0	0	0	0	0	0	0	0	0	0	0	5.558122002246214	5.558122002246214	5.558122002246214	5.558122002246214	5.558122002246214
Sample708	0	0	0	0	0	0	0	0	0	0	0	0	0	0	0	0	0	0	0	0	0	0	0	0	0	0	0	0	0	0	0	0	0	0	0	0	0	0	0	0	0	0	0	0	0	0	0	0	0
Sample709	0	0	0	0	0	0	0	0	0	0	0	0	0	0	0	0	0	0	0	0	0	0	0	0	0	0	0	0	0	0	0	0	0	0	0	30.22394393481962	30.22394393481962	30.22394393481962	30.22394393481962	30.22394393481962	128.1356771828211	128.1356771828211	128.1356771828211	128.1356771828211	128.1356771828211	128.1356771828211	128.1356771828211	128.1356771828211	128.1356771828211
Sample710	0	0	0	0	0	0	0	0	0	0	0	0	0	0	17.455023303324175	17.455023303324175	17.455023303324175	17.455023303324175	17.455023303324175	17.455023303324175	17.455023303324175	17.455023303324175	17.455023303324175	17.455023303324175	17.455023303324175	17.455023303324175	17.455023303324175	17.455023303324175	17.455023303324175	17.455023303324175	17.455023303324175	17.455023303324175	17.455023303324175	17.455023303324175	17.455023303324175	17.455023303324175	17.455023303324175	17.455023303324175	17.455023303324175	17.455023303324175	17.455023303324175	17.455023303324175	17.455023303324175	17.455023303324175	17.455023303324175	17.455023303324175	17.455023303324175	17.455023303324175	17.455023303324175
Sample711	111.15273520091841	111.15273520091841	111.15273520091841	111.15273520091841	111.15273520091841	111.15273520091841	111.15273520091841	111.15273520091841	111.15273520091841	111.15273520091841	111.15273520091841	111.15273520091841	111.15273520091841	111.15273520091841	111.15273520091841	111.15273520091841	111.15273520091841	111.15273520091841	111.15273520091841	111.15273520091841	111.15273520091841	111.15273520091841	111.15273520091841	111.15273520091841	111.15273520091841	111.15273520091841	111.15273520091841	111.15273520091841	111.15273520091841	111.15273520091841	111.15273520091841	111.15273520091841	111.15273520091841	111.15273520091841	111.15273520091841	111.15273520091841	111.15273520091841	111.15273520091841	111.15273520091841	111.15273520091841	111.15273520091841	111.15273520091841	111.15273520091841	111.15273520091841	111.15273520091841	111.15273520091841	111.15273520091841	111.15273520091841	111.15273520091841
Sample712	76.99146002257982	76.99146002257982	76.99146002257982	76.99146002257982	76.99146002257982	76.99146002257982	76.99146002257982	76.99146002257982	76.99146002257982	76.99146002257982	76.99146002257982	76.99146002257982	76.99146002257982	76.99146002257982	76.99146002257982	76.99146002257982	76.99146002257982	76.99146002257982	76.99146002257982	76.99146002257982	76.99146002257982	76.99146002257982	76.99146002257982	76.99146002257982	76.99146002257982	76.99146002257982	76.99146002257982	76.99146002257982	76.99146002257982	76.99146002257982	76.99146002257982	76.99146002257982	76.99146002257982	76.99146002257982	76.99146002257982	76.99146002257982	76.99146002257982	76.99146002257982	76.99146002257982	76.99146002257982	76.99146002257982	76.99146002257982	76.99146002257982	76.99146002257982	76.99146002257982	76.99146002257982	76.99146002257982	76.99146002257982	76.99146002257982
Sample713	0	0	0	0	0	0	0	0	0	0	0	0	0	0	0	0	0	0	0	0	0	0	0	0	0	0	0	0	0	0	0	0	0	0	0	0	0	0	0	0	0	0	0	0	46.498358638401534	46.498358638401534	46.498358638401534	46.498358638401534	46.498358638401534
Sample714	25.289560830410796	25.289560830410796	25.289560830410796	25.289560830410796	25.289560830410796	25.289560830410796	25.289560830410796	25.289560830410796	25.289560830410796	25.289560830410796	25.289560830410796	25.289560830410796	25.289560830410796	25.289560830410796	25.289560830410796	25.289560830410796	25.289560830410796	25.289560830410796	25.289560830410796	25.289560830410796	25.289560830410796	25.289560830410796	25.289560830410796	25.289560830410796	25.289560830410796	25.289560830410796	25.289560830410796	25.289560830410796	25.289560830410796	25.289560830410796	25.289560830410796	25.289560830410796	25.289560830410796	25.289560830410796	25.289560830410796	25.289560830410796	25.289560830410796	25.289560830410796	25.289560830410796	25.289560830410796	25.289560830410796	25.289560830410796	25.289560830410796	25.289560830410796	25.289560830410796	25.289560830410796	25.289560830410796	25.289560830410796	25.289560830410796
Sample715	0	0	0	0	0	0	0	0	0	0	0	0	0	0	0	0	0	0	0	0	0	0	0	0	0	0	0	0	0	0	0	0	0	0	0	0	0	0	0	0	0	0	0	0	0	0	0	0	0
Sample716	0	0	0	0	0	0	0	0	0	0	0	0	0	0	0	0	0	0	0	0	0	0	0	0	0	0	0	0	0	0	0	25.925487371362784	25.925487371362784	25.925487371362784	25.925487371362784	25.925487371362784	25.925487371362784	25.925487371362784	25.925487371362784	25.925487371362784	25.925487371362784	25.925487371362784	25.925487371362784	25.925487371362784	25.925487371362784	25.925487371362784	25.925487371362784	25.925487371362784	25.925487371362784
Sample717	0	0	0	0	0	0	0	0	0	0	0	0	0	0	0	0	0	0	0	0	0	0	0	0	0	0	0	0	0	0	0	0	0	0	0	0	0	0	0	0	0	0	0	0	0	0	0	0	0
Sample718	0	0	0	0	0	0	0	0	0	0	0	0	0	0	0	0	0	0	0	0	0	0	0	0	0	0	0	0	0	0	0	0	0	0	0	0	0	0	0	0	0	0	0	0	0	0	0	0	118.45667246976055
Sample719	0	0	0	0	0	0	25.394840912861667	25.394840912861667	25.394840912861667	25.394840912861667	25.394840912861667	25.394840912861667	25.394840912861667	25.394840912861667	25.394840912861667	25.394840912861667	25.394840912861667	25.394840912861667	25.394840912861667	25.394840912861667	25.394840912861667	25.394840912861667	25.394840912861667	25.394840912861667	25.394840912861667	25.394840912861667	577.7146069538784	577.7146069538784	152.56874014891358	152.56874014891358	152.56874014891358	152.56874014891358	152.56874014891358	152.56874014891358	152.56874014891358	152.56874014891358	152.56874014891358	152.56874014891358	152.56874014891358	152.56874014891358	152.56874014891358	152.56874014891358	152.56874014891358	152.56874014891358	152.56874014891358	152.56874014891358	152.56874014891358	152.56874014891358	152.56874014891358
Sample720	9.266018132314686	9.266018132314686	9.266018132314686	9.266018132314686	9.266018132314686	9.266018132314686	9.266018132314686	9.266018132314686	9.266018132314686	9.266018132314686	9.266018132314686	9.266018132314686	9.266018132314686	9.266018132314686	9.266018132314686	9.266018132314686	9.266018132314686	9.266018132314686	9.266018132314686	9.266018132314686	9.266018132314686	9.266018132314686	9.266018132314686	9.266018132314686	9.266018132314686	9.266018132314686	9.266018132314686	9.266018132314686	9.266018132314686	9.266018132314686	9.266018132314686	9.266018132314686	9.266018132314686	9.266018132314686	181.40538589824132	181.40538589824132	181.40538589824132	181.40538589824132	181.40538589824132	181.40538589824132	181.40538589824132	181.40538589824132	181.40538589824132	181.40538589824132	181.40538589824132	181.40538589824132	181.40538589824132	181.40538589824132	181.40538589824132
Sample721	0	0	0	0	0	0	0	0	0	0	0	0	0	0	0	0	0	0	0	0	0	0	0	0	0	0	0	0	0	0	0	0	0	0	0	0	0	0	0	0	0	0	0	0	0	0	0	0	0
Sample722	0	0	0	0	0	0	0	0	0	0	0	0	0	0	0	0	0	0	0	0	0	0	0	0	0	0	0	0	0	0	0	0	8.212613955223441	8.212613955223441	8.212613955223441	8.212613955223441	8.212613955223441	8.212613955223441	8.212613955223441	8.212613955223441	8.212613955223441	8.212613955223441	8.212613955223441	8.212613955223441	8.212613955223441	8.212613955223441	8.212613955223441	180.42198159858754	180.42198159858754
Sample723	0	0	0	0	0	0	0	0	0	0	0	0	0	0	0	0	0	0	0	0	0	0	0	0	0	0	0	0	0	0	0	0	90.03774469674997	90.03774469674997	90.03774469674997	90.03774469674997	90.03774469674997	90.03774469674997	90.03774469674997	90.03774469674997	90.03774469674997	90.03774469674997	90.03774469674997	90.03774469674997	90.03774469674997	90.03774469674997	90.03774469674997	90.03774469674997	90.03774469674997
Sample724	0	0	0	0	0	0	0	0	0	0	0	0	0	0	0	0	0	0	0	0	0	0	0	0	0	0	0	0	84.49026225374702	84.49026225374702	84.49026225374702	84.49026225374702	84.49026225374702	84.49026225374702	84.49026225374702	84.49026225374702	84.49026225374702	84.49026225374702	84.49026225374702	84.49026225374702	84.49026225374702	84.49026225374702	84.49026225374702	84.49026225374702	84.49026225374702	84.49026225374702	84.49026225374702	84.49026225374702	84.49026225374702
Sample725	47.23625572149044	47.23625572149044	47.23625572149044	47.23625572149044	47.23625572149044	47.23625572149044	47.23625572149044	47.23625572149044	47.23625572149044	47.23625572149044	47.23625572149044	47.23625572149044	47.23625572149044	47.23625572149044	47.23625572149044	47.23625572149044	47.23625572149044	47.23625572149044	47.23625572149044	47.23625572149044	47.23625572149044	47.23625572149044	47.23625572149044	47.23625572149044	47.23625572149044	47.23625572149044	47.23625572149044	47.23625572149044	47.23625572149044	47.23625572149044	47.23625572149044	47.23625572149044	47.23625572149044	47.23625572149044	47.23625572149044	47.23625572149044	47.23625572149044	47.23625572149044	47.23625572149044	47.23625572149044	47.23625572149044	47.23625572149044	47.23625572149044	47.23625572149044	47.23625572149044	47.23625572149044	47.23625572149044	47.23625572149044	47.23625572149044
Sample726	0	0	0	0	0	0	0	0	0	0	0	0	0	0	0	0	0	0	0	0	0	0	0	0	0	0	0	7.872268866556361	118.38736992731856	118.38736992731856	118.38736992731856	118.38736992731856	118.38736992731856	118.38736992731856	118.38736992731856	118.38736992731856	118.38736992731856	118.38736992731856	118.38736992731856	118.38736992731856	118.38736992731856	118.38736992731856	118.38736992731856	118.38736992731856	118.38736992731856	118.38736992731856	118.38736992731856	118.38736992731856	118.38736992731856
Sample727	0	0	0	0	0	0	0	0	0	0	0	0	0	0	0	0	0	0	0	0	0	0	0	0	0	0	0	0	0	0	0	0	10.363126750571068	10.363126750571068	10.363126750571068	10.363126750571068	10.363126750571068	10.363126750571068	200.12592663327513	198.6456074255636	198.6456074255636	198.6456074255636	198.6456074255636	198.6456074255636	198.6456074255636	198.6456074255636	198.6456074255636	198.6456074255636	198.6456074255636
Sample728	0	0	0	0	0	0	0	0	0	0	0	0	0	0	0	0	0	0	0	0	0	0	0	0	0	0	0	0	0	0	0	0	0	0	0	0	0	0	0	0	0	0	0	0	0	0	0	0	0
Sample729	0	0	0	0	0	0	0	0	0	0	0	0	0	0	0	0	0	0	0	0	0	0	0	0	0	0	0	0	0	0	0	0	0	0	0	0	0	0	0	0	0	0	0	0	0	0	0	0	0
Sample730	0	0	0	0	0	0	0	0	0	0	0	0	0	0	0	0	0	0	0	0	0	0	0	0	0	0	0	0	0	0	0	0	0	0	0	0	0	0	0	0	0	0	0	0	0	0	0	0	0
Sample731	0	0	0	0	0	0	0	0	0	0	0	0	0	0	0	0	0	0	0	0	0	0	0	0	0	0	0	0	0	0	0	0	0	0	0	0	0	0	0	0	0	0	0	0	0	0	0	0	0
Sample732	0	0	0	0	0	0	0	0	0	0	0	0	0	0	0	0	0	0	0	0	0	0	0	0	0	0	0	0	0	0	0	0	0	0	0	0	0	0	0	0	0	0	0	0	0	0	0	0	0
Sample733	0	0	0	0	0	0	0	0	0	0	0	0	0	0	0	0	0	0	0	0	0	0	0	0	0	0	0	0	0	0	0	0	0	0	0	0	0	0	0	0	0	0	0	0	0	0	0	0	22.452108444058737
Sample734	0	0	0	0	0	0	0	0	0	0	0	0	0	0	0	0	0	0	0	0	0	0	0	0	0	0	0	0	0	0	0	0	0	0	0	0	0	0	0	0	0	0	0	0	0	0	0	0	0
Sample735	0	0	0	0	0	0	0	0	0	0	0	0	0	0	0	0	0	0	0	0	0	0	0	0	0	0	0	0	0	0	0	0	0	0	0	0	0	0	0	0	0	0	0	0	0	0	0	0	0
Sample736	0	0	0	0	0	0	0	0	0	0	0	0	0	0	0	0	0	0	0	0	0	0	0	0	0	0	0	0	0	0	0	0	0	0	0	0	0	0	0	0	0	0	0	0	79.75311257049555	79.75311257049555	79.75311257049555	79.75311257049555	79.75311257049555
Sample737	0	0	0	0	0	0	0	0	0	0	0	0	0	0	0	0	0	0	0	0	0	0	0	0	0	0	0	0	0	0	0	0	0	0	0	0	0	0	0	0	102.23970506777493	102.23970506777493	102.23970506777493	102.23970506777493	102.23970506777493	102.23970506777493	102.23970506777493	102.23970506777493	102.23970506777493
Sample738	0	0	0	0	0	0	0	0	0	0	0	0	0	0	0	0	0	0	0	0	0	0	0	0	0	0	0	0	0	0	0	0	0	0	0	0	0	0	0	0	0	0	0	0	0	0	0	0	0
Sample739	0	0	0	0	0	0	0	0	0	0	0	0	0	0	0	0	0	0	0	0	0	0	0	0	0	0	0	0	0	0	0	0	0	0	0	0	0	0	0	0	0	0	0	0	0	0	0	0	0
Sample740	0	0	0	0	0	0	0	0	0	0	0	0	0	0	0	0	0	0	0	0	0	0	0	0	0	0	0	0	0	0	0	0	0	0	0	0	0	0	0	0	0	0	0	0	0	0	0	0	0
Sample741	0	0	0	0	0	0	0	0	0	0	0	0	0	0	0	0	0	0	0	0	0	0	0	0	0	0	0	0	0	0	0	0	0	0	0	0	0	0	0	0	0	0	0	0	0	0	0	0	0
Sample742	152.8269486995183	152.8269486995183	152.8269486995183	152.8269486995183	152.8269486995183	152.8269486995183	152.8269486995183	152.8269486995183	152.8269486995183	152.8269486995183	152.8269486995183	152.8269486995183	152.8269486995183	152.8269486995183	152.8269486995183	152.8269486995183	152.8269486995183	152.8269486995183	152.8269486995183	152.8269486995183	152.8269486995183	152.8269486995183	152.8269486995183	152.8269486995183	152.8269486995183	152.8269486995183	152.8269486995183	152.8269486995183	152.8269486995183	152.8269486995183	152.8269486995183	152.8269486995183	152.8269486995183	152.8269486995183	152.8269486995183	152.8269486995183	152.8269486995183	152.8269486995183	152.8269486995183	152.8269486995183	152.8269486995183	152.8269486995183	152.8269486995183	152.8269486995183	152.8269486995183	152.8269486995183	152.8269486995183	152.8269486995183	152.8269486995183
Sample743	0	0	0	0	0	0	0	0	75.31279439773331	75.31279439773331	75.31279439773331	75.31279439773331	75.31279439773331	75.31279439773331	75.31279439773331	75.31279439773331	75.31279439773331	75.31279439773331	75.31279439773331	75.31279439773331	75.31279439773331	75.31279439773331	75.31279439773331	75.31279439773331	75.31279439773331	75.31279439773331	75.31279439773331	75.31279439773331	75.31279439773331	75.31279439773331	75.31279439773331	75.31279439773331	75.31279439773331	75.31279439773331	75.31279439773331	75.31279439773331	75.31279439773331	75.31279439773331	75.31279439773331	75.31279439773331	75.31279439773331	75.31279439773331	75.31279439773331	75.31279439773331	75.31279439773331	75.31279439773331	75.31279439773331	75.31279439773331	75.31279439773331
Sample744	121.58445455022877	121.58445455022877	121.58445455022877	121.58445455022877	121.58445455022877	121.58445455022877	121.58445455022877	121.58445455022877	121.58445455022877	121.58445455022877	121.58445455022877	121.58445455022877	121.58445455022877	121.58445455022877	121.58445455022877	121.58445455022877	121.58445455022877	121.58445455022877	121.58445455022877	121.58445455022877	121.58445455022877	121.58445455022877	121.58445455022877	121.58445455022877	121.58445455022877	121.58445455022877	121.58445455022877	121.58445455022877	121.58445455022877	121.58445455022877	121.58445455022877	121.58445455022877	121.58445455022877	121.58445455022877	121.58445455022877	121.58445455022877	121.58445455022877	121.58445455022877	121.58445455022877	121.58445455022877	121.58445455022877	121.58445455022877	121.58445455022877	121.58445455022877	121.58445455022877	121.58445455022877	121.58445455022877	121.58445455022877	121.58445455022877
Sample745	0	0	0	0	0	0	0	0	0	0	0	0	0	0	0	0	0	0	0	0	0	0	0	0	0	0	0	0	0	0	0	0	0	0	0	0	0	0	0	0	0	0	0	0	0	0	0	0	0
Sample746	77.86743307412002	77.86743307412002	77.86743307412002	77.86743307412002	77.86743307412002	77.86743307412002	77.86743307412002	77.86743307412002	77.86743307412002	77.86743307412002	77.86743307412002	77.86743307412002	77.86743307412002	77.86743307412002	77.86743307412002	77.86743307412002	77.86743307412002	77.86743307412002	77.86743307412002	77.86743307412002	77.86743307412002	77.86743307412002	77.86743307412002	77.86743307412002	77.86743307412002	77.86743307412002	77.86743307412002	77.86743307412002	77.86743307412002	77.86743307412002	77.86743307412002	77.86743307412002	77.86743307412002	77.86743307412002	77.86743307412002	77.86743307412002	77.86743307412002	77.86743307412002	77.86743307412002	77.86743307412002	77.86743307412002	77.86743307412002	77.86743307412002	77.86743307412002	77.86743307412002	77.86743307412002	77.86743307412002	77.86743307412002	77.86743307412002
Sample747	52.98047625907112	52.98047625907112	52.98047625907112	52.98047625907112	52.98047625907112	52.98047625907112	52.98047625907112	52.98047625907112	52.98047625907112	52.98047625907112	52.98047625907112	52.98047625907112	52.98047625907112	52.98047625907112	52.98047625907112	52.98047625907112	52.98047625907112	52.98047625907112	52.98047625907112	52.98047625907112	52.98047625907112	52.98047625907112	52.98047625907112	52.98047625907112	52.98047625907112	52.98047625907112	52.98047625907112	52.98047625907112	52.98047625907112	52.98047625907112	52.98047625907112	52.98047625907112	52.98047625907112	52.98047625907112	52.98047625907112	52.98047625907112	52.98047625907112	52.98047625907112	52.98047625907112	52.98047625907112	52.98047625907112	52.98047625907112	52.98047625907112	52.98047625907112	52.98047625907112	52.98047625907112	52.98047625907112	52.98047625907112	52.98047625907112
Sample748	0	0	0	0	0	0	0	0	0	0	0	0	0	0	0	0	52.38879429417776	52.38879429417776	52.38879429417776	52.38879429417776	52.38879429417776	52.38879429417776	52.38879429417776	52.38879429417776	52.38879429417776	52.38879429417776	52.38879429417776	52.38879429417776	52.38879429417776	52.38879429417776	52.38879429417776	52.38879429417776	52.38879429417776	52.38879429417776	52.38879429417776	52.38879429417776	52.38879429417776	52.38879429417776	52.38879429417776	52.38879429417776	52.38879429417776	52.38879429417776	52.38879429417776	52.38879429417776	52.38879429417776	52.38879429417776	52.38879429417776	52.38879429417776	52.38879429417776
Sample749	0	0	0	0	0	0	0	0	0	0	0	0	0	0	0	0	0	0	0	0	0	0	0	0	0	0	0	0	0	0	0	0	0	0	0	0	0	0	0	0	0	0	0	0	0	0	0	0	0
Sample750	293.71626272363943	293.71626272363943	293.71626272363943	293.71626272363943	293.71626272363943	293.71626272363943	293.71626272363943	293.71626272363943	293.71626272363943	293.71626272363943	293.71626272363943	293.71626272363943	293.71626272363943	293.71626272363943	293.71626272363943	293.71626272363943	293.71626272363943	293.71626272363943	293.71626272363943	293.71626272363943	293.71626272363943	293.71626272363943	293.71626272363943	293.71626272363943	293.71626272363943	293.71626272363943	293.71626272363943	293.71626272363943	293.71626272363943	293.71626272363943	293.71626272363943	293.71626272363943	293.71626272363943	293.71626272363943	293.71626272363943	293.71626272363943	293.71626272363943	293.71626272363943	293.71626272363943	293.71626272363943	293.71626272363943	293.71626272363943	293.71626272363943	293.71626272363943	293.71626272363943	293.71626272363943	293.71626272363943	293.71626272363943	293.71626272363943
Sample751	0	0	0	0	0	0	0	0	0	0	0	0	0	0	0	0	0	0	0	0	0	0	0	0	0	0	0	0	0	0	0	0	0	0	0	0	0	0	0	0	0	0	0	0	0	0	0	0	0
Sample752	0	0	0	0	0	0	0	0	0	0	0	0	0	0	0	0	0	0	0	0	0	0	0	0	0	0	0	0	0	0	0	0	0	0	0	0	0	0	0	0	0	0	0	0	0	0	0	0	0
Sample753	0	0	0	0	0	0	0	0	0	0	0	0	0	0	0	0	0	0	0	0	0	0	0	0	0	0	0	0	0	0	0	0	0	0	0	0	0	0	0	0	0	0	0	0	0	0	0	0	0
Sample754	0	0	0	0	0	0	0	0	0	0	0	0	0	0	0	0	0	0	0	0	0	0	0	0	0	0	0	0	0	0	0	0	0	0	0	0	0	0	0	0	0	0	0	0	0	0	0	0	0
Sample755	0	0	0	0	0	0	0	0	0	0	0	0	0	0	0	0	0	0	0	0	0	0	0	0	0	0	0	0	0	0	0	0	0	0	0	0	0	0	0	0	0	0	0	0	0	0	0	0	0
Sample756	0	0	0	0	0	0	0	0	0	0	0	0	0	0	0	0	0	0	0	0	0	0	0	0	0	0	0	0	0	0	0	0	0	0	0	0	0	0	0	0	79.48385751877848	79.48385751877848	79.48385751877848	79.48385751877848	79.48385751877848	79.48385751877848	79.48385751877848	79.48385751877848	79.48385751877848
Sample757	79.83326579274397	79.83326579274397	79.83326579274397	79.83326579274397	79.83326579274397	79.83326579274397	79.83326579274397	79.83326579274397	79.83326579274397	79.83326579274397	79.83326579274397	79.83326579274397	79.83326579274397	79.83326579274397	79.83326579274397	79.83326579274397	79.83326579274397	79.83326579274397	79.83326579274397	79.83326579274397	79.83326579274397	79.83326579274397	79.83326579274397	79.83326579274397	79.83326579274397	79.83326579274397	79.83326579274397	79.83326579274397	79.83326579274397	79.83326579274397	79.83326579274397	79.83326579274397	79.83326579274397	79.83326579274397	79.83326579274397	79.83326579274397	79.83326579274397	79.83326579274397	79.83326579274397	79.83326579274397	79.83326579274397	79.83326579274397	79.83326579274397	79.83326579274397	79.83326579274397	79.83326579274397	79.83326579274397	79.83326579274397	79.83326579274397
Sample758	0	0	0	0	0	0	0	0	0	0	0	0	0	0	0	0	0	0	0	0	0	0	0	0	0	0	0	0	0	0	0	0	0	0	0	0	0	0	0	0	0	0	0	0	0	0	0	0	0
Sample759	0	0	0	0	0	0	0	0	0	0	0	0	0	0	0	0	0	0	0	0	0	0	0	0	0	0	0	0	0	0	0	0	0	0	0	0	0	0	0	0	0	0	0	0	0	0	0	0	0
Sample760	0	0	0	0	0	0	0	0	0	0	0	0	0	0	0	0	0	0	0	0	0	0	0	0	0	0	0	0	0	0	0	0	0	0	0	0	0	0	0	0	0	0	0	0	0	0	0	0	0
Sample761	0	0	0	0	0	0	0	0	0	0	0	0	0	0	0	0	0	0	0	0	0	0	0	0	0	0	0	0	0	0	0	0	0	0	0	0	0	0	0	0	0	0	0	0	0	0	0	0	0
Sample762	0	0	0	0	0	0	0	0	0	0	0	0	0	0	0	0	0	0	0	0	0	0	0	0	0	0	0	0	0	0	0	0	0	0	0	0	0	0	0	12.53224001524241	12.53224001524241	12.53224001524241	12.53224001524241	12.53224001524241	12.53224001524241	12.53224001524241	12.53224001524241	12.53224001524241	12.53224001524241
Sample763	0	0	0	0	0	0	0	0	0	0	0	0	0	0	0	0	0	0	0	0	0	21.533064914924754	21.533064914924754	21.533064914924754	21.533064914924754	21.533064914924754	21.533064914924754	21.533064914924754	21.533064914924754	21.533064914924754	21.533064914924754	21.533064914924754	21.533064914924754	21.533064914924754	21.533064914924754	21.533064914924754	21.533064914924754	21.533064914924754	21.533064914924754	21.533064914924754	21.533064914924754	21.533064914924754	21.533064914924754	21.533064914924754	21.533064914924754	21.533064914924754	121.0588555026534	121.0588555026534	121.0588555026534
Sample764	0	0	0	0	0	0	0	0	0	0	0	0	0	0	0	0	0	0	0	0	0	0	0	0	0	0	0	0	0	0	0	0	0	0	0	0	0	0	0	0	0	0	0	0	0	0	0	0	0
Sample765	135.74549314789698	135.74549314789698	135.74549314789698	135.74549314789698	135.74549314789698	135.74549314789698	135.74549314789698	135.74549314789698	135.74549314789698	135.74549314789698	135.74549314789698	135.74549314789698	135.74549314789698	135.74549314789698	135.74549314789698	135.74549314789698	135.74549314789698	135.74549314789698	135.74549314789698	135.74549314789698	135.74549314789698	135.74549314789698	135.74549314789698	135.74549314789698	135.74549314789698	135.74549314789698	135.74549314789698	135.74549314789698	135.74549314789698	135.74549314789698	135.74549314789698	135.74549314789698	135.74549314789698	135.74549314789698	135.74549314789698	135.74549314789698	135.74549314789698	135.74549314789698	135.74549314789698	135.74549314789698	135.74549314789698	135.74549314789698	135.74549314789698	135.74549314789698	135.74549314789698	135.74549314789698	135.74549314789698	135.74549314789698	135.74549314789698
Sample766	471.0871615495788	471.0871615495788	471.0871615495788	471.0871615495788	471.0871615495788	471.0871615495788	471.0871615495788	471.0871615495788	471.0871615495788	471.0871615495788	471.0871615495788	471.0871615495788	471.0871615495788	471.0871615495788	471.0871615495788	471.0871615495788	471.0871615495788	471.0871615495788	471.0871615495788	471.0871615495788	471.0871615495788	471.0871615495788	471.0871615495788	471.0871615495788	471.0871615495788	471.0871615495788	471.0871615495788	471.0871615495788	471.0871615495788	471.0871615495788	471.0871615495788	471.0871615495788	471.0871615495788	471.0871615495788	471.0871615495788	471.0871615495788	471.0871615495788	471.0871615495788	471.0871615495788	471.0871615495788	471.0871615495788	471.0871615495788	471.0871615495788	471.0871615495788	471.0871615495788	471.0871615495788	471.0871615495788	471.0871615495788	471.0871615495788
Sample767	75.45065641015216	75.45065641015216	75.45065641015216	75.45065641015216	75.45065641015216	75.45065641015216	75.45065641015216	75.45065641015216	75.45065641015216	75.45065641015216	75.45065641015216	75.45065641015216	75.45065641015216	75.45065641015216	75.45065641015216	75.45065641015216	75.45065641015216	75.45065641015216	75.45065641015216	75.45065641015216	75.45065641015216	75.45065641015216	75.45065641015216	75.45065641015216	75.45065641015216	75.45065641015216	75.45065641015216	75.45065641015216	75.45065641015216	75.45065641015216	75.45065641015216	75.45065641015216	75.45065641015216	75.45065641015216	75.45065641015216	75.45065641015216	75.45065641015216	75.45065641015216	75.45065641015216	75.45065641015216	75.45065641015216	75.45065641015216	75.45065641015216	75.45065641015216	75.45065641015216	75.45065641015216	75.45065641015216	75.45065641015216	75.45065641015216
Sample768	0	0	0	0	0	0	0	0	0	0	0	0	0	0	0	0	0	0	0	0	132.95130672289127	132.95130672289127	132.95130672289127	132.95130672289127	132.95130672289127	132.95130672289127	132.95130672289127	132.95130672289127	132.95130672289127	132.95130672289127	132.95130672289127	132.95130672289127	132.95130672289127	132.95130672289127	132.95130672289127	132.95130672289127	132.95130672289127	132.95130672289127	132.95130672289127	132.95130672289127	132.95130672289127	132.95130672289127	132.95130672289127	132.95130672289127	132.95130672289127	132.95130672289127	132.95130672289127	132.95130672289127	132.95130672289127
Sample769	0	0	0	0	0	0	0	0	0	0	0	0	0	0	0	0	0	0	0	0	0	0	0	0	0	0	0	0	0	0	0	0	0	0	0	0	0	0	0	0	0	0	0	0	0	0	0	0	0
Sample770	0	0	0	0	0	0	0	0	0	0	0	0	0	0	0	0	0	0	0	0	0	0	0	0	0	0	0	0	0	0	0	0	0	0	0	0	0	0	0	0	0	0	0	0	0	0	71.24975076668233	71.24975076668233	71.24975076668233
Sample771	0	0	0	0	0	0	0	0	0	0	171.342117266184	171.342117266184	171.342117266184	171.342117266184	171.342117266184	171.342117266184	171.342117266184	171.342117266184	171.342117266184	171.342117266184	171.342117266184	171.342117266184	171.342117266184	171.342117266184	171.342117266184	171.342117266184	171.342117266184	171.342117266184	171.342117266184	171.342117266184	171.342117266184	171.342117266184	171.342117266184	171.342117266184	171.342117266184	171.342117266184	171.342117266184	171.342117266184	171.342117266184	171.342117266184	171.342117266184	171.342117266184	171.342117266184	171.342117266184	171.342117266184	171.342117266184	171.342117266184	171.342117266184	171.342117266184
Sample772	0	0	0	0	0	0	0	0	0	0	0	0	0	0	0	0	0	0	0	0	0	0	0	0	0	0	0	0	0	0	0	0	0	0	0	0	0	0	106.80330990860435	106.80330990860435	106.80330990860435	106.80330990860435	106.80330990860435	106.80330990860435	106.80330990860435	106.80330990860435	106.80330990860435	106.80330990860435	106.80330990860435
Sample773	0	0	0	0	0	0	0	0	0	0	0	0	0	0	0	0	0	0	0	0	0	0	0	0	0	0	0	0	0	0	5.99919026454314	5.99919026454314	5.99919026454314	5.99919026454314	5.99919026454314	5.99919026454314	5.99919026454314	228.63602749883668	228.63602749883668	228.63602749883668	228.63602749883668	228.63602749883668	228.63602749883668	228.63602749883668	228.63602749883668	228.63602749883668	228.63602749883668	228.63602749883668	228.63602749883668
Sample774	0	0	0	0	0	0	0	0	0	0	0	0	0	0	0	0	0	0	0	0	0	0	0	0	0	0	0	0	0	0	0	0	0	0	0	0	0	0	0	0	0	0	134.61103490850613	134.61103490850613	134.61103490850613	134.61103490850613	134.61103490850613	134.61103490850613	134.61103490850613
Sample775	130.87460938925952	130.87460938925952	130.87460938925952	130.87460938925952	130.87460938925952	119.85183478542893	119.85183478542893	119.85183478542893	119.85183478542893	119.85183478542893	119.85183478542893	119.85183478542893	119.85183478542893	119.85183478542893	119.85183478542893	119.85183478542893	119.85183478542893	119.85183478542893	119.85183478542893	119.85183478542893	119.85183478542893	119.85183478542893	119.85183478542893	119.85183478542893	119.85183478542893	119.85183478542893	119.85183478542893	119.85183478542893	119.85183478542893	119.85183478542893	119.85183478542893	119.85183478542893	119.85183478542893	119.85183478542893	119.85183478542893	119.85183478542893	119.85183478542893	119.85183478542893	119.85183478542893	119.85183478542893	119.85183478542893	119.85183478542893	119.85183478542893	119.85183478542893	119.85183478542893	119.85183478542893	119.85183478542893	119.85183478542893	119.85183478542893
Sample776	241.1321957718517	241.1321957718517	241.1321957718517	241.1321957718517	241.1321957718517	241.1321957718517	241.1321957718517	241.1321957718517	241.1321957718517	241.1321957718517	241.1321957718517	241.1321957718517	241.1321957718517	241.1321957718517	241.1321957718517	241.1321957718517	241.1321957718517	241.1321957718517	241.1321957718517	241.1321957718517	241.1321957718517	241.1321957718517	241.1321957718517	241.1321957718517	241.1321957718517	241.1321957718517	241.1321957718517	241.1321957718517	241.1321957718517	241.1321957718517	241.1321957718517	241.1321957718517	241.1321957718517	241.1321957718517	241.1321957718517	241.1321957718517	241.1321957718517	241.1321957718517	241.1321957718517	241.1321957718517	241.1321957718517	241.1321957718517	241.1321957718517	241.1321957718517	241.1321957718517	241.1321957718517	241.1321957718517	241.1321957718517	241.1321957718517
Sample777	0	0	0	0	0	0	0	0	0	0	0	0	0	0	0	0	72.82051342458549	72.82051342458549	72.82051342458549	72.82051342458549	72.82051342458549	72.82051342458549	72.82051342458549	72.82051342458549	72.82051342458549	72.82051342458549	72.82051342458549	72.82051342458549	72.82051342458549	72.82051342458549	72.82051342458549	72.82051342458549	72.82051342458549	72.82051342458549	72.82051342458549	72.82051342458549	72.82051342458549	72.82051342458549	72.82051342458549	72.82051342458549	72.82051342458549	72.82051342458549	72.82051342458549	72.82051342458549	72.82051342458549	72.82051342458549	72.82051342458549	72.82051342458549	72.82051342458549
Sample778	0	0	0	0	0	0	0	0	0	0	0	0	0	0	0	0	0	0	0	0	0	0	0	0	0	0	0	0	0	0	0	0	0	0	0	0	0	0	0	0	0	0	0	3.7824238828302392	3.7824238828302392	3.7824238828302392	3.7824238828302392	3.7824238828302392	3.7824238828302392
Sample779	0	0	0	0	0	0	0	0	0	0	0	0	0	0	0	0	0	0	0	0	0	0	0	0	0	0	0	0	0	0	0	0	0	0	0	3.385155012247361	3.385155012247361	3.385155012247361	3.385155012247361	3.385155012247361	3.385155012247361	3.385155012247361	3.385155012247361	3.385155012247361	3.385155012247361	168.87851388674528	168.87851388674528	168.87851388674528	168.87851388674528
Sample780	80.29998092969223	80.29998092969223	80.29998092969223	80.29998092969223	80.29998092969223	80.29998092969223	80.29998092969223	80.29998092969223	80.29998092969223	80.29998092969223	80.29998092969223	80.29998092969223	80.29998092969223	80.29998092969223	80.29998092969223	80.29998092969223	80.29998092969223	80.29998092969223	80.29998092969223	80.29998092969223	80.29998092969223	80.29998092969223	80.29998092969223	80.29998092969223	80.29998092969223	80.29998092969223	80.29998092969223	80.29998092969223	80.29998092969223	80.29998092969223	80.29998092969223	80.29998092969223	80.29998092969223	80.29998092969223	80.29998092969223	80.29998092969223	80.29998092969223	80.29998092969223	80.29998092969223	80.29998092969223	80.29998092969223	80.29998092969223	80.29998092969223	80.29998092969223	80.29998092969223	80.29998092969223	80.29998092969223	80.29998092969223	80.29998092969223
Sample781	0	0	0	0	0	0	0	0	0	0	0	0	0	0	0	0	0	0	0	0	0	0	0	0	0	0	0	0	0	0	0	0	0	0	0	0	0	0	0	0	0	0	96.71941579969963	96.71941579969963	96.71941579969963	96.71941579969963	96.71941579969963	96.71941579969963	96.71941579969963
Sample782	0	0	0	0	0	0	0	0	0	0	0	0	0	0	0	0	0	0	0	0	0	0	0	0	0	0	0	0	0	0	0	0	0	0	0	0	0	0	0	0	0	0	0	0	0	0	0	0	0
Sample783	0	0	0	0	0	0	0	0	0	0	0	0	0	0	0	0	0	0	0	0	0	0	0	0	0	0	0	0	0	0	0	0	0	0	0	0	0	0	0	0	0	0	0	0	0	0	0	0	0
Sample784	0	0	0	0	0	0	0	0	0	0	0	0	0	0	0	0	0	0	0	0	0	0	0	0	0	0	0	0	0	0	0	0	0	0	0	0	0	0	0	0	0	0	0	0	0	0	0	0	0
Sample785	0	0	0	0	0	0	0	0	0	0	0	0	0	0	0	0	0	0	0	0	0	0	0	0	0	0	0	0	0	0	0	0	0	0	0	0	0	0	0	0	0	0	0	0	0	0	0	0	0
Sample786	0	0	0	0	0	0	0	0	0	0	0	0	0	0	0	0	0	0	0	0	0	0	0	0	0	0	0	0	0	0	0	0	0	0	0	0	0	0	0	0	0	0	0	0	0	0	0	0	0
Sample787	0	0	0	0	0	0	0	0	0	0	0	0	0	0	0	0	0	0	0	0	0	0	0	0	0	0	0	0	0	0	0	0	0	0	0	0	0	0	0	0	0	0	0	0	0	0	0	0	0
Sample788	0	0	0	0	0	0	0	0	0	0	0	0	0	0	0	0	0	0	0	0	0	0	0	0	0	0	0	0	0	0	0	0	0	0	0	0	0	0	0	0	0	0	0	0	0	0	0	0	0
Sample789	0	0	0	0	0	0	0	0	0	0	0	0	0	0	0	0	0	0	0	0	0	0	0	0	0	0	0	0	0	0	0	0	0	0	0	0	0	0	0	0	0	0	0	0	0	0	0	0	0
Sample790	0	0	0	0	0	0	0	0	0	0	0	0	0	0	0	0	0	0	0	0	0	0	0	0	0	0	0	0	0	0	0	0	0	0	0	0	0	0	0	0	0	0	0	0	0	0	0	0	0
Sample791	0	0	0	0	0	0	0	0	0	0	0	0	0	0	0	0	0	0	0	0	0	0	0	0	0	0	0	0	0	0	0	0	0	0	0	0	0	0	0	0	0	0	0	0	0	0	0	0	0
Sample792	0	0	0	0	0	0	0	0	0	0	0	0	0	0	0	0	0	0	0	0	0	0	0	0	0	0	0	0	0	0	0	0	0	0	0	0	0	0	0	0	0	0	0	0	0	0	0	0	0
Sample793	0	0	0	0	0	0	0	0	0	0	0	0	0	0	0	0	0	0	0	0	0	0	0	0	0	0	0	0	0	0	0	0	0	0	0	0	0	0	0	0	0	0	0	0	0	0	0	0	0
Sample794	0	0	0	0	0	0	0	0	0	0	0	0	0	0	0	0	0	0	0	0	0	0	0	0	0	0	0	0	0	0	0	0	0	0	0	115.65328427779863	115.65328427779863	115.65328427779863	115.65328427779863	115.65328427779863	115.65328427779863	115.65328427779863	115.65328427779863	115.65328427779863	115.65328427779863	115.65328427779863	115.65328427779863	115.65328427779863	115.65328427779863
Sample795	0	0	0	0	0	0	0	0	0	0	0	0	0	150.10143564012452	150.10143564012452	150.10143564012452	150.10143564012452	150.10143564012452	150.10143564012452	150.10143564012452	150.10143564012452	150.10143564012452	150.10143564012452	150.10143564012452	150.10143564012452	150.10143564012452	150.10143564012452	150.10143564012452	150.10143564012452	150.10143564012452	150.10143564012452	150.10143564012452	150.10143564012452	150.10143564012452	150.10143564012452	150.10143564012452	150.10143564012452	150.10143564012452	150.10143564012452	150.10143564012452	150.10143564012452	150.10143564012452	150.10143564012452	150.10143564012452	150.10143564012452	150.10143564012452	150.10143564012452	150.10143564012452	150.10143564012452
Sample796	0	0	0	0	0	0	0	0	0	0	0	0	0	0	0	0	0	0	0	0	0	0	0	0	0	0	0	0	0	0	0	0	0	0	0	0	0	0	0	0	0	0	0	0	0	0	0	0	0
Sample797	0	0	0	0	0	0	0	0	0	0	0	0	0	0	0	0	0	0	0	0	0	0	0	0	0	0	0	0	0	0	0	0	0	0	0	0	0	0	0	0	0	0	0	0	0	0	0	0	0
Sample798	0	0	0	0	0	0	0	35.38244759148902	35.38244759148902	35.38244759148902	35.38244759148902	35.38244759148902	35.38244759148902	35.38244759148902	35.38244759148902	35.38244759148902	35.38244759148902	35.38244759148902	35.38244759148902	35.38244759148902	35.38244759148902	35.38244759148902	35.38244759148902	35.38244759148902	35.38244759148902	162.0147568774129	162.0147568774129	162.0147568774129	162.0147568774129	162.0147568774129	162.0147568774129	162.0147568774129	162.0147568774129	162.0147568774129	162.0147568774129	162.0147568774129	162.0147568774129	162.0147568774129	162.0147568774129	162.0147568774129	162.0147568774129	162.0147568774129	162.0147568774129	162.0147568774129	162.0147568774129	162.0147568774129	162.0147568774129	162.0147568774129	162.0147568774129
Sample799	0	0	0	0	0	0	0	0	0	0	0	0	0	0	0	0	0	0	0	0	118.5042493715199	118.5042493715199	118.5042493715199	118.5042493715199	118.5042493715199	118.5042493715199	118.5042493715199	118.5042493715199	118.5042493715199	118.5042493715199	118.5042493715199	118.5042493715199	118.5042493715199	118.5042493715199	118.5042493715199	118.5042493715199	118.5042493715199	118.5042493715199	118.5042493715199	118.5042493715199	118.5042493715199	118.5042493715199	118.5042493715199	118.5042493715199	118.5042493715199	118.5042493715199	118.5042493715199	118.5042493715199	118.5042493715199
Sample800	0	0	0	0	0	0	0	0	0	0	0	0	0	0	0	0	0	0	0	0	0	0	0	0	0	0	0	0	0	0	0	0	0	0	0	0	0	0	0	0	0	5.118957238895442	5.118957238895442	5.118957238895442	5.118957238895442	5.118957238895442	5.118957238895442	5.118957238895442	5.118957238895442
Sample801	0	0	0	0	0	0	0	0	0	0	0	0	0	0	0	0	0	0	0	0	0	0	0	0	0	0	0	0	0	0	0	0	0	0	0	0	0	0	0	0	0	0	0	0	0	0	0	0	181.27035714563044
Sample802	0	0	0	0	0	0	0	0	0	0	0	0	0	0	0	0	0	0	0	4.753451218211233	4.753451218211233	4.753451218211233	4.753451218211233	4.753451218211233	4.753451218211233	4.753451218211233	4.753451218211233	4.753451218211233	4.753451218211233	4.753451218211233	4.753451218211233	4.753451218211233	126.65433075098083	126.65433075098083	126.65433075098083	126.65433075098083	126.65433075098083	126.65433075098083	126.65433075098083	126.65433075098083	126.65433075098083	126.65433075098083	126.65433075098083	126.65433075098083	126.65433075098083	126.65433075098083	126.65433075098083	126.65433075098083	126.65433075098083
Sample803	0	0	0	0	0	0	0	0	0	0	0	0	0	0	0	0	0	0	10.893441272802043	10.893441272802043	10.893441272802043	10.893441272802043	10.893441272802043	10.893441272802043	10.893441272802043	10.893441272802043	10.893441272802043	10.893441272802043	10.893441272802043	10.893441272802043	10.893441272802043	10.893441272802043	180.44158345723514	180.44158345723514	180.44158345723514	180.44158345723514	180.44158345723514	180.44158345723514	180.44158345723514	180.44158345723514	180.44158345723514	180.44158345723514	180.44158345723514	180.44158345723514	180.44158345723514	180.44158345723514	180.44158345723514	180.44158345723514	180.44158345723514
Sample804	0	0	0	0	0	0	0	0	0	0	0	0	0	0	0	0	0	0	0	0	0	0	0	0	116.94659557842726	116.94659557842726	116.94659557842726	116.94659557842726	116.94659557842726	116.94659557842726	116.94659557842726	116.94659557842726	116.94659557842726	116.94659557842726	116.94659557842726	116.94659557842726	116.94659557842726	116.94659557842726	116.94659557842726	116.94659557842726	116.94659557842726	116.94659557842726	116.94659557842726	116.94659557842726	116.94659557842726	116.94659557842726	116.94659557842726	116.94659557842726	116.94659557842726
Sample805	0	0	0	0	0	0	0	0	0	0	0	0	0	0	0	0	0	0	0	0	0	0	0	0	0	0	0	0	0	0	0	0	0	0	0	0	0	0	0	0	0	0	0	0	0	0	0	83.00738439521594	83.00738439521594
Sample806	0	0	0	0	0	0	0	0	0	0	0	0	0	0	0	0	0	0	0	0	0	0	0	0	0	0	0	0	0	0	0	0	0	0	0	0	0	0	0	0	0	0	0	0	0	0	0	0	0
Sample807	0	0	0	0	0	0	0	0	0	0	0	0	0	0	0	0	0	0	0	0	0	0	0	0	0	0	0	0	0	0	0	0	0	0	0	0	0	0	0	0	0	0	0	0	0	0	0	0	0
Sample808	0	0	0	0	0	0	0	0	0	0	0	0	0	0	0	0	0	0	0	0	0	0	0	0	0	0	0	0	0	0	0	0	0	0	0	0	0	0	0	0	58.66339564420648	58.66339564420648	58.66339564420648	58.66339564420648	58.66339564420648	58.66339564420648	58.66339564420648	58.66339564420648	58.66339564420648
Sample809	0	0	0	0	0	0	0	0	0	0	0	0	0	0	0	0	0	0	0	0	0	0	0	0	0	0	0	0	0	0	0	0	0	0	0	0	0	0	0	0	0	0	0	0	0	0	0	0	0
Sample810	0	0	0	0	0	0	0	0	0	0	0	0	0	0	0	0	0	0	0	0	0	0	0	0	0	0	0	0	0	0	0	0	0	0	0	0	0	0	0	0	0	0	0	0	0	0	0	0	0
Sample811	0	0	0	0	0	0	0	0	0	0	0	0	0	0	0	0	0	0	0	0	0	0	0	0	0	0	0	0	0	0	0	0	0	0	0	0	0	0	0	0	0	0	0	0	0	0	0	0	0
Sample812	0	0	0	0	0	0	0	0	0	0	0	0	0	0	0	0	0	75.32497791965321	75.32497791965321	75.32497791965321	75.32497791965321	75.32497791965321	75.32497791965321	75.32497791965321	75.32497791965321	75.32497791965321	75.32497791965321	75.32497791965321	75.32497791965321	75.32497791965321	75.32497791965321	75.32497791965321	75.32497791965321	75.32497791965321	75.32497791965321	75.32497791965321	75.32497791965321	75.32497791965321	75.32497791965321	75.32497791965321	75.32497791965321	75.32497791965321	75.32497791965321	75.32497791965321	75.32497791965321	75.32497791965321	75.32497791965321	75.32497791965321	75.32497791965321
Sample813	128.8198720305707	128.8198720305707	128.8198720305707	128.8198720305707	128.8198720305707	128.8198720305707	128.8198720305707	128.8198720305707	128.8198720305707	128.8198720305707	128.8198720305707	128.8198720305707	128.8198720305707	128.8198720305707	128.8198720305707	128.8198720305707	128.8198720305707	128.8198720305707	128.8198720305707	128.8198720305707	128.8198720305707	128.8198720305707	128.8198720305707	128.8198720305707	128.8198720305707	128.8198720305707	128.8198720305707	128.8198720305707	128.8198720305707	128.8198720305707	128.8198720305707	128.8198720305707	128.8198720305707	128.8198720305707	128.8198720305707	128.8198720305707	128.8198720305707	128.8198720305707	128.8198720305707	128.8198720305707	128.8198720305707	128.8198720305707	128.8198720305707	128.8198720305707	128.8198720305707	128.8198720305707	128.8198720305707	128.8198720305707	128.8198720305707
Sample814	0	0	0	0	0	0	0	0	0	0	0	0	0	0	0	0	0	0	0	0	0	0	0	0	0	0	0	0	0	0	0	0	0	0	0	0	0	0	0	0	0	0	0	0	9.459223147233574	9.459223147233574	9.459223147233574	9.459223147233574	9.459223147233574
Sample815	0	0	0	0	67.4266818463264	67.4266818463264	67.4266818463264	67.4266818463264	67.4266818463264	67.4266818463264	67.4266818463264	67.4266818463264	67.4266818463264	67.4266818463264	67.4266818463264	67.4266818463264	67.4266818463264	67.4266818463264	67.4266818463264	67.4266818463264	67.4266818463264	67.4266818463264	67.4266818463264	67.4266818463264	67.4266818463264	67.4266818463264	67.4266818463264	67.4266818463264	67.4266818463264	67.4266818463264	67.4266818463264	67.4266818463264	67.4266818463264	67.4266818463264	67.4266818463264	67.4266818463264	67.4266818463264	67.4266818463264	67.4266818463264	67.4266818463264	67.4266818463264	67.4266818463264	67.4266818463264	67.4266818463264	67.4266818463264	67.4266818463264	67.4266818463264	67.4266818463264	67.4266818463264
Sample816	0	0	0	0	0	0	0	0	0	0	0	0	0	0	0	0	0	0	0	0	0	0	0	0	0	0	0	0	0	0	0	0	0	0	0	0	0	0	0	0	0	0	0	0	0	0	0	0	0
Sample817	0	0	0	0	0	0	0	0	0	0	0	0	0	0	0	0	0	0	0	0	0	0	0	0	0	0	0	0	0	0	0	0	0	0	0	0	0	0	0	0	0	0	0	0	0	0	0	0	0
Sample818	0	0	0	0	0	0	0	0	0	0	0	0	0	0	0	0	0	0	0	0	0	0	0	0	0	0	0	0	0	0	0	0	0	0	0	0	0	0	0	0	0	0	0	0	0	0	0	0	0
Sample819	0	0	0	0	0	0	0	0	0	0	0	0	0	0	0	0	0	0	0	0	0	0	0	0	0	0	0	0	0	0	0	0	0	0	0	0	0	0	0	0	0	0	0	0	0	0	0	0	0
Sample820	0	0	0	0	0	0	0	0	0	0	0	0	0	0	0	0	0	0	0	0	0	0	0	0	0	0	0	0	0	0	0	0	0	0	0	0	0	0	0	0	0	0	0	0	0	0	0	0	0
Sample821	0	0	0	0	0	0	0	0	0	0	0	0	0	0	0	0	0	0	46.21428899303777	46.21428899303777	46.21428899303777	46.21428899303777	46.21428899303777	46.21428899303777	46.21428899303777	46.21428899303777	46.21428899303777	46.21428899303777	46.21428899303777	46.21428899303777	46.21428899303777	46.21428899303777	46.21428899303777	46.21428899303777	46.21428899303777	46.21428899303777	46.21428899303777	46.21428899303777	46.21428899303777	46.21428899303777	46.21428899303777	46.21428899303777	46.21428899303777	46.21428899303777	46.21428899303777	46.21428899303777	46.21428899303777	162.75113376640968	162.75113376640968
Sample822	127.26217623958857	127.26217623958857	127.26217623958857	127.26217623958857	127.26217623958857	127.26217623958857	127.26217623958857	127.26217623958857	127.26217623958857	127.26217623958857	127.26217623958857	127.26217623958857	127.26217623958857	127.26217623958857	127.26217623958857	127.26217623958857	127.26217623958857	127.26217623958857	127.26217623958857	127.26217623958857	127.26217623958857	127.26217623958857	127.26217623958857	127.26217623958857	127.26217623958857	127.26217623958857	127.26217623958857	127.26217623958857	127.26217623958857	127.26217623958857	127.26217623958857	127.26217623958857	127.26217623958857	127.26217623958857	127.26217623958857	127.26217623958857	127.26217623958857	127.26217623958857	127.26217623958857	127.26217623958857	127.26217623958857	127.26217623958857	127.26217623958857	127.26217623958857	127.26217623958857	127.26217623958857	127.26217623958857	127.26217623958857	127.26217623958857
Sample823	87.79420945666027	87.79420945666027	87.79420945666027	87.79420945666027	87.79420945666027	87.79420945666027	87.79420945666027	87.79420945666027	87.79420945666027	87.79420945666027	87.79420945666027	87.79420945666027	87.79420945666027	87.79420945666027	87.79420945666027	87.79420945666027	87.79420945666027	87.79420945666027	87.79420945666027	87.79420945666027	87.79420945666027	87.79420945666027	87.79420945666027	87.79420945666027	87.79420945666027	87.79420945666027	87.79420945666027	87.79420945666027	87.79420945666027	87.79420945666027	87.79420945666027	87.79420945666027	87.79420945666027	87.79420945666027	87.79420945666027	87.79420945666027	87.79420945666027	87.79420945666027	87.79420945666027	87.79420945666027	87.79420945666027	87.79420945666027	87.79420945666027	87.79420945666027	87.79420945666027	87.79420945666027	87.79420945666027	87.79420945666027	87.79420945666027
Sample824	0	0	0	0	0	0	0	0	71.68826188070348	71.68826188070348	71.68826188070348	71.68826188070348	71.68826188070348	71.68826188070348	71.68826188070348	71.68826188070348	71.68826188070348	71.68826188070348	71.68826188070348	71.68826188070348	71.68826188070348	71.68826188070348	71.68826188070348	71.68826188070348	71.68826188070348	71.68826188070348	71.68826188070348	71.68826188070348	71.68826188070348	71.68826188070348	71.68826188070348	71.68826188070348	71.68826188070348	71.68826188070348	71.68826188070348	71.68826188070348	71.68826188070348	71.68826188070348	71.68826188070348	71.68826188070348	71.68826188070348	71.68826188070348	71.68826188070348	71.68826188070348	71.68826188070348	71.68826188070348	71.68826188070348	71.68826188070348	71.68826188070348
Sample825	72.22224399506634	72.22224399506634	72.22224399506634	72.22224399506634	72.22224399506634	72.22224399506634	72.22224399506634	72.22224399506634	72.22224399506634	72.22224399506634	72.22224399506634	72.22224399506634	72.22224399506634	72.22224399506634	72.22224399506634	72.22224399506634	72.22224399506634	72.22224399506634	72.22224399506634	72.22224399506634	72.22224399506634	72.22224399506634	72.22224399506634	72.22224399506634	72.22224399506634	72.22224399506634	72.22224399506634	72.22224399506634	72.22224399506634	72.22224399506634	72.22224399506634	72.22224399506634	72.22224399506634	72.22224399506634	72.22224399506634	72.22224399506634	72.22224399506634	72.22224399506634	72.22224399506634	72.22224399506634	72.22224399506634	72.22224399506634	72.22224399506634	72.22224399506634	72.22224399506634	72.22224399506634	72.22224399506634	72.22224399506634	72.22224399506634
Sample826	0	0	0	0	0	0	0	0	0	0	0	0	0	0	0	0	0	0	0	0	0	0	0	0	0	0	0	0	0	0	0	0	2.7874310325423823	189.4523516784576	189.4523516784576	189.4523516784576	189.4523516784576	189.4523516784576	189.4523516784576	189.4523516784576	189.4523516784576	189.4523516784576	189.4523516784576	189.4523516784576	189.4523516784576	189.4523516784576	189.4523516784576	189.4523516784576	189.4523516784576
Sample827	19.95918572084478	19.95918572084478	19.95918572084478	19.95918572084478	19.95918572084478	19.95918572084478	19.95918572084478	19.95918572084478	19.95918572084478	19.95918572084478	19.95918572084478	19.95918572084478	19.95918572084478	19.95918572084478	19.95918572084478	19.95918572084478	19.95918572084478	19.95918572084478	19.95918572084478	19.95918572084478	19.95918572084478	19.95918572084478	19.95918572084478	19.95918572084478	19.95918572084478	19.95918572084478	347.15757925560496	347.15757925560496	347.15757925560496	347.15757925560496	347.15757925560496	347.15757925560496	347.15757925560496	347.15757925560496	347.15757925560496	347.15757925560496	347.15757925560496	347.15757925560496	347.15757925560496	347.15757925560496	347.15757925560496	347.15757925560496	347.15757925560496	347.15757925560496	347.15757925560496	347.15757925560496	347.15757925560496	347.15757925560496	347.15757925560496
Sample828	0	0	0	0	0	0	0	0	0	0	0	0	0	0	0	0	0	0	0	0	0	0	0	0	0	0	0	0	0	0	0	0	0	0	0	0	0	0	0	0	0	0	0	0	0	0	0	0	0
Sample829	0	0	0	0	0	0	0	0	0	0	0	0	0	0	0	0	0	0	0	0	0	0	0	0	0	0	0	0	0	0	0	0	0	0	0	0	0	0	0	0	0	0	0	0	0	0	0	0	0
Sample830	0	0	0	0	0	0	0	0	0	0	0	0	0	0	0	0	0	0	0	0	0	0	0	0	0	0	0	0	0	0	0	0	0	0	0	0	0	0	0	0	0	0	0	0	0	0	0	0	0
Sample831	0	0	0	0	0	0	0	0	0	0	0	0	0	0	0	0	0	0	0	0	0	0	0	0	0	0	0	0	0	0	0	0	0	0	0	0	0	0	0	0	0	0	0	0	0	0	0	68.68697176465949	68.68697176465949
Sample832	0	0	0	0	0	0	0	0	0	0	0	0	0	0	0	12.58682935763664	12.58682935763664	187.05632794718971	187.05632794718971	187.05632794718971	187.05632794718971	187.05632794718971	187.05632794718971	187.05632794718971	187.05632794718971	187.05632794718971	187.05632794718971	187.05632794718971	187.05632794718971	187.05632794718971	187.05632794718971	187.05632794718971	187.05632794718971	187.05632794718971	187.05632794718971	187.05632794718971	187.05632794718971	187.05632794718971	187.05632794718971	187.05632794718971	187.05632794718971	187.05632794718971	187.05632794718971	187.05632794718971	187.05632794718971	187.05632794718971	187.05632794718971	187.05632794718971	187.05632794718971
Sample833	218.05004826707957	218.05004826707957	218.05004826707957	218.05004826707957	218.05004826707957	218.05004826707957	218.05004826707957	218.05004826707957	218.05004826707957	218.05004826707957	218.05004826707957	218.05004826707957	218.05004826707957	218.05004826707957	218.05004826707957	218.05004826707957	218.05004826707957	218.05004826707957	218.05004826707957	218.05004826707957	218.05004826707957	218.05004826707957	218.05004826707957	218.05004826707957	218.05004826707957	218.05004826707957	218.05004826707957	218.05004826707957	218.05004826707957	218.05004826707957	218.05004826707957	218.05004826707957	218.05004826707957	218.05004826707957	218.05004826707957	218.05004826707957	218.05004826707957	218.05004826707957	218.05004826707957	218.05004826707957	218.05004826707957	218.05004826707957	218.05004826707957	218.05004826707957	218.05004826707957	218.05004826707957	218.05004826707957	218.05004826707957	218.05004826707957
Sample834	182.469216700798	182.469216700798	182.469216700798	182.469216700798	182.469216700798	182.469216700798	182.469216700798	182.469216700798	182.469216700798	182.469216700798	182.469216700798	182.469216700798	182.469216700798	182.469216700798	182.469216700798	182.469216700798	182.469216700798	182.469216700798	182.469216700798	182.469216700798	182.469216700798	182.469216700798	182.469216700798	182.469216700798	182.469216700798	182.469216700798	182.469216700798	182.469216700798	182.469216700798	182.469216700798	182.469216700798	182.469216700798	182.469216700798	182.469216700798	182.469216700798	182.469216700798	182.469216700798	182.469216700798	182.469216700798	182.469216700798	182.469216700798	182.469216700798	182.469216700798	182.469216700798	182.469216700798	182.469216700798	182.469216700798	182.469216700798	182.469216700798
Sample835	0	0	0	0	0	0	0	0	0	0	0	0	0	0	0	0	0	0	0	0	0	0	0	0	0	0	0	0	0	0	0	0	0	0	5.364091161596229	4.5817783235437695	144.08573786306005	144.08573786306005	144.08573786306005	144.08573786306005	144.08573786306005	144.08573786306005	144.08573786306005	144.08573786306005	144.08573786306005	144.08573786306005	144.08573786306005	144.08573786306005	144.08573786306005
Sample836	95.63789153943232	95.63789153943232	95.63789153943232	95.63789153943232	95.63789153943232	95.63789153943232	95.63789153943232	95.63789153943232	95.63789153943232	95.63789153943232	95.63789153943232	95.63789153943232	95.63789153943232	95.63789153943232	95.63789153943232	95.63789153943232	95.63789153943232	95.63789153943232	95.63789153943232	95.63789153943232	95.63789153943232	95.63789153943232	95.63789153943232	95.63789153943232	95.63789153943232	95.63789153943232	95.63789153943232	95.63789153943232	95.63789153943232	95.63789153943232	95.63789153943232	95.63789153943232	95.63789153943232	95.63789153943232	95.63789153943232	95.63789153943232	95.63789153943232	95.63789153943232	95.63789153943232	95.63789153943232	95.63789153943232	95.63789153943232	95.63789153943232	95.63789153943232	95.63789153943232	95.63789153943232	95.63789153943232	95.63789153943232	95.63789153943232
Sample837	90.99706319544273	90.99706319544273	90.99706319544273	90.99706319544273	90.99706319544273	90.99706319544273	90.99706319544273	90.99706319544273	90.99706319544273	90.99706319544273	90.99706319544273	90.99706319544273	90.99706319544273	90.99706319544273	90.99706319544273	90.99706319544273	90.99706319544273	90.99706319544273	90.99706319544273	90.99706319544273	90.99706319544273	90.99706319544273	90.99706319544273	90.99706319544273	90.99706319544273	90.99706319544273	90.99706319544273	90.99706319544273	90.99706319544273	90.99706319544273	90.99706319544273	90.99706319544273	90.99706319544273	90.99706319544273	90.99706319544273	90.99706319544273	90.99706319544273	90.99706319544273	90.99706319544273	90.99706319544273	90.99706319544273	90.99706319544273	90.99706319544273	90.99706319544273	90.99706319544273	90.99706319544273	90.99706319544273	90.99706319544273	90.99706319544273
Sample838	0	0	0	0	0	0	0	0	0	0	0	0	0	0	0	0	0	0	0	0	0	0	0	0	0	0	0	0	0	0	0	0	0	0	0	0	0	0	0	0	0	0	0	0	0	0	0	0	0
Sample839	0	0	0	0	0	0	0	0	0	0	0	0	0	0	0	0	0	0	0	0	0	0	0	0	0	0	0	0	0	0	0	0	0	0	0	0	0	0	0	0	0	0	0	0	0	0	0	0	0
Sample840	0	0	0	0	0	0	0	0	0	0	0	0	0	0	0	0	0	0	0	0	0	0	0	0	0	0	0	0	0	0	0	0	0	0	0	0	0	0	0	0	0	0	0	0	0	0	0	0	0
Sample841	0	0	0	0	0	0	0	0	0	0	0	0	0	0	0	0	0	0	0	0	0	0	0	0	0	0	0	0	0	0	0	0	0	0	0	0	0	0	0	0	0	0	0	0	0	0	0	12.353992788189196	12.353992788189196
Sample842	164.5823678736686	164.5823678736686	164.5823678736686	164.5823678736686	164.5823678736686	164.5823678736686	164.5823678736686	164.5823678736686	164.5823678736686	164.5823678736686	164.5823678736686	164.5823678736686	164.5823678736686	164.5823678736686	164.5823678736686	164.5823678736686	164.5823678736686	164.5823678736686	164.5823678736686	164.5823678736686	164.5823678736686	164.5823678736686	164.5823678736686	164.5823678736686	164.5823678736686	164.5823678736686	164.5823678736686	164.5823678736686	164.5823678736686	164.5823678736686	164.5823678736686	164.5823678736686	164.5823678736686	164.5823678736686	164.5823678736686	164.5823678736686	164.5823678736686	164.5823678736686	164.5823678736686	164.5823678736686	164.5823678736686	164.5823678736686	164.5823678736686	164.5823678736686	164.5823678736686	164.5823678736686	164.5823678736686	164.5823678736686	164.5823678736686
Sample843	132.24609013935498	132.24609013935498	132.24609013935498	132.24609013935498	132.24609013935498	132.24609013935498	132.24609013935498	132.24609013935498	132.24609013935498	132.24609013935498	132.24609013935498	132.24609013935498	132.24609013935498	132.24609013935498	132.24609013935498	132.24609013935498	132.24609013935498	132.24609013935498	132.24609013935498	132.24609013935498	132.24609013935498	132.24609013935498	132.24609013935498	132.24609013935498	132.24609013935498	132.24609013935498	132.24609013935498	132.24609013935498	132.24609013935498	132.24609013935498	132.24609013935498	132.24609013935498	132.24609013935498	132.24609013935498	132.24609013935498	132.24609013935498	132.24609013935498	132.24609013935498	132.24609013935498	132.24609013935498	132.24609013935498	132.24609013935498	132.24609013935498	132.24609013935498	132.24609013935498	132.24609013935498	132.24609013935498	132.24609013935498	132.24609013935498
Sample844	178.65984235554822	178.65984235554822	178.65984235554822	178.65984235554822	178.65984235554822	178.65984235554822	178.65984235554822	178.65984235554822	178.65984235554822	178.65984235554822	178.65984235554822	178.65984235554822	178.65984235554822	178.65984235554822	178.65984235554822	178.65984235554822	178.65984235554822	178.65984235554822	178.65984235554822	178.65984235554822	178.65984235554822	178.65984235554822	178.65984235554822	178.65984235554822	178.65984235554822	178.65984235554822	178.65984235554822	178.65984235554822	178.65984235554822	178.65984235554822	178.65984235554822	178.65984235554822	178.65984235554822	178.65984235554822	178.65984235554822	178.65984235554822	178.65984235554822	178.65984235554822	178.65984235554822	178.65984235554822	178.65984235554822	178.65984235554822	178.65984235554822	178.65984235554822	178.65984235554822	178.65984235554822	178.65984235554822	178.65984235554822	178.65984235554822
Sample845	108.1347339072311	108.1347339072311	108.1347339072311	108.1347339072311	108.1347339072311	108.1347339072311	108.1347339072311	108.1347339072311	108.1347339072311	108.1347339072311	108.1347339072311	108.1347339072311	108.1347339072311	108.1347339072311	108.1347339072311	108.1347339072311	108.1347339072311	108.1347339072311	108.1347339072311	108.1347339072311	108.1347339072311	108.1347339072311	108.1347339072311	108.1347339072311	108.1347339072311	108.1347339072311	108.1347339072311	108.1347339072311	108.1347339072311	108.1347339072311	108.1347339072311	108.1347339072311	108.1347339072311	108.1347339072311	108.1347339072311	108.1347339072311	108.1347339072311	108.1347339072311	108.1347339072311	108.1347339072311	108.1347339072311	108.1347339072311	108.1347339072311	108.1347339072311	108.1347339072311	108.1347339072311	108.1347339072311	108.1347339072311	108.1347339072311
Sample846	0	0	0	0	0	0	0	0	0	0	0	0	0	0	0	153.04092910821456	153.04092910821456	153.04092910821456	153.04092910821456	153.04092910821456	153.04092910821456	153.04092910821456	153.04092910821456	153.04092910821456	153.04092910821456	153.04092910821456	153.04092910821456	153.04092910821456	153.04092910821456	153.04092910821456	153.04092910821456	153.04092910821456	153.04092910821456	153.04092910821456	153.04092910821456	153.04092910821456	153.04092910821456	153.04092910821456	153.04092910821456	153.04092910821456	153.04092910821456	153.04092910821456	153.04092910821456	153.04092910821456	153.04092910821456	153.04092910821456	153.04092910821456	153.04092910821456	153.04092910821456
Sample847	0	0	0	0	0	0	0	0	0	0	0	0	0	0	0	0	0	0	0	0	0	0	0	0	0	0	0	0	0	0	0	0	0	0	0	0	151.1009957589086	151.1009957589086	151.1009957589086	151.1009957589086	151.1009957589086	151.1009957589086	151.1009957589086	151.1009957589086	151.1009957589086	151.1009957589086	151.1009957589086	151.1009957589086	151.1009957589086
Sample848	0	0	0	0	0	0	0	0	0	0	0	0	0	0	0	0	0	0	0	0	0	0	0	0	0	0	0	0	0	0	0	0	0	0	0	0	0	0	0	0	0	0	0	0	0	0	0	0	85.8303049973993
Sample849	0	0	0	0	0	0	0	0	0	0	0	0	0	0	0	0	0	0	0	0	0	0	0	0	0	0	0	0	0	0	0	0	0	0	0	0	0	0	0	0	0	0	0	0	0	0	0	0	0
Sample850	0	0	0	0	0	0	0	0	0	0	0	0	0	0	0	0	0	0	0	0	0	0	0	0	0	0	0	0	0	0	0	0	0	0	0	0	0	0	0	0	0	0	0	0	0	0	0	0	0
Sample851	0	0	0	0	0	0	0	0	0	0	0	0	0	0	0	0	0	0	0	0	0	0	0	0	0	0	0	0	0	0	0	0	0	0	0	0	0	0	0	0	0	0	0	0	0	0	0	0	0
Sample852	76.93010217226289	76.93010217226289	76.93010217226289	76.93010217226289	76.93010217226289	76.93010217226289	76.93010217226289	76.93010217226289	76.93010217226289	76.93010217226289	76.93010217226289	76.93010217226289	76.93010217226289	76.93010217226289	76.93010217226289	76.93010217226289	76.93010217226289	76.93010217226289	76.93010217226289	76.93010217226289	76.93010217226289	76.93010217226289	76.93010217226289	76.93010217226289	76.93010217226289	76.93010217226289	76.93010217226289	76.93010217226289	76.93010217226289	76.93010217226289	76.93010217226289	76.93010217226289	76.93010217226289	76.93010217226289	76.93010217226289	76.93010217226289	76.93010217226289	76.93010217226289	76.93010217226289	76.93010217226289	76.93010217226289	76.93010217226289	76.93010217226289	76.93010217226289	76.93010217226289	76.93010217226289	76.93010217226289	76.93010217226289	76.93010217226289
Sample853	0	0	0	0	0	0	0	0	0	0	0	0	0	0	0	0	0	0	0	0	0	0	0	0	0	0	0	0	0	0	0	0	80.51775304427038	80.51775304427038	80.51775304427038	80.51775304427038	80.51775304427038	80.51775304427038	80.51775304427038	80.51775304427038	80.51775304427038	80.51775304427038	80.51775304427038	80.51775304427038	80.51775304427038	80.51775304427038	80.51775304427038	80.51775304427038	80.51775304427038
Sample854	0	0	0	0	78.78236781941223	78.78236781941223	78.78236781941223	78.78236781941223	78.78236781941223	78.78236781941223	78.78236781941223	78.78236781941223	78.78236781941223	78.78236781941223	78.78236781941223	78.78236781941223	78.78236781941223	78.78236781941223	78.78236781941223	78.78236781941223	78.78236781941223	78.78236781941223	78.78236781941223	78.78236781941223	78.78236781941223	78.78236781941223	78.78236781941223	78.78236781941223	78.78236781941223	78.78236781941223	78.78236781941223	78.78236781941223	78.78236781941223	78.78236781941223	78.78236781941223	78.78236781941223	78.78236781941223	78.78236781941223	78.78236781941223	78.78236781941223	78.78236781941223	78.78236781941223	78.78236781941223	78.78236781941223	78.78236781941223	78.78236781941223	78.78236781941223	78.78236781941223	78.78236781941223
Sample855	93.11870295185793	93.11870295185793	93.11870295185793	93.11870295185793	93.11870295185793	93.11870295185793	93.11870295185793	93.11870295185793	93.11870295185793	93.11870295185793	93.11870295185793	93.11870295185793	93.11870295185793	93.11870295185793	93.11870295185793	93.11870295185793	93.11870295185793	93.11870295185793	93.11870295185793	93.11870295185793	93.11870295185793	93.11870295185793	93.11870295185793	93.11870295185793	93.11870295185793	93.11870295185793	93.11870295185793	93.11870295185793	93.11870295185793	93.11870295185793	93.11870295185793	93.11870295185793	93.11870295185793	93.11870295185793	93.11870295185793	93.11870295185793	93.11870295185793	93.11870295185793	93.11870295185793	93.11870295185793	93.11870295185793	93.11870295185793	93.11870295185793	93.11870295185793	93.11870295185793	93.11870295185793	93.11870295185793	93.11870295185793	93.11870295185793
Sample856	0	0	0	0	0	0	0	74.29989956997224	74.29989956997224	74.29989956997224	74.29989956997224	74.29989956997224	74.29989956997224	74.29989956997224	74.29989956997224	74.29989956997224	74.29989956997224	74.29989956997224	74.29989956997224	74.29989956997224	74.29989956997224	74.29989956997224	74.29989956997224	74.29989956997224	74.29989956997224	74.29989956997224	74.29989956997224	74.29989956997224	74.29989956997224	74.29989956997224	74.29989956997224	74.29989956997224	74.29989956997224	74.29989956997224	74.29989956997224	74.29989956997224	74.29989956997224	74.29989956997224	74.29989956997224	74.29989956997224	74.29989956997224	74.29989956997224	74.29989956997224	74.29989956997224	74.29989956997224	74.29989956997224	74.29989956997224	74.29989956997224	74.29989956997224
Sample857	0	0	0	0	0	0	0	0	0	0	0	0	0	0	0	0	0	0	0	0	0	0	0	0	0	0	0	0	0	0	0	0	0	0	0	0	0	0	0	0	0	0	166.88672112575415	166.88672112575415	166.88672112575415	166.88672112575415	166.88672112575415	166.88672112575415	166.88672112575415
Sample858	0	0	0	0	0	0	0	0	0	0	0	0	0	0	0	0	0	0	0	0	0	0	0	0	0	0	0	0	111.99516158861722	111.99516158861722	111.99516158861722	111.99516158861722	111.99516158861722	111.99516158861722	111.99516158861722	111.99516158861722	111.99516158861722	111.99516158861722	111.99516158861722	111.99516158861722	111.99516158861722	111.99516158861722	111.99516158861722	111.99516158861722	111.99516158861722	111.99516158861722	111.99516158861722	111.99516158861722	111.99516158861722
Sample859	0	0	0	0	0	0	0	0	0	0	0	0	0	0	0	0	0	0	0	0	0	0	0	0	0	0	0	0	0	0	0	0	0	0	0	0	0	0	25.20647856966343	25.20647856966343	25.20647856966343	25.20647856966343	25.20647856966343	25.20647856966343	25.20647856966343	25.20647856966343	25.20647856966343	25.20647856966343	25.20647856966343
Sample860	0	0	0	0	0	0	0	0	0	0	0	0	0	0	0	0	0	0	0	0	0	0	0	0	0	0	0	0	0	0	0	0	0	0	0	0	0	0	0	0	0	0	0	0	0	0	0	0	0
Sample861	0	0	0	0	0	0	0	0	0	0	0	0	0	0	0	0	0	0	0	0	0	0	0	0	0	0	0	0	0	0	0	0	0	0	0	0	0	0	0	0	0	0	0	0	0	0	0	0	0
Sample862	0	0	0	0	0	0	0	0	0	0	0	0	0	0	0	0	0	0	0	0	0	0	0	0	0	0	0	0	0	0	0	0	0	0	0	0	0	0	0	0	0	0	0	0	0	0	0	0	0
Sample863	0	0	0	0	0	0	0	0	0	0	0	0	0	0	0	0	0	0	0	0	0	0	0	0	0	0	0	0	0	0	0	0	0	0	0	0	0	0	0	0	0	0	0	0	0	0	0	0	0
Sample864	0	0	0	0	0	0	0	0	0	0	0	0	0	0	0	0	0	0	0	0	0	0	0	0	0	0	0	0	0	0	0	0	0	0	0	0	0	0	0	0	0	0	0	0	0	0	0	0	0
Sample865	0	0	0	0	0	0	0	0	0	0	0	0	0	0	0	0	0	0	0	0	0	0	0	0	0	0	0	0	0	0	0	0	0	0	0	0	0	0	0	0	0	0	0	0	0	14.830374912247073	14.830374912247073	14.830374912247073	14.830374912247073
Sample866	0	0	0	0	0	0	0	0	0	0	0	0	0	0	0	0	0	0	0	0	0	0	0	0	0	0	0	0	0	0	0	0	0	0	0	0	0	0	0	0	0	0	0	0	0	0	0	0	0
Sample867	0	0	0	0	0	0	0	0	0	0	0	0	0	0	0	0	0	0	0	0	0	0	0	0	0	0	58.569123664679566	58.569123664679566	58.569123664679566	58.569123664679566	58.569123664679566	58.569123664679566	58.569123664679566	58.569123664679566	58.569123664679566	58.569123664679566	58.569123664679566	58.569123664679566	58.569123664679566	58.569123664679566	58.569123664679566	58.569123664679566	58.569123664679566	58.569123664679566	58.569123664679566	58.569123664679566	58.569123664679566	58.569123664679566	58.569123664679566
Sample868	0	0	0	0	0	0	0	0	0	0	0	0	0	0	0	0	0	0	0	0	0	0	0	0	0	0	0	0	0	0	0	0	0	0	0	0	0	0	0	0	0	0	0	0	0	0	0	0	0
Sample869	0	0	0	0	0	0	0	0	0	0	0	0	0	0	0	0	0	0	0	0	0	0	0	0	0	0	0	0	0	0	0	0	0	0	0	0	0	90.38398469834213	90.38398469834213	90.38398469834213	90.38398469834213	90.38398469834213	90.38398469834213	90.38398469834213	90.38398469834213	90.38398469834213	90.38398469834213	90.38398469834213	90.38398469834213
Sample870	0	0	0	0	0	0	0	0	0	0	0	0	0	0	0	0	0	0	0	0	0	0	0	0	0	0	0	0	0	0	0	0	0	0	0	0	0	0	0	0	0	0	0	0	0	0	0	0	83.57621439129785
Sample871	0	0	0	0	0	0	0	0	0	0	0	0	0	0	0	0	0	0	0	0	0	0	0	0	0	0	0	0	0	0	0	0	0	0	0	0	74.45611618248095	74.45611618248095	74.45611618248095	74.45611618248095	74.45611618248095	74.45611618248095	74.45611618248095	74.45611618248095	74.45611618248095	74.45611618248095	74.45611618248095	74.45611618248095	74.45611618248095
Sample872	0	0	0	0	0	0	0	0	0	0	0	0	0	0	0	0	0	0	0	0	160.91061766740984	160.91061766740984	160.91061766740984	160.91061766740984	160.91061766740984	160.91061766740984	160.91061766740984	160.91061766740984	160.91061766740984	160.91061766740984	160.91061766740984	160.91061766740984	160.91061766740984	160.91061766740984	160.91061766740984	160.91061766740984	160.91061766740984	160.91061766740984	160.91061766740984	160.91061766740984	160.91061766740984	160.91061766740984	160.91061766740984	160.91061766740984	160.91061766740984	160.91061766740984	160.91061766740984	160.91061766740984	160.91061766740984
Sample873	0	0	0	0	0	0	0	0	0	0	0	0	0	0	0	0	0	0	0	0	0	0	0	0	0	0	0	0	0	0	0	0	0	0	0	0	0	0	0	0	0	0	0	0	0	0	0	0	0
Sample874	0	0	0	0	0	0	0	0	0	0	0	0	0	0	0	0	0	0	0	0	0	0	0	0	0	0	0	0	0	0	0	0	0	0	0	0	0	0	0	0	0	0	0	0	0	0	0	0	0
Sample875	0	0	0	0	0	0	0	0	0	0	0	0	0	0	0	0	0	0	0	0	0	0	0	0	0	0	0	0	0	0	0	0	0	0	0	19.85670355887922	19.85670355887922	19.85670355887922	19.85670355887922	19.85670355887922	19.85670355887922	19.85670355887922	19.85670355887922	19.85670355887922	19.85670355887922	19.85670355887922	19.85670355887922	19.85670355887922	19.85670355887922
Sample876	86.5717932075781	86.5717932075781	86.5717932075781	86.5717932075781	86.5717932075781	86.5717932075781	86.5717932075781	86.5717932075781	86.5717932075781	86.5717932075781	86.5717932075781	86.5717932075781	86.5717932075781	86.5717932075781	86.5717932075781	86.5717932075781	86.5717932075781	86.5717932075781	86.5717932075781	86.5717932075781	86.5717932075781	86.5717932075781	86.5717932075781	86.5717932075781	86.5717932075781	86.5717932075781	86.5717932075781	86.5717932075781	86.5717932075781	86.5717932075781	86.5717932075781	86.5717932075781	86.5717932075781	86.5717932075781	86.5717932075781	86.5717932075781	86.5717932075781	86.5717932075781	86.5717932075781	86.5717932075781	86.5717932075781	86.5717932075781	86.5717932075781	86.5717932075781	86.5717932075781	86.5717932075781	86.5717932075781	86.5717932075781	86.5717932075781
Sample877	0	0	0	0	0	0	0	0	0	0	0	0	0	0	0	0	0	0	0	0	0	0	0	0	0	0	0	0	0	0	0	0	0	0	0	0	0	0	0	0	0	0	0	0	0	0	0	0	0
Sample878	0	0	0	0	0	0	0	0	0	0	0	0	0	0	0	0	0	0	0	0	0	0	0	0	0	0	0	0	0	0	0	0	0	0	0	0	0	0	0	0	0	0	0	0	0	0	0	0	0
Sample879	0	0	0	0	0	0	0	0	0	0	0	0	0	0	0	0	0	0	0	0	0	0	0	0	0	0	0	0	0	0	0	0	0	0	0	0	0	0	0	0	0	0	0	0	0	0	0	0	0
Sample880	0	0	0	0	0	0	0	0	0	0	0	0	0	0	0	0	0	0	0	0	0	0	0	0	0	0	0	0	0	0	0	0	0	0	0	0	0	0	0	0	0	0	0	0	0	0	0	0	0
Sample881	88.00226748429523	88.00226748429523	88.00226748429523	88.00226748429523	88.00226748429523	88.00226748429523	88.00226748429523	88.00226748429523	88.00226748429523	88.00226748429523	88.00226748429523	88.00226748429523	88.00226748429523	88.00226748429523	88.00226748429523	88.00226748429523	88.00226748429523	88.00226748429523	88.00226748429523	88.00226748429523	88.00226748429523	88.00226748429523	88.00226748429523	88.00226748429523	88.00226748429523	88.00226748429523	88.00226748429523	88.00226748429523	88.00226748429523	88.00226748429523	88.00226748429523	88.00226748429523	88.00226748429523	88.00226748429523	88.00226748429523	88.00226748429523	88.00226748429523	88.00226748429523	88.00226748429523	88.00226748429523	88.00226748429523	88.00226748429523	88.00226748429523	88.00226748429523	88.00226748429523	88.00226748429523	88.00226748429523	88.00226748429523	88.00226748429523
Sample882	0	0	0	121.24755465545556	121.24755465545556	121.24755465545556	121.24755465545556	121.24755465545556	121.24755465545556	121.24755465545556	121.24755465545556	121.24755465545556	121.24755465545556	121.24755465545556	121.24755465545556	121.24755465545556	121.24755465545556	121.24755465545556	121.24755465545556	121.24755465545556	121.24755465545556	121.24755465545556	121.24755465545556	121.24755465545556	121.24755465545556	121.24755465545556	121.24755465545556	121.24755465545556	121.24755465545556	121.24755465545556	121.24755465545556	121.24755465545556	121.24755465545556	121.24755465545556	121.24755465545556	121.24755465545556	121.24755465545556	121.24755465545556	121.24755465545556	121.24755465545556	121.24755465545556	121.24755465545556	121.24755465545556	121.24755465545556	121.24755465545556	121.24755465545556	121.24755465545556	121.24755465545556	121.24755465545556
Sample883	0	0	0	0	0	0	0	0	0	0	0	0	0	0	0	0	0	0	0	0	0	0	0	0	0	0	0	0	0	0	0	0	0	0	0	0	0	0	0	0	0	0	0	0	0	0	0	0	0
Sample884	0	0	0	0	0	0	0	0	0	0	0	0	0	0	0	0	0	0	0	0	0	0	0	0	0	0	0	0	0	0	0	0	0	0	0	0	0	0	0	0	0	0	0	0	0	0	0	0	0
Sample885	0	0	0	0	0	0	0	0	0	0	0	0	0	0	0	0	0	0	0	0	0	0	0	0	0	0	0	0	0	0	0	0	0	0	0	0	0	0	0	0	0	0	0	0	0	0	0	0	0
Sample886	0	0	0	0	0	0	0	0	0	0	0	0	0	0	0	0	0	0	0	0	0	0	0	0	0	0	0	0	0	0	0	0	0	0	0	0	0	0	0	0	0	0	0	0	0	0	0	0	0
Sample887	0	0	0	0	0	0	0	0	0	0	0	0	0	0	0	0	0	0	0	0	0	0	0	0	0	0	0	0	0	0	0	0	0	0	0	0	0	0	0	0	0	0	0	0	0	0	0	0	0
Sample888	95.1661109163745	95.1661109163745	95.1661109163745	95.1661109163745	95.1661109163745	95.1661109163745	95.1661109163745	95.1661109163745	95.1661109163745	95.1661109163745	95.1661109163745	95.1661109163745	95.1661109163745	95.1661109163745	95.1661109163745	95.1661109163745	95.1661109163745	95.1661109163745	95.1661109163745	95.1661109163745	95.1661109163745	95.1661109163745	95.1661109163745	95.1661109163745	95.1661109163745	95.1661109163745	95.1661109163745	95.1661109163745	95.1661109163745	95.1661109163745	95.1661109163745	95.1661109163745	95.1661109163745	95.1661109163745	95.1661109163745	95.1661109163745	95.1661109163745	95.1661109163745	95.1661109163745	95.1661109163745	95.1661109163745	95.1661109163745	95.1661109163745	95.1661109163745	95.1661109163745	95.1661109163745	95.1661109163745	95.1661109163745	95.1661109163745
Sample889	0	0	0	0	0	0	0	0	0	0	0	0	0	0	0	0	0	0	0	0	0	0	0	0	0	0	0	0	0	0	0	0	0	0	0	0	0	0	0	0	0	0	0	0	0	0	0	0	0
Sample890	0	0	0	0	0	0	0	0	0	0	0	0	0	0	0	0	0	0	0	0	0	0	0	0	0	0	0	0	0	0	0	0	0	0	0	0	0	0	0	0	0	0	0	0	0	0	0	0	0
Sample891	105.9059438116208	105.9059438116208	105.9059438116208	105.9059438116208	105.9059438116208	105.9059438116208	105.9059438116208	105.9059438116208	105.9059438116208	105.9059438116208	105.9059438116208	105.9059438116208	105.9059438116208	105.9059438116208	105.9059438116208	105.9059438116208	105.9059438116208	105.9059438116208	105.9059438116208	105.9059438116208	105.9059438116208	105.9059438116208	105.9059438116208	105.9059438116208	105.9059438116208	105.9059438116208	105.9059438116208	105.9059438116208	105.9059438116208	105.9059438116208	105.9059438116208	105.9059438116208	105.9059438116208	105.9059438116208	105.9059438116208	105.9059438116208	105.9059438116208	105.9059438116208	105.9059438116208	105.9059438116208	105.9059438116208	105.9059438116208	105.9059438116208	105.9059438116208	105.9059438116208	105.9059438116208	105.9059438116208	105.9059438116208	105.9059438116208
Sample892	0	0	0	0	0	0	0	0	0	0	0	0	0	0	0	0	0	0	0	0	0	0	0	0	0	0	0	0	0	0	0	0	0	0	0	0	0	0	0	0	0	0	0	30.692683508633323	30.692683508633323	30.692683508633323	30.692683508633323	30.692683508633323	30.692683508633323
Sample893	0	0	0	0	0	0	0	0	0	0	0	0	0	0	0	0	0	0	0	0	0	0	0	0	0	0	0	0	0	0	0	0	0	0	0	0	0	0	0	0	0	0	0	0	0	0	0	0	0
Sample894	0	0	0	0	0	0	0	0	0	0	0	0	0	0	0	0	0	0	0	0	0	0	0	0	0	0	0	0	0	0	0	0	0	0	0	0	0	0	0	0	0	0	0	0	0	0	0	74.88335566082414	74.88335566082414
Sample895	91.39102313093224	91.39102313093224	91.39102313093224	91.39102313093224	91.39102313093224	91.39102313093224	91.39102313093224	91.39102313093224	91.39102313093224	91.39102313093224	91.39102313093224	91.39102313093224	91.39102313093224	91.39102313093224	91.39102313093224	91.39102313093224	91.39102313093224	91.39102313093224	91.39102313093224	91.39102313093224	91.39102313093224	91.39102313093224	91.39102313093224	91.39102313093224	91.39102313093224	91.39102313093224	91.39102313093224	91.39102313093224	91.39102313093224	91.39102313093224	91.39102313093224	91.39102313093224	91.39102313093224	91.39102313093224	91.39102313093224	91.39102313093224	91.39102313093224	91.39102313093224	91.39102313093224	91.39102313093224	91.39102313093224	91.39102313093224	91.39102313093224	91.39102313093224	91.39102313093224	91.39102313093224	91.39102313093224	91.39102313093224	91.39102313093224
Sample896	0	0	0	0	0	0	0	0	0	0	0	0	0	0	0	0	0	0	0	0	0	0	0	0	0	0	0	0	0	0	0	0	0	0	0	0	0	0	0	0	0	0	0	0	0	13.811346328027513	13.811346328027513	13.811346328027513	13.811346328027513
Sample897	0	0	0	0	0	0	0	0	0	0	0	0	0	0	0	0	0	0	0	0	0	0	0	0	0	0	0	0	0	0	0	0	0	0	0	0	0	0	0	0	0	0	0	0	0	0	0	0	0
Sample898	0	0	0	0	0	0	0	0	0	0	0	0	0	0	0	0	0	0	0	0	0	0	0	0	0	0	0	0	0	0	0	0	0	0	0	0	0	0	0	0	0	0	0	0	0	0	0	0	0
Sample899	0	0	0	0	0	0	0	0	0	0	0	0	0	0	0	0	0	0	0	0	0	0	0	0	0	0	0	0	0	0	0	0	0	0	0	0	0	0	0	0	0	0	0	89.39506118403482	89.39506118403482	89.39506118403482	89.39506118403482	89.39506118403482	89.39506118403482
Sample900	0	0	0	0	0	0	0	0	0	0	0	0	0	0	0	0	0	0	0	0	0	0	0	0	0	0	0	0	0	0	0	0	0	0	0	0	0	0	0	0	0	0	0	0	0	0	0	0	0
Sample901	0	0	0	0	0	0	0	0	0	0	0	0	0	0	0	0	0	0	0	0	0	0	0	0	0	0	0	0	0	0	0	0	0	0	0	0	0	0	0	0	0	0	0	0	0	0	0	0	0
Sample902	0	0	0	0	0	0	0	0	0	0	0	0	0	0	0	0	0	0	0	0	0	0	0	0	0	0	0	0	0	0	0	0	0	0	0	0	0	0	0	0	0	0	0	0	0	0	0	0	0
Sample903	0	0	0	0	0	0	0	0	0	97.36762025560543	97.36762025560543	97.36762025560543	97.36762025560543	97.36762025560543	97.36762025560543	97.36762025560543	97.36762025560543	97.36762025560543	97.36762025560543	97.36762025560543	97.36762025560543	97.36762025560543	97.36762025560543	97.36762025560543	97.36762025560543	97.36762025560543	97.36762025560543	97.36762025560543	97.36762025560543	97.36762025560543	97.36762025560543	97.36762025560543	97.36762025560543	97.36762025560543	97.36762025560543	97.36762025560543	97.36762025560543	97.36762025560543	97.36762025560543	97.36762025560543	97.36762025560543	97.36762025560543	97.36762025560543	97.36762025560543	97.36762025560543	97.36762025560543	97.36762025560543	97.36762025560543	97.36762025560543
Sample904	121.60812620070311	121.60812620070311	121.60812620070311	121.60812620070311	121.60812620070311	121.60812620070311	121.60812620070311	121.60812620070311	121.60812620070311	121.60812620070311	121.60812620070311	121.60812620070311	121.60812620070311	121.60812620070311	121.60812620070311	121.60812620070311	121.60812620070311	121.60812620070311	121.60812620070311	121.60812620070311	121.60812620070311	121.60812620070311	121.60812620070311	121.60812620070311	121.60812620070311	121.60812620070311	121.60812620070311	121.60812620070311	121.60812620070311	121.60812620070311	121.60812620070311	121.60812620070311	121.60812620070311	121.60812620070311	121.60812620070311	121.60812620070311	121.60812620070311	121.60812620070311	121.60812620070311	121.60812620070311	121.60812620070311	121.60812620070311	121.60812620070311	121.60812620070311	121.60812620070311	121.60812620070311	121.60812620070311	121.60812620070311	121.60812620070311
Sample905	0	0	0	0	0	0	0	0	0	0	0	0	0	0	0	0	0	0	0	0	0	0	0	0	0	0	0	28.643822898764803	28.643822898764803	28.643822898764803	28.643822898764803	28.643822898764803	28.643822898764803	28.643822898764803	28.643822898764803	28.643822898764803	28.643822898764803	28.643822898764803	28.643822898764803	28.643822898764803	28.643822898764803	28.643822898764803	28.643822898764803	28.643822898764803	28.643822898764803	28.643822898764803	28.643822898764803	28.643822898764803	28.643822898764803
Sample906	58.53133528411068	58.53133528411068	58.53133528411068	58.53133528411068	58.53133528411068	58.53133528411068	58.53133528411068	58.53133528411068	58.53133528411068	58.53133528411068	58.53133528411068	58.53133528411068	58.53133528411068	58.53133528411068	58.53133528411068	58.53133528411068	58.53133528411068	58.53133528411068	58.53133528411068	58.53133528411068	58.53133528411068	58.53133528411068	58.53133528411068	58.53133528411068	58.53133528411068	58.53133528411068	58.53133528411068	58.53133528411068	58.53133528411068	58.53133528411068	58.53133528411068	58.53133528411068	58.53133528411068	58.53133528411068	58.53133528411068	58.53133528411068	58.53133528411068	58.53133528411068	58.53133528411068	58.53133528411068	58.53133528411068	58.53133528411068	58.53133528411068	58.53133528411068	58.53133528411068	58.53133528411068	58.53133528411068	58.53133528411068	58.53133528411068
Sample907	260.3375323511003	260.3375323511003	260.3375323511003	260.3375323511003	260.3375323511003	260.3375323511003	260.3375323511003	260.3375323511003	260.3375323511003	260.3375323511003	260.3375323511003	260.3375323511003	260.3375323511003	260.3375323511003	260.3375323511003	260.3375323511003	260.3375323511003	260.3375323511003	260.3375323511003	260.3375323511003	260.3375323511003	260.3375323511003	260.3375323511003	260.3375323511003	260.3375323511003	260.3375323511003	260.3375323511003	260.3375323511003	260.3375323511003	260.3375323511003	260.3375323511003	260.3375323511003	260.3375323511003	260.3375323511003	260.3375323511003	260.3375323511003	260.3375323511003	260.3375323511003	260.3375323511003	260.3375323511003	260.3375323511003	260.3375323511003	260.3375323511003	260.3375323511003	260.3375323511003	260.3375323511003	260.3375323511003	260.3375323511003	260.3375323511003
Sample908	123.05934382055399	123.05934382055399	123.05934382055399	123.05934382055399	123.05934382055399	123.05934382055399	123.05934382055399	123.05934382055399	123.05934382055399	123.05934382055399	123.05934382055399	123.05934382055399	123.05934382055399	123.05934382055399	123.05934382055399	123.05934382055399	123.05934382055399	123.05934382055399	123.05934382055399	123.05934382055399	123.05934382055399	123.05934382055399	123.05934382055399	123.05934382055399	123.05934382055399	123.05934382055399	123.05934382055399	123.05934382055399	123.05934382055399	123.05934382055399	123.05934382055399	123.05934382055399	123.05934382055399	123.05934382055399	123.05934382055399	123.05934382055399	123.05934382055399	123.05934382055399	123.05934382055399	123.05934382055399	123.05934382055399	123.05934382055399	123.05934382055399	123.05934382055399	123.05934382055399	123.05934382055399	123.05934382055399	123.05934382055399	123.05934382055399
Sample909	206.11815445986323	206.11815445986323	206.11815445986323	206.11815445986323	206.11815445986323	206.11815445986323	206.11815445986323	206.11815445986323	206.11815445986323	206.11815445986323	206.11815445986323	206.11815445986323	206.11815445986323	206.11815445986323	206.11815445986323	206.11815445986323	206.11815445986323	206.11815445986323	206.11815445986323	206.11815445986323	206.11815445986323	206.11815445986323	206.11815445986323	206.11815445986323	206.11815445986323	206.11815445986323	206.11815445986323	206.11815445986323	206.11815445986323	206.11815445986323	206.11815445986323	206.11815445986323	206.11815445986323	206.11815445986323	206.11815445986323	206.11815445986323	206.11815445986323	206.11815445986323	206.11815445986323	206.11815445986323	206.11815445986323	206.11815445986323	206.11815445986323	206.11815445986323	206.11815445986323	206.11815445986323	206.11815445986323	206.11815445986323	206.11815445986323
Sample910	352.70563698574955	352.70563698574955	352.70563698574955	352.70563698574955	352.70563698574955	352.70563698574955	352.70563698574955	352.70563698574955	352.70563698574955	352.70563698574955	352.70563698574955	352.70563698574955	352.70563698574955	352.70563698574955	352.70563698574955	352.70563698574955	352.70563698574955	352.70563698574955	352.70563698574955	352.70563698574955	352.70563698574955	352.70563698574955	352.70563698574955	352.70563698574955	352.70563698574955	352.70563698574955	352.70563698574955	352.70563698574955	352.70563698574955	352.70563698574955	352.70563698574955	352.70563698574955	352.70563698574955	352.70563698574955	352.70563698574955	352.70563698574955	352.70563698574955	352.70563698574955	352.70563698574955	352.70563698574955	352.70563698574955	352.70563698574955	352.70563698574955	352.70563698574955	352.70563698574955	352.70563698574955	352.70563698574955	352.70563698574955	352.70563698574955
Sample911	210.5043782978841	210.5043782978841	210.5043782978841	210.5043782978841	210.5043782978841	210.5043782978841	210.5043782978841	210.5043782978841	210.5043782978841	210.5043782978841	210.5043782978841	210.5043782978841	210.5043782978841	210.5043782978841	210.5043782978841	210.5043782978841	210.5043782978841	210.5043782978841	210.5043782978841	210.5043782978841	210.5043782978841	210.5043782978841	210.5043782978841	210.5043782978841	210.5043782978841	210.5043782978841	210.5043782978841	210.5043782978841	210.5043782978841	210.5043782978841	210.5043782978841	210.5043782978841	210.5043782978841	210.5043782978841	210.5043782978841	210.5043782978841	210.5043782978841	210.5043782978841	210.5043782978841	210.5043782978841	210.5043782978841	210.5043782978841	210.5043782978841	210.5043782978841	210.5043782978841	210.5043782978841	210.5043782978841	210.5043782978841	210.5043782978841
Sample912	11.587933304764041	11.587933304764041	11.587933304764041	11.587933304764041	11.587933304764041	11.587933304764041	11.587933304764041	11.587933304764041	11.587933304764041	11.587933304764041	11.587933304764041	234.51504692716065	234.51504692716065	234.51504692716065	234.51504692716065	234.51504692716065	234.51504692716065	234.51504692716065	234.51504692716065	234.51504692716065	234.51504692716065	234.51504692716065	234.51504692716065	234.51504692716065	234.51504692716065	234.51504692716065	234.51504692716065	234.51504692716065	234.51504692716065	234.51504692716065	234.51504692716065	234.51504692716065	234.51504692716065	234.51504692716065	234.51504692716065	234.51504692716065	234.51504692716065	234.51504692716065	234.51504692716065	234.51504692716065	234.51504692716065	234.51504692716065	234.51504692716065	234.51504692716065	234.51504692716065	234.51504692716065	234.51504692716065	234.51504692716065	234.51504692716065
Sample913	221.4330964843279	221.4330964843279	221.4330964843279	221.4330964843279	221.4330964843279	221.4330964843279	221.4330964843279	221.4330964843279	221.4330964843279	221.4330964843279	221.4330964843279	221.4330964843279	221.4330964843279	221.4330964843279	221.4330964843279	221.4330964843279	221.4330964843279	221.4330964843279	221.4330964843279	221.4330964843279	221.4330964843279	221.4330964843279	221.4330964843279	221.4330964843279	221.4330964843279	221.4330964843279	221.4330964843279	221.4330964843279	221.4330964843279	221.4330964843279	221.4330964843279	221.4330964843279	221.4330964843279	221.4330964843279	221.4330964843279	221.4330964843279	221.4330964843279	221.4330964843279	221.4330964843279	221.4330964843279	221.4330964843279	221.4330964843279	221.4330964843279	221.4330964843279	221.4330964843279	221.4330964843279	221.4330964843279	221.4330964843279	221.4330964843279
Sample914	131.24618770229927	131.24618770229927	131.24618770229927	131.24618770229927	131.24618770229927	131.24618770229927	131.24618770229927	131.24618770229927	131.24618770229927	131.24618770229927	131.24618770229927	131.24618770229927	131.24618770229927	131.24618770229927	131.24618770229927	131.24618770229927	131.24618770229927	131.24618770229927	131.24618770229927	131.24618770229927	131.24618770229927	131.24618770229927	131.24618770229927	131.24618770229927	131.24618770229927	131.24618770229927	131.24618770229927	131.24618770229927	131.24618770229927	131.24618770229927	131.24618770229927	131.24618770229927	131.24618770229927	131.24618770229927	131.24618770229927	131.24618770229927	131.24618770229927	131.24618770229927	131.24618770229927	131.24618770229927	131.24618770229927	131.24618770229927	131.24618770229927	131.24618770229927	131.24618770229927	131.24618770229927	131.24618770229927	131.24618770229927	131.24618770229927
Sample915	0	0	0	0	0	0	0	0	0	0	0	0	0	0	0	0	0	0	0	0	0	0	0	0	0	0	0	0	0	0	0	0	0	0	0	0	0	0	0	0	0	0	0	0	0	0	0	0	0
Sample916	0	0	0	0	0	0	0	0	0	0	0	0	0	0	0	0	0	0	0	0	0	0	0	0	0	0	0	0	0	0	0	0	0	0	0	0	0	0	0	0	0	0	0	0	0	0	0	0	0
Sample917	0	0	0	0	0	0	0	0	0	0	0	0	0	0	0	0	0	0	0	0	0	0	0	0	0	0	0	0	0	0	0	0	0	0	0	0	0	0	0	0	0	0	0	0	0	0	0	0	0
Sample918	0	0	0	0	0	0	0	0	0	0	0	0	0	0	0	0	0	0	0	0	0	0	0	0	0	0	0	0	0	0	0	0	0	0	0	0	0	0	0	0	0	0	0	0	0	0	0	0	0
Sample919	0	0	0	0	0	0	0	0	0	0	0	0	0	0	0	0	0	0	0	0	0	0	0	0	0	0	0	0	0	0	0	0	0	0	0	0	0	0	0	0	0	0	0	0	0	0	0	0	0
Sample920	0	0	0	0	0	0	0	0	0	0	0	0	0	0	0	0	0	0	0	0	0	0	0	0	0	0	0	0	142.4016010908087	142.4016010908087	142.4016010908087	142.4016010908087	142.4016010908087	142.4016010908087	142.4016010908087	142.4016010908087	142.4016010908087	142.4016010908087	142.4016010908087	142.4016010908087	142.4016010908087	142.4016010908087	142.4016010908087	142.4016010908087	142.4016010908087	142.4016010908087	142.4016010908087	142.4016010908087	142.4016010908087
Sample921	0	0	0	0	0	0	0	0	0	0	0	0	0	0	0	0	0	0	0	0	0	0	0	0	0	0	0	0	0	0	0	0	0	0	0	0	0	0	0	0	0	0	0	0	110.22588351451161	110.22588351451161	110.22588351451161	110.22588351451161	110.22588351451161
Sample922	0	0	0	0	0	0	0	0	0	0	0	0	0	0	0	0	0	0	0	0	0	0	0	0	0	0	0	0	0	0	0	0	0	0	0	0	0	0	0	0	0	0	0	0	0	0	0	0	0
Sample923	0	0	0	0	0	0	0	0	0	0	0	0	0	0	0	0	0	0	0	0	0	0	0	0	0	0	0	0	0	0	0	0	0	0	0	0	0	0	0	0	0	0	0	0	0	0	0	0	0
Sample924	0	0	0	0	0	0	0	0	0	0	0	0	0	0	0	0	0	0	0	0	0	0	0	0	0	0	0	0	0	0	0	0	0	0	0	0	0	0	0	0	0	0	0	0	0	0	0	0	0
Sample925	152.82845029108867	152.82845029108867	152.82845029108867	152.82845029108867	152.82845029108867	152.82845029108867	152.82845029108867	152.82845029108867	152.82845029108867	152.82845029108867	152.82845029108867	152.82845029108867	152.82845029108867	152.82845029108867	152.82845029108867	152.82845029108867	152.82845029108867	152.82845029108867	152.82845029108867	152.82845029108867	152.82845029108867	152.82845029108867	152.82845029108867	152.82845029108867	152.82845029108867	152.82845029108867	152.82845029108867	152.82845029108867	152.82845029108867	152.82845029108867	152.82845029108867	152.82845029108867	152.82845029108867	152.82845029108867	152.82845029108867	152.82845029108867	152.82845029108867	152.82845029108867	152.82845029108867	152.82845029108867	152.82845029108867	152.82845029108867	152.82845029108867	152.82845029108867	152.82845029108867	152.82845029108867	152.82845029108867	152.82845029108867	152.82845029108867
Sample926	0	0	0	0	0	0	0	0	0	0	0	0	0	0	0	0	0	0	0	0	0	0	0	0	0	0	0	0	0	0	0	0	0	0	0	0	0	0	0	0	0	0	0	0	0	0	0	0	0
Sample927	0	0	0	0	0	0	0	0	0	0	0	0	0	0	0	0	0	0	0	0	0	0	0	0	0	0	0	0	0	0	43.739574698193714	43.739574698193714	43.739574698193714	43.739574698193714	43.739574698193714	43.739574698193714	43.739574698193714	43.739574698193714	43.739574698193714	43.739574698193714	43.739574698193714	43.739574698193714	43.739574698193714	43.739574698193714	43.739574698193714	43.739574698193714	43.739574698193714	43.739574698193714	43.739574698193714
Sample928	83.65644128557955	83.65644128557955	83.65644128557955	83.65644128557955	83.65644128557955	83.65644128557955	83.65644128557955	83.65644128557955	83.65644128557955	83.65644128557955	83.65644128557955	83.65644128557955	83.65644128557955	83.65644128557955	83.65644128557955	83.65644128557955	83.65644128557955	83.65644128557955	83.65644128557955	83.65644128557955	83.65644128557955	83.65644128557955	83.65644128557955	83.65644128557955	83.65644128557955	83.65644128557955	83.65644128557955	83.65644128557955	83.65644128557955	83.65644128557955	83.65644128557955	83.65644128557955	83.65644128557955	83.65644128557955	83.65644128557955	83.65644128557955	83.65644128557955	83.65644128557955	83.65644128557955	83.65644128557955	83.65644128557955	83.65644128557955	83.65644128557955	83.65644128557955	83.65644128557955	170.44547855961272	170.44547855961272	170.44547855961272	170.44547855961272
Sample929	0	0	0	0	0	0	0	0	0	0	0	0	0	0	0	0	0	0	0	0	0	0	0	0	0	0	0	0	0	0	0	0	0	0	0	0	0	0	0	0	0	0	0	0	0	0	0	0	0
Sample930	0	0	0	0	0	0	0	0	0	0	0	0	0	0	0	90.53792658400523	90.53792658400523	90.53792658400523	90.53792658400523	90.53792658400523	90.53792658400523	90.53792658400523	90.53792658400523	90.53792658400523	90.53792658400523	90.53792658400523	90.53792658400523	90.53792658400523	90.53792658400523	90.53792658400523	90.53792658400523	90.53792658400523	90.53792658400523	90.53792658400523	90.53792658400523	90.53792658400523	90.53792658400523	90.53792658400523	90.53792658400523	90.53792658400523	90.53792658400523	90.53792658400523	90.53792658400523	90.53792658400523	90.53792658400523	90.53792658400523	90.53792658400523	90.53792658400523	90.53792658400523
Sample931	0	0	0	0	0	0	0	0	0	0	0	0	0	0	0	0	0	0	0	0	0	0	0	0	0	0	0	0	0	0	0	0	0	0	0	0	0	0	0	0	0	0	0	0	0	0	0	0	0
Sample932	0	0	0	0	0	0	0	0	0	0	0	0	0	0	0	0	0	0	0	0	0	0	0	0	0	0	0	0	0	0	0	0	0	0	0	0	0	0	0	0	0	0	0	0	0	0	0	0	0
Sample933	0	0	0	0	0	0	0	0	0	0	0	0	0	0	0	0	0	0	0	0	0	0	0	0	0	0	0	0	0	0	0	0	0	0	0	0	0	0	0	0	0	0	0	0	0	0	0	0	0
Sample934	0	0	0	0	0	0	0	0	0	0	0	0	0	0	0	0	0	0	0	0	0	0	0	0	0	0	0	0	0	0	0	0	0	0	0	0	0	0	0	0	0	0	0	0	0	0	0	0	0
Sample935	0	0	0	0	0	0	0	0	0	0	0	0	0	0	0	0	0	0	0	0	0	0	0	0	0	0	0	0	0	0	0	0	0	0	0	0	0	0	0	0	0	0	0	0	0	0	0	0	0
Sample936	0	0	0	0	0	0	0	0	0	0	0	0	0	0	0	0	0	0	0	0	0	0	0	0	0	0	0	0	0	0	0	0	0	0	0	0	0	0	0	0	0	0	0	0	0	0	0	0	0
Sample937	0	0	0	0	0	0	0	0	0	0	0	0	0	0	0	0	0	0	0	0	0	0	0	0	0	0	0	0	0	0	0	0	0	0	0	0	0	0	0	0	0	0	0	0	0	0	0	0	0
Sample938	0	0	0	0	0	0	0	0	0	0	0	0	0	0	0	0	0	0	0	0	0	0	0	0	0	0	0	0	0	0	0	0	0	0	0	0	0	0	0	0	0	0	0	0	0	0	0	0	0
Sample939	0	0	0	0	0	0	0	0	0	0	0	0	0	0	0	0	0	0	0	0	0	0	0	0	0	0	0	0	0	0	0	0	0	0	0	0	0	0	0	0	0	0	0	0	0	0	0	0	0
Sample940	113.33326777530334	113.33326777530334	113.33326777530334	113.33326777530334	113.33326777530334	113.33326777530334	113.33326777530334	113.33326777530334	113.33326777530334	113.33326777530334	113.33326777530334	113.33326777530334	113.33326777530334	113.33326777530334	113.33326777530334	113.33326777530334	113.33326777530334	113.33326777530334	113.33326777530334	113.33326777530334	113.33326777530334	113.33326777530334	113.33326777530334	113.33326777530334	113.33326777530334	113.33326777530334	113.33326777530334	113.33326777530334	113.33326777530334	113.33326777530334	113.33326777530334	113.33326777530334	113.33326777530334	113.33326777530334	113.33326777530334	113.33326777530334	113.33326777530334	113.33326777530334	113.33326777530334	113.33326777530334	113.33326777530334	113.33326777530334	113.33326777530334	113.33326777530334	113.33326777530334	113.33326777530334	113.33326777530334	113.33326777530334	113.33326777530334
Sample941	117.08341035998943	117.08341035998943	117.08341035998943	117.08341035998943	117.08341035998943	117.08341035998943	117.08341035998943	117.08341035998943	117.08341035998943	117.08341035998943	117.08341035998943	117.08341035998943	117.08341035998943	117.08341035998943	117.08341035998943	117.08341035998943	117.08341035998943	117.08341035998943	117.08341035998943	117.08341035998943	117.08341035998943	117.08341035998943	117.08341035998943	160.42072621160662	160.42072621160662	160.42072621160662	160.42072621160662	160.42072621160662	160.42072621160662	160.42072621160662	160.42072621160662	160.42072621160662	160.42072621160662	160.42072621160662	160.42072621160662	160.42072621160662	160.42072621160662	160.42072621160662	160.42072621160662	160.42072621160662	160.42072621160662	160.42072621160662	160.42072621160662	160.42072621160662	160.42072621160662	160.42072621160662	160.42072621160662	160.42072621160662	160.42072621160662
Sample942	0	0	57.66719524191772	57.66719524191772	57.66719524191772	57.66719524191772	57.66719524191772	57.66719524191772	57.66719524191772	57.66719524191772	57.66719524191772	57.66719524191772	57.66719524191772	57.66719524191772	57.66719524191772	57.66719524191772	57.66719524191772	57.66719524191772	57.66719524191772	57.66719524191772	57.66719524191772	57.66719524191772	57.66719524191772	57.66719524191772	57.66719524191772	57.66719524191772	57.66719524191772	57.66719524191772	57.66719524191772	57.66719524191772	57.66719524191772	57.66719524191772	57.66719524191772	57.66719524191772	57.66719524191772	57.66719524191772	57.66719524191772	57.66719524191772	57.66719524191772	57.66719524191772	57.66719524191772	57.66719524191772	57.66719524191772	57.66719524191772	57.66719524191772	57.66719524191772	57.66719524191772	57.66719524191772	57.66719524191772
Sample943	0	0	0	0	0	0	0	0	0	0	0	0	0	0	0	0	0	0	0	0	0	0	0	0	0	0	0	0	0	0	0	0	0	0	0	0	0	0	0	0	0	0	0	0	0	0	0	0	0
Sample944	0	0	0	0	0	0	0	0	0	0	0	0	0	0	0	0	0	0	0	0	0	0	0	0	0	0	0	0	0	0	0	0	0	0	0	0	0	0	0	0	0	0	0	0	0	0	0	0	0
Sample945	0	0	0	0	0	0	0	0	0	0	0	0	0	0	0	0	0	0	0	0	0	0	0	0	0	0	0	0	0	0	0	0	0	0	0	0	0	0	0	0	0	0	0	0	0	0	0	0	0
Sample946	0	0	0	0	0	0	0	0	0	0	0	0	0	0	0	0	0	0	0	0	0	0	0	0	0	0	0	0	0	88.73394073194366	88.73394073194366	88.73394073194366	88.73394073194366	88.73394073194366	88.73394073194366	88.73394073194366	88.73394073194366	88.73394073194366	88.73394073194366	88.73394073194366	88.73394073194366	88.73394073194366	88.73394073194366	88.73394073194366	88.73394073194366	88.73394073194366	88.73394073194366	88.73394073194366	88.73394073194366
Sample947	0	0	0	0	0	0	0	0	0	0	0	0	0	0	0	0	0	0	0	0	0	0	0	0	0	0	0	0	0	0	0	0	0	0	0	0	0	0	0	0	0	0	0	0	0	0	0	0	0
Sample948	0	0	0	0	0	0	0	0	0	0	0	0	0	0	0	0	0	0	0	0	0	0	0	0	0	0	0	0	0	0	0	0	0	0	0	0	0	0	0	0	0	0	0	0	0	0	0	0	0
Sample949	0	0	0	0	0	0	0	0	0	0	0	0	0	0	0	0	0	0	0	0	0	0	0	0	0	0	0	0	0	0	0	0	0	0	0	0	0	0	0	0	0	123.96417924749495	123.96417924749495	123.96417924749495	123.96417924749495	123.96417924749495	123.96417924749495	123.96417924749495	123.96417924749495
Sample950	106.30231693166168	106.30231693166168	106.30231693166168	106.30231693166168	106.30231693166168	106.30231693166168	106.30231693166168	106.30231693166168	106.30231693166168	106.30231693166168	106.30231693166168	106.30231693166168	106.30231693166168	106.30231693166168	106.30231693166168	106.30231693166168	106.30231693166168	106.30231693166168	106.30231693166168	106.30231693166168	106.30231693166168	106.30231693166168	106.30231693166168	106.30231693166168	106.30231693166168	106.30231693166168	106.30231693166168	106.30231693166168	106.30231693166168	106.30231693166168	106.30231693166168	106.30231693166168	106.30231693166168	106.30231693166168	106.30231693166168	106.30231693166168	106.30231693166168	106.30231693166168	106.30231693166168	106.30231693166168	106.30231693166168	106.30231693166168	106.30231693166168	106.30231693166168	106.30231693166168	106.30231693166168	106.30231693166168	106.30231693166168	106.30231693166168
Sample951	0	0	0	0	0	0	0	0	0	0	0	0	0	0	0	0	0	0	0	0	0	0	0	0	0	0	0	0	0	0	0	0	0	0	0	0	0	0	0	0	0	0	0	0	0	0	0	0	0
Sample952	0	0	0	0	0	0	0	0	0	0	0	0	0	0	0	0	0	0	0	0	0	0	0	0	0	0	0	0	0	0	0	0	0	0	0	0	0	0	0	0	0	0	0	0	0	0	0	0	0
Sample953	0	0	0	0	0	0	0	0	0	0	0	0	0	0	0	66.8179986888868	66.8179986888868	66.8179986888868	66.8179986888868	66.8179986888868	66.8179986888868	66.8179986888868	66.8179986888868	66.8179986888868	66.8179986888868	66.8179986888868	66.8179986888868	66.8179986888868	66.8179986888868	66.8179986888868	66.8179986888868	66.8179986888868	66.8179986888868	66.8179986888868	66.8179986888868	66.8179986888868	66.8179986888868	66.8179986888868	66.8179986888868	66.8179986888868	66.8179986888868	66.8179986888868	66.8179986888868	66.8179986888868	66.8179986888868	66.8179986888868	66.8179986888868	66.8179986888868	66.8179986888868
Sample954	31.559528256083592	31.559528256083592	31.559528256083592	31.559528256083592	31.559528256083592	31.559528256083592	31.559528256083592	31.559528256083592	31.559528256083592	31.559528256083592	31.559528256083592	31.559528256083592	31.559528256083592	31.559528256083592	31.559528256083592	31.559528256083592	31.559528256083592	31.559528256083592	31.559528256083592	31.559528256083592	31.559528256083592	31.559528256083592	31.559528256083592	31.559528256083592	31.559528256083592	31.559528256083592	31.559528256083592	31.559528256083592	31.559528256083592	31.559528256083592	31.559528256083592	31.559528256083592	31.559528256083592	31.559528256083592	31.559528256083592	31.559528256083592	31.559528256083592	31.559528256083592	31.559528256083592	31.559528256083592	31.559528256083592	31.559528256083592	31.559528256083592	31.559528256083592	31.559528256083592	31.559528256083592	31.559528256083592	31.559528256083592	31.559528256083592
Sample955	0	0	0	0	0	0	0	0	0	0	0	0	0	0	0	0	0	0	0	0	0	0	0	0	0	0	0	0	0	0	0	0	0	0	0	0	0	0	0	0	0	0	0	0	0	0	0	0	0
Sample956	0	0	0	0	0	0	0	0	0	0	0	0	0	0	0	0	0	0	0	0	0	0	0	0	0	0	0	0	0	0	0	0	0	0	0	0	0	0	0	0	0	0	0	0	0	0	0	0	0
Sample957	0	0	0	0	0	0	0	0	0	0	0	0	0	0	0	0	0	0	0	0	0	0	0	0	0	0	0	0	0	0	0	0	0	0	0	0	0	0	0	0	0	0	0	0	0	0	0	0	0
Sample958	0	0	0	0	0	0	0	0	0	0	0	0	0	0	0	0	0	0	0	0	0	0	0	0	0	0	0	0	0	0	0	0	0	0	0	0	0	0	0	0	0	0	0	0	0	0	0	0	0
Sample959	0	0	0	0	0	0	0	0	0	0	0	0	0	0	0	0	0	0	0	0	0	0	0	0	0	0	0	0	0	0	0	0	0	0	0	0	0	0	0	0	0	0	0	0	0	0	0	0	0
Sample960	0	0	0	0	0	0	0	0	0	0	0	0	0	0	0	0	0	0	0	0	0	0	0	0	0	0	0	0	0	0	0	0	0	0	0	0	0	0	0	0	0	0	0	0	0	0	0	0	0
Sample961	0	0	0	0	0	0	0	0	0	0	0	0	0	0	0	0	0	0	0	0	0	0	0	0	0	0	0	0	0	0	0	0	0	0	0	0	0	0	0	0	0	0	0	0	0	0	0	0	0
Sample962	0	0	0	0	0	0	0	0	0	0	0	0	0	0	0	0	0	0	0	0	0	0	0	0	0	0	0	0	0	0	0	0	0	0	0	0	0	0	0	0	0	0	0	0	0	0	0	0	0
Sample963	0	0	0	0	0	0	0	0	0	0	0	0	0	0	0	0	0	0	0	0	0	0	0	0	0	0	0	0	0	0	0	0	0	0	0	0	0	0	0	0	0	0	0	0	0	0	0	0	0
Sample964	0	0	0	0	0	0	0	0	0	0	0	0	0	0	0	0	0	0	0	0	0	0	0	0	0	0	0	0	0	0	0	0	0	0	0	0	0	0	0	0	0	0	0	0	0	0	0	0	0
Sample965	0	0	0	0	0	0	0	0	0	0	0	0	0	0	0	0	0	0	0	0	0	0	0	0	0	0	0	0	0	0	0	0	0	0	0	0	0	0	0	0	0	0	0	0	0	0	0	0	0
Sample966	0	0	0	0	0	0	0	0	0	0	0	0	0	0	0	0	0	0	0	0	0	0	0	0	0	0	0	0	0	0	0	0	0	0	0	0	0	0	68.96418011533132	68.96418011533132	68.96418011533132	68.96418011533132	68.96418011533132	68.96418011533132	68.96418011533132	68.96418011533132	68.96418011533132	68.96418011533132	68.96418011533132
Sample967	0	0	0	0	0	0	0	0	0	0	0	0	0	0	0	0	0	0	0	0	0	0	0	0	0	0	0	0	0	0	0	0	0	0	0	0	0	0	0	0	0	0	0	0	0	0	0	0	0
Sample968	0	0	0	0	0	0	0	0	0	0	0	0	0	0	0	0	0	0	0	0	0	0	0	0	0	0	0	0	0	0	0	0	0	0	0	0	0	47.97380795012653	47.97380795012653	47.97380795012653	47.97380795012653	47.97380795012653	47.97380795012653	47.97380795012653	47.97380795012653	47.97380795012653	47.97380795012653	213.1847566289012	213.1847566289012
Sample969	53.395878510252956	53.395878510252956	53.395878510252956	53.395878510252956	53.395878510252956	53.395878510252956	53.395878510252956	53.395878510252956	53.395878510252956	53.395878510252956	279.07781144845455	279.07781144845455	279.07781144845455	279.07781144845455	279.07781144845455	279.07781144845455	279.07781144845455	279.07781144845455	279.07781144845455	279.07781144845455	279.07781144845455	279.07781144845455	279.07781144845455	279.07781144845455	279.07781144845455	279.07781144845455	279.07781144845455	279.07781144845455	279.07781144845455	279.07781144845455	279.07781144845455	279.07781144845455	279.07781144845455	279.07781144845455	279.07781144845455	279.07781144845455	279.07781144845455	279.07781144845455	279.07781144845455	279.07781144845455	279.07781144845455	279.07781144845455	279.07781144845455	279.07781144845455	279.07781144845455	279.07781144845455	279.07781144845455	279.07781144845455	279.07781144845455
Sample970	177.2713975317015	177.2713975317015	177.2713975317015	177.2713975317015	177.2713975317015	177.2713975317015	177.2713975317015	177.2713975317015	177.2713975317015	177.2713975317015	177.2713975317015	177.2713975317015	177.2713975317015	177.2713975317015	177.2713975317015	177.2713975317015	177.2713975317015	177.2713975317015	177.2713975317015	177.2713975317015	177.2713975317015	177.2713975317015	177.2713975317015	177.2713975317015	177.2713975317015	177.2713975317015	177.2713975317015	177.2713975317015	177.2713975317015	177.2713975317015	177.2713975317015	177.2713975317015	177.2713975317015	177.2713975317015	177.2713975317015	177.2713975317015	177.2713975317015	177.2713975317015	177.2713975317015	177.2713975317015	177.2713975317015	177.2713975317015	177.2713975317015	177.2713975317015	177.2713975317015	177.2713975317015	177.2713975317015	177.2713975317015	177.2713975317015
Sample971	0	0	0	0	0	0	0	0	0	0	0	0	0	0	0	0	0	0	0	0	0	0	0	0	0	0	0	0	0	0	0	0	0	0	0	0	0	0	0	0	0	0	96.96114319257079	161.87248615678504	161.87248615678504	161.87248615678504	161.87248615678504	161.87248615678504	161.87248615678504
Sample972	0	0	0	0	0	0	0	0	0	162.89838515110335	162.89838515110335	162.89838515110335	162.89838515110335	162.89838515110335	162.89838515110335	162.89838515110335	162.89838515110335	162.89838515110335	162.89838515110335	162.89838515110335	162.89838515110335	162.89838515110335	162.89838515110335	162.89838515110335	162.89838515110335	162.89838515110335	162.89838515110335	162.89838515110335	162.89838515110335	162.89838515110335	162.89838515110335	162.89838515110335	162.89838515110335	162.89838515110335	162.89838515110335	162.89838515110335	162.89838515110335	162.89838515110335	162.89838515110335	162.89838515110335	162.89838515110335	162.89838515110335	162.89838515110335	162.89838515110335	162.89838515110335	162.89838515110335	162.89838515110335	162.89838515110335	162.89838515110335
Sample973	112.45236260416779	112.45236260416779	112.45236260416779	112.45236260416779	112.45236260416779	112.45236260416779	112.45236260416779	112.45236260416779	112.45236260416779	112.45236260416779	112.45236260416779	112.45236260416779	112.45236260416779	112.45236260416779	112.45236260416779	112.45236260416779	112.45236260416779	112.45236260416779	112.45236260416779	112.45236260416779	112.45236260416779	112.45236260416779	112.45236260416779	112.45236260416779	112.45236260416779	112.45236260416779	112.45236260416779	112.45236260416779	112.45236260416779	112.45236260416779	112.45236260416779	112.45236260416779	112.45236260416779	112.45236260416779	112.45236260416779	112.45236260416779	112.45236260416779	112.45236260416779	112.45236260416779	112.45236260416779	112.45236260416779	112.45236260416779	112.45236260416779	112.45236260416779	112.45236260416779	112.45236260416779	112.45236260416779	112.45236260416779	112.45236260416779
Sample974	0	0	0	0	0	0	0	0	0	0	0	0	0	0	0	0	0	0	0	0	0	0	0	0	0	0	0	0	0	0	0	0	0	0	6.073383867347363	6.073383867347363	6.073383867347363	6.073383867347363	6.073383867347363	104.82056437784858	104.82056437784858	104.82056437784858	104.82056437784858	104.82056437784858	104.82056437784858	104.82056437784858	104.82056437784858	104.82056437784858	104.82056437784858
Sample975	0	0	0	0	0	0	0	0	0	0	0	0	0	0	0	0	0	0	0	0	0	0	0	0	0	0	0	0	0	0	0	0	0	0	0	0	0	0	0	0	0	0	0	0	0	0	0	0	0
Sample976	0	0	0	0	0	0	0	0	0	0	0	0	0	0	0	69.94620174469401	69.94620174469401	69.94620174469401	69.94620174469401	69.94620174469401	69.94620174469401	69.94620174469401	69.94620174469401	69.94620174469401	125.39733288138547	125.39733288138547	125.39733288138547	125.39733288138547	125.39733288138547	125.39733288138547	125.39733288138547	125.39733288138547	125.39733288138547	125.39733288138547	125.39733288138547	125.39733288138547	125.39733288138547	125.39733288138547	125.39733288138547	125.39733288138547	125.39733288138547	125.39733288138547	125.39733288138547	125.39733288138547	125.39733288138547	125.39733288138547	125.39733288138547	125.39733288138547	125.39733288138547
Sample977	0	0	0	0	0	0	0	0	0	0	0	0	0	0	0	0	0	0	0	0	0	0	0	0	0	0	0	0	0	0	0	0	0	0	0	0	0	0	0	0	0	0	0	0	0	0	0	0	0
Sample978	0	0	0	0	0	0	0	0	0	0	0	0	0	0	0	0	0	0	0	0	0	0	0	0	0	0	0	0	0	0	0	0	0	0	0	0	0	0	0	0	0	0	0	0	0	0	0	0	0
Sample979	0	0	0	0	0	0	0	0	0	0	0	0	0	0	0	0	0	0	116.82069461700742	116.82069461700742	116.82069461700742	116.82069461700742	116.82069461700742	116.82069461700742	116.82069461700742	116.82069461700742	116.82069461700742	116.82069461700742	116.82069461700742	116.82069461700742	116.82069461700742	116.82069461700742	116.82069461700742	116.82069461700742	116.82069461700742	116.82069461700742	116.82069461700742	116.82069461700742	116.82069461700742	116.82069461700742	116.82069461700742	116.82069461700742	116.82069461700742	116.82069461700742	116.82069461700742	116.82069461700742	116.82069461700742	116.82069461700742	116.82069461700742
Sample980	0	0	0	0	0	0	0	0	0	0	0	0	0	0	0	0	0	0	0	0	0	0	0	0	0	0	0	0	0	0	0	0	0	0	0	0	0	0	126.34932148277869	126.34932148277869	126.34932148277869	126.34932148277869	126.34932148277869	126.34932148277869	126.34932148277869	126.34932148277869	126.34932148277869	126.34932148277869	126.34932148277869
Sample981	0	0	0	0	0	0	0	0	0	0	0	0	0	0	0	0	0	0	0	0	0	0	0	3.996181657876442	3.996181657876442	3.996181657876442	3.996181657876442	3.996181657876442	3.996181657876442	3.996181657876442	3.996181657876442	3.996181657876442	3.996181657876442	123.9955183458279	123.9955183458279	123.9955183458279	123.9955183458279	123.9955183458279	123.9955183458279	123.9955183458279	123.9955183458279	123.9955183458279	123.9955183458279	123.9955183458279	123.9955183458279	123.9955183458279	123.9955183458279	123.9955183458279	123.9955183458279
Sample982	0	0	0	0	0	0	0	0	0	0	0	0	0	0	0	0	0	0	0	0	0	127.32259917862022	127.32259917862022	127.32259917862022	127.32259917862022	127.32259917862022	127.32259917862022	127.32259917862022	127.32259917862022	127.32259917862022	127.32259917862022	127.32259917862022	127.32259917862022	127.32259917862022	127.32259917862022	127.32259917862022	127.32259917862022	127.32259917862022	127.32259917862022	127.32259917862022	127.32259917862022	127.32259917862022	127.32259917862022	127.32259917862022	127.32259917862022	127.32259917862022	127.32259917862022	127.32259917862022	127.32259917862022
Sample983	0	0	0	0	0	0	0	0	0	0	0	0	0	0	0	0	0	0	0	107.00082397149201	107.00082397149201	107.00082397149201	107.00082397149201	107.00082397149201	107.00082397149201	107.00082397149201	107.00082397149201	107.00082397149201	107.00082397149201	107.00082397149201	107.00082397149201	107.00082397149201	107.00082397149201	107.00082397149201	107.00082397149201	107.00082397149201	107.00082397149201	107.00082397149201	107.00082397149201	107.00082397149201	107.00082397149201	107.00082397149201	107.00082397149201	107.00082397149201	107.00082397149201	107.00082397149201	107.00082397149201	107.00082397149201	107.00082397149201
Sample984	0	0	0	0	0	0	138.89403441347747	138.89403441347747	138.89403441347747	138.89403441347747	138.89403441347747	138.89403441347747	138.89403441347747	138.89403441347747	138.89403441347747	138.89403441347747	138.89403441347747	138.89403441347747	138.89403441347747	138.89403441347747	138.89403441347747	138.89403441347747	138.89403441347747	138.89403441347747	138.89403441347747	138.89403441347747	138.89403441347747	138.89403441347747	138.89403441347747	138.89403441347747	138.89403441347747	138.89403441347747	138.89403441347747	138.89403441347747	138.89403441347747	138.89403441347747	138.89403441347747	138.89403441347747	138.89403441347747	138.89403441347747	138.89403441347747	138.89403441347747	138.89403441347747	138.89403441347747	138.89403441347747	138.89403441347747	138.89403441347747	138.89403441347747	138.89403441347747
Sample985	0	0	0	0	0	0	0	0	0	0	0	0	0	0	0	0	0	0	0	0	0	0	0	0	0	0	0	0	0	0	0	0	0	0	0	0	0	0	0	0	0	0	0	0	0	0	0	0	0
Sample986	216.2712859784332	216.2712859784332	216.2712859784332	216.2712859784332	216.2712859784332	216.2712859784332	216.2712859784332	216.2712859784332	216.2712859784332	216.2712859784332	216.2712859784332	216.2712859784332	216.2712859784332	216.2712859784332	216.2712859784332	216.2712859784332	216.2712859784332	216.2712859784332	216.2712859784332	216.2712859784332	216.2712859784332	216.2712859784332	216.2712859784332	216.2712859784332	216.2712859784332	216.2712859784332	216.2712859784332	216.2712859784332	216.2712859784332	216.2712859784332	216.2712859784332	216.2712859784332	216.2712859784332	216.2712859784332	216.2712859784332	216.2712859784332	216.2712859784332	216.2712859784332	216.2712859784332	216.2712859784332	216.2712859784332	216.2712859784332	216.2712859784332	216.2712859784332	216.2712859784332	216.2712859784332	216.2712859784332	216.2712859784332	216.2712859784332
Sample987	0	0	0	0	0	0	0	0	0	0	0	0	0	0	0	0	0	0	0	0	0	0	0	0	0	0	0	0	0	0	0	0	0	0	0	0	0	0	0	0	141.97244157394542	141.97244157394542	141.97244157394542	141.97244157394542	141.97244157394542	141.97244157394542	141.97244157394542	141.97244157394542	141.97244157394542
Sample988	145.10627313361954	145.10627313361954	145.10627313361954	145.10627313361954	145.10627313361954	145.10627313361954	145.10627313361954	145.10627313361954	145.10627313361954	145.10627313361954	145.10627313361954	145.10627313361954	145.10627313361954	145.10627313361954	145.10627313361954	145.10627313361954	145.10627313361954	145.10627313361954	145.10627313361954	145.10627313361954	145.10627313361954	145.10627313361954	145.10627313361954	145.10627313361954	145.10627313361954	145.10627313361954	145.10627313361954	145.10627313361954	145.10627313361954	145.10627313361954	145.10627313361954	145.10627313361954	145.10627313361954	145.10627313361954	145.10627313361954	145.10627313361954	145.10627313361954	145.10627313361954	145.10627313361954	145.10627313361954	145.10627313361954	145.10627313361954	145.10627313361954	145.10627313361954	145.10627313361954	145.10627313361954	145.10627313361954	145.10627313361954	145.10627313361954
Sample989	0	0	0	0	154.06398258135366	154.06398258135366	154.06398258135366	154.06398258135366	154.06398258135366	154.06398258135366	154.06398258135366	154.06398258135366	154.06398258135366	154.06398258135366	154.06398258135366	154.06398258135366	154.06398258135366	154.06398258135366	154.06398258135366	154.06398258135366	154.06398258135366	154.06398258135366	154.06398258135366	154.06398258135366	154.06398258135366	154.06398258135366	154.06398258135366	154.06398258135366	154.06398258135366	154.06398258135366	154.06398258135366	154.06398258135366	154.06398258135366	154.06398258135366	154.06398258135366	154.06398258135366	154.06398258135366	154.06398258135366	154.06398258135366	154.06398258135366	154.06398258135366	154.06398258135366	154.06398258135366	154.06398258135366	154.06398258135366	154.06398258135366	154.06398258135366	154.06398258135366	154.06398258135366
Sample990	0	0	0	0	0	0	0	0	0	0	0	0	0	0	0	0	97.77335488655845	97.77335488655845	97.77335488655845	97.77335488655845	97.77335488655845	97.77335488655845	97.77335488655845	97.77335488655845	97.77335488655845	97.77335488655845	97.77335488655845	97.77335488655845	97.77335488655845	97.77335488655845	97.77335488655845	97.77335488655845	97.77335488655845	97.77335488655845	97.77335488655845	97.77335488655845	97.77335488655845	97.77335488655845	97.77335488655845	97.77335488655845	97.77335488655845	97.77335488655845	97.77335488655845	97.77335488655845	97.77335488655845	97.77335488655845	97.77335488655845	97.77335488655845	97.77335488655845
Sample991	110.58426777304035	110.58426777304035	110.58426777304035	110.58426777304035	110.58426777304035	110.58426777304035	110.58426777304035	110.58426777304035	110.58426777304035	110.58426777304035	110.58426777304035	110.58426777304035	110.58426777304035	110.58426777304035	110.58426777304035	110.58426777304035	110.58426777304035	110.58426777304035	110.58426777304035	110.58426777304035	110.58426777304035	110.58426777304035	110.58426777304035	110.58426777304035	110.58426777304035	110.58426777304035	110.58426777304035	110.58426777304035	110.58426777304035	110.58426777304035	110.58426777304035	110.58426777304035	110.58426777304035	110.58426777304035	110.58426777304035	110.58426777304035	110.58426777304035	110.58426777304035	110.58426777304035	110.58426777304035	110.58426777304035	110.58426777304035	110.58426777304035	110.58426777304035	110.58426777304035	110.58426777304035	110.58426777304035	110.58426777304035	110.58426777304035
Sample992	43.00284413769762	43.00284413769762	43.00284413769762	43.00284413769762	43.00284413769762	43.00284413769762	43.00284413769762	43.00284413769762	43.00284413769762	43.00284413769762	43.00284413769762	43.00284413769762	43.00284413769762	43.00284413769762	43.00284413769762	43.00284413769762	43.00284413769762	43.00284413769762	43.00284413769762	43.00284413769762	43.00284413769762	43.00284413769762	43.00284413769762	43.00284413769762	43.00284413769762	43.00284413769762	43.00284413769762	43.00284413769762	43.00284413769762	43.00284413769762	43.00284413769762	43.00284413769762	43.00284413769762	43.00284413769762	43.00284413769762	141.57147916682567	141.57147916682567	141.57147916682567	141.57147916682567	141.57147916682567	141.57147916682567	141.57147916682567	141.57147916682567	141.57147916682567	141.57147916682567	141.57147916682567	141.57147916682567	141.57147916682567	141.57147916682567
Sample993	0	0	0	0	0	0	0	0	0	0	0	0	0	0	0	0	0	0	0	0	0	0	0	0	0	0	0	0	0	0	0	0	0	0	0	0	0	0	0	0	0	0	0	0	0	0	0	0	0
Sample994	247.95428198344285	247.95428198344285	247.95428198344285	247.95428198344285	247.95428198344285	247.95428198344285	247.95428198344285	247.95428198344285	247.95428198344285	247.95428198344285	247.95428198344285	247.95428198344285	247.95428198344285	247.95428198344285	247.95428198344285	247.95428198344285	247.95428198344285	247.95428198344285	247.95428198344285	247.95428198344285	247.95428198344285	247.95428198344285	247.95428198344285	247.95428198344285	247.95428198344285	247.95428198344285	247.95428198344285	247.95428198344285	247.95428198344285	247.95428198344285	247.95428198344285	247.95428198344285	247.95428198344285	247.95428198344285	247.95428198344285	247.95428198344285	247.95428198344285	247.95428198344285	247.95428198344285	247.95428198344285	247.95428198344285	247.95428198344285	247.95428198344285	247.95428198344285	247.95428198344285	247.95428198344285	247.95428198344285	247.95428198344285	247.95428198344285
Sample995	162.41058121155666	162.41058121155666	162.41058121155666	162.41058121155666	162.41058121155666	162.41058121155666	162.41058121155666	162.41058121155666	162.41058121155666	162.41058121155666	162.41058121155666	162.41058121155666	162.41058121155666	162.41058121155666	162.41058121155666	162.41058121155666	162.41058121155666	162.41058121155666	162.41058121155666	162.41058121155666	162.41058121155666	162.41058121155666	162.41058121155666	162.41058121155666	162.41058121155666	162.41058121155666	162.41058121155666	162.41058121155666	162.41058121155666	162.41058121155666	162.41058121155666	162.41058121155666	162.41058121155666	162.41058121155666	162.41058121155666	162.41058121155666	162.41058121155666	162.41058121155666	162.41058121155666	162.41058121155666	162.41058121155666	162.41058121155666	162.41058121155666	162.41058121155666	162.41058121155666	162.41058121155666	162.41058121155666	162.41058121155666	162.41058121155666
Sample996	253.1793400093272	253.1793400093272	253.1793400093272	253.1793400093272	253.1793400093272	253.1793400093272	253.1793400093272	253.1793400093272	253.1793400093272	253.1793400093272	253.1793400093272	253.1793400093272	253.1793400093272	253.1793400093272	253.1793400093272	253.1793400093272	253.1793400093272	253.1793400093272	253.1793400093272	253.1793400093272	253.1793400093272	253.1793400093272	253.1793400093272	253.1793400093272	253.1793400093272	253.1793400093272	253.1793400093272	253.1793400093272	253.1793400093272	253.1793400093272	253.1793400093272	253.1793400093272	253.1793400093272	253.1793400093272	253.1793400093272	253.1793400093272	253.1793400093272	253.1793400093272	253.1793400093272	253.1793400093272	253.1793400093272	253.1793400093272	253.1793400093272	253.1793400093272	253.1793400093272	253.1793400093272	253.1793400093272	253.1793400093272	253.1793400093272
Sample997	221.06072795111274	221.06072795111274	221.06072795111274	221.06072795111274	221.06072795111274	221.06072795111274	221.06072795111274	221.06072795111274	221.06072795111274	221.06072795111274	221.06072795111274	221.06072795111274	221.06072795111274	221.06072795111274	221.06072795111274	221.06072795111274	221.06072795111274	221.06072795111274	221.06072795111274	221.06072795111274	221.06072795111274	221.06072795111274	221.06072795111274	221.06072795111274	221.06072795111274	221.06072795111274	221.06072795111274	221.06072795111274	221.06072795111274	221.06072795111274	221.06072795111274	221.06072795111274	221.06072795111274	221.06072795111274	221.06072795111274	221.06072795111274	221.06072795111274	221.06072795111274	221.06072795111274	221.06072795111274	221.06072795111274	221.06072795111274	221.06072795111274	221.06072795111274	221.06072795111274	221.06072795111274	221.06072795111274	221.06072795111274	221.06072795111274
Sample998	0	0	0	0	0	0	0	0	0	0	0	0	0	0	0	0	0	0	0	0	0	0	0	0	0	0	0	0	0	0	0	0	0	0	0	0	0	0	0	0	13.283821184287135	13.283821184287135	13.283821184287135	13.283821184287135	13.283821184287135	13.283821184287135	13.283821184287135	13.283821184287135	13.283821184287135
Sample999	0	0	0	0	0	0	0	0	0	0	0	0	0	0	0	0	0	0	0	0	0	0	0	0	0	0	0	0	14.470672597890722	14.470672597890722	14.470672597890722	14.470672597890722	14.470672597890722	14.470672597890722	14.470672597890722	14.470672597890722	14.470672597890722	14.470672597890722	14.470672597890722	14.470672597890722	14.470672597890722	14.470672597890722	14.470672597890722	227.56954338083972	227.56954338083972	227.56954338083972	227.56954338083972	227.56954338083972	227.56954338083972
[truncated: 1,256 more rows]
[truncated: 111 more columns]
