# Supplementary material for: Dissemination of Mycobacterium abscessus via global transmission networks
Source: Nat Microbiol. 2021 Sep 20;6(10):1279–88. doi: 10.1038/s41564-021-00963-3 (PMC8478660; doi:10.1038/s41564-021-00963-3)
Supplement: Source Data Extended Data Fig. 10 — Number of polymorphic sites in each dataset for Extended Data Fig. 10. [file 41564_2021_963_MOESM16_ESM.zip]

Archive with 5 entries (4 files):
- figureS10/
- figureS10/fastbaps.clusters.polymorphic.sites.csv
- __MACOSX/figureS10/._fastbaps.clusters.polymorphic.sites.csv
- figureS10/.DS_Store
- __MACOSX/figureS10/._.DS_Store
