# Supplementary material for: Dissemination of Mycobacterium abscessus via global transmission networks
Source: Nat Microbiol. 2021 Sep 20;6(10):1279–88. doi: 10.1038/s41564-021-00963-3 (PMC8478660; doi:10.1038/s41564-021-00963-3)
Supplement: Source Data Extended Data Fig. 10 — Number of polymorphic sites in each dataset for Extended Data Fig. 10. [file 41564_2021_963_MOESM16_ESM.zip › figureS10/fastbaps.clusters.polymorphic.sites.csv]

Dataset	Number of polymorphic sites	Data.type
M.a.2	299	Non_DCC_internal
M.a.5	201	Non_DCC_internal
M.a.6	98	Non_DCC_internal
M.a.7	571	Non_DCC_internal
M.a.9	12357	Non_DCC_internal
M.a.10	18050	Non_DCC_internal
M.a.11	7269	Non_DCC_internal
M.a.12	64949	Non_DCC_internal
M.a.14	1644	Non_DCC_internal
M.a.15	448	Non_DCC_internal
M.a.16	715	Non_DCC_internal
M.a.17	584	Non_DCC_internal
M.a.18	0	Non_DCC_internal
M.a.19	5575	Non_DCC_internal
M.m.4	68	Non_DCC_internal
M.m.6	155	Non_DCC_internal
M.m.7	10	Non_DCC_internal
M.m.9	15	Non_DCC_internal
M.m.11	6984	Non_DCC_internal
M.m.12	8652	Non_DCC_internal
M.m.14	93	Non_DCC_internal
M.m.15	26	Non_DCC_internal
M.m.16	7	Non_DCC_internal
DCC1	1269	DCC_internal_without_deep
DCC2	424	DCC_internal_without_deep
DCC3	439	DCC_internal_without_deep
DCC4	71	DCC_internal_without_deep
DCC5	85	DCC_internal_without_deep
DCC6	82	DCC_internal_without_deep
DCC7	97	DCC_internal_without_deep
DCC1	341	Within_CF_patient
DCC2	259	Within_CF_patient
DCC3	549	Within_CF_patient
DCC4	9	Within_CF_patient
DCC5	0	Within_CF_patient
DCC6	5	Within_CF_patient
DCC7	36	Within_CF_patient
M.a.2	0	Within_CF_patient
M.a.5	0	Within_CF_patient
M.a.6	38	Within_CF_patient
M.a.7	9	Within_CF_patient
M.a.9	6	Within_CF_patient
M.a.10	5	Within_CF_patient
M.a.11	0	Within_CF_patient
M.a.12	54	Within_CF_patient
M.a.14	75	Within_CF_patient
M.a.15	58	Within_CF_patient
M.a.16	10	Within_CF_patient
M.a.17	0	Within_CF_patient
M.a.18	9	Within_CF_patient
M.a.19	9	Within_CF_patient
M.m.4	0	Within_CF_patient
M.m.6	2	Within_CF_patient
M.m.7	3	Within_CF_patient
M.m.9	12	Within_CF_patient
M.m.11	5	Within_CF_patient
M.m.12	4	Within_CF_patient
M.m.14	0	Within_CF_patient
M.m.15	4	Within_CF_patient
M.m.16	6	Within_CF_patient
